# Supplementary material for: Refining the transcriptome of the human malaria parasite Plasmodium falciparum using amplification-free RNA-seq
Source: BMC Genomics. 2020 Jun 8;21:395. doi: 10.1186/s12864-020-06787-5 (PMC7278070; doi:10.1186/s12864-020-06787-5)
Supplement: Supplementary file 3 — Additional file 3. [file 12864_2020_6787_MOESM3_ESM.xlsx]

## Sheet: Table_S2_ Coverage-based.5utrs.
###### Chappell et al. 2019; Table S2: Coverage-based 5'UTRs for 3D7 (based on DAFT-seq data)
###### Remove the first few rows to convert to a gff format
###### Columns: 1.Sequence (chromosome); 2.Source (software); 3. Feature (e.g. "gene" or "exon"); 4. Start (where first base is 1); 5. End; 6. Score (not used); 7. Strand (+ or -); 8. Phase (for CDS features); 9. Attributes (other information)
##sequence-region Pf3D7_01_v3 1 640851
##sequence-region Pf3D7_02_v3 1 947102
##sequence-region Pf3D7_03_v3 1 1067971
##sequence-region Pf3D7_04_v3 1 1200490
##sequence-region Pf3D7_05_v3 1 1343557
##sequence-region Pf3D7_06_v3 1 1418242
##sequence-region Pf3D7_07_v3 1 1445207
##sequence-region Pf3D7_08_v3 1 1472805
##sequence-region Pf3D7_09_v3 1 1541735
##sequence-region Pf3D7_10_v3 1 1687656
##sequence-region Pf3D7_11_v3 1 2038340
##sequence-region Pf3D7_12_v3 1 2271494
##sequence-region Pf3D7_13_v3 1 2925236
##sequence-region Pf3D7_14_v3 1 3291936
##sequence-region Pf3D7_API_v3 1 34250
##sequence-region Pf3D7_MIT_v3 1 5967
Pf3D7_01_v3	Chappell_et_al_UTR_finder	5UTR	74295	74562	.	+	.	Parent=PF3D7_0101300;coverage_threshold_of.5.reads_at_edge_of_window
Pf3D7_01_v3	Chappell_et_al_UTR_finder	5UTR	97590	98818	.	+	.	Parent=PF3D7_0102200;coverage_threshold_of.5.reads_at_edge_of_window
Pf3D7_01_v3	Chappell_et_al_UTR_finder	5UTR	104058	104703	.	+	.	Parent=PF3D7_0102300;coverage_threshold_of.5.reads_at_edge_of_window
Pf3D7_01_v3	Chappell_et_al_UTR_finder	5UTR	115800	117516	.	-	.	Parent=PF3D7_0102500;coverage_threshold_of.5.reads_at_edge_of_window
Pf3D7_01_v3	Chappell_et_al_UTR_finder	5UTR	121250	122534	.	-	.	Parent=PF3D7_0102600;coverage_threshold_of.5.reads_at_edge_of_window
Pf3D7_01_v3	Chappell_et_al_UTR_finder	5UTR	124394	124516	.	+	.	Parent=PF3D7_0102700;coverage_threshold_of.5.reads_at_edge_of_window
Pf3D7_01_v3	Chappell_et_al_UTR_finder	5UTR	128142	128373	.	-	.	Parent=PF3D7_0102800;coverage_threshold_of.5.reads_at_edge_of_window
Pf3D7_01_v3	Chappell_et_al_UTR_finder	5UTR	130841	131554	.	-	.	Parent=PF3D7_0102900;coverage_threshold_of.20.reads_at_edge_of_window
Pf3D7_01_v3	Chappell_et_al_UTR_finder	5UTR	133625	134133	.	-	.	Parent=PF3D7_0103000;coverage_threshold_of.5.reads_at_edge_of_window
Pf3D7_01_v3	Chappell_et_al_UTR_finder	5UTR	139258	139279	.	-	.	Parent=PF3D7_0103100;coverage_threshold_of.5.reads_at_edge_of_window
Pf3D7_01_v3	Chappell_et_al_UTR_finder	5UTR	142220	143049	.	-	.	Parent=PF3D7_0103200;coverage_threshold_of.5.reads_at_edge_of_window
Pf3D7_01_v3	Chappell_et_al_UTR_finder	5UTR	146397	146959	.	-	.	Parent=PF3D7_0103300;coverage_threshold_of.25.reads_at_edge_of_window
Pf3D7_01_v3	Chappell_et_al_UTR_finder	5UTR	152778	152795	.	-	.	Parent=PF3D7_0103400;coverage_threshold_of.5.reads_at_edge_of_window
Pf3D7_01_v3	Chappell_et_al_UTR_finder	5UTR	154061	154175	.	+	.	Parent=PF3D7_0103500;coverage_threshold_of.5.reads_at_edge_of_window
Pf3D7_01_v3	Chappell_et_al_UTR_finder	5UTR	160673	161130	.	+	.	Parent=PF3D7_0103600;coverage_threshold_of.5.reads_at_edge_of_window
Pf3D7_01_v3	Chappell_et_al_UTR_finder	5UTR	166497	166512	.	+	.	Parent=PF3D7_0103700;coverage_threshold_of.5.reads_at_edge_of_window
Pf3D7_01_v3	Chappell_et_al_UTR_finder	5UTR	171274	171442	.	-	.	Parent=PF3D7_0103800;coverage_threshold_of.5.reads_at_edge_of_window
Pf3D7_01_v3	Chappell_et_al_UTR_finder	5UTR	172470	172863	.	+	.	Parent=PF3D7_0103900;coverage_threshold_of.5.reads_at_edge_of_window
Pf3D7_01_v3	Chappell_et_al_UTR_finder	5UTR	177187	178086	.	+	.	Parent=PF3D7_0104100;coverage_threshold_of.5.reads_at_edge_of_window
Pf3D7_01_v3	Chappell_et_al_UTR_finder	5UTR	184223	184820	.	-	.	Parent=PF3D7_0104200;coverage_threshold_of.5.reads_at_edge_of_window
Pf3D7_01_v3	Chappell_et_al_UTR_finder	5UTR	188420	190268	.	+	.	Parent=PF3D7_0104300;coverage_threshold_of.5.reads_at_edge_of_window
Pf3D7_01_v3	Chappell_et_al_UTR_finder	5UTR	201354	202535	.	+	.	Parent=PF3D7_0104400;coverage_threshold_of.5.reads_at_edge_of_window
Pf3D7_01_v3	Chappell_et_al_UTR_finder	5UTR	205456	205612	.	-	.	Parent=PF3D7_0104500;coverage_threshold_of.5.reads_at_edge_of_window
Pf3D7_01_v3	Chappell_et_al_UTR_finder	5UTR	205812	206169	.	+	.	Parent=PF3D7_0104600;coverage_threshold_of.5.reads_at_edge_of_window
Pf3D7_01_v3	Chappell_et_al_UTR_finder	5UTR	215143	215775	.	+	.	Parent=PF3D7_0104800;coverage_threshold_of.5.reads_at_edge_of_window
Pf3D7_01_v3	Chappell_et_al_UTR_finder	5UTR	220727	221201	.	+	.	Parent=PF3D7_0105100;coverage_threshold_of.5.reads_at_edge_of_window
Pf3D7_01_v3	Chappell_et_al_UTR_finder	5UTR	223961	224501	.	-	.	Parent=PF3D7_0105200;coverage_threshold_of.5.reads_at_edge_of_window
Pf3D7_01_v3	Chappell_et_al_UTR_finder	5UTR	225780	226017	.	-	.	Parent=PF3D7_0105300;coverage_threshold_of.10.reads_at_edge_of_window
Pf3D7_01_v3	Chappell_et_al_UTR_finder	5UTR	227286	227419	.	-	.	Parent=PF3D7_0105400;coverage_threshold_of.5.reads_at_edge_of_window
Pf3D7_01_v3	Chappell_et_al_UTR_finder	5UTR	234403	234464	.	-	.	Parent=PF3D7_0105600;coverage_threshold_of.5.reads_at_edge_of_window
Pf3D7_01_v3	Chappell_et_al_UTR_finder	5UTR	238602	238665	.	+	.	Parent=PF3D7_0105700;coverage_threshold_of.5.reads_at_edge_of_window
Pf3D7_01_v3	Chappell_et_al_UTR_finder	5UTR	252011	253057	.	-	.	Parent=PF3D7_0105800;coverage_threshold_of.5.reads_at_edge_of_window
Pf3D7_01_v3	Chappell_et_al_UTR_finder	5UTR	253089	253583	.	+	.	Parent=PF3D7_0105900;coverage_threshold_of.5.reads_at_edge_of_window
Pf3D7_01_v3	Chappell_et_al_UTR_finder	5UTR	258544	258624	.	-	.	Parent=PF3D7_0106000;coverage_threshold_of.5.reads_at_edge_of_window
Pf3D7_01_v3	Chappell_et_al_UTR_finder	5UTR	261810	262008	.	-	.	Parent=PF3D7_0106100;coverage_threshold_of.5.reads_at_edge_of_window
Pf3D7_01_v3	Chappell_et_al_UTR_finder	5UTR	264224	264323	.	-	.	Parent=PF3D7_0106200;coverage_threshold_of.5.reads_at_edge_of_window
Pf3D7_01_v3	Chappell_et_al_UTR_finder	5UTR	269174	270234	.	-	.	Parent=PF3D7_0106300;coverage_threshold_of.5.reads_at_edge_of_window
Pf3D7_01_v3	Chappell_et_al_UTR_finder	5UTR	272296	272453	.	+	.	Parent=PF3D7_0106400;coverage_threshold_of.5.reads_at_edge_of_window
Pf3D7_01_v3	Chappell_et_al_UTR_finder	5UTR	274094	274314	.	+	.	Parent=PF3D7_0106500;coverage_threshold_of.5.reads_at_edge_of_window
Pf3D7_01_v3	Chappell_et_al_UTR_finder	5UTR	280595	281154	.	+	.	Parent=PF3D7_0106700;coverage_threshold_of.5.reads_at_edge_of_window
Pf3D7_01_v3	Chappell_et_al_UTR_finder	5UTR	286637	286950	.	+	.	Parent=PF3D7_0106800;coverage_threshold_of.5.reads_at_edge_of_window
Pf3D7_01_v3	Chappell_et_al_UTR_finder	5UTR	289849	290385	.	+	.	Parent=PF3D7_0106900;coverage_threshold_of.5.reads_at_edge_of_window
Pf3D7_01_v3	Chappell_et_al_UTR_finder	5UTR	293262	293641	.	+	.	Parent=PF3D7_0107000;coverage_threshold_of.5.reads_at_edge_of_window
Pf3D7_01_v3	Chappell_et_al_UTR_finder	5UTR	296932	296959	.	-	.	Parent=PF3D7_0107100;coverage_threshold_of.5.reads_at_edge_of_window
Pf3D7_01_v3	Chappell_et_al_UTR_finder	5UTR	297189	297361	.	+	.	Parent=PF3D7_0107200;coverage_threshold_of.5.reads_at_edge_of_window
Pf3D7_01_v3	Chappell_et_al_UTR_finder	5UTR	300869	301151	.	-	.	Parent=PF3D7_0107300;coverage_threshold_of.5.reads_at_edge_of_window
Pf3D7_01_v3	Chappell_et_al_UTR_finder	5UTR	302509	302936	.	+	.	Parent=PF3D7_0107400;coverage_threshold_of.5.reads_at_edge_of_window
Pf3D7_01_v3	Chappell_et_al_UTR_finder	5UTR	309258	311928	.	-	.	Parent=PF3D7_0107500;coverage_threshold_of.5.reads_at_edge_of_window
Pf3D7_01_v3	Chappell_et_al_UTR_finder	5UTR	313824	314617	.	+	.	Parent=PF3D7_0107600;coverage_threshold_of.5.reads_at_edge_of_window
Pf3D7_01_v3	Chappell_et_al_UTR_finder	5UTR	321757	322370	.	+	.	Parent=PF3D7_0107800;coverage_threshold_of.5.reads_at_edge_of_window
Pf3D7_01_v3	Chappell_et_al_UTR_finder	5UTR	327225	327365	.	-	.	Parent=PF3D7_0107900;coverage_threshold_of.5.reads_at_edge_of_window
Pf3D7_01_v3	Chappell_et_al_UTR_finder	5UTR	329559	329995	.	-	.	Parent=PF3D7_0108000;coverage_threshold_of.5.reads_at_edge_of_window
Pf3D7_01_v3	Chappell_et_al_UTR_finder	5UTR	330597	330737	.	+	.	Parent=PF3D7_0108100;coverage_threshold_of.5.reads_at_edge_of_window
Pf3D7_01_v3	Chappell_et_al_UTR_finder	5UTR	334374	337167	.	+	.	Parent=PF3D7_0108300;coverage_threshold_of.5.reads_at_edge_of_window
Pf3D7_01_v3	Chappell_et_al_UTR_finder	5UTR	346541	347320	.	-	.	Parent=PF3D7_0108400;coverage_threshold_of.5.reads_at_edge_of_window
Pf3D7_01_v3	Chappell_et_al_UTR_finder	5UTR	347246	349169	.	+	.	Parent=PF3D7_0108500;coverage_threshold_of.5.reads_at_edge_of_window
Pf3D7_01_v3	Chappell_et_al_UTR_finder	5UTR	351627	351747	.	-	.	Parent=PF3D7_0108600;coverage_threshold_of.15.reads_at_edge_of_window
Pf3D7_01_v3	Chappell_et_al_UTR_finder	5UTR	356212	356984	.	-	.	Parent=PF3D7_0108700;coverage_threshold_of.5.reads_at_edge_of_window
Pf3D7_01_v3	Chappell_et_al_UTR_finder	5UTR	357279	357833	.	+	.	Parent=PF3D7_0108800;coverage_threshold_of.5.reads_at_edge_of_window
Pf3D7_01_v3	Chappell_et_al_UTR_finder	5UTR	362217	363317	.	+	.	Parent=PF3D7_0109000;coverage_threshold_of.5.reads_at_edge_of_window
Pf3D7_01_v3	Chappell_et_al_UTR_finder	5UTR	365266	365609	.	+	.	Parent=PF3D7_0109100;coverage_threshold_of.35.reads_at_edge_of_window
Pf3D7_01_v3	Chappell_et_al_UTR_finder	5UTR	370179	370907	.	-	.	Parent=PF3D7_0109200;coverage_threshold_of.5.reads_at_edge_of_window
Pf3D7_01_v3	Chappell_et_al_UTR_finder	5UTR	373013	373063	.	-	.	Parent=PF3D7_0109300;coverage_threshold_of.10.reads_at_edge_of_window
Pf3D7_01_v3	Chappell_et_al_UTR_finder	5UTR	375088	375683	.	-	.	Parent=PF3D7_0109400;coverage_threshold_of.5.reads_at_edge_of_window
Pf3D7_01_v3	Chappell_et_al_UTR_finder	5UTR	377005	377704	.	-	.	Parent=PF3D7_0109500;coverage_threshold_of.5.reads_at_edge_of_window
Pf3D7_01_v3	Chappell_et_al_UTR_finder	5UTR	379807	380086	.	-	.	Parent=PF3D7_0109700;coverage_threshold_of.5.reads_at_edge_of_window
Pf3D7_01_v3	Chappell_et_al_UTR_finder	5UTR	380254	380696	.	+	.	Parent=PF3D7_0109800;coverage_threshold_of.5.reads_at_edge_of_window
Pf3D7_01_v3	Chappell_et_al_UTR_finder	5UTR	383092	383283	.	+	.	Parent=PF3D7_0109850;coverage_threshold_of.5.reads_at_edge_of_window
Pf3D7_01_v3	Chappell_et_al_UTR_finder	5UTR	388192	388371	.	+	.	Parent=PF3D7_0110000;coverage_threshold_of.10.reads_at_edge_of_window
Pf3D7_01_v3	Chappell_et_al_UTR_finder	5UTR	392066	392185	.	-	.	Parent=PF3D7_0110100;coverage_threshold_of.5.reads_at_edge_of_window
Pf3D7_01_v3	Chappell_et_al_UTR_finder	5UTR	392323	392603	.	+	.	Parent=PF3D7_0110200;coverage_threshold_of.5.reads_at_edge_of_window
Pf3D7_01_v3	Chappell_et_al_UTR_finder	5UTR	394836	395222	.	-	.	Parent=PF3D7_0110400;coverage_threshold_of.5.reads_at_edge_of_window
Pf3D7_01_v3	Chappell_et_al_UTR_finder	5UTR	396580	396590	.	+	.	Parent=PF3D7_0110500;coverage_threshold_of.5.reads_at_edge_of_window
Pf3D7_01_v3	Chappell_et_al_UTR_finder	5UTR	405007	405738	.	+	.	Parent=PF3D7_0110600;coverage_threshold_of.5.reads_at_edge_of_window
Pf3D7_01_v3	Chappell_et_al_UTR_finder	5UTR	415101	417001	.	-	.	Parent=PF3D7_0110700;coverage_threshold_of.5.reads_at_edge_of_window
Pf3D7_01_v3	Chappell_et_al_UTR_finder	5UTR	417254	417920	.	+	.	Parent=PF3D7_0110800;coverage_threshold_of.5.reads_at_edge_of_window
Pf3D7_01_v3	Chappell_et_al_UTR_finder	5UTR	420854	420942	.	-	.	Parent=PF3D7_0110900;coverage_threshold_of.5.reads_at_edge_of_window
Pf3D7_01_v3	Chappell_et_al_UTR_finder	5UTR	427576	428878	.	-	.	Parent=PF3D7_0111000;coverage_threshold_of.5.reads_at_edge_of_window
Pf3D7_01_v3	Chappell_et_al_UTR_finder	5UTR	430859	430879	.	-	.	Parent=PF3D7_0111200;coverage_threshold_of.5.reads_at_edge_of_window
Pf3D7_01_v3	Chappell_et_al_UTR_finder	5UTR	435043	435512	.	-	.	Parent=PF3D7_0111300;coverage_threshold_of.10.reads_at_edge_of_window
Pf3D7_01_v3	Chappell_et_al_UTR_finder	5UTR	436179	436407	.	+	.	Parent=PF3D7_0111400;coverage_threshold_of.5.reads_at_edge_of_window
Pf3D7_01_v3	Chappell_et_al_UTR_finder	5UTR	441419	442195	.	-	.	Parent=PF3D7_0111500;coverage_threshold_of.5.reads_at_edge_of_window
Pf3D7_01_v3	Chappell_et_al_UTR_finder	5UTR	443290	443473	.	-	.	Parent=PF3D7_0111600;coverage_threshold_of.60.reads_at_edge_of_window
Pf3D7_01_v3	Chappell_et_al_UTR_finder	5UTR	443939	444682	.	-	.	Parent=PF3D7_0111700;coverage_threshold_of.5.reads_at_edge_of_window
Pf3D7_01_v3	Chappell_et_al_UTR_finder	5UTR	444710	446025	.	+	.	Parent=PF3D7_0111800;coverage_threshold_of.5.reads_at_edge_of_window
Pf3D7_01_v3	Chappell_et_al_UTR_finder	5UTR	453119	453195	.	-	.	Parent=PF3D7_0112000;coverage_threshold_of.5.reads_at_edge_of_window
Pf3D7_01_v3	Chappell_et_al_UTR_finder	5UTR	463764	464725	.	+	.	Parent=PF3D7_0112200;coverage_threshold_of.5.reads_at_edge_of_window
Pf3D7_01_v3	Chappell_et_al_UTR_finder	5UTR	482619	483218	.	-	.	Parent=PF3D7_0112800;coverage_threshold_of.5.reads_at_edge_of_window
Pf3D7_01_v3	Chappell_et_al_UTR_finder	5UTR	483603	486499	.	+	.	Parent=PF3D7_0112900;coverage_threshold_of.5.reads_at_edge_of_window
Pf3D7_01_v3	Chappell_et_al_UTR_finder	5UTR	490128	490901	.	-	.	Parent=PF3D7_0113000;coverage_threshold_of.5.reads_at_edge_of_window
Pf3D7_01_v3	Chappell_et_al_UTR_finder	5UTR	494941	495243	.	+	.	Parent=PF3D7_0113100;coverage_threshold_of.5.reads_at_edge_of_window
Pf3D7_01_v3	Chappell_et_al_UTR_finder	5UTR	502869	502962	.	-	.	Parent=PF3D7_0113200;coverage_threshold_of.5.reads_at_edge_of_window
Pf3D7_01_v3	Chappell_et_al_UTR_finder	5UTR	506875	507459	.	-	.	Parent=PF3D7_0113300;coverage_threshold_of.5.reads_at_edge_of_window
Pf3D7_01_v3	Chappell_et_al_UTR_finder	5UTR	509749	510158	.	-	.	Parent=PF3D7_0113400;coverage_threshold_of.5.reads_at_edge_of_window
Pf3D7_01_v3	Chappell_et_al_UTR_finder	5UTR	519766	520806	.	+	.	Parent=PF3D7_0113700;coverage_threshold_of.5.reads_at_edge_of_window
Pf3D7_01_v3	Chappell_et_al_UTR_finder	5UTR	526530	527106	.	+	.	Parent=PF3D7_0113800;coverage_threshold_of.5.reads_at_edge_of_window
Pf3D7_01_v3	Chappell_et_al_UTR_finder	5UTR	538026	538156	.	-	.	Parent=PF3D7_0113900;coverage_threshold_of.5.reads_at_edge_of_window
Pf3D7_01_v3	Chappell_et_al_UTR_finder	5UTR	541805	542479	.	+	.	Parent=PF3D7_0114000;coverage_threshold_of.5.reads_at_edge_of_window
Pf3D7_01_v3	Chappell_et_al_UTR_finder	5UTR	548381	548669	.	-	.	Parent=PF3D7_0114100;coverage_threshold_of.5.reads_at_edge_of_window
Pf3D7_01_v3	Chappell_et_al_UTR_finder	5UTR	558709	558946	.	-	.	Parent=PF3D7_0114500;coverage_threshold_of.5.reads_at_edge_of_window
Pf3D7_02_v3	Chappell_et_al_UTR_finder	5UTR	74397	76714	.	-	.	Parent=PF3D7_0201500;coverage_threshold_of.5.reads_at_edge_of_window
Pf3D7_02_v3	Chappell_et_al_UTR_finder	5UTR	78809	79448	.	-	.	Parent=PF3D7_0201600;coverage_threshold_of.5.reads_at_edge_of_window
Pf3D7_02_v3	Chappell_et_al_UTR_finder	5UTR	84166	84937	.	-	.	Parent=PF3D7_0201700;coverage_threshold_of.5.reads_at_edge_of_window
Pf3D7_02_v3	Chappell_et_al_UTR_finder	5UTR	88792	89482	.	-	.	Parent=PF3D7_0201800;coverage_threshold_of.5.reads_at_edge_of_window
Pf3D7_02_v3	Chappell_et_al_UTR_finder	5UTR	98839	100157	.	-	.	Parent=PF3D7_0201900;coverage_threshold_of.5.reads_at_edge_of_window
Pf3D7_02_v3	Chappell_et_al_UTR_finder	5UTR	105797	106662	.	-	.	Parent=PF3D7_0202000;coverage_threshold_of.5.reads_at_edge_of_window
Pf3D7_02_v3	Chappell_et_al_UTR_finder	5UTR	110581	111658	.	-	.	Parent=PF3D7_0202100;coverage_threshold_of.5.reads_at_edge_of_window
Pf3D7_02_v3	Chappell_et_al_UTR_finder	5UTR	113683	115064	.	-	.	Parent=PF3D7_0202200;coverage_threshold_of.5.reads_at_edge_of_window
Pf3D7_02_v3	Chappell_et_al_UTR_finder	5UTR	117204	117224	.	+	.	Parent=PF3D7_0202300;coverage_threshold_of.5.reads_at_edge_of_window
Pf3D7_02_v3	Chappell_et_al_UTR_finder	5UTR	118835	120523	.	+	.	Parent=PF3D7_0202400;coverage_threshold_of.5.reads_at_edge_of_window
Pf3D7_02_v3	Chappell_et_al_UTR_finder	5UTR	127203	127993	.	+	.	Parent=PF3D7_0202500;coverage_threshold_of.5.reads_at_edge_of_window
Pf3D7_02_v3	Chappell_et_al_UTR_finder	5UTR	133564	134329	.	-	.	Parent=PF3D7_0202600;coverage_threshold_of.5.reads_at_edge_of_window
Pf3D7_02_v3	Chappell_et_al_UTR_finder	5UTR	134779	135522	.	+	.	Parent=PF3D7_0202700;coverage_threshold_of.5.reads_at_edge_of_window
Pf3D7_02_v3	Chappell_et_al_UTR_finder	5UTR	138390	138559	.	-	.	Parent=PF3D7_0202800;coverage_threshold_of.10.reads_at_edge_of_window
Pf3D7_02_v3	Chappell_et_al_UTR_finder	5UTR	138741	138926	.	+	.	Parent=PF3D7_0202900;coverage_threshold_of.5.reads_at_edge_of_window
Pf3D7_02_v3	Chappell_et_al_UTR_finder	5UTR	147565	148515	.	-	.	Parent=PF3D7_0203000;coverage_threshold_of.5.reads_at_edge_of_window
Pf3D7_02_v3	Chappell_et_al_UTR_finder	5UTR	156982	157296	.	-	.	Parent=PF3D7_0203100;coverage_threshold_of.5.reads_at_edge_of_window
Pf3D7_02_v3	Chappell_et_al_UTR_finder	5UTR	159661	159891	.	-	.	Parent=PF3D7_0203200;coverage_threshold_of.5.reads_at_edge_of_window
Pf3D7_02_v3	Chappell_et_al_UTR_finder	5UTR	160393	160513	.	+	.	Parent=PF3D7_0203300;coverage_threshold_of.5.reads_at_edge_of_window
Pf3D7_02_v3	Chappell_et_al_UTR_finder	5UTR	162901	163854	.	-	.	Parent=PF3D7_0203400;coverage_threshold_of.5.reads_at_edge_of_window
Pf3D7_02_v3	Chappell_et_al_UTR_finder	5UTR	165912	166143	.	+	.	Parent=PF3D7_0203600;coverage_threshold_of.5.reads_at_edge_of_window
Pf3D7_02_v3	Chappell_et_al_UTR_finder	5UTR	170137	170767	.	-	.	Parent=PF3D7_0203700;coverage_threshold_of.5.reads_at_edge_of_window
Pf3D7_02_v3	Chappell_et_al_UTR_finder	5UTR	174913	175196	.	-	.	Parent=PF3D7_0203800;coverage_threshold_of.5.reads_at_edge_of_window
Pf3D7_02_v3	Chappell_et_al_UTR_finder	5UTR	176370	176566	.	+	.	Parent=PF3D7_0203900;coverage_threshold_of.5.reads_at_edge_of_window
Pf3D7_02_v3	Chappell_et_al_UTR_finder	5UTR	189116	189877	.	-	.	Parent=PF3D7_0204100;coverage_threshold_of.5.reads_at_edge_of_window
Pf3D7_02_v3	Chappell_et_al_UTR_finder	5UTR	192755	192817	.	+	.	Parent=PF3D7_0204200;coverage_threshold_of.5.reads_at_edge_of_window
Pf3D7_02_v3	Chappell_et_al_UTR_finder	5UTR	196917	197151	.	-	.	Parent=PF3D7_0204300;coverage_threshold_of.90.reads_at_edge_of_window
Pf3D7_02_v3	Chappell_et_al_UTR_finder	5UTR	199571	199613	.	-	.	Parent=PF3D7_0204500;coverage_threshold_of.5.reads_at_edge_of_window
Pf3D7_02_v3	Chappell_et_al_UTR_finder	5UTR	204049	204454	.	-	.	Parent=PF3D7_0204600;coverage_threshold_of.5.reads_at_edge_of_window
Pf3D7_02_v3	Chappell_et_al_UTR_finder	5UTR	207404	207425	.	-	.	Parent=PF3D7_0204700;coverage_threshold_of.5.reads_at_edge_of_window
Pf3D7_02_v3	Chappell_et_al_UTR_finder	5UTR	210834	211029	.	-	.	Parent=PF3D7_0204800;coverage_threshold_of.5.reads_at_edge_of_window
Pf3D7_02_v3	Chappell_et_al_UTR_finder	5UTR	211067	211347	.	+	.	Parent=PF3D7_0204900;coverage_threshold_of.5.reads_at_edge_of_window
Pf3D7_02_v3	Chappell_et_al_UTR_finder	5UTR	214509	214714	.	-	.	Parent=PF3D7_0205000;coverage_threshold_of.75.reads_at_edge_of_window
Pf3D7_02_v3	Chappell_et_al_UTR_finder	5UTR	217349	217843	.	-	.	Parent=PF3D7_0205100;coverage_threshold_of.5.reads_at_edge_of_window
Pf3D7_02_v3	Chappell_et_al_UTR_finder	5UTR	222830	223477	.	+	.	Parent=PF3D7_0205400;coverage_threshold_of.5.reads_at_edge_of_window
Pf3D7_02_v3	Chappell_et_al_UTR_finder	5UTR	226246	226438	.	-	.	Parent=PF3D7_0205500;coverage_threshold_of.5.reads_at_edge_of_window
Pf3D7_02_v3	Chappell_et_al_UTR_finder	5UTR	227756	228024	.	+	.	Parent=PF3D7_0205600;coverage_threshold_of.5.reads_at_edge_of_window
Pf3D7_02_v3	Chappell_et_al_UTR_finder	5UTR	230768	231140	.	+	.	Parent=PF3D7_0205700;coverage_threshold_of.10.reads_at_edge_of_window
Pf3D7_02_v3	Chappell_et_al_UTR_finder	5UTR	233477	233918	.	-	.	Parent=PF3D7_0205800;coverage_threshold_of.5.reads_at_edge_of_window
Pf3D7_02_v3	Chappell_et_al_UTR_finder	5UTR	234461	235236	.	+	.	Parent=PF3D7_0205900;coverage_threshold_of.5.reads_at_edge_of_window
Pf3D7_02_v3	Chappell_et_al_UTR_finder	5UTR	243797	244604	.	-	.	Parent=PF3D7_0206000;coverage_threshold_of.5.reads_at_edge_of_window
Pf3D7_02_v3	Chappell_et_al_UTR_finder	5UTR	244645	245357	.	+	.	Parent=PF3D7_0206100;coverage_threshold_of.5.reads_at_edge_of_window
Pf3D7_02_v3	Chappell_et_al_UTR_finder	5UTR	248880	249029	.	+	.	Parent=PF3D7_0206200;coverage_threshold_of.5.reads_at_edge_of_window
Pf3D7_02_v3	Chappell_et_al_UTR_finder	5UTR	267348	268003	.	-	.	Parent=PF3D7_0206500;coverage_threshold_of.5.reads_at_edge_of_window
Pf3D7_02_v3	Chappell_et_al_UTR_finder	5UTR	270620	270646	.	-	.	Parent=PF3D7_0206600;coverage_threshold_of.5.reads_at_edge_of_window
Pf3D7_02_v3	Chappell_et_al_UTR_finder	5UTR	271374	271593	.	+	.	Parent=PF3D7_0206700;coverage_threshold_of.5.reads_at_edge_of_window
Pf3D7_02_v3	Chappell_et_al_UTR_finder	5UTR	274508	274917	.	-	.	Parent=PF3D7_0206800;coverage_threshold_of.10.reads_at_edge_of_window
Pf3D7_02_v3	Chappell_et_al_UTR_finder	5UTR	276578	276712	.	-	.	Parent=PF3D7_0206900;coverage_threshold_of.5.reads_at_edge_of_window
Pf3D7_02_v3	Chappell_et_al_UTR_finder	5UTR	278457	279258	.	-	.	Parent=PF3D7_0207000;coverage_threshold_of.5.reads_at_edge_of_window
Pf3D7_02_v3	Chappell_et_al_UTR_finder	5UTR	281275	281906	.	+	.	Parent=PF3D7_0207100;coverage_threshold_of.5.reads_at_edge_of_window
Pf3D7_02_v3	Chappell_et_al_UTR_finder	5UTR	288666	288941	.	-	.	Parent=PF3D7_0207200;coverage_threshold_of.5.reads_at_edge_of_window
Pf3D7_02_v3	Chappell_et_al_UTR_finder	5UTR	297617	297980	.	-	.	Parent=PF3D7_0207400;coverage_threshold_of.5.reads_at_edge_of_window
Pf3D7_02_v3	Chappell_et_al_UTR_finder	5UTR	302565	302820	.	-	.	Parent=PF3D7_0207500;coverage_threshold_of.5.reads_at_edge_of_window
Pf3D7_02_v3	Chappell_et_al_UTR_finder	5UTR	307028	307376	.	-	.	Parent=PF3D7_0207600;coverage_threshold_of.5.reads_at_edge_of_window
Pf3D7_02_v3	Chappell_et_al_UTR_finder	5UTR	312156	312348	.	-	.	Parent=PF3D7_0207700;coverage_threshold_of.5.reads_at_edge_of_window
Pf3D7_02_v3	Chappell_et_al_UTR_finder	5UTR	316742	316944	.	-	.	Parent=PF3D7_0207800;coverage_threshold_of.5.reads_at_edge_of_window
Pf3D7_02_v3	Chappell_et_al_UTR_finder	5UTR	321311	321552	.	-	.	Parent=PF3D7_0207900;coverage_threshold_of.5.reads_at_edge_of_window
Pf3D7_02_v3	Chappell_et_al_UTR_finder	5UTR	325724	326390	.	-	.	Parent=PF3D7_0208000;coverage_threshold_of.5.reads_at_edge_of_window
Pf3D7_02_v3	Chappell_et_al_UTR_finder	5UTR	327442	327931	.	+	.	Parent=PF3D7_0208100;coverage_threshold_of.5.reads_at_edge_of_window
Pf3D7_02_v3	Chappell_et_al_UTR_finder	5UTR	336582	337000	.	-	.	Parent=PF3D7_0208200;coverage_threshold_of.5.reads_at_edge_of_window
Pf3D7_02_v3	Chappell_et_al_UTR_finder	5UTR	337310	337557	.	+	.	Parent=PF3D7_0208300;coverage_threshold_of.5.reads_at_edge_of_window
Pf3D7_02_v3	Chappell_et_al_UTR_finder	5UTR	349341	351139	.	-	.	Parent=PF3D7_0208400;coverage_threshold_of.5.reads_at_edge_of_window
Pf3D7_02_v3	Chappell_et_al_UTR_finder	5UTR	351650	352835	.	+	.	Parent=PF3D7_0208500;coverage_threshold_of.5.reads_at_edge_of_window
Pf3D7_02_v3	Chappell_et_al_UTR_finder	5UTR	354341	354620	.	+	.	Parent=PF3D7_0208600;coverage_threshold_of.5.reads_at_edge_of_window
Pf3D7_02_v3	Chappell_et_al_UTR_finder	5UTR	358015	358035	.	-	.	Parent=PF3D7_0208700;coverage_threshold_of.5.reads_at_edge_of_window
Pf3D7_02_v3	Chappell_et_al_UTR_finder	5UTR	358084	359141	.	+	.	Parent=PF3D7_0208800;coverage_threshold_of.5.reads_at_edge_of_window
Pf3D7_02_v3	Chappell_et_al_UTR_finder	5UTR	370319	370437	.	+	.	Parent=PF3D7_0209000;coverage_threshold_of.5.reads_at_edge_of_window
Pf3D7_02_v3	Chappell_et_al_UTR_finder	5UTR	383446	384245	.	-	.	Parent=PF3D7_0209100;coverage_threshold_of.5.reads_at_edge_of_window
Pf3D7_02_v3	Chappell_et_al_UTR_finder	5UTR	386581	386885	.	-	.	Parent=PF3D7_0209200;coverage_threshold_of.5.reads_at_edge_of_window
Pf3D7_02_v3	Chappell_et_al_UTR_finder	5UTR	386930	387272	.	+	.	Parent=PF3D7_0209300;coverage_threshold_of.5.reads_at_edge_of_window
Pf3D7_02_v3	Chappell_et_al_UTR_finder	5UTR	390612	391107	.	-	.	Parent=PF3D7_0209400;coverage_threshold_of.5.reads_at_edge_of_window
Pf3D7_02_v3	Chappell_et_al_UTR_finder	5UTR	392790	392887	.	-	.	Parent=PF3D7_0209500;coverage_threshold_of.5.reads_at_edge_of_window
Pf3D7_02_v3	Chappell_et_al_UTR_finder	5UTR	398746	399286	.	-	.	Parent=PF3D7_0209600;coverage_threshold_of.5.reads_at_edge_of_window
Pf3D7_02_v3	Chappell_et_al_UTR_finder	5UTR	401860	402755	.	-	.	Parent=PF3D7_0209700;coverage_threshold_of.5.reads_at_edge_of_window
Pf3D7_02_v3	Chappell_et_al_UTR_finder	5UTR	406356	406706	.	-	.	Parent=PF3D7_0209800;coverage_threshold_of.5.reads_at_edge_of_window
Pf3D7_02_v3	Chappell_et_al_UTR_finder	5UTR	409938	409982	.	+	.	Parent=PF3D7_0210000;coverage_threshold_of.5.reads_at_edge_of_window
Pf3D7_02_v3	Chappell_et_al_UTR_finder	5UTR	411419	412274	.	+	.	Parent=PF3D7_0210100;coverage_threshold_of.5.reads_at_edge_of_window
Pf3D7_02_v3	Chappell_et_al_UTR_finder	5UTR	421138	421861	.	-	.	Parent=PF3D7_0210200;coverage_threshold_of.5.reads_at_edge_of_window
Pf3D7_02_v3	Chappell_et_al_UTR_finder	5UTR	424655	425116	.	-	.	Parent=PF3D7_0210300;coverage_threshold_of.5.reads_at_edge_of_window
Pf3D7_02_v3	Chappell_et_al_UTR_finder	5UTR	425599	425688	.	+	.	Parent=PF3D7_0210400;coverage_threshold_of.5.reads_at_edge_of_window
Pf3D7_02_v3	Chappell_et_al_UTR_finder	5UTR	427161	427489	.	+	.	Parent=PF3D7_0210500;coverage_threshold_of.15.reads_at_edge_of_window
Pf3D7_02_v3	Chappell_et_al_UTR_finder	5UTR	434087	434231	.	-	.	Parent=PF3D7_0210600;coverage_threshold_of.5.reads_at_edge_of_window
Pf3D7_02_v3	Chappell_et_al_UTR_finder	5UTR	435985	436049	.	+	.	Parent=PF3D7_0210700;coverage_threshold_of.5.reads_at_edge_of_window
Pf3D7_02_v3	Chappell_et_al_UTR_finder	5UTR	439003	439708	.	-	.	Parent=PF3D7_0210800;coverage_threshold_of.5.reads_at_edge_of_window
Pf3D7_02_v3	Chappell_et_al_UTR_finder	5UTR	442935	443570	.	-	.	Parent=PF3D7_0210900;coverage_threshold_of.5.reads_at_edge_of_window
Pf3D7_02_v3	Chappell_et_al_UTR_finder	5UTR	451526	451750	.	+	.	Parent=PF3D7_0211100;coverage_threshold_of.5.reads_at_edge_of_window
Pf3D7_02_v3	Chappell_et_al_UTR_finder	5UTR	456287	456900	.	-	.	Parent=PF3D7_0211200;coverage_threshold_of.5.reads_at_edge_of_window
Pf3D7_02_v3	Chappell_et_al_UTR_finder	5UTR	458586	458616	.	-	.	Parent=PF3D7_0211300;coverage_threshold_of.5.reads_at_edge_of_window
Pf3D7_02_v3	Chappell_et_al_UTR_finder	5UTR	461519	461640	.	-	.	Parent=PF3D7_0211400;coverage_threshold_of.5.reads_at_edge_of_window
Pf3D7_02_v3	Chappell_et_al_UTR_finder	5UTR	463147	463162	.	+	.	Parent=PF3D7_0211500;coverage_threshold_of.5.reads_at_edge_of_window
Pf3D7_02_v3	Chappell_et_al_UTR_finder	5UTR	467682	467846	.	+	.	Parent=PF3D7_0211600;coverage_threshold_of.5.reads_at_edge_of_window
Pf3D7_02_v3	Chappell_et_al_UTR_finder	5UTR	469408	469789	.	+	.	Parent=PF3D7_0211700;coverage_threshold_of.5.reads_at_edge_of_window
Pf3D7_02_v3	Chappell_et_al_UTR_finder	5UTR	475109	475241	.	+	.	Parent=PF3D7_0211800;coverage_threshold_of.5.reads_at_edge_of_window
Pf3D7_02_v3	Chappell_et_al_UTR_finder	5UTR	479092	479816	.	-	.	Parent=PF3D7_0211900;coverage_threshold_of.5.reads_at_edge_of_window
Pf3D7_02_v3	Chappell_et_al_UTR_finder	5UTR	479683	480099	.	+	.	Parent=PF3D7_0212000;coverage_threshold_of.5.reads_at_edge_of_window
Pf3D7_02_v3	Chappell_et_al_UTR_finder	5UTR	483322	483435	.	+	.	Parent=PF3D7_0212100;coverage_threshold_of.5.reads_at_edge_of_window
Pf3D7_02_v3	Chappell_et_al_UTR_finder	5UTR	490819	491256	.	-	.	Parent=PF3D7_0212200;coverage_threshold_of.5.reads_at_edge_of_window
Pf3D7_02_v3	Chappell_et_al_UTR_finder	5UTR	492409	492615	.	+	.	Parent=PF3D7_0212300;coverage_threshold_of.5.reads_at_edge_of_window
Pf3D7_02_v3	Chappell_et_al_UTR_finder	5UTR	507855	507898	.	-	.	Parent=PF3D7_0212400;coverage_threshold_of.5.reads_at_edge_of_window
Pf3D7_02_v3	Chappell_et_al_UTR_finder	5UTR	508665	509524	.	+	.	Parent=PF3D7_0212500;coverage_threshold_of.5.reads_at_edge_of_window
Pf3D7_02_v3	Chappell_et_al_UTR_finder	5UTR	522339	522930	.	+	.	Parent=PF3D7_0212600;coverage_threshold_of.5.reads_at_edge_of_window
Pf3D7_02_v3	Chappell_et_al_UTR_finder	5UTR	526044	526067	.	-	.	Parent=PF3D7_0212700;coverage_threshold_of.5.reads_at_edge_of_window
Pf3D7_02_v3	Chappell_et_al_UTR_finder	5UTR	532001	533252	.	+	.	Parent=PF3D7_0212900;coverage_threshold_of.5.reads_at_edge_of_window
Pf3D7_02_v3	Chappell_et_al_UTR_finder	5UTR	534659	535645	.	+	.	Parent=PF3D7_0213000;coverage_threshold_of.70.reads_at_edge_of_window
Pf3D7_02_v3	Chappell_et_al_UTR_finder	5UTR	537678	537788	.	+	.	Parent=PF3D7_0213100;coverage_threshold_of.5.reads_at_edge_of_window
Pf3D7_02_v3	Chappell_et_al_UTR_finder	5UTR	540970	541065	.	-	.	Parent=PF3D7_0213200;coverage_threshold_of.90.reads_at_edge_of_window
Pf3D7_02_v3	Chappell_et_al_UTR_finder	5UTR	541549	541828	.	-	.	Parent=PF3D7_0213300;coverage_threshold_of.25.reads_at_edge_of_window
Pf3D7_02_v3	Chappell_et_al_UTR_finder	5UTR	541756	541810	.	+	.	Parent=PF3D7_0213400;coverage_threshold_of.10.reads_at_edge_of_window
Pf3D7_02_v3	Chappell_et_al_UTR_finder	5UTR	545896	546217	.	-	.	Parent=PF3D7_0213500;coverage_threshold_of.20.reads_at_edge_of_window
Pf3D7_02_v3	Chappell_et_al_UTR_finder	5UTR	556774	557047	.	+	.	Parent=PF3D7_0213700;coverage_threshold_of.5.reads_at_edge_of_window
Pf3D7_02_v3	Chappell_et_al_UTR_finder	5UTR	564623	565395	.	-	.	Parent=PF3D7_0213900;coverage_threshold_of.5.reads_at_edge_of_window
Pf3D7_02_v3	Chappell_et_al_UTR_finder	5UTR	565669	566120	.	+	.	Parent=PF3D7_0214000;coverage_threshold_of.5.reads_at_edge_of_window
Pf3D7_02_v3	Chappell_et_al_UTR_finder	5UTR	573316	573893	.	-	.	Parent=PF3D7_0214100;coverage_threshold_of.5.reads_at_edge_of_window
Pf3D7_02_v3	Chappell_et_al_UTR_finder	5UTR	576055	576521	.	-	.	Parent=PF3D7_0214200;coverage_threshold_of.5.reads_at_edge_of_window
Pf3D7_02_v3	Chappell_et_al_UTR_finder	5UTR	577433	578661	.	+	.	Parent=PF3D7_0214300;coverage_threshold_of.5.reads_at_edge_of_window
Pf3D7_02_v3	Chappell_et_al_UTR_finder	5UTR	589052	589640	.	-	.	Parent=PF3D7_0214400;coverage_threshold_of.5.reads_at_edge_of_window
Pf3D7_02_v3	Chappell_et_al_UTR_finder	5UTR	590110	590500	.	+	.	Parent=PF3D7_0214500;coverage_threshold_of.5.reads_at_edge_of_window
Pf3D7_02_v3	Chappell_et_al_UTR_finder	5UTR	593374	594195	.	+	.	Parent=PF3D7_0214600;coverage_threshold_of.5.reads_at_edge_of_window
Pf3D7_02_v3	Chappell_et_al_UTR_finder	5UTR	601713	601740	.	-	.	Parent=PF3D7_0214700;coverage_threshold_of.5.reads_at_edge_of_window
Pf3D7_02_v3	Chappell_et_al_UTR_finder	5UTR	603261	605044	.	+	.	Parent=PF3D7_0214800;coverage_threshold_of.5.reads_at_edge_of_window
Pf3D7_02_v3	Chappell_et_al_UTR_finder	5UTR	609924	610624	.	+	.	Parent=PF3D7_0214900;coverage_threshold_of.5.reads_at_edge_of_window
Pf3D7_02_v3	Chappell_et_al_UTR_finder	5UTR	619430	621692	.	-	.	Parent=PF3D7_0215000;coverage_threshold_of.5.reads_at_edge_of_window
Pf3D7_02_v3	Chappell_et_al_UTR_finder	5UTR	624307	624953	.	-	.	Parent=PF3D7_0215100;coverage_threshold_of.5.reads_at_edge_of_window
Pf3D7_02_v3	Chappell_et_al_UTR_finder	5UTR	631309	632681	.	-	.	Parent=PF3D7_0215300;coverage_threshold_of.5.reads_at_edge_of_window
Pf3D7_02_v3	Chappell_et_al_UTR_finder	5UTR	637508	639395	.	-	.	Parent=PF3D7_0215400;coverage_threshold_of.5.reads_at_edge_of_window
Pf3D7_02_v3	Chappell_et_al_UTR_finder	5UTR	639847	640399	.	+	.	Parent=PF3D7_0215500;coverage_threshold_of.5.reads_at_edge_of_window
Pf3D7_02_v3	Chappell_et_al_UTR_finder	5UTR	644318	644902	.	-	.	Parent=PF3D7_0215600;coverage_threshold_of.5.reads_at_edge_of_window
Pf3D7_02_v3	Chappell_et_al_UTR_finder	5UTR	645368	645928	.	+	.	Parent=PF3D7_0215700;coverage_threshold_of.5.reads_at_edge_of_window
Pf3D7_02_v3	Chappell_et_al_UTR_finder	5UTR	653363	653693	.	-	.	Parent=PF3D7_0215800;coverage_threshold_of.5.reads_at_edge_of_window
Pf3D7_02_v3	Chappell_et_al_UTR_finder	5UTR	657770	658635	.	+	.	Parent=PF3D7_0216000;coverage_threshold_of.5.reads_at_edge_of_window
Pf3D7_02_v3	Chappell_et_al_UTR_finder	5UTR	669842	670058	.	-	.	Parent=PF3D7_0216200;coverage_threshold_of.5.reads_at_edge_of_window
Pf3D7_02_v3	Chappell_et_al_UTR_finder	5UTR	670210	670412	.	+	.	Parent=PF3D7_0216300;coverage_threshold_of.5.reads_at_edge_of_window
Pf3D7_02_v3	Chappell_et_al_UTR_finder	5UTR	675368	675430	.	+	.	Parent=PF3D7_0216400;coverage_threshold_of.5.reads_at_edge_of_window
Pf3D7_02_v3	Chappell_et_al_UTR_finder	5UTR	678050	678486	.	+	.	Parent=PF3D7_0216500;coverage_threshold_of.5.reads_at_edge_of_window
Pf3D7_02_v3	Chappell_et_al_UTR_finder	5UTR	685475	686484	.	+	.	Parent=PF3D7_0216600;coverage_threshold_of.5.reads_at_edge_of_window
Pf3D7_02_v3	Chappell_et_al_UTR_finder	5UTR	689543	690310	.	+	.	Parent=PF3D7_0216700;coverage_threshold_of.5.reads_at_edge_of_window
Pf3D7_02_v3	Chappell_et_al_UTR_finder	5UTR	699562	699564	.	-	.	Parent=PF3D7_0216800;coverage_threshold_of.5.reads_at_edge_of_window
Pf3D7_02_v3	Chappell_et_al_UTR_finder	5UTR	706588	706862	.	-	.	Parent=PF3D7_0217000;coverage_threshold_of.5.reads_at_edge_of_window
Pf3D7_02_v3	Chappell_et_al_UTR_finder	5UTR	707101	707737	.	+	.	Parent=PF3D7_0217100;coverage_threshold_of.5.reads_at_edge_of_window
Pf3D7_02_v3	Chappell_et_al_UTR_finder	5UTR	715253	715607	.	-	.	Parent=PF3D7_0217200;coverage_threshold_of.10.reads_at_edge_of_window
Pf3D7_02_v3	Chappell_et_al_UTR_finder	5UTR	716550	717140	.	-	.	Parent=PF3D7_0217300;coverage_threshold_of.5.reads_at_edge_of_window
Pf3D7_02_v3	Chappell_et_al_UTR_finder	5UTR	717227	717691	.	+	.	Parent=PF3D7_0217400;coverage_threshold_of.5.reads_at_edge_of_window
Pf3D7_02_v3	Chappell_et_al_UTR_finder	5UTR	720390	720436	.	+	.	Parent=PF3D7_0217500;coverage_threshold_of.5.reads_at_edge_of_window
Pf3D7_02_v3	Chappell_et_al_UTR_finder	5UTR	729933	730444	.	-	.	Parent=PF3D7_0217600;coverage_threshold_of.5.reads_at_edge_of_window
Pf3D7_02_v3	Chappell_et_al_UTR_finder	5UTR	732313	733231	.	-	.	Parent=PF3D7_0217700;coverage_threshold_of.5.reads_at_edge_of_window
Pf3D7_02_v3	Chappell_et_al_UTR_finder	5UTR	733477	734271	.	+	.	Parent=PF3D7_0217800;coverage_threshold_of.5.reads_at_edge_of_window
Pf3D7_02_v3	Chappell_et_al_UTR_finder	5UTR	736998	738046	.	-	.	Parent=PF3D7_0217900;coverage_threshold_of.5.reads_at_edge_of_window
Pf3D7_02_v3	Chappell_et_al_UTR_finder	5UTR	738216	738859	.	+	.	Parent=PF3D7_0218000;coverage_threshold_of.5.reads_at_edge_of_window
Pf3D7_02_v3	Chappell_et_al_UTR_finder	5UTR	740884	741013	.	+	.	Parent=PF3D7_0218100;coverage_threshold_of.5.reads_at_edge_of_window
Pf3D7_02_v3	Chappell_et_al_UTR_finder	5UTR	745713	746913	.	-	.	Parent=PF3D7_0218200;coverage_threshold_of.5.reads_at_edge_of_window
Pf3D7_02_v3	Chappell_et_al_UTR_finder	5UTR	749366	749586	.	-	.	Parent=PF3D7_0218300;coverage_threshold_of.5.reads_at_edge_of_window
Pf3D7_02_v3	Chappell_et_al_UTR_finder	5UTR	751738	751772	.	-	.	Parent=PF3D7_0218400;coverage_threshold_of.5.reads_at_edge_of_window
Pf3D7_02_v3	Chappell_et_al_UTR_finder	5UTR	752461	752965	.	+	.	Parent=PF3D7_0218500;coverage_threshold_of.5.reads_at_edge_of_window
Pf3D7_02_v3	Chappell_et_al_UTR_finder	5UTR	755057	755417	.	+	.	Parent=PF3D7_0218600;coverage_threshold_of.5.reads_at_edge_of_window
Pf3D7_02_v3	Chappell_et_al_UTR_finder	5UTR	765192	765517	.	-	.	Parent=PF3D7_0218700;coverage_threshold_of.5.reads_at_edge_of_window
Pf3D7_02_v3	Chappell_et_al_UTR_finder	5UTR	769194	769760	.	+	.	Parent=PF3D7_0219100;coverage_threshold_of.5.reads_at_edge_of_window
Pf3D7_02_v3	Chappell_et_al_UTR_finder	5UTR	771928	772315	.	+	.	Parent=PF3D7_0219200;coverage_threshold_of.10.reads_at_edge_of_window
Pf3D7_02_v3	Chappell_et_al_UTR_finder	5UTR	773755	774054	.	-	.	Parent=PF3D7_0219300;coverage_threshold_of.5.reads_at_edge_of_window
Pf3D7_02_v3	Chappell_et_al_UTR_finder	5UTR	774447	774814	.	+	.	Parent=PF3D7_0219400;coverage_threshold_of.5.reads_at_edge_of_window
Pf3D7_02_v3	Chappell_et_al_UTR_finder	5UTR	778066	778478	.	-	.	Parent=PF3D7_0219500;coverage_threshold_of.5.reads_at_edge_of_window
Pf3D7_02_v3	Chappell_et_al_UTR_finder	5UTR	782133	782444	.	-	.	Parent=PF3D7_0219600;coverage_threshold_of.5.reads_at_edge_of_window
Pf3D7_02_v3	Chappell_et_al_UTR_finder	5UTR	784829	784917	.	-	.	Parent=PF3D7_0219700;coverage_threshold_of.5.reads_at_edge_of_window
Pf3D7_02_v3	Chappell_et_al_UTR_finder	5UTR	787941	790454	.	-	.	Parent=PF3D7_0219800;coverage_threshold_of.5.reads_at_edge_of_window
Pf3D7_02_v3	Chappell_et_al_UTR_finder	5UTR	790390	791463	.	+	.	Parent=PF3D7_0219900;coverage_threshold_of.5.reads_at_edge_of_window
Pf3D7_02_v3	Chappell_et_al_UTR_finder	5UTR	794978	796751	.	+	.	Parent=PF3D7_0220000;coverage_threshold_of.5.reads_at_edge_of_window
Pf3D7_02_v3	Chappell_et_al_UTR_finder	5UTR	804133	804519	.	+	.	Parent=PF3D7_0220100;coverage_threshold_of.5.reads_at_edge_of_window
Pf3D7_02_v3	Chappell_et_al_UTR_finder	5UTR	810299	812695	.	-	.	Parent=PF3D7_0220200;coverage_threshold_of.5.reads_at_edge_of_window
Pf3D7_02_v3	Chappell_et_al_UTR_finder	5UTR	814655	815853	.	-	.	Parent=PF3D7_0220300;coverage_threshold_of.5.reads_at_edge_of_window
Pf3D7_02_v3	Chappell_et_al_UTR_finder	5UTR	824865	825588	.	-	.	Parent=PF3D7_0220500;coverage_threshold_of.5.reads_at_edge_of_window
Pf3D7_02_v3	Chappell_et_al_UTR_finder	5UTR	830123	831188	.	+	.	Parent=PF3D7_0220600;coverage_threshold_of.5.reads_at_edge_of_window
Pf3D7_02_v3	Chappell_et_al_UTR_finder	5UTR	833056	833804	.	+	.	Parent=PF3D7_0220700;coverage_threshold_of.20.reads_at_edge_of_window
Pf3D7_02_v3	Chappell_et_al_UTR_finder	5UTR	838594	838842	.	+	.	Parent=PF3D7_0220800;coverage_threshold_of.5.reads_at_edge_of_window
Pf3D7_02_v3	Chappell_et_al_UTR_finder	5UTR	853607	854965	.	+	.	Parent=PF3D7_0221200;coverage_threshold_of.5.reads_at_edge_of_window
Pf3D7_02_v3	Chappell_et_al_UTR_finder	5UTR	871125	871778	.	-	.	Parent=PF3D7_0221700;coverage_threshold_of.5.reads_at_edge_of_window
Pf3D7_02_v3	Chappell_et_al_UTR_finder	5UTR	871835	873130	.	+	.	Parent=PF3D7_0221800;coverage_threshold_of.5.reads_at_edge_of_window
Pf3D7_02_v3	Chappell_et_al_UTR_finder	5UTR	879252	879540	.	-	.	Parent=PF3D7_0222100;coverage_threshold_of.5.reads_at_edge_of_window
Pf3D7_03_v3	Chappell_et_al_UTR_finder	5UTR	67870	67927	.	+	.	Parent=PF3D7_0300900;coverage_threshold_of.5.reads_at_edge_of_window
Pf3D7_03_v3	Chappell_et_al_UTR_finder	5UTR	80394	81283	.	-	.	Parent=PF3D7_0301200;coverage_threshold_of.5.reads_at_edge_of_window
Pf3D7_03_v3	Chappell_et_al_UTR_finder	5UTR	83516	84290	.	-	.	Parent=PF3D7_0301300;coverage_threshold_of.5.reads_at_edge_of_window
Pf3D7_03_v3	Chappell_et_al_UTR_finder	5UTR	86132	86678	.	-	.	Parent=PF3D7_0301400;coverage_threshold_of.5.reads_at_edge_of_window
Pf3D7_03_v3	Chappell_et_al_UTR_finder	5UTR	89232	90298	.	-	.	Parent=PF3D7_0301500;coverage_threshold_of.5.reads_at_edge_of_window
Pf3D7_03_v3	Chappell_et_al_UTR_finder	5UTR	93464	94089	.	-	.	Parent=PF3D7_0301600;coverage_threshold_of.5.reads_at_edge_of_window
Pf3D7_03_v3	Chappell_et_al_UTR_finder	5UTR	97908	99115	.	-	.	Parent=PF3D7_0301700;coverage_threshold_of.5.reads_at_edge_of_window
Pf3D7_03_v3	Chappell_et_al_UTR_finder	5UTR	103118	104324	.	+	.	Parent=PF3D7_0301800;coverage_threshold_of.5.reads_at_edge_of_window
Pf3D7_03_v3	Chappell_et_al_UTR_finder	5UTR	107110	107500	.	-	.	Parent=PF3D7_0301900;coverage_threshold_of.5.reads_at_edge_of_window
Pf3D7_03_v3	Chappell_et_al_UTR_finder	5UTR	109881	110309	.	-	.	Parent=PF3D7_0302000;coverage_threshold_of.5.reads_at_edge_of_window
Pf3D7_03_v3	Chappell_et_al_UTR_finder	5UTR	112158	114069	.	+	.	Parent=PF3D7_0302100;coverage_threshold_of.5.reads_at_edge_of_window
Pf3D7_03_v3	Chappell_et_al_UTR_finder	5UTR	119098	119457	.	+	.	Parent=PF3D7_0302200;coverage_threshold_of.5.reads_at_edge_of_window
Pf3D7_03_v3	Chappell_et_al_UTR_finder	5UTR	134486	135417	.	+	.	Parent=PF3D7_0302500;coverage_threshold_of.5.reads_at_edge_of_window
Pf3D7_03_v3	Chappell_et_al_UTR_finder	5UTR	141335	141555	.	+	.	Parent=PF3D7_0302600;coverage_threshold_of.5.reads_at_edge_of_window
Pf3D7_03_v3	Chappell_et_al_UTR_finder	5UTR	147057	147270	.	-	.	Parent=PF3D7_0302700;coverage_threshold_of.5.reads_at_edge_of_window
Pf3D7_03_v3	Chappell_et_al_UTR_finder	5UTR	149306	150348	.	-	.	Parent=PF3D7_0302800;coverage_threshold_of.5.reads_at_edge_of_window
Pf3D7_03_v3	Chappell_et_al_UTR_finder	5UTR	156147	158150	.	-	.	Parent=PF3D7_0302900;coverage_threshold_of.5.reads_at_edge_of_window
Pf3D7_03_v3	Chappell_et_al_UTR_finder	5UTR	161705	161740	.	-	.	Parent=PF3D7_0303000;coverage_threshold_of.15.reads_at_edge_of_window
Pf3D7_03_v3	Chappell_et_al_UTR_finder	5UTR	167104	168348	.	-	.	Parent=PF3D7_0303100;coverage_threshold_of.5.reads_at_edge_of_window
Pf3D7_03_v3	Chappell_et_al_UTR_finder	5UTR	168679	169570	.	+	.	Parent=PF3D7_0303200;coverage_threshold_of.5.reads_at_edge_of_window
Pf3D7_03_v3	Chappell_et_al_UTR_finder	5UTR	175800	176798	.	-	.	Parent=PF3D7_0303300;coverage_threshold_of.5.reads_at_edge_of_window
Pf3D7_03_v3	Chappell_et_al_UTR_finder	5UTR	177446	178419	.	+	.	Parent=PF3D7_0303400;coverage_threshold_of.5.reads_at_edge_of_window
Pf3D7_03_v3	Chappell_et_al_UTR_finder	5UTR	182267	182730	.	+	.	Parent=PF3D7_0303500;coverage_threshold_of.5.reads_at_edge_of_window
Pf3D7_03_v3	Chappell_et_al_UTR_finder	5UTR	189682	190179	.	+	.	Parent=PF3D7_0303600;coverage_threshold_of.5.reads_at_edge_of_window
Pf3D7_03_v3	Chappell_et_al_UTR_finder	5UTR	192592	193072	.	-	.	Parent=PF3D7_0303700;coverage_threshold_of.5.reads_at_edge_of_window
Pf3D7_03_v3	Chappell_et_al_UTR_finder	5UTR	193499	194429	.	+	.	Parent=PF3D7_0303800;coverage_threshold_of.5.reads_at_edge_of_window
Pf3D7_03_v3	Chappell_et_al_UTR_finder	5UTR	197439	197601	.	-	.	Parent=PF3D7_0303900;coverage_threshold_of.5.reads_at_edge_of_window
Pf3D7_03_v3	Chappell_et_al_UTR_finder	5UTR	203251	204541	.	+	.	Parent=PF3D7_0304100;coverage_threshold_of.5.reads_at_edge_of_window
Pf3D7_03_v3	Chappell_et_al_UTR_finder	5UTR	208920	208959	.	-	.	Parent=PF3D7_0304200;coverage_threshold_of.5.reads_at_edge_of_window
Pf3D7_03_v3	Chappell_et_al_UTR_finder	5UTR	211970	212282	.	+	.	Parent=PF3D7_0304300;coverage_threshold_of.5.reads_at_edge_of_window
Pf3D7_03_v3	Chappell_et_al_UTR_finder	5UTR	217059	217940	.	+	.	Parent=PF3D7_0304400;coverage_threshold_of.15.reads_at_edge_of_window
Pf3D7_03_v3	Chappell_et_al_UTR_finder	5UTR	219873	220345	.	-	.	Parent=PF3D7_0304500;coverage_threshold_of.5.reads_at_edge_of_window
Pf3D7_03_v3	Chappell_et_al_UTR_finder	5UTR	222517	223145	.	-	.	Parent=PF3D7_0304600;coverage_threshold_of.5.reads_at_edge_of_window
Pf3D7_03_v3	Chappell_et_al_UTR_finder	5UTR	226915	227056	.	+	.	Parent=PF3D7_0304800;coverage_threshold_of.5.reads_at_edge_of_window
Pf3D7_03_v3	Chappell_et_al_UTR_finder	5UTR	232306	232745	.	-	.	Parent=PF3D7_0304900;coverage_threshold_of.5.reads_at_edge_of_window
Pf3D7_03_v3	Chappell_et_al_UTR_finder	5UTR	235335	235461	.	-	.	Parent=PF3D7_0305000;coverage_threshold_of.5.reads_at_edge_of_window
Pf3D7_03_v3	Chappell_et_al_UTR_finder	5UTR	250163	251241	.	+	.	Parent=PF3D7_0305200;coverage_threshold_of.5.reads_at_edge_of_window
Pf3D7_03_v3	Chappell_et_al_UTR_finder	5UTR	258417	258851	.	-	.	Parent=PF3D7_0305300;coverage_threshold_of.5.reads_at_edge_of_window
Pf3D7_03_v3	Chappell_et_al_UTR_finder	5UTR	259959	260331	.	+	.	Parent=PF3D7_0305400;coverage_threshold_of.5.reads_at_edge_of_window
Pf3D7_03_v3	Chappell_et_al_UTR_finder	5UTR	273287	274210	.	-	.	Parent=PF3D7_0305500;coverage_threshold_of.5.reads_at_edge_of_window
Pf3D7_03_v3	Chappell_et_al_UTR_finder	5UTR	277718	277999	.	-	.	Parent=PF3D7_0305600;coverage_threshold_of.5.reads_at_edge_of_window
Pf3D7_03_v3	Chappell_et_al_UTR_finder	5UTR	279829	280588	.	-	.	Parent=PF3D7_0305700;coverage_threshold_of.5.reads_at_edge_of_window
Pf3D7_03_v3	Chappell_et_al_UTR_finder	5UTR	286113	286154	.	-	.	Parent=PF3D7_0305900;coverage_threshold_of.5.reads_at_edge_of_window
Pf3D7_03_v3	Chappell_et_al_UTR_finder	5UTR	287320	287345	.	-	.	Parent=PF3D7_0306000;coverage_threshold_of.5.reads_at_edge_of_window
Pf3D7_03_v3	Chappell_et_al_UTR_finder	5UTR	290748	291323	.	-	.	Parent=PF3D7_0306100;coverage_threshold_of.5.reads_at_edge_of_window
Pf3D7_03_v3	Chappell_et_al_UTR_finder	5UTR	291924	292942	.	+	.	Parent=PF3D7_0306200;coverage_threshold_of.5.reads_at_edge_of_window
Pf3D7_03_v3	Chappell_et_al_UTR_finder	5UTR	296095	297773	.	-	.	Parent=PF3D7_0306300;coverage_threshold_of.5.reads_at_edge_of_window
Pf3D7_03_v3	Chappell_et_al_UTR_finder	5UTR	297490	298516	.	+	.	Parent=PF3D7_0306400;coverage_threshold_of.5.reads_at_edge_of_window
Pf3D7_03_v3	Chappell_et_al_UTR_finder	5UTR	301907	302223	.	-	.	Parent=PF3D7_0306500;coverage_threshold_of.5.reads_at_edge_of_window
Pf3D7_03_v3	Chappell_et_al_UTR_finder	5UTR	302501	302825	.	+	.	Parent=PF3D7_0306600;coverage_threshold_of.5.reads_at_edge_of_window
Pf3D7_03_v3	Chappell_et_al_UTR_finder	5UTR	303434	304316	.	+	.	Parent=PF3D7_0306700;coverage_threshold_of.10.reads_at_edge_of_window
Pf3D7_03_v3	Chappell_et_al_UTR_finder	5UTR	307985	308017	.	-	.	Parent=PF3D7_0306800;coverage_threshold_of.5.reads_at_edge_of_window
Pf3D7_03_v3	Chappell_et_al_UTR_finder	5UTR	309572	310651	.	+	.	Parent=PF3D7_0306900;coverage_threshold_of.5.reads_at_edge_of_window
Pf3D7_03_v3	Chappell_et_al_UTR_finder	5UTR	313343	313923	.	-	.	Parent=PF3D7_0307100;coverage_threshold_of.5.reads_at_edge_of_window
Pf3D7_03_v3	Chappell_et_al_UTR_finder	5UTR	316237	316835	.	-	.	Parent=PF3D7_0307200;coverage_threshold_of.5.reads_at_edge_of_window
Pf3D7_03_v3	Chappell_et_al_UTR_finder	5UTR	322163	322215	.	-	.	Parent=PF3D7_0307400;coverage_threshold_of.5.reads_at_edge_of_window
Pf3D7_03_v3	Chappell_et_al_UTR_finder	5UTR	324837	325397	.	-	.	Parent=PF3D7_0307500;coverage_threshold_of.5.reads_at_edge_of_window
Pf3D7_03_v3	Chappell_et_al_UTR_finder	5UTR	325654	325921	.	+	.	Parent=PF3D7_0307600;coverage_threshold_of.5.reads_at_edge_of_window
Pf3D7_03_v3	Chappell_et_al_UTR_finder	5UTR	335270	336120	.	-	.	Parent=PF3D7_0307700;coverage_threshold_of.5.reads_at_edge_of_window
Pf3D7_03_v3	Chappell_et_al_UTR_finder	5UTR	336191	337178	.	+	.	Parent=PF3D7_0307800;coverage_threshold_of.5.reads_at_edge_of_window
Pf3D7_03_v3	Chappell_et_al_UTR_finder	5UTR	351653	352137	.	-	.	Parent=PF3D7_0307900;coverage_threshold_of.5.reads_at_edge_of_window
Pf3D7_03_v3	Chappell_et_al_UTR_finder	5UTR	353058	353548	.	+	.	Parent=PF3D7_0308000;coverage_threshold_of.5.reads_at_edge_of_window
Pf3D7_03_v3	Chappell_et_al_UTR_finder	5UTR	355867	356318	.	+	.	Parent=PF3D7_0308100;coverage_threshold_of.5.reads_at_edge_of_window
Pf3D7_03_v3	Chappell_et_al_UTR_finder	5UTR	364234	365130	.	-	.	Parent=PF3D7_0308200;coverage_threshold_of.40.reads_at_edge_of_window
Pf3D7_03_v3	Chappell_et_al_UTR_finder	5UTR	366673	366948	.	-	.	Parent=PF3D7_0308300;coverage_threshold_of.5.reads_at_edge_of_window
Pf3D7_03_v3	Chappell_et_al_UTR_finder	5UTR	368586	369924	.	+	.	Parent=PF3D7_0308500;coverage_threshold_of.5.reads_at_edge_of_window
Pf3D7_03_v3	Chappell_et_al_UTR_finder	5UTR	371933	372631	.	+	.	Parent=PF3D7_0308600;coverage_threshold_of.5.reads_at_edge_of_window
Pf3D7_03_v3	Chappell_et_al_UTR_finder	5UTR	375388	375805	.	+	.	Parent=PF3D7_0308700;coverage_threshold_of.5.reads_at_edge_of_window
Pf3D7_03_v3	Chappell_et_al_UTR_finder	5UTR	377774	378044	.	+	.	Parent=PF3D7_0308800;coverage_threshold_of.90.reads_at_edge_of_window
Pf3D7_03_v3	Chappell_et_al_UTR_finder	5UTR	383291	383721	.	-	.	Parent=PF3D7_0308900;coverage_threshold_of.5.reads_at_edge_of_window
Pf3D7_03_v3	Chappell_et_al_UTR_finder	5UTR	383878	384374	.	+	.	Parent=PF3D7_0309000;coverage_threshold_of.5.reads_at_edge_of_window
Pf3D7_03_v3	Chappell_et_al_UTR_finder	5UTR	388474	388538	.	-	.	Parent=PF3D7_0309100;coverage_threshold_of.10.reads_at_edge_of_window
Pf3D7_03_v3	Chappell_et_al_UTR_finder	5UTR	394605	394940	.	-	.	Parent=PF3D7_0309200;coverage_threshold_of.5.reads_at_edge_of_window
Pf3D7_03_v3	Chappell_et_al_UTR_finder	5UTR	397397	397648	.	+	.	Parent=PF3D7_0309300;coverage_threshold_of.5.reads_at_edge_of_window
Pf3D7_03_v3	Chappell_et_al_UTR_finder	5UTR	401933	402932	.	+	.	Parent=PF3D7_0309500;coverage_threshold_of.5.reads_at_edge_of_window
Pf3D7_03_v3	Chappell_et_al_UTR_finder	5UTR	406534	407979	.	+	.	Parent=PF3D7_0309600;coverage_threshold_of.5.reads_at_edge_of_window
Pf3D7_03_v3	Chappell_et_al_UTR_finder	5UTR	411588	412088	.	+	.	Parent=PF3D7_0309800;coverage_threshold_of.5.reads_at_edge_of_window
Pf3D7_03_v3	Chappell_et_al_UTR_finder	5UTR	419674	419975	.	-	.	Parent=PF3D7_0309900;coverage_threshold_of.5.reads_at_edge_of_window
Pf3D7_03_v3	Chappell_et_al_UTR_finder	5UTR	420417	420696	.	+	.	Parent=PF3D7_0310000;coverage_threshold_of.5.reads_at_edge_of_window
Pf3D7_03_v3	Chappell_et_al_UTR_finder	5UTR	426976	427289	.	+	.	Parent=PF3D7_0310200;coverage_threshold_of.5.reads_at_edge_of_window
Pf3D7_03_v3	Chappell_et_al_UTR_finder	5UTR	441760	442719	.	+	.	Parent=PF3D7_0310300;coverage_threshold_of.5.reads_at_edge_of_window
Pf3D7_03_v3	Chappell_et_al_UTR_finder	5UTR	447468	447499	.	+	.	Parent=PF3D7_0310400;coverage_threshold_of.5.reads_at_edge_of_window
Pf3D7_03_v3	Chappell_et_al_UTR_finder	5UTR	459107	459726	.	-	.	Parent=PF3D7_0310500;coverage_threshold_of.5.reads_at_edge_of_window
Pf3D7_03_v3	Chappell_et_al_UTR_finder	5UTR	462028	462532	.	-	.	Parent=PF3D7_0310600;coverage_threshold_of.5.reads_at_edge_of_window
Pf3D7_03_v3	Chappell_et_al_UTR_finder	5UTR	462750	463325	.	+	.	Parent=PF3D7_0310700;coverage_threshold_of.5.reads_at_edge_of_window
Pf3D7_03_v3	Chappell_et_al_UTR_finder	5UTR	465745	466084	.	+	.	Parent=PF3D7_0310900;coverage_threshold_of.5.reads_at_edge_of_window
Pf3D7_03_v3	Chappell_et_al_UTR_finder	5UTR	473162	473737	.	-	.	Parent=PF3D7_0311100;coverage_threshold_of.5.reads_at_edge_of_window
Pf3D7_03_v3	Chappell_et_al_UTR_finder	5UTR	474780	474787	.	+	.	Parent=PF3D7_0311200;coverage_threshold_of.5.reads_at_edge_of_window
Pf3D7_03_v3	Chappell_et_al_UTR_finder	5UTR	483454	483710	.	-	.	Parent=PF3D7_0311300;coverage_threshold_of.5.reads_at_edge_of_window
Pf3D7_03_v3	Chappell_et_al_UTR_finder	5UTR	487853	488803	.	+	.	Parent=PF3D7_0311400;coverage_threshold_of.5.reads_at_edge_of_window
Pf3D7_03_v3	Chappell_et_al_UTR_finder	5UTR	497364	498268	.	-	.	Parent=PF3D7_0311500;coverage_threshold_of.5.reads_at_edge_of_window
Pf3D7_03_v3	Chappell_et_al_UTR_finder	5UTR	499117	499601	.	+	.	Parent=PF3D7_0311600;coverage_threshold_of.5.reads_at_edge_of_window
Pf3D7_03_v3	Chappell_et_al_UTR_finder	5UTR	506275	506654	.	+	.	Parent=PF3D7_0311800;coverage_threshold_of.5.reads_at_edge_of_window
Pf3D7_03_v3	Chappell_et_al_UTR_finder	5UTR	511598	512024	.	-	.	Parent=PF3D7_0311900;coverage_threshold_of.5.reads_at_edge_of_window
Pf3D7_03_v3	Chappell_et_al_UTR_finder	5UTR	511923	512129	.	+	.	Parent=PF3D7_0312000;coverage_threshold_of.5.reads_at_edge_of_window
Pf3D7_03_v3	Chappell_et_al_UTR_finder	5UTR	513105	513751	.	+	.	Parent=PF3D7_0312100;coverage_threshold_of.5.reads_at_edge_of_window
Pf3D7_03_v3	Chappell_et_al_UTR_finder	5UTR	520504	520555	.	-	.	Parent=PF3D7_0312200;coverage_threshold_of.5.reads_at_edge_of_window
Pf3D7_03_v3	Chappell_et_al_UTR_finder	5UTR	521939	521968	.	+	.	Parent=PF3D7_0312300;coverage_threshold_of.5.reads_at_edge_of_window
Pf3D7_03_v3	Chappell_et_al_UTR_finder	5UTR	526440	528087	.	-	.	Parent=PF3D7_0312400;coverage_threshold_of.5.reads_at_edge_of_window
Pf3D7_03_v3	Chappell_et_al_UTR_finder	5UTR	528316	529036	.	+	.	Parent=PF3D7_0312500;coverage_threshold_of.5.reads_at_edge_of_window
Pf3D7_03_v3	Chappell_et_al_UTR_finder	5UTR	533606	534238	.	+	.	Parent=PF3D7_0312800;coverage_threshold_of.5.reads_at_edge_of_window
Pf3D7_03_v3	Chappell_et_al_UTR_finder	5UTR	535938	536042	.	+	.	Parent=PF3D7_0312900;coverage_threshold_of.5.reads_at_edge_of_window
Pf3D7_03_v3	Chappell_et_al_UTR_finder	5UTR	538805	538827	.	-	.	Parent=PF3D7_0313000;coverage_threshold_of.5.reads_at_edge_of_window
Pf3D7_03_v3	Chappell_et_al_UTR_finder	5UTR	539192	539742	.	+	.	Parent=PF3D7_0313100;coverage_threshold_of.5.reads_at_edge_of_window
Pf3D7_03_v3	Chappell_et_al_UTR_finder	5UTR	545195	545227	.	-	.	Parent=PF3D7_0313300;coverage_threshold_of.5.reads_at_edge_of_window
Pf3D7_03_v3	Chappell_et_al_UTR_finder	5UTR	548183	548500	.	-	.	Parent=PF3D7_0313400;coverage_threshold_of.5.reads_at_edge_of_window
Pf3D7_03_v3	Chappell_et_al_UTR_finder	5UTR	548576	548717	.	+	.	Parent=PF3D7_0313500;coverage_threshold_of.5.reads_at_edge_of_window
Pf3D7_03_v3	Chappell_et_al_UTR_finder	5UTR	554622	554770	.	-	.	Parent=PF3D7_0313600;coverage_threshold_of.90.reads_at_edge_of_window
Pf3D7_03_v3	Chappell_et_al_UTR_finder	5UTR	558685	558825	.	-	.	Parent=PF3D7_0313700;coverage_threshold_of.5.reads_at_edge_of_window
Pf3D7_03_v3	Chappell_et_al_UTR_finder	5UTR	559025	559333	.	+	.	Parent=PF3D7_0313800;coverage_threshold_of.5.reads_at_edge_of_window
Pf3D7_03_v3	Chappell_et_al_UTR_finder	5UTR	567002	567246	.	+	.	Parent=PF3D7_0314000;coverage_threshold_of.5.reads_at_edge_of_window
Pf3D7_03_v3	Chappell_et_al_UTR_finder	5UTR	571052	571598	.	-	.	Parent=PF3D7_0314100;coverage_threshold_of.5.reads_at_edge_of_window
Pf3D7_03_v3	Chappell_et_al_UTR_finder	5UTR	576824	576853	.	-	.	Parent=PF3D7_0314200;coverage_threshold_of.5.reads_at_edge_of_window
Pf3D7_03_v3	Chappell_et_al_UTR_finder	5UTR	578367	578724	.	-	.	Parent=PF3D7_0314300;coverage_threshold_of.10.reads_at_edge_of_window
Pf3D7_03_v3	Chappell_et_al_UTR_finder	5UTR	580466	581393	.	-	.	Parent=PF3D7_0314400;coverage_threshold_of.5.reads_at_edge_of_window
Pf3D7_03_v3	Chappell_et_al_UTR_finder	5UTR	582177	584225	.	+	.	Parent=PF3D7_0314500;coverage_threshold_of.5.reads_at_edge_of_window
Pf3D7_03_v3	Chappell_et_al_UTR_finder	5UTR	586077	586554	.	+	.	Parent=PF3D7_0314600;coverage_threshold_of.35.reads_at_edge_of_window
Pf3D7_03_v3	Chappell_et_al_UTR_finder	5UTR	592548	594021	.	-	.	Parent=PF3D7_0314700;coverage_threshold_of.5.reads_at_edge_of_window
Pf3D7_03_v3	Chappell_et_al_UTR_finder	5UTR	604442	604594	.	+	.	Parent=PF3D7_0314800;coverage_threshold_of.5.reads_at_edge_of_window
Pf3D7_03_v3	Chappell_et_al_UTR_finder	5UTR	608592	608882	.	+	.	Parent=PF3D7_0314900;coverage_threshold_of.5.reads_at_edge_of_window
Pf3D7_03_v3	Chappell_et_al_UTR_finder	5UTR	610994	611333	.	+	.	Parent=PF3D7_0315000;coverage_threshold_of.5.reads_at_edge_of_window
Pf3D7_03_v3	Chappell_et_al_UTR_finder	5UTR	613423	614159	.	-	.	Parent=PF3D7_0315100;coverage_threshold_of.5.reads_at_edge_of_window
Pf3D7_03_v3	Chappell_et_al_UTR_finder	5UTR	631382	631821	.	-	.	Parent=PF3D7_0315400;coverage_threshold_of.5.reads_at_edge_of_window
Pf3D7_03_v3	Chappell_et_al_UTR_finder	5UTR	633545	634164	.	-	.	Parent=PF3D7_0315500;coverage_threshold_of.5.reads_at_edge_of_window
Pf3D7_03_v3	Chappell_et_al_UTR_finder	5UTR	635060	635585	.	+	.	Parent=PF3D7_0315600;coverage_threshold_of.5.reads_at_edge_of_window
Pf3D7_03_v3	Chappell_et_al_UTR_finder	5UTR	642580	643023	.	-	.	Parent=PF3D7_0315800;coverage_threshold_of.5.reads_at_edge_of_window
Pf3D7_03_v3	Chappell_et_al_UTR_finder	5UTR	646845	646865	.	-	.	Parent=PF3D7_0316000;coverage_threshold_of.5.reads_at_edge_of_window
Pf3D7_03_v3	Chappell_et_al_UTR_finder	5UTR	647361	648634	.	+	.	Parent=PF3D7_0316100;coverage_threshold_of.5.reads_at_edge_of_window
Pf3D7_03_v3	Chappell_et_al_UTR_finder	5UTR	657248	657416	.	-	.	Parent=PF3D7_0316200;coverage_threshold_of.5.reads_at_edge_of_window
Pf3D7_03_v3	Chappell_et_al_UTR_finder	5UTR	658123	658271	.	+	.	Parent=PF3D7_0316300;coverage_threshold_of.5.reads_at_edge_of_window
Pf3D7_03_v3	Chappell_et_al_UTR_finder	5UTR	665153	665690	.	-	.	Parent=PF3D7_0316400;coverage_threshold_of.5.reads_at_edge_of_window
Pf3D7_03_v3	Chappell_et_al_UTR_finder	5UTR	665769	667005	.	+	.	Parent=PF3D7_0316500;coverage_threshold_of.5.reads_at_edge_of_window
Pf3D7_03_v3	Chappell_et_al_UTR_finder	5UTR	670874	672475	.	-	.	Parent=PF3D7_0316600;coverage_threshold_of.5.reads_at_edge_of_window
Pf3D7_03_v3	Chappell_et_al_UTR_finder	5UTR	673290	674457	.	+	.	Parent=PF3D7_0316700;coverage_threshold_of.5.reads_at_edge_of_window
Pf3D7_03_v3	Chappell_et_al_UTR_finder	5UTR	676699	677841	.	+	.	Parent=PF3D7_0316800;coverage_threshold_of.5.reads_at_edge_of_window
Pf3D7_03_v3	Chappell_et_al_UTR_finder	5UTR	681278	681861	.	-	.	Parent=PF3D7_0316900;coverage_threshold_of.5.reads_at_edge_of_window
Pf3D7_03_v3	Chappell_et_al_UTR_finder	5UTR	683686	684432	.	-	.	Parent=PF3D7_0317000;coverage_threshold_of.5.reads_at_edge_of_window
Pf3D7_03_v3	Chappell_et_al_UTR_finder	5UTR	694816	696787	.	-	.	Parent=PF3D7_0317200;coverage_threshold_of.5.reads_at_edge_of_window
Pf3D7_03_v3	Chappell_et_al_UTR_finder	5UTR	709729	710430	.	-	.	Parent=PF3D7_0317300;coverage_threshold_of.5.reads_at_edge_of_window
Pf3D7_03_v3	Chappell_et_al_UTR_finder	5UTR	714083	714150	.	-	.	Parent=PF3D7_0317400;coverage_threshold_of.5.reads_at_edge_of_window
Pf3D7_03_v3	Chappell_et_al_UTR_finder	5UTR	721832	722640	.	-	.	Parent=PF3D7_0317500;coverage_threshold_of.5.reads_at_edge_of_window
Pf3D7_03_v3	Chappell_et_al_UTR_finder	5UTR	724394	725014	.	+	.	Parent=PF3D7_0317600;coverage_threshold_of.5.reads_at_edge_of_window
Pf3D7_03_v3	Chappell_et_al_UTR_finder	5UTR	727544	728258	.	+	.	Parent=PF3D7_0317700;coverage_threshold_of.5.reads_at_edge_of_window
Pf3D7_03_v3	Chappell_et_al_UTR_finder	5UTR	738883	739019	.	-	.	Parent=PF3D7_0317800;coverage_threshold_of.5.reads_at_edge_of_window
Pf3D7_03_v3	Chappell_et_al_UTR_finder	5UTR	739193	739427	.	+	.	Parent=PF3D7_0317900;coverage_threshold_of.5.reads_at_edge_of_window
Pf3D7_03_v3	Chappell_et_al_UTR_finder	5UTR	743870	743928	.	+	.	Parent=PF3D7_0318100;coverage_threshold_of.5.reads_at_edge_of_window
Pf3D7_03_v3	Chappell_et_al_UTR_finder	5UTR	747275	748464	.	+	.	Parent=PF3D7_0318200;coverage_threshold_of.5.reads_at_edge_of_window
Pf3D7_03_v3	Chappell_et_al_UTR_finder	5UTR	760293	760677	.	-	.	Parent=PF3D7_0318300;coverage_threshold_of.5.reads_at_edge_of_window
Pf3D7_03_v3	Chappell_et_al_UTR_finder	5UTR	766814	767814	.	+	.	Parent=PF3D7_0318500;coverage_threshold_of.5.reads_at_edge_of_window
Pf3D7_03_v3	Chappell_et_al_UTR_finder	5UTR	786166	787364	.	-	.	Parent=PF3D7_0318600;coverage_threshold_of.5.reads_at_edge_of_window
Pf3D7_03_v3	Chappell_et_al_UTR_finder	5UTR	788145	788452	.	+	.	Parent=PF3D7_0318700;coverage_threshold_of.5.reads_at_edge_of_window
Pf3D7_03_v3	Chappell_et_al_UTR_finder	5UTR	789497	789857	.	+	.	Parent=PF3D7_0318800;coverage_threshold_of.5.reads_at_edge_of_window
Pf3D7_03_v3	Chappell_et_al_UTR_finder	5UTR	793482	794096	.	-	.	Parent=PF3D7_0318900;coverage_threshold_of.5.reads_at_edge_of_window
Pf3D7_03_v3	Chappell_et_al_UTR_finder	5UTR	794521	795576	.	+	.	Parent=PF3D7_0319000;coverage_threshold_of.5.reads_at_edge_of_window
Pf3D7_03_v3	Chappell_et_al_UTR_finder	5UTR	802584	803378	.	-	.	Parent=PF3D7_0319100;coverage_threshold_of.5.reads_at_edge_of_window
Pf3D7_03_v3	Chappell_et_al_UTR_finder	5UTR	806313	806736	.	-	.	Parent=PF3D7_0319200;coverage_threshold_of.5.reads_at_edge_of_window
Pf3D7_03_v3	Chappell_et_al_UTR_finder	5UTR	806843	807276	.	+	.	Parent=PF3D7_0319300;coverage_threshold_of.5.reads_at_edge_of_window
Pf3D7_03_v3	Chappell_et_al_UTR_finder	5UTR	809093	810080	.	+	.	Parent=PF3D7_0319400;coverage_threshold_of.5.reads_at_edge_of_window
Pf3D7_03_v3	Chappell_et_al_UTR_finder	5UTR	815119	815568	.	+	.	Parent=PF3D7_0319500;coverage_threshold_of.5.reads_at_edge_of_window
Pf3D7_03_v3	Chappell_et_al_UTR_finder	5UTR	817542	817912	.	+	.	Parent=PF3D7_0319600;coverage_threshold_of.10.reads_at_edge_of_window
Pf3D7_03_v3	Chappell_et_al_UTR_finder	5UTR	820232	820707	.	+	.	Parent=PF3D7_0319700;coverage_threshold_of.5.reads_at_edge_of_window
Pf3D7_03_v3	Chappell_et_al_UTR_finder	5UTR	834778	835444	.	-	.	Parent=PF3D7_0319900;coverage_threshold_of.5.reads_at_edge_of_window
Pf3D7_03_v3	Chappell_et_al_UTR_finder	5UTR	837189	837306	.	+	.	Parent=PF3D7_0320000;coverage_threshold_of.5.reads_at_edge_of_window
Pf3D7_03_v3	Chappell_et_al_UTR_finder	5UTR	839576	840361	.	+	.	Parent=PF3D7_0320100;coverage_threshold_of.5.reads_at_edge_of_window
Pf3D7_03_v3	Chappell_et_al_UTR_finder	5UTR	842496	842538	.	+	.	Parent=PF3D7_0320200;coverage_threshold_of.5.reads_at_edge_of_window
Pf3D7_03_v3	Chappell_et_al_UTR_finder	5UTR	844881	845712	.	+	.	Parent=PF3D7_0320300;coverage_threshold_of.5.reads_at_edge_of_window
Pf3D7_03_v3	Chappell_et_al_UTR_finder	5UTR	860221	860812	.	+	.	Parent=PF3D7_0320500;coverage_threshold_of.5.reads_at_edge_of_window
Pf3D7_03_v3	Chappell_et_al_UTR_finder	5UTR	863833	864181	.	-	.	Parent=PF3D7_0320600;coverage_threshold_of.5.reads_at_edge_of_window
Pf3D7_03_v3	Chappell_et_al_UTR_finder	5UTR	864860	865013	.	+	.	Parent=PF3D7_0320700;coverage_threshold_of.5.reads_at_edge_of_window
Pf3D7_03_v3	Chappell_et_al_UTR_finder	5UTR	869089	870816	.	+	.	Parent=PF3D7_0320800;coverage_threshold_of.5.reads_at_edge_of_window
Pf3D7_03_v3	Chappell_et_al_UTR_finder	5UTR	874313	875212	.	+	.	Parent=PF3D7_0320900;coverage_threshold_of.5.reads_at_edge_of_window
Pf3D7_03_v3	Chappell_et_al_UTR_finder	5UTR	877409	877734	.	+	.	Parent=PF3D7_0321000;coverage_threshold_of.5.reads_at_edge_of_window
Pf3D7_03_v3	Chappell_et_al_UTR_finder	5UTR	885494	885952	.	-	.	Parent=PF3D7_0321100;coverage_threshold_of.5.reads_at_edge_of_window
Pf3D7_03_v3	Chappell_et_al_UTR_finder	5UTR	888977	889386	.	-	.	Parent=PF3D7_0321200;coverage_threshold_of.5.reads_at_edge_of_window
Pf3D7_03_v3	Chappell_et_al_UTR_finder	5UTR	892765	893080	.	-	.	Parent=PF3D7_0321300;coverage_threshold_of.5.reads_at_edge_of_window
Pf3D7_03_v3	Chappell_et_al_UTR_finder	5UTR	894149	894760	.	+	.	Parent=PF3D7_0321400;coverage_threshold_of.5.reads_at_edge_of_window
Pf3D7_03_v3	Chappell_et_al_UTR_finder	5UTR	899771	900388	.	-	.	Parent=PF3D7_0321500;coverage_threshold_of.5.reads_at_edge_of_window
Pf3D7_03_v3	Chappell_et_al_UTR_finder	5UTR	900508	900856	.	+	.	Parent=PF3D7_0321600;coverage_threshold_of.5.reads_at_edge_of_window
Pf3D7_03_v3	Chappell_et_al_UTR_finder	5UTR	910119	910678	.	-	.	Parent=PF3D7_0321700;coverage_threshold_of.5.reads_at_edge_of_window
Pf3D7_03_v3	Chappell_et_al_UTR_finder	5UTR	912017	912915	.	+	.	Parent=PF3D7_0321800;coverage_threshold_of.5.reads_at_edge_of_window
Pf3D7_03_v3	Chappell_et_al_UTR_finder	5UTR	921776	922973	.	+	.	Parent=PF3D7_0321900;coverage_threshold_of.5.reads_at_edge_of_window
Pf3D7_03_v3	Chappell_et_al_UTR_finder	5UTR	929160	929640	.	-	.	Parent=PF3D7_0322000;coverage_threshold_of.5.reads_at_edge_of_window
Pf3D7_03_v3	Chappell_et_al_UTR_finder	5UTR	932416	933014	.	-	.	Parent=PF3D7_0322100;coverage_threshold_of.15.reads_at_edge_of_window
Pf3D7_03_v3	Chappell_et_al_UTR_finder	5UTR	940174	941851	.	-	.	Parent=PF3D7_0322300;coverage_threshold_of.5.reads_at_edge_of_window
Pf3D7_03_v3	Chappell_et_al_UTR_finder	5UTR	942090	942544	.	+	.	Parent=PF3D7_0322400;coverage_threshold_of.5.reads_at_edge_of_window
Pf3D7_03_v3	Chappell_et_al_UTR_finder	5UTR	946752	946889	.	-	.	Parent=PF3D7_0322500;coverage_threshold_of.5.reads_at_edge_of_window
Pf3D7_03_v3	Chappell_et_al_UTR_finder	5UTR	962368	963144	.	-	.	Parent=PF3D7_0322700;coverage_threshold_of.5.reads_at_edge_of_window
Pf3D7_03_v3	Chappell_et_al_UTR_finder	5UTR	966503	967150	.	-	.	Parent=PF3D7_0322900;coverage_threshold_of.5.reads_at_edge_of_window
Pf3D7_03_v3	Chappell_et_al_UTR_finder	5UTR	969203	969942	.	-	.	Parent=PF3D7_0323000;coverage_threshold_of.5.reads_at_edge_of_window
Pf3D7_03_v3	Chappell_et_al_UTR_finder	5UTR	969875	971165	.	+	.	Parent=PF3D7_0323100;coverage_threshold_of.5.reads_at_edge_of_window
Pf3D7_03_v3	Chappell_et_al_UTR_finder	5UTR	976846	976869	.	+	.	Parent=PF3D7_0323200;coverage_threshold_of.5.reads_at_edge_of_window
Pf3D7_03_v3	Chappell_et_al_UTR_finder	5UTR	983967	984435	.	-	.	Parent=PF3D7_0323400;coverage_threshold_of.5.reads_at_edge_of_window
Pf3D7_03_v3	Chappell_et_al_UTR_finder	5UTR	985953	986264	.	+	.	Parent=PF3D7_0323500;coverage_threshold_of.5.reads_at_edge_of_window
Pf3D7_03_v3	Chappell_et_al_UTR_finder	5UTR	988165	988630	.	+	.	Parent=PF3D7_0323600;coverage_threshold_of.10.reads_at_edge_of_window
Pf3D7_03_v3	Chappell_et_al_UTR_finder	5UTR	993626	994381	.	-	.	Parent=PF3D7_0323700;coverage_threshold_of.5.reads_at_edge_of_window
Pf3D7_03_v3	Chappell_et_al_UTR_finder	5UTR	995923	998648	.	+	.	Parent=PF3D7_0323800;coverage_threshold_of.5.reads_at_edge_of_window
Pf3D7_03_v3	Chappell_et_al_UTR_finder	5UTR	1008203	1008491	.	-	.	Parent=PF3D7_0324100;coverage_threshold_of.5.reads_at_edge_of_window
Pf3D7_04_v3	Chappell_et_al_UTR_finder	5UTR	93810	94121	.	-	.	Parent=PF3D7_0401600;coverage_threshold_of.5.reads_at_edge_of_window
Pf3D7_04_v3	Chappell_et_al_UTR_finder	5UTR	105604	106145	.	-	.	Parent=PF3D7_0401800;coverage_threshold_of.5.reads_at_edge_of_window
Pf3D7_04_v3	Chappell_et_al_UTR_finder	5UTR	111296	111662	.	-	.	Parent=PF3D7_0401900;coverage_threshold_of.5.reads_at_edge_of_window
Pf3D7_04_v3	Chappell_et_al_UTR_finder	5UTR	116059	116953	.	-	.	Parent=PF3D7_0402000;coverage_threshold_of.5.reads_at_edge_of_window
Pf3D7_04_v3	Chappell_et_al_UTR_finder	5UTR	125465	125848	.	-	.	Parent=PF3D7_0402100;coverage_threshold_of.5.reads_at_edge_of_window
Pf3D7_04_v3	Chappell_et_al_UTR_finder	5UTR	137006	137639	.	+	.	Parent=PF3D7_0402300;coverage_threshold_of.5.reads_at_edge_of_window
Pf3D7_04_v3	Chappell_et_al_UTR_finder	5UTR	148381	149188	.	-	.	Parent=PF3D7_0402400;coverage_threshold_of.5.reads_at_edge_of_window
Pf3D7_04_v3	Chappell_et_al_UTR_finder	5UTR	172915	173440	.	-	.	Parent=PF3D7_0402900;coverage_threshold_of.5.reads_at_edge_of_window
Pf3D7_04_v3	Chappell_et_al_UTR_finder	5UTR	177253	177360	.	-	.	Parent=PF3D7_0403100;coverage_threshold_of.5.reads_at_edge_of_window
Pf3D7_04_v3	Chappell_et_al_UTR_finder	5UTR	177783	178517	.	+	.	Parent=PF3D7_0403200;coverage_threshold_of.5.reads_at_edge_of_window
Pf3D7_04_v3	Chappell_et_al_UTR_finder	5UTR	181552	181808	.	-	.	Parent=PF3D7_0403300;coverage_threshold_of.5.reads_at_edge_of_window
Pf3D7_04_v3	Chappell_et_al_UTR_finder	5UTR	181969	182869	.	+	.	Parent=PF3D7_0403400;coverage_threshold_of.5.reads_at_edge_of_window
Pf3D7_04_v3	Chappell_et_al_UTR_finder	5UTR	195272	195542	.	+	.	Parent=PF3D7_0403500;coverage_threshold_of.5.reads_at_edge_of_window
Pf3D7_04_v3	Chappell_et_al_UTR_finder	5UTR	201209	202175	.	-	.	Parent=PF3D7_0403600;coverage_threshold_of.5.reads_at_edge_of_window
Pf3D7_04_v3	Chappell_et_al_UTR_finder	5UTR	209395	209494	.	-	.	Parent=PF3D7_0403700;coverage_threshold_of.5.reads_at_edge_of_window
Pf3D7_04_v3	Chappell_et_al_UTR_finder	5UTR	213855	216599	.	-	.	Parent=PF3D7_0403800;coverage_threshold_of.5.reads_at_edge_of_window
Pf3D7_04_v3	Chappell_et_al_UTR_finder	5UTR	218611	219086	.	+	.	Parent=PF3D7_0403900;coverage_threshold_of.5.reads_at_edge_of_window
Pf3D7_04_v3	Chappell_et_al_UTR_finder	5UTR	224132	224364	.	-	.	Parent=PF3D7_0404000;coverage_threshold_of.5.reads_at_edge_of_window
Pf3D7_04_v3	Chappell_et_al_UTR_finder	5UTR	233250	233735	.	-	.	Parent=PF3D7_0404200;coverage_threshold_of.5.reads_at_edge_of_window
Pf3D7_04_v3	Chappell_et_al_UTR_finder	5UTR	237014	237708	.	-	.	Parent=PF3D7_0404300;coverage_threshold_of.5.reads_at_edge_of_window
Pf3D7_04_v3	Chappell_et_al_UTR_finder	5UTR	246298	247730	.	+	.	Parent=PF3D7_0404600;coverage_threshold_of.5.reads_at_edge_of_window
Pf3D7_04_v3	Chappell_et_al_UTR_finder	5UTR	263419	263782	.	-	.	Parent=PF3D7_0404700;coverage_threshold_of.5.reads_at_edge_of_window
Pf3D7_04_v3	Chappell_et_al_UTR_finder	5UTR	266171	266503	.	-	.	Parent=PF3D7_0404800;coverage_threshold_of.5.reads_at_edge_of_window
Pf3D7_04_v3	Chappell_et_al_UTR_finder	5UTR	268381	268913	.	-	.	Parent=PF3D7_0404900;coverage_threshold_of.85.reads_at_edge_of_window
Pf3D7_04_v3	Chappell_et_al_UTR_finder	5UTR	271135	271537	.	-	.	Parent=PF3D7_0405000;coverage_threshold_of.10.reads_at_edge_of_window
Pf3D7_04_v3	Chappell_et_al_UTR_finder	5UTR	276825	277979	.	-	.	Parent=PF3D7_0405100;coverage_threshold_of.5.reads_at_edge_of_window
Pf3D7_04_v3	Chappell_et_al_UTR_finder	5UTR	277684	279071	.	+	.	Parent=PF3D7_0405200;coverage_threshold_of.5.reads_at_edge_of_window
Pf3D7_04_v3	Chappell_et_al_UTR_finder	5UTR	290361	291250	.	+	.	Parent=PF3D7_0405400;coverage_threshold_of.5.reads_at_edge_of_window
Pf3D7_04_v3	Chappell_et_al_UTR_finder	5UTR	302892	303328	.	+	.	Parent=PF3D7_0405600;coverage_threshold_of.5.reads_at_edge_of_window
Pf3D7_04_v3	Chappell_et_al_UTR_finder	5UTR	312994	313556	.	-	.	Parent=PF3D7_0405700;coverage_threshold_of.5.reads_at_edge_of_window
Pf3D7_04_v3	Chappell_et_al_UTR_finder	5UTR	315105	315561	.	+	.	Parent=PF3D7_0405800;coverage_threshold_of.5.reads_at_edge_of_window
Pf3D7_04_v3	Chappell_et_al_UTR_finder	5UTR	319179	319564	.	-	.	Parent=PF3D7_0405900;coverage_threshold_of.5.reads_at_edge_of_window
Pf3D7_04_v3	Chappell_et_al_UTR_finder	5UTR	320784	321018	.	+	.	Parent=PF3D7_0406000;coverage_threshold_of.5.reads_at_edge_of_window
Pf3D7_04_v3	Chappell_et_al_UTR_finder	5UTR	325226	325688	.	-	.	Parent=PF3D7_0406100;coverage_threshold_of.5.reads_at_edge_of_window
Pf3D7_04_v3	Chappell_et_al_UTR_finder	5UTR	328473	329215	.	+	.	Parent=PF3D7_0406200;coverage_threshold_of.5.reads_at_edge_of_window
Pf3D7_04_v3	Chappell_et_al_UTR_finder	5UTR	331524	332042	.	+	.	Parent=PF3D7_0406400;coverage_threshold_of.5.reads_at_edge_of_window
Pf3D7_04_v3	Chappell_et_al_UTR_finder	5UTR	344055	345127	.	-	.	Parent=PF3D7_0406500;coverage_threshold_of.5.reads_at_edge_of_window
Pf3D7_04_v3	Chappell_et_al_UTR_finder	5UTR	347345	347457	.	+	.	Parent=PF3D7_0406700;coverage_threshold_of.5.reads_at_edge_of_window
Pf3D7_04_v3	Chappell_et_al_UTR_finder	5UTR	352984	353137	.	-	.	Parent=PF3D7_0406800;coverage_threshold_of.5.reads_at_edge_of_window
Pf3D7_04_v3	Chappell_et_al_UTR_finder	5UTR	361765	361906	.	-	.	Parent=PF3D7_0407000;coverage_threshold_of.5.reads_at_edge_of_window
Pf3D7_04_v3	Chappell_et_al_UTR_finder	5UTR	361974	362300	.	+	.	Parent=PF3D7_0407100;coverage_threshold_of.5.reads_at_edge_of_window
Pf3D7_04_v3	Chappell_et_al_UTR_finder	5UTR	364934	365044	.	-	.	Parent=PF3D7_0407200;coverage_threshold_of.5.reads_at_edge_of_window
Pf3D7_04_v3	Chappell_et_al_UTR_finder	5UTR	365916	366378	.	+	.	Parent=PF3D7_0407300;coverage_threshold_of.5.reads_at_edge_of_window
Pf3D7_04_v3	Chappell_et_al_UTR_finder	5UTR	368154	368741	.	-	.	Parent=PF3D7_0407400;coverage_threshold_of.5.reads_at_edge_of_window
Pf3D7_04_v3	Chappell_et_al_UTR_finder	5UTR	383088	383799	.	-	.	Parent=PF3D7_0407700;coverage_threshold_of.5.reads_at_edge_of_window
Pf3D7_04_v3	Chappell_et_al_UTR_finder	5UTR	384240	384923	.	+	.	Parent=PF3D7_0407800;coverage_threshold_of.5.reads_at_edge_of_window
Pf3D7_04_v3	Chappell_et_al_UTR_finder	5UTR	393351	394044	.	-	.	Parent=PF3D7_0407900;coverage_threshold_of.10.reads_at_edge_of_window
Pf3D7_04_v3	Chappell_et_al_UTR_finder	5UTR	394581	394714	.	-	.	Parent=PF3D7_0408000;coverage_threshold_of.5.reads_at_edge_of_window
Pf3D7_04_v3	Chappell_et_al_UTR_finder	5UTR	396410	397327	.	+	.	Parent=PF3D7_0408100;coverage_threshold_of.5.reads_at_edge_of_window
Pf3D7_04_v3	Chappell_et_al_UTR_finder	5UTR	401320	401465	.	+	.	Parent=PF3D7_0408200;coverage_threshold_of.15.reads_at_edge_of_window
Pf3D7_04_v3	Chappell_et_al_UTR_finder	5UTR	405367	405486	.	-	.	Parent=PF3D7_0408300;coverage_threshold_of.5.reads_at_edge_of_window
Pf3D7_04_v3	Chappell_et_al_UTR_finder	5UTR	407910	408089	.	-	.	Parent=PF3D7_0408400;coverage_threshold_of.5.reads_at_edge_of_window
Pf3D7_04_v3	Chappell_et_al_UTR_finder	5UTR	410698	411102	.	-	.	Parent=PF3D7_0408500;coverage_threshold_of.5.reads_at_edge_of_window
Pf3D7_04_v3	Chappell_et_al_UTR_finder	5UTR	424078	424299	.	+	.	Parent=PF3D7_0408900;coverage_threshold_of.5.reads_at_edge_of_window
Pf3D7_04_v3	Chappell_et_al_UTR_finder	5UTR	435368	435517	.	-	.	Parent=PF3D7_0409000;coverage_threshold_of.5.reads_at_edge_of_window
Pf3D7_04_v3	Chappell_et_al_UTR_finder	5UTR	437982	438373	.	-	.	Parent=PF3D7_0409100;coverage_threshold_of.5.reads_at_edge_of_window
Pf3D7_04_v3	Chappell_et_al_UTR_finder	5UTR	438826	438886	.	+	.	Parent=PF3D7_0409200;coverage_threshold_of.5.reads_at_edge_of_window
Pf3D7_04_v3	Chappell_et_al_UTR_finder	5UTR	444243	445079	.	-	.	Parent=PF3D7_0409300;coverage_threshold_of.5.reads_at_edge_of_window
Pf3D7_04_v3	Chappell_et_al_UTR_finder	5UTR	445327	445999	.	+	.	Parent=PF3D7_0409400;coverage_threshold_of.5.reads_at_edge_of_window
Pf3D7_04_v3	Chappell_et_al_UTR_finder	5UTR	450634	450669	.	-	.	Parent=PF3D7_0409500;coverage_threshold_of.5.reads_at_edge_of_window
Pf3D7_04_v3	Chappell_et_al_UTR_finder	5UTR	455572	456137	.	-	.	Parent=PF3D7_0409600;coverage_threshold_of.5.reads_at_edge_of_window
Pf3D7_04_v3	Chappell_et_al_UTR_finder	5UTR	456470	456921	.	+	.	Parent=PF3D7_0409700;coverage_threshold_of.5.reads_at_edge_of_window
Pf3D7_04_v3	Chappell_et_al_UTR_finder	5UTR	458379	459709	.	+	.	Parent=PF3D7_0409800;coverage_threshold_of.5.reads_at_edge_of_window
Pf3D7_04_v3	Chappell_et_al_UTR_finder	5UTR	463958	464007	.	-	.	Parent=PF3D7_0409900;coverage_threshold_of.10.reads_at_edge_of_window
Pf3D7_04_v3	Chappell_et_al_UTR_finder	5UTR	467340	467377	.	-	.	Parent=PF3D7_0410000;coverage_threshold_of.5.reads_at_edge_of_window
Pf3D7_04_v3	Chappell_et_al_UTR_finder	5UTR	473597	473920	.	-	.	Parent=PF3D7_0410300;coverage_threshold_of.5.reads_at_edge_of_window
Pf3D7_04_v3	Chappell_et_al_UTR_finder	5UTR	474132	474541	.	+	.	Parent=PF3D7_0410400;coverage_threshold_of.5.reads_at_edge_of_window
Pf3D7_04_v3	Chappell_et_al_UTR_finder	5UTR	478964	479027	.	+	.	Parent=PF3D7_0410600;coverage_threshold_of.5.reads_at_edge_of_window
Pf3D7_04_v3	Chappell_et_al_UTR_finder	5UTR	483892	485264	.	-	.	Parent=PF3D7_0410700;coverage_threshold_of.5.reads_at_edge_of_window
Pf3D7_04_v3	Chappell_et_al_UTR_finder	5UTR	484937	485831	.	+	.	Parent=PF3D7_0410800;coverage_threshold_of.5.reads_at_edge_of_window
Pf3D7_04_v3	Chappell_et_al_UTR_finder	5UTR	493376	494260	.	-	.	Parent=PF3D7_0410900;coverage_threshold_of.5.reads_at_edge_of_window
Pf3D7_04_v3	Chappell_et_al_UTR_finder	5UTR	498831	499167	.	+	.	Parent=PF3D7_0411000;coverage_threshold_of.5.reads_at_edge_of_window
Pf3D7_04_v3	Chappell_et_al_UTR_finder	5UTR	509671	509792	.	-	.	Parent=PF3D7_0411200;coverage_threshold_of.5.reads_at_edge_of_window
Pf3D7_04_v3	Chappell_et_al_UTR_finder	5UTR	510180	510379	.	+	.	Parent=PF3D7_0411300;coverage_threshold_of.5.reads_at_edge_of_window
Pf3D7_04_v3	Chappell_et_al_UTR_finder	5UTR	517069	517579	.	-	.	Parent=PF3D7_0411400;coverage_threshold_of.5.reads_at_edge_of_window
Pf3D7_04_v3	Chappell_et_al_UTR_finder	5UTR	525619	526401	.	-	.	Parent=PF3D7_0411800;coverage_threshold_of.5.reads_at_edge_of_window
Pf3D7_04_v3	Chappell_et_al_UTR_finder	5UTR	534486	535614	.	-	.	Parent=PF3D7_0411900;coverage_threshold_of.5.reads_at_edge_of_window
Pf3D7_04_v3	Chappell_et_al_UTR_finder	5UTR	536310	536773	.	+	.	Parent=PF3D7_0412000;coverage_threshold_of.5.reads_at_edge_of_window
Pf3D7_04_v3	Chappell_et_al_UTR_finder	5UTR	541199	541690	.	-	.	Parent=PF3D7_0412100;coverage_threshold_of.5.reads_at_edge_of_window
Pf3D7_04_v3	Chappell_et_al_UTR_finder	5UTR	542810	543070	.	-	.	Parent=PF3D7_0412200;coverage_threshold_of.5.reads_at_edge_of_window
Pf3D7_04_v3	Chappell_et_al_UTR_finder	5UTR	543378	543624	.	+	.	Parent=PF3D7_0412300;coverage_threshold_of.5.reads_at_edge_of_window
Pf3D7_04_v3	Chappell_et_al_UTR_finder	5UTR	553811	554633	.	-	.	Parent=PF3D7_0412400;coverage_threshold_of.5.reads_at_edge_of_window
Pf3D7_04_v3	Chappell_et_al_UTR_finder	5UTR	569343	570348	.	-	.	Parent=PF3D7_0412700;coverage_threshold_of.5.reads_at_edge_of_window
Pf3D7_04_v3	Chappell_et_al_UTR_finder	5UTR	615161	615355	.	+	.	Parent=PF3D7_0413500;coverage_threshold_of.5.reads_at_edge_of_window
Pf3D7_04_v3	Chappell_et_al_UTR_finder	5UTR	618351	618468	.	-	.	Parent=PF3D7_0413600;coverage_threshold_of.5.reads_at_edge_of_window
Pf3D7_04_v3	Chappell_et_al_UTR_finder	5UTR	620803	621405	.	-	.	Parent=PF3D7_0413700;coverage_threshold_of.5.reads_at_edge_of_window
Pf3D7_04_v3	Chappell_et_al_UTR_finder	5UTR	621595	622093	.	+	.	Parent=PF3D7_0413800;coverage_threshold_of.5.reads_at_edge_of_window
Pf3D7_04_v3	Chappell_et_al_UTR_finder	5UTR	626227	626416	.	-	.	Parent=PF3D7_0413900;coverage_threshold_of.10.reads_at_edge_of_window
Pf3D7_04_v3	Chappell_et_al_UTR_finder	5UTR	633127	633382	.	-	.	Parent=PF3D7_0414000;coverage_threshold_of.5.reads_at_edge_of_window
Pf3D7_04_v3	Chappell_et_al_UTR_finder	5UTR	638906	639156	.	-	.	Parent=PF3D7_0414100;coverage_threshold_of.5.reads_at_edge_of_window
Pf3D7_04_v3	Chappell_et_al_UTR_finder	5UTR	648389	648777	.	-	.	Parent=PF3D7_0414200;coverage_threshold_of.5.reads_at_edge_of_window
Pf3D7_04_v3	Chappell_et_al_UTR_finder	5UTR	650732	650954	.	-	.	Parent=PF3D7_0414300;coverage_threshold_of.5.reads_at_edge_of_window
Pf3D7_04_v3	Chappell_et_al_UTR_finder	5UTR	657315	657778	.	-	.	Parent=PF3D7_0414500;coverage_threshold_of.5.reads_at_edge_of_window
Pf3D7_04_v3	Chappell_et_al_UTR_finder	5UTR	659539	659834	.	-	.	Parent=PF3D7_0414600;coverage_threshold_of.5.reads_at_edge_of_window
Pf3D7_04_v3	Chappell_et_al_UTR_finder	5UTR	660048	660623	.	+	.	Parent=PF3D7_0414700;coverage_threshold_of.5.reads_at_edge_of_window
Pf3D7_04_v3	Chappell_et_al_UTR_finder	5UTR	664016	664901	.	-	.	Parent=PF3D7_0414800;coverage_threshold_of.5.reads_at_edge_of_window
Pf3D7_04_v3	Chappell_et_al_UTR_finder	5UTR	665765	665972	.	+	.	Parent=PF3D7_0414900;coverage_threshold_of.5.reads_at_edge_of_window
Pf3D7_04_v3	Chappell_et_al_UTR_finder	5UTR	669718	669784	.	-	.	Parent=PF3D7_0415000;coverage_threshold_of.5.reads_at_edge_of_window
Pf3D7_04_v3	Chappell_et_al_UTR_finder	5UTR	670824	670882	.	+	.	Parent=PF3D7_0415100;coverage_threshold_of.5.reads_at_edge_of_window
Pf3D7_04_v3	Chappell_et_al_UTR_finder	5UTR	679139	679718	.	-	.	Parent=PF3D7_0415200;coverage_threshold_of.5.reads_at_edge_of_window
Pf3D7_04_v3	Chappell_et_al_UTR_finder	5UTR	681263	681809	.	+	.	Parent=PF3D7_0415300;coverage_threshold_of.5.reads_at_edge_of_window
Pf3D7_04_v3	Chappell_et_al_UTR_finder	5UTR	687041	687474	.	-	.	Parent=PF3D7_0415400;coverage_threshold_of.5.reads_at_edge_of_window
Pf3D7_04_v3	Chappell_et_al_UTR_finder	5UTR	688057	688191	.	+	.	Parent=PF3D7_0415500;coverage_threshold_of.5.reads_at_edge_of_window
Pf3D7_04_v3	Chappell_et_al_UTR_finder	5UTR	690330	690639	.	-	.	Parent=PF3D7_0415600;coverage_threshold_of.15.reads_at_edge_of_window
Pf3D7_04_v3	Chappell_et_al_UTR_finder	5UTR	692517	692635	.	-	.	Parent=PF3D7_0415700;coverage_threshold_of.5.reads_at_edge_of_window
Pf3D7_04_v3	Chappell_et_al_UTR_finder	5UTR	693250	693905	.	+	.	Parent=PF3D7_0415800;coverage_threshold_of.5.reads_at_edge_of_window
Pf3D7_04_v3	Chappell_et_al_UTR_finder	5UTR	698769	700443	.	-	.	Parent=PF3D7_0415900;coverage_threshold_of.5.reads_at_edge_of_window
Pf3D7_04_v3	Chappell_et_al_UTR_finder	5UTR	704163	705339	.	-	.	Parent=PF3D7_0416000;coverage_threshold_of.5.reads_at_edge_of_window
Pf3D7_04_v3	Chappell_et_al_UTR_finder	5UTR	706268	706528	.	+	.	Parent=PF3D7_0416100;coverage_threshold_of.5.reads_at_edge_of_window
Pf3D7_04_v3	Chappell_et_al_UTR_finder	5UTR	710084	710099	.	-	.	Parent=PF3D7_0416200;coverage_threshold_of.10.reads_at_edge_of_window
Pf3D7_04_v3	Chappell_et_al_UTR_finder	5UTR	715490	715849	.	-	.	Parent=PF3D7_0416300;coverage_threshold_of.5.reads_at_edge_of_window
Pf3D7_04_v3	Chappell_et_al_UTR_finder	5UTR	717422	718201	.	+	.	Parent=PF3D7_0416400;coverage_threshold_of.5.reads_at_edge_of_window
Pf3D7_04_v3	Chappell_et_al_UTR_finder	5UTR	724243	724446	.	-	.	Parent=PF3D7_0416500;coverage_threshold_of.5.reads_at_edge_of_window
Pf3D7_04_v3	Chappell_et_al_UTR_finder	5UTR	724910	726264	.	+	.	Parent=PF3D7_0416600;coverage_threshold_of.5.reads_at_edge_of_window
Pf3D7_04_v3	Chappell_et_al_UTR_finder	5UTR	727980	728891	.	-	.	Parent=PF3D7_0416700;coverage_threshold_of.5.reads_at_edge_of_window
Pf3D7_04_v3	Chappell_et_al_UTR_finder	5UTR	729587	729961	.	+	.	Parent=PF3D7_0416800;coverage_threshold_of.5.reads_at_edge_of_window
Pf3D7_04_v3	Chappell_et_al_UTR_finder	5UTR	739873	740562	.	-	.	Parent=PF3D7_0416900;coverage_threshold_of.5.reads_at_edge_of_window
Pf3D7_04_v3	Chappell_et_al_UTR_finder	5UTR	741816	742148	.	+	.	Parent=PF3D7_0417000;coverage_threshold_of.5.reads_at_edge_of_window
Pf3D7_04_v3	Chappell_et_al_UTR_finder	5UTR	747897	748087	.	+	.	Parent=PF3D7_0417200;coverage_threshold_of.5.reads_at_edge_of_window
Pf3D7_04_v3	Chappell_et_al_UTR_finder	5UTR	753713	753786	.	-	.	Parent=PF3D7_0417300;coverage_threshold_of.5.reads_at_edge_of_window
Pf3D7_04_v3	Chappell_et_al_UTR_finder	5UTR	755176	756293	.	+	.	Parent=PF3D7_0417400;coverage_threshold_of.5.reads_at_edge_of_window
Pf3D7_04_v3	Chappell_et_al_UTR_finder	5UTR	779425	779987	.	-	.	Parent=PF3D7_0417500;coverage_threshold_of.5.reads_at_edge_of_window
Pf3D7_04_v3	Chappell_et_al_UTR_finder	5UTR	783247	783375	.	-	.	Parent=PF3D7_0417600;coverage_threshold_of.5.reads_at_edge_of_window
Pf3D7_04_v3	Chappell_et_al_UTR_finder	5UTR	789343	790000	.	-	.	Parent=PF3D7_0417800;coverage_threshold_of.5.reads_at_edge_of_window
Pf3D7_04_v3	Chappell_et_al_UTR_finder	5UTR	790709	790723	.	+	.	Parent=PF3D7_0417900;coverage_threshold_of.5.reads_at_edge_of_window
Pf3D7_04_v3	Chappell_et_al_UTR_finder	5UTR	793749	793826	.	+	.	Parent=PF3D7_0418000;coverage_threshold_of.5.reads_at_edge_of_window
Pf3D7_04_v3	Chappell_et_al_UTR_finder	5UTR	814643	815760	.	-	.	Parent=PF3D7_0418100;coverage_threshold_of.5.reads_at_edge_of_window
Pf3D7_04_v3	Chappell_et_al_UTR_finder	5UTR	816141	817399	.	+	.	Parent=PF3D7_0418200;coverage_threshold_of.5.reads_at_edge_of_window
Pf3D7_04_v3	Chappell_et_al_UTR_finder	5UTR	822341	826740	.	-	.	Parent=PF3D7_0418300;coverage_threshold_of.5.reads_at_edge_of_window
Pf3D7_04_v3	Chappell_et_al_UTR_finder	5UTR	829728	829962	.	+	.	Parent=PF3D7_0418400;coverage_threshold_of.5.reads_at_edge_of_window
Pf3D7_04_v3	Chappell_et_al_UTR_finder	5UTR	832429	832555	.	-	.	Parent=PF3D7_0418500;coverage_threshold_of.5.reads_at_edge_of_window
Pf3D7_04_v3	Chappell_et_al_UTR_finder	5UTR	833620	834393	.	+	.	Parent=PF3D7_0418600;coverage_threshold_of.5.reads_at_edge_of_window
Pf3D7_04_v3	Chappell_et_al_UTR_finder	5UTR	840757	841195	.	+	.	Parent=PF3D7_0418700;coverage_threshold_of.5.reads_at_edge_of_window
Pf3D7_04_v3	Chappell_et_al_UTR_finder	5UTR	846888	847230	.	+	.	Parent=PF3D7_0418900;coverage_threshold_of.5.reads_at_edge_of_window
Pf3D7_04_v3	Chappell_et_al_UTR_finder	5UTR	852453	852509	.	+	.	Parent=PF3D7_0419100;coverage_threshold_of.5.reads_at_edge_of_window
Pf3D7_04_v3	Chappell_et_al_UTR_finder	5UTR	854493	854878	.	+	.	Parent=PF3D7_0419200;coverage_threshold_of.5.reads_at_edge_of_window
Pf3D7_04_v3	Chappell_et_al_UTR_finder	5UTR	857050	857207	.	-	.	Parent=PF3D7_0419300;coverage_threshold_of.5.reads_at_edge_of_window
Pf3D7_04_v3	Chappell_et_al_UTR_finder	5UTR	857875	857997	.	+	.	Parent=PF3D7_0419400;coverage_threshold_of.5.reads_at_edge_of_window
Pf3D7_04_v3	Chappell_et_al_UTR_finder	5UTR	868112	869784	.	-	.	Parent=PF3D7_0419500;coverage_threshold_of.5.reads_at_edge_of_window
Pf3D7_04_v3	Chappell_et_al_UTR_finder	5UTR	869788	870736	.	+	.	Parent=PF3D7_0419600;coverage_threshold_of.5.reads_at_edge_of_window
Pf3D7_04_v3	Chappell_et_al_UTR_finder	5UTR	872600	873137	.	+	.	Parent=PF3D7_0419700;coverage_threshold_of.5.reads_at_edge_of_window
Pf3D7_04_v3	Chappell_et_al_UTR_finder	5UTR	875522	876464	.	-	.	Parent=PF3D7_0419800;coverage_threshold_of.5.reads_at_edge_of_window
Pf3D7_04_v3	Chappell_et_al_UTR_finder	5UTR	876213	878021	.	+	.	Parent=PF3D7_0419900;coverage_threshold_of.5.reads_at_edge_of_window
Pf3D7_04_v3	Chappell_et_al_UTR_finder	5UTR	904725	906047	.	-	.	Parent=PF3D7_0420000;coverage_threshold_of.5.reads_at_edge_of_window
Pf3D7_04_v3	Chappell_et_al_UTR_finder	5UTR	906263	907055	.	+	.	Parent=PF3D7_0420100;coverage_threshold_of.5.reads_at_edge_of_window
Pf3D7_04_v3	Chappell_et_al_UTR_finder	5UTR	909409	910186	.	+	.	Parent=PF3D7_0420200;coverage_threshold_of.5.reads_at_edge_of_window
Pf3D7_04_v3	Chappell_et_al_UTR_finder	5UTR	915895	917989	.	+	.	Parent=PF3D7_0420300;coverage_threshold_of.5.reads_at_edge_of_window
Pf3D7_04_v3	Chappell_et_al_UTR_finder	5UTR	929219	929339	.	+	.	Parent=PF3D7_0420400;coverage_threshold_of.5.reads_at_edge_of_window
Pf3D7_04_v3	Chappell_et_al_UTR_finder	5UTR	931609	931842	.	-	.	Parent=PF3D7_0420500;coverage_threshold_of.5.reads_at_edge_of_window
Pf3D7_04_v3	Chappell_et_al_UTR_finder	5UTR	932373	932462	.	+	.	Parent=PF3D7_0420600;coverage_threshold_of.5.reads_at_edge_of_window
Pf3D7_04_v3	Chappell_et_al_UTR_finder	5UTR	997886	998646	.	+	.	Parent=PF3D7_0422000;coverage_threshold_of.5.reads_at_edge_of_window
Pf3D7_04_v3	Chappell_et_al_UTR_finder	5UTR	1001207	1001612	.	+	.	Parent=PF3D7_0422100;coverage_threshold_of.5.reads_at_edge_of_window
Pf3D7_04_v3	Chappell_et_al_UTR_finder	5UTR	1017248	1018837	.	-	.	Parent=PF3D7_0422200;coverage_threshold_of.5.reads_at_edge_of_window
Pf3D7_04_v3	Chappell_et_al_UTR_finder	5UTR	1020961	1022486	.	+	.	Parent=PF3D7_0422300;coverage_threshold_of.5.reads_at_edge_of_window
Pf3D7_04_v3	Chappell_et_al_UTR_finder	5UTR	1025510	1026647	.	+	.	Parent=PF3D7_0422400;coverage_threshold_of.5.reads_at_edge_of_window
Pf3D7_04_v3	Chappell_et_al_UTR_finder	5UTR	1029062	1029328	.	+	.	Parent=PF3D7_0422500;coverage_threshold_of.5.reads_at_edge_of_window
Pf3D7_04_v3	Chappell_et_al_UTR_finder	5UTR	1039120	1039295	.	-	.	Parent=PF3D7_0422600;coverage_threshold_of.5.reads_at_edge_of_window
Pf3D7_04_v3	Chappell_et_al_UTR_finder	5UTR	1039634	1040469	.	+	.	Parent=PF3D7_0422700;coverage_threshold_of.5.reads_at_edge_of_window
Pf3D7_04_v3	Chappell_et_al_UTR_finder	5UTR	1045301	1045380	.	+	.	Parent=PF3D7_0422900;coverage_threshold_of.5.reads_at_edge_of_window
Pf3D7_04_v3	Chappell_et_al_UTR_finder	5UTR	1047470	1047695	.	+	.	Parent=PF3D7_0423000;coverage_threshold_of.20.reads_at_edge_of_window
Pf3D7_04_v3	Chappell_et_al_UTR_finder	5UTR	1049895	1050294	.	-	.	Parent=PF3D7_0423100;coverage_threshold_of.5.reads_at_edge_of_window
Pf3D7_04_v3	Chappell_et_al_UTR_finder	5UTR	1050249	1050406	.	+	.	Parent=PF3D7_0423200;coverage_threshold_of.5.reads_at_edge_of_window
Pf3D7_04_v3	Chappell_et_al_UTR_finder	5UTR	1053007	1053352	.	-	.	Parent=PF3D7_0423300;coverage_threshold_of.5.reads_at_edge_of_window
Pf3D7_04_v3	Chappell_et_al_UTR_finder	5UTR	1055314	1055664	.	+	.	Parent=PF3D7_0423400;coverage_threshold_of.5.reads_at_edge_of_window
Pf3D7_04_v3	Chappell_et_al_UTR_finder	5UTR	1058888	1058996	.	+	.	Parent=PF3D7_0423500;coverage_threshold_of.5.reads_at_edge_of_window
Pf3D7_04_v3	Chappell_et_al_UTR_finder	5UTR	1066629	1067023	.	-	.	Parent=PF3D7_0423600;coverage_threshold_of.5.reads_at_edge_of_window
Pf3D7_04_v3	Chappell_et_al_UTR_finder	5UTR	1071846	1072039	.	-	.	Parent=PF3D7_0423700;coverage_threshold_of.5.reads_at_edge_of_window
Pf3D7_04_v3	Chappell_et_al_UTR_finder	5UTR	1075910	1076346	.	+	.	Parent=PF3D7_0423800;coverage_threshold_of.5.reads_at_edge_of_window
Pf3D7_04_v3	Chappell_et_al_UTR_finder	5UTR	1078489	1078515	.	-	.	Parent=PF3D7_0423900;coverage_threshold_of.5.reads_at_edge_of_window
Pf3D7_04_v3	Chappell_et_al_UTR_finder	5UTR	1080176	1080958	.	+	.	Parent=PF3D7_0424000;coverage_threshold_of.5.reads_at_edge_of_window
Pf3D7_04_v3	Chappell_et_al_UTR_finder	5UTR	1084151	1084464	.	-	.	Parent=PF3D7_0424100;coverage_threshold_of.5.reads_at_edge_of_window
Pf3D7_04_v3	Chappell_et_al_UTR_finder	5UTR	1091278	1091369	.	-	.	Parent=PF3D7_0424200;coverage_threshold_of.5.reads_at_edge_of_window
Pf3D7_04_v3	Chappell_et_al_UTR_finder	5UTR	1099303	1099810	.	+	.	Parent=PF3D7_0424400;coverage_threshold_of.5.reads_at_edge_of_window
Pf3D7_04_v3	Chappell_et_al_UTR_finder	5UTR	1109879	1110059	.	+	.	Parent=PF3D7_0424500;coverage_threshold_of.5.reads_at_edge_of_window
Pf3D7_04_v3	Chappell_et_al_UTR_finder	5UTR	1114487	1117250	.	-	.	Parent=PF3D7_0424600;coverage_threshold_of.5.reads_at_edge_of_window
Pf3D7_04_v3	Chappell_et_al_UTR_finder	5UTR	1115896	1118429	.	+	.	Parent=PF3D7_0424700;coverage_threshold_of.5.reads_at_edge_of_window
Pf3D7_04_v3	Chappell_et_al_UTR_finder	5UTR	1123975	1123985	.	+	.	Parent=PF3D7_0424800;coverage_threshold_of.5.reads_at_edge_of_window
Pf3D7_04_v3	Chappell_et_al_UTR_finder	5UTR	1127257	1127778	.	+	.	Parent=PF3D7_0424900;coverage_threshold_of.5.reads_at_edge_of_window
Pf3D7_04_v3	Chappell_et_al_UTR_finder	5UTR	1135176	1135394	.	-	.	Parent=PF3D7_0425100;coverage_threshold_of.5.reads_at_edge_of_window
Pf3D7_04_v3	Chappell_et_al_UTR_finder	5UTR	1136443	1136585	.	+	.	Parent=PF3D7_0425200;coverage_threshold_of.5.reads_at_edge_of_window
Pf3D7_04_v3	Chappell_et_al_UTR_finder	5UTR	1169521	1169979	.	+	.	Parent=PF3D7_0425900;coverage_threshold_of.5.reads_at_edge_of_window
Pf3D7_05_v3	Chappell_et_al_UTR_finder	5UTR	47762	48258	.	-	.	Parent=PF3D7_0500800;coverage_threshold_of.5.reads_at_edge_of_window
Pf3D7_05_v3	Chappell_et_al_UTR_finder	5UTR	52511	52576	.	-	.	Parent=PF3D7_0500900;coverage_threshold_of.5.reads_at_edge_of_window
Pf3D7_05_v3	Chappell_et_al_UTR_finder	5UTR	55122	55840	.	+	.	Parent=PF3D7_0501000;coverage_threshold_of.5.reads_at_edge_of_window
Pf3D7_05_v3	Chappell_et_al_UTR_finder	5UTR	59727	62476	.	-	.	Parent=PF3D7_0501100;coverage_threshold_of.5.reads_at_edge_of_window
Pf3D7_05_v3	Chappell_et_al_UTR_finder	5UTR	63225	64064	.	+	.	Parent=PF3D7_0501200;coverage_threshold_of.5.reads_at_edge_of_window
Pf3D7_05_v3	Chappell_et_al_UTR_finder	5UTR	67224	68929	.	+	.	Parent=PF3D7_0501300;coverage_threshold_of.5.reads_at_edge_of_window
Pf3D7_05_v3	Chappell_et_al_UTR_finder	5UTR	73163	74508	.	+	.	Parent=PF3D7_0501400;coverage_threshold_of.5.reads_at_edge_of_window
Pf3D7_05_v3	Chappell_et_al_UTR_finder	5UTR	82337	82763	.	-	.	Parent=PF3D7_0501500;coverage_threshold_of.5.reads_at_edge_of_window
Pf3D7_05_v3	Chappell_et_al_UTR_finder	5UTR	85238	85512	.	-	.	Parent=PF3D7_0501600;coverage_threshold_of.5.reads_at_edge_of_window
Pf3D7_05_v3	Chappell_et_al_UTR_finder	5UTR	90735	91360	.	+	.	Parent=PF3D7_0501800;coverage_threshold_of.5.reads_at_edge_of_window
Pf3D7_05_v3	Chappell_et_al_UTR_finder	5UTR	96634	97116	.	-	.	Parent=PF3D7_0501900;coverage_threshold_of.5.reads_at_edge_of_window
Pf3D7_05_v3	Chappell_et_al_UTR_finder	5UTR	97199	97656	.	+	.	Parent=PF3D7_0502000;coverage_threshold_of.5.reads_at_edge_of_window
Pf3D7_05_v3	Chappell_et_al_UTR_finder	5UTR	102898	103359	.	-	.	Parent=PF3D7_0502100;coverage_threshold_of.5.reads_at_edge_of_window
Pf3D7_05_v3	Chappell_et_al_UTR_finder	5UTR	104000	104255	.	+	.	Parent=PF3D7_0502200;coverage_threshold_of.5.reads_at_edge_of_window
Pf3D7_05_v3	Chappell_et_al_UTR_finder	5UTR	107939	108202	.	-	.	Parent=PF3D7_0502300;coverage_threshold_of.5.reads_at_edge_of_window
Pf3D7_05_v3	Chappell_et_al_UTR_finder	5UTR	111692	112484	.	-	.	Parent=PF3D7_0502400;coverage_threshold_of.5.reads_at_edge_of_window
Pf3D7_05_v3	Chappell_et_al_UTR_finder	5UTR	119970	120058	.	-	.	Parent=PF3D7_0502600;coverage_threshold_of.30.reads_at_edge_of_window
Pf3D7_05_v3	Chappell_et_al_UTR_finder	5UTR	121456	121732	.	-	.	Parent=PF3D7_0502700;coverage_threshold_of.5.reads_at_edge_of_window
Pf3D7_05_v3	Chappell_et_al_UTR_finder	5UTR	122377	122448	.	+	.	Parent=PF3D7_0502800;coverage_threshold_of.5.reads_at_edge_of_window
Pf3D7_05_v3	Chappell_et_al_UTR_finder	5UTR	123905	124276	.	-	.	Parent=PF3D7_0502900;coverage_threshold_of.5.reads_at_edge_of_window
Pf3D7_05_v3	Chappell_et_al_UTR_finder	5UTR	125012	125115	.	+	.	Parent=PF3D7_0503000;coverage_threshold_of.5.reads_at_edge_of_window
Pf3D7_05_v3	Chappell_et_al_UTR_finder	5UTR	128678	128783	.	-	.	Parent=PF3D7_0503100;coverage_threshold_of.5.reads_at_edge_of_window
Pf3D7_05_v3	Chappell_et_al_UTR_finder	5UTR	130209	130452	.	+	.	Parent=PF3D7_0503200;coverage_threshold_of.5.reads_at_edge_of_window
Pf3D7_05_v3	Chappell_et_al_UTR_finder	5UTR	135931	137344	.	-	.	Parent=PF3D7_0503300;coverage_threshold_of.5.reads_at_edge_of_window
Pf3D7_05_v3	Chappell_et_al_UTR_finder	5UTR	139481	140709	.	+	.	Parent=PF3D7_0503400;coverage_threshold_of.5.reads_at_edge_of_window
Pf3D7_05_v3	Chappell_et_al_UTR_finder	5UTR	145424	145987	.	-	.	Parent=PF3D7_0503500;coverage_threshold_of.5.reads_at_edge_of_window
Pf3D7_05_v3	Chappell_et_al_UTR_finder	5UTR	150132	150733	.	-	.	Parent=PF3D7_0503600;coverage_threshold_of.5.reads_at_edge_of_window
Pf3D7_05_v3	Chappell_et_al_UTR_finder	5UTR	152385	153014	.	-	.	Parent=PF3D7_0503800;coverage_threshold_of.5.reads_at_edge_of_window
Pf3D7_05_v3	Chappell_et_al_UTR_finder	5UTR	156058	156762	.	-	.	Parent=PF3D7_0503900;coverage_threshold_of.5.reads_at_edge_of_window
Pf3D7_05_v3	Chappell_et_al_UTR_finder	5UTR	157065	157624	.	+	.	Parent=PF3D7_0504000;coverage_threshold_of.5.reads_at_edge_of_window
Pf3D7_05_v3	Chappell_et_al_UTR_finder	5UTR	166643	166846	.	-	.	Parent=PF3D7_0504100;coverage_threshold_of.5.reads_at_edge_of_window
Pf3D7_05_v3	Chappell_et_al_UTR_finder	5UTR	167258	167648	.	+	.	Parent=PF3D7_0504200;coverage_threshold_of.5.reads_at_edge_of_window
Pf3D7_05_v3	Chappell_et_al_UTR_finder	5UTR	170591	170888	.	-	.	Parent=PF3D7_0504300;coverage_threshold_of.5.reads_at_edge_of_window
Pf3D7_05_v3	Chappell_et_al_UTR_finder	5UTR	172042	172149	.	+	.	Parent=PF3D7_0504400;coverage_threshold_of.5.reads_at_edge_of_window
Pf3D7_05_v3	Chappell_et_al_UTR_finder	5UTR	174882	174988	.	+	.	Parent=PF3D7_0504500;coverage_threshold_of.5.reads_at_edge_of_window
Pf3D7_05_v3	Chappell_et_al_UTR_finder	5UTR	177390	177409	.	+	.	Parent=PF3D7_0504600;coverage_threshold_of.5.reads_at_edge_of_window
Pf3D7_05_v3	Chappell_et_al_UTR_finder	5UTR	179898	180420	.	+	.	Parent=PF3D7_0504700;coverage_threshold_of.5.reads_at_edge_of_window
Pf3D7_05_v3	Chappell_et_al_UTR_finder	5UTR	204733	205020	.	-	.	Parent=PF3D7_0504800;coverage_threshold_of.5.reads_at_edge_of_window
Pf3D7_05_v3	Chappell_et_al_UTR_finder	5UTR	206397	206449	.	+	.	Parent=PF3D7_0504900;coverage_threshold_of.5.reads_at_edge_of_window
Pf3D7_05_v3	Chappell_et_al_UTR_finder	5UTR	218190	219090	.	-	.	Parent=PF3D7_0505000;coverage_threshold_of.5.reads_at_edge_of_window
Pf3D7_05_v3	Chappell_et_al_UTR_finder	5UTR	219562	220838	.	+	.	Parent=PF3D7_0505100;coverage_threshold_of.5.reads_at_edge_of_window
Pf3D7_05_v3	Chappell_et_al_UTR_finder	5UTR	230206	230694	.	+	.	Parent=PF3D7_0505200;coverage_threshold_of.10.reads_at_edge_of_window
Pf3D7_05_v3	Chappell_et_al_UTR_finder	5UTR	233139	233814	.	+	.	Parent=PF3D7_0505300;coverage_threshold_of.5.reads_at_edge_of_window
Pf3D7_05_v3	Chappell_et_al_UTR_finder	5UTR	238366	238864	.	-	.	Parent=PF3D7_0505400;coverage_threshold_of.5.reads_at_edge_of_window
Pf3D7_05_v3	Chappell_et_al_UTR_finder	5UTR	243881	243954	.	-	.	Parent=PF3D7_0505500;coverage_threshold_of.5.reads_at_edge_of_window
Pf3D7_05_v3	Chappell_et_al_UTR_finder	5UTR	245653	245932	.	+	.	Parent=PF3D7_0505600;coverage_threshold_of.5.reads_at_edge_of_window
Pf3D7_05_v3	Chappell_et_al_UTR_finder	5UTR	250576	250905	.	-	.	Parent=PF3D7_0505700;coverage_threshold_of.5.reads_at_edge_of_window
Pf3D7_05_v3	Chappell_et_al_UTR_finder	5UTR	252607	253815	.	-	.	Parent=PF3D7_0505800;coverage_threshold_of.15.reads_at_edge_of_window
Pf3D7_05_v3	Chappell_et_al_UTR_finder	5UTR	255518	256048	.	-	.	Parent=PF3D7_0505900;coverage_threshold_of.5.reads_at_edge_of_window
Pf3D7_05_v3	Chappell_et_al_UTR_finder	5UTR	256063	256224	.	+	.	Parent=PF3D7_0506000;coverage_threshold_of.5.reads_at_edge_of_window
Pf3D7_05_v3	Chappell_et_al_UTR_finder	5UTR	258832	259207	.	-	.	Parent=PF3D7_0506100;coverage_threshold_of.5.reads_at_edge_of_window
Pf3D7_05_v3	Chappell_et_al_UTR_finder	5UTR	259462	259763	.	+	.	Parent=PF3D7_0506200;coverage_threshold_of.5.reads_at_edge_of_window
Pf3D7_05_v3	Chappell_et_al_UTR_finder	5UTR	262185	262284	.	-	.	Parent=PF3D7_0506300;coverage_threshold_of.10.reads_at_edge_of_window
Pf3D7_05_v3	Chappell_et_al_UTR_finder	5UTR	280493	280885	.	+	.	Parent=PF3D7_0506700;coverage_threshold_of.5.reads_at_edge_of_window
Pf3D7_05_v3	Chappell_et_al_UTR_finder	5UTR	283669	284690	.	+	.	Parent=PF3D7_0506800;coverage_threshold_of.5.reads_at_edge_of_window
Pf3D7_05_v3	Chappell_et_al_UTR_finder	5UTR	291056	291540	.	-	.	Parent=PF3D7_0506900;coverage_threshold_of.5.reads_at_edge_of_window
Pf3D7_05_v3	Chappell_et_al_UTR_finder	5UTR	293475	294463	.	-	.	Parent=PF3D7_0507000;coverage_threshold_of.5.reads_at_edge_of_window
Pf3D7_05_v3	Chappell_et_al_UTR_finder	5UTR	295904	297505	.	-	.	Parent=PF3D7_0507100;coverage_threshold_of.5.reads_at_edge_of_window
Pf3D7_05_v3	Chappell_et_al_UTR_finder	5UTR	300737	301000	.	-	.	Parent=PF3D7_0507200;coverage_threshold_of.5.reads_at_edge_of_window
Pf3D7_05_v3	Chappell_et_al_UTR_finder	5UTR	304612	305191	.	-	.	Parent=PF3D7_0507300;coverage_threshold_of.5.reads_at_edge_of_window
Pf3D7_05_v3	Chappell_et_al_UTR_finder	5UTR	306423	306963	.	-	.	Parent=PF3D7_0507400;coverage_threshold_of.5.reads_at_edge_of_window
Pf3D7_05_v3	Chappell_et_al_UTR_finder	5UTR	309557	310120	.	-	.	Parent=PF3D7_0507500;coverage_threshold_of.5.reads_at_edge_of_window
Pf3D7_05_v3	Chappell_et_al_UTR_finder	5UTR	311816	313198	.	+	.	Parent=PF3D7_0507600;coverage_threshold_of.5.reads_at_edge_of_window
Pf3D7_05_v3	Chappell_et_al_UTR_finder	5UTR	318362	319032	.	-	.	Parent=PF3D7_0507700;coverage_threshold_of.5.reads_at_edge_of_window
Pf3D7_05_v3	Chappell_et_al_UTR_finder	5UTR	320839	322238	.	+	.	Parent=PF3D7_0507800;coverage_threshold_of.5.reads_at_edge_of_window
Pf3D7_05_v3	Chappell_et_al_UTR_finder	5UTR	329716	330436	.	-	.	Parent=PF3D7_0508000;coverage_threshold_of.5.reads_at_edge_of_window
Pf3D7_05_v3	Chappell_et_al_UTR_finder	5UTR	331618	331679	.	+	.	Parent=PF3D7_0508100;coverage_threshold_of.5.reads_at_edge_of_window
Pf3D7_05_v3	Chappell_et_al_UTR_finder	5UTR	339026	339851	.	-	.	Parent=PF3D7_0508200;coverage_threshold_of.5.reads_at_edge_of_window
Pf3D7_05_v3	Chappell_et_al_UTR_finder	5UTR	340652	342204	.	+	.	Parent=PF3D7_0508300;coverage_threshold_of.5.reads_at_edge_of_window
Pf3D7_05_v3	Chappell_et_al_UTR_finder	5UTR	355040	355169	.	-	.	Parent=PF3D7_0508500;coverage_threshold_of.5.reads_at_edge_of_window
Pf3D7_05_v3	Chappell_et_al_UTR_finder	5UTR	355948	356221	.	+	.	Parent=PF3D7_0508600;coverage_threshold_of.5.reads_at_edge_of_window
Pf3D7_05_v3	Chappell_et_al_UTR_finder	5UTR	358035	358260	.	+	.	Parent=PF3D7_0508700;coverage_threshold_of.5.reads_at_edge_of_window
Pf3D7_05_v3	Chappell_et_al_UTR_finder	5UTR	364443	365744	.	-	.	Parent=PF3D7_0508800;coverage_threshold_of.5.reads_at_edge_of_window
Pf3D7_05_v3	Chappell_et_al_UTR_finder	5UTR	366627	367021	.	+	.	Parent=PF3D7_0508900;coverage_threshold_of.5.reads_at_edge_of_window
Pf3D7_05_v3	Chappell_et_al_UTR_finder	5UTR	378453	379117	.	-	.	Parent=PF3D7_0509000;coverage_threshold_of.5.reads_at_edge_of_window
Pf3D7_05_v3	Chappell_et_al_UTR_finder	5UTR	380595	381076	.	+	.	Parent=PF3D7_0509100;coverage_threshold_of.5.reads_at_edge_of_window
Pf3D7_05_v3	Chappell_et_al_UTR_finder	5UTR	389192	389809	.	-	.	Parent=PF3D7_0509300;coverage_threshold_of.45.reads_at_edge_of_window
Pf3D7_05_v3	Chappell_et_al_UTR_finder	5UTR	398998	399902	.	-	.	Parent=PF3D7_0509400;coverage_threshold_of.5.reads_at_edge_of_window
Pf3D7_05_v3	Chappell_et_al_UTR_finder	5UTR	402908	403341	.	+	.	Parent=PF3D7_0509600;coverage_threshold_of.5.reads_at_edge_of_window
Pf3D7_05_v3	Chappell_et_al_UTR_finder	5UTR	409958	410267	.	+	.	Parent=PF3D7_0509800;coverage_threshold_of.5.reads_at_edge_of_window
Pf3D7_05_v3	Chappell_et_al_UTR_finder	5UTR	415972	416364	.	+	.	Parent=PF3D7_0509900;coverage_threshold_of.5.reads_at_edge_of_window
Pf3D7_05_v3	Chappell_et_al_UTR_finder	5UTR	417823	418135	.	+	.	Parent=PF3D7_0510000;coverage_threshold_of.10.reads_at_edge_of_window
Pf3D7_05_v3	Chappell_et_al_UTR_finder	5UTR	430354	431426	.	-	.	Parent=PF3D7_0510100;coverage_threshold_of.5.reads_at_edge_of_window
Pf3D7_05_v3	Chappell_et_al_UTR_finder	5UTR	436017	437494	.	+	.	Parent=PF3D7_0510200;coverage_threshold_of.5.reads_at_edge_of_window
Pf3D7_05_v3	Chappell_et_al_UTR_finder	5UTR	441880	442007	.	-	.	Parent=PF3D7_0510300;coverage_threshold_of.5.reads_at_edge_of_window
Pf3D7_05_v3	Chappell_et_al_UTR_finder	5UTR	443533	444259	.	+	.	Parent=PF3D7_0510400;coverage_threshold_of.5.reads_at_edge_of_window
Pf3D7_05_v3	Chappell_et_al_UTR_finder	5UTR	448503	448872	.	-	.	Parent=PF3D7_0510500;coverage_threshold_of.5.reads_at_edge_of_window
Pf3D7_05_v3	Chappell_et_al_UTR_finder	5UTR	468101	468451	.	-	.	Parent=PF3D7_0511000;coverage_threshold_of.5.reads_at_edge_of_window
Pf3D7_05_v3	Chappell_et_al_UTR_finder	5UTR	468884	469275	.	+	.	Parent=PF3D7_0511100;coverage_threshold_of.5.reads_at_edge_of_window
Pf3D7_05_v3	Chappell_et_al_UTR_finder	5UTR	470506	471054	.	+	.	Parent=PF3D7_0511200;coverage_threshold_of.5.reads_at_edge_of_window
Pf3D7_05_v3	Chappell_et_al_UTR_finder	5UTR	478883	478999	.	-	.	Parent=PF3D7_0511300;coverage_threshold_of.5.reads_at_edge_of_window
Pf3D7_05_v3	Chappell_et_al_UTR_finder	5UTR	486192	486601	.	+	.	Parent=PF3D7_0511500;coverage_threshold_of.5.reads_at_edge_of_window
Pf3D7_05_v3	Chappell_et_al_UTR_finder	5UTR	517886	518520	.	-	.	Parent=PF3D7_0511600;coverage_threshold_of.5.reads_at_edge_of_window
Pf3D7_05_v3	Chappell_et_al_UTR_finder	5UTR	518955	519128	.	+	.	Parent=PF3D7_0511700;coverage_threshold_of.5.reads_at_edge_of_window
Pf3D7_05_v3	Chappell_et_al_UTR_finder	5UTR	522694	522996	.	-	.	Parent=PF3D7_0511800;coverage_threshold_of.5.reads_at_edge_of_window
Pf3D7_05_v3	Chappell_et_al_UTR_finder	5UTR	524501	525025	.	+	.	Parent=PF3D7_0511900;coverage_threshold_of.5.reads_at_edge_of_window
Pf3D7_05_v3	Chappell_et_al_UTR_finder	5UTR	527485	527638	.	+	.	Parent=PF3D7_0512000;coverage_threshold_of.15.reads_at_edge_of_window
Pf3D7_05_v3	Chappell_et_al_UTR_finder	5UTR	529410	529510	.	-	.	Parent=PF3D7_0512100;coverage_threshold_of.5.reads_at_edge_of_window
Pf3D7_05_v3	Chappell_et_al_UTR_finder	5UTR	531902	532277	.	-	.	Parent=PF3D7_0512200;coverage_threshold_of.5.reads_at_edge_of_window
Pf3D7_05_v3	Chappell_et_al_UTR_finder	5UTR	534339	534881	.	-	.	Parent=PF3D7_0512300;coverage_threshold_of.5.reads_at_edge_of_window
Pf3D7_05_v3	Chappell_et_al_UTR_finder	5UTR	542594	543685	.	-	.	Parent=PF3D7_0512500;coverage_threshold_of.5.reads_at_edge_of_window
Pf3D7_05_v3	Chappell_et_al_UTR_finder	5UTR	543951	544539	.	+	.	Parent=PF3D7_0512600;coverage_threshold_of.5.reads_at_edge_of_window
Pf3D7_05_v3	Chappell_et_al_UTR_finder	5UTR	547580	547814	.	-	.	Parent=PF3D7_0512700;coverage_threshold_of.5.reads_at_edge_of_window
Pf3D7_05_v3	Chappell_et_al_UTR_finder	5UTR	553341	553825	.	-	.	Parent=PF3D7_0512800;coverage_threshold_of.5.reads_at_edge_of_window
Pf3D7_05_v3	Chappell_et_al_UTR_finder	5UTR	553939	553989	.	+	.	Parent=PF3D7_0512900;coverage_threshold_of.5.reads_at_edge_of_window
Pf3D7_05_v3	Chappell_et_al_UTR_finder	5UTR	558013	558060	.	-	.	Parent=PF3D7_0513100;coverage_threshold_of.5.reads_at_edge_of_window
Pf3D7_05_v3	Chappell_et_al_UTR_finder	5UTR	559099	559512	.	+	.	Parent=PF3D7_0513200;coverage_threshold_of.5.reads_at_edge_of_window
Pf3D7_05_v3	Chappell_et_al_UTR_finder	5UTR	569920	570527	.	-	.	Parent=PF3D7_0513300;coverage_threshold_of.5.reads_at_edge_of_window
Pf3D7_05_v3	Chappell_et_al_UTR_finder	5UTR	572662	572743	.	-	.	Parent=PF3D7_0513400;coverage_threshold_of.5.reads_at_edge_of_window
Pf3D7_05_v3	Chappell_et_al_UTR_finder	5UTR	573224	573587	.	+	.	Parent=PF3D7_0513500;coverage_threshold_of.5.reads_at_edge_of_window
Pf3D7_05_v3	Chappell_et_al_UTR_finder	5UTR	578506	579453	.	-	.	Parent=PF3D7_0513600;coverage_threshold_of.5.reads_at_edge_of_window
Pf3D7_05_v3	Chappell_et_al_UTR_finder	5UTR	580815	581226	.	+	.	Parent=PF3D7_0513700;coverage_threshold_of.5.reads_at_edge_of_window
Pf3D7_05_v3	Chappell_et_al_UTR_finder	5UTR	585981	586032	.	-	.	Parent=PF3D7_0513800;coverage_threshold_of.5.reads_at_edge_of_window
Pf3D7_05_v3	Chappell_et_al_UTR_finder	5UTR	587509	587751	.	+	.	Parent=PF3D7_0513900;coverage_threshold_of.5.reads_at_edge_of_window
Pf3D7_05_v3	Chappell_et_al_UTR_finder	5UTR	590770	590809	.	-	.	Parent=PF3D7_0514000;coverage_threshold_of.5.reads_at_edge_of_window
Pf3D7_05_v3	Chappell_et_al_UTR_finder	5UTR	595664	595679	.	-	.	Parent=PF3D7_0514100;coverage_threshold_of.5.reads_at_edge_of_window
Pf3D7_05_v3	Chappell_et_al_UTR_finder	5UTR	596622	596817	.	+	.	Parent=PF3D7_0514200;coverage_threshold_of.5.reads_at_edge_of_window
Pf3D7_05_v3	Chappell_et_al_UTR_finder	5UTR	599959	600046	.	+	.	Parent=PF3D7_0514300;coverage_threshold_of.5.reads_at_edge_of_window
Pf3D7_05_v3	Chappell_et_al_UTR_finder	5UTR	606331	606347	.	-	.	Parent=PF3D7_0514500;coverage_threshold_of.5.reads_at_edge_of_window
Pf3D7_05_v3	Chappell_et_al_UTR_finder	5UTR	608452	609049	.	-	.	Parent=PF3D7_0514600;coverage_threshold_of.5.reads_at_edge_of_window
Pf3D7_05_v3	Chappell_et_al_UTR_finder	5UTR	617994	618202	.	-	.	Parent=PF3D7_0514800;coverage_threshold_of.5.reads_at_edge_of_window
Pf3D7_05_v3	Chappell_et_al_UTR_finder	5UTR	618369	618628	.	+	.	Parent=PF3D7_0514900;coverage_threshold_of.5.reads_at_edge_of_window
Pf3D7_05_v3	Chappell_et_al_UTR_finder	5UTR	623357	624323	.	-	.	Parent=PF3D7_0515000;coverage_threshold_of.5.reads_at_edge_of_window
Pf3D7_05_v3	Chappell_et_al_UTR_finder	5UTR	627289	627297	.	+	.	Parent=PF3D7_0515200;coverage_threshold_of.5.reads_at_edge_of_window
Pf3D7_05_v3	Chappell_et_al_UTR_finder	5UTR	628784	628980	.	+	.	Parent=PF3D7_0515300;coverage_threshold_of.30.reads_at_edge_of_window
Pf3D7_05_v3	Chappell_et_al_UTR_finder	5UTR	637048	637353	.	+	.	Parent=PF3D7_0515400;coverage_threshold_of.5.reads_at_edge_of_window
Pf3D7_05_v3	Chappell_et_al_UTR_finder	5UTR	646042	646658	.	+	.	Parent=PF3D7_0515600;coverage_threshold_of.5.reads_at_edge_of_window
Pf3D7_05_v3	Chappell_et_al_UTR_finder	5UTR	655337	655687	.	-	.	Parent=PF3D7_0515700;coverage_threshold_of.5.reads_at_edge_of_window
Pf3D7_05_v3	Chappell_et_al_UTR_finder	5UTR	658678	659643	.	-	.	Parent=PF3D7_0515800;coverage_threshold_of.5.reads_at_edge_of_window
Pf3D7_05_v3	Chappell_et_al_UTR_finder	5UTR	661137	661610	.	-	.	Parent=PF3D7_0515900;coverage_threshold_of.5.reads_at_edge_of_window
Pf3D7_05_v3	Chappell_et_al_UTR_finder	5UTR	663318	663550	.	+	.	Parent=PF3D7_0516000;coverage_threshold_of.5.reads_at_edge_of_window
Pf3D7_05_v3	Chappell_et_al_UTR_finder	5UTR	667396	667485	.	+	.	Parent=PF3D7_0516100;coverage_threshold_of.15.reads_at_edge_of_window
Pf3D7_05_v3	Chappell_et_al_UTR_finder	5UTR	676615	677624	.	-	.	Parent=PF3D7_0516200;coverage_threshold_of.5.reads_at_edge_of_window
Pf3D7_05_v3	Chappell_et_al_UTR_finder	5UTR	677677	678909	.	+	.	Parent=PF3D7_0516300;coverage_threshold_of.5.reads_at_edge_of_window
Pf3D7_05_v3	Chappell_et_al_UTR_finder	5UTR	682438	682644	.	-	.	Parent=PF3D7_0516400;coverage_threshold_of.5.reads_at_edge_of_window
Pf3D7_05_v3	Chappell_et_al_UTR_finder	5UTR	691643	693455	.	-	.	Parent=PF3D7_0516600;coverage_threshold_of.5.reads_at_edge_of_window
Pf3D7_05_v3	Chappell_et_al_UTR_finder	5UTR	693120	694491	.	+	.	Parent=PF3D7_0516700;coverage_threshold_of.5.reads_at_edge_of_window
Pf3D7_05_v3	Chappell_et_al_UTR_finder	5UTR	707257	708266	.	-	.	Parent=PF3D7_0516800;coverage_threshold_of.5.reads_at_edge_of_window
Pf3D7_05_v3	Chappell_et_al_UTR_finder	5UTR	713773	714307	.	-	.	Parent=PF3D7_0516900;coverage_threshold_of.5.reads_at_edge_of_window
Pf3D7_05_v3	Chappell_et_al_UTR_finder	5UTR	716676	717787	.	-	.	Parent=PF3D7_0517000;coverage_threshold_of.30.reads_at_edge_of_window
Pf3D7_05_v3	Chappell_et_al_UTR_finder	5UTR	719856	719939	.	-	.	Parent=PF3D7_0517100;coverage_threshold_of.10.reads_at_edge_of_window
Pf3D7_05_v3	Chappell_et_al_UTR_finder	5UTR	722642	722849	.	-	.	Parent=PF3D7_0517200;coverage_threshold_of.5.reads_at_edge_of_window
Pf3D7_05_v3	Chappell_et_al_UTR_finder	5UTR	725752	726352	.	-	.	Parent=PF3D7_0517300;coverage_threshold_of.5.reads_at_edge_of_window
Pf3D7_05_v3	Chappell_et_al_UTR_finder	5UTR	731350	731406	.	+	.	Parent=PF3D7_0517400;coverage_threshold_of.5.reads_at_edge_of_window
Pf3D7_05_v3	Chappell_et_al_UTR_finder	5UTR	738401	738469	.	-	.	Parent=PF3D7_0517500;coverage_threshold_of.5.reads_at_edge_of_window
Pf3D7_05_v3	Chappell_et_al_UTR_finder	5UTR	741035	741365	.	-	.	Parent=PF3D7_0517600;coverage_threshold_of.5.reads_at_edge_of_window
Pf3D7_05_v3	Chappell_et_al_UTR_finder	5UTR	742798	743178	.	+	.	Parent=PF3D7_0517700;coverage_threshold_of.5.reads_at_edge_of_window
Pf3D7_05_v3	Chappell_et_al_UTR_finder	5UTR	749678	749746	.	-	.	Parent=PF3D7_0517900;coverage_threshold_of.5.reads_at_edge_of_window
Pf3D7_05_v3	Chappell_et_al_UTR_finder	5UTR	750421	750660	.	+	.	Parent=PF3D7_0518000;coverage_threshold_of.5.reads_at_edge_of_window
Pf3D7_05_v3	Chappell_et_al_UTR_finder	5UTR	753178	753297	.	+	.	Parent=PF3D7_0518100;coverage_threshold_of.5.reads_at_edge_of_window
Pf3D7_05_v3	Chappell_et_al_UTR_finder	5UTR	758899	759247	.	-	.	Parent=PF3D7_0518200;coverage_threshold_of.15.reads_at_edge_of_window
Pf3D7_05_v3	Chappell_et_al_UTR_finder	5UTR	760999	761483	.	-	.	Parent=PF3D7_0518300;coverage_threshold_of.5.reads_at_edge_of_window
Pf3D7_05_v3	Chappell_et_al_UTR_finder	5UTR	766904	767061	.	-	.	Parent=PF3D7_0518500;coverage_threshold_of.5.reads_at_edge_of_window
Pf3D7_05_v3	Chappell_et_al_UTR_finder	5UTR	768798	769309	.	+	.	Parent=PF3D7_0518600;coverage_threshold_of.5.reads_at_edge_of_window
Pf3D7_05_v3	Chappell_et_al_UTR_finder	5UTR	780439	780916	.	-	.	Parent=PF3D7_0518700;coverage_threshold_of.5.reads_at_edge_of_window
Pf3D7_05_v3	Chappell_et_al_UTR_finder	5UTR	788099	788598	.	+	.	Parent=PF3D7_0519000;coverage_threshold_of.5.reads_at_edge_of_window
Pf3D7_05_v3	Chappell_et_al_UTR_finder	5UTR	790072	790398	.	+	.	Parent=PF3D7_0519100;coverage_threshold_of.5.reads_at_edge_of_window
Pf3D7_05_v3	Chappell_et_al_UTR_finder	5UTR	792937	793280	.	-	.	Parent=PF3D7_0519200;coverage_threshold_of.5.reads_at_edge_of_window
Pf3D7_05_v3	Chappell_et_al_UTR_finder	5UTR	795081	795526	.	+	.	Parent=PF3D7_0519300;coverage_threshold_of.5.reads_at_edge_of_window
Pf3D7_05_v3	Chappell_et_al_UTR_finder	5UTR	798776	799233	.	-	.	Parent=PF3D7_0519400;coverage_threshold_of.5.reads_at_edge_of_window
Pf3D7_05_v3	Chappell_et_al_UTR_finder	5UTR	809128	810530	.	-	.	Parent=PF3D7_0519500;coverage_threshold_of.5.reads_at_edge_of_window
Pf3D7_05_v3	Chappell_et_al_UTR_finder	5UTR	811849	812647	.	+	.	Parent=PF3D7_0519600;coverage_threshold_of.5.reads_at_edge_of_window
Pf3D7_05_v3	Chappell_et_al_UTR_finder	5UTR	816163	817065	.	+	.	Parent=PF3D7_0519700;coverage_threshold_of.5.reads_at_edge_of_window
Pf3D7_05_v3	Chappell_et_al_UTR_finder	5UTR	822909	824376	.	-	.	Parent=PF3D7_0519800;coverage_threshold_of.5.reads_at_edge_of_window
Pf3D7_05_v3	Chappell_et_al_UTR_finder	5UTR	827413	827718	.	-	.	Parent=PF3D7_0519900;coverage_threshold_of.5.reads_at_edge_of_window
Pf3D7_05_v3	Chappell_et_al_UTR_finder	5UTR	828277	828952	.	+	.	Parent=PF3D7_0520000;coverage_threshold_of.5.reads_at_edge_of_window
Pf3D7_05_v3	Chappell_et_al_UTR_finder	5UTR	830897	831616	.	+	.	Parent=PF3D7_0520100;coverage_threshold_of.5.reads_at_edge_of_window
Pf3D7_05_v3	Chappell_et_al_UTR_finder	5UTR	837408	837943	.	-	.	Parent=PF3D7_0520200;coverage_threshold_of.5.reads_at_edge_of_window
Pf3D7_05_v3	Chappell_et_al_UTR_finder	5UTR	837998	838427	.	+	.	Parent=PF3D7_0520300;coverage_threshold_of.5.reads_at_edge_of_window
Pf3D7_05_v3	Chappell_et_al_UTR_finder	5UTR	840561	841139	.	-	.	Parent=PF3D7_0520400;coverage_threshold_of.5.reads_at_edge_of_window
Pf3D7_05_v3	Chappell_et_al_UTR_finder	5UTR	842656	842672	.	-	.	Parent=PF3D7_0520500;coverage_threshold_of.20.reads_at_edge_of_window
Pf3D7_05_v3	Chappell_et_al_UTR_finder	5UTR	844818	845134	.	-	.	Parent=PF3D7_0520600;coverage_threshold_of.5.reads_at_edge_of_window
Pf3D7_05_v3	Chappell_et_al_UTR_finder	5UTR	848768	848991	.	-	.	Parent=PF3D7_0520700;coverage_threshold_of.5.reads_at_edge_of_window
Pf3D7_05_v3	Chappell_et_al_UTR_finder	5UTR	856027	856116	.	-	.	Parent=PF3D7_0520800;coverage_threshold_of.5.reads_at_edge_of_window
Pf3D7_05_v3	Chappell_et_al_UTR_finder	5UTR	856500	857037	.	+	.	Parent=PF3D7_0520900;coverage_threshold_of.5.reads_at_edge_of_window
Pf3D7_05_v3	Chappell_et_al_UTR_finder	5UTR	861064	861445	.	-	.	Parent=PF3D7_0521000;coverage_threshold_of.5.reads_at_edge_of_window
Pf3D7_05_v3	Chappell_et_al_UTR_finder	5UTR	868694	868891	.	+	.	Parent=PF3D7_0521200;coverage_threshold_of.5.reads_at_edge_of_window
Pf3D7_05_v3	Chappell_et_al_UTR_finder	5UTR	874571	875484	.	-	.	Parent=PF3D7_0521300;coverage_threshold_of.5.reads_at_edge_of_window
Pf3D7_05_v3	Chappell_et_al_UTR_finder	5UTR	877562	877760	.	-	.	Parent=PF3D7_0521400;coverage_threshold_of.5.reads_at_edge_of_window
Pf3D7_05_v3	Chappell_et_al_UTR_finder	5UTR	877768	878067	.	+	.	Parent=PF3D7_0521500;coverage_threshold_of.5.reads_at_edge_of_window
Pf3D7_05_v3	Chappell_et_al_UTR_finder	5UTR	880356	881622	.	-	.	Parent=PF3D7_0521600;coverage_threshold_of.5.reads_at_edge_of_window
Pf3D7_05_v3	Chappell_et_al_UTR_finder	5UTR	882262	882375	.	+	.	Parent=PF3D7_0521700;coverage_threshold_of.5.reads_at_edge_of_window
Pf3D7_05_v3	Chappell_et_al_UTR_finder	5UTR	895431	896017	.	+	.	Parent=PF3D7_0522000;coverage_threshold_of.5.reads_at_edge_of_window
Pf3D7_05_v3	Chappell_et_al_UTR_finder	5UTR	899757	900527	.	-	.	Parent=PF3D7_0522100;coverage_threshold_of.5.reads_at_edge_of_window
Pf3D7_05_v3	Chappell_et_al_UTR_finder	5UTR	900568	901413	.	+	.	Parent=PF3D7_0522200;coverage_threshold_of.5.reads_at_edge_of_window
Pf3D7_05_v3	Chappell_et_al_UTR_finder	5UTR	904845	905399	.	-	.	Parent=PF3D7_0522300;coverage_threshold_of.5.reads_at_edge_of_window
Pf3D7_05_v3	Chappell_et_al_UTR_finder	5UTR	907140	907836	.	+	.	Parent=PF3D7_0522400;coverage_threshold_of.5.reads_at_edge_of_window
Pf3D7_05_v3	Chappell_et_al_UTR_finder	5UTR	939097	940248	.	+	.	Parent=PF3D7_0522600;coverage_threshold_of.5.reads_at_edge_of_window
Pf3D7_05_v3	Chappell_et_al_UTR_finder	5UTR	942427	942766	.	+	.	Parent=PF3D7_0522700;coverage_threshold_of.5.reads_at_edge_of_window
Pf3D7_05_v3	Chappell_et_al_UTR_finder	5UTR	944932	945784	.	-	.	Parent=PF3D7_0522800;coverage_threshold_of.5.reads_at_edge_of_window
Pf3D7_05_v3	Chappell_et_al_UTR_finder	5UTR	948230	948950	.	+	.	Parent=PF3D7_0522900;coverage_threshold_of.5.reads_at_edge_of_window
Pf3D7_05_v3	Chappell_et_al_UTR_finder	5UTR	955955	957889	.	+	.	Parent=PF3D7_0523000;coverage_threshold_of.5.reads_at_edge_of_window
Pf3D7_05_v3	Chappell_et_al_UTR_finder	5UTR	965045	965404	.	-	.	Parent=PF3D7_0523100;coverage_threshold_of.5.reads_at_edge_of_window
Pf3D7_05_v3	Chappell_et_al_UTR_finder	5UTR	965466	966122	.	+	.	Parent=PF3D7_0523200;coverage_threshold_of.5.reads_at_edge_of_window
Pf3D7_05_v3	Chappell_et_al_UTR_finder	5UTR	970963	971652	.	-	.	Parent=PF3D7_0523300;coverage_threshold_of.5.reads_at_edge_of_window
Pf3D7_05_v3	Chappell_et_al_UTR_finder	5UTR	973038	973517	.	+	.	Parent=PF3D7_0523400;coverage_threshold_of.5.reads_at_edge_of_window
Pf3D7_05_v3	Chappell_et_al_UTR_finder	5UTR	977816	978046	.	-	.	Parent=PF3D7_0523500;coverage_threshold_of.5.reads_at_edge_of_window
Pf3D7_05_v3	Chappell_et_al_UTR_finder	5UTR	978381	978664	.	+	.	Parent=PF3D7_0523600;coverage_threshold_of.5.reads_at_edge_of_window
Pf3D7_05_v3	Chappell_et_al_UTR_finder	5UTR	985355	986038	.	-	.	Parent=PF3D7_0523700;coverage_threshold_of.5.reads_at_edge_of_window
Pf3D7_05_v3	Chappell_et_al_UTR_finder	5UTR	989731	990004	.	+	.	Parent=PF3D7_0523800;coverage_threshold_of.5.reads_at_edge_of_window
Pf3D7_05_v3	Chappell_et_al_UTR_finder	5UTR	994608	997375	.	-	.	Parent=PF3D7_0523900;coverage_threshold_of.5.reads_at_edge_of_window
Pf3D7_05_v3	Chappell_et_al_UTR_finder	5UTR	995782	998752	.	+	.	Parent=PF3D7_0524000;coverage_threshold_of.5.reads_at_edge_of_window
Pf3D7_05_v3	Chappell_et_al_UTR_finder	5UTR	1002547	1004236	.	+	.	Parent=PF3D7_0524100;coverage_threshold_of.5.reads_at_edge_of_window
Pf3D7_05_v3	Chappell_et_al_UTR_finder	5UTR	1009405	1010159	.	-	.	Parent=PF3D7_0524200;coverage_threshold_of.5.reads_at_edge_of_window
Pf3D7_05_v3	Chappell_et_al_UTR_finder	5UTR	1012172	1012862	.	-	.	Parent=PF3D7_0524300;coverage_threshold_of.5.reads_at_edge_of_window
Pf3D7_05_v3	Chappell_et_al_UTR_finder	5UTR	1014551	1015395	.	-	.	Parent=PF3D7_0524400;coverage_threshold_of.5.reads_at_edge_of_window
Pf3D7_05_v3	Chappell_et_al_UTR_finder	5UTR	1015608	1016197	.	+	.	Parent=PF3D7_0524500;coverage_threshold_of.5.reads_at_edge_of_window
Pf3D7_05_v3	Chappell_et_al_UTR_finder	5UTR	1017358	1017808	.	+	.	Parent=PF3D7_0524600;coverage_threshold_of.5.reads_at_edge_of_window
Pf3D7_05_v3	Chappell_et_al_UTR_finder	5UTR	1019903	1020362	.	-	.	Parent=PF3D7_0524700;coverage_threshold_of.5.reads_at_edge_of_window
Pf3D7_05_v3	Chappell_et_al_UTR_finder	5UTR	1024308	1024781	.	-	.	Parent=PF3D7_0524800;coverage_threshold_of.5.reads_at_edge_of_window
Pf3D7_05_v3	Chappell_et_al_UTR_finder	5UTR	1026705	1027395	.	+	.	Parent=PF3D7_0524900;coverage_threshold_of.5.reads_at_edge_of_window
Pf3D7_05_v3	Chappell_et_al_UTR_finder	5UTR	1035412	1036228	.	+	.	Parent=PF3D7_0525000;coverage_threshold_of.5.reads_at_edge_of_window
Pf3D7_05_v3	Chappell_et_al_UTR_finder	5UTR	1040922	1041744	.	+	.	Parent=PF3D7_0525100;coverage_threshold_of.5.reads_at_edge_of_window
Pf3D7_05_v3	Chappell_et_al_UTR_finder	5UTR	1044284	1045461	.	+	.	Parent=PF3D7_0525200;coverage_threshold_of.5.reads_at_edge_of_window
Pf3D7_05_v3	Chappell_et_al_UTR_finder	5UTR	1053914	1053970	.	-	.	Parent=PF3D7_0525300;coverage_threshold_of.5.reads_at_edge_of_window
Pf3D7_05_v3	Chappell_et_al_UTR_finder	5UTR	1057597	1057650	.	+	.	Parent=PF3D7_0525400;coverage_threshold_of.5.reads_at_edge_of_window
Pf3D7_05_v3	Chappell_et_al_UTR_finder	5UTR	1065510	1065703	.	-	.	Parent=PF3D7_0525500;coverage_threshold_of.25.reads_at_edge_of_window
Pf3D7_05_v3	Chappell_et_al_UTR_finder	5UTR	1067713	1068292	.	-	.	Parent=PF3D7_0525600;coverage_threshold_of.5.reads_at_edge_of_window
Pf3D7_05_v3	Chappell_et_al_UTR_finder	5UTR	1068225	1068515	.	+	.	Parent=PF3D7_0525700;coverage_threshold_of.5.reads_at_edge_of_window
Pf3D7_05_v3	Chappell_et_al_UTR_finder	5UTR	1071094	1071246	.	+	.	Parent=PF3D7_0525800;coverage_threshold_of.5.reads_at_edge_of_window
Pf3D7_05_v3	Chappell_et_al_UTR_finder	5UTR	1078334	1079027	.	-	.	Parent=PF3D7_0526000;coverage_threshold_of.5.reads_at_edge_of_window
Pf3D7_05_v3	Chappell_et_al_UTR_finder	5UTR	1079225	1079778	.	+	.	Parent=PF3D7_0526100;coverage_threshold_of.5.reads_at_edge_of_window
Pf3D7_05_v3	Chappell_et_al_UTR_finder	5UTR	1083817	1084702	.	-	.	Parent=PF3D7_0526200;coverage_threshold_of.10.reads_at_edge_of_window
Pf3D7_05_v3	Chappell_et_al_UTR_finder	5UTR	1086595	1087455	.	-	.	Parent=PF3D7_0526300;coverage_threshold_of.5.reads_at_edge_of_window
Pf3D7_05_v3	Chappell_et_al_UTR_finder	5UTR	1090492	1090929	.	+	.	Parent=PF3D7_0526500;coverage_threshold_of.5.reads_at_edge_of_window
Pf3D7_05_v3	Chappell_et_al_UTR_finder	5UTR	1098833	1101202	.	+	.	Parent=PF3D7_0526600;coverage_threshold_of.5.reads_at_edge_of_window
Pf3D7_05_v3	Chappell_et_al_UTR_finder	5UTR	1119652	1119867	.	-	.	Parent=PF3D7_0526700;coverage_threshold_of.5.reads_at_edge_of_window
Pf3D7_05_v3	Chappell_et_al_UTR_finder	5UTR	1121811	1122685	.	-	.	Parent=PF3D7_0526800;coverage_threshold_of.5.reads_at_edge_of_window
Pf3D7_05_v3	Chappell_et_al_UTR_finder	5UTR	1128147	1129071	.	-	.	Parent=PF3D7_0527000;coverage_threshold_of.5.reads_at_edge_of_window
Pf3D7_05_v3	Chappell_et_al_UTR_finder	5UTR	1130755	1131702	.	-	.	Parent=PF3D7_0527100;coverage_threshold_of.5.reads_at_edge_of_window
Pf3D7_05_v3	Chappell_et_al_UTR_finder	5UTR	1134855	1135534	.	-	.	Parent=PF3D7_0527200;coverage_threshold_of.5.reads_at_edge_of_window
Pf3D7_05_v3	Chappell_et_al_UTR_finder	5UTR	1137871	1138779	.	-	.	Parent=PF3D7_0527300;coverage_threshold_of.5.reads_at_edge_of_window
Pf3D7_05_v3	Chappell_et_al_UTR_finder	5UTR	1140156	1140626	.	+	.	Parent=PF3D7_0527400;coverage_threshold_of.5.reads_at_edge_of_window
Pf3D7_05_v3	Chappell_et_al_UTR_finder	5UTR	1142668	1143617	.	+	.	Parent=PF3D7_0527500;coverage_threshold_of.5.reads_at_edge_of_window
Pf3D7_05_v3	Chappell_et_al_UTR_finder	5UTR	1148811	1149684	.	-	.	Parent=PF3D7_0527600;coverage_threshold_of.5.reads_at_edge_of_window
Pf3D7_05_v3	Chappell_et_al_UTR_finder	5UTR	1153516	1153675	.	+	.	Parent=PF3D7_0527900;coverage_threshold_of.5.reads_at_edge_of_window
Pf3D7_05_v3	Chappell_et_al_UTR_finder	5UTR	1156580	1156986	.	-	.	Parent=PF3D7_0528000;coverage_threshold_of.5.reads_at_edge_of_window
Pf3D7_05_v3	Chappell_et_al_UTR_finder	5UTR	1161554	1162257	.	-	.	Parent=PF3D7_0528100;coverage_threshold_of.5.reads_at_edge_of_window
Pf3D7_05_v3	Chappell_et_al_UTR_finder	5UTR	1165073	1165509	.	-	.	Parent=PF3D7_0528200;coverage_threshold_of.20.reads_at_edge_of_window
Pf3D7_05_v3	Chappell_et_al_UTR_finder	5UTR	1168011	1169378	.	-	.	Parent=PF3D7_0528300;coverage_threshold_of.5.reads_at_edge_of_window
Pf3D7_05_v3	Chappell_et_al_UTR_finder	5UTR	1170170	1171658	.	+	.	Parent=PF3D7_0528400;coverage_threshold_of.5.reads_at_edge_of_window
Pf3D7_05_v3	Chappell_et_al_UTR_finder	5UTR	1174532	1174906	.	+	.	Parent=PF3D7_0528500;coverage_threshold_of.5.reads_at_edge_of_window
Pf3D7_05_v3	Chappell_et_al_UTR_finder	5UTR	1177287	1177319	.	-	.	Parent=PF3D7_0528600;coverage_threshold_of.5.reads_at_edge_of_window
Pf3D7_05_v3	Chappell_et_al_UTR_finder	5UTR	1178891	1179980	.	-	.	Parent=PF3D7_0528700;coverage_threshold_of.5.reads_at_edge_of_window
Pf3D7_05_v3	Chappell_et_al_UTR_finder	5UTR	1182039	1182686	.	-	.	Parent=PF3D7_0528800;coverage_threshold_of.5.reads_at_edge_of_window
Pf3D7_05_v3	Chappell_et_al_UTR_finder	5UTR	1185640	1186249	.	-	.	Parent=PF3D7_0528900;coverage_threshold_of.5.reads_at_edge_of_window
Pf3D7_05_v3	Chappell_et_al_UTR_finder	5UTR	1188947	1190130	.	-	.	Parent=PF3D7_0529000;coverage_threshold_of.5.reads_at_edge_of_window
Pf3D7_05_v3	Chappell_et_al_UTR_finder	5UTR	1191683	1192000	.	-	.	Parent=PF3D7_0529100;coverage_threshold_of.5.reads_at_edge_of_window
Pf3D7_05_v3	Chappell_et_al_UTR_finder	5UTR	1195884	1196314	.	+	.	Parent=PF3D7_0529300;coverage_threshold_of.5.reads_at_edge_of_window
Pf3D7_05_v3	Chappell_et_al_UTR_finder	5UTR	1198563	1199164	.	+	.	Parent=PF3D7_0529400;coverage_threshold_of.10.reads_at_edge_of_window
Pf3D7_05_v3	Chappell_et_al_UTR_finder	5UTR	1206043	1206472	.	+	.	Parent=PF3D7_0529500;coverage_threshold_of.5.reads_at_edge_of_window
Pf3D7_05_v3	Chappell_et_al_UTR_finder	5UTR	1212103	1212893	.	-	.	Parent=PF3D7_0529700;coverage_threshold_of.5.reads_at_edge_of_window
Pf3D7_05_v3	Chappell_et_al_UTR_finder	5UTR	1213104	1213532	.	+	.	Parent=PF3D7_0529800;coverage_threshold_of.5.reads_at_edge_of_window
Pf3D7_05_v3	Chappell_et_al_UTR_finder	5UTR	1221993	1222455	.	-	.	Parent=PF3D7_0529900;coverage_threshold_of.5.reads_at_edge_of_window
Pf3D7_05_v3	Chappell_et_al_UTR_finder	5UTR	1224892	1225947	.	-	.	Parent=PF3D7_0530000;coverage_threshold_of.5.reads_at_edge_of_window
Pf3D7_05_v3	Chappell_et_al_UTR_finder	5UTR	1225877	1226882	.	+	.	Parent=PF3D7_0530100;coverage_threshold_of.5.reads_at_edge_of_window
Pf3D7_05_v3	Chappell_et_al_UTR_finder	5UTR	1230652	1231469	.	-	.	Parent=PF3D7_0530200;coverage_threshold_of.5.reads_at_edge_of_window
Pf3D7_05_v3	Chappell_et_al_UTR_finder	5UTR	1243988	1243999	.	-	.	Parent=PF3D7_0530400;coverage_threshold_of.5.reads_at_edge_of_window
Pf3D7_05_v3	Chappell_et_al_UTR_finder	5UTR	1249962	1250252	.	-	.	Parent=PF3D7_0530600;coverage_threshold_of.5.reads_at_edge_of_window
Pf3D7_05_v3	Chappell_et_al_UTR_finder	5UTR	1250370	1250736	.	+	.	Parent=PF3D7_0530700;coverage_threshold_of.5.reads_at_edge_of_window
Pf3D7_05_v3	Chappell_et_al_UTR_finder	5UTR	1254797	1255120	.	-	.	Parent=PF3D7_0530750;coverage_threshold_of.20.reads_at_edge_of_window
Pf3D7_05_v3	Chappell_et_al_UTR_finder	5UTR	1255012	1255220	.	+	.	Parent=PF3D7_0530800;coverage_threshold_of.10.reads_at_edge_of_window
Pf3D7_05_v3	Chappell_et_al_UTR_finder	5UTR	1265751	1266372	.	-	.	Parent=PF3D7_0530900;coverage_threshold_of.5.reads_at_edge_of_window
Pf3D7_05_v3	Chappell_et_al_UTR_finder	5UTR	1266892	1267409	.	+	.	Parent=PF3D7_0531000;coverage_threshold_of.5.reads_at_edge_of_window
Pf3D7_05_v3	Chappell_et_al_UTR_finder	5UTR	1278485	1278893	.	-	.	Parent=PF3D7_0531100;coverage_threshold_of.5.reads_at_edge_of_window
Pf3D7_05_v3	Chappell_et_al_UTR_finder	5UTR	1280600	1280883	.	-	.	Parent=PF3D7_0531200;coverage_threshold_of.5.reads_at_edge_of_window
Pf3D7_05_v3	Chappell_et_al_UTR_finder	5UTR	1281104	1281288	.	+	.	Parent=PF3D7_0531300;coverage_threshold_of.5.reads_at_edge_of_window
Pf3D7_05_v3	Chappell_et_al_UTR_finder	5UTR	1286107	1286689	.	-	.	Parent=PF3D7_0531400;coverage_threshold_of.5.reads_at_edge_of_window
Pf3D7_05_v3	Chappell_et_al_UTR_finder	5UTR	1300188	1301223	.	+	.	Parent=PF3D7_0532100;coverage_threshold_of.5.reads_at_edge_of_window
Pf3D7_05_v3	Chappell_et_al_UTR_finder	5UTR	1304527	1304634	.	-	.	Parent=PF3D7_0532200;coverage_threshold_of.5.reads_at_edge_of_window
Pf3D7_05_v3	Chappell_et_al_UTR_finder	5UTR	1307099	1308277	.	+	.	Parent=PF3D7_0532300;coverage_threshold_of.5.reads_at_edge_of_window
Pf3D7_05_v3	Chappell_et_al_UTR_finder	5UTR	1311992	1312470	.	+	.	Parent=PF3D7_0532400;coverage_threshold_of.5.reads_at_edge_of_window
Pf3D7_05_v3	Chappell_et_al_UTR_finder	5UTR	1316238	1316341	.	+	.	Parent=PF3D7_0532500;coverage_threshold_of.5.reads_at_edge_of_window
Pf3D7_05_v3	Chappell_et_al_UTR_finder	5UTR	1319230	1319382	.	-	.	Parent=PF3D7_0532600;coverage_threshold_of.5.reads_at_edge_of_window
Pf3D7_06_v3	Chappell_et_al_UTR_finder	5UTR	22722	23068	.	-	.	Parent=PF3D7_0600400;coverage_threshold_of.5.reads_at_edge_of_window
Pf3D7_06_v3	Chappell_et_al_UTR_finder	5UTR	47172	47462	.	+	.	Parent=PF3D7_0601200;coverage_threshold_of.5.reads_at_edge_of_window
Pf3D7_06_v3	Chappell_et_al_UTR_finder	5UTR	67278	67786	.	-	.	Parent=PF3D7_0601500;coverage_threshold_of.5.reads_at_edge_of_window
Pf3D7_06_v3	Chappell_et_al_UTR_finder	5UTR	69694	70201	.	-	.	Parent=PF3D7_0601600;coverage_threshold_of.5.reads_at_edge_of_window
Pf3D7_06_v3	Chappell_et_al_UTR_finder	5UTR	76204	78189	.	+	.	Parent=PF3D7_0601900;coverage_threshold_of.5.reads_at_edge_of_window
Pf3D7_06_v3	Chappell_et_al_UTR_finder	5UTR	86923	88869	.	-	.	Parent=PF3D7_0602000;coverage_threshold_of.5.reads_at_edge_of_window
Pf3D7_06_v3	Chappell_et_al_UTR_finder	5UTR	91725	92505	.	+	.	Parent=PF3D7_0602100;coverage_threshold_of.5.reads_at_edge_of_window
Pf3D7_06_v3	Chappell_et_al_UTR_finder	5UTR	97494	97889	.	+	.	Parent=PF3D7_0602200;coverage_threshold_of.5.reads_at_edge_of_window
Pf3D7_06_v3	Chappell_et_al_UTR_finder	5UTR	104562	104706	.	-	.	Parent=PF3D7_0602400;coverage_threshold_of.5.reads_at_edge_of_window
Pf3D7_06_v3	Chappell_et_al_UTR_finder	5UTR	105022	105502	.	+	.	Parent=PF3D7_0602500;coverage_threshold_of.5.reads_at_edge_of_window
Pf3D7_06_v3	Chappell_et_al_UTR_finder	5UTR	111665	112376	.	-	.	Parent=PF3D7_0602600;coverage_threshold_of.5.reads_at_edge_of_window
Pf3D7_06_v3	Chappell_et_al_UTR_finder	5UTR	115225	115478	.	-	.	Parent=PF3D7_0602700;coverage_threshold_of.5.reads_at_edge_of_window
Pf3D7_06_v3	Chappell_et_al_UTR_finder	5UTR	115789	116083	.	+	.	Parent=PF3D7_0602800;coverage_threshold_of.5.reads_at_edge_of_window
Pf3D7_06_v3	Chappell_et_al_UTR_finder	5UTR	120204	120929	.	-	.	Parent=PF3D7_0602900;coverage_threshold_of.5.reads_at_edge_of_window
Pf3D7_06_v3	Chappell_et_al_UTR_finder	5UTR	121248	122633	.	+	.	Parent=PF3D7_0603000;coverage_threshold_of.5.reads_at_edge_of_window
Pf3D7_06_v3	Chappell_et_al_UTR_finder	5UTR	126817	127010	.	-	.	Parent=PF3D7_0603100;coverage_threshold_of.5.reads_at_edge_of_window
Pf3D7_06_v3	Chappell_et_al_UTR_finder	5UTR	128292	128620	.	+	.	Parent=PF3D7_0603200;coverage_threshold_of.5.reads_at_edge_of_window
Pf3D7_06_v3	Chappell_et_al_UTR_finder	5UTR	132039	132792	.	-	.	Parent=PF3D7_0603300;coverage_threshold_of.5.reads_at_edge_of_window
Pf3D7_06_v3	Chappell_et_al_UTR_finder	5UTR	136462	138199	.	-	.	Parent=PF3D7_0603400;coverage_threshold_of.5.reads_at_edge_of_window
Pf3D7_06_v3	Chappell_et_al_UTR_finder	5UTR	138667	139192	.	+	.	Parent=PF3D7_0603500;coverage_threshold_of.5.reads_at_edge_of_window
Pf3D7_06_v3	Chappell_et_al_UTR_finder	5UTR	148944	149585	.	-	.	Parent=PF3D7_0603600;coverage_threshold_of.5.reads_at_edge_of_window
Pf3D7_06_v3	Chappell_et_al_UTR_finder	5UTR	150350	151054	.	+	.	Parent=PF3D7_0603700;coverage_threshold_of.5.reads_at_edge_of_window
Pf3D7_06_v3	Chappell_et_al_UTR_finder	5UTR	160456	160682	.	-	.	Parent=PF3D7_0603800;coverage_threshold_of.10.reads_at_edge_of_window
Pf3D7_06_v3	Chappell_et_al_UTR_finder	5UTR	162382	162616	.	-	.	Parent=PF3D7_0603900;coverage_threshold_of.5.reads_at_edge_of_window
Pf3D7_06_v3	Chappell_et_al_UTR_finder	5UTR	169861	170363	.	-	.	Parent=PF3D7_0604000;coverage_threshold_of.5.reads_at_edge_of_window
Pf3D7_06_v3	Chappell_et_al_UTR_finder	5UTR	177241	178985	.	-	.	Parent=PF3D7_0604100;coverage_threshold_of.5.reads_at_edge_of_window
Pf3D7_06_v3	Chappell_et_al_UTR_finder	5UTR	180607	180935	.	+	.	Parent=PF3D7_0604200;coverage_threshold_of.5.reads_at_edge_of_window
Pf3D7_06_v3	Chappell_et_al_UTR_finder	5UTR	181680	182215	.	+	.	Parent=PF3D7_0604300;coverage_threshold_of.20.reads_at_edge_of_window
Pf3D7_06_v3	Chappell_et_al_UTR_finder	5UTR	188237	189011	.	+	.	Parent=PF3D7_0604500;coverage_threshold_of.5.reads_at_edge_of_window
Pf3D7_06_v3	Chappell_et_al_UTR_finder	5UTR	206208	206720	.	-	.	Parent=PF3D7_0604700;coverage_threshold_of.25.reads_at_edge_of_window
Pf3D7_06_v3	Chappell_et_al_UTR_finder	5UTR	211160	211802	.	-	.	Parent=PF3D7_0604800;coverage_threshold_of.5.reads_at_edge_of_window
Pf3D7_06_v3	Chappell_et_al_UTR_finder	5UTR	213033	213397	.	-	.	Parent=PF3D7_0604900;coverage_threshold_of.5.reads_at_edge_of_window
Pf3D7_06_v3	Chappell_et_al_UTR_finder	5UTR	213348	213557	.	+	.	Parent=PF3D7_0605000;coverage_threshold_of.5.reads_at_edge_of_window
Pf3D7_06_v3	Chappell_et_al_UTR_finder	5UTR	215004	217239	.	+	.	Parent=PF3D7_0605100;coverage_threshold_of.5.reads_at_edge_of_window
Pf3D7_06_v3	Chappell_et_al_UTR_finder	5UTR	221814	221977	.	-	.	Parent=PF3D7_0605200;coverage_threshold_of.5.reads_at_edge_of_window
Pf3D7_06_v3	Chappell_et_al_UTR_finder	5UTR	222150	222738	.	+	.	Parent=PF3D7_0605300;coverage_threshold_of.5.reads_at_edge_of_window
Pf3D7_06_v3	Chappell_et_al_UTR_finder	5UTR	227447	227905	.	-	.	Parent=PF3D7_0605500;coverage_threshold_of.5.reads_at_edge_of_window
Pf3D7_06_v3	Chappell_et_al_UTR_finder	5UTR	244522	246015	.	-	.	Parent=PF3D7_0605800;coverage_threshold_of.5.reads_at_edge_of_window
Pf3D7_06_v3	Chappell_et_al_UTR_finder	5UTR	247502	247639	.	+	.	Parent=PF3D7_0605900;coverage_threshold_of.5.reads_at_edge_of_window
Pf3D7_06_v3	Chappell_et_al_UTR_finder	5UTR	253804	255695	.	-	.	Parent=PF3D7_0606000;coverage_threshold_of.5.reads_at_edge_of_window
Pf3D7_06_v3	Chappell_et_al_UTR_finder	5UTR	257163	257603	.	+	.	Parent=PF3D7_0606100;coverage_threshold_of.5.reads_at_edge_of_window
Pf3D7_06_v3	Chappell_et_al_UTR_finder	5UTR	261946	262593	.	-	.	Parent=PF3D7_0606200;coverage_threshold_of.5.reads_at_edge_of_window
Pf3D7_06_v3	Chappell_et_al_UTR_finder	5UTR	262635	262825	.	+	.	Parent=PF3D7_0606300;coverage_threshold_of.5.reads_at_edge_of_window
Pf3D7_06_v3	Chappell_et_al_UTR_finder	5UTR	268400	269898	.	-	.	Parent=PF3D7_0606500;coverage_threshold_of.5.reads_at_edge_of_window
Pf3D7_06_v3	Chappell_et_al_UTR_finder	5UTR	277763	279739	.	-	.	Parent=PF3D7_0606600;coverage_threshold_of.5.reads_at_edge_of_window
Pf3D7_06_v3	Chappell_et_al_UTR_finder	5UTR	281991	282048	.	+	.	Parent=PF3D7_0606700;coverage_threshold_of.5.reads_at_edge_of_window
Pf3D7_06_v3	Chappell_et_al_UTR_finder	5UTR	289277	289722	.	-	.	Parent=PF3D7_0606800;coverage_threshold_of.5.reads_at_edge_of_window
Pf3D7_06_v3	Chappell_et_al_UTR_finder	5UTR	291086	292628	.	-	.	Parent=PF3D7_0606900;coverage_threshold_of.5.reads_at_edge_of_window
Pf3D7_06_v3	Chappell_et_al_UTR_finder	5UTR	291965	293863	.	+	.	Parent=PF3D7_0607000;coverage_threshold_of.5.reads_at_edge_of_window
Pf3D7_06_v3	Chappell_et_al_UTR_finder	5UTR	303291	303478	.	-	.	Parent=PF3D7_0607200;coverage_threshold_of.5.reads_at_edge_of_window
Pf3D7_06_v3	Chappell_et_al_UTR_finder	5UTR	304088	304637	.	+	.	Parent=PF3D7_0607300;coverage_threshold_of.5.reads_at_edge_of_window
Pf3D7_06_v3	Chappell_et_al_UTR_finder	5UTR	309962	310476	.	-	.	Parent=PF3D7_0607400;coverage_threshold_of.5.reads_at_edge_of_window
Pf3D7_06_v3	Chappell_et_al_UTR_finder	5UTR	310779	311549	.	+	.	Parent=PF3D7_0607500;coverage_threshold_of.5.reads_at_edge_of_window
Pf3D7_06_v3	Chappell_et_al_UTR_finder	5UTR	316883	318394	.	-	.	Parent=PF3D7_0607600;coverage_threshold_of.5.reads_at_edge_of_window
Pf3D7_06_v3	Chappell_et_al_UTR_finder	5UTR	319519	320739	.	+	.	Parent=PF3D7_0607700;coverage_threshold_of.5.reads_at_edge_of_window
Pf3D7_06_v3	Chappell_et_al_UTR_finder	5UTR	331726	332013	.	-	.	Parent=PF3D7_0607800;coverage_threshold_of.5.reads_at_edge_of_window
Pf3D7_06_v3	Chappell_et_al_UTR_finder	5UTR	332329	332342	.	+	.	Parent=PF3D7_0607900;coverage_threshold_of.5.reads_at_edge_of_window
Pf3D7_06_v3	Chappell_et_al_UTR_finder	5UTR	337369	337484	.	-	.	Parent=PF3D7_0608000;coverage_threshold_of.5.reads_at_edge_of_window
Pf3D7_06_v3	Chappell_et_al_UTR_finder	5UTR	337576	337791	.	+	.	Parent=PF3D7_0608100;coverage_threshold_of.10.reads_at_edge_of_window
Pf3D7_06_v3	Chappell_et_al_UTR_finder	5UTR	342822	342871	.	-	.	Parent=PF3D7_0608200;coverage_threshold_of.5.reads_at_edge_of_window
Pf3D7_06_v3	Chappell_et_al_UTR_finder	5UTR	342981	343211	.	+	.	Parent=PF3D7_0608300;coverage_threshold_of.10.reads_at_edge_of_window
Pf3D7_06_v3	Chappell_et_al_UTR_finder	5UTR	347997	348009	.	+	.	Parent=PF3D7_0608310;coverage_threshold_of.40.reads_at_edge_of_window
Pf3D7_06_v3	Chappell_et_al_UTR_finder	5UTR	350516	350541	.	-	.	Parent=PF3D7_0608400;coverage_threshold_of.5.reads_at_edge_of_window
Pf3D7_06_v3	Chappell_et_al_UTR_finder	5UTR	352776	353774	.	-	.	Parent=PF3D7_0608500;coverage_threshold_of.5.reads_at_edge_of_window
Pf3D7_06_v3	Chappell_et_al_UTR_finder	5UTR	354683	355228	.	+	.	Parent=PF3D7_0608600;coverage_threshold_of.5.reads_at_edge_of_window
Pf3D7_06_v3	Chappell_et_al_UTR_finder	5UTR	357303	358390	.	+	.	Parent=PF3D7_0608700;coverage_threshold_of.5.reads_at_edge_of_window
Pf3D7_06_v3	Chappell_et_al_UTR_finder	5UTR	361326	362634	.	+	.	Parent=PF3D7_0608800;coverage_threshold_of.5.reads_at_edge_of_window
Pf3D7_06_v3	Chappell_et_al_UTR_finder	5UTR	365060	365286	.	+	.	Parent=PF3D7_0608900;coverage_threshold_of.5.reads_at_edge_of_window
Pf3D7_06_v3	Chappell_et_al_UTR_finder	5UTR	369043	370260	.	+	.	Parent=PF3D7_0609000;coverage_threshold_of.5.reads_at_edge_of_window
Pf3D7_06_v3	Chappell_et_al_UTR_finder	5UTR	390749	390845	.	-	.	Parent=PF3D7_0609100;coverage_threshold_of.5.reads_at_edge_of_window
Pf3D7_06_v3	Chappell_et_al_UTR_finder	5UTR	392371	392990	.	+	.	Parent=PF3D7_0609200;coverage_threshold_of.5.reads_at_edge_of_window
Pf3D7_06_v3	Chappell_et_al_UTR_finder	5UTR	396165	396241	.	+	.	Parent=PF3D7_0609300;coverage_threshold_of.5.reads_at_edge_of_window
Pf3D7_06_v3	Chappell_et_al_UTR_finder	5UTR	401625	402112	.	-	.	Parent=PF3D7_0609400;coverage_threshold_of.5.reads_at_edge_of_window
Pf3D7_06_v3	Chappell_et_al_UTR_finder	5UTR	412443	413651	.	+	.	Parent=PF3D7_0609700;coverage_threshold_of.5.reads_at_edge_of_window
Pf3D7_06_v3	Chappell_et_al_UTR_finder	5UTR	422623	423142	.	-	.	Parent=PF3D7_0609800;coverage_threshold_of.5.reads_at_edge_of_window
Pf3D7_06_v3	Chappell_et_al_UTR_finder	5UTR	424701	425804	.	+	.	Parent=PF3D7_0609900;coverage_threshold_of.5.reads_at_edge_of_window
Pf3D7_06_v3	Chappell_et_al_UTR_finder	5UTR	432378	433007	.	+	.	Parent=PF3D7_0610000;coverage_threshold_of.5.reads_at_edge_of_window
Pf3D7_06_v3	Chappell_et_al_UTR_finder	5UTR	436466	436684	.	-	.	Parent=PF3D7_0610100;coverage_threshold_of.5.reads_at_edge_of_window
Pf3D7_06_v3	Chappell_et_al_UTR_finder	5UTR	440546	440881	.	-	.	Parent=PF3D7_0610200;coverage_threshold_of.5.reads_at_edge_of_window
Pf3D7_06_v3	Chappell_et_al_UTR_finder	5UTR	444363	444746	.	+	.	Parent=PF3D7_0610400;coverage_threshold_of.5.reads_at_edge_of_window
Pf3D7_06_v3	Chappell_et_al_UTR_finder	5UTR	446364	446775	.	-	.	Parent=PF3D7_0610500;coverage_threshold_of.5.reads_at_edge_of_window
Pf3D7_06_v3	Chappell_et_al_UTR_finder	5UTR	449004	449290	.	+	.	Parent=PF3D7_0610600;coverage_threshold_of.5.reads_at_edge_of_window
Pf3D7_06_v3	Chappell_et_al_UTR_finder	5UTR	452476	452666	.	+	.	Parent=PF3D7_0610700;coverage_threshold_of.5.reads_at_edge_of_window
Pf3D7_06_v3	Chappell_et_al_UTR_finder	5UTR	460590	460886	.	-	.	Parent=PF3D7_0610900;coverage_threshold_of.5.reads_at_edge_of_window
Pf3D7_06_v3	Chappell_et_al_UTR_finder	5UTR	464677	465127	.	-	.	Parent=PF3D7_0611000;coverage_threshold_of.5.reads_at_edge_of_window
Pf3D7_06_v3	Chappell_et_al_UTR_finder	5UTR	466450	466537	.	-	.	Parent=PF3D7_0611100;coverage_threshold_of.5.reads_at_edge_of_window
Pf3D7_06_v3	Chappell_et_al_UTR_finder	5UTR	467227	467480	.	+	.	Parent=PF3D7_0611200;coverage_threshold_of.5.reads_at_edge_of_window
Pf3D7_06_v3	Chappell_et_al_UTR_finder	5UTR	469685	470048	.	+	.	Parent=PF3D7_0611300;coverage_threshold_of.5.reads_at_edge_of_window
Pf3D7_06_v3	Chappell_et_al_UTR_finder	5UTR	474151	474637	.	-	.	Parent=PF3D7_0611400;coverage_threshold_of.5.reads_at_edge_of_window
Pf3D7_06_v3	Chappell_et_al_UTR_finder	5UTR	487067	487474	.	-	.	Parent=PF3D7_0611600;coverage_threshold_of.5.reads_at_edge_of_window
Pf3D7_06_v3	Chappell_et_al_UTR_finder	5UTR	489288	489504	.	-	.	Parent=PF3D7_0611700;coverage_threshold_of.5.reads_at_edge_of_window
Pf3D7_06_v3	Chappell_et_al_UTR_finder	5UTR	501141	501967	.	-	.	Parent=PF3D7_0611800;coverage_threshold_of.5.reads_at_edge_of_window
Pf3D7_06_v3	Chappell_et_al_UTR_finder	5UTR	505314	506379	.	+	.	Parent=PF3D7_0611900;coverage_threshold_of.5.reads_at_edge_of_window
Pf3D7_06_v3	Chappell_et_al_UTR_finder	5UTR	508287	508412	.	-	.	Parent=PF3D7_0612000;coverage_threshold_of.5.reads_at_edge_of_window
Pf3D7_06_v3	Chappell_et_al_UTR_finder	5UTR	511131	511919	.	-	.	Parent=PF3D7_0612100;coverage_threshold_of.5.reads_at_edge_of_window
Pf3D7_06_v3	Chappell_et_al_UTR_finder	5UTR	519549	519614	.	-	.	Parent=PF3D7_0612200;coverage_threshold_of.5.reads_at_edge_of_window
Pf3D7_06_v3	Chappell_et_al_UTR_finder	5UTR	520410	520750	.	+	.	Parent=PF3D7_0612300;coverage_threshold_of.5.reads_at_edge_of_window
Pf3D7_06_v3	Chappell_et_al_UTR_finder	5UTR	521142	521227	.	+	.	Parent=PF3D7_0612400;coverage_threshold_of.35.reads_at_edge_of_window
Pf3D7_06_v3	Chappell_et_al_UTR_finder	5UTR	525106	525730	.	-	.	Parent=PF3D7_0612600;coverage_threshold_of.30.reads_at_edge_of_window
Pf3D7_06_v3	Chappell_et_al_UTR_finder	5UTR	527031	527850	.	-	.	Parent=PF3D7_0612700;coverage_threshold_of.5.reads_at_edge_of_window
Pf3D7_06_v3	Chappell_et_al_UTR_finder	5UTR	529176	529438	.	-	.	Parent=PF3D7_0612800;coverage_threshold_of.5.reads_at_edge_of_window
Pf3D7_06_v3	Chappell_et_al_UTR_finder	5UTR	530674	531125	.	+	.	Parent=PF3D7_0612900;coverage_threshold_of.5.reads_at_edge_of_window
Pf3D7_06_v3	Chappell_et_al_UTR_finder	5UTR	535365	535898	.	-	.	Parent=PF3D7_0613000;coverage_threshold_of.5.reads_at_edge_of_window
Pf3D7_06_v3	Chappell_et_al_UTR_finder	5UTR	537127	537777	.	+	.	Parent=PF3D7_0613100;coverage_threshold_of.5.reads_at_edge_of_window
Pf3D7_06_v3	Chappell_et_al_UTR_finder	5UTR	539074	539303	.	+	.	Parent=PF3D7_0613200;coverage_threshold_of.5.reads_at_edge_of_window
Pf3D7_06_v3	Chappell_et_al_UTR_finder	5UTR	544799	545452	.	-	.	Parent=PF3D7_0613300;coverage_threshold_of.5.reads_at_edge_of_window
Pf3D7_06_v3	Chappell_et_al_UTR_finder	5UTR	546920	546963	.	+	.	Parent=PF3D7_0613400;coverage_threshold_of.5.reads_at_edge_of_window
Pf3D7_06_v3	Chappell_et_al_UTR_finder	5UTR	552372	552544	.	-	.	Parent=PF3D7_0613500;coverage_threshold_of.5.reads_at_edge_of_window
Pf3D7_06_v3	Chappell_et_al_UTR_finder	5UTR	554117	554456	.	+	.	Parent=PF3D7_0613600;coverage_threshold_of.5.reads_at_edge_of_window
Pf3D7_06_v3	Chappell_et_al_UTR_finder	5UTR	561461	561493	.	-	.	Parent=PF3D7_0613700;coverage_threshold_of.5.reads_at_edge_of_window
Pf3D7_06_v3	Chappell_et_al_UTR_finder	5UTR	565925	566138	.	+	.	Parent=PF3D7_0613800;coverage_threshold_of.5.reads_at_edge_of_window
Pf3D7_06_v3	Chappell_et_al_UTR_finder	5UTR	585897	586589	.	-	.	Parent=PF3D7_0613900;coverage_threshold_of.5.reads_at_edge_of_window
Pf3D7_06_v3	Chappell_et_al_UTR_finder	5UTR	588636	589075	.	-	.	Parent=PF3D7_0614000;coverage_threshold_of.50.reads_at_edge_of_window
Pf3D7_06_v3	Chappell_et_al_UTR_finder	5UTR	592265	592978	.	-	.	Parent=PF3D7_0614100;coverage_threshold_of.5.reads_at_edge_of_window
Pf3D7_06_v3	Chappell_et_al_UTR_finder	5UTR	595905	595984	.	-	.	Parent=PF3D7_0614200;coverage_threshold_of.5.reads_at_edge_of_window
Pf3D7_06_v3	Chappell_et_al_UTR_finder	5UTR	600518	602866	.	-	.	Parent=PF3D7_0614300;coverage_threshold_of.5.reads_at_edge_of_window
Pf3D7_06_v3	Chappell_et_al_UTR_finder	5UTR	604250	604572	.	+	.	Parent=PF3D7_0614400;coverage_threshold_of.5.reads_at_edge_of_window
Pf3D7_06_v3	Chappell_et_al_UTR_finder	5UTR	607260	608581	.	-	.	Parent=PF3D7_0614500;coverage_threshold_of.10.reads_at_edge_of_window
Pf3D7_06_v3	Chappell_et_al_UTR_finder	5UTR	611103	611451	.	-	.	Parent=PF3D7_0614600;coverage_threshold_of.5.reads_at_edge_of_window
Pf3D7_06_v3	Chappell_et_al_UTR_finder	5UTR	612082	612470	.	+	.	Parent=PF3D7_0614700;coverage_threshold_of.5.reads_at_edge_of_window
Pf3D7_06_v3	Chappell_et_al_UTR_finder	5UTR	616611	617043	.	-	.	Parent=PF3D7_0614800;coverage_threshold_of.5.reads_at_edge_of_window
Pf3D7_06_v3	Chappell_et_al_UTR_finder	5UTR	617589	617761	.	+	.	Parent=PF3D7_0614900;coverage_threshold_of.5.reads_at_edge_of_window
Pf3D7_06_v3	Chappell_et_al_UTR_finder	5UTR	622098	622271	.	+	.	Parent=PF3D7_0615000;coverage_threshold_of.10.reads_at_edge_of_window
Pf3D7_06_v3	Chappell_et_al_UTR_finder	5UTR	624322	624490	.	-	.	Parent=PF3D7_0615100;coverage_threshold_of.5.reads_at_edge_of_window
Pf3D7_06_v3	Chappell_et_al_UTR_finder	5UTR	625120	625364	.	+	.	Parent=PF3D7_0615200;coverage_threshold_of.5.reads_at_edge_of_window
Pf3D7_06_v3	Chappell_et_al_UTR_finder	5UTR	630318	630345	.	-	.	Parent=PF3D7_0615300;coverage_threshold_of.5.reads_at_edge_of_window
Pf3D7_06_v3	Chappell_et_al_UTR_finder	5UTR	640175	642340	.	-	.	Parent=PF3D7_0615400;coverage_threshold_of.5.reads_at_edge_of_window
Pf3D7_06_v3	Chappell_et_al_UTR_finder	5UTR	642699	644051	.	+	.	Parent=PF3D7_0615500;coverage_threshold_of.5.reads_at_edge_of_window
Pf3D7_06_v3	Chappell_et_al_UTR_finder	5UTR	655597	655611	.	-	.	Parent=PF3D7_0615600;coverage_threshold_of.5.reads_at_edge_of_window
Pf3D7_06_v3	Chappell_et_al_UTR_finder	5UTR	656020	656375	.	+	.	Parent=PF3D7_0615700;coverage_threshold_of.5.reads_at_edge_of_window
Pf3D7_06_v3	Chappell_et_al_UTR_finder	5UTR	661790	662270	.	-	.	Parent=PF3D7_0615800;coverage_threshold_of.5.reads_at_edge_of_window
Pf3D7_06_v3	Chappell_et_al_UTR_finder	5UTR	667856	669026	.	-	.	Parent=PF3D7_0615900;coverage_threshold_of.5.reads_at_edge_of_window
Pf3D7_06_v3	Chappell_et_al_UTR_finder	5UTR	669060	669859	.	+	.	Parent=PF3D7_0616000;coverage_threshold_of.5.reads_at_edge_of_window
Pf3D7_06_v3	Chappell_et_al_UTR_finder	5UTR	671851	672118	.	+	.	Parent=PF3D7_0616100;coverage_threshold_of.10.reads_at_edge_of_window
Pf3D7_06_v3	Chappell_et_al_UTR_finder	5UTR	674071	674117	.	+	.	Parent=PF3D7_0616200;coverage_threshold_of.5.reads_at_edge_of_window
Pf3D7_06_v3	Chappell_et_al_UTR_finder	5UTR	677572	677881	.	-	.	Parent=PF3D7_0616300;coverage_threshold_of.5.reads_at_edge_of_window
Pf3D7_06_v3	Chappell_et_al_UTR_finder	5UTR	678087	678386	.	+	.	Parent=PF3D7_0616400;coverage_threshold_of.5.reads_at_edge_of_window
Pf3D7_06_v3	Chappell_et_al_UTR_finder	5UTR	691132	691142	.	-	.	Parent=PF3D7_0616600;coverage_threshold_of.5.reads_at_edge_of_window
Pf3D7_06_v3	Chappell_et_al_UTR_finder	5UTR	693320	694810	.	-	.	Parent=PF3D7_0616700;coverage_threshold_of.5.reads_at_edge_of_window
Pf3D7_06_v3	Chappell_et_al_UTR_finder	5UTR	695090	695928	.	+	.	Parent=PF3D7_0616800;coverage_threshold_of.5.reads_at_edge_of_window
Pf3D7_06_v3	Chappell_et_al_UTR_finder	5UTR	698792	699251	.	+	.	Parent=PF3D7_0616900;coverage_threshold_of.5.reads_at_edge_of_window
Pf3D7_06_v3	Chappell_et_al_UTR_finder	5UTR	705169	705444	.	-	.	Parent=PF3D7_0617000;coverage_threshold_of.5.reads_at_edge_of_window
Pf3D7_06_v3	Chappell_et_al_UTR_finder	5UTR	707666	710058	.	+	.	Parent=PF3D7_0617100;coverage_threshold_of.5.reads_at_edge_of_window
Pf3D7_06_v3	Chappell_et_al_UTR_finder	5UTR	714972	717049	.	+	.	Parent=PF3D7_0617200;coverage_threshold_of.5.reads_at_edge_of_window
Pf3D7_06_v3	Chappell_et_al_UTR_finder	5UTR	720336	720534	.	+	.	Parent=PF3D7_0617300;coverage_threshold_of.5.reads_at_edge_of_window
Pf3D7_06_v3	Chappell_et_al_UTR_finder	5UTR	731491	731499	.	-	.	Parent=PF3D7_0617400;coverage_threshold_of.5.reads_at_edge_of_window
Pf3D7_06_v3	Chappell_et_al_UTR_finder	5UTR	739266	739535	.	-	.	Parent=PF3D7_0617600;coverage_threshold_of.5.reads_at_edge_of_window
Pf3D7_06_v3	Chappell_et_al_UTR_finder	5UTR	748815	749285	.	-	.	Parent=PF3D7_0617800;coverage_threshold_of.5.reads_at_edge_of_window
Pf3D7_06_v3	Chappell_et_al_UTR_finder	5UTR	753392	754394	.	+	.	Parent=PF3D7_0617900;coverage_threshold_of.5.reads_at_edge_of_window
Pf3D7_06_v3	Chappell_et_al_UTR_finder	5UTR	757278	758608	.	+	.	Parent=PF3D7_0618000;coverage_threshold_of.5.reads_at_edge_of_window
Pf3D7_06_v3	Chappell_et_al_UTR_finder	5UTR	761703	761938	.	+	.	Parent=PF3D7_0618100;coverage_threshold_of.5.reads_at_edge_of_window
Pf3D7_06_v3	Chappell_et_al_UTR_finder	5UTR	765493	765980	.	-	.	Parent=PF3D7_0618200;coverage_threshold_of.5.reads_at_edge_of_window
Pf3D7_06_v3	Chappell_et_al_UTR_finder	5UTR	767672	768791	.	+	.	Parent=PF3D7_0618300;coverage_threshold_of.5.reads_at_edge_of_window
Pf3D7_06_v3	Chappell_et_al_UTR_finder	5UTR	774491	774528	.	+	.	Parent=PF3D7_0618500;coverage_threshold_of.5.reads_at_edge_of_window
Pf3D7_06_v3	Chappell_et_al_UTR_finder	5UTR	778651	778691	.	+	.	Parent=PF3D7_0618700;coverage_threshold_of.5.reads_at_edge_of_window
Pf3D7_06_v3	Chappell_et_al_UTR_finder	5UTR	783297	783561	.	-	.	Parent=PF3D7_0618800;coverage_threshold_of.5.reads_at_edge_of_window
Pf3D7_06_v3	Chappell_et_al_UTR_finder	5UTR	784019	784353	.	+	.	Parent=PF3D7_0618900;coverage_threshold_of.5.reads_at_edge_of_window
Pf3D7_06_v3	Chappell_et_al_UTR_finder	5UTR	796026	796075	.	-	.	Parent=PF3D7_0619000;coverage_threshold_of.5.reads_at_edge_of_window
Pf3D7_06_v3	Chappell_et_al_UTR_finder	5UTR	796519	797210	.	+	.	Parent=PF3D7_0619100;coverage_threshold_of.5.reads_at_edge_of_window
Pf3D7_06_v3	Chappell_et_al_UTR_finder	5UTR	799040	799396	.	+	.	Parent=PF3D7_0619200;coverage_threshold_of.5.reads_at_edge_of_window
Pf3D7_06_v3	Chappell_et_al_UTR_finder	5UTR	814553	814565	.	-	.	Parent=PF3D7_0619300;coverage_threshold_of.5.reads_at_edge_of_window
Pf3D7_06_v3	Chappell_et_al_UTR_finder	5UTR	818248	818801	.	-	.	Parent=PF3D7_0619400;coverage_threshold_of.5.reads_at_edge_of_window
Pf3D7_06_v3	Chappell_et_al_UTR_finder	5UTR	824248	824325	.	-	.	Parent=PF3D7_0619500;coverage_threshold_of.5.reads_at_edge_of_window
Pf3D7_06_v3	Chappell_et_al_UTR_finder	5UTR	824758	825156	.	+	.	Parent=PF3D7_0619600;coverage_threshold_of.5.reads_at_edge_of_window
Pf3D7_06_v3	Chappell_et_al_UTR_finder	5UTR	839034	839790	.	-	.	Parent=PF3D7_0619800;coverage_threshold_of.5.reads_at_edge_of_window
Pf3D7_06_v3	Chappell_et_al_UTR_finder	5UTR	839748	840522	.	+	.	Parent=PF3D7_0619900;coverage_threshold_of.5.reads_at_edge_of_window
Pf3D7_06_v3	Chappell_et_al_UTR_finder	5UTR	845162	845659	.	+	.	Parent=PF3D7_0620100;coverage_threshold_of.5.reads_at_edge_of_window
Pf3D7_06_v3	Chappell_et_al_UTR_finder	5UTR	852956	853200	.	-	.	Parent=PF3D7_0620400;coverage_threshold_of.5.reads_at_edge_of_window
Pf3D7_06_v3	Chappell_et_al_UTR_finder	5UTR	853821	855159	.	+	.	Parent=PF3D7_0620500;coverage_threshold_of.5.reads_at_edge_of_window
Pf3D7_06_v3	Chappell_et_al_UTR_finder	5UTR	857342	857725	.	+	.	Parent=PF3D7_0620600;coverage_threshold_of.20.reads_at_edge_of_window
Pf3D7_06_v3	Chappell_et_al_UTR_finder	5UTR	860115	860721	.	-	.	Parent=PF3D7_0620700;coverage_threshold_of.5.reads_at_edge_of_window
Pf3D7_06_v3	Chappell_et_al_UTR_finder	5UTR	862450	862881	.	+	.	Parent=PF3D7_0621000;coverage_threshold_of.5.reads_at_edge_of_window
Pf3D7_06_v3	Chappell_et_al_UTR_finder	5UTR	869910	870507	.	-	.	Parent=PF3D7_0621100;coverage_threshold_of.5.reads_at_edge_of_window
Pf3D7_06_v3	Chappell_et_al_UTR_finder	5UTR	872203	873059	.	-	.	Parent=PF3D7_0621200;coverage_threshold_of.5.reads_at_edge_of_window
Pf3D7_06_v3	Chappell_et_al_UTR_finder	5UTR	873178	873808	.	+	.	Parent=PF3D7_0621300;coverage_threshold_of.5.reads_at_edge_of_window
Pf3D7_06_v3	Chappell_et_al_UTR_finder	5UTR	878363	878789	.	+	.	Parent=PF3D7_0621400;coverage_threshold_of.5.reads_at_edge_of_window
Pf3D7_06_v3	Chappell_et_al_UTR_finder	5UTR	881823	881962	.	+	.	Parent=PF3D7_0621500;coverage_threshold_of.5.reads_at_edge_of_window
Pf3D7_06_v3	Chappell_et_al_UTR_finder	5UTR	884024	884427	.	+	.	Parent=PF3D7_0621700;coverage_threshold_of.5.reads_at_edge_of_window
Pf3D7_06_v3	Chappell_et_al_UTR_finder	5UTR	890901	891996	.	+	.	Parent=PF3D7_0621800;coverage_threshold_of.5.reads_at_edge_of_window
Pf3D7_06_v3	Chappell_et_al_UTR_finder	5UTR	895781	896208	.	-	.	Parent=PF3D7_0621900;coverage_threshold_of.5.reads_at_edge_of_window
Pf3D7_06_v3	Chappell_et_al_UTR_finder	5UTR	896664	896988	.	+	.	Parent=PF3D7_0622000;coverage_threshold_of.5.reads_at_edge_of_window
Pf3D7_06_v3	Chappell_et_al_UTR_finder	5UTR	902364	902735	.	-	.	Parent=PF3D7_0622100;coverage_threshold_of.5.reads_at_edge_of_window
Pf3D7_06_v3	Chappell_et_al_UTR_finder	5UTR	906323	906428	.	-	.	Parent=PF3D7_0622200;coverage_threshold_of.5.reads_at_edge_of_window
Pf3D7_06_v3	Chappell_et_al_UTR_finder	5UTR	907610	908016	.	+	.	Parent=PF3D7_0622300;coverage_threshold_of.5.reads_at_edge_of_window
Pf3D7_06_v3	Chappell_et_al_UTR_finder	5UTR	911283	911502	.	+	.	Parent=PF3D7_0622400;coverage_threshold_of.5.reads_at_edge_of_window
Pf3D7_06_v3	Chappell_et_al_UTR_finder	5UTR	913711	914142	.	-	.	Parent=PF3D7_0622500;coverage_threshold_of.5.reads_at_edge_of_window
Pf3D7_06_v3	Chappell_et_al_UTR_finder	5UTR	914409	914742	.	+	.	Parent=PF3D7_0622600;coverage_threshold_of.5.reads_at_edge_of_window
Pf3D7_06_v3	Chappell_et_al_UTR_finder	5UTR	917300	917975	.	-	.	Parent=PF3D7_0622700;coverage_threshold_of.5.reads_at_edge_of_window
Pf3D7_06_v3	Chappell_et_al_UTR_finder	5UTR	918684	919684	.	+	.	Parent=PF3D7_0622800;coverage_threshold_of.5.reads_at_edge_of_window
Pf3D7_06_v3	Chappell_et_al_UTR_finder	5UTR	931075	932959	.	-	.	Parent=PF3D7_0622900;coverage_threshold_of.5.reads_at_edge_of_window
Pf3D7_06_v3	Chappell_et_al_UTR_finder	5UTR	938652	938735	.	-	.	Parent=PF3D7_0623000;coverage_threshold_of.5.reads_at_edge_of_window
Pf3D7_06_v3	Chappell_et_al_UTR_finder	5UTR	943721	944710	.	-	.	Parent=PF3D7_0623100;coverage_threshold_of.5.reads_at_edge_of_window
Pf3D7_06_v3	Chappell_et_al_UTR_finder	5UTR	945100	946128	.	+	.	Parent=PF3D7_0623200;coverage_threshold_of.5.reads_at_edge_of_window
Pf3D7_06_v3	Chappell_et_al_UTR_finder	5UTR	948645	949262	.	-	.	Parent=PF3D7_0623300;coverage_threshold_of.5.reads_at_edge_of_window
Pf3D7_06_v3	Chappell_et_al_UTR_finder	5UTR	954849	955039	.	-	.	Parent=PF3D7_0623500;coverage_threshold_of.5.reads_at_edge_of_window
Pf3D7_06_v3	Chappell_et_al_UTR_finder	5UTR	955547	956764	.	+	.	Parent=PF3D7_0623600;coverage_threshold_of.5.reads_at_edge_of_window
Pf3D7_06_v3	Chappell_et_al_UTR_finder	5UTR	962546	962607	.	-	.	Parent=PF3D7_0623700;coverage_threshold_of.5.reads_at_edge_of_window
Pf3D7_06_v3	Chappell_et_al_UTR_finder	5UTR	970956	974547	.	-	.	Parent=PF3D7_0623800;coverage_threshold_of.5.reads_at_edge_of_window
Pf3D7_06_v3	Chappell_et_al_UTR_finder	5UTR	977162	977182	.	+	.	Parent=PF3D7_0623900;coverage_threshold_of.5.reads_at_edge_of_window
Pf3D7_06_v3	Chappell_et_al_UTR_finder	5UTR	980208	981065	.	+	.	Parent=PF3D7_0624000;coverage_threshold_of.5.reads_at_edge_of_window
Pf3D7_06_v3	Chappell_et_al_UTR_finder	5UTR	983297	983945	.	+	.	Parent=PF3D7_0624100;coverage_threshold_of.10.reads_at_edge_of_window
Pf3D7_06_v3	Chappell_et_al_UTR_finder	5UTR	986871	986998	.	-	.	Parent=PF3D7_0624200;coverage_threshold_of.5.reads_at_edge_of_window
Pf3D7_06_v3	Chappell_et_al_UTR_finder	5UTR	992199	992253	.	-	.	Parent=PF3D7_0624400;coverage_threshold_of.5.reads_at_edge_of_window
Pf3D7_06_v3	Chappell_et_al_UTR_finder	5UTR	993658	994283	.	+	.	Parent=PF3D7_0624500;coverage_threshold_of.5.reads_at_edge_of_window
Pf3D7_06_v3	Chappell_et_al_UTR_finder	5UTR	998548	999523	.	+	.	Parent=PF3D7_0624600;coverage_threshold_of.5.reads_at_edge_of_window
Pf3D7_06_v3	Chappell_et_al_UTR_finder	5UTR	1010719	1010796	.	-	.	Parent=PF3D7_0624700;coverage_threshold_of.5.reads_at_edge_of_window
Pf3D7_06_v3	Chappell_et_al_UTR_finder	5UTR	1015681	1015867	.	+	.	Parent=PF3D7_0624900;coverage_threshold_of.5.reads_at_edge_of_window
Pf3D7_06_v3	Chappell_et_al_UTR_finder	5UTR	1019648	1020023	.	+	.	Parent=PF3D7_0625000;coverage_threshold_of.5.reads_at_edge_of_window
Pf3D7_06_v3	Chappell_et_al_UTR_finder	5UTR	1024810	1025178	.	+	.	Parent=PF3D7_0625200;coverage_threshold_of.5.reads_at_edge_of_window
Pf3D7_06_v3	Chappell_et_al_UTR_finder	5UTR	1031158	1031411	.	-	.	Parent=PF3D7_0625300;coverage_threshold_of.5.reads_at_edge_of_window
Pf3D7_06_v3	Chappell_et_al_UTR_finder	5UTR	1033775	1034471	.	-	.	Parent=PF3D7_0625400;coverage_threshold_of.5.reads_at_edge_of_window
Pf3D7_06_v3	Chappell_et_al_UTR_finder	5UTR	1034313	1035357	.	+	.	Parent=PF3D7_0625500;coverage_threshold_of.5.reads_at_edge_of_window
Pf3D7_06_v3	Chappell_et_al_UTR_finder	5UTR	1038421	1039654	.	+	.	Parent=PF3D7_0625600;coverage_threshold_of.5.reads_at_edge_of_window
Pf3D7_06_v3	Chappell_et_al_UTR_finder	5UTR	1042949	1043395	.	-	.	Parent=PF3D7_0625700;coverage_threshold_of.5.reads_at_edge_of_window
Pf3D7_06_v3	Chappell_et_al_UTR_finder	5UTR	1043400	1043545	.	+	.	Parent=PF3D7_0625800;coverage_threshold_of.5.reads_at_edge_of_window
Pf3D7_06_v3	Chappell_et_al_UTR_finder	5UTR	1053966	1055207	.	-	.	Parent=PF3D7_0626000;coverage_threshold_of.5.reads_at_edge_of_window
Pf3D7_06_v3	Chappell_et_al_UTR_finder	5UTR	1055904	1056051	.	+	.	Parent=PF3D7_0626100;coverage_threshold_of.5.reads_at_edge_of_window
Pf3D7_06_v3	Chappell_et_al_UTR_finder	5UTR	1059923	1060180	.	-	.	Parent=PF3D7_0626200;coverage_threshold_of.5.reads_at_edge_of_window
Pf3D7_06_v3	Chappell_et_al_UTR_finder	5UTR	1064859	1065146	.	+	.	Parent=PF3D7_0626400;coverage_threshold_of.5.reads_at_edge_of_window
Pf3D7_06_v3	Chappell_et_al_UTR_finder	5UTR	1073896	1074436	.	-	.	Parent=PF3D7_0626600;coverage_threshold_of.5.reads_at_edge_of_window
Pf3D7_06_v3	Chappell_et_al_UTR_finder	5UTR	1074341	1075017	.	+	.	Parent=PF3D7_0626700;coverage_threshold_of.5.reads_at_edge_of_window
Pf3D7_06_v3	Chappell_et_al_UTR_finder	5UTR	1078020	1078994	.	+	.	Parent=PF3D7_0626800;coverage_threshold_of.5.reads_at_edge_of_window
Pf3D7_06_v3	Chappell_et_al_UTR_finder	5UTR	1082797	1082909	.	+	.	Parent=PF3D7_0626900;coverage_threshold_of.5.reads_at_edge_of_window
Pf3D7_06_v3	Chappell_et_al_UTR_finder	5UTR	1084841	1085832	.	-	.	Parent=PF3D7_0627000;coverage_threshold_of.5.reads_at_edge_of_window
Pf3D7_06_v3	Chappell_et_al_UTR_finder	5UTR	1087078	1089189	.	+	.	Parent=PF3D7_0627100;coverage_threshold_of.5.reads_at_edge_of_window
Pf3D7_06_v3	Chappell_et_al_UTR_finder	5UTR	1098650	1098696	.	-	.	Parent=PF3D7_0627300;coverage_threshold_of.5.reads_at_edge_of_window
Pf3D7_06_v3	Chappell_et_al_UTR_finder	5UTR	1100859	1100995	.	-	.	Parent=PF3D7_0627400;coverage_threshold_of.5.reads_at_edge_of_window
Pf3D7_06_v3	Chappell_et_al_UTR_finder	5UTR	1102853	1103240	.	-	.	Parent=PF3D7_0627500;coverage_threshold_of.5.reads_at_edge_of_window
Pf3D7_06_v3	Chappell_et_al_UTR_finder	5UTR	1103388	1104014	.	+	.	Parent=PF3D7_0627600;coverage_threshold_of.5.reads_at_edge_of_window
Pf3D7_06_v3	Chappell_et_al_UTR_finder	5UTR	1105837	1108196	.	+	.	Parent=PF3D7_0627700;coverage_threshold_of.5.reads_at_edge_of_window
Pf3D7_06_v3	Chappell_et_al_UTR_finder	5UTR	1117538	1117623	.	-	.	Parent=PF3D7_0627800;coverage_threshold_of.5.reads_at_edge_of_window
Pf3D7_06_v3	Chappell_et_al_UTR_finder	5UTR	1118231	1119586	.	+	.	Parent=PF3D7_0627900;coverage_threshold_of.5.reads_at_edge_of_window
Pf3D7_06_v3	Chappell_et_al_UTR_finder	5UTR	1121527	1121689	.	+	.	Parent=PF3D7_0628000;coverage_threshold_of.20.reads_at_edge_of_window
Pf3D7_06_v3	Chappell_et_al_UTR_finder	5UTR	1153665	1154481	.	-	.	Parent=PF3D7_0628100;coverage_threshold_of.5.reads_at_edge_of_window
Pf3D7_06_v3	Chappell_et_al_UTR_finder	5UTR	1158605	1159861	.	+	.	Parent=PF3D7_0628200;coverage_threshold_of.5.reads_at_edge_of_window
Pf3D7_06_v3	Chappell_et_al_UTR_finder	5UTR	1173697	1174371	.	-	.	Parent=PF3D7_0628300;coverage_threshold_of.5.reads_at_edge_of_window
Pf3D7_06_v3	Chappell_et_al_UTR_finder	5UTR	1175869	1176264	.	+	.	Parent=PF3D7_0628400;coverage_threshold_of.5.reads_at_edge_of_window
Pf3D7_06_v3	Chappell_et_al_UTR_finder	5UTR	1180004	1180100	.	-	.	Parent=PF3D7_0628500;coverage_threshold_of.35.reads_at_edge_of_window
Pf3D7_06_v3	Chappell_et_al_UTR_finder	5UTR	1182354	1182381	.	-	.	Parent=PF3D7_0628600;coverage_threshold_of.5.reads_at_edge_of_window
Pf3D7_06_v3	Chappell_et_al_UTR_finder	5UTR	1183134	1183895	.	+	.	Parent=PF3D7_0628700;coverage_threshold_of.5.reads_at_edge_of_window
Pf3D7_06_v3	Chappell_et_al_UTR_finder	5UTR	1188645	1189014	.	-	.	Parent=PF3D7_0628800;coverage_threshold_of.5.reads_at_edge_of_window
Pf3D7_06_v3	Chappell_et_al_UTR_finder	5UTR	1195180	1195217	.	-	.	Parent=PF3D7_0629000;coverage_threshold_of.5.reads_at_edge_of_window
Pf3D7_06_v3	Chappell_et_al_UTR_finder	5UTR	1198039	1198332	.	-	.	Parent=PF3D7_0629100;coverage_threshold_of.5.reads_at_edge_of_window
Pf3D7_06_v3	Chappell_et_al_UTR_finder	5UTR	1200996	1202056	.	-	.	Parent=PF3D7_0629200;coverage_threshold_of.5.reads_at_edge_of_window
Pf3D7_06_v3	Chappell_et_al_UTR_finder	5UTR	1204859	1205189	.	+	.	Parent=PF3D7_0629300;coverage_threshold_of.5.reads_at_edge_of_window
Pf3D7_06_v3	Chappell_et_al_UTR_finder	5UTR	1209083	1210419	.	+	.	Parent=PF3D7_0629400;coverage_threshold_of.5.reads_at_edge_of_window
Pf3D7_06_v3	Chappell_et_al_UTR_finder	5UTR	1216006	1217313	.	-	.	Parent=PF3D7_0629500;coverage_threshold_of.5.reads_at_edge_of_window
Pf3D7_06_v3	Chappell_et_al_UTR_finder	5UTR	1217321	1218306	.	+	.	Parent=PF3D7_0629600;coverage_threshold_of.5.reads_at_edge_of_window
Pf3D7_06_v3	Chappell_et_al_UTR_finder	5UTR	1221309	1221940	.	+	.	Parent=PF3D7_0629700;coverage_threshold_of.5.reads_at_edge_of_window
Pf3D7_06_v3	Chappell_et_al_UTR_finder	5UTR	1247220	1247814	.	-	.	Parent=PF3D7_0629800;coverage_threshold_of.5.reads_at_edge_of_window
Pf3D7_06_v3	Chappell_et_al_UTR_finder	5UTR	1256941	1256987	.	-	.	Parent=PF3D7_0630100;coverage_threshold_of.5.reads_at_edge_of_window
Pf3D7_06_v3	Chappell_et_al_UTR_finder	5UTR	1269597	1270722	.	-	.	Parent=PF3D7_0630300;coverage_threshold_of.5.reads_at_edge_of_window
Pf3D7_06_v3	Chappell_et_al_UTR_finder	5UTR	1273533	1274009	.	-	.	Parent=PF3D7_0630400;coverage_threshold_of.5.reads_at_edge_of_window
Pf3D7_06_v3	Chappell_et_al_UTR_finder	5UTR	1275505	1276328	.	+	.	Parent=PF3D7_0630500;coverage_threshold_of.5.reads_at_edge_of_window
Pf3D7_06_v3	Chappell_et_al_UTR_finder	5UTR	1279742	1279819	.	+	.	Parent=PF3D7_0630600;coverage_threshold_of.5.reads_at_edge_of_window
Pf3D7_06_v3	Chappell_et_al_UTR_finder	5UTR	1284439	1285057	.	+	.	Parent=PF3D7_0630700;coverage_threshold_of.5.reads_at_edge_of_window
Pf3D7_06_v3	Chappell_et_al_UTR_finder	5UTR	1288066	1288236	.	+	.	Parent=PF3D7_0630800;coverage_threshold_of.5.reads_at_edge_of_window
Pf3D7_06_v3	Chappell_et_al_UTR_finder	5UTR	1292973	1293448	.	-	.	Parent=PF3D7_0630900;coverage_threshold_of.5.reads_at_edge_of_window
Pf3D7_06_v3	Chappell_et_al_UTR_finder	5UTR	1293965	1295473	.	+	.	Parent=PF3D7_0631000;coverage_threshold_of.5.reads_at_edge_of_window
Pf3D7_06_v3	Chappell_et_al_UTR_finder	5UTR	1297376	1297884	.	+	.	Parent=PF3D7_0631100;coverage_threshold_of.5.reads_at_edge_of_window
Pf3D7_07_v3	Chappell_et_al_UTR_finder	5UTR	47992	48299	.	+	.	Parent=PF3D7_0700800;coverage_threshold_of.5.reads_at_edge_of_window
Pf3D7_07_v3	Chappell_et_al_UTR_finder	5UTR	70781	71048	.	+	.	Parent=PF3D7_0701600;coverage_threshold_of.5.reads_at_edge_of_window
Pf3D7_07_v3	Chappell_et_al_UTR_finder	5UTR	82944	83835	.	-	.	Parent=PF3D7_0701900;coverage_threshold_of.5.reads_at_edge_of_window
Pf3D7_07_v3	Chappell_et_al_UTR_finder	5UTR	83838	84796	.	+	.	Parent=PF3D7_0702000;coverage_threshold_of.5.reads_at_edge_of_window
Pf3D7_07_v3	Chappell_et_al_UTR_finder	5UTR	93142	95602	.	-	.	Parent=PF3D7_0702200;coverage_threshold_of.5.reads_at_edge_of_window
Pf3D7_07_v3	Chappell_et_al_UTR_finder	5UTR	95444	96760	.	+	.	Parent=PF3D7_0702300;coverage_threshold_of.5.reads_at_edge_of_window
Pf3D7_07_v3	Chappell_et_al_UTR_finder	5UTR	100338	101693	.	+	.	Parent=PF3D7_0702400;coverage_threshold_of.5.reads_at_edge_of_window
Pf3D7_07_v3	Chappell_et_al_UTR_finder	5UTR	105990	106731	.	-	.	Parent=PF3D7_0702500;coverage_threshold_of.5.reads_at_edge_of_window
Pf3D7_07_v3	Chappell_et_al_UTR_finder	5UTR	113949	114004	.	-	.	Parent=PF3D7_0702900;coverage_threshold_of.5.reads_at_edge_of_window
Pf3D7_07_v3	Chappell_et_al_UTR_finder	5UTR	115122	115238	.	+	.	Parent=PF3D7_0703000;coverage_threshold_of.5.reads_at_edge_of_window
Pf3D7_07_v3	Chappell_et_al_UTR_finder	5UTR	121061	121413	.	+	.	Parent=PF3D7_0703100;coverage_threshold_of.5.reads_at_edge_of_window
Pf3D7_07_v3	Chappell_et_al_UTR_finder	5UTR	127136	127441	.	-	.	Parent=PF3D7_0703200;coverage_threshold_of.5.reads_at_edge_of_window
Pf3D7_07_v3	Chappell_et_al_UTR_finder	5UTR	128111	128539	.	+	.	Parent=PF3D7_0703300;coverage_threshold_of.5.reads_at_edge_of_window
Pf3D7_07_v3	Chappell_et_al_UTR_finder	5UTR	131833	132186	.	-	.	Parent=PF3D7_0703400;coverage_threshold_of.5.reads_at_edge_of_window
Pf3D7_07_v3	Chappell_et_al_UTR_finder	5UTR	133470	135605	.	+	.	Parent=PF3D7_0703500;coverage_threshold_of.5.reads_at_edge_of_window
Pf3D7_07_v3	Chappell_et_al_UTR_finder	5UTR	143601	144018	.	+	.	Parent=PF3D7_0703600;coverage_threshold_of.5.reads_at_edge_of_window
Pf3D7_07_v3	Chappell_et_al_UTR_finder	5UTR	147395	148237	.	-	.	Parent=PF3D7_0703700;coverage_threshold_of.5.reads_at_edge_of_window
Pf3D7_07_v3	Chappell_et_al_UTR_finder	5UTR	166397	167024	.	-	.	Parent=PF3D7_0703900;coverage_threshold_of.10.reads_at_edge_of_window
Pf3D7_07_v3	Chappell_et_al_UTR_finder	5UTR	177296	177537	.	-	.	Parent=PF3D7_0704000;coverage_threshold_of.5.reads_at_edge_of_window
Pf3D7_07_v3	Chappell_et_al_UTR_finder	5UTR	179797	180035	.	+	.	Parent=PF3D7_0704100;coverage_threshold_of.5.reads_at_edge_of_window
Pf3D7_07_v3	Chappell_et_al_UTR_finder	5UTR	194891	195252	.	-	.	Parent=PF3D7_0704200;coverage_threshold_of.5.reads_at_edge_of_window
Pf3D7_07_v3	Chappell_et_al_UTR_finder	5UTR	196266	197690	.	+	.	Parent=PF3D7_0704300;coverage_threshold_of.5.reads_at_edge_of_window
Pf3D7_07_v3	Chappell_et_al_UTR_finder	5UTR	204333	204717	.	+	.	Parent=PF3D7_0704400;coverage_threshold_of.5.reads_at_edge_of_window
Pf3D7_07_v3	Chappell_et_al_UTR_finder	5UTR	213502	213784	.	-	.	Parent=PF3D7_0704500;coverage_threshold_of.5.reads_at_edge_of_window
Pf3D7_07_v3	Chappell_et_al_UTR_finder	5UTR	229073	230713	.	-	.	Parent=PF3D7_0704600;coverage_threshold_of.5.reads_at_edge_of_window
Pf3D7_07_v3	Chappell_et_al_UTR_finder	5UTR	232362	233400	.	+	.	Parent=PF3D7_0704700;coverage_threshold_of.5.reads_at_edge_of_window
Pf3D7_07_v3	Chappell_et_al_UTR_finder	5UTR	242053	242106	.	-	.	Parent=PF3D7_0704800;coverage_threshold_of.5.reads_at_edge_of_window
Pf3D7_07_v3	Chappell_et_al_UTR_finder	5UTR	250153	250602	.	-	.	Parent=PF3D7_0705000;coverage_threshold_of.5.reads_at_edge_of_window
Pf3D7_07_v3	Chappell_et_al_UTR_finder	5UTR	251976	252281	.	+	.	Parent=PF3D7_0705100;coverage_threshold_of.5.reads_at_edge_of_window
Pf3D7_07_v3	Chappell_et_al_UTR_finder	5UTR	255871	256085	.	+	.	Parent=PF3D7_0705200;coverage_threshold_of.5.reads_at_edge_of_window
Pf3D7_07_v3	Chappell_et_al_UTR_finder	5UTR	261340	261976	.	+	.	Parent=PF3D7_0705300;coverage_threshold_of.5.reads_at_edge_of_window
Pf3D7_07_v3	Chappell_et_al_UTR_finder	5UTR	267439	267876	.	-	.	Parent=PF3D7_0705400;coverage_threshold_of.5.reads_at_edge_of_window
Pf3D7_07_v3	Chappell_et_al_UTR_finder	5UTR	278707	280332	.	-	.	Parent=PF3D7_0705500;coverage_threshold_of.5.reads_at_edge_of_window
Pf3D7_07_v3	Chappell_et_al_UTR_finder	5UTR	284434	284888	.	-	.	Parent=PF3D7_0705600;coverage_threshold_of.5.reads_at_edge_of_window
Pf3D7_07_v3	Chappell_et_al_UTR_finder	5UTR	286167	286963	.	-	.	Parent=PF3D7_0705700;coverage_threshold_of.5.reads_at_edge_of_window
Pf3D7_07_v3	Chappell_et_al_UTR_finder	5UTR	291221	291545	.	-	.	Parent=PF3D7_0705900;coverage_threshold_of.5.reads_at_edge_of_window
Pf3D7_07_v3	Chappell_et_al_UTR_finder	5UTR	292228	293399	.	+	.	Parent=PF3D7_0706000;coverage_threshold_of.5.reads_at_edge_of_window
Pf3D7_07_v3	Chappell_et_al_UTR_finder	5UTR	303060	303776	.	-	.	Parent=PF3D7_0706100;coverage_threshold_of.5.reads_at_edge_of_window
Pf3D7_07_v3	Chappell_et_al_UTR_finder	5UTR	303964	304314	.	+	.	Parent=PF3D7_0706200;coverage_threshold_of.5.reads_at_edge_of_window
Pf3D7_07_v3	Chappell_et_al_UTR_finder	5UTR	305264	305562	.	+	.	Parent=PF3D7_0706300;coverage_threshold_of.5.reads_at_edge_of_window
Pf3D7_07_v3	Chappell_et_al_UTR_finder	5UTR	307134	308427	.	-	.	Parent=PF3D7_0706400;coverage_threshold_of.5.reads_at_edge_of_window
Pf3D7_07_v3	Chappell_et_al_UTR_finder	5UTR	315023	316861	.	-	.	Parent=PF3D7_0706500;coverage_threshold_of.5.reads_at_edge_of_window
Pf3D7_07_v3	Chappell_et_al_UTR_finder	5UTR	319757	320247	.	+	.	Parent=PF3D7_0706600;coverage_threshold_of.5.reads_at_edge_of_window
Pf3D7_07_v3	Chappell_et_al_UTR_finder	5UTR	336326	336587	.	-	.	Parent=PF3D7_0707200;coverage_threshold_of.5.reads_at_edge_of_window
Pf3D7_07_v3	Chappell_et_al_UTR_finder	5UTR	337720	338884	.	+	.	Parent=PF3D7_0707300;coverage_threshold_of.5.reads_at_edge_of_window
Pf3D7_07_v3	Chappell_et_al_UTR_finder	5UTR	343620	343911	.	+	.	Parent=PF3D7_0707400;coverage_threshold_of.5.reads_at_edge_of_window
Pf3D7_07_v3	Chappell_et_al_UTR_finder	5UTR	347664	348276	.	+	.	Parent=PF3D7_0707500;coverage_threshold_of.5.reads_at_edge_of_window
Pf3D7_07_v3	Chappell_et_al_UTR_finder	5UTR	353757	353985	.	+	.	Parent=PF3D7_0707600;coverage_threshold_of.5.reads_at_edge_of_window
Pf3D7_07_v3	Chappell_et_al_UTR_finder	5UTR	356174	357699	.	+	.	Parent=PF3D7_0707700;coverage_threshold_of.5.reads_at_edge_of_window
Pf3D7_07_v3	Chappell_et_al_UTR_finder	5UTR	360813	362004	.	+	.	Parent=PF3D7_0707800;coverage_threshold_of.5.reads_at_edge_of_window
Pf3D7_07_v3	Chappell_et_al_UTR_finder	5UTR	366092	366928	.	+	.	Parent=PF3D7_0707900;coverage_threshold_of.5.reads_at_edge_of_window
Pf3D7_07_v3	Chappell_et_al_UTR_finder	5UTR	368274	368706	.	+	.	Parent=PF3D7_0708000;coverage_threshold_of.5.reads_at_edge_of_window
Pf3D7_07_v3	Chappell_et_al_UTR_finder	5UTR	373107	373569	.	-	.	Parent=PF3D7_0708100;coverage_threshold_of.5.reads_at_edge_of_window
Pf3D7_07_v3	Chappell_et_al_UTR_finder	5UTR	377674	378030	.	+	.	Parent=PF3D7_0708300;coverage_threshold_of.5.reads_at_edge_of_window
Pf3D7_07_v3	Chappell_et_al_UTR_finder	5UTR	380449	381591	.	+	.	Parent=PF3D7_0708400;coverage_threshold_of.5.reads_at_edge_of_window
Pf3D7_07_v3	Chappell_et_al_UTR_finder	5UTR	388322	388646	.	-	.	Parent=PF3D7_0708500;coverage_threshold_of.5.reads_at_edge_of_window
Pf3D7_07_v3	Chappell_et_al_UTR_finder	5UTR	392189	392770	.	-	.	Parent=PF3D7_0708700;coverage_threshold_of.5.reads_at_edge_of_window
Pf3D7_07_v3	Chappell_et_al_UTR_finder	5UTR	393813	395710	.	+	.	Parent=PF3D7_0708800;coverage_threshold_of.5.reads_at_edge_of_window
Pf3D7_07_v3	Chappell_et_al_UTR_finder	5UTR	400244	400872	.	-	.	Parent=PF3D7_0708900;coverage_threshold_of.5.reads_at_edge_of_window
Pf3D7_07_v3	Chappell_et_al_UTR_finder	5UTR	402385	403221	.	+	.	Parent=PF3D7_0709000;coverage_threshold_of.5.reads_at_edge_of_window
Pf3D7_07_v3	Chappell_et_al_UTR_finder	5UTR	407818	408214	.	+	.	Parent=PF3D7_0709100;coverage_threshold_of.5.reads_at_edge_of_window
Pf3D7_07_v3	Chappell_et_al_UTR_finder	5UTR	421750	422436	.	-	.	Parent=PF3D7_0709300;coverage_threshold_of.5.reads_at_edge_of_window
Pf3D7_07_v3	Chappell_et_al_UTR_finder	5UTR	427235	427278	.	-	.	Parent=PF3D7_0709400;coverage_threshold_of.5.reads_at_edge_of_window
Pf3D7_07_v3	Chappell_et_al_UTR_finder	5UTR	427513	428722	.	+	.	Parent=PF3D7_0709500;coverage_threshold_of.5.reads_at_edge_of_window
Pf3D7_07_v3	Chappell_et_al_UTR_finder	5UTR	433759	433997	.	-	.	Parent=PF3D7_0709600;coverage_threshold_of.5.reads_at_edge_of_window
Pf3D7_07_v3	Chappell_et_al_UTR_finder	5UTR	436196	436518	.	-	.	Parent=PF3D7_0709700;coverage_threshold_of.5.reads_at_edge_of_window
Pf3D7_07_v3	Chappell_et_al_UTR_finder	5UTR	437879	437899	.	+	.	Parent=PF3D7_0709800;coverage_threshold_of.5.reads_at_edge_of_window
Pf3D7_07_v3	Chappell_et_al_UTR_finder	5UTR	445882	445951	.	-	.	Parent=PF3D7_0709900;coverage_threshold_of.5.reads_at_edge_of_window
Pf3D7_07_v3	Chappell_et_al_UTR_finder	5UTR	458497	458876	.	-	.	Parent=PF3D7_0710000;coverage_threshold_of.5.reads_at_edge_of_window
Pf3D7_07_v3	Chappell_et_al_UTR_finder	5UTR	459688	460056	.	+	.	Parent=PF3D7_0710100;coverage_threshold_of.5.reads_at_edge_of_window
Pf3D7_07_v3	Chappell_et_al_UTR_finder	5UTR	462183	463104	.	+	.	Parent=PF3D7_0710200;coverage_threshold_of.5.reads_at_edge_of_window
Pf3D7_07_v3	Chappell_et_al_UTR_finder	5UTR	473542	474069	.	-	.	Parent=PF3D7_0710300;coverage_threshold_of.5.reads_at_edge_of_window
Pf3D7_07_v3	Chappell_et_al_UTR_finder	5UTR	474350	474622	.	+	.	Parent=PF3D7_0710400;coverage_threshold_of.5.reads_at_edge_of_window
Pf3D7_07_v3	Chappell_et_al_UTR_finder	5UTR	477553	477592	.	-	.	Parent=PF3D7_0710500;coverage_threshold_of.5.reads_at_edge_of_window
Pf3D7_07_v3	Chappell_et_al_UTR_finder	5UTR	479139	479945	.	-	.	Parent=PF3D7_0710600;coverage_threshold_of.5.reads_at_edge_of_window
Pf3D7_07_v3	Chappell_et_al_UTR_finder	5UTR	481975	482347	.	-	.	Parent=PF3D7_0710700;coverage_threshold_of.30.reads_at_edge_of_window
Pf3D7_07_v3	Chappell_et_al_UTR_finder	5UTR	483832	484169	.	-	.	Parent=PF3D7_0710800;coverage_threshold_of.5.reads_at_edge_of_window
Pf3D7_07_v3	Chappell_et_al_UTR_finder	5UTR	484253	484837	.	+	.	Parent=PF3D7_0710900;coverage_threshold_of.5.reads_at_edge_of_window
Pf3D7_07_v3	Chappell_et_al_UTR_finder	5UTR	490971	491719	.	-	.	Parent=PF3D7_0711000;coverage_threshold_of.5.reads_at_edge_of_window
Pf3D7_07_v3	Chappell_et_al_UTR_finder	5UTR	493233	494421	.	-	.	Parent=PF3D7_0711100;coverage_threshold_of.5.reads_at_edge_of_window
Pf3D7_07_v3	Chappell_et_al_UTR_finder	5UTR	494948	495237	.	+	.	Parent=PF3D7_0711200;coverage_threshold_of.5.reads_at_edge_of_window
Pf3D7_07_v3	Chappell_et_al_UTR_finder	5UTR	499135	499335	.	+	.	Parent=PF3D7_0711300;coverage_threshold_of.5.reads_at_edge_of_window
Pf3D7_07_v3	Chappell_et_al_UTR_finder	5UTR	502595	503352	.	-	.	Parent=PF3D7_0711400;coverage_threshold_of.5.reads_at_edge_of_window
Pf3D7_07_v3	Chappell_et_al_UTR_finder	5UTR	504540	505244	.	+	.	Parent=PF3D7_0711500;coverage_threshold_of.5.reads_at_edge_of_window
Pf3D7_07_v3	Chappell_et_al_UTR_finder	5UTR	605369	605652	.	+	.	Parent=PF3D7_0713100;coverage_threshold_of.5.reads_at_edge_of_window
Pf3D7_07_v3	Chappell_et_al_UTR_finder	5UTR	607786	608612	.	-	.	Parent=PF3D7_0713200;coverage_threshold_of.5.reads_at_edge_of_window
Pf3D7_07_v3	Chappell_et_al_UTR_finder	5UTR	612059	612457	.	+	.	Parent=PF3D7_0713400;coverage_threshold_of.5.reads_at_edge_of_window
Pf3D7_07_v3	Chappell_et_al_UTR_finder	5UTR	613821	614384	.	+	.	Parent=PF3D7_0713500;coverage_threshold_of.10.reads_at_edge_of_window
Pf3D7_07_v3	Chappell_et_al_UTR_finder	5UTR	617889	617932	.	+	.	Parent=PF3D7_0713600;coverage_threshold_of.25.reads_at_edge_of_window
Pf3D7_07_v3	Chappell_et_al_UTR_finder	5UTR	623522	623717	.	-	.	Parent=PF3D7_0713700;coverage_threshold_of.5.reads_at_edge_of_window
Pf3D7_07_v3	Chappell_et_al_UTR_finder	5UTR	625301	625625	.	-	.	Parent=PF3D7_0713800;coverage_threshold_of.15.reads_at_edge_of_window
Pf3D7_07_v3	Chappell_et_al_UTR_finder	5UTR	637777	638389	.	-	.	Parent=PF3D7_0713900;coverage_threshold_of.5.reads_at_edge_of_window
Pf3D7_07_v3	Chappell_et_al_UTR_finder	5UTR	643473	643997	.	-	.	Parent=PF3D7_0714000;coverage_threshold_of.5.reads_at_edge_of_window
Pf3D7_07_v3	Chappell_et_al_UTR_finder	5UTR	650636	650833	.	+	.	Parent=PF3D7_0714200;coverage_threshold_of.5.reads_at_edge_of_window
Pf3D7_07_v3	Chappell_et_al_UTR_finder	5UTR	656565	656870	.	+	.	Parent=PF3D7_0714300;coverage_threshold_of.5.reads_at_edge_of_window
Pf3D7_07_v3	Chappell_et_al_UTR_finder	5UTR	663408	664084	.	-	.	Parent=PF3D7_0714400;coverage_threshold_of.5.reads_at_edge_of_window
Pf3D7_07_v3	Chappell_et_al_UTR_finder	5UTR	664810	664955	.	+	.	Parent=PF3D7_0714500;coverage_threshold_of.5.reads_at_edge_of_window
Pf3D7_07_v3	Chappell_et_al_UTR_finder	5UTR	667505	667984	.	+	.	Parent=PF3D7_0714600;coverage_threshold_of.55.reads_at_edge_of_window
Pf3D7_07_v3	Chappell_et_al_UTR_finder	5UTR	673042	673450	.	+	.	Parent=PF3D7_0715000;coverage_threshold_of.5.reads_at_edge_of_window
Pf3D7_07_v3	Chappell_et_al_UTR_finder	5UTR	675131	675251	.	-	.	Parent=PF3D7_0715100;coverage_threshold_of.10.reads_at_edge_of_window
Pf3D7_07_v3	Chappell_et_al_UTR_finder	5UTR	682682	682899	.	-	.	Parent=PF3D7_0715200;coverage_threshold_of.5.reads_at_edge_of_window
Pf3D7_07_v3	Chappell_et_al_UTR_finder	5UTR	686692	686996	.	-	.	Parent=PF3D7_0715300;coverage_threshold_of.5.reads_at_edge_of_window
Pf3D7_07_v3	Chappell_et_al_UTR_finder	5UTR	688849	689135	.	-	.	Parent=PF3D7_0715400;coverage_threshold_of.50.reads_at_edge_of_window
Pf3D7_07_v3	Chappell_et_al_UTR_finder	5UTR	690058	690393	.	-	.	Parent=PF3D7_0715500;coverage_threshold_of.5.reads_at_edge_of_window
Pf3D7_07_v3	Chappell_et_al_UTR_finder	5UTR	690902	691067	.	+	.	Parent=PF3D7_0715600;coverage_threshold_of.5.reads_at_edge_of_window
Pf3D7_07_v3	Chappell_et_al_UTR_finder	5UTR	694095	694522	.	+	.	Parent=PF3D7_0715700;coverage_threshold_of.5.reads_at_edge_of_window
Pf3D7_07_v3	Chappell_et_al_UTR_finder	5UTR	696905	697180	.	-	.	Parent=PF3D7_0715800;coverage_threshold_of.5.reads_at_edge_of_window
Pf3D7_07_v3	Chappell_et_al_UTR_finder	5UTR	697965	699238	.	+	.	Parent=PF3D7_0715900;coverage_threshold_of.5.reads_at_edge_of_window
Pf3D7_07_v3	Chappell_et_al_UTR_finder	5UTR	702601	703206	.	+	.	Parent=PF3D7_0716000;coverage_threshold_of.5.reads_at_edge_of_window
Pf3D7_07_v3	Chappell_et_al_UTR_finder	5UTR	710909	711199	.	-	.	Parent=PF3D7_0716100;coverage_threshold_of.5.reads_at_edge_of_window
Pf3D7_07_v3	Chappell_et_al_UTR_finder	5UTR	711820	712468	.	+	.	Parent=PF3D7_0716200;coverage_threshold_of.5.reads_at_edge_of_window
Pf3D7_07_v3	Chappell_et_al_UTR_finder	5UTR	716275	717280	.	+	.	Parent=PF3D7_0716300;coverage_threshold_of.5.reads_at_edge_of_window
Pf3D7_07_v3	Chappell_et_al_UTR_finder	5UTR	719353	720009	.	+	.	Parent=PF3D7_0716400;coverage_threshold_of.15.reads_at_edge_of_window
Pf3D7_07_v3	Chappell_et_al_UTR_finder	5UTR	725093	725295	.	+	.	Parent=PF3D7_0716600;coverage_threshold_of.5.reads_at_edge_of_window
Pf3D7_07_v3	Chappell_et_al_UTR_finder	5UTR	728081	728108	.	+	.	Parent=PF3D7_0716700;coverage_threshold_of.5.reads_at_edge_of_window
Pf3D7_07_v3	Chappell_et_al_UTR_finder	5UTR	733497	734370	.	-	.	Parent=PF3D7_0716800;coverage_threshold_of.5.reads_at_edge_of_window
Pf3D7_07_v3	Chappell_et_al_UTR_finder	5UTR	734609	736369	.	+	.	Parent=PF3D7_0716900;coverage_threshold_of.5.reads_at_edge_of_window
Pf3D7_07_v3	Chappell_et_al_UTR_finder	5UTR	737988	738577	.	+	.	Parent=PF3D7_0717000;coverage_threshold_of.5.reads_at_edge_of_window
Pf3D7_07_v3	Chappell_et_al_UTR_finder	5UTR	741609	742009	.	+	.	Parent=PF3D7_0717100;coverage_threshold_of.5.reads_at_edge_of_window
Pf3D7_07_v3	Chappell_et_al_UTR_finder	5UTR	746664	747459	.	-	.	Parent=PF3D7_0717200;coverage_threshold_of.5.reads_at_edge_of_window
Pf3D7_07_v3	Chappell_et_al_UTR_finder	5UTR	748957	748989	.	+	.	Parent=PF3D7_0717300;coverage_threshold_of.5.reads_at_edge_of_window
Pf3D7_07_v3	Chappell_et_al_UTR_finder	5UTR	751584	751876	.	+	.	Parent=PF3D7_0717400;coverage_threshold_of.5.reads_at_edge_of_window
Pf3D7_07_v3	Chappell_et_al_UTR_finder	5UTR	755098	755762	.	+	.	Parent=PF3D7_0717500;coverage_threshold_of.5.reads_at_edge_of_window
Pf3D7_07_v3	Chappell_et_al_UTR_finder	5UTR	762878	763360	.	-	.	Parent=PF3D7_0717600;coverage_threshold_of.5.reads_at_edge_of_window
Pf3D7_07_v3	Chappell_et_al_UTR_finder	5UTR	766414	766451	.	-	.	Parent=PF3D7_0717700;coverage_threshold_of.5.reads_at_edge_of_window
Pf3D7_07_v3	Chappell_et_al_UTR_finder	5UTR	775265	775568	.	-	.	Parent=PF3D7_0717900;coverage_threshold_of.5.reads_at_edge_of_window
Pf3D7_07_v3	Chappell_et_al_UTR_finder	5UTR	804740	805184	.	-	.	Parent=PF3D7_0718100;coverage_threshold_of.5.reads_at_edge_of_window
Pf3D7_07_v3	Chappell_et_al_UTR_finder	5UTR	821738	822437	.	+	.	Parent=PF3D7_0718400;coverage_threshold_of.5.reads_at_edge_of_window
Pf3D7_07_v3	Chappell_et_al_UTR_finder	5UTR	824069	824444	.	+	.	Parent=PF3D7_0718500;coverage_threshold_of.5.reads_at_edge_of_window
Pf3D7_07_v3	Chappell_et_al_UTR_finder	5UTR	826587	826836	.	+	.	Parent=PF3D7_0718600;coverage_threshold_of.5.reads_at_edge_of_window
Pf3D7_07_v3	Chappell_et_al_UTR_finder	5UTR	832923	833140	.	-	.	Parent=PF3D7_0718700;coverage_threshold_of.5.reads_at_edge_of_window
Pf3D7_07_v3	Chappell_et_al_UTR_finder	5UTR	837682	838134	.	+	.	Parent=PF3D7_0719000;coverage_threshold_of.5.reads_at_edge_of_window
Pf3D7_07_v3	Chappell_et_al_UTR_finder	5UTR	840025	840277	.	-	.	Parent=PF3D7_0719100;coverage_threshold_of.5.reads_at_edge_of_window
Pf3D7_07_v3	Chappell_et_al_UTR_finder	5UTR	840693	841107	.	+	.	Parent=PF3D7_0719200;coverage_threshold_of.5.reads_at_edge_of_window
Pf3D7_07_v3	Chappell_et_al_UTR_finder	5UTR	843566	844494	.	+	.	Parent=PF3D7_0719300;coverage_threshold_of.5.reads_at_edge_of_window
Pf3D7_07_v3	Chappell_et_al_UTR_finder	5UTR	853594	853891	.	-	.	Parent=PF3D7_0719400;coverage_threshold_of.5.reads_at_edge_of_window
Pf3D7_07_v3	Chappell_et_al_UTR_finder	5UTR	856655	857078	.	-	.	Parent=PF3D7_0719500;coverage_threshold_of.5.reads_at_edge_of_window
Pf3D7_07_v3	Chappell_et_al_UTR_finder	5UTR	859493	861392	.	-	.	Parent=PF3D7_0719600;coverage_threshold_of.5.reads_at_edge_of_window
Pf3D7_07_v3	Chappell_et_al_UTR_finder	5UTR	859916	861582	.	+	.	Parent=PF3D7_0719700;coverage_threshold_of.5.reads_at_edge_of_window
Pf3D7_07_v3	Chappell_et_al_UTR_finder	5UTR	864814	865648	.	-	.	Parent=PF3D7_0719800;coverage_threshold_of.5.reads_at_edge_of_window
Pf3D7_07_v3	Chappell_et_al_UTR_finder	5UTR	865738	865926	.	+	.	Parent=PF3D7_0719900;coverage_threshold_of.5.reads_at_edge_of_window
Pf3D7_07_v3	Chappell_et_al_UTR_finder	5UTR	876312	876794	.	+	.	Parent=PF3D7_0720000;coverage_threshold_of.5.reads_at_edge_of_window
Pf3D7_07_v3	Chappell_et_al_UTR_finder	5UTR	878633	879225	.	-	.	Parent=PF3D7_0720100;coverage_threshold_of.5.reads_at_edge_of_window
Pf3D7_07_v3	Chappell_et_al_UTR_finder	5UTR	879431	879453	.	+	.	Parent=PF3D7_0720200;coverage_threshold_of.5.reads_at_edge_of_window
Pf3D7_07_v3	Chappell_et_al_UTR_finder	5UTR	882414	882935	.	+	.	Parent=PF3D7_0720400;coverage_threshold_of.5.reads_at_edge_of_window
Pf3D7_07_v3	Chappell_et_al_UTR_finder	5UTR	885897	886345	.	+	.	Parent=PF3D7_0720500;coverage_threshold_of.5.reads_at_edge_of_window
Pf3D7_07_v3	Chappell_et_al_UTR_finder	5UTR	889379	890648	.	-	.	Parent=PF3D7_0720600;coverage_threshold_of.5.reads_at_edge_of_window
Pf3D7_07_v3	Chappell_et_al_UTR_finder	5UTR	891618	891682	.	+	.	Parent=PF3D7_0720700;coverage_threshold_of.5.reads_at_edge_of_window
Pf3D7_07_v3	Chappell_et_al_UTR_finder	5UTR	899525	899750	.	+	.	Parent=PF3D7_0720800;coverage_threshold_of.30.reads_at_edge_of_window
Pf3D7_07_v3	Chappell_et_al_UTR_finder	5UTR	901363	901548	.	+	.	Parent=PF3D7_0720900;coverage_threshold_of.10.reads_at_edge_of_window
Pf3D7_07_v3	Chappell_et_al_UTR_finder	5UTR	903558	904142	.	+	.	Parent=PF3D7_0721000;coverage_threshold_of.5.reads_at_edge_of_window
Pf3D7_07_v3	Chappell_et_al_UTR_finder	5UTR	915483	916433	.	+	.	Parent=PF3D7_0721100;coverage_threshold_of.5.reads_at_edge_of_window
Pf3D7_07_v3	Chappell_et_al_UTR_finder	5UTR	920817	921058	.	-	.	Parent=PF3D7_0721200;coverage_threshold_of.5.reads_at_edge_of_window
Pf3D7_07_v3	Chappell_et_al_UTR_finder	5UTR	921511	922284	.	+	.	Parent=PF3D7_0721300;coverage_threshold_of.5.reads_at_edge_of_window
Pf3D7_07_v3	Chappell_et_al_UTR_finder	5UTR	925872	926691	.	+	.	Parent=PF3D7_0721400;coverage_threshold_of.5.reads_at_edge_of_window
Pf3D7_07_v3	Chappell_et_al_UTR_finder	5UTR	932165	933016	.	-	.	Parent=PF3D7_0721600;coverage_threshold_of.5.reads_at_edge_of_window
Pf3D7_07_v3	Chappell_et_al_UTR_finder	5UTR	935116	935496	.	+	.	Parent=PF3D7_0721700;coverage_threshold_of.5.reads_at_edge_of_window
Pf3D7_07_v3	Chappell_et_al_UTR_finder	5UTR	937845	938278	.	+	.	Parent=PF3D7_0721800;coverage_threshold_of.5.reads_at_edge_of_window
Pf3D7_07_v3	Chappell_et_al_UTR_finder	5UTR	940251	941111	.	-	.	Parent=PF3D7_0721900;coverage_threshold_of.5.reads_at_edge_of_window
Pf3D7_07_v3	Chappell_et_al_UTR_finder	5UTR	941358	941775	.	+	.	Parent=PF3D7_0722000;coverage_threshold_of.5.reads_at_edge_of_window
Pf3D7_07_v3	Chappell_et_al_UTR_finder	5UTR	943456	944022	.	+	.	Parent=PF3D7_0722100;coverage_threshold_of.5.reads_at_edge_of_window
Pf3D7_07_v3	Chappell_et_al_UTR_finder	5UTR	946077	946362	.	+	.	Parent=PF3D7_0722200;coverage_threshold_of.5.reads_at_edge_of_window
Pf3D7_07_v3	Chappell_et_al_UTR_finder	5UTR	953115	953832	.	-	.	Parent=PF3D7_0722300;coverage_threshold_of.5.reads_at_edge_of_window
Pf3D7_07_v3	Chappell_et_al_UTR_finder	5UTR	954400	954783	.	+	.	Parent=PF3D7_0722400;coverage_threshold_of.5.reads_at_edge_of_window
Pf3D7_07_v3	Chappell_et_al_UTR_finder	5UTR	958018	958325	.	-	.	Parent=PF3D7_0722500;coverage_threshold_of.70.reads_at_edge_of_window
Pf3D7_07_v3	Chappell_et_al_UTR_finder	5UTR	960695	961340	.	-	.	Parent=PF3D7_0722600;coverage_threshold_of.5.reads_at_edge_of_window
Pf3D7_07_v3	Chappell_et_al_UTR_finder	5UTR	961629	962030	.	+	.	Parent=PF3D7_0722700;coverage_threshold_of.5.reads_at_edge_of_window
Pf3D7_07_v3	Chappell_et_al_UTR_finder	5UTR	969736	970023	.	-	.	Parent=PF3D7_0723000;coverage_threshold_of.5.reads_at_edge_of_window
Pf3D7_07_v3	Chappell_et_al_UTR_finder	5UTR	975585	975765	.	+	.	Parent=PF3D7_0723300;coverage_threshold_of.5.reads_at_edge_of_window
Pf3D7_07_v3	Chappell_et_al_UTR_finder	5UTR	983189	984099	.	-	.	Parent=PF3D7_0723400;coverage_threshold_of.5.reads_at_edge_of_window
Pf3D7_07_v3	Chappell_et_al_UTR_finder	5UTR	985459	985928	.	-	.	Parent=PF3D7_0723500;coverage_threshold_of.5.reads_at_edge_of_window
Pf3D7_07_v3	Chappell_et_al_UTR_finder	5UTR	986292	986597	.	+	.	Parent=PF3D7_0723600;coverage_threshold_of.5.reads_at_edge_of_window
Pf3D7_07_v3	Chappell_et_al_UTR_finder	5UTR	987805	988144	.	+	.	Parent=PF3D7_0723700;coverage_threshold_of.10.reads_at_edge_of_window
Pf3D7_07_v3	Chappell_et_al_UTR_finder	5UTR	993036	993231	.	+	.	Parent=PF3D7_0723800;coverage_threshold_of.5.reads_at_edge_of_window
Pf3D7_07_v3	Chappell_et_al_UTR_finder	5UTR	1004747	1005611	.	-	.	Parent=PF3D7_0723900;coverage_threshold_of.5.reads_at_edge_of_window
Pf3D7_07_v3	Chappell_et_al_UTR_finder	5UTR	1006222	1006334	.	+	.	Parent=PF3D7_0724000;coverage_threshold_of.5.reads_at_edge_of_window
Pf3D7_07_v3	Chappell_et_al_UTR_finder	5UTR	1016450	1017083	.	-	.	Parent=PF3D7_0724100;coverage_threshold_of.5.reads_at_edge_of_window
Pf3D7_07_v3	Chappell_et_al_UTR_finder	5UTR	1020668	1020817	.	-	.	Parent=PF3D7_0724200;coverage_threshold_of.5.reads_at_edge_of_window
Pf3D7_07_v3	Chappell_et_al_UTR_finder	5UTR	1021112	1021507	.	+	.	Parent=PF3D7_0724300;coverage_threshold_of.5.reads_at_edge_of_window
Pf3D7_07_v3	Chappell_et_al_UTR_finder	5UTR	1023600	1023650	.	+	.	Parent=PF3D7_0724400;coverage_threshold_of.5.reads_at_edge_of_window
Pf3D7_07_v3	Chappell_et_al_UTR_finder	5UTR	1024663	1024671	.	+	.	Parent=PF3D7_0724500;coverage_threshold_of.5.reads_at_edge_of_window
Pf3D7_07_v3	Chappell_et_al_UTR_finder	5UTR	1033078	1033815	.	-	.	Parent=PF3D7_0724600;coverage_threshold_of.5.reads_at_edge_of_window
Pf3D7_07_v3	Chappell_et_al_UTR_finder	5UTR	1046110	1046354	.	-	.	Parent=PF3D7_0724700;coverage_threshold_of.15.reads_at_edge_of_window
Pf3D7_07_v3	Chappell_et_al_UTR_finder	5UTR	1049363	1049418	.	-	.	Parent=PF3D7_0724800;coverage_threshold_of.5.reads_at_edge_of_window
Pf3D7_07_v3	Chappell_et_al_UTR_finder	5UTR	1052392	1052464	.	+	.	Parent=PF3D7_0724900;coverage_threshold_of.5.reads_at_edge_of_window
Pf3D7_07_v3	Chappell_et_al_UTR_finder	5UTR	1062977	1063957	.	-	.	Parent=PF3D7_0725000;coverage_threshold_of.5.reads_at_edge_of_window
Pf3D7_07_v3	Chappell_et_al_UTR_finder	5UTR	1064276	1065251	.	+	.	Parent=PF3D7_0725100;coverage_threshold_of.5.reads_at_edge_of_window
Pf3D7_07_v3	Chappell_et_al_UTR_finder	5UTR	1070594	1070979	.	+	.	Parent=PF3D7_0725200;coverage_threshold_of.10.reads_at_edge_of_window
Pf3D7_07_v3	Chappell_et_al_UTR_finder	5UTR	1074755	1075144	.	-	.	Parent=PF3D7_0725300;coverage_threshold_of.5.reads_at_edge_of_window
Pf3D7_07_v3	Chappell_et_al_UTR_finder	5UTR	1078691	1079014	.	+	.	Parent=PF3D7_0725400;coverage_threshold_of.5.reads_at_edge_of_window
Pf3D7_07_v3	Chappell_et_al_UTR_finder	5UTR	1096123	1097313	.	-	.	Parent=PF3D7_0726100;coverage_threshold_of.5.reads_at_edge_of_window
Pf3D7_07_v3	Chappell_et_al_UTR_finder	5UTR	1099013	1100133	.	+	.	Parent=PF3D7_0726200;coverage_threshold_of.5.reads_at_edge_of_window
Pf3D7_07_v3	Chappell_et_al_UTR_finder	5UTR	1103794	1104155	.	+	.	Parent=PF3D7_0726300;coverage_threshold_of.5.reads_at_edge_of_window
Pf3D7_07_v3	Chappell_et_al_UTR_finder	5UTR	1124493	1125415	.	-	.	Parent=PF3D7_0726400;coverage_threshold_of.5.reads_at_edge_of_window
Pf3D7_07_v3	Chappell_et_al_UTR_finder	5UTR	1136578	1137504	.	-	.	Parent=PF3D7_0726500;coverage_threshold_of.5.reads_at_edge_of_window
Pf3D7_07_v3	Chappell_et_al_UTR_finder	5UTR	1139818	1140478	.	+	.	Parent=PF3D7_0726600;coverage_threshold_of.5.reads_at_edge_of_window
Pf3D7_07_v3	Chappell_et_al_UTR_finder	5UTR	1143816	1143923	.	-	.	Parent=PF3D7_0726700;coverage_threshold_of.10.reads_at_edge_of_window
Pf3D7_07_v3	Chappell_et_al_UTR_finder	5UTR	1144731	1144903	.	-	.	Parent=PF3D7_0726800;coverage_threshold_of.5.reads_at_edge_of_window
Pf3D7_07_v3	Chappell_et_al_UTR_finder	5UTR	1144814	1145647	.	+	.	Parent=PF3D7_0726900;coverage_threshold_of.5.reads_at_edge_of_window
Pf3D7_07_v3	Chappell_et_al_UTR_finder	5UTR	1151059	1151617	.	-	.	Parent=PF3D7_0727000;coverage_threshold_of.5.reads_at_edge_of_window
Pf3D7_07_v3	Chappell_et_al_UTR_finder	5UTR	1155356	1155473	.	-	.	Parent=PF3D7_0727100;coverage_threshold_of.5.reads_at_edge_of_window
Pf3D7_07_v3	Chappell_et_al_UTR_finder	5UTR	1158410	1158838	.	-	.	Parent=PF3D7_0727200;coverage_threshold_of.5.reads_at_edge_of_window
Pf3D7_07_v3	Chappell_et_al_UTR_finder	5UTR	1161821	1162222	.	-	.	Parent=PF3D7_0727300;coverage_threshold_of.5.reads_at_edge_of_window
Pf3D7_07_v3	Chappell_et_al_UTR_finder	5UTR	1162392	1162709	.	+	.	Parent=PF3D7_0727400;coverage_threshold_of.5.reads_at_edge_of_window
Pf3D7_07_v3	Chappell_et_al_UTR_finder	5UTR	1166579	1166851	.	-	.	Parent=PF3D7_0727500;coverage_threshold_of.5.reads_at_edge_of_window
Pf3D7_07_v3	Chappell_et_al_UTR_finder	5UTR	1167303	1167440	.	+	.	Parent=PF3D7_0727600;coverage_threshold_of.5.reads_at_edge_of_window
Pf3D7_07_v3	Chappell_et_al_UTR_finder	5UTR	1174157	1174450	.	-	.	Parent=PF3D7_0727700;coverage_threshold_of.5.reads_at_edge_of_window
Pf3D7_07_v3	Chappell_et_al_UTR_finder	5UTR	1175363	1175943	.	+	.	Parent=PF3D7_0727800;coverage_threshold_of.5.reads_at_edge_of_window
Pf3D7_07_v3	Chappell_et_al_UTR_finder	5UTR	1183630	1184400	.	+	.	Parent=PF3D7_0727900;coverage_threshold_of.5.reads_at_edge_of_window
Pf3D7_07_v3	Chappell_et_al_UTR_finder	5UTR	1192290	1192848	.	-	.	Parent=PF3D7_0728000;coverage_threshold_of.5.reads_at_edge_of_window
Pf3D7_07_v3	Chappell_et_al_UTR_finder	5UTR	1210302	1210448	.	-	.	Parent=PF3D7_0728100;coverage_threshold_of.5.reads_at_edge_of_window
Pf3D7_07_v3	Chappell_et_al_UTR_finder	5UTR	1211209	1211656	.	+	.	Parent=PF3D7_0728200;coverage_threshold_of.5.reads_at_edge_of_window
Pf3D7_07_v3	Chappell_et_al_UTR_finder	5UTR	1214862	1215173	.	+	.	Parent=PF3D7_0728400;coverage_threshold_of.5.reads_at_edge_of_window
Pf3D7_07_v3	Chappell_et_al_UTR_finder	5UTR	1217404	1218425	.	+	.	Parent=PF3D7_0728600;coverage_threshold_of.5.reads_at_edge_of_window
Pf3D7_07_v3	Chappell_et_al_UTR_finder	5UTR	1228715	1229585	.	-	.	Parent=PF3D7_0728700;coverage_threshold_of.5.reads_at_edge_of_window
Pf3D7_07_v3	Chappell_et_al_UTR_finder	5UTR	1230145	1230588	.	+	.	Parent=PF3D7_0728800;coverage_threshold_of.5.reads_at_edge_of_window
Pf3D7_07_v3	Chappell_et_al_UTR_finder	5UTR	1234673	1235443	.	-	.	Parent=PF3D7_0728900;coverage_threshold_of.5.reads_at_edge_of_window
Pf3D7_07_v3	Chappell_et_al_UTR_finder	5UTR	1235416	1235698	.	+	.	Parent=PF3D7_0729000;coverage_threshold_of.5.reads_at_edge_of_window
Pf3D7_07_v3	Chappell_et_al_UTR_finder	5UTR	1237998	1238445	.	+	.	Parent=PF3D7_0729100;coverage_threshold_of.5.reads_at_edge_of_window
Pf3D7_07_v3	Chappell_et_al_UTR_finder	5UTR	1246810	1247397	.	+	.	Parent=PF3D7_0729200;coverage_threshold_of.5.reads_at_edge_of_window
Pf3D7_07_v3	Chappell_et_al_UTR_finder	5UTR	1251504	1251901	.	-	.	Parent=PF3D7_0729300;coverage_threshold_of.5.reads_at_edge_of_window
Pf3D7_07_v3	Chappell_et_al_UTR_finder	5UTR	1252237	1252846	.	+	.	Parent=PF3D7_0729400;coverage_threshold_of.5.reads_at_edge_of_window
Pf3D7_07_v3	Chappell_et_al_UTR_finder	5UTR	1255268	1255370	.	+	.	Parent=PF3D7_0729500;coverage_threshold_of.5.reads_at_edge_of_window
Pf3D7_07_v3	Chappell_et_al_UTR_finder	5UTR	1258496	1258786	.	+	.	Parent=PF3D7_0729600;coverage_threshold_of.5.reads_at_edge_of_window
Pf3D7_07_v3	Chappell_et_al_UTR_finder	5UTR	1262781	1262801	.	-	.	Parent=PF3D7_0729700;coverage_threshold_of.5.reads_at_edge_of_window
Pf3D7_07_v3	Chappell_et_al_UTR_finder	5UTR	1263193	1264444	.	+	.	Parent=PF3D7_0729800;coverage_threshold_of.5.reads_at_edge_of_window
Pf3D7_07_v3	Chappell_et_al_UTR_finder	5UTR	1282323	1282452	.	-	.	Parent=PF3D7_0730000;coverage_threshold_of.5.reads_at_edge_of_window
Pf3D7_07_v3	Chappell_et_al_UTR_finder	5UTR	1282562	1282912	.	+	.	Parent=PF3D7_0730100;coverage_threshold_of.5.reads_at_edge_of_window
Pf3D7_07_v3	Chappell_et_al_UTR_finder	5UTR	1289400	1290117	.	-	.	Parent=PF3D7_0730200;coverage_threshold_of.5.reads_at_edge_of_window
Pf3D7_07_v3	Chappell_et_al_UTR_finder	5UTR	1297144	1297458	.	+	.	Parent=PF3D7_0730300;coverage_threshold_of.5.reads_at_edge_of_window
Pf3D7_07_v3	Chappell_et_al_UTR_finder	5UTR	1302789	1304346	.	+	.	Parent=PF3D7_0730400;coverage_threshold_of.5.reads_at_edge_of_window
Pf3D7_07_v3	Chappell_et_al_UTR_finder	5UTR	1314216	1315639	.	-	.	Parent=PF3D7_0730500;coverage_threshold_of.5.reads_at_edge_of_window
Pf3D7_07_v3	Chappell_et_al_UTR_finder	5UTR	1320155	1321305	.	+	.	Parent=PF3D7_0730800;coverage_threshold_of.5.reads_at_edge_of_window
Pf3D7_07_v3	Chappell_et_al_UTR_finder	5UTR	1324452	1325374	.	+	.	Parent=PF3D7_0730900;coverage_threshold_of.5.reads_at_edge_of_window
Pf3D7_07_v3	Chappell_et_al_UTR_finder	5UTR	1336751	1338958	.	+	.	Parent=PF3D7_0731100;coverage_threshold_of.5.reads_at_edge_of_window
Pf3D7_07_v3	Chappell_et_al_UTR_finder	5UTR	1343997	1344508	.	-	.	Parent=PF3D7_0731200;coverage_threshold_of.5.reads_at_edge_of_window
Pf3D7_07_v3	Chappell_et_al_UTR_finder	5UTR	1348427	1350031	.	+	.	Parent=PF3D7_0731300;coverage_threshold_of.5.reads_at_edge_of_window
Pf3D7_07_v3	Chappell_et_al_UTR_finder	5UTR	1357251	1358054	.	+	.	Parent=PF3D7_0731500;coverage_threshold_of.5.reads_at_edge_of_window
Pf3D7_07_v3	Chappell_et_al_UTR_finder	5UTR	1366407	1368160	.	+	.	Parent=PF3D7_0731600;coverage_threshold_of.5.reads_at_edge_of_window
Pf3D7_07_v3	Chappell_et_al_UTR_finder	5UTR	1371309	1372062	.	+	.	Parent=PF3D7_0731700;coverage_threshold_of.5.reads_at_edge_of_window
Pf3D7_07_v3	Chappell_et_al_UTR_finder	5UTR	1378478	1378617	.	+	.	Parent=PF3D7_0731800;coverage_threshold_of.5.reads_at_edge_of_window
Pf3D7_08_v3	Chappell_et_al_UTR_finder	5UTR	39034	39682	.	-	.	Parent=PF3D7_0800200;coverage_threshold_of.5.reads_at_edge_of_window
Pf3D7_08_v3	Chappell_et_al_UTR_finder	5UTR	40302	40947	.	+	.	Parent=PF3D7_0800300;coverage_threshold_of.5.reads_at_edge_of_window
Pf3D7_08_v3	Chappell_et_al_UTR_finder	5UTR	71786	72137	.	-	.	Parent=PF3D7_0800700;coverage_threshold_of.5.reads_at_edge_of_window
Pf3D7_08_v3	Chappell_et_al_UTR_finder	5UTR	79126	79822	.	+	.	Parent=PF3D7_0800800;coverage_threshold_of.5.reads_at_edge_of_window
Pf3D7_08_v3	Chappell_et_al_UTR_finder	5UTR	88423	89909	.	-	.	Parent=PF3D7_0801000;coverage_threshold_of.5.reads_at_edge_of_window
Pf3D7_08_v3	Chappell_et_al_UTR_finder	5UTR	104889	105517	.	-	.	Parent=PF3D7_0801400;coverage_threshold_of.5.reads_at_edge_of_window
Pf3D7_08_v3	Chappell_et_al_UTR_finder	5UTR	108243	108513	.	-	.	Parent=PF3D7_0801500;coverage_threshold_of.5.reads_at_edge_of_window
Pf3D7_08_v3	Chappell_et_al_UTR_finder	5UTR	109558	109811	.	-	.	Parent=PF3D7_0801600;coverage_threshold_of.5.reads_at_edge_of_window
Pf3D7_08_v3	Chappell_et_al_UTR_finder	5UTR	111319	112298	.	+	.	Parent=PF3D7_0801700;coverage_threshold_of.5.reads_at_edge_of_window
Pf3D7_08_v3	Chappell_et_al_UTR_finder	5UTR	122068	122572	.	-	.	Parent=PF3D7_0801800;coverage_threshold_of.5.reads_at_edge_of_window
Pf3D7_08_v3	Chappell_et_al_UTR_finder	5UTR	126226	128848	.	+	.	Parent=PF3D7_0801900;coverage_threshold_of.5.reads_at_edge_of_window
Pf3D7_08_v3	Chappell_et_al_UTR_finder	5UTR	145632	146088	.	+	.	Parent=PF3D7_0802000;coverage_threshold_of.5.reads_at_edge_of_window
Pf3D7_08_v3	Chappell_et_al_UTR_finder	5UTR	159669	161318	.	-	.	Parent=PF3D7_0802100;coverage_threshold_of.5.reads_at_edge_of_window
Pf3D7_08_v3	Chappell_et_al_UTR_finder	5UTR	164729	165415	.	+	.	Parent=PF3D7_0802200;coverage_threshold_of.5.reads_at_edge_of_window
Pf3D7_08_v3	Chappell_et_al_UTR_finder	5UTR	170435	170995	.	-	.	Parent=PF3D7_0802300;coverage_threshold_of.5.reads_at_edge_of_window
Pf3D7_08_v3	Chappell_et_al_UTR_finder	5UTR	171844	171864	.	+	.	Parent=PF3D7_0802400;coverage_threshold_of.5.reads_at_edge_of_window
Pf3D7_08_v3	Chappell_et_al_UTR_finder	5UTR	178907	180248	.	-	.	Parent=PF3D7_0802500;coverage_threshold_of.5.reads_at_edge_of_window
Pf3D7_08_v3	Chappell_et_al_UTR_finder	5UTR	180040	180562	.	+	.	Parent=PF3D7_0802600;coverage_threshold_of.5.reads_at_edge_of_window
Pf3D7_08_v3	Chappell_et_al_UTR_finder	5UTR	191422	191975	.	+	.	Parent=PF3D7_0802800;coverage_threshold_of.5.reads_at_edge_of_window
Pf3D7_08_v3	Chappell_et_al_UTR_finder	5UTR	195679	196059	.	-	.	Parent=PF3D7_0802900;coverage_threshold_of.5.reads_at_edge_of_window
Pf3D7_08_v3	Chappell_et_al_UTR_finder	5UTR	196270	196580	.	+	.	Parent=PF3D7_0803000;coverage_threshold_of.5.reads_at_edge_of_window
Pf3D7_08_v3	Chappell_et_al_UTR_finder	5UTR	202919	203315	.	-	.	Parent=PF3D7_0803100;coverage_threshold_of.20.reads_at_edge_of_window
Pf3D7_08_v3	Chappell_et_al_UTR_finder	5UTR	206662	207068	.	-	.	Parent=PF3D7_0803200;coverage_threshold_of.5.reads_at_edge_of_window
Pf3D7_08_v3	Chappell_et_al_UTR_finder	5UTR	208184	208450	.	+	.	Parent=PF3D7_0803300;coverage_threshold_of.5.reads_at_edge_of_window
Pf3D7_08_v3	Chappell_et_al_UTR_finder	5UTR	211217	212251	.	+	.	Parent=PF3D7_0803400;coverage_threshold_of.5.reads_at_edge_of_window
Pf3D7_08_v3	Chappell_et_al_UTR_finder	5UTR	217476	217887	.	+	.	Parent=PF3D7_0803500;coverage_threshold_of.5.reads_at_edge_of_window
Pf3D7_08_v3	Chappell_et_al_UTR_finder	5UTR	222976	223761	.	+	.	Parent=PF3D7_0803600;coverage_threshold_of.5.reads_at_edge_of_window
Pf3D7_08_v3	Chappell_et_al_UTR_finder	5UTR	230980	231397	.	+	.	Parent=PF3D7_0803700;coverage_threshold_of.5.reads_at_edge_of_window
Pf3D7_08_v3	Chappell_et_al_UTR_finder	5UTR	234427	234916	.	-	.	Parent=PF3D7_0803800;coverage_threshold_of.5.reads_at_edge_of_window
Pf3D7_08_v3	Chappell_et_al_UTR_finder	5UTR	236954	237852	.	+	.	Parent=PF3D7_0804000;coverage_threshold_of.5.reads_at_edge_of_window
Pf3D7_08_v3	Chappell_et_al_UTR_finder	5UTR	241609	242102	.	+	.	Parent=PF3D7_0804300;coverage_threshold_of.5.reads_at_edge_of_window
Pf3D7_08_v3	Chappell_et_al_UTR_finder	5UTR	245027	245710	.	+	.	Parent=PF3D7_0804400;coverage_threshold_of.5.reads_at_edge_of_window
Pf3D7_08_v3	Chappell_et_al_UTR_finder	5UTR	248516	250082	.	+	.	Parent=PF3D7_0804500;coverage_threshold_of.5.reads_at_edge_of_window
Pf3D7_08_v3	Chappell_et_al_UTR_finder	5UTR	270697	271146	.	-	.	Parent=PF3D7_0804600;coverage_threshold_of.5.reads_at_edge_of_window
Pf3D7_08_v3	Chappell_et_al_UTR_finder	5UTR	278082	278380	.	+	.	Parent=PF3D7_0804800;coverage_threshold_of.5.reads_at_edge_of_window
Pf3D7_08_v3	Chappell_et_al_UTR_finder	5UTR	281187	282015	.	-	.	Parent=PF3D7_0804900;coverage_threshold_of.5.reads_at_edge_of_window
Pf3D7_08_v3	Chappell_et_al_UTR_finder	5UTR	284523	285200	.	-	.	Parent=PF3D7_0805000;coverage_threshold_of.5.reads_at_edge_of_window
Pf3D7_08_v3	Chappell_et_al_UTR_finder	5UTR	286432	286958	.	+	.	Parent=PF3D7_0805100;coverage_threshold_of.5.reads_at_edge_of_window
Pf3D7_08_v3	Chappell_et_al_UTR_finder	5UTR	290626	290901	.	+	.	Parent=PF3D7_0805200;coverage_threshold_of.5.reads_at_edge_of_window
Pf3D7_08_v3	Chappell_et_al_UTR_finder	5UTR	296872	297324	.	-	.	Parent=PF3D7_0805300;coverage_threshold_of.5.reads_at_edge_of_window
Pf3D7_08_v3	Chappell_et_al_UTR_finder	5UTR	304597	304788	.	-	.	Parent=PF3D7_0805400;coverage_threshold_of.5.reads_at_edge_of_window
Pf3D7_08_v3	Chappell_et_al_UTR_finder	5UTR	308550	309360	.	-	.	Parent=PF3D7_0805500;coverage_threshold_of.5.reads_at_edge_of_window
Pf3D7_08_v3	Chappell_et_al_UTR_finder	5UTR	310797	312033	.	+	.	Parent=PF3D7_0805600;coverage_threshold_of.5.reads_at_edge_of_window
Pf3D7_08_v3	Chappell_et_al_UTR_finder	5UTR	318727	319794	.	-	.	Parent=PF3D7_0805700;coverage_threshold_of.5.reads_at_edge_of_window
Pf3D7_08_v3	Chappell_et_al_UTR_finder	5UTR	330005	330187	.	-	.	Parent=PF3D7_0806000;coverage_threshold_of.5.reads_at_edge_of_window
Pf3D7_08_v3	Chappell_et_al_UTR_finder	5UTR	330475	330650	.	+	.	Parent=PF3D7_0806100;coverage_threshold_of.5.reads_at_edge_of_window
Pf3D7_08_v3	Chappell_et_al_UTR_finder	5UTR	333168	333378	.	+	.	Parent=PF3D7_0806200;coverage_threshold_of.5.reads_at_edge_of_window
Pf3D7_08_v3	Chappell_et_al_UTR_finder	5UTR	343255	343424	.	-	.	Parent=PF3D7_0806300;coverage_threshold_of.5.reads_at_edge_of_window
Pf3D7_08_v3	Chappell_et_al_UTR_finder	5UTR	344038	344287	.	+	.	Parent=PF3D7_0806400;coverage_threshold_of.5.reads_at_edge_of_window
Pf3D7_08_v3	Chappell_et_al_UTR_finder	5UTR	347455	348269	.	-	.	Parent=PF3D7_0806500;coverage_threshold_of.5.reads_at_edge_of_window
Pf3D7_08_v3	Chappell_et_al_UTR_finder	5UTR	353363	353536	.	-	.	Parent=PF3D7_0806600;coverage_threshold_of.5.reads_at_edge_of_window
Pf3D7_08_v3	Chappell_et_al_UTR_finder	5UTR	353841	354471	.	+	.	Parent=PF3D7_0806700;coverage_threshold_of.5.reads_at_edge_of_window
Pf3D7_08_v3	Chappell_et_al_UTR_finder	5UTR	366422	367241	.	-	.	Parent=PF3D7_0806800;coverage_threshold_of.5.reads_at_edge_of_window
Pf3D7_08_v3	Chappell_et_al_UTR_finder	5UTR	369747	370478	.	-	.	Parent=PF3D7_0806900;coverage_threshold_of.5.reads_at_edge_of_window
Pf3D7_08_v3	Chappell_et_al_UTR_finder	5UTR	370394	370783	.	+	.	Parent=PF3D7_0807000;coverage_threshold_of.5.reads_at_edge_of_window
Pf3D7_08_v3	Chappell_et_al_UTR_finder	5UTR	376868	376952	.	-	.	Parent=PF3D7_0807100;coverage_threshold_of.5.reads_at_edge_of_window
Pf3D7_08_v3	Chappell_et_al_UTR_finder	5UTR	377439	378023	.	+	.	Parent=PF3D7_0807200;coverage_threshold_of.5.reads_at_edge_of_window
Pf3D7_08_v3	Chappell_et_al_UTR_finder	5UTR	380766	381563	.	+	.	Parent=PF3D7_0807300;coverage_threshold_of.5.reads_at_edge_of_window
Pf3D7_08_v3	Chappell_et_al_UTR_finder	5UTR	383413	384297	.	+	.	Parent=PF3D7_0807400;coverage_threshold_of.5.reads_at_edge_of_window
Pf3D7_08_v3	Chappell_et_al_UTR_finder	5UTR	386301	387218	.	+	.	Parent=PF3D7_0807500;coverage_threshold_of.5.reads_at_edge_of_window
Pf3D7_08_v3	Chappell_et_al_UTR_finder	5UTR	394260	395335	.	-	.	Parent=PF3D7_0807600;coverage_threshold_of.5.reads_at_edge_of_window
Pf3D7_08_v3	Chappell_et_al_UTR_finder	5UTR	398788	399048	.	-	.	Parent=PF3D7_0807700;coverage_threshold_of.5.reads_at_edge_of_window
Pf3D7_08_v3	Chappell_et_al_UTR_finder	5UTR	401361	401398	.	-	.	Parent=PF3D7_0807800;coverage_threshold_of.5.reads_at_edge_of_window
Pf3D7_08_v3	Chappell_et_al_UTR_finder	5UTR	401761	402594	.	+	.	Parent=PF3D7_0807900;coverage_threshold_of.5.reads_at_edge_of_window
Pf3D7_08_v3	Chappell_et_al_UTR_finder	5UTR	404225	404995	.	+	.	Parent=PF3D7_0808000;coverage_threshold_of.5.reads_at_edge_of_window
Pf3D7_08_v3	Chappell_et_al_UTR_finder	5UTR	409306	409935	.	+	.	Parent=PF3D7_0808100;coverage_threshold_of.5.reads_at_edge_of_window
Pf3D7_08_v3	Chappell_et_al_UTR_finder	5UTR	418066	419066	.	-	.	Parent=PF3D7_0808200;coverage_threshold_of.5.reads_at_edge_of_window
Pf3D7_08_v3	Chappell_et_al_UTR_finder	5UTR	419883	421492	.	+	.	Parent=PF3D7_0808300;coverage_threshold_of.5.reads_at_edge_of_window
Pf3D7_08_v3	Chappell_et_al_UTR_finder	5UTR	422708	423526	.	+	.	Parent=PF3D7_0808400;coverage_threshold_of.5.reads_at_edge_of_window
Pf3D7_08_v3	Chappell_et_al_UTR_finder	5UTR	430405	431164	.	+	.	Parent=PF3D7_0808600;coverage_threshold_of.5.reads_at_edge_of_window
Pf3D7_08_v3	Chappell_et_al_UTR_finder	5UTR	459071	459311	.	+	.	Parent=PF3D7_0809100;coverage_threshold_of.5.reads_at_edge_of_window
Pf3D7_08_v3	Chappell_et_al_UTR_finder	5UTR	471894	472481	.	-	.	Parent=PF3D7_0809200;coverage_threshold_of.5.reads_at_edge_of_window
Pf3D7_08_v3	Chappell_et_al_UTR_finder	5UTR	475439	475572	.	+	.	Parent=PF3D7_0809400;coverage_threshold_of.5.reads_at_edge_of_window
Pf3D7_08_v3	Chappell_et_al_UTR_finder	5UTR	478827	478942	.	-	.	Parent=PF3D7_0809500;coverage_threshold_of.5.reads_at_edge_of_window
Pf3D7_08_v3	Chappell_et_al_UTR_finder	5UTR	497383	497431	.	-	.	Parent=PF3D7_0809600;coverage_threshold_of.5.reads_at_edge_of_window
Pf3D7_08_v3	Chappell_et_al_UTR_finder	5UTR	512429	512862	.	-	.	Parent=PF3D7_0809900;coverage_threshold_of.5.reads_at_edge_of_window
Pf3D7_08_v3	Chappell_et_al_UTR_finder	5UTR	517694	518627	.	-	.	Parent=PF3D7_0810000;coverage_threshold_of.5.reads_at_edge_of_window
Pf3D7_08_v3	Chappell_et_al_UTR_finder	5UTR	519992	520724	.	-	.	Parent=PF3D7_0810100;coverage_threshold_of.5.reads_at_edge_of_window
Pf3D7_08_v3	Chappell_et_al_UTR_finder	5UTR	521170	521186	.	+	.	Parent=PF3D7_0810200;coverage_threshold_of.5.reads_at_edge_of_window
Pf3D7_08_v3	Chappell_et_al_UTR_finder	5UTR	527605	530847	.	-	.	Parent=PF3D7_0810300;coverage_threshold_of.5.reads_at_edge_of_window
Pf3D7_08_v3	Chappell_et_al_UTR_finder	5UTR	536620	536642	.	-	.	Parent=PF3D7_0810500;coverage_threshold_of.5.reads_at_edge_of_window
Pf3D7_08_v3	Chappell_et_al_UTR_finder	5UTR	538956	541970	.	+	.	Parent=PF3D7_0810600;coverage_threshold_of.5.reads_at_edge_of_window
Pf3D7_08_v3	Chappell_et_al_UTR_finder	5UTR	547366	547450	.	-	.	Parent=PF3D7_0810700;coverage_threshold_of.5.reads_at_edge_of_window
Pf3D7_08_v3	Chappell_et_al_UTR_finder	5UTR	547896	548199	.	+	.	Parent=PF3D7_0810800;coverage_threshold_of.5.reads_at_edge_of_window
Pf3D7_08_v3	Chappell_et_al_UTR_finder	5UTR	552429	553375	.	-	.	Parent=PF3D7_0810900;coverage_threshold_of.5.reads_at_edge_of_window
Pf3D7_08_v3	Chappell_et_al_UTR_finder	5UTR	553116	554436	.	+	.	Parent=PF3D7_0811000;coverage_threshold_of.5.reads_at_edge_of_window
Pf3D7_08_v3	Chappell_et_al_UTR_finder	5UTR	559507	560018	.	-	.	Parent=PF3D7_0811100;coverage_threshold_of.5.reads_at_edge_of_window
Pf3D7_08_v3	Chappell_et_al_UTR_finder	5UTR	560303	560743	.	+	.	Parent=PF3D7_0811200;coverage_threshold_of.5.reads_at_edge_of_window
Pf3D7_08_v3	Chappell_et_al_UTR_finder	5UTR	565878	567823	.	+	.	Parent=PF3D7_0811300;coverage_threshold_of.5.reads_at_edge_of_window
Pf3D7_08_v3	Chappell_et_al_UTR_finder	5UTR	574372	575985	.	+	.	Parent=PF3D7_0811400;coverage_threshold_of.5.reads_at_edge_of_window
Pf3D7_08_v3	Chappell_et_al_UTR_finder	5UTR	579007	579482	.	+	.	Parent=PF3D7_0811500;coverage_threshold_of.20.reads_at_edge_of_window
Pf3D7_08_v3	Chappell_et_al_UTR_finder	5UTR	586954	589463	.	-	.	Parent=PF3D7_0811600;coverage_threshold_of.5.reads_at_edge_of_window
Pf3D7_08_v3	Chappell_et_al_UTR_finder	5UTR	595413	595639	.	-	.	Parent=PF3D7_0811800;coverage_threshold_of.5.reads_at_edge_of_window
Pf3D7_08_v3	Chappell_et_al_UTR_finder	5UTR	595885	596189	.	+	.	Parent=PF3D7_0811900;coverage_threshold_of.5.reads_at_edge_of_window
Pf3D7_08_v3	Chappell_et_al_UTR_finder	5UTR	602248	602266	.	-	.	Parent=PF3D7_0812000;coverage_threshold_of.5.reads_at_edge_of_window
Pf3D7_08_v3	Chappell_et_al_UTR_finder	5UTR	604520	604922	.	+	.	Parent=PF3D7_0812100;coverage_threshold_of.5.reads_at_edge_of_window
Pf3D7_08_v3	Chappell_et_al_UTR_finder	5UTR	617822	617931	.	-	.	Parent=PF3D7_0812200;coverage_threshold_of.5.reads_at_edge_of_window
Pf3D7_08_v3	Chappell_et_al_UTR_finder	5UTR	623443	624649	.	-	.	Parent=PF3D7_0812400;coverage_threshold_of.5.reads_at_edge_of_window
Pf3D7_08_v3	Chappell_et_al_UTR_finder	5UTR	628946	630796	.	-	.	Parent=PF3D7_0812500;coverage_threshold_of.5.reads_at_edge_of_window
Pf3D7_08_v3	Chappell_et_al_UTR_finder	5UTR	632230	632632	.	-	.	Parent=PF3D7_0812600;coverage_threshold_of.5.reads_at_edge_of_window
Pf3D7_08_v3	Chappell_et_al_UTR_finder	5UTR	633221	633989	.	+	.	Parent=PF3D7_0812700;coverage_threshold_of.5.reads_at_edge_of_window
Pf3D7_08_v3	Chappell_et_al_UTR_finder	5UTR	644886	645158	.	-	.	Parent=PF3D7_0813000;coverage_threshold_of.5.reads_at_edge_of_window
Pf3D7_08_v3	Chappell_et_al_UTR_finder	5UTR	649305	650135	.	-	.	Parent=PF3D7_0813100;coverage_threshold_of.5.reads_at_edge_of_window
Pf3D7_08_v3	Chappell_et_al_UTR_finder	5UTR	652805	654029	.	-	.	Parent=PF3D7_0813200;coverage_threshold_of.5.reads_at_edge_of_window
Pf3D7_08_v3	Chappell_et_al_UTR_finder	5UTR	655382	656077	.	+	.	Parent=PF3D7_0813300;coverage_threshold_of.5.reads_at_edge_of_window
Pf3D7_08_v3	Chappell_et_al_UTR_finder	5UTR	662096	664292	.	-	.	Parent=PF3D7_0813400;coverage_threshold_of.5.reads_at_edge_of_window
Pf3D7_08_v3	Chappell_et_al_UTR_finder	5UTR	668841	669540	.	+	.	Parent=PF3D7_0813600;coverage_threshold_of.5.reads_at_edge_of_window
Pf3D7_08_v3	Chappell_et_al_UTR_finder	5UTR	675417	675700	.	-	.	Parent=PF3D7_0813700;coverage_threshold_of.5.reads_at_edge_of_window
Pf3D7_08_v3	Chappell_et_al_UTR_finder	5UTR	676314	676390	.	+	.	Parent=PF3D7_0813800;coverage_threshold_of.5.reads_at_edge_of_window
Pf3D7_08_v3	Chappell_et_al_UTR_finder	5UTR	678726	679757	.	-	.	Parent=PF3D7_0813900;coverage_threshold_of.5.reads_at_edge_of_window
Pf3D7_08_v3	Chappell_et_al_UTR_finder	5UTR	679355	680956	.	+	.	Parent=PF3D7_0814000;coverage_threshold_of.5.reads_at_edge_of_window
Pf3D7_08_v3	Chappell_et_al_UTR_finder	5UTR	683573	685003	.	-	.	Parent=PF3D7_0814100;coverage_threshold_of.5.reads_at_edge_of_window
Pf3D7_08_v3	Chappell_et_al_UTR_finder	5UTR	684997	687339	.	+	.	Parent=PF3D7_0814200;coverage_threshold_of.5.reads_at_edge_of_window
Pf3D7_08_v3	Chappell_et_al_UTR_finder	5UTR	694144	694542	.	-	.	Parent=PF3D7_0814300;coverage_threshold_of.5.reads_at_edge_of_window
Pf3D7_08_v3	Chappell_et_al_UTR_finder	5UTR	697523	697978	.	-	.	Parent=PF3D7_0814400;coverage_threshold_of.5.reads_at_edge_of_window
Pf3D7_08_v3	Chappell_et_al_UTR_finder	5UTR	699666	700375	.	+	.	Parent=PF3D7_0814500;coverage_threshold_of.5.reads_at_edge_of_window
Pf3D7_08_v3	Chappell_et_al_UTR_finder	5UTR	705804	706075	.	+	.	Parent=PF3D7_0814700;coverage_threshold_of.5.reads_at_edge_of_window
Pf3D7_08_v3	Chappell_et_al_UTR_finder	5UTR	707792	708227	.	+	.	Parent=PF3D7_0814900;coverage_threshold_of.5.reads_at_edge_of_window
Pf3D7_08_v3	Chappell_et_al_UTR_finder	5UTR	710601	711020	.	-	.	Parent=PF3D7_0815000;coverage_threshold_of.5.reads_at_edge_of_window
Pf3D7_08_v3	Chappell_et_al_UTR_finder	5UTR	716216	717112	.	+	.	Parent=PF3D7_0815200;coverage_threshold_of.5.reads_at_edge_of_window
Pf3D7_08_v3	Chappell_et_al_UTR_finder	5UTR	721348	721927	.	+	.	Parent=PF3D7_0815300;coverage_threshold_of.5.reads_at_edge_of_window
Pf3D7_08_v3	Chappell_et_al_UTR_finder	5UTR	726503	726860	.	-	.	Parent=PF3D7_0815400;coverage_threshold_of.5.reads_at_edge_of_window
Pf3D7_08_v3	Chappell_et_al_UTR_finder	5UTR	727118	727661	.	+	.	Parent=PF3D7_0815500;coverage_threshold_of.5.reads_at_edge_of_window
Pf3D7_08_v3	Chappell_et_al_UTR_finder	5UTR	732188	732584	.	-	.	Parent=PF3D7_0815600;coverage_threshold_of.5.reads_at_edge_of_window
Pf3D7_08_v3	Chappell_et_al_UTR_finder	5UTR	734574	735068	.	-	.	Parent=PF3D7_0815700;coverage_threshold_of.5.reads_at_edge_of_window
Pf3D7_08_v3	Chappell_et_al_UTR_finder	5UTR	741182	742006	.	-	.	Parent=PF3D7_0815800;coverage_threshold_of.5.reads_at_edge_of_window
Pf3D7_08_v3	Chappell_et_al_UTR_finder	5UTR	747489	748084	.	-	.	Parent=PF3D7_0816000;coverage_threshold_of.5.reads_at_edge_of_window
Pf3D7_08_v3	Chappell_et_al_UTR_finder	5UTR	748331	748652	.	+	.	Parent=PF3D7_0816100;coverage_threshold_of.5.reads_at_edge_of_window
Pf3D7_08_v3	Chappell_et_al_UTR_finder	5UTR	750712	751095	.	-	.	Parent=PF3D7_0816200;coverage_threshold_of.10.reads_at_edge_of_window
Pf3D7_08_v3	Chappell_et_al_UTR_finder	5UTR	756978	757223	.	+	.	Parent=PF3D7_0816400;coverage_threshold_of.5.reads_at_edge_of_window
Pf3D7_08_v3	Chappell_et_al_UTR_finder	5UTR	765331	765908	.	-	.	Parent=PF3D7_0816600;coverage_threshold_of.5.reads_at_edge_of_window
Pf3D7_08_v3	Chappell_et_al_UTR_finder	5UTR	766329	767109	.	+	.	Parent=PF3D7_0816700;coverage_threshold_of.5.reads_at_edge_of_window
Pf3D7_08_v3	Chappell_et_al_UTR_finder	5UTR	769793	769803	.	-	.	Parent=PF3D7_0816800;coverage_threshold_of.5.reads_at_edge_of_window
Pf3D7_08_v3	Chappell_et_al_UTR_finder	5UTR	770704	770945	.	+	.	Parent=PF3D7_0816900;coverage_threshold_of.5.reads_at_edge_of_window
Pf3D7_08_v3	Chappell_et_al_UTR_finder	5UTR	774134	774298	.	+	.	Parent=PF3D7_0817100;coverage_threshold_of.5.reads_at_edge_of_window
Pf3D7_08_v3	Chappell_et_al_UTR_finder	5UTR	779648	780434	.	-	.	Parent=PF3D7_0817200;coverage_threshold_of.5.reads_at_edge_of_window
Pf3D7_08_v3	Chappell_et_al_UTR_finder	5UTR	789617	791836	.	-	.	Parent=PF3D7_0817300;coverage_threshold_of.5.reads_at_edge_of_window
Pf3D7_08_v3	Chappell_et_al_UTR_finder	5UTR	797807	798695	.	-	.	Parent=PF3D7_0817400;coverage_threshold_of.5.reads_at_edge_of_window
Pf3D7_08_v3	Chappell_et_al_UTR_finder	5UTR	798401	798776	.	+	.	Parent=PF3D7_0817500;coverage_threshold_of.5.reads_at_edge_of_window
Pf3D7_08_v3	Chappell_et_al_UTR_finder	5UTR	804035	804715	.	-	.	Parent=PF3D7_0817600;coverage_threshold_of.10.reads_at_edge_of_window
Pf3D7_08_v3	Chappell_et_al_UTR_finder	5UTR	813466	814055	.	-	.	Parent=PF3D7_0817700;coverage_threshold_of.5.reads_at_edge_of_window
Pf3D7_08_v3	Chappell_et_al_UTR_finder	5UTR	814303	815149	.	+	.	Parent=PF3D7_0817800;coverage_threshold_of.5.reads_at_edge_of_window
Pf3D7_08_v3	Chappell_et_al_UTR_finder	5UTR	817103	818583	.	-	.	Parent=PF3D7_0817900;coverage_threshold_of.5.reads_at_edge_of_window
Pf3D7_08_v3	Chappell_et_al_UTR_finder	5UTR	819137	821333	.	+	.	Parent=PF3D7_0818000;coverage_threshold_of.5.reads_at_edge_of_window
Pf3D7_08_v3	Chappell_et_al_UTR_finder	5UTR	824369	824563	.	+	.	Parent=PF3D7_0818100;coverage_threshold_of.5.reads_at_edge_of_window
Pf3D7_08_v3	Chappell_et_al_UTR_finder	5UTR	827788	830005	.	+	.	Parent=PF3D7_0818200;coverage_threshold_of.5.reads_at_edge_of_window
Pf3D7_08_v3	Chappell_et_al_UTR_finder	5UTR	836849	837041	.	-	.	Parent=PF3D7_0818400;coverage_threshold_of.5.reads_at_edge_of_window
Pf3D7_08_v3	Chappell_et_al_UTR_finder	5UTR	841264	842316	.	+	.	Parent=PF3D7_0818500;coverage_threshold_of.5.reads_at_edge_of_window
Pf3D7_08_v3	Chappell_et_al_UTR_finder	5UTR	847381	847530	.	-	.	Parent=PF3D7_0818600;coverage_threshold_of.5.reads_at_edge_of_window
Pf3D7_08_v3	Chappell_et_al_UTR_finder	5UTR	852948	854736	.	-	.	Parent=PF3D7_0818700;coverage_threshold_of.5.reads_at_edge_of_window
Pf3D7_08_v3	Chappell_et_al_UTR_finder	5UTR	856743	857162	.	-	.	Parent=PF3D7_0818800;coverage_threshold_of.5.reads_at_edge_of_window
Pf3D7_08_v3	Chappell_et_al_UTR_finder	5UTR	858550	860383	.	+	.	Parent=PF3D7_0818900;coverage_threshold_of.5.reads_at_edge_of_window
Pf3D7_08_v3	Chappell_et_al_UTR_finder	5UTR	868138	868820	.	-	.	Parent=PF3D7_0819000;coverage_threshold_of.5.reads_at_edge_of_window
Pf3D7_08_v3	Chappell_et_al_UTR_finder	5UTR	869033	869561	.	+	.	Parent=PF3D7_0819100;coverage_threshold_of.5.reads_at_edge_of_window
Pf3D7_08_v3	Chappell_et_al_UTR_finder	5UTR	873926	874366	.	+	.	Parent=PF3D7_0819300;coverage_threshold_of.5.reads_at_edge_of_window
Pf3D7_08_v3	Chappell_et_al_UTR_finder	5UTR	881047	881589	.	+	.	Parent=PF3D7_0819500;coverage_threshold_of.5.reads_at_edge_of_window
Pf3D7_08_v3	Chappell_et_al_UTR_finder	5UTR	886137	886765	.	-	.	Parent=PF3D7_0819600;coverage_threshold_of.5.reads_at_edge_of_window
Pf3D7_08_v3	Chappell_et_al_UTR_finder	5UTR	899658	899705	.	-	.	Parent=PF3D7_0819900;coverage_threshold_of.5.reads_at_edge_of_window
Pf3D7_08_v3	Chappell_et_al_UTR_finder	5UTR	907715	908628	.	-	.	Parent=PF3D7_0820000;coverage_threshold_of.5.reads_at_edge_of_window
Pf3D7_08_v3	Chappell_et_al_UTR_finder	5UTR	910717	910928	.	-	.	Parent=PF3D7_0820100;coverage_threshold_of.5.reads_at_edge_of_window
Pf3D7_08_v3	Chappell_et_al_UTR_finder	5UTR	914250	914319	.	-	.	Parent=PF3D7_0820200;coverage_threshold_of.5.reads_at_edge_of_window
Pf3D7_08_v3	Chappell_et_al_UTR_finder	5UTR	917497	919054	.	+	.	Parent=PF3D7_0820300;coverage_threshold_of.5.reads_at_edge_of_window
Pf3D7_08_v3	Chappell_et_al_UTR_finder	5UTR	921931	922207	.	+	.	Parent=PF3D7_0820400;coverage_threshold_of.10.reads_at_edge_of_window
Pf3D7_08_v3	Chappell_et_al_UTR_finder	5UTR	925054	925112	.	+	.	Parent=PF3D7_0820500;coverage_threshold_of.5.reads_at_edge_of_window
Pf3D7_08_v3	Chappell_et_al_UTR_finder	5UTR	928546	929144	.	+	.	Parent=PF3D7_0820600;coverage_threshold_of.5.reads_at_edge_of_window
Pf3D7_08_v3	Chappell_et_al_UTR_finder	5UTR	931673	932320	.	+	.	Parent=PF3D7_0820700;coverage_threshold_of.5.reads_at_edge_of_window
Pf3D7_08_v3	Chappell_et_al_UTR_finder	5UTR	938877	939277	.	-	.	Parent=PF3D7_0820800;coverage_threshold_of.20.reads_at_edge_of_window
Pf3D7_08_v3	Chappell_et_al_UTR_finder	5UTR	944646	944689	.	-	.	Parent=PF3D7_0820900;coverage_threshold_of.5.reads_at_edge_of_window
Pf3D7_08_v3	Chappell_et_al_UTR_finder	5UTR	948437	948744	.	+	.	Parent=PF3D7_0821000;coverage_threshold_of.5.reads_at_edge_of_window
Pf3D7_08_v3	Chappell_et_al_UTR_finder	5UTR	952488	953447	.	+	.	Parent=PF3D7_0821100;coverage_threshold_of.5.reads_at_edge_of_window
Pf3D7_08_v3	Chappell_et_al_UTR_finder	5UTR	957099	957497	.	+	.	Parent=PF3D7_0821200;coverage_threshold_of.5.reads_at_edge_of_window
Pf3D7_08_v3	Chappell_et_al_UTR_finder	5UTR	961741	962106	.	-	.	Parent=PF3D7_0821300;coverage_threshold_of.5.reads_at_edge_of_window
Pf3D7_08_v3	Chappell_et_al_UTR_finder	5UTR	964289	965821	.	+	.	Parent=PF3D7_0821400;coverage_threshold_of.5.reads_at_edge_of_window
Pf3D7_08_v3	Chappell_et_al_UTR_finder	5UTR	968741	969151	.	-	.	Parent=PF3D7_0821500;coverage_threshold_of.5.reads_at_edge_of_window
Pf3D7_08_v3	Chappell_et_al_UTR_finder	5UTR	969674	969689	.	+	.	Parent=PF3D7_0821600;coverage_threshold_of.5.reads_at_edge_of_window
Pf3D7_08_v3	Chappell_et_al_UTR_finder	5UTR	972554	973585	.	+	.	Parent=PF3D7_0821700;coverage_threshold_of.5.reads_at_edge_of_window
Pf3D7_08_v3	Chappell_et_al_UTR_finder	5UTR	974967	976073	.	+	.	Parent=PF3D7_0821800;coverage_threshold_of.5.reads_at_edge_of_window
Pf3D7_08_v3	Chappell_et_al_UTR_finder	5UTR	978189	978474	.	-	.	Parent=PF3D7_0821900;coverage_threshold_of.5.reads_at_edge_of_window
Pf3D7_08_v3	Chappell_et_al_UTR_finder	5UTR	978451	978797	.	+	.	Parent=PF3D7_0822000;coverage_threshold_of.5.reads_at_edge_of_window
Pf3D7_08_v3	Chappell_et_al_UTR_finder	5UTR	981723	982153	.	-	.	Parent=PF3D7_0822100;coverage_threshold_of.5.reads_at_edge_of_window
Pf3D7_08_v3	Chappell_et_al_UTR_finder	5UTR	982546	982569	.	+	.	Parent=PF3D7_0822200;coverage_threshold_of.5.reads_at_edge_of_window
Pf3D7_08_v3	Chappell_et_al_UTR_finder	5UTR	988764	989078	.	-	.	Parent=PF3D7_0822300;coverage_threshold_of.5.reads_at_edge_of_window
Pf3D7_08_v3	Chappell_et_al_UTR_finder	5UTR	989973	990249	.	+	.	Parent=PF3D7_0822400;coverage_threshold_of.5.reads_at_edge_of_window
Pf3D7_08_v3	Chappell_et_al_UTR_finder	5UTR	993966	994306	.	-	.	Parent=PF3D7_0822500;coverage_threshold_of.5.reads_at_edge_of_window
Pf3D7_08_v3	Chappell_et_al_UTR_finder	5UTR	996626	997054	.	+	.	Parent=PF3D7_0822600;coverage_threshold_of.5.reads_at_edge_of_window
Pf3D7_08_v3	Chappell_et_al_UTR_finder	5UTR	1003756	1004032	.	-	.	Parent=PF3D7_0822700;coverage_threshold_of.5.reads_at_edge_of_window
Pf3D7_08_v3	Chappell_et_al_UTR_finder	5UTR	1005414	1005835	.	+	.	Parent=PF3D7_0822800;coverage_threshold_of.5.reads_at_edge_of_window
Pf3D7_08_v3	Chappell_et_al_UTR_finder	5UTR	1011308	1011755	.	-	.	Parent=PF3D7_0822900;coverage_threshold_of.5.reads_at_edge_of_window
Pf3D7_08_v3	Chappell_et_al_UTR_finder	5UTR	1017377	1017485	.	-	.	Parent=PF3D7_0823000;coverage_threshold_of.5.reads_at_edge_of_window
Pf3D7_08_v3	Chappell_et_al_UTR_finder	5UTR	1019269	1021346	.	-	.	Parent=PF3D7_0823100;coverage_threshold_of.5.reads_at_edge_of_window
Pf3D7_08_v3	Chappell_et_al_UTR_finder	5UTR	1023847	1025708	.	-	.	Parent=PF3D7_0823200;coverage_threshold_of.5.reads_at_edge_of_window
Pf3D7_08_v3	Chappell_et_al_UTR_finder	5UTR	1028410	1028751	.	+	.	Parent=PF3D7_0823300;coverage_threshold_of.5.reads_at_edge_of_window
Pf3D7_08_v3	Chappell_et_al_UTR_finder	5UTR	1038609	1038764	.	-	.	Parent=PF3D7_0823500;coverage_threshold_of.5.reads_at_edge_of_window
Pf3D7_08_v3	Chappell_et_al_UTR_finder	5UTR	1041212	1041357	.	-	.	Parent=PF3D7_0823600;coverage_threshold_of.10.reads_at_edge_of_window
Pf3D7_08_v3	Chappell_et_al_UTR_finder	5UTR	1042328	1042613	.	-	.	Parent=PF3D7_0823700;coverage_threshold_of.5.reads_at_edge_of_window
Pf3D7_08_v3	Chappell_et_al_UTR_finder	5UTR	1042935	1043812	.	+	.	Parent=PF3D7_0823800;coverage_threshold_of.5.reads_at_edge_of_window
Pf3D7_08_v3	Chappell_et_al_UTR_finder	5UTR	1047155	1047550	.	+	.	Parent=PF3D7_0823900;coverage_threshold_of.5.reads_at_edge_of_window
Pf3D7_08_v3	Chappell_et_al_UTR_finder	5UTR	1051706	1051936	.	-	.	Parent=PF3D7_0824000;coverage_threshold_of.5.reads_at_edge_of_window
Pf3D7_08_v3	Chappell_et_al_UTR_finder	5UTR	1052541	1052770	.	+	.	Parent=PF3D7_0824100;coverage_threshold_of.5.reads_at_edge_of_window
Pf3D7_08_v3	Chappell_et_al_UTR_finder	5UTR	1054798	1055134	.	+	.	Parent=PF3D7_0824200;coverage_threshold_of.5.reads_at_edge_of_window
Pf3D7_08_v3	Chappell_et_al_UTR_finder	5UTR	1064062	1065384	.	-	.	Parent=PF3D7_0824400;coverage_threshold_of.5.reads_at_edge_of_window
Pf3D7_08_v3	Chappell_et_al_UTR_finder	5UTR	1066036	1066153	.	+	.	Parent=PF3D7_0824500;coverage_threshold_of.5.reads_at_edge_of_window
Pf3D7_08_v3	Chappell_et_al_UTR_finder	5UTR	1068408	1068562	.	+	.	Parent=PF3D7_0824600;coverage_threshold_of.5.reads_at_edge_of_window
Pf3D7_08_v3	Chappell_et_al_UTR_finder	5UTR	1070718	1070987	.	+	.	Parent=PF3D7_0824700;coverage_threshold_of.5.reads_at_edge_of_window
Pf3D7_08_v3	Chappell_et_al_UTR_finder	5UTR	1075261	1075799	.	+	.	Parent=PF3D7_0824800;coverage_threshold_of.5.reads_at_edge_of_window
Pf3D7_08_v3	Chappell_et_al_UTR_finder	5UTR	1082992	1083413	.	-	.	Parent=PF3D7_0824900;coverage_threshold_of.5.reads_at_edge_of_window
Pf3D7_08_v3	Chappell_et_al_UTR_finder	5UTR	1085451	1086047	.	+	.	Parent=PF3D7_0825000;coverage_threshold_of.5.reads_at_edge_of_window
Pf3D7_08_v3	Chappell_et_al_UTR_finder	5UTR	1093439	1093689	.	+	.	Parent=PF3D7_0825200;coverage_threshold_of.10.reads_at_edge_of_window
Pf3D7_08_v3	Chappell_et_al_UTR_finder	5UTR	1095563	1095972	.	-	.	Parent=PF3D7_0825300;coverage_threshold_of.5.reads_at_edge_of_window
Pf3D7_08_v3	Chappell_et_al_UTR_finder	5UTR	1096198	1096422	.	+	.	Parent=PF3D7_0825400;coverage_threshold_of.5.reads_at_edge_of_window
Pf3D7_08_v3	Chappell_et_al_UTR_finder	5UTR	1097742	1098483	.	+	.	Parent=PF3D7_0825500;coverage_threshold_of.5.reads_at_edge_of_window
Pf3D7_08_v3	Chappell_et_al_UTR_finder	5UTR	1101074	1101453	.	-	.	Parent=PF3D7_0825600;coverage_threshold_of.5.reads_at_edge_of_window
Pf3D7_08_v3	Chappell_et_al_UTR_finder	5UTR	1105631	1106047	.	+	.	Parent=PF3D7_0825900;coverage_threshold_of.5.reads_at_edge_of_window
Pf3D7_08_v3	Chappell_et_al_UTR_finder	5UTR	1108918	1109275	.	+	.	Parent=PF3D7_0826000;coverage_threshold_of.5.reads_at_edge_of_window
Pf3D7_08_v3	Chappell_et_al_UTR_finder	5UTR	1139145	1140853	.	-	.	Parent=PF3D7_0826100;coverage_threshold_of.5.reads_at_edge_of_window
Pf3D7_08_v3	Chappell_et_al_UTR_finder	5UTR	1144934	1146166	.	+	.	Parent=PF3D7_0826300;coverage_threshold_of.5.reads_at_edge_of_window
Pf3D7_08_v3	Chappell_et_al_UTR_finder	5UTR	1151361	1152301	.	+	.	Parent=PF3D7_0826500;coverage_threshold_of.5.reads_at_edge_of_window
Pf3D7_08_v3	Chappell_et_al_UTR_finder	5UTR	1158152	1158860	.	-	.	Parent=PF3D7_0826600;coverage_threshold_of.5.reads_at_edge_of_window
Pf3D7_08_v3	Chappell_et_al_UTR_finder	5UTR	1161709	1162786	.	-	.	Parent=PF3D7_0826700;coverage_threshold_of.5.reads_at_edge_of_window
Pf3D7_08_v3	Chappell_et_al_UTR_finder	5UTR	1164491	1164654	.	+	.	Parent=PF3D7_0826900;coverage_threshold_of.5.reads_at_edge_of_window
Pf3D7_08_v3	Chappell_et_al_UTR_finder	5UTR	1171449	1171585	.	-	.	Parent=PF3D7_0827000;coverage_threshold_of.5.reads_at_edge_of_window
Pf3D7_08_v3	Chappell_et_al_UTR_finder	5UTR	1172102	1172393	.	+	.	Parent=PF3D7_0827100;coverage_threshold_of.5.reads_at_edge_of_window
Pf3D7_08_v3	Chappell_et_al_UTR_finder	5UTR	1181264	1181294	.	+	.	Parent=PF3D7_0827300;coverage_threshold_of.5.reads_at_edge_of_window
Pf3D7_08_v3	Chappell_et_al_UTR_finder	5UTR	1185861	1186174	.	+	.	Parent=PF3D7_0827500;coverage_threshold_of.5.reads_at_edge_of_window
Pf3D7_08_v3	Chappell_et_al_UTR_finder	5UTR	1192926	1193439	.	-	.	Parent=PF3D7_0827600;coverage_threshold_of.5.reads_at_edge_of_window
Pf3D7_08_v3	Chappell_et_al_UTR_finder	5UTR	1198717	1198857	.	+	.	Parent=PF3D7_0827800;coverage_threshold_of.5.reads_at_edge_of_window
Pf3D7_08_v3	Chappell_et_al_UTR_finder	5UTR	1208395	1209016	.	-	.	Parent=PF3D7_0827900;coverage_threshold_of.5.reads_at_edge_of_window
Pf3D7_08_v3	Chappell_et_al_UTR_finder	5UTR	1215631	1215795	.	-	.	Parent=PF3D7_0828100;coverage_threshold_of.5.reads_at_edge_of_window
Pf3D7_08_v3	Chappell_et_al_UTR_finder	5UTR	1215932	1216270	.	+	.	Parent=PF3D7_0828200;coverage_threshold_of.5.reads_at_edge_of_window
Pf3D7_08_v3	Chappell_et_al_UTR_finder	5UTR	1222684	1223432	.	-	.	Parent=PF3D7_0828300;coverage_threshold_of.5.reads_at_edge_of_window
Pf3D7_08_v3	Chappell_et_al_UTR_finder	5UTR	1225864	1226051	.	-	.	Parent=PF3D7_0828400;coverage_threshold_of.5.reads_at_edge_of_window
Pf3D7_08_v3	Chappell_et_al_UTR_finder	5UTR	1228410	1228476	.	-	.	Parent=PF3D7_0828500;coverage_threshold_of.5.reads_at_edge_of_window
Pf3D7_08_v3	Chappell_et_al_UTR_finder	5UTR	1232133	1232493	.	-	.	Parent=PF3D7_0828600;coverage_threshold_of.5.reads_at_edge_of_window
Pf3D7_08_v3	Chappell_et_al_UTR_finder	5UTR	1232769	1233371	.	+	.	Parent=PF3D7_0828700;coverage_threshold_of.5.reads_at_edge_of_window
Pf3D7_08_v3	Chappell_et_al_UTR_finder	5UTR	1239502	1241229	.	-	.	Parent=PF3D7_0828800;coverage_threshold_of.5.reads_at_edge_of_window
Pf3D7_08_v3	Chappell_et_al_UTR_finder	5UTR	1242896	1243830	.	-	.	Parent=PF3D7_0828900;coverage_threshold_of.5.reads_at_edge_of_window
Pf3D7_08_v3	Chappell_et_al_UTR_finder	5UTR	1245160	1245210	.	+	.	Parent=PF3D7_0829000;coverage_threshold_of.5.reads_at_edge_of_window
Pf3D7_08_v3	Chappell_et_al_UTR_finder	5UTR	1251559	1252348	.	+	.	Parent=PF3D7_0829100;coverage_threshold_of.15.reads_at_edge_of_window
Pf3D7_08_v3	Chappell_et_al_UTR_finder	5UTR	1254418	1254557	.	+	.	Parent=PF3D7_0829200;coverage_threshold_of.5.reads_at_edge_of_window
Pf3D7_08_v3	Chappell_et_al_UTR_finder	5UTR	1255816	1256554	.	+	.	Parent=PF3D7_0829300;coverage_threshold_of.5.reads_at_edge_of_window
Pf3D7_08_v3	Chappell_et_al_UTR_finder	5UTR	1259042	1260032	.	-	.	Parent=PF3D7_0829400;coverage_threshold_of.40.reads_at_edge_of_window
Pf3D7_08_v3	Chappell_et_al_UTR_finder	5UTR	1266699	1267062	.	-	.	Parent=PF3D7_0829500;coverage_threshold_of.5.reads_at_edge_of_window
Pf3D7_08_v3	Chappell_et_al_UTR_finder	5UTR	1268752	1269134	.	+	.	Parent=PF3D7_0829600;coverage_threshold_of.5.reads_at_edge_of_window
Pf3D7_08_v3	Chappell_et_al_UTR_finder	5UTR	1293204	1294021	.	+	.	Parent=PF3D7_0830400;coverage_threshold_of.5.reads_at_edge_of_window
Pf3D7_08_v3	Chappell_et_al_UTR_finder	5UTR	1298329	1299431	.	-	.	Parent=PF3D7_0830500;coverage_threshold_of.5.reads_at_edge_of_window
Pf3D7_08_v3	Chappell_et_al_UTR_finder	5UTR	1301831	1303322	.	+	.	Parent=PF3D7_0830600;coverage_threshold_of.5.reads_at_edge_of_window
Pf3D7_08_v3	Chappell_et_al_UTR_finder	5UTR	1306209	1307052	.	+	.	Parent=PF3D7_0830700;coverage_threshold_of.5.reads_at_edge_of_window
Pf3D7_08_v3	Chappell_et_al_UTR_finder	5UTR	1309285	1310636	.	+	.	Parent=PF3D7_0830800;coverage_threshold_of.5.reads_at_edge_of_window
Pf3D7_08_v3	Chappell_et_al_UTR_finder	5UTR	1318342	1318914	.	-	.	Parent=PF3D7_0830900;coverage_threshold_of.5.reads_at_edge_of_window
Pf3D7_08_v3	Chappell_et_al_UTR_finder	5UTR	1320917	1321416	.	+	.	Parent=PF3D7_0831000;coverage_threshold_of.5.reads_at_edge_of_window
Pf3D7_08_v3	Chappell_et_al_UTR_finder	5UTR	1324597	1325143	.	+	.	Parent=PF3D7_0831100;coverage_threshold_of.5.reads_at_edge_of_window
Pf3D7_08_v3	Chappell_et_al_UTR_finder	5UTR	1332590	1333287	.	+	.	Parent=PF3D7_0831200;coverage_threshold_of.5.reads_at_edge_of_window
Pf3D7_08_v3	Chappell_et_al_UTR_finder	5UTR	1337791	1339658	.	+	.	Parent=PF3D7_0831300;coverage_threshold_of.5.reads_at_edge_of_window
Pf3D7_08_v3	Chappell_et_al_UTR_finder	5UTR	1345488	1345903	.	-	.	Parent=PF3D7_0831400;coverage_threshold_of.5.reads_at_edge_of_window
Pf3D7_08_v3	Chappell_et_al_UTR_finder	5UTR	1352286	1353455	.	+	.	Parent=PF3D7_0831500;coverage_threshold_of.5.reads_at_edge_of_window
Pf3D7_08_v3	Chappell_et_al_UTR_finder	5UTR	1358188	1358313	.	+	.	Parent=PF3D7_0831600;coverage_threshold_of.5.reads_at_edge_of_window
Pf3D7_08_v3	Chappell_et_al_UTR_finder	5UTR	1367507	1369862	.	-	.	Parent=PF3D7_0831700;coverage_threshold_of.5.reads_at_edge_of_window
Pf3D7_08_v3	Chappell_et_al_UTR_finder	5UTR	1375300	1376988	.	-	.	Parent=PF3D7_0831800;coverage_threshold_of.5.reads_at_edge_of_window
Pf3D7_08_v3	Chappell_et_al_UTR_finder	5UTR	1391454	1392167	.	+	.	Parent=PF3D7_0832200;coverage_threshold_of.5.reads_at_edge_of_window
Pf3D7_09_v3	Chappell_et_al_UTR_finder	5UTR	82999	83382	.	-	.	Parent=PF3D7_0901700;coverage_threshold_of.5.reads_at_edge_of_window
Pf3D7_09_v3	Chappell_et_al_UTR_finder	5UTR	83928	84623	.	+	.	Parent=PF3D7_0901800;coverage_threshold_of.5.reads_at_edge_of_window
Pf3D7_09_v3	Chappell_et_al_UTR_finder	5UTR	88076	88318	.	-	.	Parent=PF3D7_0901900;coverage_threshold_of.5.reads_at_edge_of_window
Pf3D7_09_v3	Chappell_et_al_UTR_finder	5UTR	91296	92043	.	-	.	Parent=PF3D7_0902000;coverage_threshold_of.5.reads_at_edge_of_window
Pf3D7_09_v3	Chappell_et_al_UTR_finder	5UTR	95614	95820	.	-	.	Parent=PF3D7_0902100;coverage_threshold_of.5.reads_at_edge_of_window
Pf3D7_09_v3	Chappell_et_al_UTR_finder	5UTR	100340	101528	.	-	.	Parent=PF3D7_0902200;coverage_threshold_of.5.reads_at_edge_of_window
Pf3D7_09_v3	Chappell_et_al_UTR_finder	5UTR	104594	105045	.	-	.	Parent=PF3D7_0902300;coverage_threshold_of.5.reads_at_edge_of_window
Pf3D7_09_v3	Chappell_et_al_UTR_finder	5UTR	111330	112128	.	-	.	Parent=PF3D7_0902500;coverage_threshold_of.5.reads_at_edge_of_window
Pf3D7_09_v3	Chappell_et_al_UTR_finder	5UTR	125007	125252	.	-	.	Parent=PF3D7_0902800;coverage_threshold_of.5.reads_at_edge_of_window
Pf3D7_09_v3	Chappell_et_al_UTR_finder	5UTR	128833	129223	.	+	.	Parent=PF3D7_0903000;coverage_threshold_of.5.reads_at_edge_of_window
Pf3D7_09_v3	Chappell_et_al_UTR_finder	5UTR	130938	131208	.	-	.	Parent=PF3D7_0903100;coverage_threshold_of.5.reads_at_edge_of_window
Pf3D7_09_v3	Chappell_et_al_UTR_finder	5UTR	135588	136372	.	-	.	Parent=PF3D7_0903200;coverage_threshold_of.5.reads_at_edge_of_window
Pf3D7_09_v3	Chappell_et_al_UTR_finder	5UTR	138715	140976	.	+	.	Parent=PF3D7_0903300;coverage_threshold_of.5.reads_at_edge_of_window
Pf3D7_09_v3	Chappell_et_al_UTR_finder	5UTR	159542	161672	.	-	.	Parent=PF3D7_0903400;coverage_threshold_of.5.reads_at_edge_of_window
Pf3D7_09_v3	Chappell_et_al_UTR_finder	5UTR	162043	162768	.	+	.	Parent=PF3D7_0903500;coverage_threshold_of.5.reads_at_edge_of_window
Pf3D7_09_v3	Chappell_et_al_UTR_finder	5UTR	168458	168492	.	+	.	Parent=PF3D7_0903600;coverage_threshold_of.5.reads_at_edge_of_window
Pf3D7_09_v3	Chappell_et_al_UTR_finder	5UTR	174409	175541	.	+	.	Parent=PF3D7_0903700;coverage_threshold_of.5.reads_at_edge_of_window
Pf3D7_09_v3	Chappell_et_al_UTR_finder	5UTR	184821	185820	.	+	.	Parent=PF3D7_0903900;coverage_threshold_of.5.reads_at_edge_of_window
Pf3D7_09_v3	Chappell_et_al_UTR_finder	5UTR	188623	188908	.	-	.	Parent=PF3D7_0904000;coverage_threshold_of.5.reads_at_edge_of_window
Pf3D7_09_v3	Chappell_et_al_UTR_finder	5UTR	197658	197866	.	+	.	Parent=PF3D7_0904200;coverage_threshold_of.5.reads_at_edge_of_window
Pf3D7_09_v3	Chappell_et_al_UTR_finder	5UTR	208726	209281	.	-	.	Parent=PF3D7_0904400;coverage_threshold_of.5.reads_at_edge_of_window
Pf3D7_09_v3	Chappell_et_al_UTR_finder	5UTR	209347	210076	.	+	.	Parent=PF3D7_0904500;coverage_threshold_of.5.reads_at_edge_of_window
Pf3D7_09_v3	Chappell_et_al_UTR_finder	5UTR	211700	212514	.	+	.	Parent=PF3D7_0904600;coverage_threshold_of.5.reads_at_edge_of_window
Pf3D7_09_v3	Chappell_et_al_UTR_finder	5UTR	219463	219855	.	-	.	Parent=PF3D7_0904700;coverage_threshold_of.5.reads_at_edge_of_window
Pf3D7_09_v3	Chappell_et_al_UTR_finder	5UTR	221574	222270	.	+	.	Parent=PF3D7_0904800;coverage_threshold_of.5.reads_at_edge_of_window
Pf3D7_09_v3	Chappell_et_al_UTR_finder	5UTR	232832	233976	.	-	.	Parent=PF3D7_0904900;coverage_threshold_of.5.reads_at_edge_of_window
Pf3D7_09_v3	Chappell_et_al_UTR_finder	5UTR	235347	235610	.	-	.	Parent=PF3D7_0905000;coverage_threshold_of.5.reads_at_edge_of_window
Pf3D7_09_v3	Chappell_et_al_UTR_finder	5UTR	242970	243109	.	-	.	Parent=PF3D7_0905100;coverage_threshold_of.5.reads_at_edge_of_window
Pf3D7_09_v3	Chappell_et_al_UTR_finder	5UTR	248861	249920	.	-	.	Parent=PF3D7_0905200;coverage_threshold_of.5.reads_at_edge_of_window
Pf3D7_09_v3	Chappell_et_al_UTR_finder	5UTR	274790	275833	.	-	.	Parent=PF3D7_0905400;coverage_threshold_of.5.reads_at_edge_of_window
Pf3D7_09_v3	Chappell_et_al_UTR_finder	5UTR	276467	278368	.	+	.	Parent=PF3D7_0905500;coverage_threshold_of.5.reads_at_edge_of_window
Pf3D7_09_v3	Chappell_et_al_UTR_finder	5UTR	286641	287290	.	-	.	Parent=PF3D7_0905700;coverage_threshold_of.5.reads_at_edge_of_window
Pf3D7_09_v3	Chappell_et_al_UTR_finder	5UTR	287480	289049	.	+	.	Parent=PF3D7_0905800;coverage_threshold_of.5.reads_at_edge_of_window
Pf3D7_09_v3	Chappell_et_al_UTR_finder	5UTR	296618	296649	.	-	.	Parent=PF3D7_0905900;coverage_threshold_of.5.reads_at_edge_of_window
Pf3D7_09_v3	Chappell_et_al_UTR_finder	5UTR	304180	304767	.	-	.	Parent=PF3D7_0906000;coverage_threshold_of.5.reads_at_edge_of_window
Pf3D7_09_v3	Chappell_et_al_UTR_finder	5UTR	304951	305069	.	+	.	Parent=PF3D7_0906100;coverage_threshold_of.5.reads_at_edge_of_window
Pf3D7_09_v3	Chappell_et_al_UTR_finder	5UTR	309040	309366	.	-	.	Parent=PF3D7_0906200;coverage_threshold_of.5.reads_at_edge_of_window
Pf3D7_09_v3	Chappell_et_al_UTR_finder	5UTR	309887	310690	.	+	.	Parent=PF3D7_0906300;coverage_threshold_of.5.reads_at_edge_of_window
Pf3D7_09_v3	Chappell_et_al_UTR_finder	5UTR	314988	315110	.	-	.	Parent=PF3D7_0906400;coverage_threshold_of.5.reads_at_edge_of_window
Pf3D7_09_v3	Chappell_et_al_UTR_finder	5UTR	317731	318310	.	+	.	Parent=PF3D7_0906500;coverage_threshold_of.5.reads_at_edge_of_window
Pf3D7_09_v3	Chappell_et_al_UTR_finder	5UTR	323343	323568	.	-	.	Parent=PF3D7_0906600;coverage_threshold_of.5.reads_at_edge_of_window
Pf3D7_09_v3	Chappell_et_al_UTR_finder	5UTR	331966	332004	.	-	.	Parent=PF3D7_0906700;coverage_threshold_of.5.reads_at_edge_of_window
Pf3D7_09_v3	Chappell_et_al_UTR_finder	5UTR	334781	335070	.	+	.	Parent=PF3D7_0906890;coverage_threshold_of.5.reads_at_edge_of_window
Pf3D7_09_v3	Chappell_et_al_UTR_finder	5UTR	337190	337563	.	+	.	Parent=PF3D7_0907000;coverage_threshold_of.5.reads_at_edge_of_window
Pf3D7_09_v3	Chappell_et_al_UTR_finder	5UTR	342409	342542	.	-	.	Parent=PF3D7_0907100;coverage_threshold_of.5.reads_at_edge_of_window
Pf3D7_09_v3	Chappell_et_al_UTR_finder	5UTR	344353	345891	.	+	.	Parent=PF3D7_0907200;coverage_threshold_of.5.reads_at_edge_of_window
Pf3D7_09_v3	Chappell_et_al_UTR_finder	5UTR	350963	351287	.	-	.	Parent=PF3D7_0907300;coverage_threshold_of.5.reads_at_edge_of_window
Pf3D7_09_v3	Chappell_et_al_UTR_finder	5UTR	354724	355975	.	-	.	Parent=PF3D7_0907400;coverage_threshold_of.5.reads_at_edge_of_window
Pf3D7_09_v3	Chappell_et_al_UTR_finder	5UTR	357684	358693	.	-	.	Parent=PF3D7_0907500;coverage_threshold_of.5.reads_at_edge_of_window
Pf3D7_09_v3	Chappell_et_al_UTR_finder	5UTR	359594	360534	.	+	.	Parent=PF3D7_0907600;coverage_threshold_of.5.reads_at_edge_of_window
Pf3D7_09_v3	Chappell_et_al_UTR_finder	5UTR	364909	365642	.	-	.	Parent=PF3D7_0907700;coverage_threshold_of.5.reads_at_edge_of_window
Pf3D7_09_v3	Chappell_et_al_UTR_finder	5UTR	366444	366924	.	+	.	Parent=PF3D7_0907800;coverage_threshold_of.5.reads_at_edge_of_window
Pf3D7_09_v3	Chappell_et_al_UTR_finder	5UTR	368790	368844	.	-	.	Parent=PF3D7_0907900;coverage_threshold_of.5.reads_at_edge_of_window
Pf3D7_09_v3	Chappell_et_al_UTR_finder	5UTR	371555	371999	.	-	.	Parent=PF3D7_0908000;coverage_threshold_of.5.reads_at_edge_of_window
Pf3D7_09_v3	Chappell_et_al_UTR_finder	5UTR	377494	378034	.	+	.	Parent=PF3D7_0908200;coverage_threshold_of.5.reads_at_edge_of_window
Pf3D7_09_v3	Chappell_et_al_UTR_finder	5UTR	385717	386854	.	-	.	Parent=PF3D7_0908300;coverage_threshold_of.5.reads_at_edge_of_window
Pf3D7_09_v3	Chappell_et_al_UTR_finder	5UTR	387511	388148	.	+	.	Parent=PF3D7_0908400;coverage_threshold_of.5.reads_at_edge_of_window
Pf3D7_09_v3	Chappell_et_al_UTR_finder	5UTR	397844	398034	.	-	.	Parent=PF3D7_0908500;coverage_threshold_of.5.reads_at_edge_of_window
Pf3D7_09_v3	Chappell_et_al_UTR_finder	5UTR	400726	400941	.	-	.	Parent=PF3D7_0908600;coverage_threshold_of.25.reads_at_edge_of_window
Pf3D7_09_v3	Chappell_et_al_UTR_finder	5UTR	403395	403688	.	-	.	Parent=PF3D7_0908700;coverage_threshold_of.5.reads_at_edge_of_window
Pf3D7_09_v3	Chappell_et_al_UTR_finder	5UTR	404035	404311	.	+	.	Parent=PF3D7_0908800;coverage_threshold_of.5.reads_at_edge_of_window
Pf3D7_09_v3	Chappell_et_al_UTR_finder	5UTR	409666	409866	.	-	.	Parent=PF3D7_0908900;coverage_threshold_of.5.reads_at_edge_of_window
Pf3D7_09_v3	Chappell_et_al_UTR_finder	5UTR	414632	415204	.	+	.	Parent=PF3D7_0909100;coverage_threshold_of.5.reads_at_edge_of_window
Pf3D7_09_v3	Chappell_et_al_UTR_finder	5UTR	421683	422542	.	-	.	Parent=PF3D7_0909300;coverage_threshold_of.5.reads_at_edge_of_window
Pf3D7_09_v3	Chappell_et_al_UTR_finder	5UTR	422925	424170	.	+	.	Parent=PF3D7_0909400;coverage_threshold_of.5.reads_at_edge_of_window
Pf3D7_09_v3	Chappell_et_al_UTR_finder	5UTR	430069	430577	.	+	.	Parent=PF3D7_0909500;coverage_threshold_of.5.reads_at_edge_of_window
Pf3D7_09_v3	Chappell_et_al_UTR_finder	5UTR	435374	435442	.	-	.	Parent=PF3D7_0909600;coverage_threshold_of.5.reads_at_edge_of_window
Pf3D7_09_v3	Chappell_et_al_UTR_finder	5UTR	437400	440913	.	+	.	Parent=PF3D7_0909700;coverage_threshold_of.5.reads_at_edge_of_window
Pf3D7_09_v3	Chappell_et_al_UTR_finder	5UTR	445255	445787	.	+	.	Parent=PF3D7_0909800;coverage_threshold_of.5.reads_at_edge_of_window
Pf3D7_09_v3	Chappell_et_al_UTR_finder	5UTR	447302	447927	.	+	.	Parent=PF3D7_0909900;coverage_threshold_of.5.reads_at_edge_of_window
Pf3D7_09_v3	Chappell_et_al_UTR_finder	5UTR	461319	463345	.	-	.	Parent=PF3D7_0910100;coverage_threshold_of.5.reads_at_edge_of_window
Pf3D7_09_v3	Chappell_et_al_UTR_finder	5UTR	464148	464558	.	+	.	Parent=PF3D7_0910200;coverage_threshold_of.5.reads_at_edge_of_window
Pf3D7_09_v3	Chappell_et_al_UTR_finder	5UTR	475004	475670	.	+	.	Parent=PF3D7_0910300;coverage_threshold_of.5.reads_at_edge_of_window
Pf3D7_09_v3	Chappell_et_al_UTR_finder	5UTR	481359	481768	.	-	.	Parent=PF3D7_0910400;coverage_threshold_of.5.reads_at_edge_of_window
Pf3D7_09_v3	Chappell_et_al_UTR_finder	5UTR	487555	488608	.	-	.	Parent=PF3D7_0910500;coverage_threshold_of.5.reads_at_edge_of_window
Pf3D7_09_v3	Chappell_et_al_UTR_finder	5UTR	488911	489466	.	+	.	Parent=PF3D7_0910600;coverage_threshold_of.5.reads_at_edge_of_window
Pf3D7_09_v3	Chappell_et_al_UTR_finder	5UTR	491036	491274	.	+	.	Parent=PF3D7_0910700;coverage_threshold_of.10.reads_at_edge_of_window
Pf3D7_09_v3	Chappell_et_al_UTR_finder	5UTR	493661	494162	.	+	.	Parent=PF3D7_0910800;coverage_threshold_of.5.reads_at_edge_of_window
Pf3D7_09_v3	Chappell_et_al_UTR_finder	5UTR	497728	498316	.	-	.	Parent=PF3D7_0910900;coverage_threshold_of.5.reads_at_edge_of_window
Pf3D7_09_v3	Chappell_et_al_UTR_finder	5UTR	499834	500182	.	+	.	Parent=PF3D7_0911000;coverage_threshold_of.5.reads_at_edge_of_window
Pf3D7_09_v3	Chappell_et_al_UTR_finder	5UTR	504394	504411	.	+	.	Parent=PF3D7_0911100;coverage_threshold_of.5.reads_at_edge_of_window
Pf3D7_09_v3	Chappell_et_al_UTR_finder	5UTR	509452	509933	.	+	.	Parent=PF3D7_0911200;coverage_threshold_of.5.reads_at_edge_of_window
Pf3D7_09_v3	Chappell_et_al_UTR_finder	5UTR	526019	526248	.	-	.	Parent=PF3D7_0911400;coverage_threshold_of.5.reads_at_edge_of_window
Pf3D7_09_v3	Chappell_et_al_UTR_finder	5UTR	527979	528094	.	-	.	Parent=PF3D7_0911500;coverage_threshold_of.5.reads_at_edge_of_window
Pf3D7_09_v3	Chappell_et_al_UTR_finder	5UTR	529639	529911	.	+	.	Parent=PF3D7_0911600;coverage_threshold_of.5.reads_at_edge_of_window
Pf3D7_09_v3	Chappell_et_al_UTR_finder	5UTR	532079	532340	.	+	.	Parent=PF3D7_0911700;coverage_threshold_of.35.reads_at_edge_of_window
Pf3D7_09_v3	Chappell_et_al_UTR_finder	5UTR	536682	536950	.	-	.	Parent=PF3D7_0911800;coverage_threshold_of.15.reads_at_edge_of_window
Pf3D7_09_v3	Chappell_et_al_UTR_finder	5UTR	539873	540283	.	-	.	Parent=PF3D7_0911900;coverage_threshold_of.5.reads_at_edge_of_window
Pf3D7_09_v3	Chappell_et_al_UTR_finder	5UTR	545740	546278	.	-	.	Parent=PF3D7_0912000;coverage_threshold_of.35.reads_at_edge_of_window
Pf3D7_09_v3	Chappell_et_al_UTR_finder	5UTR	548102	548478	.	-	.	Parent=PF3D7_0912100;coverage_threshold_of.5.reads_at_edge_of_window
Pf3D7_09_v3	Chappell_et_al_UTR_finder	5UTR	553168	555071	.	-	.	Parent=PF3D7_0912400;coverage_threshold_of.5.reads_at_edge_of_window
Pf3D7_09_v3	Chappell_et_al_UTR_finder	5UTR	555921	556089	.	+	.	Parent=PF3D7_0912500;coverage_threshold_of.5.reads_at_edge_of_window
Pf3D7_09_v3	Chappell_et_al_UTR_finder	5UTR	562269	562676	.	+	.	Parent=PF3D7_0912700;coverage_threshold_of.5.reads_at_edge_of_window
Pf3D7_09_v3	Chappell_et_al_UTR_finder	5UTR	565180	566051	.	-	.	Parent=PF3D7_0912800;coverage_threshold_of.5.reads_at_edge_of_window
Pf3D7_09_v3	Chappell_et_al_UTR_finder	5UTR	566578	567282	.	+	.	Parent=PF3D7_0912900;coverage_threshold_of.5.reads_at_edge_of_window
Pf3D7_09_v3	Chappell_et_al_UTR_finder	5UTR	570375	570663	.	-	.	Parent=PF3D7_0913000;coverage_threshold_of.5.reads_at_edge_of_window
Pf3D7_09_v3	Chappell_et_al_UTR_finder	5UTR	573350	573925	.	-	.	Parent=PF3D7_0913100;coverage_threshold_of.5.reads_at_edge_of_window
Pf3D7_09_v3	Chappell_et_al_UTR_finder	5UTR	574522	575678	.	+	.	Parent=PF3D7_0913200;coverage_threshold_of.5.reads_at_edge_of_window
Pf3D7_09_v3	Chappell_et_al_UTR_finder	5UTR	579027	579774	.	-	.	Parent=PF3D7_0913300;coverage_threshold_of.5.reads_at_edge_of_window
Pf3D7_09_v3	Chappell_et_al_UTR_finder	5UTR	583969	584192	.	-	.	Parent=PF3D7_0913500;coverage_threshold_of.5.reads_at_edge_of_window
Pf3D7_09_v3	Chappell_et_al_UTR_finder	5UTR	584541	584725	.	+	.	Parent=PF3D7_0913600;coverage_threshold_of.5.reads_at_edge_of_window
Pf3D7_09_v3	Chappell_et_al_UTR_finder	5UTR	589182	589262	.	+	.	Parent=PF3D7_0913700;coverage_threshold_of.5.reads_at_edge_of_window
Pf3D7_09_v3	Chappell_et_al_UTR_finder	5UTR	592048	593106	.	+	.	Parent=PF3D7_0913800;coverage_threshold_of.5.reads_at_edge_of_window
Pf3D7_09_v3	Chappell_et_al_UTR_finder	5UTR	597235	597274	.	-	.	Parent=PF3D7_0913900;coverage_threshold_of.5.reads_at_edge_of_window
Pf3D7_09_v3	Chappell_et_al_UTR_finder	5UTR	597575	597693	.	+	.	Parent=PF3D7_0914000;coverage_threshold_of.5.reads_at_edge_of_window
Pf3D7_09_v3	Chappell_et_al_UTR_finder	5UTR	604577	604593	.	-	.	Parent=PF3D7_0914100;coverage_threshold_of.5.reads_at_edge_of_window
Pf3D7_09_v3	Chappell_et_al_UTR_finder	5UTR	610076	611319	.	-	.	Parent=PF3D7_0914200;coverage_threshold_of.5.reads_at_edge_of_window
Pf3D7_09_v3	Chappell_et_al_UTR_finder	5UTR	617808	617962	.	+	.	Parent=PF3D7_0914400;coverage_threshold_of.5.reads_at_edge_of_window
Pf3D7_09_v3	Chappell_et_al_UTR_finder	5UTR	626150	626568	.	-	.	Parent=PF3D7_0914500;coverage_threshold_of.5.reads_at_edge_of_window
Pf3D7_09_v3	Chappell_et_al_UTR_finder	5UTR	627065	627753	.	+	.	Parent=PF3D7_0914600;coverage_threshold_of.5.reads_at_edge_of_window
Pf3D7_09_v3	Chappell_et_al_UTR_finder	5UTR	629371	630656	.	+	.	Parent=PF3D7_0914700;coverage_threshold_of.5.reads_at_edge_of_window
Pf3D7_09_v3	Chappell_et_al_UTR_finder	5UTR	634201	635285	.	-	.	Parent=PF3D7_0914800;coverage_threshold_of.5.reads_at_edge_of_window
Pf3D7_09_v3	Chappell_et_al_UTR_finder	5UTR	635647	636620	.	+	.	Parent=PF3D7_0914900;coverage_threshold_of.5.reads_at_edge_of_window
Pf3D7_09_v3	Chappell_et_al_UTR_finder	5UTR	641260	641731	.	-	.	Parent=PF3D7_0915000;coverage_threshold_of.5.reads_at_edge_of_window
Pf3D7_09_v3	Chappell_et_al_UTR_finder	5UTR	644044	644798	.	-	.	Parent=PF3D7_0915100;coverage_threshold_of.5.reads_at_edge_of_window
Pf3D7_09_v3	Chappell_et_al_UTR_finder	5UTR	644974	645631	.	+	.	Parent=PF3D7_0915200;coverage_threshold_of.5.reads_at_edge_of_window
Pf3D7_09_v3	Chappell_et_al_UTR_finder	5UTR	649117	649563	.	-	.	Parent=PF3D7_0915300;coverage_threshold_of.5.reads_at_edge_of_window
Pf3D7_09_v3	Chappell_et_al_UTR_finder	5UTR	654842	656340	.	-	.	Parent=PF3D7_0915400;coverage_threshold_of.5.reads_at_edge_of_window
Pf3D7_09_v3	Chappell_et_al_UTR_finder	5UTR	657072	657417	.	+	.	Parent=PF3D7_0915500;coverage_threshold_of.5.reads_at_edge_of_window
Pf3D7_09_v3	Chappell_et_al_UTR_finder	5UTR	659929	660175	.	+	.	Parent=PF3D7_0915600;coverage_threshold_of.10.reads_at_edge_of_window
Pf3D7_09_v3	Chappell_et_al_UTR_finder	5UTR	662327	662866	.	-	.	Parent=PF3D7_0915700;coverage_threshold_of.5.reads_at_edge_of_window
Pf3D7_09_v3	Chappell_et_al_UTR_finder	5UTR	663573	663917	.	+	.	Parent=PF3D7_0915800;coverage_threshold_of.5.reads_at_edge_of_window
Pf3D7_09_v3	Chappell_et_al_UTR_finder	5UTR	664952	665977	.	+	.	Parent=PF3D7_0915900;coverage_threshold_of.5.reads_at_edge_of_window
Pf3D7_09_v3	Chappell_et_al_UTR_finder	5UTR	671726	671763	.	-	.	Parent=PF3D7_0916000;coverage_threshold_of.5.reads_at_edge_of_window
Pf3D7_09_v3	Chappell_et_al_UTR_finder	5UTR	673514	674067	.	+	.	Parent=PF3D7_0916100;coverage_threshold_of.5.reads_at_edge_of_window
Pf3D7_09_v3	Chappell_et_al_UTR_finder	5UTR	675629	675921	.	+	.	Parent=PF3D7_0916200;coverage_threshold_of.5.reads_at_edge_of_window
Pf3D7_09_v3	Chappell_et_al_UTR_finder	5UTR	683320	683561	.	+	.	Parent=PF3D7_0916400;coverage_threshold_of.5.reads_at_edge_of_window
Pf3D7_09_v3	Chappell_et_al_UTR_finder	5UTR	693571	694189	.	-	.	Parent=PF3D7_0916500;coverage_threshold_of.5.reads_at_edge_of_window
Pf3D7_09_v3	Chappell_et_al_UTR_finder	5UTR	695265	695473	.	-	.	Parent=PF3D7_0916600;coverage_threshold_of.5.reads_at_edge_of_window
Pf3D7_09_v3	Chappell_et_al_UTR_finder	5UTR	698030	698088	.	-	.	Parent=PF3D7_0916700;coverage_threshold_of.5.reads_at_edge_of_window
Pf3D7_09_v3	Chappell_et_al_UTR_finder	5UTR	702975	703367	.	+	.	Parent=PF3D7_0916800;coverage_threshold_of.5.reads_at_edge_of_window
Pf3D7_09_v3	Chappell_et_al_UTR_finder	5UTR	703682	705356	.	+	.	Parent=PF3D7_0916900;coverage_threshold_of.20.reads_at_edge_of_window
Pf3D7_09_v3	Chappell_et_al_UTR_finder	5UTR	712073	712389	.	-	.	Parent=PF3D7_0917000;coverage_threshold_of.5.reads_at_edge_of_window
Pf3D7_09_v3	Chappell_et_al_UTR_finder	5UTR	715490	715666	.	-	.	Parent=PF3D7_0917100;coverage_threshold_of.5.reads_at_edge_of_window
Pf3D7_09_v3	Chappell_et_al_UTR_finder	5UTR	718087	718520	.	+	.	Parent=PF3D7_0917300;coverage_threshold_of.5.reads_at_edge_of_window
Pf3D7_09_v3	Chappell_et_al_UTR_finder	5UTR	720420	720989	.	+	.	Parent=PF3D7_0917400;coverage_threshold_of.10.reads_at_edge_of_window
Pf3D7_09_v3	Chappell_et_al_UTR_finder	5UTR	726278	726702	.	+	.	Parent=PF3D7_0917500;coverage_threshold_of.5.reads_at_edge_of_window
Pf3D7_09_v3	Chappell_et_al_UTR_finder	5UTR	732137	732520	.	-	.	Parent=PF3D7_0917600;coverage_threshold_of.5.reads_at_edge_of_window
Pf3D7_09_v3	Chappell_et_al_UTR_finder	5UTR	732608	732950	.	+	.	Parent=PF3D7_0917700;coverage_threshold_of.5.reads_at_edge_of_window
Pf3D7_09_v3	Chappell_et_al_UTR_finder	5UTR	734361	734628	.	+	.	Parent=PF3D7_0917800;coverage_threshold_of.5.reads_at_edge_of_window
Pf3D7_09_v3	Chappell_et_al_UTR_finder	5UTR	736669	737984	.	+	.	Parent=PF3D7_0917900;coverage_threshold_of.5.reads_at_edge_of_window
Pf3D7_09_v3	Chappell_et_al_UTR_finder	5UTR	743685	745333	.	-	.	Parent=PF3D7_0918000;coverage_threshold_of.5.reads_at_edge_of_window
Pf3D7_09_v3	Chappell_et_al_UTR_finder	5UTR	746396	747172	.	+	.	Parent=PF3D7_0918100;coverage_threshold_of.5.reads_at_edge_of_window
Pf3D7_09_v3	Chappell_et_al_UTR_finder	5UTR	750263	750334	.	-	.	Parent=PF3D7_0918200;coverage_threshold_of.5.reads_at_edge_of_window
Pf3D7_09_v3	Chappell_et_al_UTR_finder	5UTR	752423	752942	.	-	.	Parent=PF3D7_0918300;coverage_threshold_of.5.reads_at_edge_of_window
Pf3D7_09_v3	Chappell_et_al_UTR_finder	5UTR	764429	764847	.	+	.	Parent=PF3D7_0918600;coverage_threshold_of.5.reads_at_edge_of_window
Pf3D7_09_v3	Chappell_et_al_UTR_finder	5UTR	769319	769451	.	+	.	Parent=PF3D7_0918700;coverage_threshold_of.5.reads_at_edge_of_window
Pf3D7_09_v3	Chappell_et_al_UTR_finder	5UTR	774380	774937	.	-	.	Parent=PF3D7_0918800;coverage_threshold_of.5.reads_at_edge_of_window
Pf3D7_09_v3	Chappell_et_al_UTR_finder	5UTR	776391	777557	.	+	.	Parent=PF3D7_0918900;coverage_threshold_of.5.reads_at_edge_of_window
Pf3D7_09_v3	Chappell_et_al_UTR_finder	5UTR	782676	783347	.	-	.	Parent=PF3D7_0919000;coverage_threshold_of.5.reads_at_edge_of_window
Pf3D7_09_v3	Chappell_et_al_UTR_finder	5UTR	785169	786155	.	+	.	Parent=PF3D7_0919100;coverage_threshold_of.5.reads_at_edge_of_window
Pf3D7_09_v3	Chappell_et_al_UTR_finder	5UTR	790479	791151	.	-	.	Parent=PF3D7_0919200;coverage_threshold_of.5.reads_at_edge_of_window
Pf3D7_09_v3	Chappell_et_al_UTR_finder	5UTR	792890	793216	.	+	.	Parent=PF3D7_0919300;coverage_threshold_of.5.reads_at_edge_of_window
Pf3D7_09_v3	Chappell_et_al_UTR_finder	5UTR	795265	795538	.	+	.	Parent=PF3D7_0919400;coverage_threshold_of.5.reads_at_edge_of_window
Pf3D7_09_v3	Chappell_et_al_UTR_finder	5UTR	800671	800702	.	+	.	Parent=PF3D7_0919600;coverage_threshold_of.5.reads_at_edge_of_window
Pf3D7_09_v3	Chappell_et_al_UTR_finder	5UTR	802655	803028	.	+	.	Parent=PF3D7_0919700;coverage_threshold_of.10.reads_at_edge_of_window
Pf3D7_09_v3	Chappell_et_al_UTR_finder	5UTR	807921	808112	.	-	.	Parent=PF3D7_0919800;coverage_threshold_of.5.reads_at_edge_of_window
Pf3D7_09_v3	Chappell_et_al_UTR_finder	5UTR	819805	821487	.	-	.	Parent=PF3D7_0919900;coverage_threshold_of.5.reads_at_edge_of_window
Pf3D7_09_v3	Chappell_et_al_UTR_finder	5UTR	822634	822664	.	+	.	Parent=PF3D7_0920000;coverage_threshold_of.5.reads_at_edge_of_window
Pf3D7_09_v3	Chappell_et_al_UTR_finder	5UTR	827141	827203	.	-	.	Parent=PF3D7_0920100;coverage_threshold_of.30.reads_at_edge_of_window
Pf3D7_09_v3	Chappell_et_al_UTR_finder	5UTR	830682	830952	.	-	.	Parent=PF3D7_0920200;coverage_threshold_of.5.reads_at_edge_of_window
Pf3D7_09_v3	Chappell_et_al_UTR_finder	5UTR	831524	831668	.	+	.	Parent=PF3D7_0920300;coverage_threshold_of.5.reads_at_edge_of_window
Pf3D7_09_v3	Chappell_et_al_UTR_finder	5UTR	833308	833753	.	+	.	Parent=PF3D7_0920400;coverage_threshold_of.5.reads_at_edge_of_window
Pf3D7_09_v3	Chappell_et_al_UTR_finder	5UTR	840386	841535	.	+	.	Parent=PF3D7_0920500;coverage_threshold_of.5.reads_at_edge_of_window
Pf3D7_09_v3	Chappell_et_al_UTR_finder	5UTR	843108	843540	.	+	.	Parent=PF3D7_0920600;coverage_threshold_of.55.reads_at_edge_of_window
Pf3D7_09_v3	Chappell_et_al_UTR_finder	5UTR	848626	849514	.	+	.	Parent=PF3D7_0920700;coverage_threshold_of.5.reads_at_edge_of_window
Pf3D7_09_v3	Chappell_et_al_UTR_finder	5UTR	854058	854752	.	-	.	Parent=PF3D7_0920800;coverage_threshold_of.5.reads_at_edge_of_window
Pf3D7_09_v3	Chappell_et_al_UTR_finder	5UTR	855159	855515	.	+	.	Parent=PF3D7_0920900;coverage_threshold_of.5.reads_at_edge_of_window
Pf3D7_09_v3	Chappell_et_al_UTR_finder	5UTR	858830	859606	.	-	.	Parent=PF3D7_0921000;coverage_threshold_of.5.reads_at_edge_of_window
Pf3D7_09_v3	Chappell_et_al_UTR_finder	5UTR	860933	861391	.	+	.	Parent=PF3D7_0921100;coverage_threshold_of.5.reads_at_edge_of_window
Pf3D7_09_v3	Chappell_et_al_UTR_finder	5UTR	870492	870534	.	-	.	Parent=PF3D7_0921200;coverage_threshold_of.5.reads_at_edge_of_window
Pf3D7_09_v3	Chappell_et_al_UTR_finder	5UTR	871334	871825	.	+	.	Parent=PF3D7_0921300;coverage_threshold_of.5.reads_at_edge_of_window
Pf3D7_09_v3	Chappell_et_al_UTR_finder	5UTR	877514	878003	.	+	.	Parent=PF3D7_0921600;coverage_threshold_of.5.reads_at_edge_of_window
Pf3D7_09_v3	Chappell_et_al_UTR_finder	5UTR	887390	887813	.	-	.	Parent=PF3D7_0921800;coverage_threshold_of.5.reads_at_edge_of_window
Pf3D7_09_v3	Chappell_et_al_UTR_finder	5UTR	888237	888558	.	+	.	Parent=PF3D7_0921900;coverage_threshold_of.5.reads_at_edge_of_window
Pf3D7_09_v3	Chappell_et_al_UTR_finder	5UTR	894280	895414	.	+	.	Parent=PF3D7_0922100;coverage_threshold_of.5.reads_at_edge_of_window
Pf3D7_09_v3	Chappell_et_al_UTR_finder	5UTR	901584	903361	.	+	.	Parent=PF3D7_0922200;coverage_threshold_of.5.reads_at_edge_of_window
Pf3D7_09_v3	Chappell_et_al_UTR_finder	5UTR	908583	908723	.	+	.	Parent=PF3D7_0922400;coverage_threshold_of.10.reads_at_edge_of_window
Pf3D7_09_v3	Chappell_et_al_UTR_finder	5UTR	912487	913229	.	+	.	Parent=PF3D7_0922500;coverage_threshold_of.30.reads_at_edge_of_window
Pf3D7_09_v3	Chappell_et_al_UTR_finder	5UTR	915914	916602	.	+	.	Parent=PF3D7_0922600;coverage_threshold_of.5.reads_at_edge_of_window
Pf3D7_09_v3	Chappell_et_al_UTR_finder	5UTR	921303	921672	.	-	.	Parent=PF3D7_0922700;coverage_threshold_of.5.reads_at_edge_of_window
Pf3D7_09_v3	Chappell_et_al_UTR_finder	5UTR	935373	935804	.	-	.	Parent=PF3D7_0922800;coverage_threshold_of.5.reads_at_edge_of_window
Pf3D7_09_v3	Chappell_et_al_UTR_finder	5UTR	938346	938572	.	-	.	Parent=PF3D7_0922900;coverage_threshold_of.5.reads_at_edge_of_window
Pf3D7_09_v3	Chappell_et_al_UTR_finder	5UTR	940588	940716	.	-	.	Parent=PF3D7_0923000;coverage_threshold_of.5.reads_at_edge_of_window
Pf3D7_09_v3	Chappell_et_al_UTR_finder	5UTR	943129	944125	.	+	.	Parent=PF3D7_0923200;coverage_threshold_of.5.reads_at_edge_of_window
Pf3D7_09_v3	Chappell_et_al_UTR_finder	5UTR	949967	950407	.	+	.	Parent=PF3D7_0923400;coverage_threshold_of.5.reads_at_edge_of_window
Pf3D7_09_v3	Chappell_et_al_UTR_finder	5UTR	955859	956604	.	+	.	Parent=PF3D7_0923500;coverage_threshold_of.5.reads_at_edge_of_window
Pf3D7_09_v3	Chappell_et_al_UTR_finder	5UTR	958734	958762	.	+	.	Parent=PF3D7_0923600;coverage_threshold_of.5.reads_at_edge_of_window
Pf3D7_09_v3	Chappell_et_al_UTR_finder	5UTR	963787	963872	.	-	.	Parent=PF3D7_0923800;coverage_threshold_of.5.reads_at_edge_of_window
Pf3D7_09_v3	Chappell_et_al_UTR_finder	5UTR	968070	969413	.	-	.	Parent=PF3D7_0923900;coverage_threshold_of.5.reads_at_edge_of_window
Pf3D7_09_v3	Chappell_et_al_UTR_finder	5UTR	971634	972547	.	+	.	Parent=PF3D7_0924000;coverage_threshold_of.5.reads_at_edge_of_window
Pf3D7_09_v3	Chappell_et_al_UTR_finder	5UTR	979966	980128	.	-	.	Parent=PF3D7_0924100;coverage_threshold_of.5.reads_at_edge_of_window
Pf3D7_09_v3	Chappell_et_al_UTR_finder	5UTR	979992	981151	.	+	.	Parent=PF3D7_0924200;coverage_threshold_of.5.reads_at_edge_of_window
Pf3D7_09_v3	Chappell_et_al_UTR_finder	5UTR	986018	986117	.	-	.	Parent=PF3D7_0924300;coverage_threshold_of.5.reads_at_edge_of_window
Pf3D7_09_v3	Chappell_et_al_UTR_finder	5UTR	987949	988976	.	+	.	Parent=PF3D7_0924400;coverage_threshold_of.5.reads_at_edge_of_window
Pf3D7_09_v3	Chappell_et_al_UTR_finder	5UTR	997676	998110	.	-	.	Parent=PF3D7_0924500;coverage_threshold_of.5.reads_at_edge_of_window
Pf3D7_09_v3	Chappell_et_al_UTR_finder	5UTR	998794	999462	.	+	.	Parent=PF3D7_0924600;coverage_threshold_of.5.reads_at_edge_of_window
Pf3D7_09_v3	Chappell_et_al_UTR_finder	5UTR	1006205	1006772	.	+	.	Parent=PF3D7_0924700;coverage_threshold_of.5.reads_at_edge_of_window
Pf3D7_09_v3	Chappell_et_al_UTR_finder	5UTR	1011837	1012117	.	+	.	Parent=PF3D7_0925000;coverage_threshold_of.5.reads_at_edge_of_window
Pf3D7_09_v3	Chappell_et_al_UTR_finder	5UTR	1017310	1017434	.	+	.	Parent=PF3D7_0925200;coverage_threshold_of.5.reads_at_edge_of_window
Pf3D7_09_v3	Chappell_et_al_UTR_finder	5UTR	1023621	1023671	.	-	.	Parent=PF3D7_0925400;coverage_threshold_of.5.reads_at_edge_of_window
Pf3D7_09_v3	Chappell_et_al_UTR_finder	5UTR	1024702	1025492	.	+	.	Parent=PF3D7_0925500;coverage_threshold_of.5.reads_at_edge_of_window
Pf3D7_09_v3	Chappell_et_al_UTR_finder	5UTR	1026711	1027093	.	+	.	Parent=PF3D7_0925600;coverage_threshold_of.5.reads_at_edge_of_window
Pf3D7_09_v3	Chappell_et_al_UTR_finder	5UTR	1030011	1031647	.	-	.	Parent=PF3D7_0925700;coverage_threshold_of.5.reads_at_edge_of_window
Pf3D7_09_v3	Chappell_et_al_UTR_finder	5UTR	1033046	1033314	.	+	.	Parent=PF3D7_0925800;coverage_threshold_of.5.reads_at_edge_of_window
Pf3D7_09_v3	Chappell_et_al_UTR_finder	5UTR	1039462	1040712	.	+	.	Parent=PF3D7_0925900;coverage_threshold_of.5.reads_at_edge_of_window
Pf3D7_09_v3	Chappell_et_al_UTR_finder	5UTR	1043374	1043541	.	+	.	Parent=PF3D7_0926000;coverage_threshold_of.5.reads_at_edge_of_window
Pf3D7_09_v3	Chappell_et_al_UTR_finder	5UTR	1057817	1059006	.	-	.	Parent=PF3D7_0926100;coverage_threshold_of.5.reads_at_edge_of_window
Pf3D7_09_v3	Chappell_et_al_UTR_finder	5UTR	1062667	1063052	.	+	.	Parent=PF3D7_0926200;coverage_threshold_of.5.reads_at_edge_of_window
Pf3D7_09_v3	Chappell_et_al_UTR_finder	5UTR	1064388	1064751	.	+	.	Parent=PF3D7_0926300;coverage_threshold_of.5.reads_at_edge_of_window
Pf3D7_09_v3	Chappell_et_al_UTR_finder	5UTR	1072956	1073592	.	-	.	Parent=PF3D7_0926400;coverage_threshold_of.5.reads_at_edge_of_window
Pf3D7_09_v3	Chappell_et_al_UTR_finder	5UTR	1081684	1083991	.	-	.	Parent=PF3D7_0926500;coverage_threshold_of.5.reads_at_edge_of_window
Pf3D7_09_v3	Chappell_et_al_UTR_finder	5UTR	1089380	1089910	.	+	.	Parent=PF3D7_0926700;coverage_threshold_of.5.reads_at_edge_of_window
Pf3D7_09_v3	Chappell_et_al_UTR_finder	5UTR	1096522	1096677	.	-	.	Parent=PF3D7_0926800;coverage_threshold_of.5.reads_at_edge_of_window
Pf3D7_09_v3	Chappell_et_al_UTR_finder	5UTR	1098241	1098919	.	-	.	Parent=PF3D7_0926900;coverage_threshold_of.5.reads_at_edge_of_window
Pf3D7_09_v3	Chappell_et_al_UTR_finder	5UTR	1098803	1099074	.	+	.	Parent=PF3D7_0927000;coverage_threshold_of.5.reads_at_edge_of_window
Pf3D7_09_v3	Chappell_et_al_UTR_finder	5UTR	1100832	1101387	.	-	.	Parent=PF3D7_0927100;coverage_threshold_of.5.reads_at_edge_of_window
Pf3D7_09_v3	Chappell_et_al_UTR_finder	5UTR	1106517	1107142	.	+	.	Parent=PF3D7_0927200;coverage_threshold_of.5.reads_at_edge_of_window
Pf3D7_09_v3	Chappell_et_al_UTR_finder	5UTR	1113549	1113957	.	+	.	Parent=PF3D7_0927300;coverage_threshold_of.15.reads_at_edge_of_window
Pf3D7_09_v3	Chappell_et_al_UTR_finder	5UTR	1121332	1122373	.	-	.	Parent=PF3D7_0927500;coverage_threshold_of.5.reads_at_edge_of_window
Pf3D7_09_v3	Chappell_et_al_UTR_finder	5UTR	1122096	1123860	.	+	.	Parent=PF3D7_0927600;coverage_threshold_of.5.reads_at_edge_of_window
Pf3D7_09_v3	Chappell_et_al_UTR_finder	5UTR	1127929	1128396	.	-	.	Parent=PF3D7_0927700;coverage_threshold_of.5.reads_at_edge_of_window
Pf3D7_09_v3	Chappell_et_al_UTR_finder	5UTR	1128853	1128870	.	+	.	Parent=PF3D7_0927800;coverage_threshold_of.5.reads_at_edge_of_window
Pf3D7_09_v3	Chappell_et_al_UTR_finder	5UTR	1132136	1134907	.	-	.	Parent=PF3D7_0927900;coverage_threshold_of.5.reads_at_edge_of_window
Pf3D7_09_v3	Chappell_et_al_UTR_finder	5UTR	1134936	1135544	.	+	.	Parent=PF3D7_0928000;coverage_threshold_of.5.reads_at_edge_of_window
Pf3D7_09_v3	Chappell_et_al_UTR_finder	5UTR	1138184	1138628	.	-	.	Parent=PF3D7_0928100;coverage_threshold_of.5.reads_at_edge_of_window
Pf3D7_09_v3	Chappell_et_al_UTR_finder	5UTR	1142388	1142891	.	-	.	Parent=PF3D7_0928200;coverage_threshold_of.5.reads_at_edge_of_window
Pf3D7_09_v3	Chappell_et_al_UTR_finder	5UTR	1143000	1143183	.	+	.	Parent=PF3D7_0928300;coverage_threshold_of.5.reads_at_edge_of_window
Pf3D7_09_v3	Chappell_et_al_UTR_finder	5UTR	1145077	1145363	.	+	.	Parent=PF3D7_0928400;coverage_threshold_of.5.reads_at_edge_of_window
Pf3D7_09_v3	Chappell_et_al_UTR_finder	5UTR	1147198	1147569	.	-	.	Parent=PF3D7_0928500;coverage_threshold_of.15.reads_at_edge_of_window
Pf3D7_09_v3	Chappell_et_al_UTR_finder	5UTR	1148503	1149688	.	-	.	Parent=PF3D7_0928600;coverage_threshold_of.15.reads_at_edge_of_window
Pf3D7_09_v3	Chappell_et_al_UTR_finder	5UTR	1155154	1155532	.	-	.	Parent=PF3D7_0928700;coverage_threshold_of.5.reads_at_edge_of_window
Pf3D7_09_v3	Chappell_et_al_UTR_finder	5UTR	1155523	1156246	.	+	.	Parent=PF3D7_0928800;coverage_threshold_of.5.reads_at_edge_of_window
Pf3D7_09_v3	Chappell_et_al_UTR_finder	5UTR	1159487	1159875	.	+	.	Parent=PF3D7_0928900;coverage_threshold_of.5.reads_at_edge_of_window
Pf3D7_09_v3	Chappell_et_al_UTR_finder	5UTR	1160773	1161079	.	+	.	Parent=PF3D7_0929000;coverage_threshold_of.50.reads_at_edge_of_window
Pf3D7_09_v3	Chappell_et_al_UTR_finder	5UTR	1162923	1163569	.	+	.	Parent=PF3D7_0929100;coverage_threshold_of.10.reads_at_edge_of_window
Pf3D7_09_v3	Chappell_et_al_UTR_finder	5UTR	1167739	1167841	.	+	.	Parent=PF3D7_0929200;coverage_threshold_of.5.reads_at_edge_of_window
Pf3D7_09_v3	Chappell_et_al_UTR_finder	5UTR	1171132	1171338	.	+	.	Parent=PF3D7_0929300;coverage_threshold_of.5.reads_at_edge_of_window
Pf3D7_09_v3	Chappell_et_al_UTR_finder	5UTR	1173579	1175202	.	+	.	Parent=PF3D7_0929400;coverage_threshold_of.5.reads_at_edge_of_window
Pf3D7_09_v3	Chappell_et_al_UTR_finder	5UTR	1183696	1184144	.	-	.	Parent=PF3D7_0929600;coverage_threshold_of.5.reads_at_edge_of_window
Pf3D7_09_v3	Chappell_et_al_UTR_finder	5UTR	1186160	1186269	.	-	.	Parent=PF3D7_0929700;coverage_threshold_of.5.reads_at_edge_of_window
Pf3D7_09_v3	Chappell_et_al_UTR_finder	5UTR	1187369	1187662	.	+	.	Parent=PF3D7_0929900;coverage_threshold_of.5.reads_at_edge_of_window
Pf3D7_09_v3	Chappell_et_al_UTR_finder	5UTR	1195240	1195486	.	-	.	Parent=PF3D7_0930100;coverage_threshold_of.10.reads_at_edge_of_window
Pf3D7_09_v3	Chappell_et_al_UTR_finder	5UTR	1198463	1200623	.	-	.	Parent=PF3D7_0930200;coverage_threshold_of.5.reads_at_edge_of_window
Pf3D7_09_v3	Chappell_et_al_UTR_finder	5UTR	1201305	1201811	.	+	.	Parent=PF3D7_0930300;coverage_threshold_of.5.reads_at_edge_of_window
Pf3D7_09_v3	Chappell_et_al_UTR_finder	5UTR	1207579	1207973	.	+	.	Parent=PF3D7_0930400;coverage_threshold_of.45.reads_at_edge_of_window
Pf3D7_09_v3	Chappell_et_al_UTR_finder	5UTR	1216501	1217273	.	-	.	Parent=PF3D7_0930500;coverage_threshold_of.5.reads_at_edge_of_window
Pf3D7_09_v3	Chappell_et_al_UTR_finder	5UTR	1221001	1221199	.	-	.	Parent=PF3D7_0930600;coverage_threshold_of.5.reads_at_edge_of_window
Pf3D7_09_v3	Chappell_et_al_UTR_finder	5UTR	1221470	1221986	.	+	.	Parent=PF3D7_0930700;coverage_threshold_of.5.reads_at_edge_of_window
Pf3D7_09_v3	Chappell_et_al_UTR_finder	5UTR	1224476	1225555	.	+	.	Parent=PF3D7_0930800;coverage_threshold_of.5.reads_at_edge_of_window
Pf3D7_09_v3	Chappell_et_al_UTR_finder	5UTR	1247941	1248266	.	-	.	Parent=PF3D7_0930900;coverage_threshold_of.10.reads_at_edge_of_window
Pf3D7_09_v3	Chappell_et_al_UTR_finder	5UTR	1251602	1252765	.	-	.	Parent=PF3D7_0931000;coverage_threshold_of.5.reads_at_edge_of_window
Pf3D7_09_v3	Chappell_et_al_UTR_finder	5UTR	1253448	1254814	.	+	.	Parent=PF3D7_0931100;coverage_threshold_of.5.reads_at_edge_of_window
Pf3D7_09_v3	Chappell_et_al_UTR_finder	5UTR	1258494	1258548	.	+	.	Parent=PF3D7_0931200;coverage_threshold_of.5.reads_at_edge_of_window
Pf3D7_09_v3	Chappell_et_al_UTR_finder	5UTR	1260984	1261026	.	+	.	Parent=PF3D7_0931300;coverage_threshold_of.5.reads_at_edge_of_window
Pf3D7_09_v3	Chappell_et_al_UTR_finder	5UTR	1262730	1263346	.	+	.	Parent=PF3D7_0931400;coverage_threshold_of.5.reads_at_edge_of_window
Pf3D7_09_v3	Chappell_et_al_UTR_finder	5UTR	1266016	1267766	.	-	.	Parent=PF3D7_0931500;coverage_threshold_of.5.reads_at_edge_of_window
Pf3D7_09_v3	Chappell_et_al_UTR_finder	5UTR	1273931	1274607	.	-	.	Parent=PF3D7_0931800;coverage_threshold_of.35.reads_at_edge_of_window
Pf3D7_09_v3	Chappell_et_al_UTR_finder	5UTR	1276485	1277085	.	-	.	Parent=PF3D7_0931900;coverage_threshold_of.5.reads_at_edge_of_window
Pf3D7_09_v3	Chappell_et_al_UTR_finder	5UTR	1277432	1278006	.	+	.	Parent=PF3D7_0932000;coverage_threshold_of.5.reads_at_edge_of_window
Pf3D7_09_v3	Chappell_et_al_UTR_finder	5UTR	1283880	1284699	.	-	.	Parent=PF3D7_0932100;coverage_threshold_of.5.reads_at_edge_of_window
Pf3D7_09_v3	Chappell_et_al_UTR_finder	5UTR	1286481	1287007	.	+	.	Parent=PF3D7_0932200;coverage_threshold_of.5.reads_at_edge_of_window
Pf3D7_09_v3	Chappell_et_al_UTR_finder	5UTR	1291028	1291543	.	-	.	Parent=PF3D7_0932300;coverage_threshold_of.10.reads_at_edge_of_window
Pf3D7_09_v3	Chappell_et_al_UTR_finder	5UTR	1296645	1297076	.	-	.	Parent=PF3D7_0932500;coverage_threshold_of.5.reads_at_edge_of_window
Pf3D7_09_v3	Chappell_et_al_UTR_finder	5UTR	1302576	1302703	.	-	.	Parent=PF3D7_0932700;coverage_threshold_of.10.reads_at_edge_of_window
Pf3D7_09_v3	Chappell_et_al_UTR_finder	5UTR	1307790	1308589	.	-	.	Parent=PF3D7_0932800;coverage_threshold_of.5.reads_at_edge_of_window
Pf3D7_09_v3	Chappell_et_al_UTR_finder	5UTR	1309944	1310544	.	-	.	Parent=PF3D7_0932900;coverage_threshold_of.5.reads_at_edge_of_window
Pf3D7_09_v3	Chappell_et_al_UTR_finder	5UTR	1310704	1311439	.	+	.	Parent=PF3D7_0933000;coverage_threshold_of.5.reads_at_edge_of_window
Pf3D7_09_v3	Chappell_et_al_UTR_finder	5UTR	1314184	1314551	.	+	.	Parent=PF3D7_0933100;coverage_threshold_of.5.reads_at_edge_of_window
Pf3D7_09_v3	Chappell_et_al_UTR_finder	5UTR	1319469	1319756	.	-	.	Parent=PF3D7_0933200;coverage_threshold_of.5.reads_at_edge_of_window
Pf3D7_09_v3	Chappell_et_al_UTR_finder	5UTR	1319902	1320344	.	+	.	Parent=PF3D7_0933300;coverage_threshold_of.5.reads_at_edge_of_window
Pf3D7_09_v3	Chappell_et_al_UTR_finder	5UTR	1323597	1323892	.	+	.	Parent=PF3D7_0933400;coverage_threshold_of.15.reads_at_edge_of_window
Pf3D7_09_v3	Chappell_et_al_UTR_finder	5UTR	1329787	1329878	.	-	.	Parent=PF3D7_0933500;coverage_threshold_of.5.reads_at_edge_of_window
Pf3D7_09_v3	Chappell_et_al_UTR_finder	5UTR	1332804	1333406	.	-	.	Parent=PF3D7_0933600;coverage_threshold_of.5.reads_at_edge_of_window
Pf3D7_09_v3	Chappell_et_al_UTR_finder	5UTR	1334795	1335151	.	-	.	Parent=PF3D7_0933700;coverage_threshold_of.5.reads_at_edge_of_window
Pf3D7_09_v3	Chappell_et_al_UTR_finder	5UTR	1339296	1339664	.	-	.	Parent=PF3D7_0933900;coverage_threshold_of.5.reads_at_edge_of_window
Pf3D7_09_v3	Chappell_et_al_UTR_finder	5UTR	1341994	1342470	.	-	.	Parent=PF3D7_0934000;coverage_threshold_of.5.reads_at_edge_of_window
Pf3D7_09_v3	Chappell_et_al_UTR_finder	5UTR	1342715	1343384	.	+	.	Parent=PF3D7_0934100;coverage_threshold_of.5.reads_at_edge_of_window
Pf3D7_09_v3	Chappell_et_al_UTR_finder	5UTR	1347296	1347508	.	-	.	Parent=PF3D7_0934200;coverage_threshold_of.5.reads_at_edge_of_window
Pf3D7_09_v3	Chappell_et_al_UTR_finder	5UTR	1347715	1348021	.	+	.	Parent=PF3D7_0934300;coverage_threshold_of.5.reads_at_edge_of_window
Pf3D7_09_v3	Chappell_et_al_UTR_finder	5UTR	1349597	1349789	.	+	.	Parent=PF3D7_0934400;coverage_threshold_of.5.reads_at_edge_of_window
Pf3D7_09_v3	Chappell_et_al_UTR_finder	5UTR	1351930	1353738	.	-	.	Parent=PF3D7_0934500;coverage_threshold_of.5.reads_at_edge_of_window
Pf3D7_09_v3	Chappell_et_al_UTR_finder	5UTR	1354207	1354580	.	+	.	Parent=PF3D7_0934600;coverage_threshold_of.5.reads_at_edge_of_window
Pf3D7_09_v3	Chappell_et_al_UTR_finder	5UTR	1357159	1357410	.	+	.	Parent=PF3D7_0934700;coverage_threshold_of.5.reads_at_edge_of_window
Pf3D7_09_v3	Chappell_et_al_UTR_finder	5UTR	1360721	1361934	.	+	.	Parent=PF3D7_0934800;coverage_threshold_of.5.reads_at_edge_of_window
Pf3D7_09_v3	Chappell_et_al_UTR_finder	5UTR	1366000	1366174	.	-	.	Parent=PF3D7_0934900;coverage_threshold_of.25.reads_at_edge_of_window
Pf3D7_09_v3	Chappell_et_al_UTR_finder	5UTR	1367615	1367930	.	-	.	Parent=PF3D7_0935100;coverage_threshold_of.5.reads_at_edge_of_window
Pf3D7_09_v3	Chappell_et_al_UTR_finder	5UTR	1372038	1372877	.	-	.	Parent=PF3D7_0935200;coverage_threshold_of.5.reads_at_edge_of_window
Pf3D7_09_v3	Chappell_et_al_UTR_finder	5UTR	1372874	1373017	.	+	.	Parent=PF3D7_0935300;coverage_threshold_of.5.reads_at_edge_of_window
Pf3D7_09_v3	Chappell_et_al_UTR_finder	5UTR	1377653	1377952	.	+	.	Parent=PF3D7_0935400;coverage_threshold_of.5.reads_at_edge_of_window
Pf3D7_09_v3	Chappell_et_al_UTR_finder	5UTR	1399892	1400799	.	+	.	Parent=PF3D7_0935500;coverage_threshold_of.5.reads_at_edge_of_window
Pf3D7_09_v3	Chappell_et_al_UTR_finder	5UTR	1403986	1405191	.	+	.	Parent=PF3D7_0935600;coverage_threshold_of.5.reads_at_edge_of_window
Pf3D7_09_v3	Chappell_et_al_UTR_finder	5UTR	1408214	1409198	.	+	.	Parent=PF3D7_0935700;coverage_threshold_of.5.reads_at_edge_of_window
[truncated: 2,407 more rows]
