# Supplementary material for: Refining the transcriptome of the human malaria parasite Plasmodium falciparum using amplification-free RNA-seq
Source: BMC Genomics. 2020 Jun 8;21:395. doi: 10.1186/s12864-020-06787-5 (PMC7278070; doi:10.1186/s12864-020-06787-5)
Supplement: Supplementary file 4 — Additional file 4. [file 12864_2020_6787_MOESM4_ESM.xlsx]

## Sheet: Table_S3_ 3D7_stranded_sense_rp
###### Chappell et al. 2019; Table S3: RPKM values for 3D7 time course (strand specific, based on DAFT-seq data)
gene_id	TP1	TP2	TP3	TP4	TP5	TP6	TP7
PF3D7_0100100	4.45667	7.72229	6.34801	4.38582	5.00266	7.24074	7.36378
PF3D7_0100200	0	0.673371	1.65507	1.08664	0.53749	0.182929	0.53529
PF3D7_0100300	0.634004	1.72551	1.17597	0.125382	0.0447908	0.0457322	0.490682
PF3D7_0100400	0.205205	0.149839	1.16301	0.4464	0.239205	0.325643	0.158817
PF3D7_0100500	0	0	0	0	0	0	0
PF3D7_0100600	0.212615	0	0.241002	0	0	0	0
PF3D7_0100700	0	0	0	0	0	0	0
PF3D7_0100800	0	0	0	0	0.172412	0	0
PF3D7_0100900	0.218067	0	0.411969	0.316253	0.169465	0	0.421928
PF3D7_0101000	0	0.155682	0.0805577	0	0	0	0.16501
PF3D7_0101100	0	0.360579	0.373164	0	0	0	0
PF3D7_0101200	0.165674	0	0.500783	0	0	0	0.512889
PF3D7_0101300	0.324329	1.89457	16.2982	11.0535	1.13419	1.41537	0.502023
PF3D7_0101400	0	0	0	0	0	0	0.107317
PF3D7_0101500	0	0.101803	0.158034	0.101097	0	0	0
PF3D7_0101600	0.413738	0.377634	1.17244	0.525023	0.160763	0.164142	0.560366
PF3D7_0101700	0	0	0.127683	0.183783	0	0	0
PF3D7_0101800	0.395905	0.385447	0	0	0.205111	0.209422	0.204271
PF3D7_0101900	0.222505	0.893586	0.840703	0	0.172913	0.353095	0.516617
PF3D7_0102000	0.302536	0	0.342927	0.548443	0	0.120024	0.936581
PF3D7_0102100	0	0	0.102554	0.196817	0.316395	0	0
PF3D7_0102200	4624.88	2690.79	1225.75	258.909	142.954	1382.7	3932.37
PF3D7_0102300	33.4059	24.6294	34.067	151.691	126.274	57.3869	32.6315
PF3D7_0102400	8.87005	8.73278	7.15474	20.8134	9.52645	11.5455	7.40484
PF3D7_0102500	528.859	156.352	48.4893	17.7693	67.2968	391.023	730.227
PF3D7_0102600	9.40091	42.3823	107.614	37.5587	9.47379	9.23979	10.5146
PF3D7_0102700	46.0078	39.5465	19.1061	10.0185	8.05264	18.1978	31.8649
PF3D7_0102800	8.81235	4.68812	3.80529	13.7843	13.1585	8.98999	5.69978
PF3D7_0102900	43.2759	98.0522	136.806	167.26	86.7093	52.8866	49.3656
PF3D7_0103000	9.5677	8.59842	7.89744	11.314	30.9994	22.3075	18.9108
PF3D7_0103100	16.9702	12.1351	9.41012	25.2392	31.6329	24.2929	18.4057
PF3D7_0103200	49.0042	100.73	118.739	199.617	87.9243	58.6382	50.0465
PF3D7_0103300	42.3103	46.9802	47.8332	44.4201	39.0939	30.4323	36.3554
PF3D7_0103400	124.327	72.6291	99.6418	130.23	124.414	127.366	148.115
PF3D7_0103500	15.9462	14.7078	14.9358	25.0735	18.9143	13.7014	14.7772
PF3D7_0103600	35.8274	30.8213	56.352	66.2413	70.7974	38.6748	34.6749
PF3D7_0103700	24.6333	27.8406	27.2476	28.6314	22.4168	17.0527	18.7884
PF3D7_0103800	4.31928	6.60115	5.69295	5.02581	14.5193	18.6501	13.9157
PF3D7_0103900	19.1354	26.4894	31.7319	72.7024	47.4515	25.8851	18.4093
PF3D7_0104000	1.86687	0.511187	0.529028	1.35372	1.99483	1.8516	0.903029
PF3D7_0104100	12.3704	4.51634	1.53365	6.20198	22.3058	24.3083	13.7625
PF3D7_0104200	351.075	117.165	107.382	136.498	192.012	334.223	459.259
PF3D7_0104300	620.369	278.682	225.528	131.057	127.657	214.472	450.443
PF3D7_0104400	37.1284	37.3815	47.4809	59.5409	62.534	50.6481	51.5023
PF3D7_0104500	31.3876	63.4288	82.2873	100.124	40.3324	25.1231	26.423
PF3D7_0104600	12.8236	14.0141	13.0788	17.6655	11.9186	9.65373	10.4773
PF3D7_0104700	0.645013	1.2952	0.406183	0.701576	0.0417712	0.725035	0.457603
PF3D7_0104800	27.1471	9.66951	6.95486	29.7677	29.0722	37.5637	28.9019
PF3D7_0105100	11.4281	7.18028	3.41419	24.475	15.0771	8.43505	8.02191
PF3D7_0105200	37.4637	44.2502	54.5875	117.296	54.6212	46.4298	37.0632
PF3D7_0105300	100.49	39.26	27.8557	50.3948	131.554	212.563	139.556
PF3D7_0105400.1	27.1424	16.8462	8.40942	9.64404	32.4832	93.2522	70.5823
PF3D7_0105400.2	28.5603	16.8921	8.63289	10.1478	33.7362	97.2171	73.1643
PF3D7_0105500	3.77161	3.56398	3.35307	8.04383	7.93096	4.13684	3.26242
PF3D7_0105600	23.6498	35.1079	38.5288	46.8486	39.1369	22.3099	23.3812
PF3D7_0105700	44.7658	46.5687	40.3599	63.4728	70.9263	57.3231	56.532
PF3D7_0105800	66.7097	50.5893	35.2389	81.2548	100.149	120.626	82.7778
PF3D7_0105900	44.6635	34.7288	33.751	59.7053	63.9864	56.8774	55.3467
PF3D7_0106000	46.1489	22.1924	12.3451	35.8691	57.4844	81.459	46.1138
PF3D7_0106100	53.7186	84.2713	91.0534	147.645	76.1341	88.8053	68.649
PF3D7_0106200	10.2764	4.65748	4.15058	6.03846	17.6244	19.5412	9.59887
PF3D7_0106300	104.848	172.672	180.628	202.455	220.457	190.746	146.651
PF3D7_0106400	55.578	120.145	132.812	110.828	31.8249	27.6584	43.2028
PF3D7_0106500	16.9942	11.0038	10.118	17.0792	31.7	24.3876	17.1801
PF3D7_0106600	4.33736	1.49039	1.15681	0.555024	1.98274	2.83418	1.38224
PF3D7_0106700	66.6205	114.292	115.681	109.883	73.5548	54.9766	68.7747
PF3D7_0106800	11.7482	14.9473	20.0424	37.1737	79.1252	59.6025	41.3293
PF3D7_0106900	50.9757	24.9033	28.9595	48.744	83.1537	52.0563	40.097
PF3D7_0107000.1	60.6898	77.5512	65.8833	135.965	152.929	134.402	90.4355
PF3D7_0107100	10.3416	7.29444	15.6297	27.2411	21.9231	10.1593	10.9984
PF3D7_0107200	7.13331	10.6654	9.92528	20.7724	10.559	8.26535	9.11365
PF3D7_0107300	7.36713	11.1081	7.66385	8.04785	5.72516	5.16225	9.77439
PF3D7_0107400	22.366	25.5859	27.9812	47.5735	49.0535	35.2958	33.0814
PF3D7_0107500	370.844	300.84	232.856	217.727	136.615	164.465	298.227
PF3D7_0107600	10.7906	10.6107	9.33202	6.64221	6.11221	5.53669	9.76177
PF3D7_0107700	7.10621	7.1894	4.72299	7.44999	6.78656	6.7254	5.69858
PF3D7_0107800	18.7012	20.3585	20.8582	58.0662	42.6594	22.7377	15.1457
PF3D7_0107900	18.3034	37.3611	45.5807	71.389	31.7885	21.8945	17.3853
PF3D7_0108000	65.7069	95.9569	150.279	191.978	253.003	179.424	129.703
PF3D7_0108100	14.0384	13.2706	13.9539	25.8927	26.6629	26.2527	19.611
PF3D7_0108300	329.676	371.559	374.01	337.611	242.988	208.955	272.053
PF3D7_0108400.1	27.1711	41.9595	35.3857	30.2664	14.4662	21.926	26.6664
PF3D7_0108400.2	34.9904	54.6123	51.5606	41.0718	19.7141	30.5397	39.6053
PF3D7_0108500	2041.32	1756.03	976.057	243.748	178.612	709.05	2283.49
PF3D7_0108600	16.9538	18.8423	18.9347	34.5308	36.8131	17.4086	15.2438
PF3D7_0108700	103.494	122.08	149.693	143.69	185.85	119.226	102.473
PF3D7_0108800	24.3831	27.9449	22.7516	39.5128	38.3916	25.2351	19.1172
PF3D7_0109000	274.019	126.932	54.2414	32.9314	83.8038	390.982	530.516
PF3D7_0109100	26.1579	15.3561	6.68253	5.87356	6.72784	18.1902	29.188
PF3D7_0109200	11.1692	18.1102	21.2247	36.8031	31.7834	26.9777	17.6699
PF3D7_0109300	32.465	20.0719	11.9979	22.3384	12.4305	14.76	18.2485
PF3D7_0109400	66.2291	109.772	95.7657	165.676	66.2496	63.278	66.1558
PF3D7_0109500	20.362	63.9508	92.3222	81.8305	99.3277	51.5836	45.5683
PF3D7_0109600	23.0639	26.4644	34.4744	32.162	27.9685	21.1156	25.5001
PF3D7_0109700	99.4209	119.981	144.758	69.2272	50.9155	48.0248	71.9557
PF3D7_0109800	72.8873	121.677	93.0869	124.158	84.0083	52.4555	56.8219
PF3D7_0109900.1	12.3049	10.8919	6.52792	20.2489	28.1409	24.2292	12.6718
PF3D7_0109900.2	11.0132	9.65003	5.57598	19.0465	28.5001	24.3803	12.9132
PF3D7_0110000	56.6733	84.4292	129.833	107.226	128.33	95.7504	121.376
PF3D7_0110100	11.5836	21.4294	22.7031	28.2558	20.1667	12.6661	12.5764
PF3D7_0110200	19.1354	41.9173	70.8947	59.7422	20.447	18.768	16.6609
PF3D7_0110400	79.7563	140.842	151.31	122.771	120.035	74.3364	88.8581
PF3D7_0110500	56.251	64.7035	100.538	113.19	101.947	68.0516	67.6996
PF3D7_0110600	153.15	172.749	160.236	128.716	118.391	111.278	155.194
PF3D7_0110700	54.1955	71.1438	75.6325	142.047	98.5382	69.5637	79.7801
PF3D7_0110800	110.341	159.696	165.112	149.012	106.033	92.2538	130.39
PF3D7_0110900	10.4375	20.473	30.3121	34.4293	14.3139	6.82021	5.86052
PF3D7_0111000	28.1342	23.665	17.5432	30.1847	43.8882	45.9049	37.5712
PF3D7_0111200	10.1535	10.5506	4.72166	20.6718	11.2288	13.9437	5.13805
PF3D7_0111300	34.4372	25.0978	32.4609	87.4829	102.362	62.6563	39.2051
PF3D7_0111400	25.0703	19.4332	24.5359	46.5865	53.7739	39.6999	26.9005
PF3D7_0111500	40.637	25.6161	23.9447	57.3674	89.8629	127.75	85.3547
PF3D7_0111600	33.1988	45.5647	61.9055	69.0994	58.885	39.2687	28.7867
PF3D7_0111700	25.9463	24.8662	35.2924	34.5714	33.5218	16.7271	11.2955
PF3D7_0111800	74.1381	76.7247	136.451	182.729	132.326	84.1549	66.107
PF3D7_0111900	57.8729	74.2925	106.158	181.737	110.985	125.538	88.1357
PF3D7_0112000	21.869	38.8609	48.2218	67.8294	47.7982	30.5017	26.1153
PF3D7_0112100	0.933434	2.21514	1.76343	0.676859	0.544045	0.925798	1.08364
PF3D7_0112200	13.4567	13.3823	41.7542	121.356	68.3735	35.2634	12.7706
PF3D7_0112800	25.8891	22.0545	11.3413	7.75402	5.6858	6.84728	9.72793
PF3D7_0112900	60.5448	14.0464	4.43749	3.37713	6.13705	13.3354	26.6418
PF3D7_0113000	137.922	501.64	1289.22	603.568	377.853	110.877	123.092
PF3D7_0113100	13.3554	7.68664	16.5046	20.5459	17.2024	12.9388	11.9543
PF3D7_0113200	32.0106	41.611	151.575	170.298	112.695	70.0522	44.5539
PF3D7_0113300	72.9435	113.786	48.6947	22.0112	7.82928	13.4961	42.4291
PF3D7_0113400	14.0858	20.4412	28.2507	23.8326	17.762	13.7773	18.0322
PF3D7_0113600	106.811	52.3635	16.0023	5.28943	4.89927	10.6618	38.0016
PF3D7_0113700	84.8985	172.801	118.623	45.8618	14.8337	26.7494	69.6753
PF3D7_0113800	18.8913	35.025	32.0704	12.8281	10.9184	3.97765	7.26956
PF3D7_0113900	82.9723	145.336	63.8852	17.9701	6.70394	19.4144	68.343
PF3D7_0114000	49.4331	57.7413	81.9801	52.3368	61.4121	64.943	108.564
PF3D7_0114100	0.665579	3.52349	30.3033	33.4221	7.75855	3.82878	0.772679
PF3D7_0114200	0	0	0.166208	0.558214	0.427315	0.261777	0.0851131
PF3D7_0114300	0.358789	0.698622	0.994132	3.29546	1.67294	0.569366	1.85121
PF3D7_0114400	0.0831974	0.0607497	0.18861	0	0	0	0.25756
PF3D7_0114500	1.37913	8.30794	45.3344	12.2505	2.67938	0.547138	0
PF3D7_0114600	0	0	0.369587	0	0	0	0
PF3D7_0114700	0	0	0	0	0	0	0
PF3D7_0114800	0	0.13244	0	0.131522	0	0.287831	0
PF3D7_0114900	0	0	0	0	0	0	0
PF3D7_0115000	0.218577	0.522334	0.780815	0.864524	0.679444	0.378395	0.384467
PF3D7_0115100	1.17155	1.52081	0.98368	1.98223	1.5174	1.65258	0.805969
PF3D7_0115200	0	0.151463	0	0.150413	0.322397	0	0
PF3D7_0115300	0	0	0.171633	0.0823478	0	0.180215	0
PF3D7_0115400	0.253449	0.277598	2.87287	1.65405	0	0.301651	0.294232
PF3D7_0115500	0.0883852	0.0645378	0	0.128181	0	0	0.13681
PF3D7_0115600	0.100713	0.956009	7.76279	3.87056	1.01746	0.239733	0.389728
PF3D7_0115700	0.69457	1.67365	1.22032	0.516243	0.377836	0.606222	1.23638
PF3D7_0200100	0.80476	2.49741	1.21627	0.405246	0.104233	0.230584	0.761245
PF3D7_0200200	0.114241	0.166835	0	0	0	0	0.176832
PF3D7_0200300	0	0.0633671	0	0	0.13488	0.206573	0
PF3D7_0200400	0	0	0	0.181975	0	0.0995613	0
PF3D7_0200500	0.206312	0	0	0.0748011	0.0801647	0	0
PF3D7_0200600	0	0	0.153831	0	0	0	0
PF3D7_0200700	0	0.168851	0.0873722	0.167681	0	0	0.178969
PF3D7_0200800	0	0	0	0	0	0	0
PF3D7_0200900	0	0	0	0	0	0	0
PF3D7_0201000	0	0	0	0	0	0	0
PF3D7_0201100	0	0	0	0	0	0	0
PF3D7_0201200	0	0	0.162018	0	0	0.170119	0
PF3D7_0201300	0	0	0.189021	0	0	0	0
PF3D7_0201400	0	0.355986	0.73682	0.176759	0	0	0
PF3D7_0201500	51.1778	81.7525	174.428	99.9044	73.3614	54.421	35.4271
PF3D7_0201600	35.4359	119.139	148.469	71.3766	25.947	10.1845	21.0261
PF3D7_0201700	256.979	279.604	67.213	12.1662	5.47949	35.5227	118.017
PF3D7_0201800	66.2937	248.921	199.974	84.5689	17.0553	15.9746	49.0615
PF3D7_0201900	67.4519	380.323	927.933	329.299	177.29	86.2241	61.5554
PF3D7_0202000	831.148	4341.44	5363.53	1654.9	1096.06	435.465	1294.8
PF3D7_0202100	628.879	325.655	114.345	40.1156	23.5573	175.082	323.076
PF3D7_0202200	319.055	304.129	88.5495	16.0213	6.33659	66.4717	169.064
PF3D7_0202300	4.85525	5.00505	9.06454	24.6447	3.66215	1.47299	2.98404
PF3D7_0202400	46.836	63.9945	315.747	185.442	161.519	90.8186	58.2208
PF3D7_0202500	2718.3	2326.48	1625.21	308.894	256.274	1293.83	3516.12
PF3D7_0202600.1	21.5594	23.1555	32.0881	50.829	49.2213	34.0997	26.4191
PF3D7_0202600.2	21.5755	23.1728	32.0904	50.8669	49.258	34.1252	26.4388
PF3D7_0202700	15.4077	18.6645	20.1744	41.4981	32.6104	24.676	19.2334
PF3D7_0202800	7.27461	8.31418	3.10713	13.5316	9.34018	18.822	11.505
PF3D7_0202900	7.70731	2.61983	1.20501	12.2375	12.2889	9.91119	3.70242
PF3D7_0203000	186.754	43.7803	35.1278	48.7328	117.027	146.11	154.499
PF3D7_0203100	55.2356	19.3006	13.8086	11.8886	20.4814	44.5599	56.2005
PF3D7_0203200	36.7641	53.4143	42.2986	41.5722	35.4786	25.2255	28.22
PF3D7_0203300	23.7814	38.6398	29.0392	47.1656	26.8037	31.116	20.4776
PF3D7_0203400	59.4861	77.7597	76.0727	126.992	219.826	188.138	152.926
PF3D7_0203600	12.6366	11.0286	5.86589	13.3956	22.4929	18.0956	11.2703
PF3D7_0203700	99.1561	140.931	154.657	91.7682	61.1044	43.962	96.2629
PF3D7_0203800	8.31667	15.645	10.8118	20.5451	18.1842	13.4215	16.037
PF3D7_0203900	16.0896	16.2448	21.415	59.8236	48.2135	23.3263	19.1655
PF3D7_0204000	6.76213	6.44343	9.38638	18.3269	18.5602	10.2743	8.31421
PF3D7_0204100	77.1083	40.3229	27.8999	42.8959	163.757	193.743	127.185
PF3D7_0204200	190.801	154.453	156.503	133.647	95.8802	178.141	231.822
PF3D7_0204300	72.8078	83.0729	100.909	113.274	91.6555	49.1436	44.2378
PF3D7_0204400	50.319	87.1984	51.9492	98.928	40.2056	19.963	18.1007
PF3D7_0204500	27.9019	70.6193	72.7279	83.1853	32.3782	23.4852	19.3328
PF3D7_0204600	13.5509	16.123	28.3851	39.9814	24.1631	13.5613	13.5766
PF3D7_0204700	125.574	250.84	262.229	289.217	178.211	195.366	201.646
PF3D7_0204800	12.9405	9.65003	13.5238	28.1505	30.8822	18.5693	16.1948
PF3D7_0204900	15.5239	20.5454	21.5069	44.0893	24.5469	22.24	16.0195
PF3D7_0205000	85.2634	39.6938	41.761	37.7831	42.4205	49.9938	63.3121
PF3D7_0205100	37.7829	27.3907	23.513	19.929	21.5686	24.0435	32.5981
PF3D7_0205200	1.94268	2.26964	1.61483	1.8313	1.05679	1.23314	1.80423
PF3D7_0205300	6.26475	5.61615	5.39031	4.81261	5.3023	5.21688	7.77688
PF3D7_0205400	35.764	44.724	40.7914	47.5649	39.6115	22.7415	30.3307
PF3D7_0205500	28.1995	71.8583	78.7151	73.2382	18.113	25.5715	25.388
PF3D7_0205600	12.9976	9.9301	12.141	26.6167	25.7195	19.5279	15.322
PF3D7_0205700.1	57.2204	76.9163	51.8037	33.5439	23.533	19.4579	40.6907
PF3D7_0205700.2	53.2015	71.178	47.9842	30.9868	21.8724	18.1108	37.5887
PF3D7_0205800	12.3352	9.23798	11.4725	25.9164	34.4112	36.3892	24.234
PF3D7_0205900	78.3225	101.694	135.928	191.762	189.427	173.687	102.611
PF3D7_0206000	83.1513	64.5109	57.9548	51.6242	50.2874	46.3199	79.5837
PF3D7_0206100	50.8236	59.5785	62.3519	62.1627	38.1876	36.4394	51.6562
PF3D7_0206200	108.456	51.3969	22.0734	14.3659	27.5867	110.896	150.923
PF3D7_0206300	379.177	406.763	296.5	153.469	91.4246	65.2571	138.719
PF3D7_0206500	96.6757	106.646	75.2287	72.7287	54.2459	52.9982	69.8951
PF3D7_0206600	9.29944	15.9312	12.9735	15.5614	4.16931	4.54074	4.42906
PF3D7_0206700	23.4328	45.9433	43.5028	48.9174	34.2149	22.067	30.6234
PF3D7_0206800	770.603	256.213	102.545	84.6768	1002.48	1880.81	1535.87
PF3D7_0206900.1	183.784	48.5197	24.2591	28.7677	40.1995	148.16	196.811
PF3D7_0206900.2	192.815	51.5167	25.388	30.5052	42.1143	157.162	209.484
PF3D7_0207000	233.55	103.795	54.6624	92.9107	438.055	525.012	465.556
PF3D7_0207100	191.661	57.8424	30.9741	40.6414	74.0291	140.196	182.67
PF3D7_0207200	20.9182	18.9192	12.9333	17.7539	14.0393	24.8965	26.3079
PF3D7_0207300	0.168842	1.02739	0.467827	0.0408106	0.262421	1.33968	0.522695
PF3D7_0207400	39.9277	22.5448	10.2916	54.2423	169.025	136.471	74.4707
PF3D7_0207500	52.6965	27.7824	11.7418	75.536	236.2	211.269	96.7796
PF3D7_0207600	475.355	187.83	68.2436	366.689	1587.48	1859.12	876.531
PF3D7_0207700	33.1044	17.4982	6.09637	41.1802	173.073	156.529	74.3098
PF3D7_0207800	33.749	13.6873	5.83995	26.3502	115.61	105.711	55.5164
PF3D7_0207900	3.73711	3.61313	1.85654	4.1401	10.0302	9.63701	7.44501
PF3D7_0208000	26.6934	16.5422	9.67882	18.38	36.2871	50.2339	32.2092
PF3D7_0208100.1	34.2513	17.5007	20.4542	62.3085	124.68	80.8182	48.268
PF3D7_0208100.2	34.2513	17.5007	20.4542	62.3085	124.68	80.8182	48.268
PF3D7_0208200	87.4761	142.974	168.141	126.125	75.8843	53.3678	87.382
PF3D7_0208300	35.9996	50.0001	46.8048	38.4177	22.0873	15.6968	24.1653
PF3D7_0208400	91.4997	82.8758	96.1226	97.012	139.714	121.525	89.1379
PF3D7_0208500	25.7912	19.8449	15.9271	61.1331	41.3789	36.7475	20.8194
PF3D7_0208600	29.2975	20.0486	27.2974	80.8067	100.19	53.0648	36.5642
PF3D7_0208700.1	17.5639	52.3798	68.3187	75.7461	24.2814	25.6719	21.3202
PF3D7_0208700.2	19.7361	61.6542	79.3684	86.4892	29.7411	32.2726	26.8301
PF3D7_0208800	36.9735	48.1931	56.7375	56.7959	48.8964	37.9577	29.2428
PF3D7_0208900	1.51009	2.04937	1.83273	1.51531	1.26835	0.956129	1.29858
PF3D7_0209000	28.7153	47.46	38.9168	36.0872	24.0698	28.1681	37.5531
PF3D7_0209100	40.6909	68.4239	59.5416	49.3808	73.5655	51.8458	59.1516
PF3D7_0209200	25.7912	75.8359	57.526	63.8479	24.7843	20.1341	23.6096
PF3D7_0209300	16.674	13.2187	17.4001	48.1328	26.9027	18.0181	12.536
PF3D7_0209400	10.9466	24.9087	18.8526	41.473	13.7165	13.3315	10.4423
PF3D7_0209500	32.1323	14.0554	6.81486	2.85755	4.53478	16.536	31.6722
PF3D7_0209600	20.7061	8.87922	3.67565	11.7079	44.336	59.9283	33.0963
PF3D7_0209700	92.0113	145.962	108.006	81.7417	57.496	58.3842	97.7075
PF3D7_0209800	279.761	574.701	698.568	664.03	501.118	274.688	333.121
PF3D7_0210000	78.4084	389.865	572.408	425.744	217.981	252.187	156.405
PF3D7_0210100.1	405.591	972.597	1612.08	1038.24	972.258	483.668	691.627
PF3D7_0210100.2	811.128	1906.46	3031.8	1944.13	1742.33	919.421	1258.82
PF3D7_0210200	41.7298	28.4306	31.9921	82.3854	121.549	81.7154	52.5346
PF3D7_0210300	12.1999	11.1047	12.6921	26.6	32.923	27.913	17.2672
PF3D7_0210400	12.7569	20.7258	14.9421	68.453	23.7929	17.2075	14.8097
PF3D7_0210500	18.8655	23.5882	30.0796	45.7988	23.7796	16.1863	17.3714
PF3D7_0210600	255.995	94.5875	36.1664	18.0662	52.0303	245.715	313.819
PF3D7_0210700	67.065	21.6462	8.26291	11.541	13.0294	43.6695	51.6223
PF3D7_0210800	150.599	149.263	69.3111	53.1009	23.3067	27.9573	47.7043
PF3D7_0210900	202.768	320.337	347.347	356.092	233.337	171.755	185.303
PF3D7_0211100	4.05902	4.3586	7.50069	14.8402	4.69178	3.19359	3.61662
PF3D7_0211200	23.676	19.1825	32.2289	58.207	45.2418	41.3032	26.3562
PF3D7_0211300	6.139	7.53463	7.995	16.6697	10.8611	13.8876	10.2101
PF3D7_0211400	8.33316	13.8222	9.17361	9.10121	6.87563	9.87717	14.8097
PF3D7_0211500	14.9582	11.5951	8.93602	11.0693	19.2864	19.6917	16.9967
PF3D7_0211600	7.10743	4.25827	5.09546	4.6252	8.63908	18.6535	9.73208
PF3D7_0211700	17.3986	11.0058	21.6316	48.1261	43.8886	26.4043	19.3462
PF3D7_0211800	56.9364	116.445	187.721	206.658	153.086	96.5655	77.9993
PF3D7_0211900	52.8663	36.3098	33.7295	80.4232	106.831	71.5053	49.2561
PF3D7_0212000	20.4847	22.6604	14.7382	46.1631	38.3203	19.0762	19.6513
PF3D7_0212100	56.7528	77.2915	76.0076	99.5584	134.552	103.212	67.8115
PF3D7_0212200	40.2142	49.0127	81.3381	88.457	62.9675	34.755	38.644
PF3D7_0212300	92.1897	190.195	268.12	246.065	176.292	106.636	141.799
PF3D7_0212400	56.9198	61.8516	59.3882	72.8436	66.336	46.3582	36.7274
PF3D7_0212500	96.7366	112.557	114.442	125.266	118.048	81.4432	75.5513
PF3D7_0212600	170.923	64.4625	23.6201	13.157	33.6513	192.118	249.345
PF3D7_0212700	20.6731	25.9488	27.5	41.1932	28.2806	22.0968	20.8922
PF3D7_0212800	23.3061	24.774	22.2627	34.6834	29.1827	27.3668	28.9665
PF3D7_0212900	67.2353	37.1835	19.9123	62.2507	93.205	123.373	72.7536
PF3D7_0213000	41.4791	15.0601	16.4516	41.5437	60.7288	48.9132	34.4081
PF3D7_0213100	63.3969	119.849	197.079	172.665	122.49	85.7452	93.0894
PF3D7_0213200	26.5183	33.0058	18.6729	80.1945	45.1971	31.5617	25.1881
PF3D7_0213300	18.4087	33.6046	30.0184	50.9358	44.0469	36.5163	38.2427
PF3D7_0213400	11.459	11.2917	15.8893	34.931	36.6576	22.4215	17.4789
PF3D7_0213500	19.0109	22.0043	28.9829	34.0118	24.7735	22.0665	24.8648
PF3D7_0213600	9.3818	8.86057	7.34064	6.28676	6.49165	7.6449	8.58337
PF3D7_0213700	24.6908	64.3634	106.911	98.4721	38.9512	30.3662	36.1165
PF3D7_0213800	4.51253	6.13119	5.87037	4.14197	3.19606	4.3963	4.64184
PF3D7_0213900	61.0299	71.9335	87.1819	69.0808	47.1219	30.4442	50.6093
PF3D7_0214000	76.4711	168.441	232.001	264.889	103.847	64.1996	69.33
PF3D7_0214100	122.092	191.836	145.839	145.826	137.29	124.724	125.279
PF3D7_0214200	54.9806	100.365	122.062	153.218	112.541	95.5181	87.1894
PF3D7_0214300	70.283	67.4655	88.1251	78.0163	56.1406	53.6902	66.9012
PF3D7_0214400	113.578	134.812	123.237	84.1041	50.5119	37.7128	72.1375
PF3D7_0214500	13.588	13.7449	11.7753	16.4519	7.65325	5.53911	5.69232
PF3D7_0214600	237.814	56.3623	19.2576	4.22336	20.8448	130.955	231.376
PF3D7_0214700	38.2708	26.2793	8.42708	5.23781	7.18907	38.7119	40.8983
PF3D7_0214800	99.8332	81.0239	54.5521	50.9919	35.1387	60.4889	105.114
PF3D7_0214900	462.107	66.1744	31.2314	21.9734	220.822	520.28	374.68
PF3D7_0215000	100.688	186.215	193.661	138.224	98.8237	101.072	136.73
PF3D7_0215100	33.151	38.5995	44.009	54.7599	64.0578	74.8491	51.4129
PF3D7_0215200	6.56071	6.61552	6.72837	9.06162	4.85569	5.08169	4.59402
PF3D7_0215300	52.6492	71.764	34.1902	9.67703	3.98109	9.83741	30.0525
PF3D7_0215400	84.9195	86.2472	82.3022	81.7135	68.6521	81.9544	76.3772
PF3D7_0215500	52.7787	63.5609	51.2625	50.7865	45.7197	45.3707	51.2628
PF3D7_0215600	36.2815	44.4075	55.6929	51.3123	52.9303	31.9446	29.1795
PF3D7_0215700	40.5254	94.9834	112.295	96.2497	74.7852	49.3649	55.5943
PF3D7_0215800	11.6088	10.6501	11.1503	31.7289	26.5026	21.56	14.8755
PF3D7_0215900	4.10568	7.92307	2.32691	5.31633	5.12778	7.32977	4.76633
PF3D7_0216000	29.7087	29.6652	26.9372	20.7648	20.5866	26.4754	32.0209
PF3D7_0216100	24.6835	19.6063	20.3395	28.15	32.7328	20.304	17.6264
PF3D7_0216200	43.3064	65.0822	74.9642	53.7984	31.6978	14.384	24.8127
PF3D7_0216300	17.7785	21.6361	29.8828	35.2412	23.1559	11.6455	14.1453
PF3D7_0216400	17.2033	16.1176	15.5601	33.6239	40.4775	27.3002	17.2063
PF3D7_0216500	12.1982	7.39417	6.13939	10.3814	17.7108	15.9773	10.1254
PF3D7_0216600	90.3012	92.7022	83.1403	66.3282	80.5651	124.736	122.918
PF3D7_0216700.1	491.216	99.4628	70.3989	77.7395	147.91	224.214	386.272
PF3D7_0216700.2	493.271	99.835	70.7055	78.0579	148.554	225.124	387.953
PF3D7_0216800	8.28121	3.65797	0.849837	4.17627	17.8764	23.2005	12.581
PF3D7_0216900	11.8987	10.9747	11.5681	11.7564	15.7898	15.5696	18.4179
PF3D7_0217000	10.5372	11.6985	9.29472	9.34509	9.77164	10.5365	10.3986
PF3D7_0217100	42.916	48.0429	50.9771	78.2263	122.305	92.2538	77.2679
PF3D7_0217200	21.1773	17.0159	15.3032	23.416	25.2423	18.2565	19.3552
PF3D7_0217300	70.8818	48.8051	36.0484	40.6497	28.0655	46.4047	46.9321
PF3D7_0217400	50.5996	47.2625	42.8951	100.389	58.085	45.4474	40.1551
PF3D7_0217500	260.314	95.9175	33.6025	23.5225	130.351	393.257	332.019
PF3D7_0217600	44.1311	54.6158	54.5782	56.8486	47.5058	36.6843	34.0337
PF3D7_0217700	17.2626	34.6041	41.5959	51.2512	15.3135	11.6296	13.6123
PF3D7_0217800	131.467	433.663	706.135	617.208	227.189	221.842	217.757
PF3D7_0217900	22.3737	22.4634	13.2366	74.3412	60.6833	40.7608	23.8094
PF3D7_0218000	24.0493	23.9769	29.4444	73.4443	60.1112	47.9804	32.6618
PF3D7_0218100	13.5453	6.67223	3.73688	10.0559	20.4679	18.0832	9.81765
PF3D7_0218200	60.0586	52.3967	73.589	87.3064	84.6959	65.3549	50.4042
PF3D7_0218300	17.4644	14.248	17.3521	51.0466	38.9567	19.2462	14.5177
PF3D7_0218400	44.5926	86.7631	101.863	70.3885	38.2989	26.321	45.5075
PF3D7_0218500	52.9037	97.8071	133.543	103.659	56.5664	56.8622	58.3676
PF3D7_0218600	38.2386	43.8128	91.194	92.5662	71.4986	40.4797	37.6058
PF3D7_0218700	154.668	161.479	183.401	120.83	119.703	82.674	118.968
PF3D7_0219100	12.01	16.9502	24.1115	21.772	12.9551	7.25375	10.613
PF3D7_0219200	370.383	672.098	928.387	793.497	351.852	310.353	304.226
PF3D7_0219300	28.7031	26.7472	20.8639	40.4375	22.5183	30.8	19.4642
PF3D7_0219400.1	106.558	126.026	206.694	225.547	328.027	283.418	194.559
PF3D7_0219400.2	122.129	157.395	252.201	264.045	361.704	324.204	225.194
PF3D7_0219500	23.9334	16.2394	17.4886	34.8732	54.8324	34.5762	29.2699
PF3D7_0219600	26.5993	26.6171	27.1626	81.3525	78.9043	63.0811	37.9324
PF3D7_0219700	169.374	164.176	40.7423	20.9072	4.62193	27.8015	67.244
PF3D7_0219800	142.678	79.7302	62.5399	42.9277	65.6163	89.4854	109.499
PF3D7_0219900	129.392	59.7609	25.7903	14.5364	10.1712	33.784	61.4185
PF3D7_0220000	1014.31	641.406	330.328	233.028	357.79	465.855	1052.54
PF3D7_0220100	104.689	146.249	97.1348	57.8938	25.122	30.64	62.2363
PF3D7_0220200	339.785	433.84	929.92	880.066	426.727	259.371	306.34
PF3D7_0220300	16.1708	34.1111	99.6593	66.7072	26.1107	29.6534	12.9324
PF3D7_0220400	7.42568	3.75379	2.58987	1.61537	0.932184	2.71936	4.50922
PF3D7_0220500	55.4364	30.1024	39.2337	17.5486	19.791	63.5234	63.05
PF3D7_0220600	21.6755	75.1791	138.459	116.039	29.0831	20.8264	11.14
PF3D7_0220700	199.976	246.202	131.455	104.753	34.2081	62.7728	146.224
PF3D7_0220800	59.2786	23.6397	9.71365	16.9473	48.7705	132.865	71.5305
PF3D7_0220900	4.71315	1.10128	1.28218	13.8073	8.20444	2.09422	2.18862
PF3D7_0221000	0.631531	1.0145	2.19526	3.66353	2.45389	1.60349	1.75957
PF3D7_0221100	0.439894	0.214137	0	1.16959	0.455802	0	0
PF3D7_0221200	7.39532	18.3599	84.9443	117.44	27.1549	12.6159	7.29752
PF3D7_0221300	0	0	0	0	0	0	0
PF3D7_0221400	0	0.18146	0.56338	0.360405	0	0	0.384667
PF3D7_0221500	0	0.37095	8.82962	9.94623	0.394793	1.34364	0.262118
PF3D7_0221600	0.184883	0	0.279422	0.268128	0	0.44009	0.143089
PF3D7_0221700	33.0027	37.7312	36.6479	13.2015	3.79289	10.5728	26.0818
PF3D7_0221800	8.50462	10.6457	7.34481	7.92892	0	0.482003	2.35074
PF3D7_0221900	0	0.0666942	0	0	0	0	0
PF3D7_0222000	0.405697	0.987452	2.24821	0.294183	0.210184	0.536505	0.52331
PF3D7_0222100	0.166395	1.82249	16.7234	11.3418	0.387927	0.924188	0.25756
PF3D7_0222200	0	0.120974	0.125196	0	0	0	0
PF3D7_0222300	0.266695	0.584214	0.705371	0.483471	0.207255	0	0.103203
PF3D7_0222400	0.212615	0	0.160668	0	0	0	0.164552
PF3D7_0222500	0	0	0	0	0	0	0
PF3D7_0222600	0.20743	0.454388	0.156749	0	0	0	0
PF3D7_0222700	0	0	0.165732	0	0	0.174018	0
PF3D7_0222800	0	0	0.379281	0	0.195024	0.398245	0
PF3D7_0222900	0	0	0	0	0	0	0
PF3D7_0223100	0.346865	0.590979	4.36861	2.93442	0.539114	0.0917407	0.357938
PF3D7_0223200	0	0	0	0	0	0	0
PF3D7_0223300	0	0	0.13389	0	0	0	0.137127
PF3D7_0223400	0.233358	0.0851978	0.617199	0.338429	0.181348	0.0925798	0.270909
PF3D7_0223500	0.966434	2.83555	2.0847	0.39499	0.587175	0.989899	1.46873
PF3D7_0300100	3.56732	6.66378	4.8811	2.80024	3.99688	4.58928	5.01251
PF3D7_0300200	0.117036	1.0255	5.30646	2.20652	0.454757	0.371452	0.724633
PF3D7_0300300	0	0	0	0	0	0	0
PF3D7_0300400	0	0	0.194749	0.373754	0.400554	0	0
PF3D7_0300500	0.212615	0	0.160668	0	0	0	0
PF3D7_0300600	0	0	0	0	0	0	0
PF3D7_0300700	0	0	0	0	0	0	0
PF3D7_0300800	0	0.173571	0.179629	0	0	0	0
PF3D7_0300900	1.05818	3.09068	13.3273	11.5097	6.03045	1.25943	0.682474
PF3D7_0301000	0.886762	0.477108	0.24688	0.203058	0.145079	0.0740639	0.505696
PF3D7_0301100	0.893481	0.761145	1.46289	6.47888	2.43021	2.24497	0.461002
PF3D7_0301200	50.7354	47.6115	9.13519	3.45187	3.16395	11.8781	23.0265
PF3D7_0301300	44.125	30.4969	35.1268	32.8833	6.5865	17.5403	30.4309
PF3D7_0301400	7.84237	22.333	39.469	81.4339	29.9849	13.4408	8.86153
PF3D7_0301500	27.5281	31.867	24.3539	17.8192	18.2621	8.63039	19.6423
PF3D7_0301600	113.298	208.729	134.422	121.53	28.2398	29.6205	71.24
PF3D7_0301700	83.6421	179.708	482.276	301.86	216.231	119.841	96.2164
PF3D7_0301800	420.83	207.312	50.4422	18.5008	10.2595	137.001	319.499
PF3D7_0301900	17.9364	9.385	10.2924	22.8826	21.6163	13.5468	8.09151
PF3D7_0302000	61.3224	82.9977	88.8298	69.1703	63.4906	39.5114	50.6634
PF3D7_0302100	68.4816	133.255	166.156	128.269	94.5318	61.889	72.9534
PF3D7_0302200	7.21122	4.04284	1.0817	2.17388	6.14971	20.3798	13.566
PF3D7_0302300	27.0799	90.0571	64.1914	16.7135	6.39111	8.32852	28.0351
PF3D7_0302500	405.568	159.885	48.6626	64.2114	459.917	1264.78	709.047
PF3D7_0302600	15.2691	11.8449	12.9781	48.4935	37.3179	19.14	12.7498
PF3D7_0302700	11.006	10.0455	18.7131	23.9422	28.9636	34.7326	18.0039
PF3D7_0302800	42.4624	56.0894	26.2348	40.1071	18.7652	21.8347	21.0156
PF3D7_0302900	75.4743	124.65	105.38	176.104	103.324	78.5166	60.348
PF3D7_0303000	14.498	24.7369	16.0832	27.0433	22.0403	21.8063	16.5098
PF3D7_0303100	32.777	20.6583	19.5943	27.655	30.1948	48.0973	35.9253
PF3D7_0303200	191.913	75.1364	68.6326	83.7786	198.598	285.776	208.889
PF3D7_0303300	72.7228	130.207	96.7352	140.863	44.5149	29.2464	35.2734
PF3D7_0303400	26.1135	24.3668	9.60882	21.7692	31.0908	37.3548	25.1069
PF3D7_0303500	40.1268	25.5482	25.8295	57.1349	71.4347	49.9876	37.3201
PF3D7_0303600	3.61446	6.36522	23.1362	20.1967	9.74847	7.59155	5.75932
PF3D7_0303700	48.4138	38.5876	56.1657	94.6879	76.5055	74.3261	58.1832
PF3D7_0303800	30.0883	24.1342	26.7293	52.5124	37.3016	25.1007	25.8297
PF3D7_0303900	8.11805	11.7143	9.78613	9.81104	7.20996	8.43505	10.0227
PF3D7_0304000	2.21988	2.62591	2.11366	1.83506	1.24209	1.6557	3.12687
PF3D7_0304100	114.885	64.8683	34.9132	20.1012	38.3355	149.984	125.798
PF3D7_0304200	41.6904	57.9086	35.7929	35.7178	25.0481	42.0277	36.3203
PF3D7_0304300	16.0041	12.0378	9.18166	16.282	21.8795	15.9051	13.774
PF3D7_0304400.1	699.444	1389.79	1542.14	1508.87	932.171	432.357	456.702
PF3D7_0304500	16.6878	26.1577	41.1945	64.8604	49.2803	31.2489	31.3414
PF3D7_0304600	4.03863	7.09154	8.13835	7.11212	15.3936	8.69785	8.85604
PF3D7_0304700	5.50193	5.84893	6.60334	5.74972	8.11121	5.64952	5.63582
PF3D7_0304800	16.4244	9.84927	10.0331	24.5868	36.9965	20.8387	14.1854
PF3D7_0304900	14.0998	25.9838	30.9497	31.8084	16.175	11.7203	12.9909
PF3D7_0305000	19.5759	31.6613	37.0563	52.5925	37.4236	32.2301	26.5893
PF3D7_0305100	26.4693	21.4555	33.1067	57.9086	65.5216	38.6617	32.4406
PF3D7_0305200	186.285	130.655	135.976	121.424	142.001	191.547	149.578
PF3D7_0305300	274.894	206.126	130.307	103.494	85.9291	104.997	167.286
PF3D7_0305400	31.1933	20.0973	25.3547	38.2054	53.5747	49.0851	43.6176
PF3D7_0305500	137.547	107.24	112.483	131.229	123.939	147.539	134.01
PF3D7_0305600	55.6722	45.5348	26.7676	82.2657	103.613	101.859	63.025
PF3D7_0305700	138.899	204.213	220.036	194.064	238.761	177.95	191.801
PF3D7_0305800	6.62445	7.54386	7.39216	5.05246	4.61454	4.30301	8.28811
PF3D7_0305900	19.5654	6.12275	7.47376	8.263	13.1997	13.8183	10.1505
PF3D7_0306000	18.8581	24.9074	23.2619	28.9578	45.9047	58.0918	57.5217
PF3D7_0306100	45.5721	65.8415	63.4037	70.5913	56.4561	36.6422	39.2256
PF3D7_0306200	38.7082	52.3767	77.093	109.895	46.5661	34.6175	29.5347
PF3D7_0306300	113.446	230.046	373.639	391.49	226.776	238.049	220.823
PF3D7_0306400	25.4553	19.8263	18.661	38.1473	55.9806	55.8571	33.8766
PF3D7_0306500	28.3204	25.2435	29.3058	40.1468	50.7581	54.4567	38.0115
PF3D7_0306600	46.281	50.6907	56.4953	76.7999	115.16	84.7428	80.9366
PF3D7_0306700	35.9811	91	92.1986	89.1834	53.8899	39.9692	40.5051
PF3D7_0306800	60.3446	177.508	291.152	267.95	122.362	76.8822	88.5808
PF3D7_0306900	263.701	541.289	857.702	547.421	481.765	252.913	311.815
PF3D7_0307100	145.537	454.99	661.906	686.549	122.734	185.191	193.569
PF3D7_0307200	547.361	1180.83	1307.57	1188.68	661.797	336.382	434.532
PF3D7_0307300	4.64342	4.04681	3.45231	2.38954	1.80425	4.81343	5.79635
PF3D7_0307400	42.1907	26.0618	35.9359	78.1672	102.37	68.4262	43.2714
PF3D7_0307500	24.5326	20.2063	20.6891	51.3042	58.8721	45.3936	27.4928
PF3D7_0307600	27.7681	22.8198	27.4103	47.2179	56.0184	42.1956	34.3775
PF3D7_0307700	72.0798	48.8997	60.0723	109.137	173.986	162.053	107.259
PF3D7_0307800	32.2568	57.4467	59.6996	70.1709	57.3578	38.9555	29.7463
PF3D7_0307900	8.2295	7.99711	9.48738	14.0134	10.6988	8.1846	9.4941
PF3D7_0308000	20.9377	14.9525	22.0814	52.7774	33.496	26.7149	19.1725
PF3D7_0308100	59.5746	16.4699	6.74016	13.3893	83.7163	129.748	69.8789
PF3D7_0308200	105.67	196.183	303.716	281.829	187.479	136.704	187.644
PF3D7_0308300	165.651	38.9409	9.32634	5.99361	30.445	144.464	161.592
PF3D7_0308500	44.2421	61.8355	124.5	117.893	79.9424	60.3016	65.9609
PF3D7_0308600	72.1616	130.235	141.562	143.182	77.896	55.7188	65.2404
PF3D7_0308700	53.0978	30.0422	18.3024	11.5958	29.5601	81.9825	65.6673
PF3D7_0308800	68.8172	42.5583	36.6146	46.3369	60.0279	115.336	105.162
PF3D7_0308900	43.1547	98.0388	93.0576	82.4133	66.687	39.1455	45.4007
PF3D7_0309000	41.3936	64.2829	65.2211	78.0985	52.3051	36.5343	42.2693
PF3D7_0309100	8.33833	7.33748	14.0562	11.4726	11.9629	15.2679	14.7269
PF3D7_0309200	88.1318	72.7481	92.2433	99.4405	141.158	116.959	98.1332
PF3D7_0309300	35.2684	84.5362	71.998	57.4473	33.0388	35.7343	33.895
PF3D7_0309500	141.308	242.723	204.003	229.05	178.252	111.923	127.543
PF3D7_0309600	412.173	812.627	1385.87	909.896	1008.3	447.431	575.612
PF3D7_0309700	52.3474	40.9308	40.3173	29.1183	32.2317	29.0199	39.687
PF3D7_0309800	32.2782	64.3428	56.7083	37.7259	31.117	29.5017	39.3168
PF3D7_0309900	9.83061	7.27836	6.97955	15.2847	18.9213	13.7682	9.21845
PF3D7_0310000	20.6817	15.5249	16.2128	37.5623	43.41	30.5196	22.4389
PF3D7_0310100	1.22358	0.694899	1.07873	2.31671	2.48283	1.45628	1.21003
PF3D7_0310200	234.754	170.033	202.308	157.647	137.622	122.045	190.16
PF3D7_0310300	65.1194	111.084	116.425	97.7481	65.7569	40.2886	57.9432
PF3D7_0310400	57.8643	29.218	18.6697	84.0037	239.123	163.039	78.2454
PF3D7_0310500	34.646	62.5498	71.6635	91.5546	70.7891	43.9173	37.7353
PF3D7_0310600.1	69.5685	93.8995	64.9479	96.6589	44.9897	31.5242	33.259
PF3D7_0310600.2	69.8645	94.2991	65.2243	97.0702	45.1812	31.6584	33.4006
PF3D7_0310700	103.541	127.475	70.7158	157.194	70.2786	63.0202	55.587
PF3D7_0310800	84.8916	133.627	96.2254	164.237	70.5675	70.3943	85.3576
PF3D7_0310900	21.3966	17.0439	12.0531	36.4257	36.0143	31.9867	20.0222
PF3D7_0311000	0.928903	2.17048	0.842336	0.134715	0.144374	0.884452	0.287567
PF3D7_0311100	66.8624	67.7466	80.505	73.7878	82.6912	54.8713	55.0989
PF3D7_0311200	25.1782	28.0879	35.5372	45.3594	36.5676	21.9311	19.0967
PF3D7_0311300	74.4555	64.8532	53.5963	85.0281	163.202	165.932	125.587
PF3D7_0311400	10.2066	10.707	10.3795	5.17302	6.596	9.52262	13.138
PF3D7_0311500	121.813	177.893	69.1263	92.0528	21.0364	36.2913	46.2351
PF3D7_0311600	18.9993	17.0134	17.0312	34.7778	20.0953	16.6301	18.3278
PF3D7_0311700	13.8765	27.8158	29.5881	18.3299	12.9817	14.5169	27.4304
PF3D7_0311800	28.7345	26.6622	25.08	49.5882	42.0276	47.1423	35.0577
PF3D7_0311900	4.08089	3.63392	3.19664	11.8006	7.34826	3.71186	3.11986
PF3D7_0312000	7.82177	8.56704	10.5548	15.8	25.1822	11.7475	10.5938
PF3D7_0312100	22.9991	20.1991	18.0708	32.7577	51.736	35.7356	27.0715
PF3D7_0312200	34.5891	29.5262	26.4888	29.03	32.2175	36.2578	35.5576
PF3D7_0312300	25.723	33.4422	41.3417	44.5839	33.349	34.6473	25.9291
PF3D7_0312400	127.656	158.291	172.341	214.521	229.769	223.099	201.828
PF3D7_0312500	6.73038	15.3215	20.294	30.5263	17.0755	10.157	7.76232
PF3D7_0312800	296.825	627.33	908.823	717.38	510.751	342.158	451.287
PF3D7_0312900	8.38046	6.93523	9.92153	7.69742	6.51265	4.10054	8.10749
PF3D7_0313000	42.2412	61.2049	61.0908	55.1825	56.3967	41.9176	43.4474
PF3D7_0313100	39.9759	62.0459	125.953	131.715	126.363	71.8942	58.2856
PF3D7_0313200	28.9484	32.8412	32.6279	56.5698	40.7987	29.8471	20.3791
PF3D7_0313300	14.8605	24.3774	33.9966	48.7122	17.2435	23.5823	16.7003
PF3D7_0313400	49.2889	52.6503	58.0614	40.7607	42.5089	23.4419	31.0154
PF3D7_0313500	17.331	34.4408	40.6215	36.8799	26.5126	14.051	17.278
PF3D7_0313600	46.5682	33.393	43.9393	65.6701	98.9704	68.1325	56.9488
PF3D7_0313700.1	13.4684	11.3929	13.9596	44.1885	46.2131	25.5193	17.4299
PF3D7_0313700.2	12.7207	11.0351	13.0634	44.9381	42.9218	23.9824	15.2304
PF3D7_0313800	23.9337	22.4994	28.8765	73.0251	69.9051	46.5126	32.0354
PF3D7_0313900	8.54726	7.82049	7.96162	4.70531	4.12092	5.03796	8.3431
PF3D7_0314000	41.1827	44.6511	54.2778	69.8808	145.257	124.875	78.985
PF3D7_0314100.1	117.697	101.248	110.594	74.747	57.3899	110.936	200.638
PF3D7_0314100.2	71.1513	51.5603	62.321	46.5126	29.3222	57.3108	113.889
PF3D7_0314200	19.4391	12.924	13.6046	48.7148	56.1562	28.5696	21.0926
PF3D7_0314300	20.3604	10.302	12.5129	37.1854	49.7655	26.1431	20.2039
PF3D7_0314400	20.9313	51.2775	61.5841	61.6095	41.0023	25.3543	26.8396
PF3D7_0314500	89.7067	131.117	119.845	114.668	73.1631	50.5293	55.9214
PF3D7_0314600	61.4697	63.6582	84.1924	67.7173	68.5538	57.2151	49.5181
PF3D7_0314700	57.0176	80.5957	98.04	97.2467	69.9495	64.663	87.4047
PF3D7_0314800	16.1392	5.10041	1.83356	4.74516	25.4842	36.1711	14.8808
PF3D7_0314900	23.3252	14.5204	7.13554	17.0044	32.9485	36.9654	24.9732
PF3D7_0315000	17.7254	10.1484	11.1114	22.347	23.0102	15.1831	13.8743
PF3D7_0315100	40.7886	85.5506	61.5188	69.6215	38.6113	41.6869	47.9366
PF3D7_0315200	4.08946	8.42971	5.52424	2.33556	1.33589	2.91458	6.9462
PF3D7_0315300	11.2994	8.31392	9.38925	18.459	14.3659	10.1507	9.71676
PF3D7_0315400	42.5893	22.7256	38.3727	89.6246	103.226	62.8592	38.1479
PF3D7_0315500	46.3192	77.598	39.4705	107.074	47.7389	38.3161	39.4077
PF3D7_0315600	89.141	74.5772	75.9304	63.3253	81.5738	77.54	111.469
PF3D7_0315700	6.37166	4.2648	5.06181	4.5018	3.30104	2.8843	4.17263
PF3D7_0315800	42.7671	63.4486	57.2873	52.697	32.0164	28.4579	37.7121
PF3D7_0315900	2.61563	2.91511	0.312088	0.898421	0.213965	0.327693	1.38508
PF3D7_0316000	104.623	34.3867	15.0235	16.9391	15.1602	64.676	100.687
PF3D7_0316100	86.5253	34.861	27.8562	42.4157	35.9082	64.1854	101.34
PF3D7_0316200	37.8603	22.3767	22.7758	46.3093	77.9845	54.1054	40.0057
PF3D7_0316300.1	94.5218	73.9329	61.6357	184.862	239.88	196.464	119.799
PF3D7_0316300.2	84.6032	66.8866	55.3634	170.297	214.108	179.245	109.016
PF3D7_0316400	40.281	27.5294	31.7004	70.1894	81.7659	48.7845	40.9798
PF3D7_0316500	57.489	38.2881	48.3255	71.7807	107.377	89.6526	73.5996
PF3D7_0316600	117.652	386.09	605.085	475.352	268.917	193.462	162.907
PF3D7_0316700	42.4082	56.3933	58.2312	74.8783	159.825	117.498	80.0523
PF3D7_0316800	315.807	830.454	1210.9	880.201	587.784	455.956	563.672
PF3D7_0316900	144.168	109.036	64.1923	84.408	51.0696	68.0587	83.979
PF3D7_0317000	114.056	182.47	252.623	336.634	245.452	186.998	152.194
PF3D7_0317100	4.45835	8.44108	9.18291	9.69862	7.32796	8.01417	6.47351
PF3D7_0317200	113.335	67.9021	53.6717	144.096	247.383	257.526	153.205
PF3D7_0317300	199.391	222.514	204.426	178.507	211.035	198.798	179.016
PF3D7_0317400	9.29117	9.3688	11.5346	28.981	31.231	25.2174	15.4089
PF3D7_0317500	40.8458	43.1766	43.2018	62.1148	74.7566	60.1138	46.5682
PF3D7_0317600	228.207	671.54	930.98	744.144	423.352	275.358	341.537
PF3D7_0317700	100.669	122.233	108.478	106.848	96.6715	73.5092	78.4382
PF3D7_0317800	22.0142	54.035	56.4328	79.8154	52.6391	32.3816	25.6876
PF3D7_0317900	7.54323	15.0659	9.4305	19.3454	9.82749	7.17346	7.55508
PF3D7_0318000	1.13116	3.16617	2.56435	2.05058	2.49063	1.64546	1.45908
PF3D7_0318100	7.04183	16.6179	38.0975	51.5803	29.979	19.9202	15.2441
PF3D7_0318200	91.442	177.674	179.616	187.055	137.187	93.2482	93.0275
PF3D7_0318300	54.6726	73.8294	67.2911	64.8437	70.1306	55.825	51.8339
PF3D7_0318400	3.49092	3.20989	3.81043	2.8595	2.46168	2.15436	5.0533
PF3D7_0318500	40.0991	13.9051	8.01662	6.08833	18.327	51.1142	41.825
PF3D7_0318600	66.6919	75.5994	63.4653	43.3442	27.0533	26.1304	52.7504
PF3D7_0318700	123.104	38.4242	12.5321	2.77512	9.9137	73.638	143.16
PF3D7_0318800	10.1557	9.28894	6.38183	6.27891	2.49227	6.87056	12.1621
PF3D7_0318900	126.181	132.374	171.423	186.833	141.22	123.462	94.6342
PF3D7_0319000	42.0876	31.8557	24.6248	64.9066	100.003	98.165	53.4737
PF3D7_0319100	53.5082	66.7572	99.8818	105.609	132.733	98.9713	107.233
PF3D7_0319200	47.2583	62.5448	57.2346	68.8732	58.1378	33.0111	39.7102
PF3D7_0319300	22.1067	48.4262	56.583	67.5682	38.0538	26.9712	26.8598
PF3D7_0319400	32.6873	28.3956	28.6022	59.2663	88.7654	69.7933	44.6896
PF3D7_0319500	75.307	144.322	176.88	159.256	154.942	92.4699	105.388
PF3D7_0319600	97.749	209.854	270.597	280.871	105.704	81.041	76.0293
PF3D7_0319700	111.21	116.791	102.042	78.3303	29.5323	42.0321	78.0462
PF3D7_0319800	4.80386	2.04617	2.60161	3.13507	5.91089	5.39984	4.52346
PF3D7_0319900	34.626	70.9711	52.4236	42.9043	41.2599	29.4022	35.3552
PF3D7_0320000	53.3152	77.8602	85.7633	163.828	220.494	142.616	101.931
PF3D7_0320100	38.2708	47.0783	46.2463	61.8777	45.9513	49.2425	29.6194
PF3D7_0320200	13.172	11.867	12.6773	12.5926	8.70844	11.2833	13.2374
PF3D7_0320300	85.6809	184.874	272.476	307.334	140.882	90.4754	103.668
PF3D7_0320400	1.05412	2.22762	1.16206	1.51076	0.838456	2.35176	1.72764
PF3D7_0320500	112.765	84.0946	122.541	155.213	90.1225	123.371	101.257
PF3D7_0320600	35.1055	23.5325	23.2666	42.9831	40.4747	25.1149	27.615
PF3D7_0320700	56.1305	63.1865	63.6244	160.032	109.712	133.611	94.6174
PF3D7_0320800	29.7172	42.4324	44.4465	69.8256	70.9264	59.333	41.6309
PF3D7_0320900	513.166	516.014	422.344	476.309	1215.64	1387.1	1207.87
PF3D7_0321000	98.6657	106.621	155.629	115.227	129.401	82.2289	84.292
PF3D7_0321100	30.5337	8.20928	3.3074	8.94958	49.9876	68.7313	40.6805
PF3D7_0321200	6.1541	7.30218	8.13835	21.0575	10.9848	8.31637	7.59089
PF3D7_0321300	23.5801	12.7687	11.4167	14.8894	21.4058	20.4318	18.5727
PF3D7_0321400	29.5403	10.0427	3.16315	3.98924	22.8635	68.1341	44.0588
PF3D7_0321500	24.7069	26.9831	29.0278	76.8257	52.8977	45.1679	28.9305
PF3D7_0321600	73.9417	70.166	93.0083	122.882	110.64	85.8587	64.6314
PF3D7_0321700	53.8386	19.5341	18.2849	45.7389	108.959	87.4178	54.1272
PF3D7_0321800	89.1666	92.4132	78.9189	71.8231	74.534	76.8746	83.6498
PF3D7_0321900	55.2005	72.6697	57.3674	53.2763	66.57	55.9078	49.6886
PF3D7_0322000	312.174	657.68	827.252	990.17	560.066	260.584	296.882
PF3D7_0322100	54.4971	93.9363	92.0854	95.3479	69.9318	41.7022	44.8793
PF3D7_0322200	4.21283	4.66983	4.33419	3.64373	6.54778	4.99391	4.75324
PF3D7_0322300	39.5582	35.3798	38.4276	80.7501	114.917	75.2654	45.833
PF3D7_0322400	51.983	71.6973	67.7026	63.4314	40.5	24.8037	35.7275
PF3D7_0322500	30.1442	18.7679	30.0627	35.9053	41.1969	40.2633	28.5224
PF3D7_0322600	1.81701	2.5706	2.53159	2.3675	2.95646	2.14005	2.87844
PF3D7_0322700	51.5179	78.2403	67.6454	68.5133	67.9234	38.9946	39.3076
PF3D7_0322800	2.73363	4.29921	2.38353	2.74463	1.14389	1.83532	1.62744
PF3D7_0322900	278.664	736.342	1085.77	813.543	448.717	283.456	332.232
PF3D7_0323000	59.8416	119.401	213.484	192.24	235.225	141.893	115.785
PF3D7_0323100	39.7094	56.741	82.9183	91.365	74.4973	52.8407	44.861
PF3D7_0323200	7.61952	6.82816	7.06647	22.1633	21.3974	15.3205	9.11365
PF3D7_0323300	3.79181	4.44285	1.99909	6.20246	3.83756	4.68787	2.79814
PF3D7_0323400	235.68	76.4821	19.7413	10.2376	18.7695	128.784	187.88
PF3D7_0323500	101.611	85.5149	67.7245	65.514	41.8822	62.0777	86.5148
PF3D7_0323600	19.335	26.8204	25.1274	42.6401	27.3476	18.2378	14.6552
PF3D7_0323700	116.853	90.0759	108.305	72.657	106.108	87.7294	93.5101
PF3D7_0323800	53.0234	85.3776	69.994	78.5149	61.246	49.803	47.6999
PF3D7_0323900	0.16496	0.421582	0.186984	0	0	0.0654444	0.0638348
PF3D7_0324000	0	0.0987452	0	0.0980608	0	0.107301	0
PF3D7_0324100	0.659841	1.08407	11.0944	12.4402	2.69208	0.261777	0.255339
PF3D7_0324200	0	0.241947	0	0	0	0	0
PF3D7_0324300	0.246908	0.270434	1.0262	0	0	0	0.191093
PF3D7_0324400	0	0.31937	0.165258	0.317157	0	0	0.169254
PF3D7_0324500	0	0	0	0	0	0.190982	0
PF3D7_0324600	0	0.555196	1.43643	1.92972	0.196961	0	0
PF3D7_0324700	0	0	0	0	0.129309	0	0
PF3D7_0324800	0	0.225362	1.63259	0.373	0.479695	0.408148	0.875841
PF3D7_0324900	6.22562	8.33195	7.4233	6.56054	6.44162	9.19382	9.19975
PF3D7_0400100	4.00491	5.06745	3.23399	4.30893	8.04482	9.21196	8.7616
PF3D7_0400200	82.4736	63.4349	120.886	180.869	191.83	218.788	169.867
PF3D7_0400300	0	0	1.09133	0.448807	0.160329	0.327398	0.0798366
PF3D7_0400400	1.80981	5.47939	4.17792	0.864225	0.437369	0.376513	2.04978
PF3D7_0400500	0	0.291853	0	0.362287	0	0	0
PF3D7_0400600	0	0	0	0	0	0	0
PF3D7_0400700	0	0	0.303624	0.145676	0	0	0.155482
PF3D7_0400800	0	0	0	0	0	0	0
PF3D7_0400900	0.231944	0.169363	0.701096	0.840946	0	0.184037	0
PF3D7_0401000	0	0	0	0	0	0	0
PF3D7_0401100	0	0	0	0	0	0	0
PF3D7_0401200	0	0	0	0	0	0	0
PF3D7_0401300	0	0.0743215	1.38448	0.221419	0.158197	0	0
PF3D7_0401400	0.231944	0	0.701096	0.168189	0	0	0
PF3D7_0401500	0	0.17971	0.185982	0	0	0.195281	0.190478
PF3D7_0401600.1	124.82	152.573	332.748	232.696	120.417	74.1703	98.0503
PF3D7_0401600.2	125.18	153.012	333.541	233.366	120.764	74.384	98.3329
PF3D7_0401700	2.49967	2.5805	27.5524	35.064	15.1385	5.26621	2.00131
PF3D7_0401800	59.0775	160.297	721.407	292.155	72.5238	88.338	85.1623
PF3D7_0401900	26.0651	16.2437	6.01016	1.39898	1.00973	6.77928	16.699
PF3D7_0402000	108.657	186.234	1338.35	1477.67	820.757	336.789	156.865
PF3D7_0402100	425.364	265.622	112.317	56.7551	24.3195	120.252	294.908
PF3D7_0402200	344.316	121.724	47.5359	11.763	28.589	140.587	280.17
PF3D7_0402300	576.921	110.237	37.9213	11.1024	43.2507	238.679	478.265
PF3D7_0402400	416.626	357.694	274.118	343.353	184.861	190.652	205.709
PF3D7_0402500	0	0.169363	1.48983	2.10236	0.180249	0.184037	0.538534
PF3D7_0402600	0.126724	0	0.766098	0	0	0.201101	0
PF3D7_0402700	0.576367	0.336685	0	0.250764	0	0.182929	0.624505
PF3D7_0402800	0	0	0.052455	0	0	0	0.0358154
PF3D7_0402900	19.1354	9.22181	2.31362	1.11005	0.297411	2.73296	8.58962
PF3D7_0403100	6.34795	8.11159	6.41134	13.8092	12.238	7.89424	6.33014
PF3D7_0403200	260.733	192.625	267.55	155.526	207.339	124.009	160.187
PF3D7_0403300	32.7678	48.4013	34.7798	28.4767	19.633	24.809	17.2296
PF3D7_0403400	83.8536	91.5403	63.8875	65.1058	53.1702	41.4301	51.7836
PF3D7_0403500	21.5691	30.1052	26.2518	50.6581	23.5852	21.8849	14.4773
PF3D7_0403600	22.9923	15.9893	13.125	37.3144	52.7141	35.1047	27.5009
PF3D7_0403700	98.1516	133.284	154.007	114.345	112.605	66.6034	77.1772
PF3D7_0403800	271.176	89.8418	44.541	28.0155	60.0892	173.025	263.874
PF3D7_0403900	29.4688	18.0335	14.1312	17.0669	26.6342	45.8946	38.6025
PF3D7_0404000	104.479	29.3421	21.4009	11.1005	17.2498	103.245	93.5972
PF3D7_0404100	4.59856	3.8129	3.19497	2.63832	4.28052	5.2927	5.69703
PF3D7_0404200	5.13389	10.7349	7.05371	10.999	4.17101	6.29543	6.68242
PF3D7_0404300	132.979	216.617	250.443	190.834	292.658	184.696	186.527
PF3D7_0404400	2.01425	0.808931	0.456635	2.19089	3.13064	8.31075	3.89728
PF3D7_0404500	5.03353	11.6097	10.2036	12.4562	7.63707	7.79758	5.8744
PF3D7_0404600	25.4276	37.7077	40.6518	64.8556	62.7301	37.9963	30.0416
PF3D7_0404700	204.545	55.6519	15.9061	16.6212	136.746	338.518	257.058
PF3D7_0404800	15.8339	8.75737	6.26265	4.29948	11.7289	19.5669	19.0857
PF3D7_0404900	83.913	43.4289	22.5104	30.8266	97.2275	177.069	128.325
PF3D7_0405000	39.0119	69.0258	77.6467	66.642	43.7215	33.8947	41.1438
PF3D7_0405100	54.7575	77.2363	65.9107	90.895	87.8584	92.9192	70.0254
PF3D7_0405200	67.6997	36.0874	24.7318	36.2201	67.1739	101.622	80.9936
PF3D7_0405300	2.35662	1.84877	2.1635	1.65236	1.75571	1.45263	2.23087
PF3D7_0405400	71.1615	137.177	139.77	137.181	110.034	79.1631	76.8007
PF3D7_0405500	16.499	27.9449	31.4909	38.975	6.8735	7.82773	8.55671
PF3D7_0405600	31.7308	49.7879	52.9899	85.9761	35.5764	22.2942	21.9333
PF3D7_0405700	20.2918	27.5169	37.1079	54.8132	32.5355	25.9922	25.9047
PF3D7_0405800	10.0321	10.8524	5.05402	14.8186	7.50746	11.7927	8.91457
PF3D7_0405900	225.024	57.4168	24.3372	20.1689	140.417	364.187	265.441
PF3D7_0406000	47.7445	49.3565	55.5109	64.2258	60.4755	90.6213	62.5556
PF3D7_0406100	122.003	252.238	361.59	310.814	251.688	216.612	183.341
PF3D7_0406200	5035.27	8928.21	10166	5600.13	4951.89	5629.28	8439.83
PF3D7_0406400	24.3541	44.1402	52.9108	42.7831	44.6117	44.7441	42.5217
PF3D7_0406500	237.489	191.36	153.677	86.7355	96.8067	92.4221	154.284
PF3D7_0406600	4.64717	9.18189	2.89202	9.5147	5.94822	8.02535	6.98171
PF3D7_0406700	18.1425	17.3008	11.6636	24.5441	36.7204	35.7376	23.8212
PF3D7_0406800	7.73417	11.6843	14.2082	21.176	14.3006	16.0824	13.9325
PF3D7_0406900	4.25959	3.63666	3.78009	2.17004	1.95218	3.48379	4.83512
PF3D7_0407000	34.6888	56.991	30.0599	25.974	11.5009	11.0694	18.0926
PF3D7_0407100	22.2291	24.7655	24.8506	30.2438	20.3023	16.5468	15.7852
PF3D7_0407200	25.3796	55.0073	75.3447	48.0534	38.1938	27.4894	50.0411
PF3D7_0407300	73.4418	93.9331	96.4007	80.9194	48.9199	31.123	47.3356
PF3D7_0407400	36.0414	39.8825	86.7606	98.3417	65.2572	44.5174	38.2464
PF3D7_0407500	9.84393	19.5101	16.3957	31.4659	11.2407	8.20923	6.14155
PF3D7_0407600	2.17699	3.06403	3.0756	2.08191	1.74082	1.87755	2.83252
PF3D7_0407700	84.9471	31.5966	19.3215	23.2906	59.0078	97.917	84.4788
PF3D7_0407800	154.137	64.9672	26.0886	33.6666	147.174	301.432	193.908
PF3D7_0407900	313.099	79.9859	42.601	39.6327	61.085	147.922	267.683
PF3D7_0408000	177.114	54.1026	23.5397	8.06721	14.5247	132.587	219.39
PF3D7_0408100	69.4468	51.1825	40.8801	27.7018	41.6959	47.2814	51.0287
PF3D7_0408200	24.0805	12.9632	15.1332	6.9044	13.4145	13.2578	20.8714
PF3D7_0408300	47.367	82.8626	105.789	70.0618	47.5858	40.6643	47.6485
PF3D7_0408400	15.2435	18.7681	12.0092	33.3955	25.5824	18.6572	13.1154
PF3D7_0408500	25.0779	23.9587	24.2362	42.2247	86.395	61.7701	42.9107
PF3D7_0408600	5.67262	6.83728	3.84624	3.52173	3.74406	6.16572	8.11901
PF3D7_0408700	0.726373	1.92266	1.92115	1.38262	1.0584	2.52151	3.09194
PF3D7_0408800	0	1.14963	0.823677	0.351281	1.12941	0.576573	1.21852
PF3D7_0408900.1	11.8562	12.6436	16.9187	43.3063	42.6832	26.8658	21.1262
PF3D7_0408900.2	11.8905	12.6802	16.9676	43.4315	42.8066	26.9434	21.1873
PF3D7_0409000	7.77934	4.80983	3.4461	5.97602	12.4037	10.1457	7.45098
PF3D7_0409100	137.989	121.861	140.222	99.3857	85.1096	76.3979	99.3771
PF3D7_0409200	64.9732	101.423	104.364	90.2058	50.8	45.5178	55.6206
PF3D7_0409300	30.9649	44.7505	43.366	50.2596	21.3277	17.3907	20.508
PF3D7_0409400	24.3386	53.606	92.5618	91.9543	40.7449	28.5614	30.4556
PF3D7_0409500	15.6344	16.809	11.9595	43.2613	53.8918	31.8883	21.5279
PF3D7_0409600	37.4025	32.4804	42.5475	92.8673	65.5809	66.5883	38.1227
PF3D7_0409700	16.0934	11.7512	15.869	28.6051	29.131	37.6852	27.341
PF3D7_0409800	183.049	188.191	146.057	138.419	108.947	138.546	135.55
PF3D7_0409900	4.77238	4.48994	3.05153	1.99649	5.13515	15.5836	10.7965
PF3D7_0410000	169.19	184.121	151.19	60.4937	43.7915	121.974	191.283
PF3D7_0410300	26.836	48.5261	41.515	39.4698	42.3327	30.3327	30.5337
PF3D7_0410400	24.1591	54.2411	36.3422	45.4334	21.2311	16.3924	18.7851
PF3D7_0410500	7.15342	7.70443	4.18937	4.02004	3.0575	2.97986	5.81315
PF3D7_0410600	34.1745	52.7278	63.0584	80.0287	19.4636	30.2733	23.0071
PF3D7_0410700	148.727	77.0723	58.831	75.5569	138.945	196.692	155.69
PF3D7_0410800	137.999	84.7382	76.4081	108.014	156.559	230.82	159.019
PF3D7_0410900	51.7321	64.8618	78.7173	79.877	67.4192	44.8351	41.8245
PF3D7_0411000	56.2247	201.573	162.991	66.6312	37.0865	36.5709	53.8277
PF3D7_0411100	8.5459	8.81756	6.87908	20.3419	5.77497	7.37043	4.74485
PF3D7_0411200	23.5583	19.0411	35.9762	47.3062	32.0564	19.9842	20.396
PF3D7_0411300	11.4336	10.6291	14.2001	22.4159	18.3877	13.9441	13.0686
PF3D7_0411400	24.0182	31.4139	38.6267	42.4881	24.0208	13.2169	15.7289
PF3D7_0411700	2.47796	1.60834	2.08059	1.79684	2.35361	1.96616	3.19633
PF3D7_0411800	20.9309	16.4569	15.2022	28.0533	44.2802	32.271	20.8518
PF3D7_0411900	48.8138	34.124	33.6823	72.4607	118.964	94.1463	59.409
PF3D7_0412000	33.0141	29.9896	29.1429	63.9097	61.4293	59.7189	37.6801
PF3D7_0412100	8.06299	9.78485	10.0405	30.8804	16.768	13.7864	7.82232
PF3D7_0412200	5.28666	11.0773	8.33735	10.5005	7.68089	4.10354	4.26946
PF3D7_0412300	8.20594	4.49391	5.13187	8.41257	11.8195	9.09302	5.63918
PF3D7_0412400	7.63684	28.4254	22.194	4.11873	2.059	2.26716	9.78377
PF3D7_0412600	0	0.1639	0.16962	0	0	0.178101	0.521162
PF3D7_0412700	45.6629	175.643	171.147	32.2221	13.5389	8.7846	51.2033
PF3D7_0412900	0.248189	1.57062	1.28784	0.131977	0.115724	0.026257	0.32014
PF3D7_0413100	0.0986784	0.276206	0.26099	0	0.0255618	0.0391485	0.0636428
PF3D7_0413200	0	0.148249	0.230134	0.147221	0	0.161094	0
PF3D7_0413300	0	0.161066	0.666748	0	0.171418	0	0.170717
PF3D7_0413400	1.89997	5.28508	3.35009	1.1809	1.05465	0.358938	3.151
PF3D7_0413500	64.6466	43.3334	23.1557	67.2217	110.725	133.262	60.3394
PF3D7_0413600	125.33	173.358	202.147	235.568	338.731	315.252	246.903
PF3D7_0413700	40.3029	33.303	46.2382	150.544	170.463	91.2777	60.0251
PF3D7_0413800	8.58028	4.87295	2.77881	17.3815	13.8651	14.0484	5.27035
PF3D7_0413900	46.0684	57.7222	61.1591	94.3346	101.691	71.7197	51.6084
PF3D7_0414000	57.4703	56.311	58.0584	130.296	131.294	78.0009	63.4311
PF3D7_0414100	10.8683	8.46245	13.8373	26.8361	17.5925	9.87003	8.2719
PF3D7_0414200.1	11.1518	12.0293	4.40506	20.3999	18.9083	13.2726	11.5731
PF3D7_0414200.2	11.4052	12.0293	4.40506	20.3999	18.9083	13.2726	11.5731
PF3D7_0414300	13.2085	45.9978	30.9676	80.7978	22.898	9.13673	13.368
PF3D7_0414400	0.231243	1.09753	2.44642	2.01217	1.79705	0.366963	0.357938
PF3D7_0414500	17.0326	30.5551	42.6652	31.487	25.9826	26.2784	48.6604
PF3D7_0414600	28.5409	14.2093	16.7884	25.6346	50.0306	63.1771	49.0728
PF3D7_0414700	50.5029	24.1423	23.4748	53.4826	51.341	54.342	44.9446
PF3D7_0414800	94.9116	25.2901	5.78404	3.60766	10.7068	57.8476	87.6733
PF3D7_0414900	299.511	103.781	38.9794	8.64712	80.8182	380.568	550.963
PF3D7_0415000	14.0998	40.6672	23.5167	38.4866	18.0795	12.546	10.6786
PF3D7_0415100	37.6237	44.8873	35.9058	26.8798	26.4365	19.0706	21.2487
PF3D7_0415200	22.2915	13.9282	16.7797	50.662	73.2709	47.4497	25.1089
PF3D7_0415300	56.121	97.0146	119.911	87.1264	70.4687	47.2715	67.8593
PF3D7_0415400	102.361	137.184	113.19	95.4695	110.569	107.226	105.014
PF3D7_0415500	74.0988	97.3909	121.219	83.1356	87.1984	67.7101	74.9937
PF3D7_0415600	4.49266	5.95347	12.3225	19.3052	10.0861	7.39351	6.82533
PF3D7_0415700	43.3239	11.7949	6.69797	28.8324	36.4361	34.9014	30.1323
PF3D7_0415800	81.2162	24.6591	7.89033	10.5809	13.6483	50.1597	63.5329
PF3D7_0415900	426.181	1037.22	1528	1038.65	740.784	378.84	479.661
PF3D7_0416000	120.355	121.175	161.654	148.565	223.827	191.098	185.07
PF3D7_0416100	52.9868	40.0081	44.272	72.18	109.219	100.352	67.4405
PF3D7_0416200	95.493	73.8927	94.2687	45.6294	71.493	58.1045	89.5701
PF3D7_0416300	12.2174	9.226	10.0017	26.5397	40.7571	29.0198	18.0222
PF3D7_0416400	61.0814	39.7882	54.7877	99.1776	206.347	165.11	101.881
PF3D7_0416500	113.831	85.9126	60.8066	76.4226	113.55	135.869	112.402
PF3D7_0416600	33.6198	26.0043	25.0039	57.526	35.9372	40.2774	28.1795
PF3D7_0416700	30.6166	22.3559	27.6349	33.3015	38.333	32.728	20.4045
PF3D7_0416800	184.017	297.693	404.433	403.902	478.631	304.134	223.143
PF3D7_0416900	28.0358	35.6375	39.7578	55.1703	38.2228	24.0624	23.3239
PF3D7_0417000	4.71452	4.96123	11.9453	6.23397	5.06461	5.61114	8.69264
PF3D7_0417100	1.41193	1.68212	1.40389	1.34715	0.173249	0.766525	0.805187
PF3D7_0417200	22.2461	25.1458	22.9367	82.9347	73.84	54.7489	35.1152
PF3D7_0417300	52.3781	70.7496	98.6096	99.3238	82.4825	49.8792	54.96
PF3D7_0417400	110.703	128.373	142.277	113.71	127.026	82.3744	81.0573
PF3D7_0417500.1	42.1365	62.8525	59.7879	95.2138	107.248	85.5774	75.4945
PF3D7_0417600	10.4203	9.78763	8.05327	5.46095	10.0119	15.0703	14.773
PF3D7_0417700	15.2636	16.0928	13.5036	9.39438	13.7133	19.0232	22.1281
PF3D7_0417800	29.8512	28.1445	62.3437	71.5189	71.9735	42.5127	27.3344
PF3D7_0417900	11.6741	10.7851	13.8464	10.8944	12.3067	8.25606	11.0385
PF3D7_0418000	21.9361	19.7077	16.8721	16.6042	17.8434	22.4457	23.4497
PF3D7_0418100	44.2191	68.943	61.4079	51.5315	38.2525	28.3934	33.3949
PF3D7_0418200	129.587	177.482	202.509	201.551	131.138	77.5397	90.9934
PF3D7_0418300	382.361	426.884	422.619	338.883	535.1	531.087	575.534
PF3D7_0418400	7.65416	23.8802	34.7042	35.0674	9.1927	11.8704	7.80874
PF3D7_0418500	16.489	25.5666	29.5355	51.9597	18.3509	21.1594	11.6587
PF3D7_0418600	154.757	41.6812	16.2568	8.53778	30.7463	118.416	176.774
PF3D7_0418700	142.206	115.309	105.28	81.5009	50.0903	83.6935	140.354
PF3D7_0418800	4.09001	6.50625	7.06448	4.87235	1.24867	2.78164	5.0873
PF3D7_0418900	16.6772	22.4545	17.2647	23.3474	13.5595	15.6803	17.0852
PF3D7_0419000	3.12415	5.13273	4.26261	5.47473	4.92313	4.20031	4.56716
PF3D7_0419100	12.3898	15.6813	8.73848	17.4693	8.23764	10.4862	6.7123
PF3D7_0419200	37.1534	32.6364	36.3086	36.4615	26.7019	45.2168	41.7265
PF3D7_0419300	19.1905	16.5092	16.5854	40.2273	71.6529	54.6066	36.192
PF3D7_0419400	18.4777	7.0625	2.57276	10.2678	33.6617	43.1856	20.373
PF3D7_0419500	43.9009	47.4595	27.2507	34.6244	32.4549	29.6876	25.0413
PF3D7_0419600	278.519	291.88	358.775	284.524	367.901	280.104	300.199
PF3D7_0419700	110.938	37.5456	14.5488	12.088	62.3103	154.812	105.394
PF3D7_0419800	154.536	222.144	219.769	177.631	133.647	101.349	132.225
PF3D7_0419900	174.096	193.7	158.458	120.808	151.9	141.297	116.184
PF3D7_0420000	120.523	125.35	117.165	109.293	105.122	74.9291	90.5715
PF3D7_0420100	62.7983	95.5024	92.326	78.9145	69.8558	51.706	63.4628
PF3D7_0420200	6.04614	7.93729	9.72107	17.7235	8.24753	4.79735	6.47146
PF3D7_0420300	449.941	201.695	164.456	144.747	140.418	342.533	566.647
PF3D7_0420400	29.2406	22.9211	34.5526	43.6536	39.0979	30.7074	30.8396
PF3D7_0420500	13.6544	13.0597	4.06917	6.2754	4.18468	15.412	9.22814
PF3D7_0420600	60.4343	33.3551	21.6171	49.6625	70.6977	79.9541	56.2469
PF3D7_0420700	0.835452	3.93279	3.29097	0.850711	0.248648	0.0846248	0.963008
PF3D7_0420900	0.10428	0.494937	0.591012	0.151233	0.0540256	0	0.107609
PF3D7_0421100	0.403404	0.973332	0.954287	0.114464	0	0.0835001	0.393658
PF3D7_0421200	0	0.322131	0.166687	0	0	0	0.341434
PF3D7_0421300	1.65712	5.76984	4.28399	0.898057	0.704894	0.844274	2.28153
PF3D7_0421500	0	0	1.5447	0.823478	0	0.0901074	0
PF3D7_0421600	0	0	0	0	0	0	0.0685633
PF3D7_0421700	5.05799	3.47688	2.80692	2.36394	1.58148	2.42992	4.86265
PF3D7_0421800	2.70147	2.30134	3.40238	2.93836	4.54864	1.429	2.43924
PF3D7_0421900	6.91	3.49311	2.81169	3.4689	1.65228	3.79577	7.40484
PF3D7_0422000	61.4472	122.454	124.842	132.637	45.2582	49.5101	43.1412
PF3D7_0422100	23.6962	60.5955	60.7624	84.9791	68.8052	35.2437	28.0079
PF3D7_0422200	67.3555	77.6713	93.6751	97.2074	68.6795	55.6096	58.3909
PF3D7_0422300	203.404	359.566	346.016	230.194	285.013	322.111	520.145
PF3D7_0422400	431.721	1101.29	1130.93	1015.92	264.539	192.319	217.035
PF3D7_0422500	78.8045	124.765	127.5	128.775	98.2025	67.9463	71.3337
PF3D7_0422600	8.95699	11.6932	12.7167	14.3677	8.22626	5.59944	8.61272
PF3D7_0422700	35.4323	95.4843	97.9293	82.26	44.4976	33.4727	36.8159
PF3D7_0422800	6.90662	7.35704	2.08766	12.491	12.2501	12.5075	6.41438
PF3D7_0422900	10.0795	10.81	9.16401	13.2475	6.36435	10.7469	13.6517
PF3D7_0423000	37.8309	16.4886	17.064	21.9033	50.5941	40.1392	51.6353
PF3D7_0423100	49.4656	95.2407	94.2366	95.7134	85.7839	66.3098	68.7089
PF3D7_0423200	31.8458	36.7159	27.0203	49.6281	38.8588	31.6961	27.2412
PF3D7_0423300	197.612	35.9124	17.2187	12.5666	84.8588	213.837	162.938
PF3D7_0423400	106.561	47.173	19.2359	11.4569	132.88	345.589	240.487
PF3D7_0423500	143.541	105.561	65.0511	65.1744	318.541	528.03	350.747
PF3D7_0423600	101.881	122.001	120.665	114.755	105.855	79.3888	93.3019
PF3D7_0423700	1638.1	2038.75	1939.13	1821.25	1453.84	2363.91	2038.55
PF3D7_0423800	59.8838	27.252	13.7829	11.6203	19.9913	59.8122	81.7592
PF3D7_0423900	69.4846	29.7286	17.4342	7.67587	7.8044	39.6268	71.2125
PF3D7_0424000	5.16876	9.23466	60.0011	40.0319	17.0926	6.10814	7.31973
PF3D7_0424100	303.625	54.8292	13.9388	5.52918	32.0549	140.019	206.661
PF3D7_0424200	252.159	46.6128	15.7486	7.1762	18.0317	104.398	189.688
PF3D7_0424300	175.227	50.5195	18.492	7.67958	15.1719	105.507	185.333
PF3D7_0424400	51.3545	30.5035	15.1464	6.59689	4.42182	6.56807	18.3861
PF3D7_0424500	161.253	163.946	83.8825	30.0675	7.25626	35.6791	90.0942
PF3D7_0424600	672.949	646.608	387.531	233.826	72.6259	239.697	603.662
PF3D7_0424700	84.6463	300.265	309.089	68.9583	22.8347	25.0776	100.217
PF3D7_0424800	28.5512	24.6625	6.3349	1.14529	1.22741	5.78404	18.8059
PF3D7_0424900	170.601	348.425	169.957	28.9238	7.12111	28.1208	125.674
PF3D7_0425000	0.302935	0.442399	0.152613	0.219667	0	0	0.234454
PF3D7_0425100	68.553	51.0062	15.3024	2.55958	1.87687	12.2349	31.6323
PF3D7_0425200	18.3899	17.6621	9.76526	2.76311	0.514997	6.83568	20.2591
PF3D7_0425300	0	0	0	0	0	0	0
PF3D7_0425400	1.81456	3.13175	1.62053	0.239235	0.256389	0.130889	0.510679
PF3D7_0425500	0	0.549735	2.46533	1.09185	0.780094	0.199123	0.194225
PF3D7_0425600	0	0	1.04302	0.272963	0.292535	0.0995613	0
PF3D7_0425700	0	0.0859842	0.17797	0.170777	0	0	0.182273
PF3D7_0425800	3.11206	8.16959	5.62292	1.37429	0.652731	0.777525	2.98361
PF3D7_0425900	2.23737	6.36283	38.7086	15.6261	6.22275	7.56819	6.19728
PF3D7_0426000	0.747615	2.1966	1.46619	0.167798	0.304328	0.635571	1.50163
PF3D7_0500100	4.10787	4.61951	4.47949	4.31099	5.7785	8.92557	7.16338
PF3D7_0500200	0	0	0	0	0	0	0
PF3D7_0500300	0.224462	0.1639	0.42405	0	0	0	0.173721
PF3D7_0500400	0	0.149039	0	0	0.158619	0	0.15797
PF3D7_0500500	0.246908	0.0901448	0.093291	0.4476	0.191878	0	0.286639
PF3D7_0500600	0.497023	0.18146	1.31455	0.630709	1.44843	1.67606	1.53867
PF3D7_0500700	0.4175	0.609706	0.946479	2.42192	2.59559	0.662535	0.32312
PF3D7_0500800	633.908	277.579	2148.84	2772.2	2957.82	1280.67	567.474
PF3D7_0500900	5.349	2.51085	1.05864	2.0317	2.37533	10.2063	6.35757
PF3D7_0501000	71.8494	339.086	634.915	595.535	184.144	73.7631	79.0985
PF3D7_0501100.1	267.041	280.974	148.404	70.5143	28.7079	121.465	243.055
PF3D7_0501100.2	274.649	289.026	152.071	72.0396	29.5129	124.804	249.909
PF3D7_0501200	41.3587	170.402	658.871	698.055	280.25	120.128	60.1802
PF3D7_0501300	1177.34	2377.3	1680.88	241.14	123.1	319.743	1381.42
PF3D7_0501400	556.405	676.555	319.719	64.7098	62.7656	191.584	583.076
PF3D7_0501500	116.912	40.6281	7.64474	13.6334	82.8449	181.591	119.807
PF3D7_0501600	144.547	76.2006	11.2347	20.7265	54.1899	195.592	130.355
PF3D7_0501700	0.5784	1.05585	0.874162	0.489316	0.861518	0.803136	0.820688
PF3D7_0501800	53.6217	37.2858	44.3067	97.271	134.622	96.0327	63.4465
PF3D7_0501900	20.1372	20.1905	15.1415	21.3583	19.3862	10.652	10.1574
PF3D7_0502000	45.2154	47.8773	41.0517	48.9189	52.0761	31.9644	28.5956
PF3D7_0502100	24.1025	13.0806	13.7832	24.4447	25.3116	39.153	18.7799
PF3D7_0502200	17.2391	28.7001	31.6559	52.8773	34.8989	28.5196	17.278
PF3D7_0502300	8.90327	6.5981	10.8451	3.4689	7.22874	8.75137	15.1182
PF3D7_0502400	167.483	232.064	134.397	60.0967	26.8068	39.9635	106.541
PF3D7_0502500	2.44418	1.69078	1.16653	0.839533	1.19964	1.17382	2.041
PF3D7_0502600	20.0814	16.4215	22.4213	38.727	29.0728	21.7681	16.9729
PF3D7_0502700	11.9838	12.9845	19.3532	34.689	17.7996	15.9499	13.9869
PF3D7_0502800	13.5889	28.9574	20.9567	22.5227	4.74134	7.04143	7.51216
PF3D7_0502900	58.5589	72.724	111.5	144.44	158.38	88.1717	87.0738
PF3D7_0503000	77.4147	41.5454	54.4316	87.6854	135.701	111.766	114.874
PF3D7_0503100	8.32283	7.6355	12.3637	29.8661	34.9375	19.8678	12.6626
PF3D7_0503200	44.9877	27.4316	26.0282	55.7573	72.5015	56.5183	38.082
PF3D7_0503300	189.62	248.972	308.482	297.809	238.699	134.633	166.309
PF3D7_0503400	1437.49	556.853	337.873	568.11	899.245	1412.15	1827.97
PF3D7_0503500	10.5683	16.189	16.754	17.6095	10.9738	11.7754	11.0681
PF3D7_0503600	164.918	63.1373	19.22	11.661	17.0214	110.182	157.478
PF3D7_0503800	146.441	387.302	615.45	440.579	188.033	144.051	165.477
PF3D7_0503900	6.40733	6.65956	11.3413	21.2634	15.7004	6.87018	6.34382
PF3D7_0504000	20.2864	22.552	47.3305	100.688	71.7563	40.3487	23.359
PF3D7_0504100	22.2384	17.56	19.7361	23.251	12.861	36.3163	29.019
PF3D7_0504200	35.4556	22.2781	26.2179	43.144	50.4948	44.3117	39.041
PF3D7_0504300	14.1177	8.44556	7.45498	8.63371	11.6321	11.7416	8.55671
PF3D7_0504400	26.4757	28.9429	29.188	72.9387	58.302	46.4731	30.2071
PF3D7_0504500	8.87439	14.8837	14.984	12.669	8.18958	10.6722	12.3414
PF3D7_0504600	29.4545	35.114	30.9643	26.5889	66.5671	72.6563	65.7519
PF3D7_0504700	45.9249	29.7643	32.3783	30.2075	34.7022	31.1803	40.2445
PF3D7_0504800	38.2572	21.9843	16.8958	47.9889	92.7142	70.5206	40.2382
PF3D7_0504900	24.334	26.8142	26.2455	34.4885	70.8285	58.4505	39.0359
PF3D7_0505000	39.2739	62.4722	64.4291	58.6077	28.7917	20.7645	27.4696
PF3D7_0505100	39.1459	44.4177	43.2281	67.9326	77.6507	55.9046	40.4888
PF3D7_0505200	24.8828	18.5641	20.9493	38.1947	25.8527	30.4198	28.5727
PF3D7_0505300	30.7042	8.72136	2.45727	7.30057	14.8706	11.9579	14.9065
PF3D7_0505400	27.5281	16.9329	17.0165	39.0614	73.3694	55.6918	36.4546
PF3D7_0505500	22.0673	23.7459	27.7	93.1751	101.265	68.8016	35.3196
PF3D7_0505600	30.7083	38.989	45.6316	54.8377	51.3791	38.3669	32.8119
PF3D7_0505700	81.4651	79.5447	116.9	121.415	161.052	100.914	85.72
PF3D7_0505800	178.471	294.666	536.026	517.931	591.877	338.538	282.997
PF3D7_0505900	51.2286	93.5163	115.909	153.396	83.6029	82.969	68.5677
PF3D7_0506000	22.6216	33.3755	39.9263	42.3571	29.8615	24.2192	17.0281
PF3D7_0506100	90.1697	132.227	117.656	136.861	66.1558	39.8464	43.2009
PF3D7_0506200	17.1518	27.8597	13.3139	15.3985	5.44045	9.35056	13.8163
PF3D7_0506300	14.7267	10.3423	21.4775	56.6587	36.9577	22.7746	18.2943
PF3D7_0506400	10.1401	5.01575	5.1908	1.89752	0.508395	5.45034	6.83524
PF3D7_0506500	62.3042	66.5314	96.0955	77.3075	72.6158	57.6431	56.8207
PF3D7_0506600	0	0.703507	1.33478	0.465755	0.998303	0.254821	0.497108
PF3D7_0506700	22.5891	26.3772	30.472	44.1989	66.047	46.1418	36.374
PF3D7_0506800	69.9574	106.942	104.299	100.083	85.9614	63.9649	63.2835
PF3D7_0506900	118.388	51.1097	31.2414	39.7646	202.357	338.943	210.765
PF3D7_0507000	12.9976	11.5998	4.91098	14.3992	14.0288	8.5942	6.14742
PF3D7_0507100	370.539	1066.04	1596.3	1101.43	792.687	365.868	476.785
PF3D7_0507200	41.1535	9.98031	3.26761	9.55074	53.6112	94.2929	59.6619
PF3D7_0507300	47.6887	8.56476	3.68781	1.61416	4.85705	20.0743	48.3717
PF3D7_0507400	91.4523	20.3235	7.32395	4.86547	14.4843	66.845	108.668
PF3D7_0507500	198.019	76.4124	24.4709	8.82078	41.0505	200.708	254.838
PF3D7_0507600	47.7066	80.9674	84.6348	87.3335	63.0347	77.2873	72.166
PF3D7_0507700	61.7944	81.7861	93.9906	129.21	94.087	65.9837	51.8896
PF3D7_0507800	172.519	160.226	182.455	151.27	127.957	135.515	151.664
PF3D7_0507900	18.8111	49.022	34.067	35.277	8.56947	9.5216	22.089
PF3D7_0508000	59.7024	28.903	13.5512	28.8613	84.3798	164.238	89.2812
PF3D7_0508100	53.0993	25.9095	16.7823	26.3098	121.344	152.683	91.4752
PF3D7_0508200	36.1207	50.6305	43.5428	38.4308	43.1914	48.62	51.6675
PF3D7_0508300	44.1844	74.7098	128.665	180.99	118.271	94.9054	70.4647
PF3D7_0508400	5.7354	3.88335	3.46727	5.14191	5.42957	5.9574	4.51958
PF3D7_0508500	33.2502	25.3294	18.5813	18.224	41.0466	60.4761	44.2075
PF3D7_0508600	47.8749	50.3645	50.8028	30.3892	54.2803	51.7264	47.5261
PF3D7_0508700	96.7679	92.681	98.5537	95.4821	111.045	72.5245	74.257
PF3D7_0508800	42.4336	33.4358	26.0789	100.683	53.9514	60.9455	34.2961
PF3D7_0508900	113.848	42.2962	21.5218	33.0448	180.894	260.801	156.402
PF3D7_0509000	33.4069	51.0298	51.1665	75.7358	57.095	57.1778	41.3086
PF3D7_0509100	49.8931	23.1866	25.6542	92.5907	202.619	126.44	62.9303
PF3D7_0509200	1.5805	4.12166	2.72993	3.60193	1.40371	2.32897	1.74746
PF3D7_0509300	58.066	58.0579	109.199	87.5599	90.2489	66.4915	87.0707
PF3D7_0509400	105.937	176.546	152.627	138.794	59.2475	47.5858	72.4582
PF3D7_0509500	10.9222	7.4729	6.95385	13.4703	22.4562	16.4455	10.3834
PF3D7_0509600	19.6383	33.3561	38.7203	72.3528	33.6901	22.5541	18.3534
PF3D7_0509700	5.89525	8.25644	6.71883	8.12914	3.9805	7.74491	7.33004
PF3D7_0509800	130.121	110.884	112.233	103.071	95.2859	109.727	122.844
PF3D7_0509900	10.2055	3.54856	6.88576	13.8316	20.2051	14.5565	10.9074
PF3D7_0510000	12.7569	10.1358	8.64282	9.81748	18.6119	14.1554	15.85
PF3D7_0510100	109.817	69.9614	87.2396	216.287	283.549	226.058	133.894
PF3D7_0510200	30.0334	39.2648	31.472	48.2307	40.5958	30.691	25.62
PF3D7_0510300	8.98666	14.2553	18.6166	13.37	5.29801	9.58932	12.951
PF3D7_0510400	8.87186	14.7346	16.1033	17.4707	8.51677	5.17605	5.51997
PF3D7_0510500	72.7145	72.4571	86.554	104.926	114.751	82.2056	57.5109
PF3D7_0510700	1.75958	3.29236	1.66208	1.51515	0.341852	0.174518	1.61715
PF3D7_0510800	6.8447	9.60469	8.81549	8.63179	4.85663	7.03664	9.1668
PF3D7_0511000	96.567	265.476	413.626	404.813	295.336	164.895	152.058
PF3D7_0511100	11.1623	11.178	6.50704	7.16906	5.70038	9.61596	9.62629
PF3D7_0511200	28.2801	12.5605	7.15394	39.2022	93.3871	64.696	31.0536
PF3D7_0511300	16.1126	19.9437	19.9668	37.6344	24.8542	15.8898	13.3266
PF3D7_0511400	1.90352	2.12147	2.87688	3.19648	2.41354	1.82833	1.78336
PF3D7_0511500	353.699	370.124	353.501	321.056	258.596	180.598	222.516
PF3D7_0511600	64.6392	23.6662	8.99432	9.42745	38.9907	72.937	51.4442
PF3D7_0511700	27.64	18.7852	16.3881	24.8219	16.1924	19.2319	12.506
PF3D7_0511800	111.649	181.526	229.258	289.392	234.389	198.66	131.255
PF3D7_0511900	9.58079	12.73	15.3503	19.8928	9.27629	5.81569	5.79421
PF3D7_0512000	23.6003	59.6157	65.5524	76.5471	66.174	32.3906	34.5559
PF3D7_0512100	11.8669	16.247	15.4689	36.3562	18.2135	21.6565	15.3837
PF3D7_0512200	11.4346	16.4858	27.9062	41.373	20.4923	10.7393	10.2945
PF3D7_0512300	28.8864	56.9604	50.084	56.0341	41.8199	24.7816	26.1014
PF3D7_0512400	2.93138	4.63766	2.58436	2.00753	1.51869	1.55061	0.882279
PF3D7_0512450	3.14671	2.91869	1.47814	1.97342	0.727005	1.68701	1.51388
PF3D7_0512500	24.5158	24.0845	20.1876	38.0646	29.2684	18.5612	21.0739
PF3D7_0512600	87.7753	154.601	167.19	170.235	238.373	193.226	165.78
PF3D7_0512700	39.7636	63.2228	93.324	119.763	53.0488	27.6741	25.313
PF3D7_0512800	16.7507	18.3468	30.942	39.9314	24.1364	17.2229	15.5569
PF3D7_0512900	16.114	15.1281	19.0264	37.1407	28.3994	16.3247	10.9124
PF3D7_0513000	26.6478	37.7773	37.7034	76.8812	53.0934	30.8161	30.9358
PF3D7_0513100	24.2989	19.1844	21.4606	31.1651	49.2144	92.4241	52.1865
PF3D7_0513200	82.0524	103.064	104.119	98.6253	89.0404	65.4785	62.9251
PF3D7_0513300	156.35	328.523	791.661	1131.37	668.812	392.785	276.447
PF3D7_0513400	11.6012	28.4317	22.3703	43.2223	16.684	13.5431	14.4485
PF3D7_0513500	12.2467	25.2622	28.4575	29.0833	15.9412	11.1748	9.4782
PF3D7_0513600	198.397	183.649	227.909	270.637	267.189	223.358	235.12
PF3D7_0513700	18.5634	29.1599	22.9083	21.1905	12.2035	10.1083	16.3792
PF3D7_0513800	27.2311	23.1083	41.7118	91.5257	93.0839	52.7029	36.597
PF3D7_0513900	11.9884	11.3351	12.8921	28.7543	28.3078	21.7076	16.0587
PF3D7_0514000	9.81768	8.03166	6.52594	10.349	8.05341	10.7472	8.72399
PF3D7_0514100	30.3884	26.9178	22.6027	40.2604	55.3778	51.6352	38.8626
PF3D7_0514200	26.0576	25.9488	26.9544	37.0869	42.8985	40.6865	28.4592
PF3D7_0514300	23.9998	27.9201	46.3645	70.2261	53.3443	36.2296	26.8647
PF3D7_0514500	5.66975	11.6437	7.09616	8.86497	3.71764	5.48278	10.0102
PF3D7_0514600	18.8932	35.0195	61.3792	52.5751	46.3058	19.8597	23.7455
PF3D7_0514700	2.6233	2.02292	2.48258	1.70667	1.14316	1.69241	1.85951
PF3D7_0514800	16.8916	23.8335	19.0349	34.3513	28.0961	20.5912	11.9919
PF3D7_0514900	34.6093	51.3702	43.8744	53.0371	45.052	26.2159	26.4483
PF3D7_0515000	110.305	168.525	176.791	152.877	141.629	107.48	111.046
PF3D7_0515100	19.5658	11.7723	10.468	25.0272	33.512	25.7088	17.8685
PF3D7_0515200	14.9872	11.3343	6.87613	21.5412	28.7012	16.1387	14.0847
PF3D7_0515300	48.6007	48.8577	54.5201	75.9062	109.571	75.2609	55.8798
PF3D7_0515400	118.378	44.3377	16.6993	12.9287	40.3964	154.142	142.888
PF3D7_0515500	2.70803	4.76895	3.82192	3.89845	2.10447	2.97026	3.11296
PF3D7_0515600	9.94245	17.0216	13.8706	10.8032	8.89142	9.58804	13.9692
PF3D7_0515700	287.073	197.265	129.666	130.133	401.017	855.835	545.269
PF3D7_0515800	19.8108	42.7392	45.2516	54.523	40.9378	22.5067	18.4685
PF3D7_0515900	33.5015	23.2732	32.1726	78.4457	65.7197	61.0093	38.5322
PF3D7_0516000	13.6858	11.8476	24.149	32.9945	21.2985	15.8968	16.5978
PF3D7_0516100	17.0075	15.5379	15.0925	25.4858	21.1693	15.2906	16.1112
PF3D7_0516200	244.48	700.093	933.437	629.88	534.949	255.715	375.114
PF3D7_0516300	21.5484	61.8721	72.5549	56.2349	17.1818	11.5766	15.6783
PF3D7_0516400	36.5623	29.1093	27.457	42.0398	48.0637	41.4824	31.6469
PF3D7_0516500	2.93726	5.48805	4.30865	3.69599	1.61126	4.1128	3.4099
PF3D7_0516600	31.144	26.4184	39.9066	71.7983	78.4973	44.39	34.4916
PF3D7_0516700	76.4554	91.2139	58.1224	70.7625	49.5759	68.865	56.1279
PF3D7_0516800	78.102	62.4091	53.0872	92.574	198.174	154.218	110.024
PF3D7_0516900	194.433	591.661	935.53	644.658	523.375	241.999	300.846
PF3D7_0517000	364.264	1002.65	1740.61	1102.86	504.165	348.297	448.394
PF3D7_0517100	22.2243	10.7796	11.6408	19.3153	15.3382	8.72153	10.1836
PF3D7_0517200	30.6529	27.2385	25.9962	13.2399	11.4172	10.0741	24.2383
PF3D7_0517300	353.781	554.411	496.963	320.299	335.309	253.492	424.775
PF3D7_0517400	55.0603	68.5898	87.2164	163.931	132.949	90.3806	65.3857
PF3D7_0517500	6.85038	12.205	11.9063	9.33872	5.82045	8.0445	11.3105
PF3D7_0517600	19.9844	20.4103	19.642	10.3238	8.72947	10.7784	21.1278
PF3D7_0517700	103.763	248.503	249.069	263.075	111.083	74.8355	86.4621
PF3D7_0517800	2.88232	4.44312	5.08221	3.59953	1.8666	3.04932	5.08115
PF3D7_0517900	16.3725	18.0322	12.63	12.3174	19.8804	42.0039	25.9235
PF3D7_0518000	49.1448	70.4293	80.3576	54.7856	59.153	49.191	61.4247
PF3D7_0518100	16.3899	22.5787	40.3416	58.5189	44.3961	26.1633	22.0428
PF3D7_0518200	42.9097	30.4853	19.061	53.6103	56.1025	70.6244	38.3705
PF3D7_0518300	77.3356	128.361	172.681	220.282	239.657	179.425	131.751
PF3D7_0518400	2.99511	5.34598	3.64646	3.9817	3.23273	4.09283	2.31804
PF3D7_0518500	56.2485	74.1882	88.9476	72.4889	100.866	62.1372	66.301
PF3D7_0518600	36.2928	30.7897	30.1884	36.2048	55.849	54.0266	45.5772
PF3D7_0518700	29.9704	40.4648	37.8633	28.4834	24.9857	22.37	27.8688
PF3D7_0518800	5.62806	14.1094	8.50594	8.57023	4.51948	4.31676	8.13081
PF3D7_0518900	1.9626	1.71968	0.741544	0.426942	0.915111	1.24579	2.7341
PF3D7_0519000	11.325	12.9269	26.5594	45.6857	17.1972	13.3239	16.0186
PF3D7_0519100	22.6563	30.1805	24.293	42.4039	81.6096	58.3031	42.8888
PF3D7_0519200	229.625	299.987	412.374	351.738	576.727	432.993	402.538
PF3D7_0519300	8.72739	10.8077	10.2936	28.7347	18.3304	14.2707	8.99078
PF3D7_0519400	749.993	1372.84	2170.31	1615.78	1409.37	549.764	667.762
PF3D7_0519500	50.2179	49.1421	93.6624	105.542	105.438	62.0622	59.6671
PF3D7_0519600	28.5006	56.666	55.6982	65.0098	50.0406	31.772	29.0317
PF3D7_0519700	474.716	571.205	366.522	436.542	267.824	217.913	263.658
PF3D7_0519800	115.27	237.009	241.607	184.759	156.13	94.4574	126.048
PF3D7_0519900	18.5533	15.3006	24.6866	42.0489	37.9397	20.6675	13.0641
PF3D7_0520000	456.228	1213.54	1428.66	1123.92	895.833	389.806	513.194
PF3D7_0520100	21.869	42.8462	47.4504	40.7437	26.9647	22.721	22.3716
PF3D7_0520200	12.6107	19.097	26.0613	48.5448	24.7985	16.7493	9.97214
PF3D7_0520300	32.015	52.6654	66.4608	81.3858	37.7483	39.1257	26.2017
PF3D7_0520400	15.8406	16.841	19.2482	54.3997	41.7557	20.2106	13.1424
PF3D7_0520500	11.3213	10.9623	7.34629	24.6281	16.3528	14.1579	12.0001
PF3D7_0520600	109.059	229.404	215.106	202.239	61.6205	45.847	90.0196
PF3D7_0520700	30.4989	39.3521	37.2848	45.4266	31.2053	17.2542	20.5361
PF3D7_0520800	30.1138	29.4407	37.1811	73.328	75.3007	44.4927	27.7456
PF3D7_0520900	131.795	183.097	319.93	565.605	666.325	431.39	251.394
PF3D7_0521000	90.2571	83.8346	128.72	104.535	89.2806	64.3014	80.6971
PF3D7_0521100	1.77945	1.31764	1.38256	1.78102	0.584305	0.874992	1.3578
PF3D7_0521200	5.93255	6.96499	5.71372	10.0377	5.15271	4.24573	6.48205
PF3D7_0521300	94.824	88.0077	88.2216	67.8111	68.6299	45.3462	58.6446
PF3D7_0521400	14.2751	12.1111	20.804	44.3625	35.1294	19.8486	13.0473
PF3D7_0521500	11.842	15.175	22.4013	29.3435	23.22	14.5608	14.142
PF3D7_0521600	35.9035	38.3162	17.8888	29.1817	15.0239	9.3916	17.7105
PF3D7_0521700	14.4084	24.2277	13.4984	21.2913	8.65388	6.05881	6.75406
PF3D7_0521800	6.85986	7.16197	4.00154	6.02149	5.84534	7.06635	6.47341
PF3D7_0521900	7.21887	7.1121	7.55573	7.37532	6.16257	5.86464	7.35481
PF3D7_0522000	302.623	317.485	392.565	270.06	208.463	157.735	190.058
PF3D7_0522100	49.0908	36.8697	22.5986	25.8624	31.5318	61.0106	52.4542
PF3D7_0522200	61.1678	109.391	51.6609	95.8247	42.9594	39.9692	34.9357
PF3D7_0522300	39.5233	68.2871	95.0686	56.6125	30.0656	25.9493	47.1756
PF3D7_0522400	81.899	38.2336	23.2406	28.7977	71.8541	108.529	78.3093
PF3D7_0522500	20.8541	13.3868	16.2784	35.8938	38.1114	50.3679	36.5365
PF3D7_0522600	33.1311	19.2843	7.23005	12.7862	39.0813	79.3662	44.8574
PF3D7_0522700	10.5352	10.3616	9.26096	32.5843	11.6959	14.1595	9.48485
PF3D7_0522800	38.788	87.7998	119.589	81.5661	45.4155	34.6749	43.4284
PF3D7_0522900	13.1841	16.3747	14.2273	11.5436	8.59868	8.42745	11.9584
PF3D7_0523000	307.945	381.881	249.386	295.961	96.3235	124.844	202.872
PF3D7_0523100	20.888	39.8019	56.8674	75.8879	57.0362	35.7583	38.4221
PF3D7_0523200	22.8861	25.6119	28.7627	40.6951	27.8249	17.3324	15.9654
PF3D7_0523300	23.6636	24.5318	28.4787	33.2591	44.2711	47.9832	36.8546
PF3D7_0523400	107.932	94.6672	84.5943	118.177	100.529	117.996	113.985
PF3D7_0523500	16.114	23.5325	11.4159	16.3099	10.1746	12.7858	8.57403
PF3D7_0523600	14.3515	18.9434	20.5778	42.1605	42.7528	38.8337	24.7777
PF3D7_0523700	7.89384	8.3321	10.1191	17.5688	11.6009	8.5786	6.65377
PF3D7_0523800	25.5325	45.079	25.6271	19.041	15.3264	18.3084	23.5658
PF3D7_0523900	52.3409	89.0401	44.9397	41.6268	30.0327	52.5454	37.4598
PF3D7_0524000	359.589	663.442	654.538	597.984	296.273	248.414	318.197
PF3D7_0524100	88.0474	81.9252	53.7023	66.6788	50.1821	36.4443	54.0006
PF3D7_0524200	6.41962	13.3414	14.74	5.90832	2.87817	7.44461	9.74573
PF3D7_0524300	32.817	48.6117	50.4505	62.4573	59.4091	34.6936	29.0372
PF3D7_0524400	88.2529	179.046	175.339	135.117	77.7657	60.8153	96.1415
PF3D7_0524500	80.2452	89.4687	63.6711	104.962	74.5926	44.8146	37.7408
PF3D7_0524600	66.158	46.5748	50.218	95.4083	166.919	115.109	76.4593
PF3D7_0524700	36.1045	80.4074	162.062	140.065	78.842	50.1329	49.4587
PF3D7_0524800	33.4665	29.8584	24.5058	31.1558	15.3585	24.3449	25.056
PF3D7_0524900	42.9918	75.8665	92.0534	74.3026	38.462	25.515	35.1599
PF3D7_0525000	26.0024	43.0866	64.2398	72.4681	48.0076	35.4918	25.25
PF3D7_0525100	278.57	264.398	217.459	264.789	164.017	239.1	310.344
PF3D7_0525200	98.8421	45.452	42.3798	75.3183	128.674	106.676	89.5946
PF3D7_0525300	48.9104	12.9868	3.90003	6.96659	10.4896	37.0442	37.3007
PF3D7_0525400	24.2872	13.7336	6.79748	18.7973	18.1751	19.4006	20.6323
PF3D7_0525500	15.7682	34.7812	34.5677	35.7758	14.8067	7.77075	11.7747
PF3D7_0525600	24.789	23.896	21.3615	52.7431	43.5133	28.9859	28.1889
PF3D7_0525700	12.467	8.67985	19.061	31.115	41.9079	32.4366	19.5219
PF3D7_0525800	1065.48	334.689	98.002	40.751	128.944	765.51	896.945
PF3D7_0525900	8.26756	7.59478	7.65831	5.99504	1.34716	4.54964	9.0819
PF3D7_0526000	17.7364	11.0464	17.6675	28.439	24.1393	14.3741	15.1217
PF3D7_0526100	13.7215	7.49741	9.45197	24.0285	16.9742	10.443	6.50181
PF3D7_0526200.1	32.4585	24.0866	31.5441	50.5214	60.0102	68.1592	51.0598
PF3D7_0526200.2	32.5226	24.079	31.5493	50.6213	60.1287	68.2939	51.1607
PF3D7_0526300	28.9393	57.701	37.9354	43.5112	13.9526	11.0593	15.6324
PF3D7_0526400	17.2324	14.0496	5.11296	17.5553	15.0349	16.693	12.9278
PF3D7_0526500	58.8845	85.5698	80.9974	68.6868	59.8473	41.0218	47.6262
PF3D7_0526600	12.9317	15.6306	16.6555	26.3529	31.4434	21.1859	18.7862
PF3D7_0526700	27.1305	22.966	29.9725	62.8146	68.2142	44.9968	31.6634
PF3D7_0526800	87.7428	172.213	208.319	196.063	141.935	85.1734	83.7209
PF3D7_0526900	68.5314	252.154	224.636	195.291	95.1715	98.0192	107.594
PF3D7_0527000	87.8281	73.9973	85.1089	171.781	349.944	271.814	171.842
PF3D7_0527100	165.34	277.44	351.012	321.406	448.255	356.257	314.391
PF3D7_0527200	85.8882	120.403	141.738	203.097	177.22	141.809	93.7947
PF3D7_0527300	43.8714	70.7142	100.251	112.189	76.0756	54.8998	54.1818
PF3D7_0527400	113.508	148.934	104.014	90.5068	42.0769	36.9225	57.0509
PF3D7_0527500	172.093	312.934	493.66	476.003	411.192	215.54	249.538
PF3D7_0527600	46.4957	53.2546	38.9408	86.1748	57.7864	54.9388	44.9487
PF3D7_0527900	62.1757	100.367	106.996	75.2116	63.2333	42.0385	59.8169
PF3D7_0528000	72.2553	78.9163	53.9072	146.97	74.4717	50.5293	42.8888
PF3D7_0528100	65.8834	98.0475	86.0143	102.083	72.466	81.303	67.1372
PF3D7_0528200	123.604	207.698	215.282	196.562	111.673	102.354	119.85
PF3D7_0528300	38.8868	13.8881	4.07327	2.62436	11.5494	43.9302	36.3537
PF3D7_0528400	97.1345	40.7844	15.4194	13.7051	43.0406	142.952	107.125
PF3D7_0528500	17.6443	23.0455	15.6808	18.651	24.5268	28.4929	27.7922
PF3D7_0528600	31.0499	55.0989	59.4774	47.1247	47.1368	28.3609	39.6788
PF3D7_0528700	38.0841	99.2384	105.382	81.3584	45.6997	42.8089	63.5733
PF3D7_0528800	80.3117	99.0018	97.2428	80.623	36.6512	28.2214	42.2269
PF3D7_0528900	15.208	17.3283	13.7655	14.7845	7.79243	6.76278	12.6755
PF3D7_0529000	66.0703	96.371	65.8336	93.7374	43.7442	49.3029	43.2772
PF3D7_0529100	25.1672	22.933	25.148	68.0206	56.896	29.376	22.8584
PF3D7_0529200	3.27637	3.4104	3.47675	4.49883	7.20504	3.7612	2.64362
PF3D7_0529300	4.64717	4.89035	6.50704	20.1196	10.6218	6.94084	5.39496
PF3D7_0529400.1	102.603	63.1099	58.4067	120.734	216.661	237.635	144.841
PF3D7_0529400.2	105.951	65.465	60.4765	124.484	223.226	245.576	149.693
PF3D7_0529500	17.2219	40.3648	42.4163	43.9394	38.8287	24.6304	24.8474
PF3D7_0529700	14.7732	14.6095	14.4161	26.4578	12.927	10.3067	11.0735
PF3D7_0529800	62.4534	35.4916	48.4531	85.6111	142.062	114.251	77.9236
PF3D7_0529900	119.378	181.887	176.16	127.753	134.931	161.846	170.545
PF3D7_0530000	100.754	61.3076	48.9873	96.5629	74.3528	73.4366	77.0708
PF3D7_0530100	148.68	68.873	38.0057	53.6605	39.7425	73.9	113.235
PF3D7_0530200	30.0335	29.595	20.4369	69.6688	56.3665	57.2041	28.6603
PF3D7_0530300	32.1348	16.7051	13.131	20.5018	52.7817	60.8793	42.6175
PF3D7_0530400	10.034	7.37369	12.6212	16.4797	12.413	11.6191	10.6696
PF3D7_0530500	0.568378	0.276682	0.572677	0.439623	0.26502	0.721573	0.557196
PF3D7_0530600	54.3309	51.1491	73.527	54.3255	60.8099	31.8574	41.7183
PF3D7_0530700	22.5953	37.0192	37.831	39.0155	22.3881	15.9394	18.6624
PF3D7_0530800	11.5563	20.1641	23.7032	20.895	20.5272	17.6243	36.0079
PF3D7_0530900	23.2828	14.244	6.68969	10.1008	31.097	55.172	33.7701
PF3D7_0531000	21.4532	31.5265	20.6107	38.8517	24.3793	23.908	18.8146
PF3D7_0531100	21.3403	6.82315	4.1039	6.82727	30.0166	38.9056	23.0458
PF3D7_0531200	10.1936	8.22676	13.1087	16.8582	12.091	11.7775	11.7647
PF3D7_0531300	29.2203	15.1997	14.4601	18.1883	31.0473	27.6989	25.8169
PF3D7_0531400	26.8418	33.4289	30.0059	30.8057	19.3368	12.618	16.4777
PF3D7_0532100	923.966	2155.44	5459.88	3949.36	2371.61	1270.04	1576.66
PF3D7_0532200	9.44125	12.8029	12.6128	15.4038	12.3157	13.6447	7.95939
PF3D7_0532300	107.608	717.964	1185.05	361.092	80.4176	38.2257	90.7746
PF3D7_0532400	64.3152	228.102	525.21	367.428	212.517	75.3701	59.2387
PF3D7_0532500	3.45064	11.6819	27.0238	37.3049	12.189	6.72039	4.12729
PF3D7_0532600	7.7959	17.7674	78.5487	72.8041	23.132	11.2467	6.39925
PF3D7_0532700	0	0	0	0	0	0	0
PF3D7_0532800	0.146072	2.02654	3.64262	1.80065	0.567578	0.463606	0.452204
PF3D7_0532900	0.119971	0	0.543954	0.434972	0.652626	0	0
PF3D7_0533000	0.66946	0.651776	6.32366	4.69263	2.51455	1.23944	0.863538
PF3D7_0533100	5.10277	5.71259	9.68575	9.91679	14.9974	14.3436	9.66724
PF3D7_0600100	0.735977	0.10748	0.111232	0	0	0	0.569603
PF3D7_0600200	1.12952	4.085	2.33972	0.366162	0.247843	0.337402	1.33699
PF3D7_0600300	0	0.150241	0.93291	0.1492	0.159898	0.244889	0.318488
PF3D7_0600400	9.87075	33.1503	20.4579	3.43228	1.00931	1.48854	12.1962
PF3D7_0600500	0	0.0749193	0.465204	0.1488	0	0.162821	0
PF3D7_0600600	0	0	0	0	0.20232	0.0688576	0.0671641
PF3D7_0600700	0.21869	0.159685	0.578404	0.396446	0	0.520563	0.338507
PF3D7_0600800	0	0.235491	1.29978	0.779529	0.250627	0	0
PF3D7_0600900	0	0.174111	0.180188	0	0.185303	0	0
PF3D7_0601000	0	0.0901448	0	0	0	0	0
PF3D7_0601100	2.65079	0.967788	2.25352	0.360405	0.257499	0.262911	0.897556
PF3D7_0601200	1.62854	12.3671	68.7932	51.1331	6.07478	2.06749	1.76456
PF3D7_0601300	0.270465	0.296235	0.204383	0	0	0	0
PF3D7_0601400	0	0.216627	0.336281	0	0.115276	0	0
PF3D7_0601500	8.17752	16.8386	23.1114	13.8163	6.54558	4.15264	3.92393
PF3D7_0601600	9.46769	19.3764	14.3089	12.2802	3.83422	5.39608	5.77939
PF3D7_0601700	26.6576	99.8307	110.196	102.967	19.9983	16.4396	15.5246
PF3D7_0601900	230.218	836.83	1435.25	554.594	250.148	147.594	260.604
PF3D7_0602000	35.982	35.1351	33.0833	43.8847	40.5579	40.7135	39.8564
PF3D7_0602100	59.1767	112.152	110.286	74.5647	35.9051	29.3323	45.4266
PF3D7_0602200	42.355	74.446	112.594	113.966	77.2328	43.3288	44.7217
PF3D7_0602300	2.79438	1.41942	1.92801	2.11438	1.13299	1.73521	1.12836
PF3D7_0602400	15.6674	20.8544	46.2168	86.6856	80.6307	38.5566	24.1565
PF3D7_0602500	4.63278	13.4577	22.8317	41.2617	24.3407	13.1054	11.0683
PF3D7_0602600	62.2416	83.9208	59.9793	68.1808	49.0568	35.0685	40.3444
PF3D7_0602700	10.9813	12.1473	9.16529	6.83381	4.96746	5.72211	8.56234
PF3D7_0602800	16.444	20.6455	13.3203	11.3664	7.99838	4.83418	8.0572
PF3D7_0602900	82.8794	67.6966	34.8148	34.3502	59.4191	82.2659	67.0995
PF3D7_0603000	87.3194	85.4369	67.643	70.197	69.4126	70.5131	68.8288
PF3D7_0603100	19.1776	10.6721	7.8525	24.0143	19.1709	16.8924	12.227
PF3D7_0603200	10.6218	11.6042	14.3376	42.9203	29.237	20.2012	16.0647
PF3D7_0603300	16.584	29.9059	51.0923	60.6145	35.898	18.9655	19.1746
PF3D7_0603400	85.0693	95.3771	113.847	116.409	104.794	65.2158	70.1582
PF3D7_0603500	8.74514	7.96619	5.43072	23.419	30.414	31.6715	14.3406
PF3D7_0603600	43.8119	59.3932	56.0825	51.871	32.8295	31.1096	36.0083
PF3D7_0603700	10.7744	17.7488	10.7474	31.4389	16.4112	12.6526	8.73905
PF3D7_0603800	17.5539	12.7106	9.48177	12.3035	36.8386	55.6464	29.133
PF3D7_0603900	14.7587	13.7495	16.9983	12.6947	11.7857	16.233	20.2452
PF3D7_0604000	11.5326	12.2146	11.7205	21.0584	14.1829	11.1136	11.9744
PF3D7_0604100	93.2995	33.3222	10.7209	32.0821	169.644	279.936	133.108
PF3D7_0604200	14.2498	12.486	32.9198	47.8266	57.9002	35.5349	25.8382
PF3D7_0604300	27.2939	28.342	39.3076	53.4229	60.5197	40.449	31.9537
PF3D7_0604400	1.49662	2.8101	2.74661	3.72083	0.664606	2.20537	2.48207
PF3D7_0604500	408.373	384.755	362.886	331.895	289.973	245.327	312.028
PF3D7_0604600	12.5112	11.2726	10.2141	20.4935	15.7647	11.3984	10.8241
PF3D7_0604700	21.7448	26.4025	24.5071	50.5469	77.5393	43.4789	32.7929
PF3D7_0604800	9.8944	8.68531	11.7898	25.0631	14.3628	7.19478	7.43064
PF3D7_0604900	13.1556	13.6813	21.3889	48.5646	39.6548	24.3562	23.4487
PF3D7_0605000	8.24294	14.1874	12.1613	29.032	13.1166	11.3679	12.3034
PF3D7_0605100	74.0104	113.554	112.2	104.911	62.7868	80.5748	79.2592
PF3D7_0605200	12.3924	21.2913	22.5853	34.4908	57.9243	38.753	34.1328
PF3D7_0605300	24.5409	41.7594	38.8054	39.667	59.2302	42.2896	44.2617
PF3D7_0605400	7.36891	9.37282	3.7722	8.96313	11.2684	12.071	6.43899
PF3D7_0605500	11.4561	10.0197	6.80195	13.7843	21.2786	19.0788	14.7122
PF3D7_0605600	5.83792	5.53092	5.3919	4.88567	2.78061	3.88501	6.26719
PF3D7_0605700	6.57989	5.88313	4.05898	3.01855	3.96548	5.3274	8.52206
PF3D7_0605800	49.2713	29.7313	33.0701	81.244	86.2984	51.4338	37.8683
PF3D7_0605900	212.182	136.017	63.349	34.6418	49.0627	136.751	281.585
PF3D7_0606000	186.822	213.789	121.905	81.0888	73.8217	104.598	144.422
PF3D7_0606100	174.615	214.931	245.698	173.647	129.881	110.631	142.407
PF3D7_0606200	65.2566	85.8051	90.0975	80.5853	99.8996	157.087	141.641
PF3D7_0606300	14.6238	6.81582	3.76198	2.70744	6.04494	15.0597	9.87312
PF3D7_0606400	8.80836	5.98819	9.64007	4.18471	0.708121	4.09703	4.70149
PF3D7_0606500	76.5992	140.356	109.67	82.376	56.2573	46.0066	67.5803
PF3D7_0606600	144.557	181.266	158.121	138.584	90.3194	81.819	120.489
PF3D7_0606700	85.4453	130.009	100.141	124.431	120.203	112.634	84.5512
PF3D7_0606800	27.9377	31.6709	15.1349	52.0798	51.5512	49.092	28.3359
PF3D7_0606900	66.7999	99.2043	70.723	125.637	45.0172	41.9605	34.8701
PF3D7_0607000	340.133	351.425	444.389	400.406	362.397	216.227	235.804
PF3D7_0607100	4.28827	4.66733	3.42396	4.4003	2.20072	3.85195	5.44796
PF3D7_0607200	26.6115	27.49	19.3698	31.7526	31.1244	30.578	27.8284
PF3D7_0607300	15.9924	20.6549	12.574	26.0084	11.135	9.53528	8.58532
PF3D7_0607400	23.2401	31.6914	21.8042	49.7684	30.0226	28.0193	20.0888
PF3D7_0607500	19.7952	22.5379	23.4907	33.7587	21.1948	19.4879	17.7035
PF3D7_0607600	48.2159	31.1219	20.2978	47.8403	134.801	144.645	76.7286
PF3D7_0607700	46.1529	23.5699	12.5324	25.3017	93.3177	118.663	60.2286
PF3D7_0607800	10.0355	11.7989	9.68291	21.0909	14.0554	8.72747	11.6722
PF3D7_0607900	20.2428	17.886	18.6776	42.2692	30.6017	20.1738	23.5858
PF3D7_0608000	13.3837	20.9183	33.5173	33.6864	26.3028	17.7282	12.1559
PF3D7_0608100	36.188	33.9225	48.6157	77.8209	94.124	49.6922	35.1492
PF3D7_0608200	7.80042	7.4757	13.9996	18.0295	9.85056	9.28393	10.9422
PF3D7_0608300	26.1909	21.427	32.0505	53.6226	46.107	25.8706	26.3306
PF3D7_0608310	17.9552	25.4212	23.9515	39.6708	20.9629	15.5175	11.6781
PF3D7_0608400	19.3142	24.5497	15.6764	33.1977	15.2875	18.4467	17.7163
PF3D7_0608500	72.3253	124.213	174.134	253.877	165.844	114.002	84.3399
PF3D7_0608600	31.6677	21.3523	23.1158	25.6015	30.9978	28.7623	26.6991
PF3D7_0608700	89.2047	227.874	316.634	345.105	159.968	90.8195	93.0505
PF3D7_0608800	202.144	310.087	913.181	865.637	1000.02	648.08	481.689
PF3D7_0608900	25.9365	11.8401	9.14645	28.5592	48.9713	45.9761	27.8351
PF3D7_0609000	110.732	150.17	160.731	174.703	148.681	109.214	92.9613
PF3D7_0609100	49.5708	105.552	98.522	64.7786	47.6355	53.3734	51.2357
PF3D7_0609200	31.3722	29.8638	26.1275	34.0637	16.4023	20.8523	18.4962
PF3D7_0609300	19.8326	14.2836	18.763	28.9871	39.2835	26.1862	19.9361
PF3D7_0609400	22.6203	31.9701	39.3583	41.443	32.2031	21.015	24.6665
PF3D7_0609500	3.58341	7.40487	4.57632	3.9756	2.28349	3.1276	3.30028
PF3D7_0609600	3.95485	3.17656	1.86211	2.22804	2.26959	3.23455	3.53172
PF3D7_0609700	124.189	123.328	92.8427	43.2172	49.1463	100.662	122.885
PF3D7_0609800	23.6339	15.3942	9.23417	14.8006	45.603	108.146	58.9269
PF3D7_0609900	26.9489	22.3088	14.6464	14.9207	17.2434	18.0271	20.3285
PF3D7_0610000	11.0912	13.0825	12.2496	30.2258	30.2147	22.9197	18.9602
PF3D7_0610100	134.851	133.633	163.578	140.003	134.403	81.8863	88.1259
PF3D7_0610200	123.693	97.1237	125.792	105.172	106.523	64.3978	69.8721
PF3D7_0610400	3394.93	2280.26	2125.32	4128.85	12829.5	11644	7080.97
PF3D7_0610500	11.7281	36.5086	56.6743	55.0548	28.302	18.6115	16.7206
PF3D7_0610600	23.3794	24.3566	37.5287	80.3921	39.9827	41.1775	24.8365
PF3D7_0610700	64.7994	141.63	77.2301	140.964	53.0608	28.9859	57.5558
PF3D7_0610800	138.582	289.622	331.486	285.429	155.334	123.134	171.599
PF3D7_0610900	140.655	160.601	154.625	139.038	117.641	92.7105	118.755
PF3D7_0611000	9.43481	7.47137	1.80751	15.0319	12.8052	12.4417	7.302
PF3D7_0611100	6.37846	8.31693	3.09859	32.7068	9.55964	25.3052	12.3414
PF3D7_0611200	21.5359	24.9401	27.78	50.5291	57.3502	38.4203	39.4925
PF3D7_0611300	20.7016	33.2156	29.229	55.7	21.5914	21.2887	19.3949
PF3D7_0611400	51.4422	70.3498	44.3721	65.9217	42.2674	29.6354	27.2669
PF3D7_0611500	4.87661	5.96054	5.04702	2.69056	3.13064	5.63583	8.12276
PF3D7_0611600	78.8343	20.6904	11.1505	25.4066	116.954	142.922	76.2096
PF3D7_0611700	114.076	333.189	473.29	387.983	218.483	171.686	210.753
PF3D7_0611800	174.427	161.227	151.695	173.52	120.722	130.213	152.728
PF3D7_0611900	43.2438	55.8898	100.485	106.928	97.4567	72.9132	82.1645
PF3D7_0612000	17.5595	21.6984	12.929	27.4247	18.5445	29.2944	18.1201
PF3D7_0612100	81.1434	176.559	177.395	194.427	103.166	70.0225	71.0504
PF3D7_0612200	62.7107	41.5802	34.4871	54.5352	161.08	139.326	95.1949
PF3D7_0612300	10.6129	7.04493	4.86054	10.261	9.24723	7.91052	10.4539
PF3D7_0612400	20.3465	11.2015	10.6163	18.2666	16.4392	26.138	17.1217
PF3D7_0612500	15.9984	14.4306	17.0677	16.8327	9.01984	16.9254	20.8792
PF3D7_0612600	49.443	43.0455	50.8948	48.895	75.2456	98.7687	78.9236
PF3D7_0612700	102.605	41.5158	6.81453	22.5678	56.2346	102.791	67.4947
PF3D7_0612800	12.8598	18.705	12.7498	17.0834	17.0292	10.6118	10.2712
PF3D7_0612900	66.8485	147.209	166.954	129.183	80.5651	54.5442	76.355
PF3D7_0613000.1	32.938	45.3532	30.5796	162.185	44.8554	42.0646	28.6482
PF3D7_0613000.2	34.6727	47.769	32.3807	168.405	47.5349	44.6409	29.6194
PF3D7_0613000.3	35.3764	46.4965	32.3226	167.207	48.7354	43.8906	29.8683
PF3D7_0613100	59.5862	86.6645	64.7959	78.3357	27.8588	54.9666	38.9926
PF3D7_0613200	8.15607	17.8664	12.8007	27.2963	37.542	43.3092	33.0183
PF3D7_0613300	162.927	33.6006	11.7672	8.2103	72.0433	195.897	138.043
PF3D7_0613400	50.7893	49.6218	44.4614	79.3633	176.084	140.479	89.1349
PF3D7_0613500	23.0915	33.1077	38.6733	56.9673	44.5244	36.288	32.0949
PF3D7_0613600	48.4763	22.5179	10.646	20.1632	17.8447	46.4735	45.8742
PF3D7_0613700	30.0078	32.0731	40.7101	60.1933	72.6629	61.3794	35.3834
PF3D7_0613800	137.738	75.628	49.0729	114.307	393.183	423.678	231.096
PF3D7_0613900	360.907	81.0713	30.048	12.948	70.321	263.47	346.398
PF3D7_0614000	97.8426	50.8607	36.3783	78.7228	103.183	110.535	124.467
PF3D7_0614100	50.4962	22.0932	20.4233	23.0074	66.7268	82.8906	55.2832
PF3D7_0614200	22.4752	37.8222	40.2534	43.5916	20.8612	18.733	21.166
PF3D7_0614300	88.6861	196.759	229.499	243.034	253.287	205.203	138.073
PF3D7_0614400	79.98	166.032	164.145	107.753	81.5557	47.803	63.0568
PF3D7_0614500	464.687	1116.57	1649.87	1426.53	721.912	383.477	422.764
PF3D7_0614600	27.2563	14.8585	11.2859	8.93454	16.4906	28.7368	25.1885
PF3D7_0614700	59.209	33.7648	21.1285	18.669	34.7061	82.3651	66.7292
PF3D7_0614800	68.1535	34.5802	81.1482	112.842	104.026	76.7474	61.9437
PF3D7_0614900	46.7832	22.9265	19.4822	37.1871	79.165	83.9291	61.9118
PF3D7_0615000	30.7208	57.6007	71.0217	34.3587	30.955	20.6573	29.2164
PF3D7_0615100	8.21982	14.8437	12.0223	8.39586	5.35752	9.25713	11.6288
PF3D7_0615200	17.5155	13.6028	12.3179	9.10357	8.81218	15.3438	18.1007
PF3D7_0615300	27.6862	16.6072	18.4098	34.3164	43.609	30.852	21.5629
PF3D7_0615400	170.382	183.73	181.699	161.404	182.848	124.401	113.563
PF3D7_0615500	23.9057	17.614	15.9757	32.2716	77.091	72.0444	38.4716
PF3D7_0615600	49.4236	76.7407	65.9252	71.9403	46.6167	32.4074	34.7257
PF3D7_0615700	59.9657	80.2748	107.944	100.046	65.923	74.078	71.5015
PF3D7_0615800	14.65	14.9621	20.605	36.0813	47.671	35.1541	24.7244
PF3D7_0615900	41.4265	38.7548	70.9481	88.2756	97.6502	49.9773	42.6834
PF3D7_0616000	11.3736	27.8327	39.0829	41.8497	30.8758	20.9149	24.1475
PF3D7_0616100	15.7738	23.9797	37.9089	30.7513	40.9945	28.5196	26.017
PF3D7_0616200	77.5113	46.921	44.1131	90.8946	120.773	100.024	84.055
PF3D7_0616300	73.0166	57.7282	85.1116	63.7791	68.6132	44.4838	40.9215
PF3D7_0616400	30.9399	21.661	27.4406	36.8641	38.3043	25.0372	19.8755
PF3D7_0616500	1.4505	2.0368	1.53876	1.69905	1.86424	1.74849	3.28145
PF3D7_0616600	29.4061	19.8203	23.6998	36.7504	61.9052	43.8515	36.8586
PF3D7_0616700	29.6099	32.5934	41.5623	39.5602	29.9137	31.0123	30.135
PF3D7_0616800	29.253	41.5961	60.2227	67.3047	62.217	44.8512	40.5706
PF3D7_0616900	50.1399	50.3938	56.506	56.3421	51.1808	29.2177	29.7538
PF3D7_0617000	18.7304	52.6369	78.5742	110.05	41.5431	23.7788	22.6455
PF3D7_0617100	100.735	92.5773	80.6118	84.7568	63.4974	69.0788	72.0012
PF3D7_0617200	382.879	461.872	778.775	593.143	740.068	410.453	390.552
PF3D7_0617300	34.7171	35.1307	23.9624	33.4997	25.2799	73.9634	36.8126
PF3D7_0617400	5.86446	16.3469	12.2805	2.98948	2.50844	2.68795	5.23131
PF3D7_0617500	0	0.0873278	0.0903756	0	0	0	0.185121
PF3D7_0617600	1.51567	3.41241	24.3388	32.6054	15.7049	5.11114	4.39892
PF3D7_0617700	0.115273	0.252514	0.522654	0	0.0895816	0.365858	0.17843
PF3D7_0617800	4921.11	2646.57	2936.16	5094.33	16687.2	16441.8	8794.72
PF3D7_0617900	1239.19	1122.28	1056.11	923.488	1962.48	2328.67	1906.02
PF3D7_0618000	218.374	66.9484	18.4566	16.4555	81.377	290.043	199.187
PF3D7_0618100	44.3406	19.8319	15.4319	33.4581	25.224	39.223	35.5114
PF3D7_0618200	67.3566	158.727	218.058	189.263	106.771	70.1459	61.164
PF3D7_0618300	265.327	713.063	861.007	789.327	405.597	211.952	267.369
PF3D7_0618400	1.4056	1.21297	1.06218	1.76051	0.744769	1.72362	0.939512
PF3D7_0618500	24.0107	33.0177	32.7885	26.8674	55.9777	55.897	47.2589
PF3D7_0618600	6.95833	7.01162	5.78404	22.6046	5.51562	11.2631	5.16993
PF3D7_0618700	33.7052	32.5533	47.1856	62.8054	38.82	36.3329	33.5686
PF3D7_0618800	16.3378	8.93365	11.585	34.5403	28.8715	17.5508	11.6919
PF3D7_0618900.1	25.4265	11.4459	10.1023	32.6172	55.571	49.8754	26.6169
PF3D7_0618900.2	28.1227	12.4953	10.8263	35.7351	61.2863	53.996	29.1574
PF3D7_0619000.1	79.9278	84.41	108.728	121.213	128.746	95.3231	65.2055
PF3D7_0619000.2	79.8834	84.3631	108.668	121.145	128.674	95.2701	65.1857
PF3D7_0619100	12.0312	15.3111	14.8064	22.6829	13.0006	13.092	9.6662
PF3D7_0619200	87.1984	101.159	78.4355	70.5398	61.8324	43.8781	48.3439
PF3D7_0619300	14.6992	10.6637	14.3282	24.96	26.8319	18.0737	14.8465
PF3D7_0619400	139.234	213.413	314.389	352.832	483.499	369.339	281.295
PF3D7_0619500	14.6709	21.1242	29.9375	50.7411	35.463	19.5538	13.6296
PF3D7_0619600	11.806	9.80635	11.3094	21.4181	16.5759	12.1186	10.9035
PF3D7_0619700	49.3778	25.6088	22.4884	30.5088	68.6297	79.7951	52.6515
PF3D7_0619800	31.542	30.5395	31.7996	44.5818	46.0394	25.2192	22.7148
PF3D7_0619900	46.1212	71.2953	59.0763	59.4161	29.2327	37.244	33.6699
PF3D7_0620000	2.26902	2.26431	2.80057	1.86471	2.64496	2.58053	3.62925
PF3D7_0620100	21.9108	39.6775	30.9071	41.3091	14.0759	22.9485	26.68
PF3D7_0620200	7.2053	3.36374	2.2315	2.05565	2.57022	3.46774	5.30223
PF3D7_0620300	50.6855	13.9043	7.33586	9.10375	21.4354	46.6232	41.5394
PF3D7_0620400	76.6143	25.1823	11.4911	6.59487	43.7635	127.931	97.8678
PF3D7_0620500	43.5617	57.7356	52.8649	60.0211	47.2842	38.809	44.6793
PF3D7_0620600	17.384	9.94648	13.9209	13.5464	12.2997	8.13196	10.0405
PF3D7_0620700	43.6477	27.6369	18.4038	28.8215	36.9511	53.3709	36.6366
PF3D7_0621000	37.9538	32.5748	65.541	77.2108	70.5339	36.9785	28.1822
PF3D7_0621100	51.2913	30.7497	14.8763	21.1769	38.2135	79.0641	55.0199
PF3D7_0621200	88.0735	264.088	595.928	352.312	143.388	66.8659	105.139
PF3D7_0621300	135.924	139.971	156.912	104.853	50.7921	35.1085	62.0738
PF3D7_0621350	3.85461	3.61876	1.24835	1.19789	1.28379	1.09231	2.98325
PF3D7_0621400	9.20801	12.7328	11.2202	6.67698	4.47235	11.5072	15.8564
PF3D7_0621500	14.7966	13.8912	17.3185	18.0706	14.6976	13.2411	10.2462
PF3D7_0621700	18.8869	16.0722	21.6767	34.3758	26.3752	17.446	14.7456
PF3D7_0621800	332.439	716.144	946.707	827.736	362.359	246.048	342.464
PF3D7_0621900	91.5642	138.394	115.569	155.793	99.7112	66.6337	72.2377
PF3D7_0622000	8.98375	12.0701	7.87498	11.335	2.23407	6.41539	5.70138
PF3D7_0622100	12.6428	9.08573	8.04417	6.95333	10.7343	12.545	12.4574
PF3D7_0622200	64.9848	124.73	122.97	91.247	65.1126	39.3949	58.9979
PF3D7_0622300	12.6958	13.6545	11.2217	17.4151	17.8447	13.4557	16.2818
PF3D7_0622400	12.1636	20.7962	6.50144	47.5428	17.5219	17.184	14.0061
PF3D7_0622500	8.44597	15.4821	17.1527	17.9904	9.77696	9.21457	9.3284
PF3D7_0622600	6.33448	8.67255	8.97523	27.2727	7.99933	20.4186	6.12814
PF3D7_0622700	9.81816	13.6798	15.4443	29.2768	14.3256	8.5852	7.98637
PF3D7_0622800	69.9341	153.774	156.085	183.948	130.569	75.496	76.1758
PF3D7_0622900	291.05	268.622	156.256	81.6499	65.4603	101.032	206.041
PF3D7_0623000	17.2508	27.2568	43.0517	67.4859	72.6629	36.635	24.0096
PF3D7_0623100	115.834	180.878	200.31	156.599	151.351	97.8895	125.327
PF3D7_0623200	29.9376	76.9987	54.342	73.7048	30.7005	19.9992	23.9662
PF3D7_0623300	18.7317	20.6344	21.9647	40.2802	67.3881	48.1759	36.868
PF3D7_0623400	7.42167	8.42264	4.05423	8.7533	5.55908	6.66921	6.7128
PF3D7_0623500	25.0839	44.3769	41.3765	51.4489	31.8575	34.5742	32.5036
PF3D7_0623600	72.5654	114.683	117.23	94.7416	101.052	69.7535	91.6469
PF3D7_0623700	20.0098	15.4213	17.4843	27.1172	20.1759	17.638	20.5618
PF3D7_0623800	385.524	368.756	235.558	97.1235	52.0253	120.732	319.335
PF3D7_0623900	15.3613	20.306	26.1182	39.1782	34.7837	26.0582	23.5725
PF3D7_0624000	106.755	231.988	346.164	346.328	297.471	201.806	165.425
PF3D7_0624100	11.4953	10.748	11.1232	22.5669	21.5705	24.2485	16.7084
PF3D7_0624200	52.8182	51.7225	63.9289	94.0458	102.615	78.4904	60.0182
PF3D7_0624300	8.43603	16.2261	18.8137	15.9644	17.5888	20.8972	21.8164
PF3D7_0624400	51.3005	48.6278	70.3027	96.0795	108.203	62.4804	50.0314
PF3D7_0624500	56.1305	58.6843	69.4085	91.8874	168.533	163.303	116.174
PF3D7_0624600	352.288	363.242	384.702	380.365	392.714	381.922	336.419
PF3D7_0624700	6.9443	5.85941	3.3818	19.023	18.948	11.02	8.7186
PF3D7_0624800	2.81673	2.72742	2.82261	1.99809	2.42687	2.47788	2.6065
PF3D7_0624900	17.6766	18.2958	14.5249	15.7423	12.6033	16.0682	21.1187
PF3D7_0625000.1	35.0526	20.9587	9.39906	12.2988	16.6956	37.6817	33.6584
PF3D7_0625000.2	35.4543	20.505	9.32708	12.0736	16.5443	36.5446	33.5301
PF3D7_0625100	2.4876	2.026	2.09671	1.80383	0.81788	1.36648	1.99931
PF3D7_0625200	30.1407	15.0584	15.4341	22.0716	48.7723	47.044	31.0773
PF3D7_0625300	37.6881	21.6404	26.6386	71.385	110.279	68.4658	40.1757
PF3D7_0625400	134.087	108.599	57.0001	35.3442	14.7625	39.1893	75.4469
PF3D7_0625500	29.2126	18.9331	18.3104	16.6672	16.8064	19.5853	16.9128
PF3D7_0625600	27.1287	66.1038	33.5877	37.4115	16.7058	17.3452	20.1993
PF3D7_0625700	27.4467	35.2839	27.7517	51.8583	25.8357	20.2441	10.4715
PF3D7_0625800	10.1778	18.6009	16.4616	16.9615	11.9334	12.751	10.8251
PF3D7_0625900	1.75554	1.70917	0.795969	1.69732	1.81903	1.67153	2.1739
PF3D7_0626000	31.8705	52.0617	43.958	50.006	31.6084	19.2042	20.0675
PF3D7_0626100	16.8431	23.0691	32.3846	37.0016	32.6842	31.5524	29.7736
PF3D7_0626200	21.4645	23.6765	16.7723	18.545	11.4989	10.5811	9.82599
PF3D7_0626300	3.2296	4.65748	3.11167	7.37691	9.97645	7.87983	6.18632
PF3D7_0626400	40.2173	24.1386	16.2302	28.5407	51.9957	58.769	45.2206
PF3D7_0626500	7.67031	4.45114	4.88105	3.1908	5.89802	6.27824	7.0924
PF3D7_0626600	8.12599	11.6756	11.885	17.1069	4.88895	10.8154	4.46319
PF3D7_0626700	77.7728	157.78	120.178	137.64	47.9206	49.0906	50.5832
PF3D7_0626800	329.039	758.496	1272.55	1463.06	1106.4	570.849	481.662
PF3D7_0626900	22.0596	15.5832	15.5843	33.3312	36.8375	27.5168	22.4726
PF3D7_0627000	12.4121	7.30091	11.9849	10.2504	2.94732	4.10354	8.00523
PF3D7_0627100	268.454	275.55	200.331	195.911	171.033	203.115	256.58
PF3D7_0627200	6.56071	8.38346	1.65258	14.2721	6.37309	7.80845	5.92387
PF3D7_0627300	145.004	182.139	173.971	191.175	205.214	172.615	166.263
PF3D7_0627400	14.9927	20.8866	21.6156	36.7632	32.8072	19.0963	16.7945
PF3D7_0627500	108.165	316.513	556.029	436.717	359.085	166.375	193.773
PF3D7_0627600	19.9589	27.0252	22.6969	23.2548	12.5741	13.2996	19.1214
PF3D7_0627700	178.319	240.355	180.852	245.386	164.016	155.666	153.412
PF3D7_0627800	65.881	82.0146	84.4713	90.3722	104.243	89.4859	84.8218
PF3D7_0627900	41.5474	57.7081	49.0257	54.9322	35.5467	25.9984	27.8949
PF3D7_0628000	11.4372	8.19074	13.7953	27.1133	11.7939	7.50429	6.97928
PF3D7_0628100	108.511	41.7788	14.8536	12.8668	76.0699	213.425	135.049
PF3D7_0628200	139.234	174.735	172.42	167.835	177.285	137.038	133.051
PF3D7_0628300.1	891.651	331.845	174.554	179.179	260.159	843.979	1289.2
PF3D7_0628400	11.9315	11.9177	3.99779	6.77456	2.0119	3.39387	7.92754
PF3D7_0628500	10.3826	16.4848	21.2568	17.6837	11.5399	12.453	10.8386
PF3D7_0628600	40.9478	69.9346	73.0497	79.1557	44.9199	43.1892	45.5801
PF3D7_0628700	31.3367	32.3752	45.3956	49.0239	34.4562	26.0811	24.1496
PF3D7_0628800	12.7425	12.1843	18.898	47.5196	26.9118	17.5388	11.3379
PF3D7_0628900	16.2843	11.8906	14.4501	28.2128	19.4976	13.2365	16.0105
PF3D7_0629000	8.65025	2.48824	3.96167	10.4542	10.8983	3.95176	3.55027
PF3D7_0629100	31.8349	35.4136	33.2191	59.7943	47.6483	30.5942	28.0628
PF3D7_0629200	97.5353	146.619	176.254	230.24	191.873	113.574	84.0381
PF3D7_0629300	42.4788	9.8648	3.41419	1.79869	8.12373	40.8749	45.766
PF3D7_0629400	24.5011	31.5945	37.4741	93.8069	48.3245	34.1765	24.4995
PF3D7_0629500	169.413	104.045	128.831	135.83	77.709	77.0911	102.472
PF3D7_0629600	68.1514	70.2921	75.8599	61.2661	31.3425	28.0303	47.6188
PF3D7_0629700	126.156	116.236	111.27	154.053	214.555	138.842	103.115
PF3D7_0629800	71.4275	73.0524	51.6981	66.0135	51.5863	39.073	43.4592
PF3D7_0629900	35.9443	73.2173	43.688	47.3205	36.521	27.4126	38.082
PF3D7_0630000	1.08956	2.08841	3.19048	2.07393	1.37592	2.80968	4.42709
PF3D7_0630100	30.1425	13.8076	8.91493	10.5602	6.93082	18.7213	31.4105
PF3D7_0630200	4.22104	9.45195	5.95416	3.67296	4.81106	4.01905	9.80052
PF3D7_0630300	19.4907	14.5394	15.2259	44.547	51.4435	34.8564	21.7052
PF3D7_0630400	18.056	10.3898	4.15264	7.54264	17.9972	34.4929	20.5817
PF3D7_0630500	20.2475	38.0252	33.2669	45.5476	17.046	10.832	14.4239
PF3D7_0630600	33.7732	37.4091	36.6755	61.2246	53.1908	55.1523	37.2141
PF3D7_0630700	17.0416	10.6174	9.80122	13.1165	12.9722	15.9676	18.0957
PF3D7_0630800	11.6179	5.63175	7.74648	3.61049	6.67657	13.4014	12.5429
PF3D7_0630900	62.1741	100.36	119.668	95.5619	39.276	34.906	50.9237
PF3D7_0631000	15.121	15.5358	16.7858	15.2341	17.5743	23.571	18.4344
PF3D7_0631100	7.45748	11.7883	19.1976	13.7865	4.84009	4.68172	3.42494
PF3D7_0631200	0.297057	0.921856	1.06627	0.484659	0	0.117851	0.0574761
PF3D7_0631300	0	0	0	0	0	0	0
PF3D7_0631400	0.329921	1.80678	10.7204	8.73206	0.512778	0.785332	0.510679
PF3D7_0631500	0.994046	1.33071	0.250391	0.24027	0	0.131455	1.02578
PF3D7_0631600	0	0	0	0	0	0	0
PF3D7_0631700	0	0	0	0	0	0	0
PF3D7_0631800	0	0	0.758839	0	0.173418	0.177062	0
PF3D7_0631900	0.251782	0.91924	2.56857	2.82989	0	0.299666	0.292296
PF3D7_0632000	0	0.150646	0.311808	0.224403	0	0	0.159673
PF3D7_0632100	0	0	0	0	0	0	0
PF3D7_0632200	0	0	0	0	0	0.0803338	0.156716
PF3D7_0632300	0	0	0	0	0	0	0
PF3D7_0632400	0.202491	0.147857	0.306034	0.146832	0	0	0.313432
PF3D7_0632500	2.90297	10.1605	7.39275	1.22091	0.496312	0.644946	3.54983
PF3D7_0632600	0.21869	1.59685	0.826291	0.317157	0	0.173521	0.507761
PF3D7_0632700	0.710598	0.592995	3.52872	1.54582	1.26222	1.3693	0.78566
PF3D7_0632800	3.12798	8.72419	5.41204	1.67325	2.52381	3.63472	5.33122
PF3D7_0700100	0.133872	0.36657	0.240264	0.157746	0.130044	0.146055	0.310828
PF3D7_0700200	0	0.517498	1.3389	0.770867	0	0	0.182836
PF3D7_0700300	0	0	0	0	0	0	0
PF3D7_0700400	0	0	0	0	0	0.403537	0.196806
PF3D7_0700500	0	0.46835	0.807827	1.00773	0	0	0.0827357
PF3D7_0700600	0	0	0	0	0	0	0
PF3D7_0700700	0	0	0	0.481792	0	0	0
PF3D7_0700800	6.26849	25.7767	229.616	203.23	38.5865	12.0418	6.38348
PF3D7_0700900	1.19937	0.47769	0	0.158127	0	0	0.0843857
PF3D7_0701000	0	0	0	0.0537814	0	0	0
PF3D7_0701100	0	0.338726	3.59312	1.76599	0	0.368075	0.897556
PF3D7_0701200	0	0	0.845071	0	0.193124	0.0985915	0.192334
PF3D7_0701300	0	0	0	0	0	0	0
PF3D7_0701400	0	0	0.842336	0	0	0	0
PF3D7_0701500	0	0	0	0	0	0	0
PF3D7_0701600	2.91896	4.97324	32.5965	25.7522	2.39441	1.67271	0.87854
PF3D7_0701700	0	0.19749	0	0.196122	0	0	0.104662
PF3D7_0701800	0.230547	0.505028	0	0.585116	0.0895816	0	0.17843
PF3D7_0701900	231.092	129.299	66.5914	15.5867	9.24594	63.0924	203.407
PF3D7_0702000	429.846	336.247	104.395	20.3058	9.30921	76.6561	215.643
PF3D7_0702100	206.845	101.009	38.4312	12.7193	12.2151	70.0411	194.289
PF3D7_0702200	92.3902	91.7907	37.222	18.5443	4.54864	29.2944	63.4203
PF3D7_0702300	222.228	283.958	96.7247	21.9211	6.09818	31.7441	121.315
PF3D7_0702400	299.068	793.049	1253.36	454.538	275.105	180.483	335.368
PF3D7_0702500	119.483	476.273	773.445	341.1	183.716	101.141	152.528
PF3D7_0702600	2.17448	1.58778	0.657277	0.630709	0.675934	1.72535	3.02925
PF3D7_0702900	24.8051	39.3298	44.1836	40.342	28.0888	21.0876	20.0205
PF3D7_0703000	12.9299	15.2	10.3667	21.912	20.0801	16.2205	10.8101
PF3D7_0703100	10.9949	16.3655	12.9422	20.6984	10.8448	6.71076	5.89114
PF3D7_0703200	48.7512	34.4913	41.1752	93.8967	128.846	94.6456	61.6606
PF3D7_0703300	13.7983	34.2182	53.5122	89.2947	24.2785	28.7136	20.3507
PF3D7_0703400	12.0266	10.5857	17.8241	22.7486	21.844	15.1276	10.282
PF3D7_0703500	190.672	373.684	412.779	424.002	297.851	204.18	211.25
PF3D7_0703600	89.638	38.8891	28.3704	45.0562	119.417	127.122	97.0794
PF3D7_0703700	72.4083	130	162.416	171.281	84.9406	53.8089	67.7691
PF3D7_0703800	5.60148	3.06101	3.79595	2.43708	3.28584	4.98935	5.06242
PF3D7_0703900	56.8926	82.3922	80.8425	65.2494	38.3584	25.3992	36.3396
PF3D7_0704000	21.1783	30.7317	26.5758	35.782	26.5386	16.3117	17.3693
PF3D7_0704100	118.983	37.6628	24.6553	36.9107	165.573	217.809	128.162
PF3D7_0704200	18.6226	41.6131	38.2938	42.3706	21.9446	12.6653	14.9337
PF3D7_0704300	112.871	45.8006	35.4752	83.029	242.535	214.874	131.025
PF3D7_0704400	27.028	25.9547	21.6258	39.3074	37.8309	40.278	26.3967
PF3D7_0704500	71.2209	19.9482	9.37563	23.1837	131.387	173.375	87.0115
PF3D7_0704600	208.534	220.516	236.07	213.921	249.294	222.132	207.427
PF3D7_0704700	32.9792	34.0852	27.5153	35.9646	39.1436	31.4783	25.3912
PF3D7_0704800	33.4648	16.3622	7.08523	18.1944	29.6265	45.3387	36.6705
PF3D7_0704900	9.54205	11.5376	15.972	28.0488	25.8341	24.0976	16.2787
PF3D7_0705000	72.0651	87.7939	80.4239	70.4067	65.6313	44.6738	50.1382
PF3D7_0705100	33.4773	20.2389	13.6129	21.1638	48.2467	64.5051	36.4109
PF3D7_0705200	9.36174	6.39834	9.35709	16.9802	12.4746	8.73548	7.86372
PF3D7_0705300	35.0738	18.9457	12.8145	42.5675	62.9388	49.3726	34.3527
PF3D7_0705400	52.1451	42.0193	38.9825	102.463	138.068	144.036	82.0118
PF3D7_0705500	307.526	316.556	177.548	152.617	207.955	262.908	246.141
PF3D7_0705600	11.4846	11.9623	16.7957	30.8129	23.8611	12.5163	11.555
PF3D7_0705700	425.154	959.78	1401.84	921.845	698.105	405.251	533.149
PF3D7_0705800	4.73453	9.36298	5.36663	9.01199	4.90575	4.38275	6.25976
PF3D7_0705900	82.7291	139.055	151.528	215.861	258.409	178.924	158.206
PF3D7_0706000	157.688	185.709	128.636	183.09	134.512	95.493	101.428
PF3D7_0706100	20.4861	13.1505	12.4376	38.1987	45.2531	40.8455	24.2375
PF3D7_0706200	13.2476	16.122	18.5386	40.5595	27.072	17.9083	16.3286
PF3D7_0706300	91.9785	18.7865	9.23502	1.16602	28.7414	101.051	123.456
PF3D7_0706400	397.111	811.303	1070.36	846.86	466.903	242.603	287.594
PF3D7_0706500	275.406	268.12	268.38	242.201	194.598	142.527	194.79
PF3D7_0706600	8.3541	7.37778	9.46945	20.6702	9.21185	4.83709	4.98025
PF3D7_0706700	1.70774	2.3021	3.37513	3.93724	3.02856	1.28553	2.20281
PF3D7_0707200	51.6027	19.627	18.1532	41.8483	75.6373	80.4918	49.7967
PF3D7_0707300	1557.34	350.511	142.957	122.112	1264.38	2929.84	1999.31
PF3D7_0707400	30.0864	60.5613	99.3478	117.692	70.7247	42.2566	39.433
PF3D7_0707500	176.973	67.7341	28.1981	23.5244	15.5203	38.498	93.0366
PF3D7_0707600	85.7578	71.6301	51.4661	53.237	37.146	32.969	53.9193
PF3D7_0707700	141.705	145.302	139.821	142.304	116.955	160.038	151.607
PF3D7_0707800	27.2485	20.0618	24.4258	52.9476	53.0517	34.8031	26.0921
PF3D7_0707900	95.2354	157.889	181.864	141.211	86.0204	59.6812	86.4658
PF3D7_0708000	20.7429	23.7001	29.8188	54.9276	29.0908	20.0228	20.9619
PF3D7_0708100	106.611	229.547	120.639	186.726	42.4873	30.8	41.8902
PF3D7_0708200	7.73431	8.31031	8.05526	5.11436	3.42568	4.89675	6.94737
PF3D7_0708300	17.9706	52.8523	47.5297	46.3325	14.9999	13.8628	17.6428
PF3D7_0708400	1858.8	2413.07	4265.07	3543.64	2345.88	1390.05	1740.32
PF3D7_0708500	53.6126	69.1123	91.8288	61.9463	65.8669	37.6501	46.4891
PF3D7_0708600	3.63043	3.64498	2.62911	5.04568	3.87927	5.28108	5.03412
PF3D7_0708700	39.1064	36.1209	43.9486	62.0464	76.8853	83.275	50.0554
PF3D7_0708800	345.269	539.522	719.861	680.667	381.122	224.341	274.132
PF3D7_0708900	49.4632	56.1534	43.2894	54.9788	46.0145	35.2362	35.1148
PF3D7_0709000	47.816	90.6729	79.4795	88.4774	37.8587	37.7255	52.9664
PF3D7_0709100	42.009	34.0977	40.2197	81.4984	122.179	78.7479	55.8476
PF3D7_0709200	12.7569	18.5276	24.5769	24.1934	24.6208	14.5713	16.7084
PF3D7_0709300	31.3035	53.3307	51.8869	59.1619	38.5654	24.9937	25.0951
PF3D7_0709400	36.7185	23.6071	23.8219	64.6374	93.0279	67.1041	38.6761
PF3D7_0709500	18.2912	20.7532	17.4372	47.5444	25.5861	17.8625	12.8496
PF3D7_0709600	34.93	56.3487	53.916	49.0743	26.9649	18.4507	24.7553
PF3D7_0709700	47.9163	62.2512	44.4384	64.0008	108.567	103.36	68.2289
PF3D7_0709800	42.981	40.4126	28.9202	36.2901	23.3353	21.9571	26.8853
PF3D7_0709900	6.82283	6.22744	5.01817	4.1909	7.41275	9.43441	10.0098
PF3D7_0710000	34.1252	21.4119	19.3008	33.3898	67.1541	54.7669	33.1179
PF3D7_0710100	71.4665	66.2172	43.5689	59.0015	64.4606	41.7865	40.4369
PF3D7_0710200	127.631	60.5744	98.5234	142.731	241.29	173.184	117.979
PF3D7_0710300	12.5693	29.7257	67.1969	63.3925	29.4495	27.6868	19.601
PF3D7_0710400	15.5802	28.1739	28.3671	38.6697	23.1591	15.432	14.0813
PF3D7_0710500	12.4081	15.5007	18.7529	45.6377	14.4058	8.42187	9.14035
PF3D7_0710600	310.475	587.028	922.19	621.921	483.539	251.778	295.801
PF3D7_0710700	300.104	289.963	330.292	179.696	154.595	101.922	166.426
PF3D7_0710800	62.1266	69.6028	68.6567	60.2871	65.7144	42.3677	42.347
PF3D7_0710900	23.9192	42.1968	27.6911	48.4953	22.975	14.8794	15.8464
PF3D7_0711000	28.6253	31.1029	78.108	126.302	96.5014	53.2766	37.3252
PF3D7_0711100	47.2757	46.4965	25.7608	23.6702	16.4951	21.5625	23.7702
PF3D7_0711200	13.4961	10.9714	9.82304	12.032	8.55688	12.6197	11.5104
PF3D7_0711300	40.5033	76.6155	89.8936	72.3844	48.0814	52.3817	46.8973
PF3D7_0711400	45.8305	26.6416	49.7475	64.2199	67.8456	39.6135	34.8607
PF3D7_0711500	50.6574	99.5714	150.855	150.356	96.2593	64.2141	53.9941
PF3D7_0711700	1.64067	5.49818	5.1289	0.814002	0.348948	0.493313	1.79106
PF3D7_0711900	0	0	0	0	0	0	0
PF3D7_0712000	1.68149	5.94258	4.86662	1.2071	0.522691	0.813856	1.62672
PF3D7_0712200	0	0	0	0	0	0	0
PF3D7_0712300	0.489353	2.23017	1.3134	0.256956	0.249154	0.38828	1.52798
PF3D7_0712400	0.72279	2.34115	1.73661	0.201583	0.129622	0.279398	0.731519
PF3D7_0712500	0	0	0.0763066	0	0	0	0
PF3D7_0712600	1.17437	4.22452	3.41927	0.814002	0.402632	0.589236	1.80443
PF3D7_0712800	0.717577	2.17072	1.30399	0.0867226	0.106218	0.122007	0.872713
PF3D7_0712900	1.44846	4.74031	3.11225	0.531487	0.189866	0.373865	1.62076
PF3D7_0713000	0	0	0.0833435	0	0	0	0
PF3D7_0713100	0.659841	1.56588	35.2777	30.0239	4.35861	2.87955	2.29805
PF3D7_0713200	15.6485	26.7029	8.61179	3.57682	0.925279	1.34961	3.42268
PF3D7_0713300	19.0416	62.602	28.3531	5.10133	1.09342	2.00953	14.5193
PF3D7_0713400	74.4035	76.8875	64.6261	59.5333	56.6576	57.2547	63.8719
PF3D7_0713500	31.6986	24.8724	16.2619	18.8592	19.2461	13.1322	14.1739
PF3D7_0713600	13.6741	13.5158	9.54556	19.5589	16.8144	12.4376	11.196
PF3D7_0713700	30.9811	58.285	28.6448	94.4863	25.634	26.8958	19.1821
PF3D7_0713800	40.0176	18.5526	8.88006	11.7453	24.0644	60.3544	53.4623
PF3D7_0713900	79.4467	126.503	125.75	130.812	121.164	67.9114	65.5194
PF3D7_0714000	1137.01	835.191	702.947	874.163	2169.42	2525.29	2039.68
PF3D7_0714100	3.362	2.33215	2.49823	0.975153	1.00153	1.86732	2.21169
PF3D7_0714200	98.2902	93.56	72.9375	82.3775	83.6114	96.5386	81.6816
PF3D7_0714300	75.5573	67.1142	60.5968	55.9013	58.6273	39.0488	46.087
PF3D7_0714400	18.3164	17.1801	17.5547	22.7841	18.5159	11.6975	13.7148
PF3D7_0714500	75.9732	111.78	91.4136	145.557	124.559	75.1638	61.8781
PF3D7_0714600	110.759	90.5783	88.6685	78.1948	91.1854	58.5709	57.3361
PF3D7_0715000	30.4508	48.5358	57.4823	67.6167	47.0517	24.3494	29.5277
PF3D7_0715100	6.67106	8.204	2.91855	2.80058	6.00279	7.24331	11.9564
PF3D7_0715200	58.9408	58.5234	44.5007	68.8059	105.623	108.27	85.2211
PF3D7_0715300	8.34865	9.49479	5.13641	12.9649	23.0809	21.5143	13.7804
PF3D7_0715400	23.6583	24.0072	26.0282	61.5572	44.3413	24.1549	22.6184
PF3D7_0715500	37.2077	38.0361	43.3803	100.598	36.7633	31.6314	25.0942
PF3D7_0715600	17.64	16.952	19.4206	57.083	50.6584	38.8124	23.3816
PF3D7_0715700	9.24877	8.84921	8.19406	15.4944	5.94822	4.55493	5.18339
PF3D7_0715800	33.6959	37.2598	26.1279	87.7832	64.7467	46.003	26.8277
PF3D7_0715900	34.6979	25.1353	26.1684	102.485	129.056	81.2309	46.7422
PF3D7_0716000	125.111	163.971	166.92	163.501	161.437	106.767	121.871
PF3D7_0716100	104.082	115.436	124.762	93.3426	57.5365	36.2691	66.3529
PF3D7_0716200	114.629	205.88	111.966	110.605	54.8764	46.2237	71.7905
PF3D7_0716300	218.136	198.606	278.806	704.658	818.421	547.578	315.053
PF3D7_0716400	49.8614	71.6986	73.0442	65.3343	88.5435	85.0253	62.116
PF3D7_0716500	16.5241	16.0042	17.9215	43.7687	24.8175	18.4779	14.4452
PF3D7_0716600	17.1414	20.4861	19.5092	36.2744	28.0556	20.3181	18.7896
PF3D7_0716700	10.1954	11.1946	10.8954	25.7926	15.1958	10.6855	11.1293
PF3D7_0716800	151.216	284.561	425.956	333.776	268.667	146.832	190.81
PF3D7_0716900	34.4793	61.3403	46.6484	116.074	47.42	20.5888	19.3489
PF3D7_0717000	24.1912	26.2626	12.2838	23.7602	22.1815	25.796	20.7038
PF3D7_0717100	20.4139	22.4355	33.0381	66.7488	63.4238	36.3529	24.526
PF3D7_0717200	131.733	88.6215	81.405	69.6992	139.549	174.816	165.718
PF3D7_0717300	66.2192	75.5152	84.5529	63.7642	57.666	72.4771	85.768
PF3D7_0717400	58.6276	81.9394	123.142	82.7001	55.29	47.0434	65.3044
PF3D7_0717500	131.814	80.4538	64.4007	56.3943	116.434	225.077	200.505
PF3D7_0717600	64.6319	38.0464	24.091	51.4214	111.938	123.971	85.4297
PF3D7_0717700	107.513	200.065	239.77	232.75	173.765	134.905	114.473
PF3D7_0717800	2.89968	3.0117	7.76368	8.59182	7.65382	4.76021	4.31425
PF3D7_0717900	29.9363	37.0114	63.4316	77.7034	48.9737	26.4523	28.4346
PF3D7_0718000	4.26758	4.65987	5.06981	4.41874	3.75897	4.19632	5.09613
PF3D7_0718100	27.0422	26.2035	23.1168	47.4735	50.8776	34.9729	29.905
PF3D7_0718300	0.46635	0.417416	0.181888	0.261804	0.128598	0.42971	0.349285
PF3D7_0718400	67.7099	96.5173	193.765	248.267	210.704	199.95	142.856
PF3D7_0718500	74.7569	103.237	149.546	143.07	127.44	93.9306	107.274
PF3D7_0718600	12.0819	4.98747	3.8128	5.84891	7.44194	7.78899	9.96167
PF3D7_0718700	6.43417	6.8947	7.5142	21.2679	7.85737	6.23236	5.8204
PF3D7_0718800	0.279349	0.305966	0.422193	0.303845	0.217088	0.332476	1.4053
PF3D7_0718900	0.325709	0	0.123065	0	0.126558	0	0.504159
PF3D7_0719000	36.2827	63.3296	76.6197	92.444	46.9291	28.7887	34.4277
PF3D7_0719100	28.0652	24.8399	31.0089	37.1558	58.4908	37.4516	30.6067
PF3D7_0719200	6.8912	11.8608	11.0659	8.38783	3.72959	5.37023	8.2858
PF3D7_0719300	49.4223	81.6434	79.7895	76.3226	67.1694	36.6276	41.8628
PF3D7_0719400	60.6543	42.6595	46.4693	55.6787	100.625	80.3862	68.6786
PF3D7_0719500	45.2439	24.511	21.874	45.2721	75.55	76.1085	52.5869
PF3D7_0719600	271.635	776.193	912.482	789.155	486.284	205.583	268.277
PF3D7_0719700	382.431	1091.07	1614.08	1132.57	837.492	431.508	559.119
PF3D7_0719800	17.8709	24.9904	25.9263	34.2306	50.7695	31.637	24.8568
PF3D7_0719900	44.5705	64.4244	56.0722	70.3569	73.6271	51.8064	40.5286
PF3D7_0720000	18.5496	38.7807	45.2985	47.7151	40.9699	29.4366	21.4589
PF3D7_0720100	113.317	114.509	124.605	92.6847	70.4028	45.5493	63.6354
PF3D7_0720200	29.1736	92.7678	96.2426	76.6571	50.7061	43.3092	38.1167
PF3D7_0720300	2.1869	2.92756	1.10172	2.11438	0	1.44601	3.38507
PF3D7_0720400	22.9744	30.9002	54.5571	73.0681	49.4452	31.8302	29.343
PF3D7_0720500	20.9781	38.7088	42.2021	61.2582	30.6223	35.3148	31.1552
PF3D7_0720600	66.8528	100.696	102.258	92.1528	118.713	91.4829	91.7325
PF3D7_0720700	177.296	197.858	140.41	97.2893	143.682	187.844	198.246
PF3D7_0720800	23.6548	24.4342	34.0067	55.6419	59.0338	41.8107	32.8939
PF3D7_0720900	25.322	23.0073	21.0922	51.225	56.7988	42.467	34.5188
PF3D7_0721000	53.568	50.3008	60.9581	77.4066	105.418	74.7307	54.0083
PF3D7_0721100	161.362	122.159	254.852	589.232	353.251	261.025	175.54
PF3D7_0721200	52.7278	51.6672	42.0906	32.5851	41.8185	29.251	35.5867
PF3D7_0721300	86.6196	138.048	132.904	112.947	57.5656	37.9915	57.1654
PF3D7_0721400	23.8525	38.343	50.4422	104.551	46.2025	47.456	29.7571
PF3D7_0721500	15.4064	10.8555	10.7895	17.2911	25.8519	19.4655	17.3159
PF3D7_0721600	347.952	947.417	1419.89	984.46	704.682	356.493	469.074
PF3D7_0721700	11.0397	16.4803	12.4826	11.9188	4.25781	8.95413	9.36681
PF3D7_0721800	92.6368	146.776	248.66	262.988	343.273	179.927	145.605
PF3D7_0721900	54.2573	80.651	79.8051	87.8203	34.6352	54.1979	50.6154
PF3D7_0722000	173.308	148.585	159.061	137.628	120.778	117.762	125.461
PF3D7_0722100	17.525	46.4826	23.8377	37.6427	18.1097	10.9739	11.2172
PF3D7_0722200	452.82	111.63	38.8302	31.8954	321.363	771.625	554.159
PF3D7_0722300	68.5241	70.1138	71.4958	63.4281	56.1966	37.2495	59.4084
PF3D7_0722400	95.677	178.024	241.491	239.478	195.355	115.993	146.217
PF3D7_0722500	105.507	74.1688	98.9427	71.9441	91.6678	61.3563	77.3958
PF3D7_0722600	91.7737	115.58	111.46	93.1023	63.8225	54.9411	63.9542
PF3D7_0722700	48.3169	40.5201	60.0094	49.2584	91.0821	103.245	61.4602
PF3D7_0722800	6.07054	9.34708	7.87826	5.69378	4.615	6.96328	6.9963
PF3D7_0722900	2.68996	2.3213	2.8643	1.32993	1.90039	5.62696	4.6369
PF3D7_0723000	19.3905	24.2189	13.4961	19.9809	12.8878	6.17446	10.9592
PF3D7_0723100	1.3254	1.87509	1.62754	1.38155	0.836871	2.30047	2.37211
PF3D7_0723200	0.852831	1.24545	0.644461	1.00492	0.331377	1.01503	1.6501
PF3D7_0723300	49.9562	22.1085	17.3981	16.3798	60.0899	98.4402	75.5109
PF3D7_0723400	202.219	211.148	211.892	163.797	125.715	85.8917	149.179
PF3D7_0723500	5.05781	14.7726	10.9566	10.3914	5.63378	4.94955	9.65565
PF3D7_0723600	47.7109	101.16	132.84	87.3238	61.6632	44.3346	71.0865
PF3D7_0723700	24.9334	29.1893	52.8291	54.2667	62.8795	31.8948	32.2573
PF3D7_0723800	113.363	55.4689	53.3921	103.367	198.441	220.893	142.662
PF3D7_0723900	56.2014	101.246	100.334	104.016	92.6765	60.4344	56.163
PF3D7_0724000	16.2606	10.1277	11.9593	16.1608	28.5895	23.8916	14.2668
PF3D7_0724100	181.748	126.977	208.75	188.592	295.397	160.39	161.579
PF3D7_0724200	23.4274	27.8796	28.1769	42.0807	32.2427	15.325	18.4775
PF3D7_0724300	14.5086	11.8453	11.8271	23.8578	20.0641	15.2284	12.0246
PF3D7_0724400	34.9716	66.9714	55.5966	43.0622	14.6142	18.848	23.7466
PF3D7_0724500	15.8102	11.9109	12.7059	10.5546	6.04573	6.77017	10.0997
PF3D7_0724600	20.8409	16.3947	12.5906	35.552	53.802	38.0693	21.9607
PF3D7_0724700	62.0996	80.6798	83.5785	77.2661	57.2239	36.8484	44.7006
PF3D7_0724800	49.4106	22.9594	21.2489	26.6438	51.6629	60.2334	70.0853
PF3D7_0724900	48.6954	22.8506	13.9573	8.11482	10.248	31.2781	64.6226
PF3D7_0725000	28.845	24.6073	25.8737	58.714	70.0063	54.8078	35.7718
PF3D7_0725100	36.6206	44.3184	36.2924	48.7802	40.9812	32.6384	29.2062
PF3D7_0725200	41.0961	84.7724	64.0514	80.2737	25.5494	33.0156	30.0169
PF3D7_0725300	32.1494	72.4314	77.9825	61.6189	23.261	19.084	32.7902
PF3D7_0725400	1090.37	382.591	128.826	35.8243	226.303	1030.24	1866.83
PF3D7_0725500	3.19684	1.73405	1.79457	1.39087	2.20042	2.17419	2.05003
PF3D7_0726100	192.734	216.364	93.6669	48.0124	16.3502	25.7584	102.526
PF3D7_0726200	25.6948	86.0478	185.315	99.7863	38.3189	20.2082	28.8841
PF3D7_0726300	20.8462	19.6307	15.1011	20.0159	25.3615	22.0161	19.6276
PF3D7_0726400	59.2133	69.6785	61.7939	78.6013	80.9836	62.9431	48.3493
PF3D7_0726500	117.925	177.92	184.675	211.437	192.654	148.817	138.487
PF3D7_0726600	11.4979	11.0319	9.31826	23.2401	18.9929	13.2219	11.2201
PF3D7_0726700	19.9187	29.2522	39.2368	73.5164	40.0027	44.5726	24.2498
PF3D7_0726800	5.31539	6.46872	9.64007	16.7021	7.15989	4.21753	4.1138
PF3D7_0726900	21.9321	32.1904	42.4904	75.6221	41.2944	25.4609	19.5943
PF3D7_0727000	19.1189	24.1965	28.6218	38.3458	48.5882	30.2095	21.546
PF3D7_0727100	13.5221	11.4451	13.8774	28.4274	36.2078	28.0325	19.3761
PF3D7_0727200	30.3956	62.6994	64.1569	44.983	24.319	18.8555	32.7738
PF3D7_0727300	35.6184	60.0795	51.6637	55.3062	34.8312	27.7891	26.8124
PF3D7_0727400	65.9687	122.001	206.492	240.691	354.81	220.834	150.402
PF3D7_0727500	15.6218	11.4069	13.0304	35.5905	36.0002	23.0749	15.1025
PF3D7_0727600	6.6881	6.72848	8.1145	19.7222	9.8752	5.1593	5.26247
PF3D7_0727700	14.1566	15.8267	17.2856	30.767	23.1216	19.3239	11.823
PF3D7_0727800	32.0286	45.5797	57.3732	86.5364	83.8609	50.2727	36.0402
PF3D7_0727900	44.5564	61.6995	38.42	39.8094	34.3939	33.2544	30.6046
PF3D7_0728000	103.331	210.942	269.396	263.468	211.432	130.391	141.724
PF3D7_0728100	29.0299	18.7907	16.2748	35.425	55.1938	38.4791	27.452
PF3D7_0728200	9.34278	6.92305	9.57034	10.5384	17.9092	19.8231	15.2114
PF3D7_0728300	16.9691	13.8406	14.4601	21.5988	26.3742	21.0558	17.7437
PF3D7_0728400.1	18.0807	16.2828	18.6729	25.7846	17.7978	23.4322	17.4918
PF3D7_0728400.2	18.0807	16.2828	18.6729	25.7846	17.7978	23.4322	17.4918
PF3D7_0728500	11.6939	7.95653	5.02087	6.35965	3.09803	8.64593	3.70242
PF3D7_0728600	62.7761	36.756	34.8834	46.5471	106.699	86.3534	66.469
PF3D7_0728700	22.2406	16.7049	15.3626	11.6239	12.5399	14.4882	19.2259
PF3D7_0728800	19.2583	20.5248	25.5761	61.1478	46.0446	25.6845	23.3403
PF3D7_0728900	70.7971	81.8507	82.8889	100.816	89.163	54.2033	61.3415
PF3D7_0729000	17.7202	23.7217	20.0861	24.6281	22.3775	14.0602	14.2859
PF3D7_0729100	49.6883	46.7516	56.4734	94.3606	101.461	73.8389	57.8272
PF3D7_0729200	6.9872	5.10197	7.68005	21.418	13.4514	14.4901	11.4299
PF3D7_0729300	83.86	110.302	93.2994	87.0932	35.5287	24.0812	40.2477
PF3D7_0729400	79.2949	147.699	154.588	127.509	61.3366	41.1436	68.2595
PF3D7_0729500	69.1489	90.5914	81.6682	86.5721	47.0933	40.8208	52.6999
PF3D7_0729600.1	24.9694	15.6764	23.8063	45.0111	75.6222	52.215	33.0509
PF3D7_0729700	11.5337	5.8117	2.377	2.90299	5.66674	14.5969	10.2174
PF3D7_0729800	10.544	2.85152	2.95104	1.41588	4.55221	11.7746	8.16044
PF3D7_0729900	5.91513	8.59418	6.46223	5.37385	4.09777	6.84528	7.45454
PF3D7_0730000	16.6821	25.3176	28.673	31.3091	10.6763	16.0915	17.721
PF3D7_0730100	11.8468	9.96883	16.5734	32.733	18.6181	11.1471	11.8614
PF3D7_0730200	24.8159	37.1189	25.4188	36.474	27.733	23.791	23.4127
PF3D7_0730300	539.44	518.449	250.273	342.953	126.02	244.503	412.581
PF3D7_0730400	77.5044	34.0963	10.9133	10.2976	11.5972	67.2258	77.3084
PF3D7_0730500	74.6653	29.2746	24.333	53.6417	95.8062	107.967	76.1839
PF3D7_0730800.1	843.91	828.366	689.166	158.484	49.3662	243.033	723.962
PF3D7_0730800.2	844.04	828.366	689.166	158.484	49.3662	243.033	723.861
PF3D7_0730900	166.408	399.303	475.163	248.341	66.7801	46.5634	99.3533
PF3D7_0731100	413.376	663.401	385.44	140.749	39.3878	100.369	215.081
PF3D7_0731200	169.996	162.621	42.9138	26.856	21.6822	47.9982	107.681
PF3D7_0731300	183.772	520.144	344.132	305.263	94.0866	43.2575	89.0444
PF3D7_0731400	5.36506	14.1553	20.7577	46.788	14.5092	6.64083	5.97924
PF3D7_0731500	1689.67	777.474	369.901	102.382	127.275	987.982	2189.63
PF3D7_0731600	40.1561	47.2172	133.346	298.326	240.786	121.614	54.9344
PF3D7_0731700	6.60511	1.70223	7.92736	18.1721	21.2868	8.78616	2.70634
PF3D7_0731800	59.8972	74.7815	38.2893	29.6396	10.207	24.4367	41.9754
PF3D7_0731900	0.119971	0.438008	0.271977	0.434972	0	0	0.0928507
PF3D7_0732000	0	0	0.0973744	0.186877	0	0.102243	0
PF3D7_0732100	0	0	0.135141	0.194518	0.138977	0	0
PF3D7_0732200	0	0	2.36405	1.28548	1.13454	0	0
PF3D7_0732300	0	0.329733	0	0	0	0	0
PF3D7_0732400	0	0.218889	0.679587	0.144915	0	0.0792851	0
PF3D7_0732500	0	0	0.155068	0.2976	0	0.569875	0
PF3D7_0732600	0	0	0	0	0	0	0
PF3D7_0732700	0	0	0	0.0770867	0.165228	0	0
PF3D7_0732800	0	0	0	0.0626438	0	0.0685467	0
PF3D7_0732900	0.225122	0	0.510356	0.571349	0	0.0893123	0.0871158
PF3D7_0733000	0.781337	3.08944	2.17236	0.31001	0.286413	0.327524	0.935589
PF3D7_0800100	4.20419	5.17791	5.60406	4.40932	5.63693	9.04829	6.70311
PF3D7_0800200	14.2428	41.2967	29.082	5.01832	1.87247	3.97235	16.1099
PF3D7_0800300	20.7209	61.5612	45.5874	8.61116	3.26244	5.05254	25.1382
PF3D7_0800400	0	0.422128	0.349489	0.251522	0.269557	0	0.357938
PF3D7_0800500	0	0.0743215	0	0.0738064	0	0.242283	0.472649
PF3D7_0800600	1.44171	3.15815	2.47604	2.66108	1.22224	1.45591	1.42011
PF3D7_0800700	3.15943	15.5975	23.5296	11.5702	5.99146	4.00468	4.35217
PF3D7_0800800	16.4018	13.7063	26.8545	9.5147	3.68223	10.1221	17.2074
PF3D7_0800900	11.734	8.30438	1.50058	0.65451	0.140288	2.14855	7.82398
PF3D7_0801000	182.727	329.566	338.2	226.696	70.7692	68.6973	144.941
PF3D7_0801300	0.789088	1.53649	1.19259	0.76292	0.204406	0.417405	3.15533
PF3D7_0801400	21.3154	24.7613	16.8396	18.2666	1.88235	9.60955	10.8729
PF3D7_0801500	37.8533	62.7998	55.4742	54.4428	27.9026	18.9927	19.7103
PF3D7_0801600	5.77099	9.53675	4.59051	15.8578	5.19289	5.30203	4.46641
PF3D7_0801700	31.0454	37.9956	54.0816	75.1226	71.0287	40.9135	36.7546
PF3D7_0801800	212.872	274.092	371.819	375.354	327.681	201.581	186.38
PF3D7_0801900	105.776	127.337	136.972	70.363	55.6745	41.3001	59.5754
PF3D7_0802000	64.688	131.309	359.33	461.23	245.63	160.194	97.5236
PF3D7_0802100	80.431	45.9714	31.6798	50.5184	151.763	205.826	128.91
PF3D7_0802200	67.0172	71.3163	236.858	521.371	391.21	183.296	107.621
PF3D7_0802300	34.3141	73.9219	80.4198	68.4134	29.5821	21.9762	32.2064
PF3D7_0802400	30.9913	64.0192	66.3344	60.781	42.8022	27.8604	30.2822
PF3D7_0802500	55.0345	54.0792	45.7835	44.187	49.9734	63.8118	53.6903
PF3D7_0802600	71.0024	28.619	13.6864	13.6443	65.1304	143.254	104.239
PF3D7_0802700	5.68009	4.14754	4.29229	2.70085	5.21012	7.6839	9.00832
PF3D7_0802800	67.3692	43.4185	26.0043	23.944	76.1471	146.059	116.568
PF3D7_0802900	28.9845	24.6572	25.5178	31.2201	14.4332	16.7461	23.0857
PF3D7_0803000	86.2504	98.3841	100.368	104.538	88.7408	67.5401	73.6552
PF3D7_0803100	141.657	127.501	149.963	101.651	97.1002	71.3094	98.3192
PF3D7_0803200	118.33	35.9182	21.0653	32.2432	183.261	244.679	158.336
PF3D7_0803300	9.82911	12.14	7.90169	25.4007	16.4957	20.2441	11.3298
PF3D7_0803400	37.7152	40.9933	37.7129	57.1586	95.0276	94.2576	70.1071
PF3D7_0803500	129.724	50.6549	34.3181	34.2542	40.6205	106.137	146.18
PF3D7_0803600.1	46.3555	46.6156	39.9641	49.3104	65.3932	69.5955	50.6121
PF3D7_0803700	27.6259	26.341	32.6868	67.142	54.2299	47.996	37.204
PF3D7_0803800	136.538	225.765	312.903	331.241	413.692	300.58	260.673
PF3D7_0804000	117.291	127.301	167.939	136.994	122.335	80.2076	92.8418
PF3D7_0804300	64.8585	88.0374	71.4728	45.6291	31.5436	28.0828	50.0637
PF3D7_0804400	21.1238	15.4244	15.1821	39.6606	42.3439	27.7435	19.7063
PF3D7_0804500	80.9933	80.1719	105.756	133.509	153.772	115.89	82.1146
PF3D7_0804600	38.2021	60.6058	53.9463	57.1466	38.3911	24.4783	32.9163
PF3D7_0804700	44.7035	34.5851	33.8246	22.0871	24.4892	25.7786	39.7987
PF3D7_0804800	49.3307	114.6	68.0553	78.7982	36.1532	24.5158	31.9291
PF3D7_0804900	87.9761	85.8794	64.0712	72.6495	61.4166	99.2456	101.019
PF3D7_0805000	13.8459	12.2685	13.0494	12.9731	29.3784	31.8475	24.5624
PF3D7_0805100	15.2669	21.9927	11.9022	10.9202	7.73054	12.4973	17.0017
PF3D7_0805200	364.387	169.156	85.8376	19.1897	21.5148	239.053	484.938
PF3D7_0805300	214.048	39.2076	13.4561	9.61215	21.7896	94.5399	158.592
PF3D7_0805400	16.0873	31.1598	31.4795	38.3114	8.15906	6.71818	6.15978
PF3D7_0805500	50.8278	36.6503	19.9909	19.899	30.1249	37.7268	37.6453
PF3D7_0805600	429.525	204.567	204.032	185.727	149.091	279.487	455.314
PF3D7_0805700	46.1979	24.0157	12.3575	43.2066	110.295	131.628	61.575
PF3D7_0805800	1.31364	1.21499	1.12504	0.444528	0.816689	1.32027	1.22002
PF3D7_0805900	11.9405	19.6732	24.0616	13.5426	16.8929	10.5674	15.639
PF3D7_0806000	27.9222	40.7539	48.5182	52.4596	43.447	22.8059	21.952
PF3D7_0806100	39.7427	45.8858	56.557	53.7782	64.0138	38.946	38.6892
PF3D7_0806200	21.5954	12.7247	7.97505	11.0297	28.165	40.6472	26.2766
PF3D7_0806300	10.8191	6.83461	4.57974	7.60107	22.7637	33.0555	18.5012
PF3D7_0806400	13.9753	8.32067	10.0733	12.6284	15.5389	21.8364	16.4737
PF3D7_0806500	108.075	89.002	76.2792	68.1465	65.1137	105.338	138.589
PF3D7_0806600	35.9599	56.2154	35.6907	25.8404	24.8893	16.5663	25.5404
PF3D7_0806700	61.3255	68.6947	57.7954	57.3791	56.2457	36.5976	42.2821
PF3D7_0806800	294.257	281.252	213.389	205.159	187.758	275.572	344.557
PF3D7_0806900	17.3226	21.9147	21.3096	32.3521	33.4979	23.7336	18.4731
PF3D7_0807000	17.3594	41.1643	58.4465	58.9506	31.7891	27.5478	22.7466
PF3D7_0807100	59.8379	67.1354	76.5445	61.0863	57.21	42.0349	42.7039
PF3D7_0807200	36.242	107.807	106.552	79.8433	55.6839	39.8785	43.0373
PF3D7_0807300	46.4175	101.127	135.438	145.488	128.387	109.589	89.0047
PF3D7_0807400	26.7098	16.1556	6.32629	19.9462	20.6019	26.5704	12.6499
PF3D7_0807500	100.882	150.324	254.187	294.95	369.656	252.237	175.333
PF3D7_0807600	129.748	165.555	178.764	177.421	140.596	92.7135	94.9373
PF3D7_0807700	19.3771	15.7852	20.8186	18.6389	35.2727	33.2947	29.5854
PF3D7_0807800	114.812	156.132	142.021	190.631	182.704	164.809	126.958
PF3D7_0807900	63.1366	116.487	136.482	138.904	116.499	79.8127	69.9302
PF3D7_0808000	12.5791	8.67255	14.2585	25.3487	18.1545	9.80273	8.62721
PF3D7_0808100	17.21	23.3626	25.13	38.731	38.608	28.1406	19.133
PF3D7_0808200	246.56	87.3399	34.4624	11.0231	35.4924	210.236	358.167
PF3D7_0808300	191.354	168.371	102.37	78.493	65.2064	162.377	211.549
PF3D7_0808400	78.3248	66.7071	46.0235	54.3088	49.6751	58.6644	45.9684
PF3D7_0808600	3.95206	15.7729	10.542	2.11869	1.19437	2.05032	5.68598
PF3D7_0808700	2.00613	4.93292	3.61502	1.72823	1.38579	1.87748	2.74696
PF3D7_0808800	0	0	0.44607	0	0	0	0.228427
PF3D7_0808900	0.804491	1.42662	12.9403	4.5002	0.893126	0.455949	0.978417
PF3D7_0809100	4.33494	10.7939	6.579	4.52437	2.46668	3.85694	5.12373
PF3D7_0809200	39.6075	57.0356	49.7814	59.485	36.5158	26.3773	26.4258
PF3D7_0809400	40.1596	28.7658	30.2116	53.7741	54.6593	43.7116	41.2792
PF3D7_0809500	17.8597	29.8079	22.0344	24.5796	13.5959	11.5681	8.46268
PF3D7_0809600	16.8626	13.7918	14.0139	34.8457	29.6539	17.4733	15.8436
PF3D7_0809700	3.01171	4.39823	4.3297	5.27326	5.08053	4.07991	4.88918
PF3D7_0809800	9.22863	6.15735	5.79295	3.82702	4.743	6.43351	6.6404
PF3D7_0809900	47.8992	50.8774	32.9139	47.3092	55.1627	51.743	46.0276
PF3D7_0810000	14.7195	39	22.8819	68.0057	10.7852	13.0141	8.78816
PF3D7_0810100	22.2107	10.9783	19.108	30.4768	40.894	25.2148	25.1236
PF3D7_0810200	11.1437	16.0067	17.2722	35.6843	22.0609	15.4251	12.4332
PF3D7_0810300	434.453	158.033	107.073	91.2114	216.662	508.62	533.901
PF3D7_0810400	18.185	17.0723	33.9477	43.0511	32.6463	24.5845	18.0462
PF3D7_0810500	28.7031	59.199	85.7141	76.7723	58.0147	37.8578	33.8089
PF3D7_0810600	173.275	336.318	353.95	472.478	172.037	119.047	135.865
PF3D7_0810700	7.27684	16.5308	7.33188	15.2436	4.18889	5.56001	1.87728
PF3D7_0810800	17.9716	35.4153	82.0156	108.768	47.4091	23.1075	16.5483
PF3D7_0810900.1	43.3588	30.2063	17.7199	16.4422	36.1879	76.9686	62.3205
PF3D7_0810900.2	48.9364	40.543	21.5716	22.9744	59.2384	116.238	95.4132
PF3D7_0811000	38.0864	21.2785	16.0977	27.2163	41.2434	57.586	38.3624
PF3D7_0811100	11.1771	8.62624	8.33928	21.5444	25.0683	22.8448	11.2236
PF3D7_0811200	62.5697	72.6468	70.6938	89.8611	72.2546	42.7376	39.9365
PF3D7_0811300	568.823	663.656	456.597	410.03	385.88	364.497	452.617
PF3D7_0811400	100.987	194.559	206.193	216.314	150.073	93.9906	99.7526
PF3D7_0811500	24.3122	40.1574	25.3725	37.2954	14.4959	8.48125	13.2038
PF3D7_0811600	77.5213	70.566	40.1205	62.8355	59.3594	91.3744	57.0619
PF3D7_0811700	6.44627	2.83333	2.15187	1.83798	4.47454	8.96336	5.66716
PF3D7_0811800	38.5962	27.7548	43.7246	61.2603	63.5792	33.723	28.8134
PF3D7_0811900	25.8499	18.5429	19.3866	46.6136	69.8676	52.8119	32.614
PF3D7_0812000	9.24877	12.6334	10.1221	20.8712	8.67449	7.8446	5.43022
PF3D7_0812100	56.0208	77.7336	66.0737	98.2489	80.6554	57.9729	47.2882
PF3D7_0812200	2.55139	4.82998	3.92743	10.0041	13.0714	8.39756	6.72835
PF3D7_0812220	13.1474	12.5467	12.4927	40.1166	26.504	17.0422	8.36193
PF3D7_0812300	2.65079	3.08482	1.56495	3.00338	1.54499	2.49765	1.47456
PF3D7_0812400	136.121	239.118	306.469	319.088	285.918	212.897	199.524
PF3D7_0812500	186.286	234.224	204.01	170.559	154.35	103.511	139.48
PF3D7_0812600	68.6074	97.4663	89.9348	74.4545	123.498	97.2088	99.8751
PF3D7_0812700	36.0005	63.3496	85.9028	82.0778	70.194	49.0234	49.5748
PF3D7_0812800	2.09703	2.29684	0	2.28092	0	0	0.811489
PF3D7_0812900	6.41914	4.66936	2.82193	2.47779	2.18127	3.93134	4.74137
PF3D7_0813000	287.095	155.513	103.872	93.6141	79.4583	105.421	169.373
PF3D7_0813100	41.3879	20.9903	10.8614	12.892	45.5312	90.8696	60.4003
PF3D7_0813200	37.4176	46.2781	69.7216	84.6677	99.2633	78.043	56.0315
PF3D7_0813300	828.151	887.869	1660.81	1143.6	562.257	408.983	710.49
PF3D7_0813400	433.388	661.532	773.571	532.403	338.373	255.168	441.329
PF3D7_0813500	32.5598	27.999	39.2328	53.6201	79.1943	48.0209	38.2296
PF3D7_0813600	102.15	146.685	190.723	131.535	117.306	69.5374	81.1505
PF3D7_0813700	27.2208	24.1271	42.7082	62.8116	51.9213	33.1248	31.4758
PF3D7_0813800	8.76594	14.5188	9.29001	8.21684	3.23995	8.05807	9.68007
PF3D7_0813900	300.624	797.104	1101.36	887.848	550.723	307.641	441.635
PF3D7_0814000	468.108	742.739	1142.48	760.075	534.238	262.892	390.537
PF3D7_0814100	41.8667	59.0781	31.4434	58.6687	16.9664	17.1192	24.4509
PF3D7_0814200	1622.74	2340.3	2992.49	2621.43	2450.48	1342.94	1883.63
PF3D7_0814300	51.1764	77.5755	57.4792	49.7489	27.339	22.4523	38.5964
PF3D7_0814400	21.1615	11.63	6.97487	5.67268	17.1886	27.0616	18.1201
PF3D7_0814500	121.519	74.446	26.5959	10.3839	4.93726	27.2456	56.39
PF3D7_0814600	4.07963	1.3476	0.367008	0.211304	1.35873	3.85358	3.90915
PF3D7_0814700	9.84818	4.82436	4.99274	1.7175	1.06564	1.08804	7.236
PF3D7_0814900	76.9262	139.724	197.791	218.105	197.128	131.383	118.031
PF3D7_0815000	19.4616	15.0045	34.6714	77.8138	46.4705	25.0176	21.4572
PF3D7_0815100	7.33262	9.16226	8.94867	16.6337	8.0752	5.63143	7.61728
PF3D7_0815200	75.016	150.673	129.746	193.5	91.8655	76.8493	73.4074
PF3D7_0815300	7.9259	7.1811	6.67389	16.7258	15.2351	9.03542	8.31245
PF3D7_0815400	21.6313	25.1678	14.5499	45.8498	21.7978	16.4091	10.3024
PF3D7_0815500	30.7255	18.4595	13.402	37.2836	91.0972	64.8059	35.2181
PF3D7_0815600	198.183	353.311	398.54	336.006	312.558	182.649	259.748
PF3D7_0815700	6.24203	3.73595	5.56752	9.94295	11.2126	9.17481	9.42434
PF3D7_0815800	110.681	77.5722	108.317	112.911	183.263	191.8	139.424
PF3D7_0815900	3.04101	2.93275	2.47144	5.07593	5.48449	5.91845	5.15119
PF3D7_0816000	57.7173	96.5575	96.9885	71.4086	36.6323	28.4529	43.7668
PF3D7_0816100	31.0693	37.8608	29.5421	11.4884	31.0203	27.754	34.8744
PF3D7_0816200	17.8597	17.4323	9.50235	21.0116	52.8259	48.7305	30.1835
[truncated: 3,510 more rows]
