# Supplementary material for: Refining the transcriptome of the human malaria parasite Plasmodium falciparum using amplification-free RNA-seq
Source: BMC Genomics. 2020 Jun 8;21:395. doi: 10.1186/s12864-020-06787-5 (PMC7278070; doi:10.1186/s12864-020-06787-5)
Supplement: Supplementary file 5 — Additional file 5. [file 12864_2020_6787_MOESM5_ESM.xlsx]

## Sheet: Table_S4_ Coverage-based.3utrs.
###### Chappell et al. 2019; Table S2: Coverage-based 3'UTRs for 3D7 (based on DAFT-seq data)
###### Remove the first few rows to convert to a gff format
###### Columns: 1.Sequence (chromosome); 2.Source (software); 3. Feature (e.g. "gene" or "exon"); 4. Start (where first base is 1); 5. End; 6. Score (not used); 7. Strand (+ or -); 8. Phase (for CDS features); 9. Attributes (other information)
##sequence-region Pf3D7_01_v3 1 640851
##sequence-region Pf3D7_02_v3 1 947102
##sequence-region Pf3D7_03_v3 1 1067971
##sequence-region Pf3D7_04_v3 1 1200490
##sequence-region Pf3D7_05_v3 1 1343557
##sequence-region Pf3D7_06_v3 1 1418242
##sequence-region Pf3D7_07_v3 1 1445207
##sequence-region Pf3D7_08_v3 1 1472805
##sequence-region Pf3D7_09_v3 1 1541735
##sequence-region Pf3D7_10_v3 1 1687656
##sequence-region Pf3D7_11_v3 1 2038340
##sequence-region Pf3D7_12_v3 1 2271494
##sequence-region Pf3D7_13_v3 1 2925236
##sequence-region Pf3D7_14_v3 1 3291936
##sequence-region Pf3D7_API_v3 1 34250
##sequence-region Pf3D7_MIT_v3 1 5967
Pf3D7_01_v3	Chappell_et_al_UTR_finder	3UTR	75367	75622	.	+	.	Parent=PF3D7_0101300;coverage_threshold_of.5.reads_at_edge_of_window
Pf3D7_01_v3	Chappell_et_al_UTR_finder	3UTR	102283	103615	.	+	.	Parent=PF3D7_0102200;coverage_threshold_of.5.reads_at_edge_of_window
Pf3D7_01_v3	Chappell_et_al_UTR_finder	3UTR	105210	105792	.	+	.	Parent=PF3D7_0102300;coverage_threshold_of.5.reads_at_edge_of_window
Pf3D7_01_v3	Chappell_et_al_UTR_finder	3UTR	109005	110749	.	-	.	Parent=PF3D7_0102500;coverage_threshold_of.5.reads_at_edge_of_window
Pf3D7_01_v3	Chappell_et_al_UTR_finder	3UTR	118812	119040	.	-	.	Parent=PF3D7_0102600;coverage_threshold_of.5.reads_at_edge_of_window
Pf3D7_01_v3	Chappell_et_al_UTR_finder	3UTR	125485	126213	.	+	.	Parent=PF3D7_0102700;coverage_threshold_of.5.reads_at_edge_of_window
Pf3D7_01_v3	Chappell_et_al_UTR_finder	3UTR	125835	126317	.	-	.	Parent=PF3D7_0102800;coverage_threshold_of.5.reads_at_edge_of_window
Pf3D7_01_v3	Chappell_et_al_UTR_finder	3UTR	128569	128959	.	-	.	Parent=PF3D7_0102900;coverage_threshold_of.5.reads_at_edge_of_window
Pf3D7_01_v3	Chappell_et_al_UTR_finder	3UTR	131609	132085	.	-	.	Parent=PF3D7_0103000;coverage_threshold_of.20.reads_at_edge_of_window
Pf3D7_01_v3	Chappell_et_al_UTR_finder	3UTR	134155	134352	.	-	.	Parent=PF3D7_0103100;coverage_threshold_of.5.reads_at_edge_of_window
Pf3D7_01_v3	Chappell_et_al_UTR_finder	3UTR	140494	140661	.	-	.	Parent=PF3D7_0103200;coverage_threshold_of.5.reads_at_edge_of_window
Pf3D7_01_v3	Chappell_et_al_UTR_finder	3UTR	143389	143639	.	-	.	Parent=PF3D7_0103300;coverage_threshold_of.5.reads_at_edge_of_window
Pf3D7_01_v3	Chappell_et_al_UTR_finder	3UTR	147031	147914	.	-	.	Parent=PF3D7_0103400;coverage_threshold_of.25.reads_at_edge_of_window
Pf3D7_01_v3	Chappell_et_al_UTR_finder	3UTR	160427	160630	.	+	.	Parent=PF3D7_0103500;coverage_threshold_of.5.reads_at_edge_of_window
Pf3D7_01_v3	Chappell_et_al_UTR_finder	3UTR	166230	166273	.	+	.	Parent=PF3D7_0103600;coverage_threshold_of.5.reads_at_edge_of_window
Pf3D7_01_v3	Chappell_et_al_UTR_finder	3UTR	168768	169078	.	-	.	Parent=PF3D7_0103800;coverage_threshold_of.5.reads_at_edge_of_window
Pf3D7_01_v3	Chappell_et_al_UTR_finder	3UTR	174592	175055	.	+	.	Parent=PF3D7_0103900;coverage_threshold_of.5.reads_at_edge_of_window
Pf3D7_01_v3	Chappell_et_al_UTR_finder	3UTR	180791	181825	.	+	.	Parent=PF3D7_0104100;coverage_threshold_of.5.reads_at_edge_of_window
Pf3D7_01_v3	Chappell_et_al_UTR_finder	3UTR	182205	182821	.	-	.	Parent=PF3D7_0104200;coverage_threshold_of.5.reads_at_edge_of_window
Pf3D7_01_v3	Chappell_et_al_UTR_finder	3UTR	201231	201324	.	+	.	Parent=PF3D7_0104300;coverage_threshold_of.5.reads_at_edge_of_window
Pf3D7_01_v3	Chappell_et_al_UTR_finder	3UTR	204144	204250	.	+	.	Parent=PF3D7_0104400;coverage_threshold_of.5.reads_at_edge_of_window
Pf3D7_01_v3	Chappell_et_al_UTR_finder	3UTR	204368	204621	.	-	.	Parent=PF3D7_0104500;coverage_threshold_of.5.reads_at_edge_of_window
Pf3D7_01_v3	Chappell_et_al_UTR_finder	3UTR	210190	210273	.	+	.	Parent=PF3D7_0104600;coverage_threshold_of.5.reads_at_edge_of_window
Pf3D7_01_v3	Chappell_et_al_UTR_finder	3UTR	217510	217616	.	+	.	Parent=PF3D7_0104800;coverage_threshold_of.5.reads_at_edge_of_window
Pf3D7_01_v3	Chappell_et_al_UTR_finder	3UTR	221634	221928	.	+	.	Parent=PF3D7_0105100;coverage_threshold_of.5.reads_at_edge_of_window
Pf3D7_01_v3	Chappell_et_al_UTR_finder	3UTR	222086	222253	.	-	.	Parent=PF3D7_0105200;coverage_threshold_of.5.reads_at_edge_of_window
Pf3D7_01_v3	Chappell_et_al_UTR_finder	3UTR	224638	225109	.	-	.	Parent=PF3D7_0105300;coverage_threshold_of.5.reads_at_edge_of_window
Pf3D7_01_v3	Chappell_et_al_UTR_finder	3UTR	226036	226680	.	-	.	Parent=PF3D7_0105400;coverage_threshold_of.10.reads_at_edge_of_window
Pf3D7_01_v3	Chappell_et_al_UTR_finder	3UTR	229943	230288	.	-	.	Parent=PF3D7_0105600;coverage_threshold_of.10.reads_at_edge_of_window
Pf3D7_01_v3	Chappell_et_al_UTR_finder	3UTR	247858	248183	.	+	.	Parent=PF3D7_0105700;coverage_threshold_of.5.reads_at_edge_of_window
Pf3D7_01_v3	Chappell_et_al_UTR_finder	3UTR	248434	249230	.	-	.	Parent=PF3D7_0105800;coverage_threshold_of.5.reads_at_edge_of_window
Pf3D7_01_v3	Chappell_et_al_UTR_finder	3UTR	254931	255771	.	+	.	Parent=PF3D7_0105900;coverage_threshold_of.5.reads_at_edge_of_window
Pf3D7_01_v3	Chappell_et_al_UTR_finder	3UTR	255113	255774	.	-	.	Parent=PF3D7_0106000;coverage_threshold_of.5.reads_at_edge_of_window
Pf3D7_01_v3	Chappell_et_al_UTR_finder	3UTR	260105	260657	.	-	.	Parent=PF3D7_0106100;coverage_threshold_of.5.reads_at_edge_of_window
Pf3D7_01_v3	Chappell_et_al_UTR_finder	3UTR	262750	263339	.	-	.	Parent=PF3D7_0106200;coverage_threshold_of.5.reads_at_edge_of_window
Pf3D7_01_v3	Chappell_et_al_UTR_finder	3UTR	264487	265207	.	-	.	Parent=PF3D7_0106300;coverage_threshold_of.5.reads_at_edge_of_window
Pf3D7_01_v3	Chappell_et_al_UTR_finder	3UTR	273405	273701	.	+	.	Parent=PF3D7_0106400;coverage_threshold_of.5.reads_at_edge_of_window
Pf3D7_01_v3	Chappell_et_al_UTR_finder	3UTR	278551	278747	.	+	.	Parent=PF3D7_0106500;coverage_threshold_of.5.reads_at_edge_of_window
Pf3D7_01_v3	Chappell_et_al_UTR_finder	3UTR	285460	285875	.	+	.	Parent=PF3D7_0106700;coverage_threshold_of.5.reads_at_edge_of_window
Pf3D7_01_v3	Chappell_et_al_UTR_finder	3UTR	288919	289063	.	+	.	Parent=PF3D7_0106800;coverage_threshold_of.5.reads_at_edge_of_window
Pf3D7_01_v3	Chappell_et_al_UTR_finder	3UTR	292591	292802	.	+	.	Parent=PF3D7_0106900;coverage_threshold_of.5.reads_at_edge_of_window
Pf3D7_01_v3	Chappell_et_al_UTR_finder	3UTR	294969	295139	.	+	.	Parent=PF3D7_0107000;coverage_threshold_of.5.reads_at_edge_of_window
Pf3D7_01_v3	Chappell_et_al_UTR_finder	3UTR	295177	295299	.	-	.	Parent=PF3D7_0107100;coverage_threshold_of.5.reads_at_edge_of_window
Pf3D7_01_v3	Chappell_et_al_UTR_finder	3UTR	299398	299513	.	+	.	Parent=PF3D7_0107200;coverage_threshold_of.15.reads_at_edge_of_window
Pf3D7_01_v3	Chappell_et_al_UTR_finder	3UTR	299464	299561	.	-	.	Parent=PF3D7_0107300;coverage_threshold_of.10.reads_at_edge_of_window
Pf3D7_01_v3	Chappell_et_al_UTR_finder	3UTR	303399	304236	.	+	.	Parent=PF3D7_0107400;coverage_threshold_of.5.reads_at_edge_of_window
Pf3D7_01_v3	Chappell_et_al_UTR_finder	3UTR	303437	304361	.	-	.	Parent=PF3D7_0107500;coverage_threshold_of.20.reads_at_edge_of_window
Pf3D7_01_v3	Chappell_et_al_UTR_finder	3UTR	319406	319525	.	+	.	Parent=PF3D7_0107600;coverage_threshold_of.5.reads_at_edge_of_window
Pf3D7_01_v3	Chappell_et_al_UTR_finder	3UTR	326073	326180	.	+	.	Parent=PF3D7_0107800;coverage_threshold_of.20.reads_at_edge_of_window
Pf3D7_01_v3	Chappell_et_al_UTR_finder	3UTR	326323	326396	.	-	.	Parent=PF3D7_0107900;coverage_threshold_of.5.reads_at_edge_of_window
Pf3D7_01_v3	Chappell_et_al_UTR_finder	3UTR	328171	328430	.	-	.	Parent=PF3D7_0108000;coverage_threshold_of.5.reads_at_edge_of_window
Pf3D7_01_v3	Chappell_et_al_UTR_finder	3UTR	332709	332834	.	+	.	Parent=PF3D7_0108100;coverage_threshold_of.5.reads_at_edge_of_window
Pf3D7_01_v3	Chappell_et_al_UTR_finder	3UTR	343834	344369	.	+	.	Parent=PF3D7_0108300;coverage_threshold_of.10.reads_at_edge_of_window
Pf3D7_01_v3	Chappell_et_al_UTR_finder	3UTR	344373	344399	.	-	.	Parent=PF3D7_0108400;coverage_threshold_of.5.reads_at_edge_of_window
Pf3D7_01_v3	Chappell_et_al_UTR_finder	3UTR	349710	350568	.	+	.	Parent=PF3D7_0108500;coverage_threshold_of.25.reads_at_edge_of_window
Pf3D7_01_v3	Chappell_et_al_UTR_finder	3UTR	348892	349994	.	-	.	Parent=PF3D7_0108600;coverage_threshold_of.25.reads_at_edge_of_window
Pf3D7_01_v3	Chappell_et_al_UTR_finder	3UTR	351787	352313	.	-	.	Parent=PF3D7_0108700;coverage_threshold_of.15.reads_at_edge_of_window
Pf3D7_01_v3	Chappell_et_al_UTR_finder	3UTR	360340	360804	.	+	.	Parent=PF3D7_0108800;coverage_threshold_of.5.reads_at_edge_of_window
Pf3D7_01_v3	Chappell_et_al_UTR_finder	3UTR	363993	365209	.	+	.	Parent=PF3D7_0109000;coverage_threshold_of.35.reads_at_edge_of_window
Pf3D7_01_v3	Chappell_et_al_UTR_finder	3UTR	368796	369336	.	+	.	Parent=PF3D7_0109100;coverage_threshold_of.5.reads_at_edge_of_window
Pf3D7_01_v3	Chappell_et_al_UTR_finder	3UTR	369251	369479	.	-	.	Parent=PF3D7_0109200;coverage_threshold_of.5.reads_at_edge_of_window
Pf3D7_01_v3	Chappell_et_al_UTR_finder	3UTR	371146	371814	.	-	.	Parent=PF3D7_0109300;coverage_threshold_of.5.reads_at_edge_of_window
Pf3D7_01_v3	Chappell_et_al_UTR_finder	3UTR	373864	374438	.	-	.	Parent=PF3D7_0109400;coverage_threshold_of.10.reads_at_edge_of_window
Pf3D7_01_v3	Chappell_et_al_UTR_finder	3UTR	376164	376293	.	-	.	Parent=PF3D7_0109500;coverage_threshold_of.5.reads_at_edge_of_window
Pf3D7_01_v3	Chappell_et_al_UTR_finder	3UTR	377795	377873	.	-	.	Parent=PF3D7_0109600;coverage_threshold_of.5.reads_at_edge_of_window
Pf3D7_01_v3	Chappell_et_al_UTR_finder	3UTR	378653	379148	.	-	.	Parent=PF3D7_0109700;coverage_threshold_of.100.reads_at_edge_of_window
Pf3D7_01_v3	Chappell_et_al_UTR_finder	3UTR	382425	382568	.	+	.	Parent=PF3D7_0109800;coverage_threshold_of.5.reads_at_edge_of_window
Pf3D7_01_v3	Chappell_et_al_UTR_finder	3UTR	387941	388186	.	+	.	Parent=PF3D7_0109950;coverage_threshold_of.10.reads_at_edge_of_window
Pf3D7_01_v3	Chappell_et_al_UTR_finder	3UTR	389077	389559	.	+	.	Parent=PF3D7_0110000;coverage_threshold_of.25.reads_at_edge_of_window
Pf3D7_01_v3	Chappell_et_al_UTR_finder	3UTR	388887	389260	.	-	.	Parent=PF3D7_0110100;coverage_threshold_of.25.reads_at_edge_of_window
Pf3D7_01_v3	Chappell_et_al_UTR_finder	3UTR	393036	393620	.	+	.	Parent=PF3D7_0110200;coverage_threshold_of.5.reads_at_edge_of_window
Pf3D7_01_v3	Chappell_et_al_UTR_finder	3UTR	393695	393874	.	-	.	Parent=PF3D7_0110400;coverage_threshold_of.5.reads_at_edge_of_window
Pf3D7_01_v3	Chappell_et_al_UTR_finder	3UTR	403607	403838	.	+	.	Parent=PF3D7_0110500;coverage_threshold_of.5.reads_at_edge_of_window
Pf3D7_01_v3	Chappell_et_al_UTR_finder	3UTR	412170	412453	.	+	.	Parent=PF3D7_0110600;coverage_threshold_of.5.reads_at_edge_of_window
Pf3D7_01_v3	Chappell_et_al_UTR_finder	3UTR	413076	413759	.	-	.	Parent=PF3D7_0110700;coverage_threshold_of.5.reads_at_edge_of_window
Pf3D7_01_v3	Chappell_et_al_UTR_finder	3UTR	419608	420218	.	+	.	Parent=PF3D7_0110800;coverage_threshold_of.5.reads_at_edge_of_window
Pf3D7_01_v3	Chappell_et_al_UTR_finder	3UTR	419727	420292	.	-	.	Parent=PF3D7_0110900;coverage_threshold_of.5.reads_at_edge_of_window
Pf3D7_01_v3	Chappell_et_al_UTR_finder	3UTR	421025	421775	.	-	.	Parent=PF3D7_0111000;coverage_threshold_of.5.reads_at_edge_of_window
Pf3D7_01_v3	Chappell_et_al_UTR_finder	3UTR	429849	430151	.	-	.	Parent=PF3D7_0111200;coverage_threshold_of.5.reads_at_edge_of_window
Pf3D7_01_v3	Chappell_et_al_UTR_finder	3UTR	431167	431538	.	-	.	Parent=PF3D7_0111300;coverage_threshold_of.5.reads_at_edge_of_window
Pf3D7_01_v3	Chappell_et_al_UTR_finder	3UTR	438565	439368	.	+	.	Parent=PF3D7_0111400;coverage_threshold_of.5.reads_at_edge_of_window
Pf3D7_01_v3	Chappell_et_al_UTR_finder	3UTR	439395	439651	.	-	.	Parent=PF3D7_0111500;coverage_threshold_of.5.reads_at_edge_of_window
Pf3D7_01_v3	Chappell_et_al_UTR_finder	3UTR	442380	442542	.	-	.	Parent=PF3D7_0111600;coverage_threshold_of.5.reads_at_edge_of_window
Pf3D7_01_v3	Chappell_et_al_UTR_finder	3UTR	443476	443584	.	-	.	Parent=PF3D7_0111700;coverage_threshold_of.60.reads_at_edge_of_window
Pf3D7_01_v3	Chappell_et_al_UTR_finder	3UTR	448850	449954	.	+	.	Parent=PF3D7_0111800;coverage_threshold_of.5.reads_at_edge_of_window
Pf3D7_01_v3	Chappell_et_al_UTR_finder	3UTR	449966	450042	.	-	.	Parent=PF3D7_0111900;coverage_threshold_of.5.reads_at_edge_of_window
Pf3D7_01_v3	Chappell_et_al_UTR_finder	3UTR	470195	471891	.	+	.	Parent=PF3D7_0112200;coverage_threshold_of.5.reads_at_edge_of_window
Pf3D7_01_v3	Chappell_et_al_UTR_finder	3UTR	481231	481808	.	-	.	Parent=PF3D7_0112800;coverage_threshold_of.5.reads_at_edge_of_window
Pf3D7_01_v3	Chappell_et_al_UTR_finder	3UTR	487187	487841	.	+	.	Parent=PF3D7_0112900;coverage_threshold_of.10.reads_at_edge_of_window
Pf3D7_01_v3	Chappell_et_al_UTR_finder	3UTR	487239	487891	.	-	.	Parent=PF3D7_0113000;coverage_threshold_of.10.reads_at_edge_of_window
Pf3D7_01_v3	Chappell_et_al_UTR_finder	3UTR	500077	500347	.	+	.	Parent=PF3D7_0113100;coverage_threshold_of.5.reads_at_edge_of_window
Pf3D7_01_v3	Chappell_et_al_UTR_finder	3UTR	500888	500958	.	-	.	Parent=PF3D7_0113200;coverage_threshold_of.5.reads_at_edge_of_window
Pf3D7_01_v3	Chappell_et_al_UTR_finder	3UTR	504339	504937	.	-	.	Parent=PF3D7_0113300;coverage_threshold_of.5.reads_at_edge_of_window
Pf3D7_01_v3	Chappell_et_al_UTR_finder	3UTR	507977	508251	.	-	.	Parent=PF3D7_0113400;coverage_threshold_of.5.reads_at_edge_of_window
Pf3D7_01_v3	Chappell_et_al_UTR_finder	3UTR	522580	523106	.	+	.	Parent=PF3D7_0113700;coverage_threshold_of.5.reads_at_edge_of_window
Pf3D7_01_v3	Chappell_et_al_UTR_finder	3UTR	536352	536562	.	+	.	Parent=PF3D7_0113800;coverage_threshold_of.5.reads_at_edge_of_window
Pf3D7_01_v3	Chappell_et_al_UTR_finder	3UTR	536783	537108	.	-	.	Parent=PF3D7_0113900;coverage_threshold_of.5.reads_at_edge_of_window
Pf3D7_01_v3	Chappell_et_al_UTR_finder	3UTR	546984	547544	.	+	.	Parent=PF3D7_0114000;coverage_threshold_of.15.reads_at_edge_of_window
Pf3D7_01_v3	Chappell_et_al_UTR_finder	3UTR	547245	547596	.	-	.	Parent=PF3D7_0114100;coverage_threshold_of.5.reads_at_edge_of_window
Pf3D7_01_v3	Chappell_et_al_UTR_finder	3UTR	557700	558200	.	-	.	Parent=PF3D7_0114500;coverage_threshold_of.5.reads_at_edge_of_window
Pf3D7_02_v3	Chappell_et_al_UTR_finder	3UTR	72155	73440	.	-	.	Parent=PF3D7_0201500;coverage_threshold_of.5.reads_at_edge_of_window
Pf3D7_02_v3	Chappell_et_al_UTR_finder	3UTR	76725	77250	.	-	.	Parent=PF3D7_0201600;coverage_threshold_of.5.reads_at_edge_of_window
Pf3D7_02_v3	Chappell_et_al_UTR_finder	3UTR	80851	81290	.	-	.	Parent=PF3D7_0201700;coverage_threshold_of.5.reads_at_edge_of_window
Pf3D7_02_v3	Chappell_et_al_UTR_finder	3UTR	86183	86831	.	-	.	Parent=PF3D7_0201800;coverage_threshold_of.5.reads_at_edge_of_window
Pf3D7_02_v3	Chappell_et_al_UTR_finder	3UTR	90205	91317	.	-	.	Parent=PF3D7_0201900;coverage_threshold_of.5.reads_at_edge_of_window
Pf3D7_02_v3	Chappell_et_al_UTR_finder	3UTR	102137	103384	.	-	.	Parent=PF3D7_0202000;coverage_threshold_of.5.reads_at_edge_of_window
Pf3D7_02_v3	Chappell_et_al_UTR_finder	3UTR	108217	109563	.	-	.	Parent=PF3D7_0202100;coverage_threshold_of.5.reads_at_edge_of_window
Pf3D7_02_v3	Chappell_et_al_UTR_finder	3UTR	111818	112546	.	-	.	Parent=PF3D7_0202200;coverage_threshold_of.5.reads_at_edge_of_window
Pf3D7_02_v3	Chappell_et_al_UTR_finder	3UTR	118236	118455	.	+	.	Parent=PF3D7_0202300;coverage_threshold_of.5.reads_at_edge_of_window
Pf3D7_02_v3	Chappell_et_al_UTR_finder	3UTR	124103	125090	.	+	.	Parent=PF3D7_0202400;coverage_threshold_of.5.reads_at_edge_of_window
Pf3D7_02_v3	Chappell_et_al_UTR_finder	3UTR	128315	129089	.	+	.	Parent=PF3D7_0202500;coverage_threshold_of.5.reads_at_edge_of_window
Pf3D7_02_v3	Chappell_et_al_UTR_finder	3UTR	129336	129341	.	-	.	Parent=PF3D7_0202600;coverage_threshold_of.5.reads_at_edge_of_window
Pf3D7_02_v3	Chappell_et_al_UTR_finder	3UTR	137140	137615	.	+	.	Parent=PF3D7_0202700;coverage_threshold_of.25.reads_at_edge_of_window
Pf3D7_02_v3	Chappell_et_al_UTR_finder	3UTR	137155	137556	.	-	.	Parent=PF3D7_0202800;coverage_threshold_of.15.reads_at_edge_of_window
Pf3D7_02_v3	Chappell_et_al_UTR_finder	3UTR	141193	141266	.	+	.	Parent=PF3D7_0202900;coverage_threshold_of.20.reads_at_edge_of_window
Pf3D7_02_v3	Chappell_et_al_UTR_finder	3UTR	141269	141624	.	-	.	Parent=PF3D7_0203000;coverage_threshold_of.5.reads_at_edge_of_window
Pf3D7_02_v3	Chappell_et_al_UTR_finder	3UTR	148914	149523	.	-	.	Parent=PF3D7_0203100;coverage_threshold_of.5.reads_at_edge_of_window
Pf3D7_02_v3	Chappell_et_al_UTR_finder	3UTR	157937	158136	.	-	.	Parent=PF3D7_0203200;coverage_threshold_of.5.reads_at_edge_of_window
Pf3D7_02_v3	Chappell_et_al_UTR_finder	3UTR	161243	161450	.	+	.	Parent=PF3D7_0203300;coverage_threshold_of.5.reads_at_edge_of_window
Pf3D7_02_v3	Chappell_et_al_UTR_finder	3UTR	161491	162064	.	-	.	Parent=PF3D7_0203400;coverage_threshold_of.5.reads_at_edge_of_window
Pf3D7_02_v3	Chappell_et_al_UTR_finder	3UTR	168052	168559	.	+	.	Parent=PF3D7_0203600;coverage_threshold_of.5.reads_at_edge_of_window
Pf3D7_02_v3	Chappell_et_al_UTR_finder	3UTR	168580	168681	.	-	.	Parent=PF3D7_0203700;coverage_threshold_of.5.reads_at_edge_of_window
Pf3D7_02_v3	Chappell_et_al_UTR_finder	3UTR	171277	171562	.	-	.	Parent=PF3D7_0203800;coverage_threshold_of.5.reads_at_edge_of_window
Pf3D7_02_v3	Chappell_et_al_UTR_finder	3UTR	178301	178737	.	+	.	Parent=PF3D7_0203900;coverage_threshold_of.35.reads_at_edge_of_window
Pf3D7_02_v3	Chappell_et_al_UTR_finder	3UTR	181527	181941	.	+	.	Parent=PF3D7_0204000;coverage_threshold_of.5.reads_at_edge_of_window
Pf3D7_02_v3	Chappell_et_al_UTR_finder	3UTR	181749	182227	.	-	.	Parent=PF3D7_0204100;coverage_threshold_of.5.reads_at_edge_of_window
Pf3D7_02_v3	Chappell_et_al_UTR_finder	3UTR	194200	194248	.	+	.	Parent=PF3D7_0204200;coverage_threshold_of.5.reads_at_edge_of_window
Pf3D7_02_v3	Chappell_et_al_UTR_finder	3UTR	194272	194825	.	-	.	Parent=PF3D7_0204300;coverage_threshold_of.5.reads_at_edge_of_window
Pf3D7_02_v3	Chappell_et_al_UTR_finder	3UTR	197153	197218	.	-	.	Parent=PF3D7_0204400;coverage_threshold_of.90.reads_at_edge_of_window
Pf3D7_02_v3	Chappell_et_al_UTR_finder	3UTR	199889	200481	.	-	.	Parent=PF3D7_0204600;coverage_threshold_of.5.reads_at_edge_of_window
Pf3D7_02_v3	Chappell_et_al_UTR_finder	3UTR	204784	205888	.	-	.	Parent=PF3D7_0204700;coverage_threshold_of.5.reads_at_edge_of_window
Pf3D7_02_v3	Chappell_et_al_UTR_finder	3UTR	209149	209582	.	-	.	Parent=PF3D7_0204800;coverage_threshold_of.5.reads_at_edge_of_window
Pf3D7_02_v3	Chappell_et_al_UTR_finder	3UTR	212628	212635	.	+	.	Parent=PF3D7_0204900;coverage_threshold_of.5.reads_at_edge_of_window
Pf3D7_02_v3	Chappell_et_al_UTR_finder	3UTR	212672	212981	.	-	.	Parent=PF3D7_0205000;coverage_threshold_of.15.reads_at_edge_of_window
Pf3D7_02_v3	Chappell_et_al_UTR_finder	3UTR	224852	225455	.	+	.	Parent=PF3D7_0205400;coverage_threshold_of.5.reads_at_edge_of_window
Pf3D7_02_v3	Chappell_et_al_UTR_finder	3UTR	225212	225561	.	-	.	Parent=PF3D7_0205500;coverage_threshold_of.5.reads_at_edge_of_window
Pf3D7_02_v3	Chappell_et_al_UTR_finder	3UTR	229933	230583	.	+	.	Parent=PF3D7_0205600;coverage_threshold_of.10.reads_at_edge_of_window
Pf3D7_02_v3	Chappell_et_al_UTR_finder	3UTR	232530	232631	.	+	.	Parent=PF3D7_0205700;coverage_threshold_of.5.reads_at_edge_of_window
Pf3D7_02_v3	Chappell_et_al_UTR_finder	3UTR	232642	232728	.	-	.	Parent=PF3D7_0205800;coverage_threshold_of.25.reads_at_edge_of_window
Pf3D7_02_v3	Chappell_et_al_UTR_finder	3UTR	238817	239124	.	+	.	Parent=PF3D7_0205900;coverage_threshold_of.5.reads_at_edge_of_window
Pf3D7_02_v3	Chappell_et_al_UTR_finder	3UTR	239146	239245	.	-	.	Parent=PF3D7_0206000;coverage_threshold_of.10.reads_at_edge_of_window
Pf3D7_02_v3	Chappell_et_al_UTR_finder	3UTR	246700	248513	.	+	.	Parent=PF3D7_0206100;coverage_threshold_of.5.reads_at_edge_of_window
Pf3D7_02_v3	Chappell_et_al_UTR_finder	3UTR	250728	251521	.	+	.	Parent=PF3D7_0206200;coverage_threshold_of.10.reads_at_edge_of_window
Pf3D7_02_v3	Chappell_et_al_UTR_finder	3UTR	262727	263036	.	-	.	Parent=PF3D7_0206500;coverage_threshold_of.5.reads_at_edge_of_window
Pf3D7_02_v3	Chappell_et_al_UTR_finder	3UTR	268187	270077	.	-	.	Parent=PF3D7_0206600;coverage_threshold_of.5.reads_at_edge_of_window
Pf3D7_02_v3	Chappell_et_al_UTR_finder	3UTR	273010	274711	.	+	.	Parent=PF3D7_0206700;coverage_threshold_of.25.reads_at_edge_of_window
Pf3D7_02_v3	Chappell_et_al_UTR_finder	3UTR	271576	273688	.	-	.	Parent=PF3D7_0206800;coverage_threshold_of.25.reads_at_edge_of_window
Pf3D7_02_v3	Chappell_et_al_UTR_finder	3UTR	274946	275539	.	-	.	Parent=PF3D7_0206900;coverage_threshold_of.10.reads_at_edge_of_window
Pf3D7_02_v3	Chappell_et_al_UTR_finder	3UTR	276725	277493	.	-	.	Parent=PF3D7_0207000;coverage_threshold_of.5.reads_at_edge_of_window
Pf3D7_02_v3	Chappell_et_al_UTR_finder	3UTR	287346	287696	.	+	.	Parent=PF3D7_0207100;coverage_threshold_of.5.reads_at_edge_of_window
Pf3D7_02_v3	Chappell_et_al_UTR_finder	3UTR	287423	288182	.	-	.	Parent=PF3D7_0207200;coverage_threshold_of.5.reads_at_edge_of_window
Pf3D7_02_v3	Chappell_et_al_UTR_finder	3UTR	293896	294272	.	-	.	Parent=PF3D7_0207400;coverage_threshold_of.5.reads_at_edge_of_window
Pf3D7_02_v3	Chappell_et_al_UTR_finder	3UTR	298380	298896	.	-	.	Parent=PF3D7_0207500;coverage_threshold_of.5.reads_at_edge_of_window
Pf3D7_02_v3	Chappell_et_al_UTR_finder	3UTR	303409	303592	.	-	.	Parent=PF3D7_0207600;coverage_threshold_of.5.reads_at_edge_of_window
Pf3D7_02_v3	Chappell_et_al_UTR_finder	3UTR	308628	308846	.	-	.	Parent=PF3D7_0207700;coverage_threshold_of.5.reads_at_edge_of_window
Pf3D7_02_v3	Chappell_et_al_UTR_finder	3UTR	312990	313448	.	-	.	Parent=PF3D7_0207800;coverage_threshold_of.5.reads_at_edge_of_window
Pf3D7_02_v3	Chappell_et_al_UTR_finder	3UTR	317422	317595	.	-	.	Parent=PF3D7_0207900;coverage_threshold_of.5.reads_at_edge_of_window
Pf3D7_02_v3	Chappell_et_al_UTR_finder	3UTR	322329	322337	.	-	.	Parent=PF3D7_0208000;coverage_threshold_of.5.reads_at_edge_of_window
Pf3D7_02_v3	Chappell_et_al_UTR_finder	3UTR	335204	335433	.	+	.	Parent=PF3D7_0208100;coverage_threshold_of.10.reads_at_edge_of_window
Pf3D7_02_v3	Chappell_et_al_UTR_finder	3UTR	335421	335678	.	-	.	Parent=PF3D7_0208200;coverage_threshold_of.5.reads_at_edge_of_window
Pf3D7_02_v3	Chappell_et_al_UTR_finder	3UTR	342967	343223	.	+	.	Parent=PF3D7_0208300;coverage_threshold_of.5.reads_at_edge_of_window
Pf3D7_02_v3	Chappell_et_al_UTR_finder	3UTR	342081	343307	.	-	.	Parent=PF3D7_0208400;coverage_threshold_of.25.reads_at_edge_of_window
Pf3D7_02_v3	Chappell_et_al_UTR_finder	3UTR	353629	354043	.	+	.	Parent=PF3D7_0208500;coverage_threshold_of.5.reads_at_edge_of_window
Pf3D7_02_v3	Chappell_et_al_UTR_finder	3UTR	356118	356448	.	+	.	Parent=PF3D7_0208600;coverage_threshold_of.5.reads_at_edge_of_window
Pf3D7_02_v3	Chappell_et_al_UTR_finder	3UTR	356196	356500	.	-	.	Parent=PF3D7_0208700;coverage_threshold_of.5.reads_at_edge_of_window
Pf3D7_02_v3	Chappell_et_al_UTR_finder	3UTR	359850	360086	.	+	.	Parent=PF3D7_0208800;coverage_threshold_of.5.reads_at_edge_of_window
Pf3D7_02_v3	Chappell_et_al_UTR_finder	3UTR	379846	380156	.	+	.	Parent=PF3D7_0209000;coverage_threshold_of.5.reads_at_edge_of_window
Pf3D7_02_v3	Chappell_et_al_UTR_finder	3UTR	380935	381129	.	-	.	Parent=PF3D7_0209100;coverage_threshold_of.5.reads_at_edge_of_window
Pf3D7_02_v3	Chappell_et_al_UTR_finder	3UTR	384529	384864	.	-	.	Parent=PF3D7_0209200;coverage_threshold_of.5.reads_at_edge_of_window
Pf3D7_02_v3	Chappell_et_al_UTR_finder	3UTR	388152	388236	.	+	.	Parent=PF3D7_0209300;coverage_threshold_of.10.reads_at_edge_of_window
Pf3D7_02_v3	Chappell_et_al_UTR_finder	3UTR	388216	388423	.	-	.	Parent=PF3D7_0209400;coverage_threshold_of.5.reads_at_edge_of_window
Pf3D7_02_v3	Chappell_et_al_UTR_finder	3UTR	391238	391274	.	-	.	Parent=PF3D7_0209500;coverage_threshold_of.5.reads_at_edge_of_window
Pf3D7_02_v3	Chappell_et_al_UTR_finder	3UTR	393969	394236	.	-	.	Parent=PF3D7_0209600;coverage_threshold_of.5.reads_at_edge_of_window
Pf3D7_02_v3	Chappell_et_al_UTR_finder	3UTR	400078	400152	.	-	.	Parent=PF3D7_0209700;coverage_threshold_of.5.reads_at_edge_of_window
Pf3D7_02_v3	Chappell_et_al_UTR_finder	3UTR	403095	404280	.	-	.	Parent=PF3D7_0209800;coverage_threshold_of.5.reads_at_edge_of_window
Pf3D7_02_v3	Chappell_et_al_UTR_finder	3UTR	410229	411199	.	+	.	Parent=PF3D7_0210000;coverage_threshold_of.5.reads_at_edge_of_window
Pf3D7_02_v3	Chappell_et_al_UTR_finder	3UTR	412860	412963	.	+	.	Parent=PF3D7_0210100;coverage_threshold_of.10.reads_at_edge_of_window
Pf3D7_02_v3	Chappell_et_al_UTR_finder	3UTR	412948	413277	.	-	.	Parent=PF3D7_0210200;coverage_threshold_of.5.reads_at_edge_of_window
Pf3D7_02_v3	Chappell_et_al_UTR_finder	3UTR	422574	423062	.	-	.	Parent=PF3D7_0210300;coverage_threshold_of.5.reads_at_edge_of_window
Pf3D7_02_v3	Chappell_et_al_UTR_finder	3UTR	426498	427108	.	+	.	Parent=PF3D7_0210400;coverage_threshold_of.15.reads_at_edge_of_window
Pf3D7_02_v3	Chappell_et_al_UTR_finder	3UTR	431531	431611	.	+	.	Parent=PF3D7_0210500;coverage_threshold_of.5.reads_at_edge_of_window
Pf3D7_02_v3	Chappell_et_al_UTR_finder	3UTR	431716	432040	.	-	.	Parent=PF3D7_0210600;coverage_threshold_of.5.reads_at_edge_of_window
Pf3D7_02_v3	Chappell_et_al_UTR_finder	3UTR	436995	437173	.	+	.	Parent=PF3D7_0210700;coverage_threshold_of.5.reads_at_edge_of_window
Pf3D7_02_v3	Chappell_et_al_UTR_finder	3UTR	437342	437754	.	-	.	Parent=PF3D7_0210800;coverage_threshold_of.5.reads_at_edge_of_window
Pf3D7_02_v3	Chappell_et_al_UTR_finder	3UTR	441381	442079	.	-	.	Parent=PF3D7_0210900;coverage_threshold_of.5.reads_at_edge_of_window
Pf3D7_02_v3	Chappell_et_al_UTR_finder	3UTR	455117	455367	.	+	.	Parent=PF3D7_0211100;coverage_threshold_of.5.reads_at_edge_of_window
Pf3D7_02_v3	Chappell_et_al_UTR_finder	3UTR	455265	455578	.	-	.	Parent=PF3D7_0211200;coverage_threshold_of.5.reads_at_edge_of_window
Pf3D7_02_v3	Chappell_et_al_UTR_finder	3UTR	456907	457129	.	-	.	Parent=PF3D7_0211300;coverage_threshold_of.5.reads_at_edge_of_window
Pf3D7_02_v3	Chappell_et_al_UTR_finder	3UTR	458932	459071	.	-	.	Parent=PF3D7_0211400;coverage_threshold_of.5.reads_at_edge_of_window
Pf3D7_02_v3	Chappell_et_al_UTR_finder	3UTR	466901	467352	.	+	.	Parent=PF3D7_0211500;coverage_threshold_of.5.reads_at_edge_of_window
Pf3D7_02_v3	Chappell_et_al_UTR_finder	3UTR	468477	468518	.	+	.	Parent=PF3D7_0211600;coverage_threshold_of.5.reads_at_edge_of_window
Pf3D7_02_v3	Chappell_et_al_UTR_finder	3UTR	473492	474167	.	+	.	Parent=PF3D7_0211700;coverage_threshold_of.5.reads_at_edge_of_window
Pf3D7_02_v3	Chappell_et_al_UTR_finder	3UTR	477075	477618	.	+	.	Parent=PF3D7_0211800;coverage_threshold_of.25.reads_at_edge_of_window
Pf3D7_02_v3	Chappell_et_al_UTR_finder	3UTR	477189	477431	.	-	.	Parent=PF3D7_0211900;coverage_threshold_of.5.reads_at_edge_of_window
Pf3D7_02_v3	Chappell_et_al_UTR_finder	3UTR	481433	481854	.	+	.	Parent=PF3D7_0212000;coverage_threshold_of.5.reads_at_edge_of_window
Pf3D7_02_v3	Chappell_et_al_UTR_finder	3UTR	488971	489702	.	+	.	Parent=PF3D7_0212100;coverage_threshold_of.5.reads_at_edge_of_window
Pf3D7_02_v3	Chappell_et_al_UTR_finder	3UTR	489203	489903	.	-	.	Parent=PF3D7_0212200;coverage_threshold_of.5.reads_at_edge_of_window
Pf3D7_02_v3	Chappell_et_al_UTR_finder	3UTR	494307	495105	.	+	.	Parent=PF3D7_0212300;coverage_threshold_of.5.reads_at_edge_of_window
Pf3D7_02_v3	Chappell_et_al_UTR_finder	3UTR	494337	495165	.	-	.	Parent=PF3D7_0212400;coverage_threshold_of.5.reads_at_edge_of_window
Pf3D7_02_v3	Chappell_et_al_UTR_finder	3UTR	521747	521769	.	+	.	Parent=PF3D7_0212500;coverage_threshold_of.5.reads_at_edge_of_window
Pf3D7_02_v3	Chappell_et_al_UTR_finder	3UTR	524000	524405	.	+	.	Parent=PF3D7_0212600;coverage_threshold_of.5.reads_at_edge_of_window
Pf3D7_02_v3	Chappell_et_al_UTR_finder	3UTR	524470	524699	.	-	.	Parent=PF3D7_0212700;coverage_threshold_of.5.reads_at_edge_of_window
Pf3D7_02_v3	Chappell_et_al_UTR_finder	3UTR	534351	534657	.	+	.	Parent=PF3D7_0212900;coverage_threshold_of.70.reads_at_edge_of_window
Pf3D7_02_v3	Chappell_et_al_UTR_finder	3UTR	536147	536945	.	+	.	Parent=PF3D7_0213000;coverage_threshold_of.5.reads_at_edge_of_window
Pf3D7_02_v3	Chappell_et_al_UTR_finder	3UTR	539421	540199	.	+	.	Parent=PF3D7_0213100;coverage_threshold_of.5.reads_at_edge_of_window
Pf3D7_02_v3	Chappell_et_al_UTR_finder	3UTR	539809	540408	.	-	.	Parent=PF3D7_0213200;coverage_threshold_of.5.reads_at_edge_of_window
Pf3D7_02_v3	Chappell_et_al_UTR_finder	3UTR	541071	541085	.	-	.	Parent=PF3D7_0213300;coverage_threshold_of.90.reads_at_edge_of_window
Pf3D7_02_v3	Chappell_et_al_UTR_finder	3UTR	543700	543801	.	-	.	Parent=PF3D7_0213500;coverage_threshold_of.25.reads_at_edge_of_window
Pf3D7_02_v3	Chappell_et_al_UTR_finder	3UTR	557697	558250	.	+	.	Parent=PF3D7_0213700;coverage_threshold_of.5.reads_at_edge_of_window
Pf3D7_02_v3	Chappell_et_al_UTR_finder	3UTR	560872	561121	.	-	.	Parent=PF3D7_0213900;coverage_threshold_of.5.reads_at_edge_of_window
Pf3D7_02_v3	Chappell_et_al_UTR_finder	3UTR	567895	568518	.	+	.	Parent=PF3D7_0214000;coverage_threshold_of.5.reads_at_edge_of_window
Pf3D7_02_v3	Chappell_et_al_UTR_finder	3UTR	568246	568528	.	-	.	Parent=PF3D7_0214100;coverage_threshold_of.5.reads_at_edge_of_window
Pf3D7_02_v3	Chappell_et_al_UTR_finder	3UTR	574898	575154	.	-	.	Parent=PF3D7_0214200;coverage_threshold_of.5.reads_at_edge_of_window
Pf3D7_02_v3	Chappell_et_al_UTR_finder	3UTR	586165	586702	.	+	.	Parent=PF3D7_0214300;coverage_threshold_of.5.reads_at_edge_of_window
Pf3D7_02_v3	Chappell_et_al_UTR_finder	3UTR	586717	586764	.	-	.	Parent=PF3D7_0214400;coverage_threshold_of.5.reads_at_edge_of_window
Pf3D7_02_v3	Chappell_et_al_UTR_finder	3UTR	591422	591752	.	+	.	Parent=PF3D7_0214500;coverage_threshold_of.5.reads_at_edge_of_window
Pf3D7_02_v3	Chappell_et_al_UTR_finder	3UTR	599341	600035	.	+	.	Parent=PF3D7_0214600;coverage_threshold_of.25.reads_at_edge_of_window
Pf3D7_02_v3	Chappell_et_al_UTR_finder	3UTR	599425	599828	.	-	.	Parent=PF3D7_0214700;coverage_threshold_of.5.reads_at_edge_of_window
Pf3D7_02_v3	Chappell_et_al_UTR_finder	3UTR	609326	609873	.	+	.	Parent=PF3D7_0214800;coverage_threshold_of.5.reads_at_edge_of_window
Pf3D7_02_v3	Chappell_et_al_UTR_finder	3UTR	615373	616306	.	+	.	Parent=PF3D7_0214900;coverage_threshold_of.5.reads_at_edge_of_window
Pf3D7_02_v3	Chappell_et_al_UTR_finder	3UTR	615813	616771	.	-	.	Parent=PF3D7_0215000;coverage_threshold_of.5.reads_at_edge_of_window
Pf3D7_02_v3	Chappell_et_al_UTR_finder	3UTR	622029	622523	.	-	.	Parent=PF3D7_0215100;coverage_threshold_of.5.reads_at_edge_of_window
Pf3D7_02_v3	Chappell_et_al_UTR_finder	3UTR	628091	628641	.	-	.	Parent=PF3D7_0215300;coverage_threshold_of.5.reads_at_edge_of_window
Pf3D7_02_v3	Chappell_et_al_UTR_finder	3UTR	634417	634588	.	-	.	Parent=PF3D7_0215400;coverage_threshold_of.5.reads_at_edge_of_window
Pf3D7_02_v3	Chappell_et_al_UTR_finder	3UTR	642695	643411	.	+	.	Parent=PF3D7_0215500;coverage_threshold_of.25.reads_at_edge_of_window
Pf3D7_02_v3	Chappell_et_al_UTR_finder	3UTR	642807	643105	.	-	.	Parent=PF3D7_0215600;coverage_threshold_of.5.reads_at_edge_of_window
Pf3D7_02_v3	Chappell_et_al_UTR_finder	3UTR	650086	650460	.	+	.	Parent=PF3D7_0215700;coverage_threshold_of.5.reads_at_edge_of_window
Pf3D7_02_v3	Chappell_et_al_UTR_finder	3UTR	650472	650662	.	-	.	Parent=PF3D7_0215800;coverage_threshold_of.5.reads_at_edge_of_window
Pf3D7_02_v3	Chappell_et_al_UTR_finder	3UTR	664630	664734	.	+	.	Parent=PF3D7_0216000;coverage_threshold_of.5.reads_at_edge_of_window
Pf3D7_02_v3	Chappell_et_al_UTR_finder	3UTR	664805	664983	.	-	.	Parent=PF3D7_0216100;coverage_threshold_of.20.reads_at_edge_of_window
Pf3D7_02_v3	Chappell_et_al_UTR_finder	3UTR	668745	668984	.	-	.	Parent=PF3D7_0216200;coverage_threshold_of.90.reads_at_edge_of_window
Pf3D7_02_v3	Chappell_et_al_UTR_finder	3UTR	674559	675095	.	+	.	Parent=PF3D7_0216300;coverage_threshold_of.5.reads_at_edge_of_window
Pf3D7_02_v3	Chappell_et_al_UTR_finder	3UTR	677600	678010	.	+	.	Parent=PF3D7_0216400;coverage_threshold_of.5.reads_at_edge_of_window
Pf3D7_02_v3	Chappell_et_al_UTR_finder	3UTR	683704	685025	.	+	.	Parent=PF3D7_0216500;coverage_threshold_of.5.reads_at_edge_of_window
Pf3D7_02_v3	Chappell_et_al_UTR_finder	3UTR	688546	689382	.	+	.	Parent=PF3D7_0216600;coverage_threshold_of.5.reads_at_edge_of_window
Pf3D7_02_v3	Chappell_et_al_UTR_finder	3UTR	695784	695989	.	+	.	Parent=PF3D7_0216700;coverage_threshold_of.5.reads_at_edge_of_window
Pf3D7_02_v3	Chappell_et_al_UTR_finder	3UTR	695848	696192	.	-	.	Parent=PF3D7_0216800;coverage_threshold_of.5.reads_at_edge_of_window
Pf3D7_02_v3	Chappell_et_al_UTR_finder	3UTR	703060	703089	.	-	.	Parent=PF3D7_0217000;coverage_threshold_of.5.reads_at_edge_of_window
Pf3D7_02_v3	Chappell_et_al_UTR_finder	3UTR	709394	709839	.	+	.	Parent=PF3D7_0217100;coverage_threshold_of.25.reads_at_edge_of_window
Pf3D7_02_v3	Chappell_et_al_UTR_finder	3UTR	709474	709798	.	-	.	Parent=PF3D7_0217200;coverage_threshold_of.5.reads_at_edge_of_window
Pf3D7_02_v3	Chappell_et_al_UTR_finder	3UTR	715609	715797	.	-	.	Parent=PF3D7_0217300;coverage_threshold_of.10.reads_at_edge_of_window
Pf3D7_02_v3	Chappell_et_al_UTR_finder	3UTR	718282	719177	.	+	.	Parent=PF3D7_0217400;coverage_threshold_of.5.reads_at_edge_of_window
Pf3D7_02_v3	Chappell_et_al_UTR_finder	3UTR	722662	723617	.	+	.	Parent=PF3D7_0217500;coverage_threshold_of.5.reads_at_edge_of_window
Pf3D7_02_v3	Chappell_et_al_UTR_finder	3UTR	723183	723746	.	-	.	Parent=PF3D7_0217600;coverage_threshold_of.5.reads_at_edge_of_window
Pf3D7_02_v3	Chappell_et_al_UTR_finder	3UTR	731101	731119	.	-	.	Parent=PF3D7_0217700;coverage_threshold_of.5.reads_at_edge_of_window
Pf3D7_02_v3	Chappell_et_al_UTR_finder	3UTR	734596	734855	.	+	.	Parent=PF3D7_0217800;coverage_threshold_of.5.reads_at_edge_of_window
Pf3D7_02_v3	Chappell_et_al_UTR_finder	3UTR	734887	735437	.	-	.	Parent=PF3D7_0217900;coverage_threshold_of.5.reads_at_edge_of_window
Pf3D7_02_v3	Chappell_et_al_UTR_finder	3UTR	739853	740285	.	+	.	Parent=PF3D7_0218000;coverage_threshold_of.5.reads_at_edge_of_window
Pf3D7_02_v3	Chappell_et_al_UTR_finder	3UTR	742460	742775	.	+	.	Parent=PF3D7_0218100;coverage_threshold_of.5.reads_at_edge_of_window
Pf3D7_02_v3	Chappell_et_al_UTR_finder	3UTR	742842	743288	.	-	.	Parent=PF3D7_0218200;coverage_threshold_of.5.reads_at_edge_of_window
Pf3D7_02_v3	Chappell_et_al_UTR_finder	3UTR	747303	747565	.	-	.	Parent=PF3D7_0218300;coverage_threshold_of.5.reads_at_edge_of_window
Pf3D7_02_v3	Chappell_et_al_UTR_finder	3UTR	749749	750048	.	-	.	Parent=PF3D7_0218400;coverage_threshold_of.5.reads_at_edge_of_window
Pf3D7_02_v3	Chappell_et_al_UTR_finder	3UTR	753440	754956	.	+	.	Parent=PF3D7_0218500;coverage_threshold_of.5.reads_at_edge_of_window
Pf3D7_02_v3	Chappell_et_al_UTR_finder	3UTR	762561	763428	.	+	.	Parent=PF3D7_0218600;coverage_threshold_of.15.reads_at_edge_of_window
Pf3D7_02_v3	Chappell_et_al_UTR_finder	3UTR	762841	763490	.	-	.	Parent=PF3D7_0218700;coverage_threshold_of.5.reads_at_edge_of_window
Pf3D7_02_v3	Chappell_et_al_UTR_finder	3UTR	771042	771126	.	+	.	Parent=PF3D7_0219100;coverage_threshold_of.10.reads_at_edge_of_window
Pf3D7_02_v3	Chappell_et_al_UTR_finder	3UTR	772691	773349	.	+	.	Parent=PF3D7_0219200;coverage_threshold_of.25.reads_at_edge_of_window
Pf3D7_02_v3	Chappell_et_al_UTR_finder	3UTR	773171	773334	.	-	.	Parent=PF3D7_0219300;coverage_threshold_of.10.reads_at_edge_of_window
Pf3D7_02_v3	Chappell_et_al_UTR_finder	3UTR	776037	776838	.	+	.	Parent=PF3D7_0219400;coverage_threshold_of.25.reads_at_edge_of_window
Pf3D7_02_v3	Chappell_et_al_UTR_finder	3UTR	776418	776827	.	-	.	Parent=PF3D7_0219500;coverage_threshold_of.5.reads_at_edge_of_window
Pf3D7_02_v3	Chappell_et_al_UTR_finder	3UTR	778816	779417	.	-	.	Parent=PF3D7_0219600;coverage_threshold_of.5.reads_at_edge_of_window
Pf3D7_02_v3	Chappell_et_al_UTR_finder	3UTR	783271	783722	.	-	.	Parent=PF3D7_0219700;coverage_threshold_of.5.reads_at_edge_of_window
Pf3D7_02_v3	Chappell_et_al_UTR_finder	3UTR	786298	786869	.	-	.	Parent=PF3D7_0219800;coverage_threshold_of.5.reads_at_edge_of_window
Pf3D7_02_v3	Chappell_et_al_UTR_finder	3UTR	792382	792432	.	+	.	Parent=PF3D7_0219900;coverage_threshold_of.5.reads_at_edge_of_window
Pf3D7_02_v3	Chappell_et_al_UTR_finder	3UTR	801587	801981	.	+	.	Parent=PF3D7_0220000;coverage_threshold_of.5.reads_at_edge_of_window
Pf3D7_02_v3	Chappell_et_al_UTR_finder	3UTR	807742	807811	.	+	.	Parent=PF3D7_0220100;coverage_threshold_of.5.reads_at_edge_of_window
Pf3D7_02_v3	Chappell_et_al_UTR_finder	3UTR	809073	809510	.	-	.	Parent=PF3D7_0220200;coverage_threshold_of.5.reads_at_edge_of_window
Pf3D7_02_v3	Chappell_et_al_UTR_finder	3UTR	812892	813826	.	-	.	Parent=PF3D7_0220300;coverage_threshold_of.5.reads_at_edge_of_window
Pf3D7_02_v3	Chappell_et_al_UTR_finder	3UTR	823293	823824	.	-	.	Parent=PF3D7_0220500;coverage_threshold_of.5.reads_at_edge_of_window
Pf3D7_02_v3	Chappell_et_al_UTR_finder	3UTR	832006	833035	.	+	.	Parent=PF3D7_0220600;coverage_threshold_of.20.reads_at_edge_of_window
Pf3D7_02_v3	Chappell_et_al_UTR_finder	3UTR	834689	834963	.	+	.	Parent=PF3D7_0220700;coverage_threshold_of.5.reads_at_edge_of_window
Pf3D7_02_v3	Chappell_et_al_UTR_finder	3UTR	844117	844668	.	+	.	Parent=PF3D7_0220800;coverage_threshold_of.5.reads_at_edge_of_window
Pf3D7_02_v3	Chappell_et_al_UTR_finder	3UTR	855739	856315	.	+	.	Parent=PF3D7_0221200;coverage_threshold_of.5.reads_at_edge_of_window
Pf3D7_02_v3	Chappell_et_al_UTR_finder	3UTR	868884	869507	.	-	.	Parent=PF3D7_0221700;coverage_threshold_of.5.reads_at_edge_of_window
Pf3D7_02_v3	Chappell_et_al_UTR_finder	3UTR	873320	873795	.	+	.	Parent=PF3D7_0221800;coverage_threshold_of.5.reads_at_edge_of_window
Pf3D7_02_v3	Chappell_et_al_UTR_finder	3UTR	878211	878467	.	-	.	Parent=PF3D7_0222100;coverage_threshold_of.5.reads_at_edge_of_window
Pf3D7_03_v3	Chappell_et_al_UTR_finder	3UTR	68683	68761	.	+	.	Parent=PF3D7_0300900;coverage_threshold_of.5.reads_at_edge_of_window
Pf3D7_03_v3	Chappell_et_al_UTR_finder	3UTR	78154	78194	.	-	.	Parent=PF3D7_0301200;coverage_threshold_of.5.reads_at_edge_of_window
Pf3D7_03_v3	Chappell_et_al_UTR_finder	3UTR	81939	82010	.	-	.	Parent=PF3D7_0301300;coverage_threshold_of.5.reads_at_edge_of_window
Pf3D7_03_v3	Chappell_et_al_UTR_finder	3UTR	85289	85304	.	-	.	Parent=PF3D7_0301400;coverage_threshold_of.5.reads_at_edge_of_window
Pf3D7_03_v3	Chappell_et_al_UTR_finder	3UTR	87480	88249	.	-	.	Parent=PF3D7_0301500;coverage_threshold_of.5.reads_at_edge_of_window
Pf3D7_03_v3	Chappell_et_al_UTR_finder	3UTR	91001	91114	.	-	.	Parent=PF3D7_0301600;coverage_threshold_of.5.reads_at_edge_of_window
Pf3D7_03_v3	Chappell_et_al_UTR_finder	3UTR	95216	96567	.	-	.	Parent=PF3D7_0301700;coverage_threshold_of.5.reads_at_edge_of_window
Pf3D7_03_v3	Chappell_et_al_UTR_finder	3UTR	105282	105748	.	+	.	Parent=PF3D7_0301800;coverage_threshold_of.5.reads_at_edge_of_window
Pf3D7_03_v3	Chappell_et_al_UTR_finder	3UTR	105433	105912	.	-	.	Parent=PF3D7_0301900;coverage_threshold_of.5.reads_at_edge_of_window
Pf3D7_03_v3	Chappell_et_al_UTR_finder	3UTR	107622	107960	.	-	.	Parent=PF3D7_0302000;coverage_threshold_of.5.reads_at_edge_of_window
Pf3D7_03_v3	Chappell_et_al_UTR_finder	3UTR	118087	118863	.	+	.	Parent=PF3D7_0302100;coverage_threshold_of.5.reads_at_edge_of_window
Pf3D7_03_v3	Chappell_et_al_UTR_finder	3UTR	124736	124924	.	+	.	Parent=PF3D7_0302200;coverage_threshold_of.5.reads_at_edge_of_window
Pf3D7_03_v3	Chappell_et_al_UTR_finder	3UTR	140661	141185	.	+	.	Parent=PF3D7_0302500;coverage_threshold_of.5.reads_at_edge_of_window
Pf3D7_03_v3	Chappell_et_al_UTR_finder	3UTR	145654	146155	.	+	.	Parent=PF3D7_0302600;coverage_threshold_of.5.reads_at_edge_of_window
Pf3D7_03_v3	Chappell_et_al_UTR_finder	3UTR	146052	146371	.	-	.	Parent=PF3D7_0302700;coverage_threshold_of.5.reads_at_edge_of_window
Pf3D7_03_v3	Chappell_et_al_UTR_finder	3UTR	147724	148045	.	-	.	Parent=PF3D7_0302800;coverage_threshold_of.5.reads_at_edge_of_window
Pf3D7_03_v3	Chappell_et_al_UTR_finder	3UTR	151935	152167	.	-	.	Parent=PF3D7_0302900;coverage_threshold_of.5.reads_at_edge_of_window
Pf3D7_03_v3	Chappell_et_al_UTR_finder	3UTR	159315	159352	.	-	.	Parent=PF3D7_0303000;coverage_threshold_of.5.reads_at_edge_of_window
Pf3D7_03_v3	Chappell_et_al_UTR_finder	3UTR	161748	162777	.	-	.	Parent=PF3D7_0303100;coverage_threshold_of.15.reads_at_edge_of_window
Pf3D7_03_v3	Chappell_et_al_UTR_finder	3UTR	174301	174837	.	+	.	Parent=PF3D7_0303200;coverage_threshold_of.5.reads_at_edge_of_window
Pf3D7_03_v3	Chappell_et_al_UTR_finder	3UTR	174382	175021	.	-	.	Parent=PF3D7_0303300;coverage_threshold_of.20.reads_at_edge_of_window
Pf3D7_03_v3	Chappell_et_al_UTR_finder	3UTR	181128	181753	.	+	.	Parent=PF3D7_0303400;coverage_threshold_of.5.reads_at_edge_of_window
Pf3D7_03_v3	Chappell_et_al_UTR_finder	3UTR	189412	189424	.	+	.	Parent=PF3D7_0303500;coverage_threshold_of.5.reads_at_edge_of_window
Pf3D7_03_v3	Chappell_et_al_UTR_finder	3UTR	190720	190816	.	+	.	Parent=PF3D7_0303600;coverage_threshold_of.5.reads_at_edge_of_window
Pf3D7_03_v3	Chappell_et_al_UTR_finder	3UTR	191168	191244	.	-	.	Parent=PF3D7_0303700;coverage_threshold_of.5.reads_at_edge_of_window
Pf3D7_03_v3	Chappell_et_al_UTR_finder	3UTR	196212	196492	.	+	.	Parent=PF3D7_0303800;coverage_threshold_of.5.reads_at_edge_of_window
Pf3D7_03_v3	Chappell_et_al_UTR_finder	3UTR	206120	206328	.	+	.	Parent=PF3D7_0304100;coverage_threshold_of.5.reads_at_edge_of_window
Pf3D7_03_v3	Chappell_et_al_UTR_finder	3UTR	206611	207341	.	-	.	Parent=PF3D7_0304200;coverage_threshold_of.5.reads_at_edge_of_window
Pf3D7_03_v3	Chappell_et_al_UTR_finder	3UTR	216573	217021	.	+	.	Parent=PF3D7_0304300;coverage_threshold_of.15.reads_at_edge_of_window
Pf3D7_03_v3	Chappell_et_al_UTR_finder	3UTR	218490	218992	.	+	.	Parent=PF3D7_0304400;coverage_threshold_of.10.reads_at_edge_of_window
Pf3D7_03_v3	Chappell_et_al_UTR_finder	3UTR	218780	219116	.	-	.	Parent=PF3D7_0304500;coverage_threshold_of.5.reads_at_edge_of_window
Pf3D7_03_v3	Chappell_et_al_UTR_finder	3UTR	221112	221322	.	-	.	Parent=PF3D7_0304600;coverage_threshold_of.5.reads_at_edge_of_window
Pf3D7_03_v3	Chappell_et_al_UTR_finder	3UTR	231398	231648	.	+	.	Parent=PF3D7_0304800;coverage_threshold_of.5.reads_at_edge_of_window
Pf3D7_03_v3	Chappell_et_al_UTR_finder	3UTR	231447	231792	.	-	.	Parent=PF3D7_0304900;coverage_threshold_of.5.reads_at_edge_of_window
Pf3D7_03_v3	Chappell_et_al_UTR_finder	3UTR	233621	234057	.	-	.	Parent=PF3D7_0305000;coverage_threshold_of.5.reads_at_edge_of_window
Pf3D7_03_v3	Chappell_et_al_UTR_finder	3UTR	254662	255153	.	+	.	Parent=PF3D7_0305200;coverage_threshold_of.10.reads_at_edge_of_window
Pf3D7_03_v3	Chappell_et_al_UTR_finder	3UTR	255187	255275	.	-	.	Parent=PF3D7_0305300;coverage_threshold_of.5.reads_at_edge_of_window
Pf3D7_03_v3	Chappell_et_al_UTR_finder	3UTR	261086	261372	.	+	.	Parent=PF3D7_0305400;coverage_threshold_of.5.reads_at_edge_of_window
Pf3D7_03_v3	Chappell_et_al_UTR_finder	3UTR	261400	261484	.	-	.	Parent=PF3D7_0305500;coverage_threshold_of.10.reads_at_edge_of_window
Pf3D7_03_v3	Chappell_et_al_UTR_finder	3UTR	274618	275863	.	-	.	Parent=PF3D7_0305600;coverage_threshold_of.5.reads_at_edge_of_window
Pf3D7_03_v3	Chappell_et_al_UTR_finder	3UTR	278771	278955	.	-	.	Parent=PF3D7_0305700;coverage_threshold_of.5.reads_at_edge_of_window
Pf3D7_03_v3	Chappell_et_al_UTR_finder	3UTR	285291	285578	.	-	.	Parent=PF3D7_0305900;coverage_threshold_of.5.reads_at_edge_of_window
Pf3D7_03_v3	Chappell_et_al_UTR_finder	3UTR	286241	286905	.	-	.	Parent=PF3D7_0306000;coverage_threshold_of.5.reads_at_edge_of_window
Pf3D7_03_v3	Chappell_et_al_UTR_finder	3UTR	287946	288636	.	-	.	Parent=PF3D7_0306100;coverage_threshold_of.5.reads_at_edge_of_window
Pf3D7_03_v3	Chappell_et_al_UTR_finder	3UTR	294549	295013	.	+	.	Parent=PF3D7_0306200;coverage_threshold_of.5.reads_at_edge_of_window
Pf3D7_03_v3	Chappell_et_al_UTR_finder	3UTR	294566	295106	.	-	.	Parent=PF3D7_0306300;coverage_threshold_of.10.reads_at_edge_of_window
Pf3D7_03_v3	Chappell_et_al_UTR_finder	3UTR	300479	300880	.	+	.	Parent=PF3D7_0306400;coverage_threshold_of.5.reads_at_edge_of_window
Pf3D7_03_v3	Chappell_et_al_UTR_finder	3UTR	300489	301006	.	-	.	Parent=PF3D7_0306500;coverage_threshold_of.5.reads_at_edge_of_window
Pf3D7_03_v3	Chappell_et_al_UTR_finder	3UTR	303084	303423	.	+	.	Parent=PF3D7_0306600;coverage_threshold_of.10.reads_at_edge_of_window
Pf3D7_03_v3	Chappell_et_al_UTR_finder	3UTR	305000	305619	.	+	.	Parent=PF3D7_0306700;coverage_threshold_of.5.reads_at_edge_of_window
Pf3D7_03_v3	Chappell_et_al_UTR_finder	3UTR	305320	306107	.	-	.	Parent=PF3D7_0306800;coverage_threshold_of.5.reads_at_edge_of_window
Pf3D7_03_v3	Chappell_et_al_UTR_finder	3UTR	311806	312482	.	+	.	Parent=PF3D7_0306900;coverage_threshold_of.5.reads_at_edge_of_window
Pf3D7_03_v3	Chappell_et_al_UTR_finder	3UTR	312534	312692	.	-	.	Parent=PF3D7_0307100;coverage_threshold_of.5.reads_at_edge_of_window
Pf3D7_03_v3	Chappell_et_al_UTR_finder	3UTR	314714	314975	.	-	.	Parent=PF3D7_0307200;coverage_threshold_of.5.reads_at_edge_of_window
Pf3D7_03_v3	Chappell_et_al_UTR_finder	3UTR	320628	321049	.	-	.	Parent=PF3D7_0307400;coverage_threshold_of.5.reads_at_edge_of_window
Pf3D7_03_v3	Chappell_et_al_UTR_finder	3UTR	322589	322932	.	-	.	Parent=PF3D7_0307500;coverage_threshold_of.5.reads_at_edge_of_window
Pf3D7_03_v3	Chappell_et_al_UTR_finder	3UTR	328384	328649	.	+	.	Parent=PF3D7_0307600;coverage_threshold_of.5.reads_at_edge_of_window
Pf3D7_03_v3	Chappell_et_al_UTR_finder	3UTR	328477	328786	.	-	.	Parent=PF3D7_0307700;coverage_threshold_of.20.reads_at_edge_of_window
Pf3D7_03_v3	Chappell_et_al_UTR_finder	3UTR	339279	339907	.	+	.	Parent=PF3D7_0307800;coverage_threshold_of.5.reads_at_edge_of_window
Pf3D7_03_v3	Chappell_et_al_UTR_finder	3UTR	339591	340027	.	-	.	Parent=PF3D7_0307900;coverage_threshold_of.5.reads_at_edge_of_window
Pf3D7_03_v3	Chappell_et_al_UTR_finder	3UTR	355046	355573	.	+	.	Parent=PF3D7_0308000;coverage_threshold_of.5.reads_at_edge_of_window
Pf3D7_03_v3	Chappell_et_al_UTR_finder	3UTR	361455	361936	.	+	.	Parent=PF3D7_0308100;coverage_threshold_of.10.reads_at_edge_of_window
Pf3D7_03_v3	Chappell_et_al_UTR_finder	3UTR	361623	362341	.	-	.	Parent=PF3D7_0308200;coverage_threshold_of.5.reads_at_edge_of_window
Pf3D7_03_v3	Chappell_et_al_UTR_finder	3UTR	365177	365658	.	-	.	Parent=PF3D7_0308300;coverage_threshold_of.40.reads_at_edge_of_window
Pf3D7_03_v3	Chappell_et_al_UTR_finder	3UTR	370790	371806	.	+	.	Parent=PF3D7_0308500;coverage_threshold_of.5.reads_at_edge_of_window
Pf3D7_03_v3	Chappell_et_al_UTR_finder	3UTR	374231	374911	.	+	.	Parent=PF3D7_0308600;coverage_threshold_of.5.reads_at_edge_of_window
Pf3D7_03_v3	Chappell_et_al_UTR_finder	3UTR	377438	377772	.	+	.	Parent=PF3D7_0308700;coverage_threshold_of.90.reads_at_edge_of_window
Pf3D7_03_v3	Chappell_et_al_UTR_finder	3UTR	378518	378857	.	+	.	Parent=PF3D7_0308800;coverage_threshold_of.15.reads_at_edge_of_window
Pf3D7_03_v3	Chappell_et_al_UTR_finder	3UTR	378896	379129	.	-	.	Parent=PF3D7_0308900;coverage_threshold_of.5.reads_at_edge_of_window
Pf3D7_03_v3	Chappell_et_al_UTR_finder	3UTR	386880	387313	.	+	.	Parent=PF3D7_0309000;coverage_threshold_of.25.reads_at_edge_of_window
Pf3D7_03_v3	Chappell_et_al_UTR_finder	3UTR	386977	387218	.	-	.	Parent=PF3D7_0309100;coverage_threshold_of.10.reads_at_edge_of_window
Pf3D7_03_v3	Chappell_et_al_UTR_finder	3UTR	388943	389136	.	-	.	Parent=PF3D7_0309200;coverage_threshold_of.10.reads_at_edge_of_window
Pf3D7_03_v3	Chappell_et_al_UTR_finder	3UTR	400517	401232	.	+	.	Parent=PF3D7_0309300;coverage_threshold_of.5.reads_at_edge_of_window
Pf3D7_03_v3	Chappell_et_al_UTR_finder	3UTR	405441	405904	.	+	.	Parent=PF3D7_0309500;coverage_threshold_of.5.reads_at_edge_of_window
Pf3D7_03_v3	Chappell_et_al_UTR_finder	3UTR	408319	408869	.	+	.	Parent=PF3D7_0309600;coverage_threshold_of.5.reads_at_edge_of_window
Pf3D7_03_v3	Chappell_et_al_UTR_finder	3UTR	413763	414117	.	+	.	Parent=PF3D7_0309800;coverage_threshold_of.5.reads_at_edge_of_window
Pf3D7_03_v3	Chappell_et_al_UTR_finder	3UTR	414206	414233	.	-	.	Parent=PF3D7_0309900;coverage_threshold_of.5.reads_at_edge_of_window
Pf3D7_03_v3	Chappell_et_al_UTR_finder	3UTR	421516	421877	.	+	.	Parent=PF3D7_0310000;coverage_threshold_of.5.reads_at_edge_of_window
Pf3D7_03_v3	Chappell_et_al_UTR_finder	3UTR	440943	441005	.	+	.	Parent=PF3D7_0310200;coverage_threshold_of.5.reads_at_edge_of_window
Pf3D7_03_v3	Chappell_et_al_UTR_finder	3UTR	446458	447410	.	+	.	Parent=PF3D7_0310300;coverage_threshold_of.5.reads_at_edge_of_window
Pf3D7_03_v3	Chappell_et_al_UTR_finder	3UTR	451385	451552	.	+	.	Parent=PF3D7_0310400;coverage_threshold_of.5.reads_at_edge_of_window
Pf3D7_03_v3	Chappell_et_al_UTR_finder	3UTR	451792	452296	.	-	.	Parent=PF3D7_0310500;coverage_threshold_of.5.reads_at_edge_of_window
Pf3D7_03_v3	Chappell_et_al_UTR_finder	3UTR	460848	461174	.	-	.	Parent=PF3D7_0310600;coverage_threshold_of.5.reads_at_edge_of_window
Pf3D7_03_v3	Chappell_et_al_UTR_finder	3UTR	464992	465196	.	+	.	Parent=PF3D7_0310800;coverage_threshold_of.5.reads_at_edge_of_window
Pf3D7_03_v3	Chappell_et_al_UTR_finder	3UTR	468446	468557	.	+	.	Parent=PF3D7_0310900;coverage_threshold_of.5.reads_at_edge_of_window
Pf3D7_03_v3	Chappell_et_al_UTR_finder	3UTR	470535	470859	.	-	.	Parent=PF3D7_0311100;coverage_threshold_of.5.reads_at_edge_of_window
Pf3D7_03_v3	Chappell_et_al_UTR_finder	3UTR	479087	479395	.	+	.	Parent=PF3D7_0311200;coverage_threshold_of.5.reads_at_edge_of_window
Pf3D7_03_v3	Chappell_et_al_UTR_finder	3UTR	479460	480121	.	-	.	Parent=PF3D7_0311300;coverage_threshold_of.5.reads_at_edge_of_window
Pf3D7_03_v3	Chappell_et_al_UTR_finder	3UTR	496787	497117	.	-	.	Parent=PF3D7_0311500;coverage_threshold_of.5.reads_at_edge_of_window
Pf3D7_03_v3	Chappell_et_al_UTR_finder	3UTR	502354	502677	.	+	.	Parent=PF3D7_0311600;coverage_threshold_of.15.reads_at_edge_of_window
Pf3D7_03_v3	Chappell_et_al_UTR_finder	3UTR	505849	505935	.	+	.	Parent=PF3D7_0311700;coverage_threshold_of.5.reads_at_edge_of_window
Pf3D7_03_v3	Chappell_et_al_UTR_finder	3UTR	508847	509040	.	+	.	Parent=PF3D7_0311800;coverage_threshold_of.5.reads_at_edge_of_window
Pf3D7_03_v3	Chappell_et_al_UTR_finder	3UTR	509155	509290	.	-	.	Parent=PF3D7_0311900;coverage_threshold_of.5.reads_at_edge_of_window
Pf3D7_03_v3	Chappell_et_al_UTR_finder	3UTR	512952	513009	.	+	.	Parent=PF3D7_0312000;coverage_threshold_of.5.reads_at_edge_of_window
Pf3D7_03_v3	Chappell_et_al_UTR_finder	3UTR	516263	516915	.	+	.	Parent=PF3D7_0312100;coverage_threshold_of.25.reads_at_edge_of_window
Pf3D7_03_v3	Chappell_et_al_UTR_finder	3UTR	516480	516792	.	-	.	Parent=PF3D7_0312200;coverage_threshold_of.5.reads_at_edge_of_window
Pf3D7_03_v3	Chappell_et_al_UTR_finder	3UTR	522884	523113	.	+	.	Parent=PF3D7_0312300;coverage_threshold_of.5.reads_at_edge_of_window
Pf3D7_03_v3	Chappell_et_al_UTR_finder	3UTR	523023	524153	.	-	.	Parent=PF3D7_0312400;coverage_threshold_of.15.reads_at_edge_of_window
Pf3D7_03_v3	Chappell_et_al_UTR_finder	3UTR	530777	531025	.	+	.	Parent=PF3D7_0312500;coverage_threshold_of.5.reads_at_edge_of_window
Pf3D7_03_v3	Chappell_et_al_UTR_finder	3UTR	535239	535480	.	+	.	Parent=PF3D7_0312800;coverage_threshold_of.5.reads_at_edge_of_window
Pf3D7_03_v3	Chappell_et_al_UTR_finder	3UTR	537355	537620	.	-	.	Parent=PF3D7_0313000;coverage_threshold_of.10.reads_at_edge_of_window
Pf3D7_03_v3	Chappell_et_al_UTR_finder	3UTR	542811	543133	.	+	.	Parent=PF3D7_0313100;coverage_threshold_of.5.reads_at_edge_of_window
Pf3D7_03_v3	Chappell_et_al_UTR_finder	3UTR	543010	543240	.	-	.	Parent=PF3D7_0313200;coverage_threshold_of.10.reads_at_edge_of_window
Pf3D7_03_v3	Chappell_et_al_UTR_finder	3UTR	545589	545827	.	-	.	Parent=PF3D7_0313400;coverage_threshold_of.5.reads_at_edge_of_window
Pf3D7_03_v3	Chappell_et_al_UTR_finder	3UTR	551454	551854	.	+	.	Parent=PF3D7_0313500;coverage_threshold_of.10.reads_at_edge_of_window
Pf3D7_03_v3	Chappell_et_al_UTR_finder	3UTR	551348	552000	.	-	.	Parent=PF3D7_0313600;coverage_threshold_of.25.reads_at_edge_of_window
Pf3D7_03_v3	Chappell_et_al_UTR_finder	3UTR	562254	563280	.	+	.	Parent=PF3D7_0313800;coverage_threshold_of.25.reads_at_edge_of_window
Pf3D7_03_v3	Chappell_et_al_UTR_finder	3UTR	568851	569084	.	+	.	Parent=PF3D7_0314000;coverage_threshold_of.5.reads_at_edge_of_window
Pf3D7_03_v3	Chappell_et_al_UTR_finder	3UTR	568936	569307	.	-	.	Parent=PF3D7_0314100;coverage_threshold_of.25.reads_at_edge_of_window
Pf3D7_03_v3	Chappell_et_al_UTR_finder	3UTR	572134	572665	.	-	.	Parent=PF3D7_0314200;coverage_threshold_of.5.reads_at_edge_of_window
Pf3D7_03_v3	Chappell_et_al_UTR_finder	3UTR	576881	577007	.	-	.	Parent=PF3D7_0314300;coverage_threshold_of.5.reads_at_edge_of_window
Pf3D7_03_v3	Chappell_et_al_UTR_finder	3UTR	578813	579538	.	-	.	Parent=PF3D7_0314400;coverage_threshold_of.10.reads_at_edge_of_window
Pf3D7_03_v3	Chappell_et_al_UTR_finder	3UTR	585169	586023	.	+	.	Parent=PF3D7_0314500;coverage_threshold_of.35.reads_at_edge_of_window
Pf3D7_03_v3	Chappell_et_al_UTR_finder	3UTR	587332	588321	.	+	.	Parent=PF3D7_0314600;coverage_threshold_of.5.reads_at_edge_of_window
Pf3D7_03_v3	Chappell_et_al_UTR_finder	3UTR	588362	589001	.	-	.	Parent=PF3D7_0314700;coverage_threshold_of.5.reads_at_edge_of_window
Pf3D7_03_v3	Chappell_et_al_UTR_finder	3UTR	607932	608381	.	+	.	Parent=PF3D7_0314800;coverage_threshold_of.5.reads_at_edge_of_window
Pf3D7_03_v3	Chappell_et_al_UTR_finder	3UTR	610719	610992	.	+	.	Parent=PF3D7_0314900;coverage_threshold_of.5.reads_at_edge_of_window
Pf3D7_03_v3	Chappell_et_al_UTR_finder	3UTR	612015	612107	.	+	.	Parent=PF3D7_0315000;coverage_threshold_of.5.reads_at_edge_of_window
Pf3D7_03_v3	Chappell_et_al_UTR_finder	3UTR	612333	612738	.	-	.	Parent=PF3D7_0315100;coverage_threshold_of.5.reads_at_edge_of_window
Pf3D7_03_v3	Chappell_et_al_UTR_finder	3UTR	630342	630610	.	-	.	Parent=PF3D7_0315400;coverage_threshold_of.25.reads_at_edge_of_window
Pf3D7_03_v3	Chappell_et_al_UTR_finder	3UTR	632614	632845	.	-	.	Parent=PF3D7_0315500;coverage_threshold_of.5.reads_at_edge_of_window
Pf3D7_03_v3	Chappell_et_al_UTR_finder	3UTR	637463	638072	.	+	.	Parent=PF3D7_0315600;coverage_threshold_of.5.reads_at_edge_of_window
Pf3D7_03_v3	Chappell_et_al_UTR_finder	3UTR	641255	641481	.	-	.	Parent=PF3D7_0315800;coverage_threshold_of.25.reads_at_edge_of_window
Pf3D7_03_v3	Chappell_et_al_UTR_finder	3UTR	645489	645920	.	-	.	Parent=PF3D7_0316000;coverage_threshold_of.25.reads_at_edge_of_window
Pf3D7_03_v3	Chappell_et_al_UTR_finder	3UTR	649532	649671	.	+	.	Parent=PF3D7_0316100;coverage_threshold_of.5.reads_at_edge_of_window
Pf3D7_03_v3	Chappell_et_al_UTR_finder	3UTR	649743	649848	.	-	.	Parent=PF3D7_0316200;coverage_threshold_of.25.reads_at_edge_of_window
Pf3D7_03_v3	Chappell_et_al_UTR_finder	3UTR	661644	661980	.	+	.	Parent=PF3D7_0316300;coverage_threshold_of.15.reads_at_edge_of_window
Pf3D7_03_v3	Chappell_et_al_UTR_finder	3UTR	662081	662125	.	-	.	Parent=PF3D7_0316400;coverage_threshold_of.5.reads_at_edge_of_window
Pf3D7_03_v3	Chappell_et_al_UTR_finder	3UTR	668392	669165	.	+	.	Parent=PF3D7_0316500;coverage_threshold_of.10.reads_at_edge_of_window
Pf3D7_03_v3	Chappell_et_al_UTR_finder	3UTR	668469	669301	.	-	.	Parent=PF3D7_0316600;coverage_threshold_of.5.reads_at_edge_of_window
Pf3D7_03_v3	Chappell_et_al_UTR_finder	3UTR	675637	676084	.	+	.	Parent=PF3D7_0316700;coverage_threshold_of.5.reads_at_edge_of_window
Pf3D7_03_v3	Chappell_et_al_UTR_finder	3UTR	678475	679176	.	+	.	Parent=PF3D7_0316800;coverage_threshold_of.5.reads_at_edge_of_window
Pf3D7_03_v3	Chappell_et_al_UTR_finder	3UTR	678813	679233	.	-	.	Parent=PF3D7_0316900;coverage_threshold_of.5.reads_at_edge_of_window
Pf3D7_03_v3	Chappell_et_al_UTR_finder	3UTR	682236	682794	.	-	.	Parent=PF3D7_0317000;coverage_threshold_of.5.reads_at_edge_of_window
Pf3D7_03_v3	Chappell_et_al_UTR_finder	3UTR	689618	690153	.	-	.	Parent=PF3D7_0317200;coverage_threshold_of.20.reads_at_edge_of_window
Pf3D7_03_v3	Chappell_et_al_UTR_finder	3UTR	698789	699543	.	-	.	Parent=PF3D7_0317300;coverage_threshold_of.5.reads_at_edge_of_window
Pf3D7_03_v3	Chappell_et_al_UTR_finder	3UTR	711998	712252	.	-	.	Parent=PF3D7_0317400;coverage_threshold_of.5.reads_at_edge_of_window
Pf3D7_03_v3	Chappell_et_al_UTR_finder	3UTR	716493	716522	.	-	.	Parent=PF3D7_0317500;coverage_threshold_of.5.reads_at_edge_of_window
Pf3D7_03_v3	Chappell_et_al_UTR_finder	3UTR	726131	726450	.	+	.	Parent=PF3D7_0317600;coverage_threshold_of.5.reads_at_edge_of_window
Pf3D7_03_v3	Chappell_et_al_UTR_finder	3UTR	738077	738158	.	+	.	Parent=PF3D7_0317700;coverage_threshold_of.10.reads_at_edge_of_window
Pf3D7_03_v3	Chappell_et_al_UTR_finder	3UTR	737151	738204	.	-	.	Parent=PF3D7_0317800;coverage_threshold_of.25.reads_at_edge_of_window
Pf3D7_03_v3	Chappell_et_al_UTR_finder	3UTR	741734	742054	.	+	.	Parent=PF3D7_0317900;coverage_threshold_of.5.reads_at_edge_of_window
Pf3D7_03_v3	Chappell_et_al_UTR_finder	3UTR	745054	745191	.	+	.	Parent=PF3D7_0318100;coverage_threshold_of.5.reads_at_edge_of_window
Pf3D7_03_v3	Chappell_et_al_UTR_finder	3UTR	755839	756485	.	+	.	Parent=PF3D7_0318200;coverage_threshold_of.20.reads_at_edge_of_window
Pf3D7_03_v3	Chappell_et_al_UTR_finder	3UTR	756194	756490	.	-	.	Parent=PF3D7_0318300;coverage_threshold_of.5.reads_at_edge_of_window
Pf3D7_03_v3	Chappell_et_al_UTR_finder	3UTR	782761	782795	.	+	.	Parent=PF3D7_0318500;coverage_threshold_of.5.reads_at_edge_of_window
Pf3D7_03_v3	Chappell_et_al_UTR_finder	3UTR	782940	783111	.	-	.	Parent=PF3D7_0318600;coverage_threshold_of.5.reads_at_edge_of_window
Pf3D7_03_v3	Chappell_et_al_UTR_finder	3UTR	788813	789211	.	+	.	Parent=PF3D7_0318700;coverage_threshold_of.5.reads_at_edge_of_window
Pf3D7_03_v3	Chappell_et_al_UTR_finder	3UTR	791309	791504	.	+	.	Parent=PF3D7_0318800;coverage_threshold_of.5.reads_at_edge_of_window
Pf3D7_03_v3	Chappell_et_al_UTR_finder	3UTR	791312	791839	.	-	.	Parent=PF3D7_0318900;coverage_threshold_of.20.reads_at_edge_of_window
Pf3D7_03_v3	Chappell_et_al_UTR_finder	3UTR	801172	801871	.	+	.	Parent=PF3D7_0319000;coverage_threshold_of.5.reads_at_edge_of_window
Pf3D7_03_v3	Chappell_et_al_UTR_finder	3UTR	801493	802259	.	-	.	Parent=PF3D7_0319100;coverage_threshold_of.5.reads_at_edge_of_window
Pf3D7_03_v3	Chappell_et_al_UTR_finder	3UTR	803517	803591	.	-	.	Parent=PF3D7_0319200;coverage_threshold_of.5.reads_at_edge_of_window
Pf3D7_03_v3	Chappell_et_al_UTR_finder	3UTR	807860	808202	.	+	.	Parent=PF3D7_0319300;coverage_threshold_of.5.reads_at_edge_of_window
Pf3D7_03_v3	Chappell_et_al_UTR_finder	3UTR	814173	814903	.	+	.	Parent=PF3D7_0319400;coverage_threshold_of.5.reads_at_edge_of_window
Pf3D7_03_v3	Chappell_et_al_UTR_finder	3UTR	816856	817437	.	+	.	Parent=PF3D7_0319500;coverage_threshold_of.10.reads_at_edge_of_window
Pf3D7_03_v3	Chappell_et_al_UTR_finder	3UTR	818696	819496	.	+	.	Parent=PF3D7_0319600;coverage_threshold_of.5.reads_at_edge_of_window
Pf3D7_03_v3	Chappell_et_al_UTR_finder	3UTR	830803	831283	.	+	.	Parent=PF3D7_0319700;coverage_threshold_of.25.reads_at_edge_of_window
Pf3D7_03_v3	Chappell_et_al_UTR_finder	3UTR	833687	833832	.	-	.	Parent=PF3D7_0319900;coverage_threshold_of.5.reads_at_edge_of_window
Pf3D7_03_v3	Chappell_et_al_UTR_finder	3UTR	838272	838557	.	+	.	Parent=PF3D7_0320000;coverage_threshold_of.5.reads_at_edge_of_window
Pf3D7_03_v3	Chappell_et_al_UTR_finder	3UTR	841759	842017	.	+	.	Parent=PF3D7_0320100;coverage_threshold_of.5.reads_at_edge_of_window
Pf3D7_03_v3	Chappell_et_al_UTR_finder	3UTR	844291	844477	.	+	.	Parent=PF3D7_0320200;coverage_threshold_of.5.reads_at_edge_of_window
Pf3D7_03_v3	Chappell_et_al_UTR_finder	3UTR	847321	848142	.	+	.	Parent=PF3D7_0320300;coverage_threshold_of.15.reads_at_edge_of_window
Pf3D7_03_v3	Chappell_et_al_UTR_finder	3UTR	862103	862776	.	+	.	Parent=PF3D7_0320500;coverage_threshold_of.25.reads_at_edge_of_window
Pf3D7_03_v3	Chappell_et_al_UTR_finder	3UTR	862233	862740	.	-	.	Parent=PF3D7_0320600;coverage_threshold_of.10.reads_at_edge_of_window
Pf3D7_03_v3	Chappell_et_al_UTR_finder	3UTR	866421	866969	.	+	.	Parent=PF3D7_0320700;coverage_threshold_of.5.reads_at_edge_of_window
Pf3D7_03_v3	Chappell_et_al_UTR_finder	3UTR	872343	872456	.	+	.	Parent=PF3D7_0320800;coverage_threshold_of.5.reads_at_edge_of_window
Pf3D7_03_v3	Chappell_et_al_UTR_finder	3UTR	876296	876685	.	+	.	Parent=PF3D7_0320900;coverage_threshold_of.5.reads_at_edge_of_window
Pf3D7_03_v3	Chappell_et_al_UTR_finder	3UTR	879512	879789	.	+	.	Parent=PF3D7_0321000;coverage_threshold_of.5.reads_at_edge_of_window
Pf3D7_03_v3	Chappell_et_al_UTR_finder	3UTR	879438	879958	.	-	.	Parent=PF3D7_0321100;coverage_threshold_of.25.reads_at_edge_of_window
Pf3D7_03_v3	Chappell_et_al_UTR_finder	3UTR	886593	886961	.	-	.	Parent=PF3D7_0321200;coverage_threshold_of.5.reads_at_edge_of_window
Pf3D7_03_v3	Chappell_et_al_UTR_finder	3UTR	889611	890013	.	-	.	Parent=PF3D7_0321300;coverage_threshold_of.5.reads_at_edge_of_window
Pf3D7_03_v3	Chappell_et_al_UTR_finder	3UTR	896113	896220	.	+	.	Parent=PF3D7_0321400;coverage_threshold_of.5.reads_at_edge_of_window
Pf3D7_03_v3	Chappell_et_al_UTR_finder	3UTR	896241	896545	.	-	.	Parent=PF3D7_0321500;coverage_threshold_of.25.reads_at_edge_of_window
Pf3D7_03_v3	Chappell_et_al_UTR_finder	3UTR	903370	903759	.	+	.	Parent=PF3D7_0321600;coverage_threshold_of.20.reads_at_edge_of_window
Pf3D7_03_v3	Chappell_et_al_UTR_finder	3UTR	903127	903763	.	-	.	Parent=PF3D7_0321700;coverage_threshold_of.25.reads_at_edge_of_window
Pf3D7_03_v3	Chappell_et_al_UTR_finder	3UTR	921037	921435	.	+	.	Parent=PF3D7_0321800;coverage_threshold_of.5.reads_at_edge_of_window
Pf3D7_03_v3	Chappell_et_al_UTR_finder	3UTR	927943	928618	.	+	.	Parent=PF3D7_0321900;coverage_threshold_of.5.reads_at_edge_of_window
Pf3D7_03_v3	Chappell_et_al_UTR_finder	3UTR	928124	928643	.	-	.	Parent=PF3D7_0322000;coverage_threshold_of.20.reads_at_edge_of_window
Pf3D7_03_v3	Chappell_et_al_UTR_finder	3UTR	930302	930639	.	-	.	Parent=PF3D7_0322100;coverage_threshold_of.5.reads_at_edge_of_window
Pf3D7_03_v3	Chappell_et_al_UTR_finder	3UTR	937293	938211	.	-	.	Parent=PF3D7_0322300;coverage_threshold_of.5.reads_at_edge_of_window
Pf3D7_03_v3	Chappell_et_al_UTR_finder	3UTR	945302	945625	.	+	.	Parent=PF3D7_0322400;coverage_threshold_of.25.reads_at_edge_of_window
Pf3D7_03_v3	Chappell_et_al_UTR_finder	3UTR	945333	945536	.	-	.	Parent=PF3D7_0322500;coverage_threshold_of.5.reads_at_edge_of_window
Pf3D7_03_v3	Chappell_et_al_UTR_finder	3UTR	952746	952963	.	-	.	Parent=PF3D7_0322700;coverage_threshold_of.20.reads_at_edge_of_window
Pf3D7_03_v3	Chappell_et_al_UTR_finder	3UTR	965293	965552	.	-	.	Parent=PF3D7_0322900;coverage_threshold_of.5.reads_at_edge_of_window
Pf3D7_03_v3	Chappell_et_al_UTR_finder	3UTR	968067	968674	.	-	.	Parent=PF3D7_0323000;coverage_threshold_of.5.reads_at_edge_of_window
Pf3D7_03_v3	Chappell_et_al_UTR_finder	3UTR	975795	976203	.	+	.	Parent=PF3D7_0323100;coverage_threshold_of.5.reads_at_edge_of_window
Pf3D7_03_v3	Chappell_et_al_UTR_finder	3UTR	978196	978520	.	+	.	Parent=PF3D7_0323200;coverage_threshold_of.5.reads_at_edge_of_window
Pf3D7_03_v3	Chappell_et_al_UTR_finder	3UTR	980289	980705	.	-	.	Parent=PF3D7_0323400;coverage_threshold_of.15.reads_at_edge_of_window
Pf3D7_03_v3	Chappell_et_al_UTR_finder	3UTR	987611	988161	.	+	.	Parent=PF3D7_0323500;coverage_threshold_of.10.reads_at_edge_of_window
Pf3D7_03_v3	Chappell_et_al_UTR_finder	3UTR	990883	991120	.	+	.	Parent=PF3D7_0323600;coverage_threshold_of.5.reads_at_edge_of_window
Pf3D7_03_v3	Chappell_et_al_UTR_finder	3UTR	991037	991543	.	-	.	Parent=PF3D7_0323700;coverage_threshold_of.5.reads_at_edge_of_window
Pf3D7_03_v3	Chappell_et_al_UTR_finder	3UTR	1001583	1001997	.	+	.	Parent=PF3D7_0323800;coverage_threshold_of.5.reads_at_edge_of_window
Pf3D7_03_v3	Chappell_et_al_UTR_finder	3UTR	1007145	1007412	.	-	.	Parent=PF3D7_0324100;coverage_threshold_of.5.reads_at_edge_of_window
Pf3D7_04_v3	Chappell_et_al_UTR_finder	3UTR	92418	92575	.	-	.	Parent=PF3D7_0401600;coverage_threshold_of.5.reads_at_edge_of_window
Pf3D7_04_v3	Chappell_et_al_UTR_finder	3UTR	103078	103741	.	-	.	Parent=PF3D7_0401800;coverage_threshold_of.5.reads_at_edge_of_window
Pf3D7_04_v3	Chappell_et_al_UTR_finder	3UTR	108357	108379	.	-	.	Parent=PF3D7_0401900;coverage_threshold_of.5.reads_at_edge_of_window
Pf3D7_04_v3	Chappell_et_al_UTR_finder	3UTR	113655	114600	.	-	.	Parent=PF3D7_0402000;coverage_threshold_of.5.reads_at_edge_of_window
Pf3D7_04_v3	Chappell_et_al_UTR_finder	3UTR	123068	123587	.	-	.	Parent=PF3D7_0402100;coverage_threshold_of.5.reads_at_edge_of_window
Pf3D7_04_v3	Chappell_et_al_UTR_finder	3UTR	146654	147177	.	+	.	Parent=PF3D7_0402300;coverage_threshold_of.5.reads_at_edge_of_window
Pf3D7_04_v3	Chappell_et_al_UTR_finder	3UTR	146710	147489	.	-	.	Parent=PF3D7_0402400;coverage_threshold_of.5.reads_at_edge_of_window
Pf3D7_04_v3	Chappell_et_al_UTR_finder	3UTR	172256	172505	.	-	.	Parent=PF3D7_0402900;coverage_threshold_of.5.reads_at_edge_of_window
Pf3D7_04_v3	Chappell_et_al_UTR_finder	3UTR	175003	175371	.	-	.	Parent=PF3D7_0403100;coverage_threshold_of.5.reads_at_edge_of_window
Pf3D7_04_v3	Chappell_et_al_UTR_finder	3UTR	180201	181051	.	+	.	Parent=PF3D7_0403200;coverage_threshold_of.25.reads_at_edge_of_window
Pf3D7_04_v3	Chappell_et_al_UTR_finder	3UTR	180345	180429	.	-	.	Parent=PF3D7_0403300;coverage_threshold_of.20.reads_at_edge_of_window
Pf3D7_04_v3	Chappell_et_al_UTR_finder	3UTR	194713	194734	.	+	.	Parent=PF3D7_0403400;coverage_threshold_of.5.reads_at_edge_of_window
Pf3D7_04_v3	Chappell_et_al_UTR_finder	3UTR	196746	196988	.	+	.	Parent=PF3D7_0403500;coverage_threshold_of.5.reads_at_edge_of_window
Pf3D7_04_v3	Chappell_et_al_UTR_finder	3UTR	197685	197845	.	-	.	Parent=PF3D7_0403600;coverage_threshold_of.5.reads_at_edge_of_window
Pf3D7_04_v3	Chappell_et_al_UTR_finder	3UTR	205531	206227	.	-	.	Parent=PF3D7_0403700;coverage_threshold_of.5.reads_at_edge_of_window
Pf3D7_04_v3	Chappell_et_al_UTR_finder	3UTR	209977	211514	.	-	.	Parent=PF3D7_0403800;coverage_threshold_of.5.reads_at_edge_of_window
Pf3D7_04_v3	Chappell_et_al_UTR_finder	3UTR	222839	222971	.	+	.	Parent=PF3D7_0403900;coverage_threshold_of.5.reads_at_edge_of_window
Pf3D7_04_v3	Chappell_et_al_UTR_finder	3UTR	223010	223710	.	-	.	Parent=PF3D7_0404000;coverage_threshold_of.15.reads_at_edge_of_window
Pf3D7_04_v3	Chappell_et_al_UTR_finder	3UTR	232342	232594	.	-	.	Parent=PF3D7_0404200;coverage_threshold_of.5.reads_at_edge_of_window
Pf3D7_04_v3	Chappell_et_al_UTR_finder	3UTR	233990	234013	.	-	.	Parent=PF3D7_0404300;coverage_threshold_of.5.reads_at_edge_of_window
Pf3D7_04_v3	Chappell_et_al_UTR_finder	3UTR	260148	260286	.	+	.	Parent=PF3D7_0404600;coverage_threshold_of.5.reads_at_edge_of_window
Pf3D7_04_v3	Chappell_et_al_UTR_finder	3UTR	259944	260453	.	-	.	Parent=PF3D7_0404700;coverage_threshold_of.25.reads_at_edge_of_window
Pf3D7_04_v3	Chappell_et_al_UTR_finder	3UTR	264062	264304	.	-	.	Parent=PF3D7_0404800;coverage_threshold_of.5.reads_at_edge_of_window
Pf3D7_04_v3	Chappell_et_al_UTR_finder	3UTR	266566	267243	.	-	.	Parent=PF3D7_0404900;coverage_threshold_of.5.reads_at_edge_of_window
Pf3D7_04_v3	Chappell_et_al_UTR_finder	3UTR	268919	268959	.	-	.	Parent=PF3D7_0405000;coverage_threshold_of.85.reads_at_edge_of_window
Pf3D7_04_v3	Chappell_et_al_UTR_finder	3UTR	271572	272254	.	-	.	Parent=PF3D7_0405100;coverage_threshold_of.10.reads_at_edge_of_window
Pf3D7_04_v3	Chappell_et_al_UTR_finder	3UTR	281984	282996	.	+	.	Parent=PF3D7_0405200;coverage_threshold_of.25.reads_at_edge_of_window
Pf3D7_04_v3	Chappell_et_al_UTR_finder	3UTR	300977	301167	.	+	.	Parent=PF3D7_0405400;coverage_threshold_of.15.reads_at_edge_of_window
Pf3D7_04_v3	Chappell_et_al_UTR_finder	3UTR	305344	305696	.	+	.	Parent=PF3D7_0405600;coverage_threshold_of.25.reads_at_edge_of_window
Pf3D7_04_v3	Chappell_et_al_UTR_finder	3UTR	305485	305745	.	-	.	Parent=PF3D7_0405700;coverage_threshold_of.15.reads_at_edge_of_window
Pf3D7_04_v3	Chappell_et_al_UTR_finder	3UTR	315871	315919	.	+	.	Parent=PF3D7_0405800;coverage_threshold_of.5.reads_at_edge_of_window
Pf3D7_04_v3	Chappell_et_al_UTR_finder	3UTR	315974	316539	.	-	.	Parent=PF3D7_0405900;coverage_threshold_of.5.reads_at_edge_of_window
Pf3D7_04_v3	Chappell_et_al_UTR_finder	3UTR	322546	322945	.	+	.	Parent=PF3D7_0406000;coverage_threshold_of.5.reads_at_edge_of_window
Pf3D7_04_v3	Chappell_et_al_UTR_finder	3UTR	322950	323266	.	-	.	Parent=PF3D7_0406100;coverage_threshold_of.5.reads_at_edge_of_window
Pf3D7_04_v3	Chappell_et_al_UTR_finder	3UTR	329690	330639	.	+	.	Parent=PF3D7_0406200;coverage_threshold_of.5.reads_at_edge_of_window
Pf3D7_04_v3	Chappell_et_al_UTR_finder	3UTR	333857	334219	.	+	.	Parent=PF3D7_0406400;coverage_threshold_of.5.reads_at_edge_of_window
Pf3D7_04_v3	Chappell_et_al_UTR_finder	3UTR	333546	334281	.	-	.	Parent=PF3D7_0406500;coverage_threshold_of.25.reads_at_edge_of_window
Pf3D7_04_v3	Chappell_et_al_UTR_finder	3UTR	351500	352121	.	+	.	Parent=PF3D7_0406700;coverage_threshold_of.25.reads_at_edge_of_window
Pf3D7_04_v3	Chappell_et_al_UTR_finder	3UTR	360382	360546	.	-	.	Parent=PF3D7_0407000;coverage_threshold_of.5.reads_at_edge_of_window
Pf3D7_04_v3	Chappell_et_al_UTR_finder	3UTR	363443	364336	.	+	.	Parent=PF3D7_0407100;coverage_threshold_of.25.reads_at_edge_of_window
Pf3D7_04_v3	Chappell_et_al_UTR_finder	3UTR	363313	363598	.	-	.	Parent=PF3D7_0407200;coverage_threshold_of.25.reads_at_edge_of_window
Pf3D7_04_v3	Chappell_et_al_UTR_finder	3UTR	367342	367353	.	+	.	Parent=PF3D7_0407300;coverage_threshold_of.5.reads_at_edge_of_window
Pf3D7_04_v3	Chappell_et_al_UTR_finder	3UTR	367527	367844	.	-	.	Parent=PF3D7_0407400;coverage_threshold_of.5.reads_at_edge_of_window
Pf3D7_04_v3	Chappell_et_al_UTR_finder	3UTR	376962	377480	.	-	.	Parent=PF3D7_0407700;coverage_threshold_of.5.reads_at_edge_of_window
Pf3D7_04_v3	Chappell_et_al_UTR_finder	3UTR	390807	391362	.	+	.	Parent=PF3D7_0407800;coverage_threshold_of.25.reads_at_edge_of_window
Pf3D7_04_v3	Chappell_et_al_UTR_finder	3UTR	390866	391346	.	-	.	Parent=PF3D7_0407900;coverage_threshold_of.15.reads_at_edge_of_window
Pf3D7_04_v3	Chappell_et_al_UTR_finder	3UTR	394047	394064	.	-	.	Parent=PF3D7_0408000;coverage_threshold_of.10.reads_at_edge_of_window
Pf3D7_04_v3	Chappell_et_al_UTR_finder	3UTR	400694	401290	.	+	.	Parent=PF3D7_0408100;coverage_threshold_of.15.reads_at_edge_of_window
Pf3D7_04_v3	Chappell_et_al_UTR_finder	3UTR	403335	403441	.	+	.	Parent=PF3D7_0408200;coverage_threshold_of.5.reads_at_edge_of_window
Pf3D7_04_v3	Chappell_et_al_UTR_finder	3UTR	403032	403625	.	-	.	Parent=PF3D7_0408300;coverage_threshold_of.25.reads_at_edge_of_window
Pf3D7_04_v3	Chappell_et_al_UTR_finder	3UTR	405513	406232	.	-	.	Parent=PF3D7_0408400;coverage_threshold_of.5.reads_at_edge_of_window
Pf3D7_04_v3	Chappell_et_al_UTR_finder	3UTR	408485	408678	.	-	.	Parent=PF3D7_0408500;coverage_threshold_of.5.reads_at_edge_of_window
Pf3D7_04_v3	Chappell_et_al_UTR_finder	3UTR	427195	427891	.	+	.	Parent=PF3D7_0408900;coverage_threshold_of.25.reads_at_edge_of_window
Pf3D7_04_v3	Chappell_et_al_UTR_finder	3UTR	427283	427663	.	-	.	Parent=PF3D7_0409000;coverage_threshold_of.5.reads_at_edge_of_window
Pf3D7_04_v3	Chappell_et_al_UTR_finder	3UTR	435640	436216	.	-	.	Parent=PF3D7_0409100;coverage_threshold_of.5.reads_at_edge_of_window
Pf3D7_04_v3	Chappell_et_al_UTR_finder	3UTR	440336	440791	.	+	.	Parent=PF3D7_0409200;coverage_threshold_of.5.reads_at_edge_of_window
Pf3D7_04_v3	Chappell_et_al_UTR_finder	3UTR	440536	440967	.	-	.	Parent=PF3D7_0409300;coverage_threshold_of.5.reads_at_edge_of_window
Pf3D7_04_v3	Chappell_et_al_UTR_finder	3UTR	448019	448141	.	+	.	Parent=PF3D7_0409400;coverage_threshold_of.5.reads_at_edge_of_window
Pf3D7_04_v3	Chappell_et_al_UTR_finder	3UTR	448569	449188	.	-	.	Parent=PF3D7_0409500;coverage_threshold_of.5.reads_at_edge_of_window
Pf3D7_04_v3	Chappell_et_al_UTR_finder	3UTR	451590	452133	.	-	.	Parent=PF3D7_0409600;coverage_threshold_of.5.reads_at_edge_of_window
Pf3D7_04_v3	Chappell_et_al_UTR_finder	3UTR	458021	458157	.	+	.	Parent=PF3D7_0409700;coverage_threshold_of.5.reads_at_edge_of_window
Pf3D7_04_v3	Chappell_et_al_UTR_finder	3UTR	461438	462772	.	+	.	Parent=PF3D7_0409800;coverage_threshold_of.25.reads_at_edge_of_window
Pf3D7_04_v3	Chappell_et_al_UTR_finder	3UTR	461577	461990	.	-	.	Parent=PF3D7_0409900;coverage_threshold_of.5.reads_at_edge_of_window
Pf3D7_04_v3	Chappell_et_al_UTR_finder	3UTR	464039	464731	.	-	.	Parent=PF3D7_0410000;coverage_threshold_of.10.reads_at_edge_of_window
Pf3D7_04_v3	Chappell_et_al_UTR_finder	3UTR	470021	470527	.	-	.	Parent=PF3D7_0410300;coverage_threshold_of.5.reads_at_edge_of_window
Pf3D7_04_v3	Chappell_et_al_UTR_finder	3UTR	475559	475694	.	+	.	Parent=PF3D7_0410400;coverage_threshold_of.5.reads_at_edge_of_window
Pf3D7_04_v3	Chappell_et_al_UTR_finder	3UTR	480469	481141	.	+	.	Parent=PF3D7_0410600;coverage_threshold_of.5.reads_at_edge_of_window
Pf3D7_04_v3	Chappell_et_al_UTR_finder	3UTR	480653	481176	.	-	.	Parent=PF3D7_0410700;coverage_threshold_of.5.reads_at_edge_of_window
Pf3D7_04_v3	Chappell_et_al_UTR_finder	3UTR	489729	489959	.	+	.	Parent=PF3D7_0410800;coverage_threshold_of.5.reads_at_edge_of_window
Pf3D7_04_v3	Chappell_et_al_UTR_finder	3UTR	490388	490441	.	-	.	Parent=PF3D7_0410900;coverage_threshold_of.5.reads_at_edge_of_window
Pf3D7_04_v3	Chappell_et_al_UTR_finder	3UTR	503881	503922	.	+	.	Parent=PF3D7_0411000;coverage_threshold_of.5.reads_at_edge_of_window
Pf3D7_04_v3	Chappell_et_al_UTR_finder	3UTR	504413	504477	.	-	.	Parent=PF3D7_0411100;coverage_threshold_of.5.reads_at_edge_of_window
Pf3D7_04_v3	Chappell_et_al_UTR_finder	3UTR	505544	505932	.	-	.	Parent=PF3D7_0411200;coverage_threshold_of.30.reads_at_edge_of_window
Pf3D7_04_v3	Chappell_et_al_UTR_finder	3UTR	512549	512923	.	+	.	Parent=PF3D7_0411300;coverage_threshold_of.5.reads_at_edge_of_window
Pf3D7_04_v3	Chappell_et_al_UTR_finder	3UTR	513083	513153	.	-	.	Parent=PF3D7_0411400;coverage_threshold_of.5.reads_at_edge_of_window
Pf3D7_04_v3	Chappell_et_al_UTR_finder	3UTR	519261	519831	.	-	.	Parent=PF3D7_0411800;coverage_threshold_of.5.reads_at_edge_of_window
Pf3D7_04_v3	Chappell_et_al_UTR_finder	3UTR	527408	528191	.	-	.	Parent=PF3D7_0411900;coverage_threshold_of.5.reads_at_edge_of_window
Pf3D7_04_v3	Chappell_et_al_UTR_finder	3UTR	539111	540069	.	+	.	Parent=PF3D7_0412000;coverage_threshold_of.5.reads_at_edge_of_window
Pf3D7_04_v3	Chappell_et_al_UTR_finder	3UTR	539768	540187	.	-	.	Parent=PF3D7_0412100;coverage_threshold_of.5.reads_at_edge_of_window
Pf3D7_04_v3	Chappell_et_al_UTR_finder	3UTR	541759	541810	.	-	.	Parent=PF3D7_0412200;coverage_threshold_of.5.reads_at_edge_of_window
Pf3D7_04_v3	Chappell_et_al_UTR_finder	3UTR	545248	545746	.	+	.	Parent=PF3D7_0412300;coverage_threshold_of.5.reads_at_edge_of_window
Pf3D7_04_v3	Chappell_et_al_UTR_finder	3UTR	545623	545986	.	-	.	Parent=PF3D7_0412400;coverage_threshold_of.5.reads_at_edge_of_window
Pf3D7_04_v3	Chappell_et_al_UTR_finder	3UTR	561183	561666	.	-	.	Parent=PF3D7_0412700;coverage_threshold_of.5.reads_at_edge_of_window
Pf3D7_04_v3	Chappell_et_al_UTR_finder	3UTR	616244	616685	.	+	.	Parent=PF3D7_0413500;coverage_threshold_of.10.reads_at_edge_of_window
Pf3D7_04_v3	Chappell_et_al_UTR_finder	3UTR	616407	616913	.	-	.	Parent=PF3D7_0413600;coverage_threshold_of.5.reads_at_edge_of_window
Pf3D7_04_v3	Chappell_et_al_UTR_finder	3UTR	619189	619785	.	-	.	Parent=PF3D7_0413700;coverage_threshold_of.5.reads_at_edge_of_window
Pf3D7_04_v3	Chappell_et_al_UTR_finder	3UTR	622937	622959	.	+	.	Parent=PF3D7_0413800;coverage_threshold_of.5.reads_at_edge_of_window
Pf3D7_04_v3	Chappell_et_al_UTR_finder	3UTR	622894	623167	.	-	.	Parent=PF3D7_0413900;coverage_threshold_of.25.reads_at_edge_of_window
Pf3D7_04_v3	Chappell_et_al_UTR_finder	3UTR	626435	626890	.	-	.	Parent=PF3D7_0414000;coverage_threshold_of.10.reads_at_edge_of_window
Pf3D7_04_v3	Chappell_et_al_UTR_finder	3UTR	633501	634028	.	-	.	Parent=PF3D7_0414100;coverage_threshold_of.5.reads_at_edge_of_window
Pf3D7_04_v3	Chappell_et_al_UTR_finder	3UTR	646996	647388	.	-	.	Parent=PF3D7_0414200;coverage_threshold_of.5.reads_at_edge_of_window
Pf3D7_04_v3	Chappell_et_al_UTR_finder	3UTR	649273	649892	.	-	.	Parent=PF3D7_0414300;coverage_threshold_of.5.reads_at_edge_of_window
Pf3D7_04_v3	Chappell_et_al_UTR_finder	3UTR	654179	655024	.	-	.	Parent=PF3D7_0414500;coverage_threshold_of.5.reads_at_edge_of_window
Pf3D7_04_v3	Chappell_et_al_UTR_finder	3UTR	658117	658619	.	-	.	Parent=PF3D7_0414600;coverage_threshold_of.5.reads_at_edge_of_window
Pf3D7_04_v3	Chappell_et_al_UTR_finder	3UTR	662520	663084	.	+	.	Parent=PF3D7_0414700;coverage_threshold_of.5.reads_at_edge_of_window
Pf3D7_04_v3	Chappell_et_al_UTR_finder	3UTR	663115	663415	.	-	.	Parent=PF3D7_0414800;coverage_threshold_of.15.reads_at_edge_of_window
Pf3D7_04_v3	Chappell_et_al_UTR_finder	3UTR	668148	668508	.	+	.	Parent=PF3D7_0414900;coverage_threshold_of.5.reads_at_edge_of_window
Pf3D7_04_v3	Chappell_et_al_UTR_finder	3UTR	668291	668577	.	-	.	Parent=PF3D7_0415000;coverage_threshold_of.5.reads_at_edge_of_window
Pf3D7_04_v3	Chappell_et_al_UTR_finder	3UTR	672125	672750	.	+	.	Parent=PF3D7_0415100;coverage_threshold_of.25.reads_at_edge_of_window
Pf3D7_04_v3	Chappell_et_al_UTR_finder	3UTR	672035	672499	.	-	.	Parent=PF3D7_0415200;coverage_threshold_of.25.reads_at_edge_of_window
Pf3D7_04_v3	Chappell_et_al_UTR_finder	3UTR	685969	686296	.	+	.	Parent=PF3D7_0415300;coverage_threshold_of.15.reads_at_edge_of_window
Pf3D7_04_v3	Chappell_et_al_UTR_finder	3UTR	686017	686413	.	-	.	Parent=PF3D7_0415400;coverage_threshold_of.5.reads_at_edge_of_window
Pf3D7_04_v3	Chappell_et_al_UTR_finder	3UTR	689054	689439	.	+	.	Parent=PF3D7_0415500;coverage_threshold_of.5.reads_at_edge_of_window
Pf3D7_04_v3	Chappell_et_al_UTR_finder	3UTR	689248	689639	.	-	.	Parent=PF3D7_0415600;coverage_threshold_of.5.reads_at_edge_of_window
Pf3D7_04_v3	Chappell_et_al_UTR_finder	3UTR	690721	691130	.	-	.	Parent=PF3D7_0415700;coverage_threshold_of.15.reads_at_edge_of_window
Pf3D7_04_v3	Chappell_et_al_UTR_finder	3UTR	696534	696792	.	+	.	Parent=PF3D7_0415800;coverage_threshold_of.5.reads_at_edge_of_window
Pf3D7_04_v3	Chappell_et_al_UTR_finder	3UTR	697475	697917	.	-	.	Parent=PF3D7_0415900;coverage_threshold_of.5.reads_at_edge_of_window
Pf3D7_04_v3	Chappell_et_al_UTR_finder	3UTR	700633	701525	.	-	.	Parent=PF3D7_0416000;coverage_threshold_of.5.reads_at_edge_of_window
Pf3D7_04_v3	Chappell_et_al_UTR_finder	3UTR	709010	709615	.	+	.	Parent=PF3D7_0416100;coverage_threshold_of.25.reads_at_edge_of_window
Pf3D7_04_v3	Chappell_et_al_UTR_finder	3UTR	708854	709459	.	-	.	Parent=PF3D7_0416200;coverage_threshold_of.25.reads_at_edge_of_window
Pf3D7_04_v3	Chappell_et_al_UTR_finder	3UTR	710117	711091	.	-	.	Parent=PF3D7_0416300;coverage_threshold_of.10.reads_at_edge_of_window
Pf3D7_04_v3	Chappell_et_al_UTR_finder	3UTR	722655	723139	.	+	.	Parent=PF3D7_0416400;coverage_threshold_of.25.reads_at_edge_of_window
Pf3D7_04_v3	Chappell_et_al_UTR_finder	3UTR	722433	723072	.	-	.	Parent=PF3D7_0416500;coverage_threshold_of.25.reads_at_edge_of_window
Pf3D7_04_v3	Chappell_et_al_UTR_finder	3UTR	727129	727410	.	+	.	Parent=PF3D7_0416600;coverage_threshold_of.5.reads_at_edge_of_window
Pf3D7_04_v3	Chappell_et_al_UTR_finder	3UTR	727456	727709	.	-	.	Parent=PF3D7_0416700;coverage_threshold_of.5.reads_at_edge_of_window
Pf3D7_04_v3	Chappell_et_al_UTR_finder	3UTR	731224	731615	.	+	.	Parent=PF3D7_0416800;coverage_threshold_of.5.reads_at_edge_of_window
Pf3D7_04_v3	Chappell_et_al_UTR_finder	3UTR	732052	732451	.	-	.	Parent=PF3D7_0416900;coverage_threshold_of.5.reads_at_edge_of_window
Pf3D7_04_v3	Chappell_et_al_UTR_finder	3UTR	743092	743452	.	+	.	Parent=PF3D7_0417000;coverage_threshold_of.5.reads_at_edge_of_window
Pf3D7_04_v3	Chappell_et_al_UTR_finder	3UTR	749915	750065	.	+	.	Parent=PF3D7_0417200;coverage_threshold_of.5.reads_at_edge_of_window
Pf3D7_04_v3	Chappell_et_al_UTR_finder	3UTR	750307	750859	.	-	.	Parent=PF3D7_0417300;coverage_threshold_of.5.reads_at_edge_of_window
Pf3D7_04_v3	Chappell_et_al_UTR_finder	3UTR	776604	777060	.	+	.	Parent=PF3D7_0417400;coverage_threshold_of.10.reads_at_edge_of_window
Pf3D7_04_v3	Chappell_et_al_UTR_finder	3UTR	776801	777199	.	-	.	Parent=PF3D7_0417500;coverage_threshold_of.5.reads_at_edge_of_window
Pf3D7_04_v3	Chappell_et_al_UTR_finder	3UTR	780243	780249	.	-	.	Parent=PF3D7_0417600;coverage_threshold_of.5.reads_at_edge_of_window
Pf3D7_04_v3	Chappell_et_al_UTR_finder	3UTR	786700	787242	.	-	.	Parent=PF3D7_0417800;coverage_threshold_of.5.reads_at_edge_of_window
Pf3D7_04_v3	Chappell_et_al_UTR_finder	3UTR	792986	793086	.	+	.	Parent=PF3D7_0417900;coverage_threshold_of.5.reads_at_edge_of_window
Pf3D7_04_v3	Chappell_et_al_UTR_finder	3UTR	810071	810923	.	+	.	Parent=PF3D7_0418000;coverage_threshold_of.5.reads_at_edge_of_window
Pf3D7_04_v3	Chappell_et_al_UTR_finder	3UTR	810171	810994	.	-	.	Parent=PF3D7_0418100;coverage_threshold_of.5.reads_at_edge_of_window
Pf3D7_04_v3	Chappell_et_al_UTR_finder	3UTR	818690	818999	.	+	.	Parent=PF3D7_0418200;coverage_threshold_of.5.reads_at_edge_of_window
Pf3D7_04_v3	Chappell_et_al_UTR_finder	3UTR	819175	819361	.	-	.	Parent=PF3D7_0418300;coverage_threshold_of.5.reads_at_edge_of_window
Pf3D7_04_v3	Chappell_et_al_UTR_finder	3UTR	830595	830676	.	+	.	Parent=PF3D7_0418400;coverage_threshold_of.5.reads_at_edge_of_window
Pf3D7_04_v3	Chappell_et_al_UTR_finder	3UTR	830766	830988	.	-	.	Parent=PF3D7_0418500;coverage_threshold_of.5.reads_at_edge_of_window
Pf3D7_04_v3	Chappell_et_al_UTR_finder	3UTR	840430	840678	.	+	.	Parent=PF3D7_0418600;coverage_threshold_of.5.reads_at_edge_of_window
Pf3D7_04_v3	Chappell_et_al_UTR_finder	3UTR	842906	843217	.	+	.	Parent=PF3D7_0418700;coverage_threshold_of.5.reads_at_edge_of_window
Pf3D7_04_v3	Chappell_et_al_UTR_finder	3UTR	849060	849541	.	+	.	Parent=PF3D7_0418900;coverage_threshold_of.5.reads_at_edge_of_window
Pf3D7_04_v3	Chappell_et_al_UTR_finder	3UTR	853567	854447	.	+	.	Parent=PF3D7_0419100;coverage_threshold_of.5.reads_at_edge_of_window
Pf3D7_04_v3	Chappell_et_al_UTR_finder	3UTR	855290	855667	.	+	.	Parent=PF3D7_0419200;coverage_threshold_of.5.reads_at_edge_of_window
Pf3D7_04_v3	Chappell_et_al_UTR_finder	3UTR	854488	855897	.	-	.	Parent=PF3D7_0419300;coverage_threshold_of.25.reads_at_edge_of_window
Pf3D7_04_v3	Chappell_et_al_UTR_finder	3UTR	865958	866312	.	+	.	Parent=PF3D7_0419400;coverage_threshold_of.5.reads_at_edge_of_window
Pf3D7_04_v3	Chappell_et_al_UTR_finder	3UTR	866388	866500	.	-	.	Parent=PF3D7_0419500;coverage_threshold_of.5.reads_at_edge_of_window
Pf3D7_04_v3	Chappell_et_al_UTR_finder	3UTR	871874	872102	.	+	.	Parent=PF3D7_0419600;coverage_threshold_of.5.reads_at_edge_of_window
Pf3D7_04_v3	Chappell_et_al_UTR_finder	3UTR	874116	875321	.	+	.	Parent=PF3D7_0419700;coverage_threshold_of.25.reads_at_edge_of_window
Pf3D7_04_v3	Chappell_et_al_UTR_finder	3UTR	874705	874810	.	-	.	Parent=PF3D7_0419800;coverage_threshold_of.5.reads_at_edge_of_window
Pf3D7_04_v3	Chappell_et_al_UTR_finder	3UTR	893867	894383	.	+	.	Parent=PF3D7_0419900;coverage_threshold_of.5.reads_at_edge_of_window
Pf3D7_04_v3	Chappell_et_al_UTR_finder	3UTR	893948	894611	.	-	.	Parent=PF3D7_0420000;coverage_threshold_of.15.reads_at_edge_of_window
Pf3D7_04_v3	Chappell_et_al_UTR_finder	3UTR	908802	909398	.	+	.	Parent=PF3D7_0420100;coverage_threshold_of.5.reads_at_edge_of_window
Pf3D7_04_v3	Chappell_et_al_UTR_finder	3UTR	911972	912119	.	+	.	Parent=PF3D7_0420200;coverage_threshold_of.5.reads_at_edge_of_window
Pf3D7_04_v3	Chappell_et_al_UTR_finder	3UTR	928412	928649	.	+	.	Parent=PF3D7_0420300;coverage_threshold_of.5.reads_at_edge_of_window
Pf3D7_04_v3	Chappell_et_al_UTR_finder	3UTR	930141	930280	.	+	.	Parent=PF3D7_0420400;coverage_threshold_of.5.reads_at_edge_of_window
Pf3D7_04_v3	Chappell_et_al_UTR_finder	3UTR	930314	930403	.	-	.	Parent=PF3D7_0420500;coverage_threshold_of.10.reads_at_edge_of_window
Pf3D7_04_v3	Chappell_et_al_UTR_finder	3UTR	934245	934499	.	+	.	Parent=PF3D7_0420600;coverage_threshold_of.5.reads_at_edge_of_window
Pf3D7_04_v3	Chappell_et_al_UTR_finder	3UTR	1000186	1000908	.	+	.	Parent=PF3D7_0422000;coverage_threshold_of.5.reads_at_edge_of_window
Pf3D7_04_v3	Chappell_et_al_UTR_finder	3UTR	1002771	1003506	.	+	.	Parent=PF3D7_0422100;coverage_threshold_of.5.reads_at_edge_of_window
Pf3D7_04_v3	Chappell_et_al_UTR_finder	3UTR	1003768	1004461	.	-	.	Parent=PF3D7_0422200;coverage_threshold_of.5.reads_at_edge_of_window
Pf3D7_04_v3	Chappell_et_al_UTR_finder	3UTR	1024167	1025057	.	+	.	Parent=PF3D7_0422300;coverage_threshold_of.5.reads_at_edge_of_window
Pf3D7_04_v3	Chappell_et_al_UTR_finder	3UTR	1027400	1027735	.	+	.	Parent=PF3D7_0422400;coverage_threshold_of.5.reads_at_edge_of_window
Pf3D7_04_v3	Chappell_et_al_UTR_finder	3UTR	1037954	1038336	.	+	.	Parent=PF3D7_0422500;coverage_threshold_of.5.reads_at_edge_of_window
Pf3D7_04_v3	Chappell_et_al_UTR_finder	3UTR	1038409	1038696	.	-	.	Parent=PF3D7_0422600;coverage_threshold_of.5.reads_at_edge_of_window
Pf3D7_04_v3	Chappell_et_al_UTR_finder	3UTR	1041643	1041812	.	+	.	Parent=PF3D7_0422700;coverage_threshold_of.5.reads_at_edge_of_window
Pf3D7_04_v3	Chappell_et_al_UTR_finder	3UTR	1046697	1046988	.	+	.	Parent=PF3D7_0422900;coverage_threshold_of.20.reads_at_edge_of_window
Pf3D7_04_v3	Chappell_et_al_UTR_finder	3UTR	1048479	1048843	.	+	.	Parent=PF3D7_0423000;coverage_threshold_of.5.reads_at_edge_of_window
Pf3D7_04_v3	Chappell_et_al_UTR_finder	3UTR	1048879	1049269	.	-	.	Parent=PF3D7_0423100;coverage_threshold_of.5.reads_at_edge_of_window
Pf3D7_04_v3	Chappell_et_al_UTR_finder	3UTR	1050975	1051258	.	+	.	Parent=PF3D7_0423200;coverage_threshold_of.5.reads_at_edge_of_window
Pf3D7_04_v3	Chappell_et_al_UTR_finder	3UTR	1051095	1051575	.	-	.	Parent=PF3D7_0423300;coverage_threshold_of.5.reads_at_edge_of_window
Pf3D7_04_v3	Chappell_et_al_UTR_finder	3UTR	1056319	1056674	.	+	.	Parent=PF3D7_0423400;coverage_threshold_of.5.reads_at_edge_of_window
Pf3D7_04_v3	Chappell_et_al_UTR_finder	3UTR	1060552	1061603	.	+	.	Parent=PF3D7_0423500;coverage_threshold_of.5.reads_at_edge_of_window
Pf3D7_04_v3	Chappell_et_al_UTR_finder	3UTR	1061719	1061789	.	-	.	Parent=PF3D7_0423600;coverage_threshold_of.5.reads_at_edge_of_window
Pf3D7_04_v3	Chappell_et_al_UTR_finder	3UTR	1069829	1071434	.	-	.	Parent=PF3D7_0423700;coverage_threshold_of.5.reads_at_edge_of_window
Pf3D7_04_v3	Chappell_et_al_UTR_finder	3UTR	1077535	1077829	.	+	.	Parent=PF3D7_0423800;coverage_threshold_of.5.reads_at_edge_of_window
Pf3D7_04_v3	Chappell_et_al_UTR_finder	3UTR	1077575	1077925	.	-	.	Parent=PF3D7_0423900;coverage_threshold_of.15.reads_at_edge_of_window
Pf3D7_04_v3	Chappell_et_al_UTR_finder	3UTR	1082190	1082321	.	+	.	Parent=PF3D7_0424000;coverage_threshold_of.25.reads_at_edge_of_window
Pf3D7_04_v3	Chappell_et_al_UTR_finder	3UTR	1082005	1082362	.	-	.	Parent=PF3D7_0424100;coverage_threshold_of.25.reads_at_edge_of_window
Pf3D7_04_v3	Chappell_et_al_UTR_finder	3UTR	1085641	1085978	.	-	.	Parent=PF3D7_0424200;coverage_threshold_of.5.reads_at_edge_of_window
Pf3D7_04_v3	Chappell_et_al_UTR_finder	3UTR	1107112	1107445	.	+	.	Parent=PF3D7_0424400;coverage_threshold_of.5.reads_at_edge_of_window
Pf3D7_04_v3	Chappell_et_al_UTR_finder	3UTR	1112294	1112724	.	+	.	Parent=PF3D7_0424500;coverage_threshold_of.5.reads_at_edge_of_window
Pf3D7_04_v3	Chappell_et_al_UTR_finder	3UTR	1112736	1113344	.	-	.	Parent=PF3D7_0424600;coverage_threshold_of.10.reads_at_edge_of_window
Pf3D7_04_v3	Chappell_et_al_UTR_finder	3UTR	1122415	1123289	.	+	.	Parent=PF3D7_0424700;coverage_threshold_of.5.reads_at_edge_of_window
Pf3D7_04_v3	Chappell_et_al_UTR_finder	3UTR	1125005	1125348	.	+	.	Parent=PF3D7_0424800;coverage_threshold_of.5.reads_at_edge_of_window
Pf3D7_04_v3	Chappell_et_al_UTR_finder	3UTR	1128803	1129353	.	+	.	Parent=PF3D7_0424900;coverage_threshold_of.5.reads_at_edge_of_window
Pf3D7_04_v3	Chappell_et_al_UTR_finder	3UTR	1132895	1134414	.	-	.	Parent=PF3D7_0425100;coverage_threshold_of.5.reads_at_edge_of_window
Pf3D7_04_v3	Chappell_et_al_UTR_finder	3UTR	1137386	1137793	.	+	.	Parent=PF3D7_0425200;coverage_threshold_of.5.reads_at_edge_of_window
Pf3D7_04_v3	Chappell_et_al_UTR_finder	3UTR	1171185	1171286	.	+	.	Parent=PF3D7_0425900;coverage_threshold_of.5.reads_at_edge_of_window
Pf3D7_05_v3	Chappell_et_al_UTR_finder	3UTR	42114	43326	.	-	.	Parent=PF3D7_0500800;coverage_threshold_of.5.reads_at_edge_of_window
Pf3D7_05_v3	Chappell_et_al_UTR_finder	3UTR	50081	50421	.	-	.	Parent=PF3D7_0500900;coverage_threshold_of.5.reads_at_edge_of_window
Pf3D7_05_v3	Chappell_et_al_UTR_finder	3UTR	56873	57159	.	+	.	Parent=PF3D7_0501000;coverage_threshold_of.5.reads_at_edge_of_window
Pf3D7_05_v3	Chappell_et_al_UTR_finder	3UTR	57729	58036	.	-	.	Parent=PF3D7_0501100;coverage_threshold_of.5.reads_at_edge_of_window
Pf3D7_05_v3	Chappell_et_al_UTR_finder	3UTR	65490	66292	.	+	.	Parent=PF3D7_0501200;coverage_threshold_of.5.reads_at_edge_of_window
Pf3D7_05_v3	Chappell_et_al_UTR_finder	3UTR	70114	70944	.	+	.	Parent=PF3D7_0501300;coverage_threshold_of.5.reads_at_edge_of_window
Pf3D7_05_v3	Chappell_et_al_UTR_finder	3UTR	79843	80813	.	+	.	Parent=PF3D7_0501400;coverage_threshold_of.5.reads_at_edge_of_window
Pf3D7_05_v3	Chappell_et_al_UTR_finder	3UTR	80570	81133	.	-	.	Parent=PF3D7_0501500;coverage_threshold_of.5.reads_at_edge_of_window
Pf3D7_05_v3	Chappell_et_al_UTR_finder	3UTR	83760	84040	.	-	.	Parent=PF3D7_0501600;coverage_threshold_of.5.reads_at_edge_of_window
Pf3D7_05_v3	Chappell_et_al_UTR_finder	3UTR	94592	95257	.	+	.	Parent=PF3D7_0501800;coverage_threshold_of.25.reads_at_edge_of_window
Pf3D7_05_v3	Chappell_et_al_UTR_finder	3UTR	94808	95160	.	-	.	Parent=PF3D7_0501900;coverage_threshold_of.10.reads_at_edge_of_window
Pf3D7_05_v3	Chappell_et_al_UTR_finder	3UTR	101896	102279	.	+	.	Parent=PF3D7_0502000;coverage_threshold_of.25.reads_at_edge_of_window
Pf3D7_05_v3	Chappell_et_al_UTR_finder	3UTR	101346	102192	.	-	.	Parent=PF3D7_0502100;coverage_threshold_of.25.reads_at_edge_of_window
Pf3D7_05_v3	Chappell_et_al_UTR_finder	3UTR	105738	106727	.	+	.	Parent=PF3D7_0502200;coverage_threshold_of.5.reads_at_edge_of_window
Pf3D7_05_v3	Chappell_et_al_UTR_finder	3UTR	106583	107074	.	-	.	Parent=PF3D7_0502300;coverage_threshold_of.5.reads_at_edge_of_window
Pf3D7_05_v3	Chappell_et_al_UTR_finder	3UTR	109846	109897	.	-	.	Parent=PF3D7_0502400;coverage_threshold_of.5.reads_at_edge_of_window
Pf3D7_05_v3	Chappell_et_al_UTR_finder	3UTR	116198	116450	.	-	.	Parent=PF3D7_0502600;coverage_threshold_of.10.reads_at_edge_of_window
Pf3D7_05_v3	Chappell_et_al_UTR_finder	3UTR	120060	120106	.	-	.	Parent=PF3D7_0502700;coverage_threshold_of.30.reads_at_edge_of_window
Pf3D7_05_v3	Chappell_et_al_UTR_finder	3UTR	122863	123300	.	+	.	Parent=PF3D7_0502800;coverage_threshold_of.20.reads_at_edge_of_window
Pf3D7_05_v3	Chappell_et_al_UTR_finder	3UTR	122938	123331	.	-	.	Parent=PF3D7_0502900;coverage_threshold_of.5.reads_at_edge_of_window
Pf3D7_05_v3	Chappell_et_al_UTR_finder	3UTR	126515	126861	.	+	.	Parent=PF3D7_0503000;coverage_threshold_of.5.reads_at_edge_of_window
Pf3D7_05_v3	Chappell_et_al_UTR_finder	3UTR	126662	127063	.	-	.	Parent=PF3D7_0503100;coverage_threshold_of.5.reads_at_edge_of_window
Pf3D7_05_v3	Chappell_et_al_UTR_finder	3UTR	133393	133825	.	+	.	Parent=PF3D7_0503200;coverage_threshold_of.5.reads_at_edge_of_window
Pf3D7_05_v3	Chappell_et_al_UTR_finder	3UTR	134119	135003	.	-	.	Parent=PF3D7_0503300;coverage_threshold_of.5.reads_at_edge_of_window
Pf3D7_05_v3	Chappell_et_al_UTR_finder	3UTR	141472	142206	.	+	.	Parent=PF3D7_0503400;coverage_threshold_of.5.reads_at_edge_of_window
Pf3D7_05_v3	Chappell_et_al_UTR_finder	3UTR	142470	142870	.	-	.	Parent=PF3D7_0503500;coverage_threshold_of.5.reads_at_edge_of_window
Pf3D7_05_v3	Chappell_et_al_UTR_finder	3UTR	146352	146638	.	-	.	Parent=PF3D7_0503600;coverage_threshold_of.5.reads_at_edge_of_window
Pf3D7_05_v3	Chappell_et_al_UTR_finder	3UTR	151316	151421	.	-	.	Parent=PF3D7_0503800;coverage_threshold_of.5.reads_at_edge_of_window
Pf3D7_05_v3	Chappell_et_al_UTR_finder	3UTR	153455	153888	.	-	.	Parent=PF3D7_0503900;coverage_threshold_of.5.reads_at_edge_of_window
Pf3D7_05_v3	Chappell_et_al_UTR_finder	3UTR	164969	165442	.	+	.	Parent=PF3D7_0504000;coverage_threshold_of.5.reads_at_edge_of_window
Pf3D7_05_v3	Chappell_et_al_UTR_finder	3UTR	165089	165649	.	-	.	Parent=PF3D7_0504100;coverage_threshold_of.10.reads_at_edge_of_window
Pf3D7_05_v3	Chappell_et_al_UTR_finder	3UTR	169503	169809	.	+	.	Parent=PF3D7_0504200;coverage_threshold_of.25.reads_at_edge_of_window
Pf3D7_05_v3	Chappell_et_al_UTR_finder	3UTR	169539	169548	.	-	.	Parent=PF3D7_0504300;coverage_threshold_of.20.reads_at_edge_of_window
Pf3D7_05_v3	Chappell_et_al_UTR_finder	3UTR	174418	174574	.	+	.	Parent=PF3D7_0504400;coverage_threshold_of.5.reads_at_edge_of_window
Pf3D7_05_v3	Chappell_et_al_UTR_finder	3UTR	176434	176765	.	+	.	Parent=PF3D7_0504500;coverage_threshold_of.5.reads_at_edge_of_window
Pf3D7_05_v3	Chappell_et_al_UTR_finder	3UTR	178556	179177	.	+	.	Parent=PF3D7_0504600;coverage_threshold_of.5.reads_at_edge_of_window
Pf3D7_05_v3	Chappell_et_al_UTR_finder	3UTR	187471	187747	.	+	.	Parent=PF3D7_0504700;coverage_threshold_of.10.reads_at_edge_of_window
Pf3D7_05_v3	Chappell_et_al_UTR_finder	3UTR	187586	187812	.	-	.	Parent=PF3D7_0504800;coverage_threshold_of.5.reads_at_edge_of_window
Pf3D7_05_v3	Chappell_et_al_UTR_finder	3UTR	208376	208680	.	+	.	Parent=PF3D7_0504900;coverage_threshold_of.5.reads_at_edge_of_window
Pf3D7_05_v3	Chappell_et_al_UTR_finder	3UTR	208676	209061	.	-	.	Parent=PF3D7_0505000;coverage_threshold_of.15.reads_at_edge_of_window
Pf3D7_05_v3	Chappell_et_al_UTR_finder	3UTR	229254	230001	.	+	.	Parent=PF3D7_0505100;coverage_threshold_of.10.reads_at_edge_of_window
Pf3D7_05_v3	Chappell_et_al_UTR_finder	3UTR	232393	232507	.	+	.	Parent=PF3D7_0505200;coverage_threshold_of.5.reads_at_edge_of_window
Pf3D7_05_v3	Chappell_et_al_UTR_finder	3UTR	235651	235836	.	+	.	Parent=PF3D7_0505300;coverage_threshold_of.5.reads_at_edge_of_window
Pf3D7_05_v3	Chappell_et_al_UTR_finder	3UTR	235735	236142	.	-	.	Parent=PF3D7_0505400;coverage_threshold_of.5.reads_at_edge_of_window
Pf3D7_05_v3	Chappell_et_al_UTR_finder	3UTR	238878	239455	.	-	.	Parent=PF3D7_0505500;coverage_threshold_of.5.reads_at_edge_of_window
Pf3D7_05_v3	Chappell_et_al_UTR_finder	3UTR	246935	247093	.	+	.	Parent=PF3D7_0505600;coverage_threshold_of.5.reads_at_edge_of_window
Pf3D7_05_v3	Chappell_et_al_UTR_finder	3UTR	247142	247800	.	-	.	Parent=PF3D7_0505700;coverage_threshold_of.5.reads_at_edge_of_window
Pf3D7_05_v3	Chappell_et_al_UTR_finder	3UTR	251337	252046	.	-	.	Parent=PF3D7_0505800;coverage_threshold_of.5.reads_at_edge_of_window
Pf3D7_05_v3	Chappell_et_al_UTR_finder	3UTR	254058	254472	.	-	.	Parent=PF3D7_0505900;coverage_threshold_of.15.reads_at_edge_of_window
Pf3D7_05_v3	Chappell_et_al_UTR_finder	3UTR	257379	257694	.	+	.	Parent=PF3D7_0506000;coverage_threshold_of.25.reads_at_edge_of_window
Pf3D7_05_v3	Chappell_et_al_UTR_finder	3UTR	256330	257747	.	-	.	Parent=PF3D7_0506100;coverage_threshold_of.25.reads_at_edge_of_window
Pf3D7_05_v3	Chappell_et_al_UTR_finder	3UTR	260748	260835	.	+	.	Parent=PF3D7_0506200;coverage_threshold_of.5.reads_at_edge_of_window
Pf3D7_05_v3	Chappell_et_al_UTR_finder	3UTR	260639	260960	.	-	.	Parent=PF3D7_0506300;coverage_threshold_of.25.reads_at_edge_of_window
Pf3D7_05_v3	Chappell_et_al_UTR_finder	3UTR	283346	283639	.	+	.	Parent=PF3D7_0506700;coverage_threshold_of.5.reads_at_edge_of_window
Pf3D7_05_v3	Chappell_et_al_UTR_finder	3UTR	288024	288351	.	+	.	Parent=PF3D7_0506800;coverage_threshold_of.5.reads_at_edge_of_window
Pf3D7_05_v3	Chappell_et_al_UTR_finder	3UTR	288024	288775	.	-	.	Parent=PF3D7_0506900;coverage_threshold_of.15.reads_at_edge_of_window
Pf3D7_05_v3	Chappell_et_al_UTR_finder	3UTR	292305	292695	.	-	.	Parent=PF3D7_0507000;coverage_threshold_of.5.reads_at_edge_of_window
Pf3D7_05_v3	Chappell_et_al_UTR_finder	3UTR	294476	294667	.	-	.	Parent=PF3D7_0507100;coverage_threshold_of.5.reads_at_edge_of_window
Pf3D7_05_v3	Chappell_et_al_UTR_finder	3UTR	298070	298426	.	-	.	Parent=PF3D7_0507200;coverage_threshold_of.5.reads_at_edge_of_window
Pf3D7_05_v3	Chappell_et_al_UTR_finder	3UTR	301508	301929	.	-	.	Parent=PF3D7_0507300;coverage_threshold_of.5.reads_at_edge_of_window
Pf3D7_05_v3	Chappell_et_al_UTR_finder	3UTR	305282	305960	.	-	.	Parent=PF3D7_0507400;coverage_threshold_of.5.reads_at_edge_of_window
Pf3D7_05_v3	Chappell_et_al_UTR_finder	3UTR	307090	307489	.	-	.	Parent=PF3D7_0507500;coverage_threshold_of.5.reads_at_edge_of_window
Pf3D7_05_v3	Chappell_et_al_UTR_finder	3UTR	315158	315368	.	+	.	Parent=PF3D7_0507600;coverage_threshold_of.5.reads_at_edge_of_window
Pf3D7_05_v3	Chappell_et_al_UTR_finder	3UTR	316610	316765	.	-	.	Parent=PF3D7_0507700;coverage_threshold_of.5.reads_at_edge_of_window
Pf3D7_05_v3	Chappell_et_al_UTR_finder	3UTR	326823	327413	.	+	.	Parent=PF3D7_0507800;coverage_threshold_of.5.reads_at_edge_of_window
Pf3D7_05_v3	Chappell_et_al_UTR_finder	3UTR	328346	328665	.	-	.	Parent=PF3D7_0508000;coverage_threshold_of.5.reads_at_edge_of_window
Pf3D7_05_v3	Chappell_et_al_UTR_finder	3UTR	336705	337242	.	+	.	Parent=PF3D7_0508100;coverage_threshold_of.5.reads_at_edge_of_window
Pf3D7_05_v3	Chappell_et_al_UTR_finder	3UTR	336882	337425	.	-	.	Parent=PF3D7_0508200;coverage_threshold_of.5.reads_at_edge_of_window
Pf3D7_05_v3	Chappell_et_al_UTR_finder	3UTR	343234	344452	.	+	.	Parent=PF3D7_0508300;coverage_threshold_of.5.reads_at_edge_of_window
Pf3D7_05_v3	Chappell_et_al_UTR_finder	3UTR	346728	347218	.	-	.	Parent=PF3D7_0508500;coverage_threshold_of.25.reads_at_edge_of_window
Pf3D7_05_v3	Chappell_et_al_UTR_finder	3UTR	357011	357049	.	+	.	Parent=PF3D7_0508600;coverage_threshold_of.5.reads_at_edge_of_window
Pf3D7_05_v3	Chappell_et_al_UTR_finder	3UTR	362734	362825	.	+	.	Parent=PF3D7_0508700;coverage_threshold_of.5.reads_at_edge_of_window
Pf3D7_05_v3	Chappell_et_al_UTR_finder	3UTR	362856	363587	.	-	.	Parent=PF3D7_0508800;coverage_threshold_of.5.reads_at_edge_of_window
Pf3D7_05_v3	Chappell_et_al_UTR_finder	3UTR	376427	376779	.	+	.	Parent=PF3D7_0508900;coverage_threshold_of.20.reads_at_edge_of_window
Pf3D7_05_v3	Chappell_et_al_UTR_finder	3UTR	376542	376854	.	-	.	Parent=PF3D7_0509000;coverage_threshold_of.5.reads_at_edge_of_window
Pf3D7_05_v3	Chappell_et_al_UTR_finder	3UTR	386204	386806	.	+	.	Parent=PF3D7_0509100;coverage_threshold_of.5.reads_at_edge_of_window
Pf3D7_05_v3	Chappell_et_al_UTR_finder	3UTR	388184	388695	.	-	.	Parent=PF3D7_0509300;coverage_threshold_of.25.reads_at_edge_of_window
Pf3D7_05_v3	Chappell_et_al_UTR_finder	3UTR	389815	389913	.	-	.	Parent=PF3D7_0509400;coverage_threshold_of.45.reads_at_edge_of_window
Pf3D7_05_v3	Chappell_et_al_UTR_finder	3UTR	405643	405758	.	+	.	Parent=PF3D7_0509600;coverage_threshold_of.5.reads_at_edge_of_window
Pf3D7_05_v3	Chappell_et_al_UTR_finder	3UTR	415309	415758	.	+	.	Parent=PF3D7_0509800;coverage_threshold_of.5.reads_at_edge_of_window
Pf3D7_05_v3	Chappell_et_al_UTR_finder	3UTR	417310	417680	.	+	.	Parent=PF3D7_0509900;coverage_threshold_of.10.reads_at_edge_of_window
Pf3D7_05_v3	Chappell_et_al_UTR_finder	3UTR	421426	422380	.	+	.	Parent=PF3D7_0510000;coverage_threshold_of.5.reads_at_edge_of_window
Pf3D7_05_v3	Chappell_et_al_UTR_finder	3UTR	421563	422745	.	-	.	Parent=PF3D7_0510100;coverage_threshold_of.5.reads_at_edge_of_window
Pf3D7_05_v3	Chappell_et_al_UTR_finder	3UTR	439739	439924	.	+	.	Parent=PF3D7_0510200;coverage_threshold_of.5.reads_at_edge_of_window
Pf3D7_05_v3	Chappell_et_al_UTR_finder	3UTR	440724	440778	.	-	.	Parent=PF3D7_0510300;coverage_threshold_of.5.reads_at_edge_of_window
Pf3D7_05_v3	Chappell_et_al_UTR_finder	3UTR	445580	445913	.	+	.	Parent=PF3D7_0510400;coverage_threshold_of.10.reads_at_edge_of_window
Pf3D7_05_v3	Chappell_et_al_UTR_finder	3UTR	445554	445982	.	-	.	Parent=PF3D7_0510500;coverage_threshold_of.25.reads_at_edge_of_window
Pf3D7_05_v3	Chappell_et_al_UTR_finder	3UTR	467139	467584	.	-	.	Parent=PF3D7_0511000;coverage_threshold_of.5.reads_at_edge_of_window
Pf3D7_05_v3	Chappell_et_al_UTR_finder	3UTR	469843	470250	.	+	.	Parent=PF3D7_0511100;coverage_threshold_of.5.reads_at_edge_of_window
Pf3D7_05_v3	Chappell_et_al_UTR_finder	3UTR	474059	474400	.	+	.	Parent=PF3D7_0511200;coverage_threshold_of.15.reads_at_edge_of_window
Pf3D7_05_v3	Chappell_et_al_UTR_finder	3UTR	474407	474486	.	-	.	Parent=PF3D7_0511300;coverage_threshold_of.5.reads_at_edge_of_window
Pf3D7_05_v3	Chappell_et_al_UTR_finder	3UTR	516788	517423	.	+	.	Parent=PF3D7_0511500;coverage_threshold_of.25.reads_at_edge_of_window
Pf3D7_05_v3	Chappell_et_al_UTR_finder	3UTR	517088	517258	.	-	.	Parent=PF3D7_0511600;coverage_threshold_of.5.reads_at_edge_of_window
Pf3D7_05_v3	Chappell_et_al_UTR_finder	3UTR	520079	520655	.	+	.	Parent=PF3D7_0511700;coverage_threshold_of.5.reads_at_edge_of_window
Pf3D7_05_v3	Chappell_et_al_UTR_finder	3UTR	520131	520719	.	-	.	Parent=PF3D7_0511800;coverage_threshold_of.5.reads_at_edge_of_window
Pf3D7_05_v3	Chappell_et_al_UTR_finder	3UTR	528667	528969	.	+	.	Parent=PF3D7_0512000;coverage_threshold_of.25.reads_at_edge_of_window
Pf3D7_05_v3	Chappell_et_al_UTR_finder	3UTR	528729	528845	.	-	.	Parent=PF3D7_0512100;coverage_threshold_of.15.reads_at_edge_of_window
Pf3D7_05_v3	Chappell_et_al_UTR_finder	3UTR	529629	529933	.	-	.	Parent=PF3D7_0512200;coverage_threshold_of.5.reads_at_edge_of_window
Pf3D7_05_v3	Chappell_et_al_UTR_finder	3UTR	532825	533555	.	-	.	Parent=PF3D7_0512300;coverage_threshold_of.5.reads_at_edge_of_window
Pf3D7_05_v3	Chappell_et_al_UTR_finder	3UTR	539571	539730	.	-	.	Parent=PF3D7_0512500;coverage_threshold_of.10.reads_at_edge_of_window
Pf3D7_05_v3	Chappell_et_al_UTR_finder	3UTR	545994	546564	.	+	.	Parent=PF3D7_0512600;coverage_threshold_of.5.reads_at_edge_of_window
Pf3D7_05_v3	Chappell_et_al_UTR_finder	3UTR	546264	546733	.	-	.	Parent=PF3D7_0512700;coverage_threshold_of.5.reads_at_edge_of_window
Pf3D7_05_v3	Chappell_et_al_UTR_finder	3UTR	548139	548405	.	-	.	Parent=PF3D7_0512800;coverage_threshold_of.5.reads_at_edge_of_window
Pf3D7_05_v3	Chappell_et_al_UTR_finder	3UTR	556074	556651	.	+	.	Parent=PF3D7_0513000;coverage_threshold_of.5.reads_at_edge_of_window
Pf3D7_05_v3	Chappell_et_al_UTR_finder	3UTR	556685	557038	.	-	.	Parent=PF3D7_0513100;coverage_threshold_of.5.reads_at_edge_of_window
Pf3D7_05_v3	Chappell_et_al_UTR_finder	3UTR	568385	569049	.	+	.	Parent=PF3D7_0513200;coverage_threshold_of.5.reads_at_edge_of_window
Pf3D7_05_v3	Chappell_et_al_UTR_finder	3UTR	568594	569181	.	-	.	Parent=PF3D7_0513300;coverage_threshold_of.10.reads_at_edge_of_window
Pf3D7_05_v3	Chappell_et_al_UTR_finder	3UTR	570684	571057	.	-	.	Parent=PF3D7_0513400;coverage_threshold_of.5.reads_at_edge_of_window
Pf3D7_05_v3	Chappell_et_al_UTR_finder	3UTR	574249	574334	.	+	.	Parent=PF3D7_0513500;coverage_threshold_of.5.reads_at_edge_of_window
Pf3D7_05_v3	Chappell_et_al_UTR_finder	3UTR	574365	574940	.	-	.	Parent=PF3D7_0513600;coverage_threshold_of.25.reads_at_edge_of_window
Pf3D7_05_v3	Chappell_et_al_UTR_finder	3UTR	584125	584424	.	+	.	Parent=PF3D7_0513700;coverage_threshold_of.5.reads_at_edge_of_window
Pf3D7_05_v3	Chappell_et_al_UTR_finder	3UTR	584878	585356	.	-	.	Parent=PF3D7_0513800;coverage_threshold_of.5.reads_at_edge_of_window
Pf3D7_05_v3	Chappell_et_al_UTR_finder	3UTR	588678	588764	.	+	.	Parent=PF3D7_0513900;coverage_threshold_of.5.reads_at_edge_of_window
Pf3D7_05_v3	Chappell_et_al_UTR_finder	3UTR	591098	591337	.	-	.	Parent=PF3D7_0514100;coverage_threshold_of.5.reads_at_edge_of_window
Pf3D7_05_v3	Chappell_et_al_UTR_finder	3UTR	599422	599828	.	+	.	Parent=PF3D7_0514200;coverage_threshold_of.5.reads_at_edge_of_window
Pf3D7_05_v3	Chappell_et_al_UTR_finder	3UTR	603434	603868	.	+	.	Parent=PF3D7_0514300;coverage_threshold_of.5.reads_at_edge_of_window
Pf3D7_05_v3	Chappell_et_al_UTR_finder	3UTR	604633	605026	.	-	.	Parent=PF3D7_0514500;coverage_threshold_of.5.reads_at_edge_of_window
Pf3D7_05_v3	Chappell_et_al_UTR_finder	3UTR	606433	607104	.	-	.	Parent=PF3D7_0514600;coverage_threshold_of.5.reads_at_edge_of_window
Pf3D7_05_v3	Chappell_et_al_UTR_finder	3UTR	615232	615281	.	-	.	Parent=PF3D7_0514800;coverage_threshold_of.5.reads_at_edge_of_window
Pf3D7_05_v3	Chappell_et_al_UTR_finder	3UTR	619946	620372	.	+	.	Parent=PF3D7_0514900;coverage_threshold_of.5.reads_at_edge_of_window
Pf3D7_05_v3	Chappell_et_al_UTR_finder	3UTR	620377	620809	.	-	.	Parent=PF3D7_0515000;coverage_threshold_of.20.reads_at_edge_of_window
Pf3D7_05_v3	Chappell_et_al_UTR_finder	3UTR	635383	635412	.	+	.	Parent=PF3D7_0515300;coverage_threshold_of.5.reads_at_edge_of_window
Pf3D7_05_v3	Chappell_et_al_UTR_finder	3UTR	640382	640519	.	+	.	Parent=PF3D7_0515400;coverage_threshold_of.5.reads_at_edge_of_window
Pf3D7_05_v3	Chappell_et_al_UTR_finder	3UTR	652107	652163	.	+	.	Parent=PF3D7_0515600;coverage_threshold_of.5.reads_at_edge_of_window
Pf3D7_05_v3	Chappell_et_al_UTR_finder	3UTR	653317	653965	.	-	.	Parent=PF3D7_0515700;coverage_threshold_of.5.reads_at_edge_of_window
Pf3D7_05_v3	Chappell_et_al_UTR_finder	3UTR	657947	658422	.	-	.	Parent=PF3D7_0515800;coverage_threshold_of.5.reads_at_edge_of_window
Pf3D7_05_v3	Chappell_et_al_UTR_finder	3UTR	659849	660149	.	-	.	Parent=PF3D7_0515900;coverage_threshold_of.5.reads_at_edge_of_window
Pf3D7_05_v3	Chappell_et_al_UTR_finder	3UTR	666918	667113	.	+	.	Parent=PF3D7_0516000;coverage_threshold_of.15.reads_at_edge_of_window
Pf3D7_05_v3	Chappell_et_al_UTR_finder	3UTR	674862	675244	.	+	.	Parent=PF3D7_0516100;coverage_threshold_of.5.reads_at_edge_of_window
Pf3D7_05_v3	Chappell_et_al_UTR_finder	3UTR	675278	675808	.	-	.	Parent=PF3D7_0516200;coverage_threshold_of.5.reads_at_edge_of_window
Pf3D7_05_v3	Chappell_et_al_UTR_finder	3UTR	680956	681517	.	+	.	Parent=PF3D7_0516300;coverage_threshold_of.25.reads_at_edge_of_window
Pf3D7_05_v3	Chappell_et_al_UTR_finder	3UTR	680968	681429	.	-	.	Parent=PF3D7_0516400;coverage_threshold_of.15.reads_at_edge_of_window
Pf3D7_05_v3	Chappell_et_al_UTR_finder	3UTR	686350	686809	.	-	.	Parent=PF3D7_0516600;coverage_threshold_of.5.reads_at_edge_of_window
Pf3D7_05_v3	Chappell_et_al_UTR_finder	3UTR	698779	699060	.	+	.	Parent=PF3D7_0516700;coverage_threshold_of.5.reads_at_edge_of_window
Pf3D7_05_v3	Chappell_et_al_UTR_finder	3UTR	699574	700119	.	-	.	Parent=PF3D7_0516800;coverage_threshold_of.5.reads_at_edge_of_window
Pf3D7_05_v3	Chappell_et_al_UTR_finder	3UTR	712371	712761	.	-	.	Parent=PF3D7_0516900;coverage_threshold_of.5.reads_at_edge_of_window
Pf3D7_05_v3	Chappell_et_al_UTR_finder	3UTR	715214	715764	.	-	.	Parent=PF3D7_0517000;coverage_threshold_of.5.reads_at_edge_of_window
Pf3D7_05_v3	Chappell_et_al_UTR_finder	3UTR	717799	718424	.	-	.	Parent=PF3D7_0517100;coverage_threshold_of.30.reads_at_edge_of_window
Pf3D7_05_v3	Chappell_et_al_UTR_finder	3UTR	720614	720742	.	-	.	Parent=PF3D7_0517200;coverage_threshold_of.10.reads_at_edge_of_window
Pf3D7_05_v3	Chappell_et_al_UTR_finder	3UTR	723233	724680	.	-	.	Parent=PF3D7_0517300;coverage_threshold_of.5.reads_at_edge_of_window
Pf3D7_05_v3	Chappell_et_al_UTR_finder	3UTR	735163	735605	.	+	.	Parent=PF3D7_0517400;coverage_threshold_of.5.reads_at_edge_of_window
Pf3D7_05_v3	Chappell_et_al_UTR_finder	3UTR	735386	735886	.	-	.	Parent=PF3D7_0517500;coverage_threshold_of.5.reads_at_edge_of_window
Pf3D7_05_v3	Chappell_et_al_UTR_finder	3UTR	739651	740155	.	-	.	Parent=PF3D7_0517600;coverage_threshold_of.5.reads_at_edge_of_window
Pf3D7_05_v3	Chappell_et_al_UTR_finder	3UTR	745330	745633	.	+	.	Parent=PF3D7_0517700;coverage_threshold_of.5.reads_at_edge_of_window
Pf3D7_05_v3	Chappell_et_al_UTR_finder	3UTR	747364	747794	.	-	.	Parent=PF3D7_0517900;coverage_threshold_of.5.reads_at_edge_of_window
Pf3D7_05_v3	Chappell_et_al_UTR_finder	3UTR	752436	752625	.	+	.	Parent=PF3D7_0518000;coverage_threshold_of.5.reads_at_edge_of_window
Pf3D7_05_v3	Chappell_et_al_UTR_finder	3UTR	757545	758036	.	+	.	Parent=PF3D7_0518100;coverage_threshold_of.5.reads_at_edge_of_window
Pf3D7_05_v3	Chappell_et_al_UTR_finder	3UTR	757797	758502	.	-	.	Parent=PF3D7_0518200;coverage_threshold_of.5.reads_at_edge_of_window
Pf3D7_05_v3	Chappell_et_al_UTR_finder	3UTR	759377	759830	.	-	.	Parent=PF3D7_0518300;coverage_threshold_of.15.reads_at_edge_of_window
Pf3D7_05_v3	Chappell_et_al_UTR_finder	3UTR	762933	763531	.	-	.	Parent=PF3D7_0518500;coverage_threshold_of.5.reads_at_edge_of_window
Pf3D7_05_v3	Chappell_et_al_UTR_finder	3UTR	773141	774027	.	+	.	Parent=PF3D7_0518600;coverage_threshold_of.5.reads_at_edge_of_window
Pf3D7_05_v3	Chappell_et_al_UTR_finder	3UTR	774052	774074	.	-	.	Parent=PF3D7_0518700;coverage_threshold_of.5.reads_at_edge_of_window
Pf3D7_05_v3	Chappell_et_al_UTR_finder	3UTR	789481	790045	.	+	.	Parent=PF3D7_0519000;coverage_threshold_of.5.reads_at_edge_of_window
Pf3D7_05_v3	Chappell_et_al_UTR_finder	3UTR	790774	791204	.	+	.	Parent=PF3D7_0519100;coverage_threshold_of.5.reads_at_edge_of_window
Pf3D7_05_v3	Chappell_et_al_UTR_finder	3UTR	791256	791718	.	-	.	Parent=PF3D7_0519200;coverage_threshold_of.5.reads_at_edge_of_window
Pf3D7_05_v3	Chappell_et_al_UTR_finder	3UTR	797474	797815	.	+	.	Parent=PF3D7_0519300;coverage_threshold_of.5.reads_at_edge_of_window
Pf3D7_05_v3	Chappell_et_al_UTR_finder	3UTR	797479	798035	.	-	.	Parent=PF3D7_0519400;coverage_threshold_of.10.reads_at_edge_of_window
Pf3D7_05_v3	Chappell_et_al_UTR_finder	3UTR	801173	801449	.	-	.	Parent=PF3D7_0519500;coverage_threshold_of.5.reads_at_edge_of_window
Pf3D7_05_v3	Chappell_et_al_UTR_finder	3UTR	814916	815452	.	+	.	Parent=PF3D7_0519600;coverage_threshold_of.5.reads_at_edge_of_window
Pf3D7_05_v3	Chappell_et_al_UTR_finder	3UTR	819140	819538	.	+	.	Parent=PF3D7_0519700;coverage_threshold_of.5.reads_at_edge_of_window
Pf3D7_05_v3	Chappell_et_al_UTR_finder	3UTR	819888	820718	.	-	.	Parent=PF3D7_0519800;coverage_threshold_of.5.reads_at_edge_of_window
Pf3D7_05_v3	Chappell_et_al_UTR_finder	3UTR	825229	825834	.	-	.	Parent=PF3D7_0519900;coverage_threshold_of.5.reads_at_edge_of_window
Pf3D7_05_v3	Chappell_et_al_UTR_finder	3UTR	829884	830137	.	+	.	Parent=PF3D7_0520000;coverage_threshold_of.5.reads_at_edge_of_window
Pf3D7_05_v3	Chappell_et_al_UTR_finder	3UTR	834344	834873	.	+	.	Parent=PF3D7_0520100;coverage_threshold_of.5.reads_at_edge_of_window
Pf3D7_05_v3	Chappell_et_al_UTR_finder	3UTR	834812	835313	.	-	.	Parent=PF3D7_0520200;coverage_threshold_of.15.reads_at_edge_of_window
Pf3D7_05_v3	Chappell_et_al_UTR_finder	3UTR	839084	839532	.	+	.	Parent=PF3D7_0520300;coverage_threshold_of.5.reads_at_edge_of_window
Pf3D7_05_v3	Chappell_et_al_UTR_finder	3UTR	839260	839654	.	-	.	Parent=PF3D7_0520400;coverage_threshold_of.5.reads_at_edge_of_window
Pf3D7_05_v3	Chappell_et_al_UTR_finder	3UTR	841321	841722	.	-	.	Parent=PF3D7_0520500;coverage_threshold_of.5.reads_at_edge_of_window
Pf3D7_05_v3	Chappell_et_al_UTR_finder	3UTR	842960	843585	.	-	.	Parent=PF3D7_0520600;coverage_threshold_of.20.reads_at_edge_of_window
Pf3D7_05_v3	Chappell_et_al_UTR_finder	3UTR	845538	845842	.	-	.	Parent=PF3D7_0520700;coverage_threshold_of.5.reads_at_edge_of_window
Pf3D7_05_v3	Chappell_et_al_UTR_finder	3UTR	849251	849861	.	-	.	Parent=PF3D7_0520800;coverage_threshold_of.5.reads_at_edge_of_window
Pf3D7_05_v3	Chappell_et_al_UTR_finder	3UTR	858478	859367	.	+	.	Parent=PF3D7_0520900;coverage_threshold_of.10.reads_at_edge_of_window
Pf3D7_05_v3	Chappell_et_al_UTR_finder	3UTR	858511	859372	.	-	.	Parent=PF3D7_0521000;coverage_threshold_of.5.reads_at_edge_of_window
Pf3D7_05_v3	Chappell_et_al_UTR_finder	3UTR	869879	869943	.	+	.	Parent=PF3D7_0521200;coverage_threshold_of.5.reads_at_edge_of_window
Pf3D7_05_v3	Chappell_et_al_UTR_finder	3UTR	870142	870183	.	-	.	Parent=PF3D7_0521300;coverage_threshold_of.5.reads_at_edge_of_window
Pf3D7_05_v3	Chappell_et_al_UTR_finder	3UTR	875800	875872	.	-	.	Parent=PF3D7_0521400;coverage_threshold_of.5.reads_at_edge_of_window
Pf3D7_05_v3	Chappell_et_al_UTR_finder	3UTR	879763	879984	.	+	.	Parent=PF3D7_0521500;coverage_threshold_of.5.reads_at_edge_of_window
Pf3D7_05_v3	Chappell_et_al_UTR_finder	3UTR	879807	880064	.	-	.	Parent=PF3D7_0521600;coverage_threshold_of.5.reads_at_edge_of_window
Pf3D7_05_v3	Chappell_et_al_UTR_finder	3UTR	884902	885355	.	+	.	Parent=PF3D7_0521700;coverage_threshold_of.15.reads_at_edge_of_window
Pf3D7_05_v3	Chappell_et_al_UTR_finder	3UTR	896941	897323	.	+	.	Parent=PF3D7_0522000;coverage_threshold_of.5.reads_at_edge_of_window
Pf3D7_05_v3	Chappell_et_al_UTR_finder	3UTR	897008	897464	.	-	.	Parent=PF3D7_0522100;coverage_threshold_of.15.reads_at_edge_of_window
Pf3D7_05_v3	Chappell_et_al_UTR_finder	3UTR	902174	902520	.	+	.	Parent=PF3D7_0522200;coverage_threshold_of.5.reads_at_edge_of_window
Pf3D7_05_v3	Chappell_et_al_UTR_finder	3UTR	902269	902612	.	-	.	Parent=PF3D7_0522300;coverage_threshold_of.5.reads_at_edge_of_window
Pf3D7_05_v3	Chappell_et_al_UTR_finder	3UTR	936316	937000	.	+	.	Parent=PF3D7_0522400;coverage_threshold_of.25.reads_at_edge_of_window
Pf3D7_05_v3	Chappell_et_al_UTR_finder	3UTR	941701	942014	.	+	.	Parent=PF3D7_0522600;coverage_threshold_of.5.reads_at_edge_of_window
Pf3D7_05_v3	Chappell_et_al_UTR_finder	3UTR	943874	944106	.	+	.	Parent=PF3D7_0522700;coverage_threshold_of.5.reads_at_edge_of_window
Pf3D7_05_v3	Chappell_et_al_UTR_finder	3UTR	943731	944183	.	-	.	Parent=PF3D7_0522800;coverage_threshold_of.25.reads_at_edge_of_window
Pf3D7_05_v3	Chappell_et_al_UTR_finder	3UTR	953610	953960	.	+	.	Parent=PF3D7_0522900;coverage_threshold_of.5.reads_at_edge_of_window
Pf3D7_05_v3	Chappell_et_al_UTR_finder	3UTR	962150	963095	.	+	.	Parent=PF3D7_0523000;coverage_threshold_of.15.reads_at_edge_of_window
Pf3D7_05_v3	Chappell_et_al_UTR_finder	3UTR	962443	963226	.	-	.	Parent=PF3D7_0523100;coverage_threshold_of.5.reads_at_edge_of_window
Pf3D7_05_v3	Chappell_et_al_UTR_finder	3UTR	969738	970150	.	+	.	Parent=PF3D7_0523200;coverage_threshold_of.5.reads_at_edge_of_window
Pf3D7_05_v3	Chappell_et_al_UTR_finder	3UTR	969839	970265	.	-	.	Parent=PF3D7_0523300;coverage_threshold_of.5.reads_at_edge_of_window
Pf3D7_05_v3	Chappell_et_al_UTR_finder	3UTR	975877	976138	.	+	.	Parent=PF3D7_0523400;coverage_threshold_of.5.reads_at_edge_of_window
Pf3D7_05_v3	Chappell_et_al_UTR_finder	3UTR	976450	976689	.	-	.	Parent=PF3D7_0523500;coverage_threshold_of.5.reads_at_edge_of_window
Pf3D7_05_v3	Chappell_et_al_UTR_finder	3UTR	979871	979999	.	+	.	Parent=PF3D7_0523600;coverage_threshold_of.5.reads_at_edge_of_window
Pf3D7_05_v3	Chappell_et_al_UTR_finder	3UTR	980469	980753	.	-	.	Parent=PF3D7_0523700;coverage_threshold_of.5.reads_at_edge_of_window
Pf3D7_05_v3	Chappell_et_al_UTR_finder	3UTR	992060	992081	.	+	.	Parent=PF3D7_0523800;coverage_threshold_of.5.reads_at_edge_of_window
Pf3D7_05_v3	Chappell_et_al_UTR_finder	3UTR	992760	993432	.	-	.	Parent=PF3D7_0523900;coverage_threshold_of.5.reads_at_edge_of_window
Pf3D7_05_v3	Chappell_et_al_UTR_finder	3UTR	1002125	1002522	.	+	.	Parent=PF3D7_0524000;coverage_threshold_of.5.reads_at_edge_of_window
Pf3D7_05_v3	Chappell_et_al_UTR_finder	3UTR	1008109	1008230	.	+	.	Parent=PF3D7_0524100;coverage_threshold_of.5.reads_at_edge_of_window
Pf3D7_05_v3	Chappell_et_al_UTR_finder	3UTR	1008263	1008635	.	-	.	Parent=PF3D7_0524200;coverage_threshold_of.5.reads_at_edge_of_window
Pf3D7_05_v3	Chappell_et_al_UTR_finder	3UTR	1010595	1010950	.	-	.	Parent=PF3D7_0524300;coverage_threshold_of.5.reads_at_edge_of_window
Pf3D7_05_v3	Chappell_et_al_UTR_finder	3UTR	1013254	1013452	.	-	.	Parent=PF3D7_0524400;coverage_threshold_of.5.reads_at_edge_of_window
Pf3D7_05_v3	Chappell_et_al_UTR_finder	3UTR	1016570	1017341	.	+	.	Parent=PF3D7_0524500;coverage_threshold_of.5.reads_at_edge_of_window
Pf3D7_05_v3	Chappell_et_al_UTR_finder	3UTR	1018583	1019072	.	+	.	Parent=PF3D7_0524600;coverage_threshold_of.5.reads_at_edge_of_window
Pf3D7_05_v3	Chappell_et_al_UTR_finder	3UTR	1018901	1019584	.	-	.	Parent=PF3D7_0524700;coverage_threshold_of.5.reads_at_edge_of_window
Pf3D7_05_v3	Chappell_et_al_UTR_finder	3UTR	1020924	1021407	.	-	.	Parent=PF3D7_0524800;coverage_threshold_of.5.reads_at_edge_of_window
Pf3D7_05_v3	Chappell_et_al_UTR_finder	3UTR	1030363	1030943	.	+	.	Parent=PF3D7_0524900;coverage_threshold_of.5.reads_at_edge_of_window
Pf3D7_05_v3	Chappell_et_al_UTR_finder	3UTR	1038344	1039424	.	+	.	Parent=PF3D7_0525000;coverage_threshold_of.5.reads_at_edge_of_window
Pf3D7_05_v3	Chappell_et_al_UTR_finder	3UTR	1043767	1043921	.	+	.	Parent=PF3D7_0525100;coverage_threshold_of.5.reads_at_edge_of_window
Pf3D7_05_v3	Chappell_et_al_UTR_finder	3UTR	1051254	1051519	.	+	.	Parent=PF3D7_0525200;coverage_threshold_of.5.reads_at_edge_of_window
Pf3D7_05_v3	Chappell_et_al_UTR_finder	3UTR	1052224	1052467	.	-	.	Parent=PF3D7_0525300;coverage_threshold_of.5.reads_at_edge_of_window
Pf3D7_05_v3	Chappell_et_al_UTR_finder	3UTR	1059055	1059130	.	+	.	Parent=PF3D7_0525400;coverage_threshold_of.5.reads_at_edge_of_window
Pf3D7_05_v3	Chappell_et_al_UTR_finder	3UTR	1059480	1059917	.	-	.	Parent=PF3D7_0525500;coverage_threshold_of.5.reads_at_edge_of_window
Pf3D7_05_v3	Chappell_et_al_UTR_finder	3UTR	1065902	1066525	.	-	.	Parent=PF3D7_0525600;coverage_threshold_of.25.reads_at_edge_of_window
Pf3D7_05_v3	Chappell_et_al_UTR_finder	3UTR	1069286	1070098	.	+	.	Parent=PF3D7_0525700;coverage_threshold_of.5.reads_at_edge_of_window
Pf3D7_05_v3	Chappell_et_al_UTR_finder	3UTR	1072150	1072988	.	+	.	Parent=PF3D7_0525800;coverage_threshold_of.5.reads_at_edge_of_window
Pf3D7_05_v3	Chappell_et_al_UTR_finder	3UTR	1075782	1075912	.	-	.	Parent=PF3D7_0526000;coverage_threshold_of.20.reads_at_edge_of_window
Pf3D7_05_v3	Chappell_et_al_UTR_finder	3UTR	1081009	1081313	.	+	.	Parent=PF3D7_0526100;coverage_threshold_of.5.reads_at_edge_of_window
Pf3D7_05_v3	Chappell_et_al_UTR_finder	3UTR	1081123	1081557	.	-	.	Parent=PF3D7_0526200;coverage_threshold_of.5.reads_at_edge_of_window
Pf3D7_05_v3	Chappell_et_al_UTR_finder	3UTR	1095085	1095184	.	+	.	Parent=PF3D7_0526500;coverage_threshold_of.5.reads_at_edge_of_window
Pf3D7_05_v3	Chappell_et_al_UTR_finder	3UTR	1114778	1116194	.	+	.	Parent=PF3D7_0526600;coverage_threshold_of.5.reads_at_edge_of_window
Pf3D7_05_v3	Chappell_et_al_UTR_finder	3UTR	1117087	1117260	.	-	.	Parent=PF3D7_0526700;coverage_threshold_of.5.reads_at_edge_of_window
Pf3D7_05_v3	Chappell_et_al_UTR_finder	3UTR	1120104	1120703	.	-	.	Parent=PF3D7_0526800;coverage_threshold_of.5.reads_at_edge_of_window
Pf3D7_05_v3	Chappell_et_al_UTR_finder	3UTR	1124729	1125098	.	-	.	Parent=PF3D7_0527000;coverage_threshold_of.5.reads_at_edge_of_window
Pf3D7_05_v3	Chappell_et_al_UTR_finder	3UTR	1129570	1129958	.	-	.	Parent=PF3D7_0527100;coverage_threshold_of.5.reads_at_edge_of_window
Pf3D7_05_v3	Chappell_et_al_UTR_finder	3UTR	1132901	1132936	.	-	.	Parent=PF3D7_0527200;coverage_threshold_of.5.reads_at_edge_of_window
Pf3D7_05_v3	Chappell_et_al_UTR_finder	3UTR	1135566	1135975	.	-	.	Parent=PF3D7_0527300;coverage_threshold_of.5.reads_at_edge_of_window
Pf3D7_05_v3	Chappell_et_al_UTR_finder	3UTR	1141155	1141621	.	+	.	Parent=PF3D7_0527400;coverage_threshold_of.5.reads_at_edge_of_window
Pf3D7_05_v3	Chappell_et_al_UTR_finder	3UTR	1145360	1145603	.	+	.	Parent=PF3D7_0527500;coverage_threshold_of.5.reads_at_edge_of_window
Pf3D7_05_v3	Chappell_et_al_UTR_finder	3UTR	1145803	1145856	.	-	.	Parent=PF3D7_0527600;coverage_threshold_of.5.reads_at_edge_of_window
Pf3D7_05_v3	Chappell_et_al_UTR_finder	3UTR	1155674	1156002	.	+	.	Parent=PF3D7_0527900;coverage_threshold_of.5.reads_at_edge_of_window
Pf3D7_05_v3	Chappell_et_al_UTR_finder	3UTR	1156067	1156204	.	-	.	Parent=PF3D7_0528000;coverage_threshold_of.5.reads_at_edge_of_window
Pf3D7_05_v3	Chappell_et_al_UTR_finder	3UTR	1157507	1157839	.	-	.	Parent=PF3D7_0528100;coverage_threshold_of.5.reads_at_edge_of_window
Pf3D7_05_v3	Chappell_et_al_UTR_finder	3UTR	1162969	1163407	.	-	.	Parent=PF3D7_0528200;coverage_threshold_of.5.reads_at_edge_of_window
Pf3D7_05_v3	Chappell_et_al_UTR_finder	3UTR	1166047	1166519	.	-	.	Parent=PF3D7_0528300;coverage_threshold_of.20.reads_at_edge_of_window
Pf3D7_05_v3	Chappell_et_al_UTR_finder	3UTR	1173891	1174394	.	+	.	Parent=PF3D7_0528400;coverage_threshold_of.5.reads_at_edge_of_window
Pf3D7_05_v3	Chappell_et_al_UTR_finder	3UTR	1177068	1177311	.	+	.	Parent=PF3D7_0528500;coverage_threshold_of.25.reads_at_edge_of_window
Pf3D7_05_v3	Chappell_et_al_UTR_finder	3UTR	1176626	1176968	.	-	.	Parent=PF3D7_0528600;coverage_threshold_of.25.reads_at_edge_of_window
Pf3D7_05_v3	Chappell_et_al_UTR_finder	3UTR	1178062	1178275	.	-	.	Parent=PF3D7_0528700;coverage_threshold_of.5.reads_at_edge_of_window
Pf3D7_05_v3	Chappell_et_al_UTR_finder	3UTR	1180162	1180424	.	-	.	Parent=PF3D7_0528800;coverage_threshold_of.5.reads_at_edge_of_window
Pf3D7_05_v3	Chappell_et_al_UTR_finder	3UTR	1183850	1183915	.	-	.	Parent=PF3D7_0528900;coverage_threshold_of.5.reads_at_edge_of_window
Pf3D7_05_v3	Chappell_et_al_UTR_finder	3UTR	1186294	1186786	.	-	.	Parent=PF3D7_0529000;coverage_threshold_of.5.reads_at_edge_of_window
Pf3D7_05_v3	Chappell_et_al_UTR_finder	3UTR	1190980	1190999	.	-	.	Parent=PF3D7_0529100;coverage_threshold_of.5.reads_at_edge_of_window
Pf3D7_05_v3	Chappell_et_al_UTR_finder	3UTR	1197390	1197645	.	+	.	Parent=PF3D7_0529300;coverage_threshold_of.10.reads_at_edge_of_window
Pf3D7_05_v3	Chappell_et_al_UTR_finder	3UTR	1205188	1205743	.	+	.	Parent=PF3D7_0529400;coverage_threshold_of.5.reads_at_edge_of_window
Pf3D7_05_v3	Chappell_et_al_UTR_finder	3UTR	1207680	1207830	.	+	.	Parent=PF3D7_0529500;coverage_threshold_of.5.reads_at_edge_of_window
Pf3D7_05_v3	Chappell_et_al_UTR_finder	3UTR	1208695	1209005	.	-	.	Parent=PF3D7_0529700;coverage_threshold_of.5.reads_at_edge_of_window
Pf3D7_05_v3	Chappell_et_al_UTR_finder	3UTR	1219377	1220543	.	+	.	Parent=PF3D7_0529800;coverage_threshold_of.5.reads_at_edge_of_window
Pf3D7_05_v3	Chappell_et_al_UTR_finder	3UTR	1219683	1220776	.	-	.	Parent=PF3D7_0529900;coverage_threshold_of.5.reads_at_edge_of_window
Pf3D7_05_v3	Chappell_et_al_UTR_finder	3UTR	1223345	1224597	.	-	.	Parent=PF3D7_0530000;coverage_threshold_of.5.reads_at_edge_of_window
Pf3D7_05_v3	Chappell_et_al_UTR_finder	3UTR	1227758	1228191	.	+	.	Parent=PF3D7_0530100;coverage_threshold_of.5.reads_at_edge_of_window
Pf3D7_05_v3	Chappell_et_al_UTR_finder	3UTR	1229052	1229076	.	-	.	Parent=PF3D7_0530200;coverage_threshold_of.5.reads_at_edge_of_window
Pf3D7_05_v3	Chappell_et_al_UTR_finder	3UTR	1238120	1238632	.	-	.	Parent=PF3D7_0530400;coverage_threshold_of.5.reads_at_edge_of_window
Pf3D7_05_v3	Chappell_et_al_UTR_finder	3UTR	1248232	1248367	.	-	.	Parent=PF3D7_0530600;coverage_threshold_of.25.reads_at_edge_of_window
Pf3D7_05_v3	Chappell_et_al_UTR_finder	3UTR	1254191	1254901	.	+	.	Parent=PF3D7_0530700;coverage_threshold_of.25.reads_at_edge_of_window
Pf3D7_05_v3	Chappell_et_al_UTR_finder	3UTR	1254200	1254281	.	-	.	Parent=PF3D7_0530750;coverage_threshold_of.20.reads_at_edge_of_window
Pf3D7_05_v3	Chappell_et_al_UTR_finder	3UTR	1257255	1257579	.	+	.	Parent=PF3D7_0530800;coverage_threshold_of.5.reads_at_edge_of_window
Pf3D7_05_v3	Chappell_et_al_UTR_finder	3UTR	1257680	1257722	.	-	.	Parent=PF3D7_0530900;coverage_threshold_of.5.reads_at_edge_of_window
Pf3D7_05_v3	Chappell_et_al_UTR_finder	3UTR	1269540	1269589	.	+	.	Parent=PF3D7_0531000;coverage_threshold_of.5.reads_at_edge_of_window
Pf3D7_05_v3	Chappell_et_al_UTR_finder	3UTR	1269832	1270387	.	-	.	Parent=PF3D7_0531100;coverage_threshold_of.5.reads_at_edge_of_window
Pf3D7_05_v3	Chappell_et_al_UTR_finder	3UTR	1279189	1279957	.	-	.	Parent=PF3D7_0531200;coverage_threshold_of.5.reads_at_edge_of_window
Pf3D7_05_v3	Chappell_et_al_UTR_finder	3UTR	1282255	1282484	.	+	.	Parent=PF3D7_0531300;coverage_threshold_of.5.reads_at_edge_of_window
Pf3D7_05_v3	Chappell_et_al_UTR_finder	3UTR	1282377	1282590	.	-	.	Parent=PF3D7_0531400;coverage_threshold_of.5.reads_at_edge_of_window
Pf3D7_05_v3	Chappell_et_al_UTR_finder	3UTR	1301770	1302740	.	+	.	Parent=PF3D7_0532100;coverage_threshold_of.10.reads_at_edge_of_window
Pf3D7_05_v3	Chappell_et_al_UTR_finder	3UTR	1303429	1303661	.	-	.	Parent=PF3D7_0532200;coverage_threshold_of.5.reads_at_edge_of_window
Pf3D7_05_v3	Chappell_et_al_UTR_finder	3UTR	1309941	1310572	.	+	.	Parent=PF3D7_0532300;coverage_threshold_of.5.reads_at_edge_of_window
Pf3D7_05_v3	Chappell_et_al_UTR_finder	3UTR	1314155	1315355	.	+	.	Parent=PF3D7_0532400;coverage_threshold_of.5.reads_at_edge_of_window
Pf3D7_05_v3	Chappell_et_al_UTR_finder	3UTR	1316847	1316874	.	+	.	Parent=PF3D7_0532500;coverage_threshold_of.5.reads_at_edge_of_window
Pf3D7_05_v3	Chappell_et_al_UTR_finder	3UTR	1317882	1318530	.	-	.	Parent=PF3D7_0532600;coverage_threshold_of.5.reads_at_edge_of_window
Pf3D7_06_v3	Chappell_et_al_UTR_finder	3UTR	17777	18585	.	-	.	Parent=PF3D7_0600400;coverage_threshold_of.5.reads_at_edge_of_window
Pf3D7_06_v3	Chappell_et_al_UTR_finder	3UTR	48262	48600	.	+	.	Parent=PF3D7_0601200;coverage_threshold_of.5.reads_at_edge_of_window
Pf3D7_06_v3	Chappell_et_al_UTR_finder	3UTR	64746	65787	.	-	.	Parent=PF3D7_0601500;coverage_threshold_of.5.reads_at_edge_of_window
Pf3D7_06_v3	Chappell_et_al_UTR_finder	3UTR	68698	68832	.	-	.	Parent=PF3D7_0601600;coverage_threshold_of.5.reads_at_edge_of_window
Pf3D7_06_v3	Chappell_et_al_UTR_finder	3UTR	78785	79596	.	+	.	Parent=PF3D7_0601900;coverage_threshold_of.5.reads_at_edge_of_window
Pf3D7_06_v3	Chappell_et_al_UTR_finder	3UTR	81532	82608	.	-	.	Parent=PF3D7_0602000;coverage_threshold_of.5.reads_at_edge_of_window
Pf3D7_06_v3	Chappell_et_al_UTR_finder	3UTR	96669	97247	.	+	.	Parent=PF3D7_0602100;coverage_threshold_of.5.reads_at_edge_of_window
Pf3D7_06_v3	Chappell_et_al_UTR_finder	3UTR	98952	99410	.	+	.	Parent=PF3D7_0602200;coverage_threshold_of.5.reads_at_edge_of_window
Pf3D7_06_v3	Chappell_et_al_UTR_finder	3UTR	101350	101384	.	-	.	Parent=PF3D7_0602400;coverage_threshold_of.5.reads_at_edge_of_window
Pf3D7_06_v3	Chappell_et_al_UTR_finder	3UTR	106643	107401	.	+	.	Parent=PF3D7_0602500;coverage_threshold_of.25.reads_at_edge_of_window
Pf3D7_06_v3	Chappell_et_al_UTR_finder	3UTR	106703	107036	.	-	.	Parent=PF3D7_0602600;coverage_threshold_of.10.reads_at_edge_of_window
Pf3D7_06_v3	Chappell_et_al_UTR_finder	3UTR	113592	113823	.	-	.	Parent=PF3D7_0602700;coverage_threshold_of.5.reads_at_edge_of_window
Pf3D7_06_v3	Chappell_et_al_UTR_finder	3UTR	118025	118379	.	+	.	Parent=PF3D7_0602800;coverage_threshold_of.5.reads_at_edge_of_window
Pf3D7_06_v3	Chappell_et_al_UTR_finder	3UTR	118239	118637	.	-	.	Parent=PF3D7_0602900;coverage_threshold_of.10.reads_at_edge_of_window
Pf3D7_06_v3	Chappell_et_al_UTR_finder	3UTR	124413	124846	.	+	.	Parent=PF3D7_0603000;coverage_threshold_of.5.reads_at_edge_of_window
Pf3D7_06_v3	Chappell_et_al_UTR_finder	3UTR	125002	125457	.	-	.	Parent=PF3D7_0603100;coverage_threshold_of.5.reads_at_edge_of_window
Pf3D7_06_v3	Chappell_et_al_UTR_finder	3UTR	130037	130385	.	+	.	Parent=PF3D7_0603200;coverage_threshold_of.25.reads_at_edge_of_window
Pf3D7_06_v3	Chappell_et_al_UTR_finder	3UTR	130191	130328	.	-	.	Parent=PF3D7_0603300;coverage_threshold_of.5.reads_at_edge_of_window
Pf3D7_06_v3	Chappell_et_al_UTR_finder	3UTR	132888	133149	.	-	.	Parent=PF3D7_0603400;coverage_threshold_of.5.reads_at_edge_of_window
Pf3D7_06_v3	Chappell_et_al_UTR_finder	3UTR	140519	141013	.	+	.	Parent=PF3D7_0603500;coverage_threshold_of.5.reads_at_edge_of_window
Pf3D7_06_v3	Chappell_et_al_UTR_finder	3UTR	140777	141417	.	-	.	Parent=PF3D7_0603600;coverage_threshold_of.25.reads_at_edge_of_window
Pf3D7_06_v3	Chappell_et_al_UTR_finder	3UTR	152387	152471	.	+	.	Parent=PF3D7_0603700;coverage_threshold_of.25.reads_at_edge_of_window
Pf3D7_06_v3	Chappell_et_al_UTR_finder	3UTR	152505	152540	.	-	.	Parent=PF3D7_0603800;coverage_threshold_of.5.reads_at_edge_of_window
Pf3D7_06_v3	Chappell_et_al_UTR_finder	3UTR	160825	161253	.	-	.	Parent=PF3D7_0603900;coverage_threshold_of.10.reads_at_edge_of_window
Pf3D7_06_v3	Chappell_et_al_UTR_finder	3UTR	163582	163827	.	-	.	Parent=PF3D7_0604000;coverage_threshold_of.5.reads_at_edge_of_window
Pf3D7_06_v3	Chappell_et_al_UTR_finder	3UTR	170776	171300	.	-	.	Parent=PF3D7_0604100;coverage_threshold_of.5.reads_at_edge_of_window
Pf3D7_06_v3	Chappell_et_al_UTR_finder	3UTR	181482	181669	.	+	.	Parent=PF3D7_0604200;coverage_threshold_of.20.reads_at_edge_of_window
Pf3D7_06_v3	Chappell_et_al_UTR_finder	3UTR	184538	184760	.	+	.	Parent=PF3D7_0604300;coverage_threshold_of.5.reads_at_edge_of_window
Pf3D7_06_v3	Chappell_et_al_UTR_finder	3UTR	198079	198546	.	+	.	Parent=PF3D7_0604500;coverage_threshold_of.30.reads_at_edge_of_window
Pf3D7_06_v3	Chappell_et_al_UTR_finder	3UTR	204545	204639	.	-	.	Parent=PF3D7_0604700;coverage_threshold_of.5.reads_at_edge_of_window
Pf3D7_06_v3	Chappell_et_al_UTR_finder	3UTR	206807	206854	.	-	.	Parent=PF3D7_0604800;coverage_threshold_of.25.reads_at_edge_of_window
Pf3D7_06_v3	Chappell_et_al_UTR_finder	3UTR	212174	212414	.	-	.	Parent=PF3D7_0604900;coverage_threshold_of.5.reads_at_edge_of_window
Pf3D7_06_v3	Chappell_et_al_UTR_finder	3UTR	214143	214430	.	+	.	Parent=PF3D7_0605000;coverage_threshold_of.5.reads_at_edge_of_window
Pf3D7_06_v3	Chappell_et_al_UTR_finder	3UTR	219508	220338	.	+	.	Parent=PF3D7_0605100;coverage_threshold_of.5.reads_at_edge_of_window
Pf3D7_06_v3	Chappell_et_al_UTR_finder	3UTR	220100	220406	.	-	.	Parent=PF3D7_0605200;coverage_threshold_of.5.reads_at_edge_of_window
Pf3D7_06_v3	Chappell_et_al_UTR_finder	3UTR	224288	224529	.	+	.	Parent=PF3D7_0605300;coverage_threshold_of.10.reads_at_edge_of_window
Pf3D7_06_v3	Chappell_et_al_UTR_finder	3UTR	224446	224612	.	-	.	Parent=PF3D7_0605400;coverage_threshold_of.5.reads_at_edge_of_window
Pf3D7_06_v3	Chappell_et_al_UTR_finder	3UTR	237355	237810	.	-	.	Parent=PF3D7_0605800;coverage_threshold_of.5.reads_at_edge_of_window
Pf3D7_06_v3	Chappell_et_al_UTR_finder	3UTR	249167	249977	.	+	.	Parent=PF3D7_0605900;coverage_threshold_of.5.reads_at_edge_of_window
Pf3D7_06_v3	Chappell_et_al_UTR_finder	3UTR	249666	250611	.	-	.	Parent=PF3D7_0606000;coverage_threshold_of.5.reads_at_edge_of_window
Pf3D7_06_v3	Chappell_et_al_UTR_finder	3UTR	259975	260505	.	+	.	Parent=PF3D7_0606100;coverage_threshold_of.5.reads_at_edge_of_window
Pf3D7_06_v3	Chappell_et_al_UTR_finder	3UTR	260228	261030	.	-	.	Parent=PF3D7_0606200;coverage_threshold_of.5.reads_at_edge_of_window
Pf3D7_06_v3	Chappell_et_al_UTR_finder	3UTR	263195	263857	.	+	.	Parent=PF3D7_0606300;coverage_threshold_of.5.reads_at_edge_of_window
Pf3D7_06_v3	Chappell_et_al_UTR_finder	3UTR	264901	265838	.	-	.	Parent=PF3D7_0606500;coverage_threshold_of.5.reads_at_edge_of_window
Pf3D7_06_v3	Chappell_et_al_UTR_finder	3UTR	270150	270331	.	-	.	Parent=PF3D7_0606600;coverage_threshold_of.5.reads_at_edge_of_window
Pf3D7_06_v3	Chappell_et_al_UTR_finder	3UTR	287018	287880	.	+	.	Parent=PF3D7_0606700;coverage_threshold_of.5.reads_at_edge_of_window
Pf3D7_06_v3	Chappell_et_al_UTR_finder	3UTR	287041	288376	.	-	.	Parent=PF3D7_0606800;coverage_threshold_of.5.reads_at_edge_of_window
Pf3D7_06_v3	Chappell_et_al_UTR_finder	3UTR	290146	290425	.	-	.	Parent=PF3D7_0606900;coverage_threshold_of.5.reads_at_edge_of_window
Pf3D7_06_v3	Chappell_et_al_UTR_finder	3UTR	296798	297805	.	+	.	Parent=PF3D7_0607000;coverage_threshold_of.10.reads_at_edge_of_window
Pf3D7_06_v3	Chappell_et_al_UTR_finder	3UTR	301304	301873	.	-	.	Parent=PF3D7_0607200;coverage_threshold_of.5.reads_at_edge_of_window
Pf3D7_06_v3	Chappell_et_al_UTR_finder	3UTR	306043	306392	.	+	.	Parent=PF3D7_0607300;coverage_threshold_of.25.reads_at_edge_of_window
Pf3D7_06_v3	Chappell_et_al_UTR_finder	3UTR	306360	306383	.	-	.	Parent=PF3D7_0607400;coverage_threshold_of.5.reads_at_edge_of_window
Pf3D7_06_v3	Chappell_et_al_UTR_finder	3UTR	313116	313770	.	+	.	Parent=PF3D7_0607500;coverage_threshold_of.5.reads_at_edge_of_window
Pf3D7_06_v3	Chappell_et_al_UTR_finder	3UTR	311667	313855	.	-	.	Parent=PF3D7_0607600;coverage_threshold_of.25.reads_at_edge_of_window
Pf3D7_06_v3	Chappell_et_al_UTR_finder	3UTR	328999	329442	.	+	.	Parent=PF3D7_0607700;coverage_threshold_of.25.reads_at_edge_of_window
Pf3D7_06_v3	Chappell_et_al_UTR_finder	3UTR	329254	329536	.	-	.	Parent=PF3D7_0607800;coverage_threshold_of.5.reads_at_edge_of_window
Pf3D7_06_v3	Chappell_et_al_UTR_finder	3UTR	334935	335631	.	+	.	Parent=PF3D7_0607900;coverage_threshold_of.25.reads_at_edge_of_window
Pf3D7_06_v3	Chappell_et_al_UTR_finder	3UTR	341761	342148	.	+	.	Parent=PF3D7_0608100;coverage_threshold_of.25.reads_at_edge_of_window
Pf3D7_06_v3	Chappell_et_al_UTR_finder	3UTR	341804	341873	.	-	.	Parent=PF3D7_0608200;coverage_threshold_of.5.reads_at_edge_of_window
Pf3D7_06_v3	Chappell_et_al_UTR_finder	3UTR	347508	347812	.	+	.	Parent=PF3D7_0608300;coverage_threshold_of.40.reads_at_edge_of_window
Pf3D7_06_v3	Chappell_et_al_UTR_finder	3UTR	349372	349756	.	+	.	Parent=PF3D7_0608310;coverage_threshold_of.5.reads_at_edge_of_window
Pf3D7_06_v3	Chappell_et_al_UTR_finder	3UTR	349769	349945	.	-	.	Parent=PF3D7_0608400;coverage_threshold_of.5.reads_at_edge_of_window
Pf3D7_06_v3	Chappell_et_al_UTR_finder	3UTR	350697	351779	.	-	.	Parent=PF3D7_0608500;coverage_threshold_of.5.reads_at_edge_of_window
Pf3D7_06_v3	Chappell_et_al_UTR_finder	3UTR	356277	356424	.	+	.	Parent=PF3D7_0608600;coverage_threshold_of.5.reads_at_edge_of_window
Pf3D7_06_v3	Chappell_et_al_UTR_finder	3UTR	360204	361171	.	+	.	Parent=PF3D7_0608700;coverage_threshold_of.5.reads_at_edge_of_window
Pf3D7_06_v3	Chappell_et_al_UTR_finder	3UTR	363880	363964	.	+	.	Parent=PF3D7_0608800;coverage_threshold_of.5.reads_at_edge_of_window
Pf3D7_06_v3	Chappell_et_al_UTR_finder	3UTR	368460	368548	.	+	.	Parent=PF3D7_0608900;coverage_threshold_of.5.reads_at_edge_of_window
Pf3D7_06_v3	Chappell_et_al_UTR_finder	3UTR	388495	388626	.	+	.	Parent=PF3D7_0609000;coverage_threshold_of.5.reads_at_edge_of_window
Pf3D7_06_v3	Chappell_et_al_UTR_finder	3UTR	388540	388914	.	-	.	Parent=PF3D7_0609100;coverage_threshold_of.10.reads_at_edge_of_window
Pf3D7_06_v3	Chappell_et_al_UTR_finder	3UTR	394612	394770	.	+	.	Parent=PF3D7_0609200;coverage_threshold_of.5.reads_at_edge_of_window
Pf3D7_06_v3	Chappell_et_al_UTR_finder	3UTR	399290	399337	.	+	.	Parent=PF3D7_0609300;coverage_threshold_of.5.reads_at_edge_of_window
Pf3D7_06_v3	Chappell_et_al_UTR_finder	3UTR	399357	399812	.	-	.	Parent=PF3D7_0609400;coverage_threshold_of.10.reads_at_edge_of_window
Pf3D7_06_v3	Chappell_et_al_UTR_finder	3UTR	419782	420258	.	+	.	Parent=PF3D7_0609700;coverage_threshold_of.5.reads_at_edge_of_window
Pf3D7_06_v3	Chappell_et_al_UTR_finder	3UTR	420422	421156	.	-	.	Parent=PF3D7_0609800;coverage_threshold_of.5.reads_at_edge_of_window
Pf3D7_06_v3	Chappell_et_al_UTR_finder	3UTR	431859	432332	.	+	.	Parent=PF3D7_0609900;coverage_threshold_of.5.reads_at_edge_of_window
Pf3D7_06_v3	Chappell_et_al_UTR_finder	3UTR	434179	434270	.	+	.	Parent=PF3D7_0610000;coverage_threshold_of.15.reads_at_edge_of_window
Pf3D7_06_v3	Chappell_et_al_UTR_finder	3UTR	434240	434806	.	-	.	Parent=PF3D7_0610100;coverage_threshold_of.5.reads_at_edge_of_window
Pf3D7_06_v3	Chappell_et_al_UTR_finder	3UTR	437200	437662	.	-	.	Parent=PF3D7_0610200;coverage_threshold_of.5.reads_at_edge_of_window
Pf3D7_06_v3	Chappell_et_al_UTR_finder	3UTR	445158	445584	.	+	.	Parent=PF3D7_0610400;coverage_threshold_of.5.reads_at_edge_of_window
Pf3D7_06_v3	Chappell_et_al_UTR_finder	3UTR	444549	445760	.	-	.	Parent=PF3D7_0610500;coverage_threshold_of.25.reads_at_edge_of_window
Pf3D7_06_v3	Chappell_et_al_UTR_finder	3UTR	451462	452099	.	+	.	Parent=PF3D7_0610600;coverage_threshold_of.5.reads_at_edge_of_window
Pf3D7_06_v3	Chappell_et_al_UTR_finder	3UTR	455690	456422	.	+	.	Parent=PF3D7_0610800;coverage_threshold_of.5.reads_at_edge_of_window
Pf3D7_06_v3	Chappell_et_al_UTR_finder	3UTR	456064	456746	.	-	.	Parent=PF3D7_0610900;coverage_threshold_of.5.reads_at_edge_of_window
Pf3D7_06_v3	Chappell_et_al_UTR_finder	3UTR	463021	463563	.	-	.	Parent=PF3D7_0611000;coverage_threshold_of.5.reads_at_edge_of_window
Pf3D7_06_v3	Chappell_et_al_UTR_finder	3UTR	466047	466197	.	-	.	Parent=PF3D7_0611100;coverage_threshold_of.5.reads_at_edge_of_window
Pf3D7_06_v3	Chappell_et_al_UTR_finder	3UTR	468643	469157	.	+	.	Parent=PF3D7_0611200;coverage_threshold_of.5.reads_at_edge_of_window
Pf3D7_06_v3	Chappell_et_al_UTR_finder	3UTR	471225	471521	.	+	.	Parent=PF3D7_0611300;coverage_threshold_of.10.reads_at_edge_of_window
Pf3D7_06_v3	Chappell_et_al_UTR_finder	3UTR	471256	471657	.	-	.	Parent=PF3D7_0611400;coverage_threshold_of.15.reads_at_edge_of_window
Pf3D7_06_v3	Chappell_et_al_UTR_finder	3UTR	484649	485113	.	-	.	Parent=PF3D7_0611600;coverage_threshold_of.5.reads_at_edge_of_window
Pf3D7_06_v3	Chappell_et_al_UTR_finder	3UTR	488418	488578	.	-	.	Parent=PF3D7_0611700;coverage_threshold_of.5.reads_at_edge_of_window
Pf3D7_06_v3	Chappell_et_al_UTR_finder	3UTR	490750	490857	.	-	.	Parent=PF3D7_0611800;coverage_threshold_of.5.reads_at_edge_of_window
Pf3D7_06_v3	Chappell_et_al_UTR_finder	3UTR	507199	507593	.	+	.	Parent=PF3D7_0611900;coverage_threshold_of.5.reads_at_edge_of_window
Pf3D7_06_v3	Chappell_et_al_UTR_finder	3UTR	506386	507677	.	-	.	Parent=PF3D7_0612000;coverage_threshold_of.25.reads_at_edge_of_window
Pf3D7_06_v3	Chappell_et_al_UTR_finder	3UTR	508686	509159	.	-	.	Parent=PF3D7_0612100;coverage_threshold_of.5.reads_at_edge_of_window
Pf3D7_06_v3	Chappell_et_al_UTR_finder	3UTR	512392	512971	.	-	.	Parent=PF3D7_0612200;coverage_threshold_of.5.reads_at_edge_of_window
Pf3D7_06_v3	Chappell_et_al_UTR_finder	3UTR	521108	521138	.	+	.	Parent=PF3D7_0612300;coverage_threshold_of.35.reads_at_edge_of_window
Pf3D7_06_v3	Chappell_et_al_UTR_finder	3UTR	521939	522177	.	+	.	Parent=PF3D7_0612400;coverage_threshold_of.5.reads_at_edge_of_window
Pf3D7_06_v3	Chappell_et_al_UTR_finder	3UTR	522936	523656	.	-	.	Parent=PF3D7_0612600;coverage_threshold_of.30.reads_at_edge_of_window
Pf3D7_06_v3	Chappell_et_al_UTR_finder	3UTR	525736	525986	.	-	.	Parent=PF3D7_0612700;coverage_threshold_of.30.reads_at_edge_of_window
Pf3D7_06_v3	Chappell_et_al_UTR_finder	3UTR	527873	528059	.	-	.	Parent=PF3D7_0612800;coverage_threshold_of.5.reads_at_edge_of_window
Pf3D7_06_v3	Chappell_et_al_UTR_finder	3UTR	533187	533646	.	+	.	Parent=PF3D7_0612900;coverage_threshold_of.5.reads_at_edge_of_window
Pf3D7_06_v3	Chappell_et_al_UTR_finder	3UTR	533673	533906	.	-	.	Parent=PF3D7_0613000;coverage_threshold_of.5.reads_at_edge_of_window
Pf3D7_06_v3	Chappell_et_al_UTR_finder	3UTR	538586	539045	.	+	.	Parent=PF3D7_0613100;coverage_threshold_of.5.reads_at_edge_of_window
Pf3D7_06_v3	Chappell_et_al_UTR_finder	3UTR	539675	539954	.	+	.	Parent=PF3D7_0613200;coverage_threshold_of.5.reads_at_edge_of_window
Pf3D7_06_v3	Chappell_et_al_UTR_finder	3UTR	539725	540076	.	-	.	Parent=PF3D7_0613300;coverage_threshold_of.10.reads_at_edge_of_window
Pf3D7_06_v3	Chappell_et_al_UTR_finder	3UTR	547742	548162	.	+	.	Parent=PF3D7_0613400;coverage_threshold_of.5.reads_at_edge_of_window
Pf3D7_06_v3	Chappell_et_al_UTR_finder	3UTR	547900	548279	.	-	.	Parent=PF3D7_0613500;coverage_threshold_of.5.reads_at_edge_of_window
Pf3D7_06_v3	Chappell_et_al_UTR_finder	3UTR	558229	559142	.	+	.	Parent=PF3D7_0613600;coverage_threshold_of.5.reads_at_edge_of_window
Pf3D7_06_v3	Chappell_et_al_UTR_finder	3UTR	558835	559348	.	-	.	Parent=PF3D7_0613700;coverage_threshold_of.5.reads_at_edge_of_window
Pf3D7_06_v3	Chappell_et_al_UTR_finder	3UTR	578994	579231	.	+	.	Parent=PF3D7_0613800;coverage_threshold_of.5.reads_at_edge_of_window
Pf3D7_06_v3	Chappell_et_al_UTR_finder	3UTR	579250	579434	.	-	.	Parent=PF3D7_0613900;coverage_threshold_of.5.reads_at_edge_of_window
Pf3D7_06_v3	Chappell_et_al_UTR_finder	3UTR	586596	587018	.	-	.	Parent=PF3D7_0614000;coverage_threshold_of.5.reads_at_edge_of_window
Pf3D7_06_v3	Chappell_et_al_UTR_finder	3UTR	589090	589456	.	-	.	Parent=PF3D7_0614100;coverage_threshold_of.50.reads_at_edge_of_window
Pf3D7_06_v3	Chappell_et_al_UTR_finder	3UTR	593122	593171	.	-	.	Parent=PF3D7_0614200;coverage_threshold_of.5.reads_at_edge_of_window
Pf3D7_06_v3	Chappell_et_al_UTR_finder	3UTR	596483	597483	.	-	.	Parent=PF3D7_0614300;coverage_threshold_of.5.reads_at_edge_of_window
Pf3D7_06_v3	Chappell_et_al_UTR_finder	3UTR	605341	605863	.	+	.	Parent=PF3D7_0614400;coverage_threshold_of.15.reads_at_edge_of_window
Pf3D7_06_v3	Chappell_et_al_UTR_finder	3UTR	605437	606141	.	-	.	Parent=PF3D7_0614500;coverage_threshold_of.15.reads_at_edge_of_window
Pf3D7_06_v3	Chappell_et_al_UTR_finder	3UTR	609088	609257	.	-	.	Parent=PF3D7_0614600;coverage_threshold_of.10.reads_at_edge_of_window
Pf3D7_06_v3	Chappell_et_al_UTR_finder	3UTR	614399	614491	.	+	.	Parent=PF3D7_0614700;coverage_threshold_of.5.reads_at_edge_of_window
Pf3D7_06_v3	Chappell_et_al_UTR_finder	3UTR	615060	615296	.	-	.	Parent=PF3D7_0614800;coverage_threshold_of.5.reads_at_edge_of_window
Pf3D7_06_v3	Chappell_et_al_UTR_finder	3UTR	621537	622087	.	+	.	Parent=PF3D7_0614900;coverage_threshold_of.10.reads_at_edge_of_window
Pf3D7_06_v3	Chappell_et_al_UTR_finder	3UTR	622713	623014	.	+	.	Parent=PF3D7_0615000;coverage_threshold_of.5.reads_at_edge_of_window
Pf3D7_06_v3	Chappell_et_al_UTR_finder	3UTR	622767	623022	.	-	.	Parent=PF3D7_0615100;coverage_threshold_of.5.reads_at_edge_of_window
Pf3D7_06_v3	Chappell_et_al_UTR_finder	3UTR	630396	630955	.	-	.	Parent=PF3D7_0615400;coverage_threshold_of.5.reads_at_edge_of_window
Pf3D7_06_v3	Chappell_et_al_UTR_finder	3UTR	646170	646241	.	+	.	Parent=PF3D7_0615500;coverage_threshold_of.5.reads_at_edge_of_window
Pf3D7_06_v3	Chappell_et_al_UTR_finder	3UTR	646286	646636	.	-	.	Parent=PF3D7_0615600;coverage_threshold_of.5.reads_at_edge_of_window
Pf3D7_06_v3	Chappell_et_al_UTR_finder	3UTR	657637	657929	.	+	.	Parent=PF3D7_0615700;coverage_threshold_of.5.reads_at_edge_of_window
Pf3D7_06_v3	Chappell_et_al_UTR_finder	3UTR	657706	657938	.	-	.	Parent=PF3D7_0615800;coverage_threshold_of.5.reads_at_edge_of_window
Pf3D7_06_v3	Chappell_et_al_UTR_finder	3UTR	662372	662434	.	-	.	Parent=PF3D7_0615900;coverage_threshold_of.5.reads_at_edge_of_window
Pf3D7_06_v3	Chappell_et_al_UTR_finder	3UTR	671633	671828	.	+	.	Parent=PF3D7_0616000;coverage_threshold_of.10.reads_at_edge_of_window
Pf3D7_06_v3	Chappell_et_al_UTR_finder	3UTR	672755	672965	.	+	.	Parent=PF3D7_0616100;coverage_threshold_of.5.reads_at_edge_of_window
Pf3D7_06_v3	Chappell_et_al_UTR_finder	3UTR	676376	676647	.	+	.	Parent=PF3D7_0616200;coverage_threshold_of.25.reads_at_edge_of_window
Pf3D7_06_v3	Chappell_et_al_UTR_finder	3UTR	676559	676887	.	-	.	Parent=PF3D7_0616300;coverage_threshold_of.5.reads_at_edge_of_window
Pf3D7_06_v3	Chappell_et_al_UTR_finder	3UTR	683430	684110	.	+	.	Parent=PF3D7_0616400;coverage_threshold_of.5.reads_at_edge_of_window
Pf3D7_06_v3	Chappell_et_al_UTR_finder	3UTR	689086	689253	.	-	.	Parent=PF3D7_0616600;coverage_threshold_of.5.reads_at_edge_of_window
Pf3D7_06_v3	Chappell_et_al_UTR_finder	3UTR	691710	691768	.	-	.	Parent=PF3D7_0616700;coverage_threshold_of.5.reads_at_edge_of_window
Pf3D7_06_v3	Chappell_et_al_UTR_finder	3UTR	697495	698245	.	+	.	Parent=PF3D7_0616800;coverage_threshold_of.5.reads_at_edge_of_window
Pf3D7_06_v3	Chappell_et_al_UTR_finder	3UTR	703218	704220	.	+	.	Parent=PF3D7_0616900;coverage_threshold_of.25.reads_at_edge_of_window
Pf3D7_06_v3	Chappell_et_al_UTR_finder	3UTR	703477	704034	.	-	.	Parent=PF3D7_0617000;coverage_threshold_of.5.reads_at_edge_of_window
Pf3D7_06_v3	Chappell_et_al_UTR_finder	3UTR	714577	714669	.	+	.	Parent=PF3D7_0617100;coverage_threshold_of.5.reads_at_edge_of_window
Pf3D7_06_v3	Chappell_et_al_UTR_finder	3UTR	718918	720182	.	+	.	Parent=PF3D7_0617200;coverage_threshold_of.5.reads_at_edge_of_window
Pf3D7_06_v3	Chappell_et_al_UTR_finder	3UTR	721313	721721	.	+	.	Parent=PF3D7_0617300;coverage_threshold_of.5.reads_at_edge_of_window
Pf3D7_06_v3	Chappell_et_al_UTR_finder	3UTR	722377	723116	.	-	.	Parent=PF3D7_0617400;coverage_threshold_of.5.reads_at_edge_of_window
Pf3D7_06_v3	Chappell_et_al_UTR_finder	3UTR	738020	738258	.	-	.	Parent=PF3D7_0617600;coverage_threshold_of.5.reads_at_edge_of_window
Pf3D7_06_v3	Chappell_et_al_UTR_finder	3UTR	747329	748415	.	-	.	Parent=PF3D7_0617800;coverage_threshold_of.5.reads_at_edge_of_window
Pf3D7_06_v3	Chappell_et_al_UTR_finder	3UTR	754806	756429	.	+	.	Parent=PF3D7_0617900;coverage_threshold_of.5.reads_at_edge_of_window
Pf3D7_06_v3	Chappell_et_al_UTR_finder	3UTR	760997	761654	.	+	.	Parent=PF3D7_0618000;coverage_threshold_of.5.reads_at_edge_of_window
Pf3D7_06_v3	Chappell_et_al_UTR_finder	3UTR	764171	764548	.	+	.	Parent=PF3D7_0618100;coverage_threshold_of.10.reads_at_edge_of_window
Pf3D7_06_v3	Chappell_et_al_UTR_finder	3UTR	764260	764666	.	-	.	Parent=PF3D7_0618200;coverage_threshold_of.5.reads_at_edge_of_window
Pf3D7_06_v3	Chappell_et_al_UTR_finder	3UTR	769457	769944	.	+	.	Parent=PF3D7_0618300;coverage_threshold_of.5.reads_at_edge_of_window
Pf3D7_06_v3	Chappell_et_al_UTR_finder	3UTR	775471	776051	.	+	.	Parent=PF3D7_0618500;coverage_threshold_of.25.reads_at_edge_of_window
Pf3D7_06_v3	Chappell_et_al_UTR_finder	3UTR	779637	779988	.	+	.	Parent=PF3D7_0618700;coverage_threshold_of.25.reads_at_edge_of_window
Pf3D7_06_v3	Chappell_et_al_UTR_finder	3UTR	779480	779848	.	-	.	Parent=PF3D7_0618800;coverage_threshold_of.25.reads_at_edge_of_window
Pf3D7_06_v3	Chappell_et_al_UTR_finder	3UTR	788028	788588	.	+	.	Parent=PF3D7_0618900;coverage_threshold_of.5.reads_at_edge_of_window
Pf3D7_06_v3	Chappell_et_al_UTR_finder	3UTR	788061	788706	.	-	.	Parent=PF3D7_0619000;coverage_threshold_of.10.reads_at_edge_of_window
Pf3D7_06_v3	Chappell_et_al_UTR_finder	3UTR	798519	798904	.	+	.	Parent=PF3D7_0619100;coverage_threshold_of.5.reads_at_edge_of_window
Pf3D7_06_v3	Chappell_et_al_UTR_finder	3UTR	802790	803205	.	+	.	Parent=PF3D7_0619200;coverage_threshold_of.5.reads_at_edge_of_window
Pf3D7_06_v3	Chappell_et_al_UTR_finder	3UTR	802988	803373	.	-	.	Parent=PF3D7_0619300;coverage_threshold_of.5.reads_at_edge_of_window
Pf3D7_06_v3	Chappell_et_al_UTR_finder	3UTR	815190	815621	.	-	.	Parent=PF3D7_0619400;coverage_threshold_of.5.reads_at_edge_of_window
Pf3D7_06_v3	Chappell_et_al_UTR_finder	3UTR	819576	820068	.	-	.	Parent=PF3D7_0619500;coverage_threshold_of.5.reads_at_edge_of_window
Pf3D7_06_v3	Chappell_et_al_UTR_finder	3UTR	827773	828098	.	+	.	Parent=PF3D7_0619600;coverage_threshold_of.15.reads_at_edge_of_window
Pf3D7_06_v3	Chappell_et_al_UTR_finder	3UTR	828122	828198	.	-	.	Parent=PF3D7_0619700;coverage_threshold_of.10.reads_at_edge_of_window
Pf3D7_06_v3	Chappell_et_al_UTR_finder	3UTR	830916	831285	.	-	.	Parent=PF3D7_0619800;coverage_threshold_of.55.reads_at_edge_of_window
Pf3D7_06_v3	Chappell_et_al_UTR_finder	3UTR	841225	841672	.	+	.	Parent=PF3D7_0619900;coverage_threshold_of.5.reads_at_edge_of_window
Pf3D7_06_v3	Chappell_et_al_UTR_finder	3UTR	846158	846452	.	+	.	Parent=PF3D7_0620100;coverage_threshold_of.5.reads_at_edge_of_window
Pf3D7_06_v3	Chappell_et_al_UTR_finder	3UTR	848035	848404	.	-	.	Parent=PF3D7_0620300;coverage_threshold_of.5.reads_at_edge_of_window
Pf3D7_06_v3	Chappell_et_al_UTR_finder	3UTR	851162	851377	.	-	.	Parent=PF3D7_0620400;coverage_threshold_of.55.reads_at_edge_of_window
Pf3D7_06_v3	Chappell_et_al_UTR_finder	3UTR	857113	857324	.	+	.	Parent=PF3D7_0620500;coverage_threshold_of.20.reads_at_edge_of_window
Pf3D7_06_v3	Chappell_et_al_UTR_finder	3UTR	858611	858966	.	+	.	Parent=PF3D7_0620600;coverage_threshold_of.5.reads_at_edge_of_window
Pf3D7_06_v3	Chappell_et_al_UTR_finder	3UTR	858689	859025	.	-	.	Parent=PF3D7_0620700;coverage_threshold_of.5.reads_at_edge_of_window
Pf3D7_06_v3	Chappell_et_al_UTR_finder	3UTR	865417	865522	.	+	.	Parent=PF3D7_0621000;coverage_threshold_of.5.reads_at_edge_of_window
Pf3D7_06_v3	Chappell_et_al_UTR_finder	3UTR	865550	865844	.	-	.	Parent=PF3D7_0621100;coverage_threshold_of.5.reads_at_edge_of_window
Pf3D7_06_v3	Chappell_et_al_UTR_finder	3UTR	871089	871296	.	-	.	Parent=PF3D7_0621200;coverage_threshold_of.5.reads_at_edge_of_window
Pf3D7_06_v3	Chappell_et_al_UTR_finder	3UTR	876191	877670	.	+	.	Parent=PF3D7_0621300;coverage_threshold_of.25.reads_at_edge_of_window
Pf3D7_06_v3	Chappell_et_al_UTR_finder	3UTR	880785	880852	.	+	.	Parent=PF3D7_0621400;coverage_threshold_of.5.reads_at_edge_of_window
Pf3D7_06_v3	Chappell_et_al_UTR_finder	3UTR	882995	883145	.	+	.	Parent=PF3D7_0621500;coverage_threshold_of.5.reads_at_edge_of_window
Pf3D7_06_v3	Chappell_et_al_UTR_finder	3UTR	889615	890267	.	+	.	Parent=PF3D7_0621700;coverage_threshold_of.5.reads_at_edge_of_window
Pf3D7_06_v3	Chappell_et_al_UTR_finder	3UTR	892778	892882	.	+	.	Parent=PF3D7_0621800;coverage_threshold_of.5.reads_at_edge_of_window
Pf3D7_06_v3	Chappell_et_al_UTR_finder	3UTR	892883	893449	.	-	.	Parent=PF3D7_0621900;coverage_threshold_of.5.reads_at_edge_of_window
Pf3D7_06_v3	Chappell_et_al_UTR_finder	3UTR	897969	897983	.	+	.	Parent=PF3D7_0622000;coverage_threshold_of.10.reads_at_edge_of_window
Pf3D7_06_v3	Chappell_et_al_UTR_finder	3UTR	897970	898340	.	-	.	Parent=PF3D7_0622100;coverage_threshold_of.10.reads_at_edge_of_window
Pf3D7_06_v3	Chappell_et_al_UTR_finder	3UTR	903432	903739	.	-	.	Parent=PF3D7_0622200;coverage_threshold_of.5.reads_at_edge_of_window
Pf3D7_06_v3	Chappell_et_al_UTR_finder	3UTR	911097	911239	.	+	.	Parent=PF3D7_0622300;coverage_threshold_of.5.reads_at_edge_of_window
Pf3D7_06_v3	Chappell_et_al_UTR_finder	3UTR	911890	912177	.	+	.	Parent=PF3D7_0622400;coverage_threshold_of.15.reads_at_edge_of_window
Pf3D7_06_v3	Chappell_et_al_UTR_finder	3UTR	912197	912405	.	-	.	Parent=PF3D7_0622500;coverage_threshold_of.5.reads_at_edge_of_window
Pf3D7_06_v3	Chappell_et_al_UTR_finder	3UTR	915430	915450	.	+	.	Parent=PF3D7_0622600;coverage_threshold_of.5.reads_at_edge_of_window
Pf3D7_06_v3	Chappell_et_al_UTR_finder	3UTR	915905	915999	.	-	.	Parent=PF3D7_0622700;coverage_threshold_of.5.reads_at_edge_of_window
Pf3D7_06_v3	Chappell_et_al_UTR_finder	3UTR	924029	924649	.	+	.	Parent=PF3D7_0622800;coverage_threshold_of.5.reads_at_edge_of_window
Pf3D7_06_v3	Chappell_et_al_UTR_finder	3UTR	924060	925104	.	-	.	Parent=PF3D7_0622900;coverage_threshold_of.10.reads_at_edge_of_window
Pf3D7_06_v3	Chappell_et_al_UTR_finder	3UTR	936298	937067	.	-	.	Parent=PF3D7_0623000;coverage_threshold_of.5.reads_at_edge_of_window
Pf3D7_06_v3	Chappell_et_al_UTR_finder	3UTR	938917	939659	.	-	.	Parent=PF3D7_0623100;coverage_threshold_of.5.reads_at_edge_of_window
Pf3D7_06_v3	Chappell_et_al_UTR_finder	3UTR	947245	947629	.	+	.	Parent=PF3D7_0623200;coverage_threshold_of.25.reads_at_edge_of_window
Pf3D7_06_v3	Chappell_et_al_UTR_finder	3UTR	947121	947492	.	-	.	Parent=PF3D7_0623300;coverage_threshold_of.25.reads_at_edge_of_window
Pf3D7_06_v3	Chappell_et_al_UTR_finder	3UTR	952825	952905	.	-	.	Parent=PF3D7_0623500;coverage_threshold_of.5.reads_at_edge_of_window
Pf3D7_06_v3	Chappell_et_al_UTR_finder	3UTR	958757	958868	.	+	.	Parent=PF3D7_0623600;coverage_threshold_of.5.reads_at_edge_of_window
Pf3D7_06_v3	Chappell_et_al_UTR_finder	3UTR	958885	959131	.	-	.	Parent=PF3D7_0623700;coverage_threshold_of.5.reads_at_edge_of_window
Pf3D7_06_v3	Chappell_et_al_UTR_finder	3UTR	962886	963740	.	-	.	Parent=PF3D7_0623800;coverage_threshold_of.5.reads_at_edge_of_window
Pf3D7_06_v3	Chappell_et_al_UTR_finder	3UTR	978050	978525	.	+	.	Parent=PF3D7_0623900;coverage_threshold_of.5.reads_at_edge_of_window
Pf3D7_06_v3	Chappell_et_al_UTR_finder	3UTR	982548	983258	.	+	.	Parent=PF3D7_0624000;coverage_threshold_of.10.reads_at_edge_of_window
Pf3D7_06_v3	Chappell_et_al_UTR_finder	3UTR	984990	985562	.	+	.	Parent=PF3D7_0624100;coverage_threshold_of.25.reads_at_edge_of_window
Pf3D7_06_v3	Chappell_et_al_UTR_finder	3UTR	984837	985046	.	-	.	Parent=PF3D7_0624200;coverage_threshold_of.25.reads_at_edge_of_window
Pf3D7_06_v3	Chappell_et_al_UTR_finder	3UTR	989930	990374	.	-	.	Parent=PF3D7_0624400;coverage_threshold_of.5.reads_at_edge_of_window
Pf3D7_06_v3	Chappell_et_al_UTR_finder	3UTR	994554	996430	.	+	.	Parent=PF3D7_0624500;coverage_threshold_of.5.reads_at_edge_of_window
Pf3D7_06_v3	Chappell_et_al_UTR_finder	3UTR	1007684	1009457	.	+	.	Parent=PF3D7_0624600;coverage_threshold_of.25.reads_at_edge_of_window
Pf3D7_06_v3	Chappell_et_al_UTR_finder	3UTR	1008978	1009456	.	-	.	Parent=PF3D7_0624700;coverage_threshold_of.5.reads_at_edge_of_window
Pf3D7_06_v3	Chappell_et_al_UTR_finder	3UTR	1018445	1018905	.	+	.	Parent=PF3D7_0624900;coverage_threshold_of.5.reads_at_edge_of_window
Pf3D7_06_v3	Chappell_et_al_UTR_finder	3UTR	1021876	1022452	.	+	.	Parent=PF3D7_0625000;coverage_threshold_of.5.reads_at_edge_of_window
Pf3D7_06_v3	Chappell_et_al_UTR_finder	3UTR	1026337	1026740	.	+	.	Parent=PF3D7_0625200;coverage_threshold_of.10.reads_at_edge_of_window
Pf3D7_06_v3	Chappell_et_al_UTR_finder	3UTR	1026468	1026822	.	-	.	Parent=PF3D7_0625300;coverage_threshold_of.5.reads_at_edge_of_window
Pf3D7_06_v3	Chappell_et_al_UTR_finder	3UTR	1031969	1032535	.	-	.	Parent=PF3D7_0625400;coverage_threshold_of.5.reads_at_edge_of_window
Pf3D7_06_v3	Chappell_et_al_UTR_finder	3UTR	1036372	1037552	.	+	.	Parent=PF3D7_0625500;coverage_threshold_of.5.reads_at_edge_of_window
Pf3D7_06_v3	Chappell_et_al_UTR_finder	3UTR	1041551	1042004	.	+	.	Parent=PF3D7_0625600;coverage_threshold_of.5.reads_at_edge_of_window
Pf3D7_06_v3	Chappell_et_al_UTR_finder	3UTR	1042132	1042651	.	-	.	Parent=PF3D7_0625700;coverage_threshold_of.10.reads_at_edge_of_window
Pf3D7_06_v3	Chappell_et_al_UTR_finder	3UTR	1045475	1045953	.	+	.	Parent=PF3D7_0625800;coverage_threshold_of.5.reads_at_edge_of_window
Pf3D7_06_v3	Chappell_et_al_UTR_finder	3UTR	1048453	1048709	.	-	.	Parent=PF3D7_0626000;coverage_threshold_of.5.reads_at_edge_of_window
Pf3D7_06_v3	Chappell_et_al_UTR_finder	3UTR	1058530	1058812	.	+	.	Parent=PF3D7_0626100;coverage_threshold_of.25.reads_at_edge_of_window
Pf3D7_06_v3	Chappell_et_al_UTR_finder	3UTR	1058496	1058665	.	-	.	Parent=PF3D7_0626200;coverage_threshold_of.25.reads_at_edge_of_window
Pf3D7_06_v3	Chappell_et_al_UTR_finder	3UTR	1068627	1068640	.	+	.	Parent=PF3D7_0626400;coverage_threshold_of.5.reads_at_edge_of_window
Pf3D7_06_v3	Chappell_et_al_UTR_finder	3UTR	1073363	1073457	.	-	.	Parent=PF3D7_0626600;coverage_threshold_of.20.reads_at_edge_of_window
Pf3D7_06_v3	Chappell_et_al_UTR_finder	3UTR	1076137	1076871	.	+	.	Parent=PF3D7_0626700;coverage_threshold_of.5.reads_at_edge_of_window
Pf3D7_06_v3	Chappell_et_al_UTR_finder	3UTR	1081321	1082073	.	+	.	Parent=PF3D7_0626800;coverage_threshold_of.5.reads_at_edge_of_window
Pf3D7_06_v3	Chappell_et_al_UTR_finder	3UTR	1084029	1084389	.	+	.	Parent=PF3D7_0626900;coverage_threshold_of.5.reads_at_edge_of_window
Pf3D7_06_v3	Chappell_et_al_UTR_finder	3UTR	1084110	1084507	.	-	.	Parent=PF3D7_0627000;coverage_threshold_of.10.reads_at_edge_of_window
Pf3D7_06_v3	Chappell_et_al_UTR_finder	3UTR	1094329	1094389	.	+	.	Parent=PF3D7_0627100;coverage_threshold_of.5.reads_at_edge_of_window
Pf3D7_06_v3	Chappell_et_al_UTR_finder	3UTR	1094737	1095064	.	-	.	Parent=PF3D7_0627200;coverage_threshold_of.5.reads_at_edge_of_window
Pf3D7_06_v3	Chappell_et_al_UTR_finder	3UTR	1096654	1097299	.	-	.	Parent=PF3D7_0627300;coverage_threshold_of.15.reads_at_edge_of_window
Pf3D7_06_v3	Chappell_et_al_UTR_finder	3UTR	1099753	1100276	.	-	.	Parent=PF3D7_0627400;coverage_threshold_of.5.reads_at_edge_of_window
Pf3D7_06_v3	Chappell_et_al_UTR_finder	3UTR	1100997	1101733	.	-	.	Parent=PF3D7_0627500;coverage_threshold_of.5.reads_at_edge_of_window
Pf3D7_06_v3	Chappell_et_al_UTR_finder	3UTR	1105200	1105825	.	+	.	Parent=PF3D7_0627600;coverage_threshold_of.5.reads_at_edge_of_window
Pf3D7_06_v3	Chappell_et_al_UTR_finder	3UTR	1111641	1113416	.	+	.	Parent=PF3D7_0627700;coverage_threshold_of.5.reads_at_edge_of_window
Pf3D7_06_v3	Chappell_et_al_UTR_finder	3UTR	1113448	1114543	.	-	.	Parent=PF3D7_0627800;coverage_threshold_of.5.reads_at_edge_of_window
Pf3D7_06_v3	Chappell_et_al_UTR_finder	3UTR	1120859	1121193	.	+	.	Parent=PF3D7_0627900;coverage_threshold_of.20.reads_at_edge_of_window
Pf3D7_06_v3	Chappell_et_al_UTR_finder	3UTR	1122212	1122523	.	+	.	Parent=PF3D7_0628000;coverage_threshold_of.5.reads_at_edge_of_window
Pf3D7_06_v3	Chappell_et_al_UTR_finder	3UTR	1122322	1122800	.	-	.	Parent=PF3D7_0628100;coverage_threshold_of.5.reads_at_edge_of_window
Pf3D7_06_v3	Chappell_et_al_UTR_finder	3UTR	1169081	1169668	.	+	.	Parent=PF3D7_0628200;coverage_threshold_of.5.reads_at_edge_of_window
Pf3D7_06_v3	Chappell_et_al_UTR_finder	3UTR	1169270	1170812	.	-	.	Parent=PF3D7_0628300;coverage_threshold_of.5.reads_at_edge_of_window
Pf3D7_06_v3	Chappell_et_al_UTR_finder	3UTR	1178588	1178588	.	+	.	Parent=PF3D7_0628400;coverage_threshold_of.5.reads_at_edge_of_window
Pf3D7_06_v3	Chappell_et_al_UTR_finder	3UTR	1178630	1179052	.	-	.	Parent=PF3D7_0628500;coverage_threshold_of.5.reads_at_edge_of_window
Pf3D7_06_v3	Chappell_et_al_UTR_finder	3UTR	1180102	1180572	.	-	.	Parent=PF3D7_0628600;coverage_threshold_of.35.reads_at_edge_of_window
Pf3D7_06_v3	Chappell_et_al_UTR_finder	3UTR	1185618	1185887	.	+	.	Parent=PF3D7_0628700;coverage_threshold_of.10.reads_at_edge_of_window
Pf3D7_06_v3	Chappell_et_al_UTR_finder	3UTR	1184868	1185995	.	-	.	Parent=PF3D7_0628800;coverage_threshold_of.25.reads_at_edge_of_window
Pf3D7_06_v3	Chappell_et_al_UTR_finder	3UTR	1195429	1196040	.	-	.	Parent=PF3D7_0629100;coverage_threshold_of.5.reads_at_edge_of_window
Pf3D7_06_v3	Chappell_et_al_UTR_finder	3UTR	1198354	1199852	.	-	.	Parent=PF3D7_0629200;coverage_threshold_of.5.reads_at_edge_of_window
Pf3D7_06_v3	Chappell_et_al_UTR_finder	3UTR	1207782	1208175	.	+	.	Parent=PF3D7_0629300;coverage_threshold_of.5.reads_at_edge_of_window
Pf3D7_06_v3	Chappell_et_al_UTR_finder	3UTR	1212763	1213867	.	+	.	Parent=PF3D7_0629400;coverage_threshold_of.5.reads_at_edge_of_window
Pf3D7_06_v3	Chappell_et_al_UTR_finder	3UTR	1213102	1213947	.	-	.	Parent=PF3D7_0629500;coverage_threshold_of.5.reads_at_edge_of_window
Pf3D7_06_v3	Chappell_et_al_UTR_finder	3UTR	1219252	1219766	.	+	.	Parent=PF3D7_0629600;coverage_threshold_of.5.reads_at_edge_of_window
Pf3D7_06_v3	Chappell_et_al_UTR_finder	3UTR	1242923	1243267	.	+	.	Parent=PF3D7_0629700;coverage_threshold_of.5.reads_at_edge_of_window
Pf3D7_06_v3	Chappell_et_al_UTR_finder	3UTR	1243321	1243579	.	-	.	Parent=PF3D7_0629800;coverage_threshold_of.5.reads_at_edge_of_window
Pf3D7_06_v3	Chappell_et_al_UTR_finder	3UTR	1254330	1254906	.	-	.	Parent=PF3D7_0630100;coverage_threshold_of.5.reads_at_edge_of_window
Pf3D7_06_v3	Chappell_et_al_UTR_finder	3UTR	1260163	1260397	.	-	.	Parent=PF3D7_0630300;coverage_threshold_of.5.reads_at_edge_of_window
Pf3D7_06_v3	Chappell_et_al_UTR_finder	3UTR	1271808	1272362	.	-	.	Parent=PF3D7_0630400;coverage_threshold_of.5.reads_at_edge_of_window
Pf3D7_06_v3	Chappell_et_al_UTR_finder	3UTR	1277826	1278363	.	+	.	Parent=PF3D7_0630500;coverage_threshold_of.5.reads_at_edge_of_window
Pf3D7_06_v3	Chappell_et_al_UTR_finder	3UTR	1283247	1283475	.	+	.	Parent=PF3D7_0630600;coverage_threshold_of.5.reads_at_edge_of_window
Pf3D7_06_v3	Chappell_et_al_UTR_finder	3UTR	1287032	1287109	.	+	.	Parent=PF3D7_0630700;coverage_threshold_of.5.reads_at_edge_of_window
Pf3D7_06_v3	Chappell_et_al_UTR_finder	3UTR	1290806	1290942	.	+	.	Parent=PF3D7_0630800;coverage_threshold_of.10.reads_at_edge_of_window
Pf3D7_06_v3	Chappell_et_al_UTR_finder	3UTR	1290623	1291034	.	-	.	Parent=PF3D7_0630900;coverage_threshold_of.25.reads_at_edge_of_window
Pf3D7_06_v3	Chappell_et_al_UTR_finder	3UTR	1296332	1296496	.	+	.	Parent=PF3D7_0631000;coverage_threshold_of.5.reads_at_edge_of_window
Pf3D7_06_v3	Chappell_et_al_UTR_finder	3UTR	1299374	1300414	.	+	.	Parent=PF3D7_0631100;coverage_threshold_of.5.reads_at_edge_of_window
Pf3D7_07_v3	Chappell_et_al_UTR_finder	3UTR	49107	49535	.	+	.	Parent=PF3D7_0700800;coverage_threshold_of.5.reads_at_edge_of_window
Pf3D7_07_v3	Chappell_et_al_UTR_finder	3UTR	71861	72205	.	+	.	Parent=PF3D7_0701600;coverage_threshold_of.5.reads_at_edge_of_window
Pf3D7_07_v3	Chappell_et_al_UTR_finder	3UTR	79450	79889	.	-	.	Parent=PF3D7_0701900;coverage_threshold_of.5.reads_at_edge_of_window
Pf3D7_07_v3	Chappell_et_al_UTR_finder	3UTR	85675	86436	.	+	.	Parent=PF3D7_0702000;coverage_threshold_of.5.reads_at_edge_of_window
Pf3D7_07_v3	Chappell_et_al_UTR_finder	3UTR	91731	91866	.	-	.	Parent=PF3D7_0702200;coverage_threshold_of.5.reads_at_edge_of_window
Pf3D7_07_v3	Chappell_et_al_UTR_finder	3UTR	98731	99176	.	+	.	Parent=PF3D7_0702300;coverage_threshold_of.5.reads_at_edge_of_window
Pf3D7_07_v3	Chappell_et_al_UTR_finder	3UTR	102286	103399	.	+	.	Parent=PF3D7_0702400;coverage_threshold_of.5.reads_at_edge_of_window
Pf3D7_07_v3	Chappell_et_al_UTR_finder	3UTR	104012	104956	.	-	.	Parent=PF3D7_0702500;coverage_threshold_of.5.reads_at_edge_of_window
Pf3D7_07_v3	Chappell_et_al_UTR_finder	3UTR	112576	113143	.	-	.	Parent=PF3D7_0702900;coverage_threshold_of.5.reads_at_edge_of_window
Pf3D7_07_v3	Chappell_et_al_UTR_finder	3UTR	120771	120892	.	+	.	Parent=PF3D7_0703000;coverage_threshold_of.5.reads_at_edge_of_window
Pf3D7_07_v3	Chappell_et_al_UTR_finder	3UTR	121957	122407	.	+	.	Parent=PF3D7_0703100;coverage_threshold_of.5.reads_at_edge_of_window
Pf3D7_07_v3	Chappell_et_al_UTR_finder	3UTR	122013	122512	.	-	.	Parent=PF3D7_0703200;coverage_threshold_of.5.reads_at_edge_of_window
Pf3D7_07_v3	Chappell_et_al_UTR_finder	3UTR	128981	129083	.	+	.	Parent=PF3D7_0703300;coverage_threshold_of.5.reads_at_edge_of_window
Pf3D7_07_v3	Chappell_et_al_UTR_finder	3UTR	129160	129369	.	-	.	Parent=PF3D7_0703400;coverage_threshold_of.5.reads_at_edge_of_window
Pf3D7_07_v3	Chappell_et_al_UTR_finder	3UTR	142506	143247	.	+	.	Parent=PF3D7_0703500;coverage_threshold_of.5.reads_at_edge_of_window
Pf3D7_07_v3	Chappell_et_al_UTR_finder	3UTR	145954	146565	.	+	.	Parent=PF3D7_0703600;coverage_threshold_of.5.reads_at_edge_of_window
Pf3D7_07_v3	Chappell_et_al_UTR_finder	3UTR	146573	146644	.	-	.	Parent=PF3D7_0703700;coverage_threshold_of.5.reads_at_edge_of_window
Pf3D7_07_v3	Chappell_et_al_UTR_finder	3UTR	153119	153319	.	-	.	Parent=PF3D7_0703900;coverage_threshold_of.5.reads_at_edge_of_window
Pf3D7_07_v3	Chappell_et_al_UTR_finder	3UTR	167240	167488	.	-	.	Parent=PF3D7_0704000;coverage_threshold_of.10.reads_at_edge_of_window
Pf3D7_07_v3	Chappell_et_al_UTR_finder	3UTR	190716	191155	.	+	.	Parent=PF3D7_0704100;coverage_threshold_of.5.reads_at_edge_of_window
Pf3D7_07_v3	Chappell_et_al_UTR_finder	3UTR	190990	191308	.	-	.	Parent=PF3D7_0704200;coverage_threshold_of.5.reads_at_edge_of_window
Pf3D7_07_v3	Chappell_et_al_UTR_finder	3UTR	203250	203802	.	+	.	Parent=PF3D7_0704300;coverage_threshold_of.5.reads_at_edge_of_window
Pf3D7_07_v3	Chappell_et_al_UTR_finder	3UTR	207751	208447	.	+	.	Parent=PF3D7_0704400;coverage_threshold_of.10.reads_at_edge_of_window
Pf3D7_07_v3	Chappell_et_al_UTR_finder	3UTR	207891	208689	.	-	.	Parent=PF3D7_0704500;coverage_threshold_of.15.reads_at_edge_of_window
Pf3D7_07_v3	Chappell_et_al_UTR_finder	3UTR	214949	216023	.	-	.	Parent=PF3D7_0704600;coverage_threshold_of.5.reads_at_edge_of_window
Pf3D7_07_v3	Chappell_et_al_UTR_finder	3UTR	237415	237763	.	+	.	Parent=PF3D7_0704700;coverage_threshold_of.5.reads_at_edge_of_window
Pf3D7_07_v3	Chappell_et_al_UTR_finder	3UTR	237810	238158	.	-	.	Parent=PF3D7_0704800;coverage_threshold_of.5.reads_at_edge_of_window
Pf3D7_07_v3	Chappell_et_al_UTR_finder	3UTR	245497	246258	.	-	.	Parent=PF3D7_0705000;coverage_threshold_of.10.reads_at_edge_of_window
Pf3D7_07_v3	Chappell_et_al_UTR_finder	3UTR	255252	255484	.	+	.	Parent=PF3D7_0705100;coverage_threshold_of.5.reads_at_edge_of_window
Pf3D7_07_v3	Chappell_et_al_UTR_finder	3UTR	260685	260931	.	+	.	Parent=PF3D7_0705200;coverage_threshold_of.5.reads_at_edge_of_window
Pf3D7_07_v3	Chappell_et_al_UTR_finder	3UTR	264455	264630	.	+	.	Parent=PF3D7_0705300;coverage_threshold_of.5.reads_at_edge_of_window
Pf3D7_07_v3	Chappell_et_al_UTR_finder	3UTR	264682	264972	.	-	.	Parent=PF3D7_0705400;coverage_threshold_of.5.reads_at_edge_of_window
Pf3D7_07_v3	Chappell_et_al_UTR_finder	3UTR	269635	270021	.	-	.	Parent=PF3D7_0705500;coverage_threshold_of.5.reads_at_edge_of_window
Pf3D7_07_v3	Chappell_et_al_UTR_finder	3UTR	280570	281034	.	-	.	Parent=PF3D7_0705600;coverage_threshold_of.5.reads_at_edge_of_window
Pf3D7_07_v3	Chappell_et_al_UTR_finder	3UTR	285012	285471	.	-	.	Parent=PF3D7_0705700;coverage_threshold_of.5.reads_at_edge_of_window
Pf3D7_07_v3	Chappell_et_al_UTR_finder	3UTR	289460	290099	.	-	.	Parent=PF3D7_0705900;coverage_threshold_of.5.reads_at_edge_of_window
Pf3D7_07_v3	Chappell_et_al_UTR_finder	3UTR	297090	297493	.	+	.	Parent=PF3D7_0706000;coverage_threshold_of.20.reads_at_edge_of_window
Pf3D7_07_v3	Chappell_et_al_UTR_finder	3UTR	297233	297505	.	-	.	Parent=PF3D7_0706100;coverage_threshold_of.5.reads_at_edge_of_window
Pf3D7_07_v3	Chappell_et_al_UTR_finder	3UTR	304756	305242	.	+	.	Parent=PF3D7_0706200;coverage_threshold_of.5.reads_at_edge_of_window
Pf3D7_07_v3	Chappell_et_al_UTR_finder	3UTR	306033	306466	.	+	.	Parent=PF3D7_0706300;coverage_threshold_of.5.reads_at_edge_of_window
Pf3D7_07_v3	Chappell_et_al_UTR_finder	3UTR	306475	306854	.	-	.	Parent=PF3D7_0706400;coverage_threshold_of.15.reads_at_edge_of_window
Pf3D7_07_v3	Chappell_et_al_UTR_finder	3UTR	309725	309901	.	-	.	Parent=PF3D7_0706500;coverage_threshold_of.5.reads_at_edge_of_window
Pf3D7_07_v3	Chappell_et_al_UTR_finder	3UTR	322282	322639	.	+	.	Parent=PF3D7_0706600;coverage_threshold_of.10.reads_at_edge_of_window
Pf3D7_07_v3	Chappell_et_al_UTR_finder	3UTR	329719	329935	.	-	.	Parent=PF3D7_0707200;coverage_threshold_of.5.reads_at_edge_of_window
Pf3D7_07_v3	Chappell_et_al_UTR_finder	3UTR	342084	343059	.	+	.	Parent=PF3D7_0707300;coverage_threshold_of.5.reads_at_edge_of_window
Pf3D7_07_v3	Chappell_et_al_UTR_finder	3UTR	345904	346688	.	+	.	Parent=PF3D7_0707400;coverage_threshold_of.5.reads_at_edge_of_window
Pf3D7_07_v3	Chappell_et_al_UTR_finder	3UTR	353083	353625	.	+	.	Parent=PF3D7_0707500;coverage_threshold_of.5.reads_at_edge_of_window
Pf3D7_07_v3	Chappell_et_al_UTR_finder	3UTR	354721	355465	.	+	.	Parent=PF3D7_0707600;coverage_threshold_of.5.reads_at_edge_of_window
Pf3D7_07_v3	Chappell_et_al_UTR_finder	3UTR	360586	360641	.	+	.	Parent=PF3D7_0707700;coverage_threshold_of.5.reads_at_edge_of_window
Pf3D7_07_v3	Chappell_et_al_UTR_finder	3UTR	365780	365795	.	+	.	Parent=PF3D7_0707800;coverage_threshold_of.5.reads_at_edge_of_window
Pf3D7_07_v3	Chappell_et_al_UTR_finder	3UTR	367709	368080	.	+	.	Parent=PF3D7_0707900;coverage_threshold_of.5.reads_at_edge_of_window
Pf3D7_07_v3	Chappell_et_al_UTR_finder	3UTR	371673	372081	.	+	.	Parent=PF3D7_0708000;coverage_threshold_of.5.reads_at_edge_of_window
Pf3D7_07_v3	Chappell_et_al_UTR_finder	3UTR	372302	372896	.	-	.	Parent=PF3D7_0708100;coverage_threshold_of.10.reads_at_edge_of_window
Pf3D7_07_v3	Chappell_et_al_UTR_finder	3UTR	379306	379642	.	+	.	Parent=PF3D7_0708300;coverage_threshold_of.5.reads_at_edge_of_window
Pf3D7_07_v3	Chappell_et_al_UTR_finder	3UTR	384615	385546	.	+	.	Parent=PF3D7_0708400;coverage_threshold_of.15.reads_at_edge_of_window
Pf3D7_07_v3	Chappell_et_al_UTR_finder	3UTR	385186	385582	.	-	.	Parent=PF3D7_0708500;coverage_threshold_of.5.reads_at_edge_of_window
Pf3D7_07_v3	Chappell_et_al_UTR_finder	3UTR	390832	391501	.	-	.	Parent=PF3D7_0708700;coverage_threshold_of.5.reads_at_edge_of_window
Pf3D7_07_v3	Chappell_et_al_UTR_finder	3UTR	398333	399112	.	+	.	Parent=PF3D7_0708800;coverage_threshold_of.5.reads_at_edge_of_window
Pf3D7_07_v3	Chappell_et_al_UTR_finder	3UTR	398963	399289	.	-	.	Parent=PF3D7_0708900;coverage_threshold_of.5.reads_at_edge_of_window
Pf3D7_07_v3	Chappell_et_al_UTR_finder	3UTR	406318	406341	.	+	.	Parent=PF3D7_0709000;coverage_threshold_of.5.reads_at_edge_of_window
Pf3D7_07_v3	Chappell_et_al_UTR_finder	3UTR	411962	412040	.	+	.	Parent=PF3D7_0709100;coverage_threshold_of.20.reads_at_edge_of_window
Pf3D7_07_v3	Chappell_et_al_UTR_finder	3UTR	412092	412342	.	-	.	Parent=PF3D7_0709200;coverage_threshold_of.5.reads_at_edge_of_window
Pf3D7_07_v3	Chappell_et_al_UTR_finder	3UTR	422674	423235	.	-	.	Parent=PF3D7_0709400;coverage_threshold_of.5.reads_at_edge_of_window
Pf3D7_07_v3	Chappell_et_al_UTR_finder	3UTR	429347	429738	.	+	.	Parent=PF3D7_0709500;coverage_threshold_of.5.reads_at_edge_of_window
Pf3D7_07_v3	Chappell_et_al_UTR_finder	3UTR	429537	429856	.	-	.	Parent=PF3D7_0709600;coverage_threshold_of.5.reads_at_edge_of_window
Pf3D7_07_v3	Chappell_et_al_UTR_finder	3UTR	434748	435088	.	-	.	Parent=PF3D7_0709700;coverage_threshold_of.5.reads_at_edge_of_window
Pf3D7_07_v3	Chappell_et_al_UTR_finder	3UTR	438095	438431	.	+	.	Parent=PF3D7_0709800;coverage_threshold_of.5.reads_at_edge_of_window
Pf3D7_07_v3	Chappell_et_al_UTR_finder	3UTR	438115	438556	.	-	.	Parent=PF3D7_0709900;coverage_threshold_of.5.reads_at_edge_of_window
Pf3D7_07_v3	Chappell_et_al_UTR_finder	3UTR	447209	447514	.	-	.	Parent=PF3D7_0710000;coverage_threshold_of.5.reads_at_edge_of_window
Pf3D7_07_v3	Chappell_et_al_UTR_finder	3UTR	461437	461959	.	+	.	Parent=PF3D7_0710100;coverage_threshold_of.5.reads_at_edge_of_window
Pf3D7_07_v3	Chappell_et_al_UTR_finder	3UTR	471838	472293	.	+	.	Parent=PF3D7_0710200;coverage_threshold_of.10.reads_at_edge_of_window
Pf3D7_07_v3	Chappell_et_al_UTR_finder	3UTR	472306	472500	.	-	.	Parent=PF3D7_0710300;coverage_threshold_of.5.reads_at_edge_of_window
Pf3D7_07_v3	Chappell_et_al_UTR_finder	3UTR	475721	475968	.	+	.	Parent=PF3D7_0710400;coverage_threshold_of.10.reads_at_edge_of_window
Pf3D7_07_v3	Chappell_et_al_UTR_finder	3UTR	475796	476115	.	-	.	Parent=PF3D7_0710500;coverage_threshold_of.10.reads_at_edge_of_window
Pf3D7_07_v3	Chappell_et_al_UTR_finder	3UTR	478345	478467	.	-	.	Parent=PF3D7_0710600;coverage_threshold_of.5.reads_at_edge_of_window
Pf3D7_07_v3	Chappell_et_al_UTR_finder	3UTR	480710	481368	.	-	.	Parent=PF3D7_0710700;coverage_threshold_of.5.reads_at_edge_of_window
Pf3D7_07_v3	Chappell_et_al_UTR_finder	3UTR	482351	482700	.	-	.	Parent=PF3D7_0710800;coverage_threshold_of.30.reads_at_edge_of_window
Pf3D7_07_v3	Chappell_et_al_UTR_finder	3UTR	486038	486321	.	+	.	Parent=PF3D7_0710900;coverage_threshold_of.5.reads_at_edge_of_window
Pf3D7_07_v3	Chappell_et_al_UTR_finder	3UTR	486497	487280	.	-	.	Parent=PF3D7_0711000;coverage_threshold_of.5.reads_at_edge_of_window
Pf3D7_07_v3	Chappell_et_al_UTR_finder	3UTR	491933	492518	.	-	.	Parent=PF3D7_0711100;coverage_threshold_of.5.reads_at_edge_of_window
Pf3D7_07_v3	Chappell_et_al_UTR_finder	3UTR	498241	498596	.	+	.	Parent=PF3D7_0711200;coverage_threshold_of.5.reads_at_edge_of_window
Pf3D7_07_v3	Chappell_et_al_UTR_finder	3UTR	499696	500245	.	+	.	Parent=PF3D7_0711300;coverage_threshold_of.5.reads_at_edge_of_window
Pf3D7_07_v3	Chappell_et_al_UTR_finder	3UTR	500019	500407	.	-	.	Parent=PF3D7_0711400;coverage_threshold_of.5.reads_at_edge_of_window
Pf3D7_07_v3	Chappell_et_al_UTR_finder	3UTR	507312	507864	.	+	.	Parent=PF3D7_0711500;coverage_threshold_of.5.reads_at_edge_of_window
Pf3D7_07_v3	Chappell_et_al_UTR_finder	3UTR	606441	606780	.	+	.	Parent=PF3D7_0713100;coverage_threshold_of.5.reads_at_edge_of_window
Pf3D7_07_v3	Chappell_et_al_UTR_finder	3UTR	606547	607110	.	-	.	Parent=PF3D7_0713200;coverage_threshold_of.5.reads_at_edge_of_window
Pf3D7_07_v3	Chappell_et_al_UTR_finder	3UTR	613741	613810	.	+	.	Parent=PF3D7_0713400;coverage_threshold_of.10.reads_at_edge_of_window
Pf3D7_07_v3	Chappell_et_al_UTR_finder	3UTR	617250	617804	.	+	.	Parent=PF3D7_0713500;coverage_threshold_of.25.reads_at_edge_of_window
Pf3D7_07_v3	Chappell_et_al_UTR_finder	3UTR	620868	621078	.	+	.	Parent=PF3D7_0713600;coverage_threshold_of.5.reads_at_edge_of_window
Pf3D7_07_v3	Chappell_et_al_UTR_finder	3UTR	621090	621462	.	-	.	Parent=PF3D7_0713700;coverage_threshold_of.5.reads_at_edge_of_window
Pf3D7_07_v3	Chappell_et_al_UTR_finder	3UTR	623870	624378	.	-	.	Parent=PF3D7_0713800;coverage_threshold_of.5.reads_at_edge_of_window
Pf3D7_07_v3	Chappell_et_al_UTR_finder	3UTR	626391	627066	.	-	.	Parent=PF3D7_0713900;coverage_threshold_of.15.reads_at_edge_of_window
Pf3D7_07_v3	Chappell_et_al_UTR_finder	3UTR	642200	643100	.	-	.	Parent=PF3D7_0714000;coverage_threshold_of.5.reads_at_edge_of_window
Pf3D7_07_v3	Chappell_et_al_UTR_finder	3UTR	654920	655136	.	+	.	Parent=PF3D7_0714200;coverage_threshold_of.5.reads_at_edge_of_window
Pf3D7_07_v3	Chappell_et_al_UTR_finder	3UTR	661670	662123	.	+	.	Parent=PF3D7_0714300;coverage_threshold_of.5.reads_at_edge_of_window
Pf3D7_07_v3	Chappell_et_al_UTR_finder	3UTR	662068	662283	.	-	.	Parent=PF3D7_0714400;coverage_threshold_of.5.reads_at_edge_of_window
Pf3D7_07_v3	Chappell_et_al_UTR_finder	3UTR	666168	667474	.	+	.	Parent=PF3D7_0714500;coverage_threshold_of.55.reads_at_edge_of_window
Pf3D7_07_v3	Chappell_et_al_UTR_finder	3UTR	669713	670119	.	+	.	Parent=PF3D7_0714600;coverage_threshold_of.5.reads_at_edge_of_window
Pf3D7_07_v3	Chappell_et_al_UTR_finder	3UTR	674420	674476	.	+	.	Parent=PF3D7_0715000;coverage_threshold_of.5.reads_at_edge_of_window
Pf3D7_07_v3	Chappell_et_al_UTR_finder	3UTR	674505	674609	.	-	.	Parent=PF3D7_0715100;coverage_threshold_of.5.reads_at_edge_of_window
Pf3D7_07_v3	Chappell_et_al_UTR_finder	3UTR	675522	676060	.	-	.	Parent=PF3D7_0715200;coverage_threshold_of.10.reads_at_edge_of_window
Pf3D7_07_v3	Chappell_et_al_UTR_finder	3UTR	683130	684538	.	-	.	Parent=PF3D7_0715300;coverage_threshold_of.5.reads_at_edge_of_window
Pf3D7_07_v3	Chappell_et_al_UTR_finder	3UTR	687618	687890	.	-	.	Parent=PF3D7_0715400;coverage_threshold_of.5.reads_at_edge_of_window
Pf3D7_07_v3	Chappell_et_al_UTR_finder	3UTR	689176	689542	.	-	.	Parent=PF3D7_0715500;coverage_threshold_of.50.reads_at_edge_of_window
Pf3D7_07_v3	Chappell_et_al_UTR_finder	3UTR	693333	693820	.	+	.	Parent=PF3D7_0715600;coverage_threshold_of.5.reads_at_edge_of_window
Pf3D7_07_v3	Chappell_et_al_UTR_finder	3UTR	694883	695200	.	+	.	Parent=PF3D7_0715700;coverage_threshold_of.5.reads_at_edge_of_window
Pf3D7_07_v3	Chappell_et_al_UTR_finder	3UTR	695091	695599	.	-	.	Parent=PF3D7_0715800;coverage_threshold_of.5.reads_at_edge_of_window
Pf3D7_07_v3	Chappell_et_al_UTR_finder	3UTR	700910	701574	.	+	.	Parent=PF3D7_0715900;coverage_threshold_of.5.reads_at_edge_of_window
Pf3D7_07_v3	Chappell_et_al_UTR_finder	3UTR	706585	706721	.	+	.	Parent=PF3D7_0716000;coverage_threshold_of.10.reads_at_edge_of_window
Pf3D7_07_v3	Chappell_et_al_UTR_finder	3UTR	706991	707698	.	-	.	Parent=PF3D7_0716100;coverage_threshold_of.5.reads_at_edge_of_window
Pf3D7_07_v3	Chappell_et_al_UTR_finder	3UTR	714968	715046	.	+	.	Parent=PF3D7_0716200;coverage_threshold_of.5.reads_at_edge_of_window
Pf3D7_07_v3	Chappell_et_al_UTR_finder	3UTR	718969	719340	.	+	.	Parent=PF3D7_0716300;coverage_threshold_of.15.reads_at_edge_of_window
Pf3D7_07_v3	Chappell_et_al_UTR_finder	3UTR	721468	721623	.	+	.	Parent=PF3D7_0716400;coverage_threshold_of.100.reads_at_edge_of_window
Pf3D7_07_v3	Chappell_et_al_UTR_finder	3UTR	724716	725068	.	+	.	Parent=PF3D7_0716500;coverage_threshold_of.5.reads_at_edge_of_window
Pf3D7_07_v3	Chappell_et_al_UTR_finder	3UTR	727220	727476	.	+	.	Parent=PF3D7_0716600;coverage_threshold_of.5.reads_at_edge_of_window
Pf3D7_07_v3	Chappell_et_al_UTR_finder	3UTR	731127	731148	.	+	.	Parent=PF3D7_0716700;coverage_threshold_of.5.reads_at_edge_of_window
Pf3D7_07_v3	Chappell_et_al_UTR_finder	3UTR	731974	732069	.	-	.	Parent=PF3D7_0716800;coverage_threshold_of.5.reads_at_edge_of_window
Pf3D7_07_v3	Chappell_et_al_UTR_finder	3UTR	737339	737460	.	+	.	Parent=PF3D7_0716900;coverage_threshold_of.5.reads_at_edge_of_window
Pf3D7_07_v3	Chappell_et_al_UTR_finder	3UTR	741210	741576	.	+	.	Parent=PF3D7_0717000;coverage_threshold_of.5.reads_at_edge_of_window
Pf3D7_07_v3	Chappell_et_al_UTR_finder	3UTR	744902	744981	.	+	.	Parent=PF3D7_0717100;coverage_threshold_of.5.reads_at_edge_of_window
Pf3D7_07_v3	Chappell_et_al_UTR_finder	3UTR	745040	745190	.	-	.	Parent=PF3D7_0717200;coverage_threshold_of.15.reads_at_edge_of_window
Pf3D7_07_v3	Chappell_et_al_UTR_finder	3UTR	750700	751189	.	+	.	Parent=PF3D7_0717300;coverage_threshold_of.5.reads_at_edge_of_window
Pf3D7_07_v3	Chappell_et_al_UTR_finder	3UTR	754133	755027	.	+	.	Parent=PF3D7_0717400;coverage_threshold_of.5.reads_at_edge_of_window
Pf3D7_07_v3	Chappell_et_al_UTR_finder	3UTR	757697	758456	.	+	.	Parent=PF3D7_0717500;coverage_threshold_of.5.reads_at_edge_of_window
Pf3D7_07_v3	Chappell_et_al_UTR_finder	3UTR	758490	758719	.	-	.	Parent=PF3D7_0717600;coverage_threshold_of.5.reads_at_edge_of_window
Pf3D7_07_v3	Chappell_et_al_UTR_finder	3UTR	764201	764793	.	-	.	Parent=PF3D7_0717700;coverage_threshold_of.5.reads_at_edge_of_window
Pf3D7_07_v3	Chappell_et_al_UTR_finder	3UTR	772279	772950	.	-	.	Parent=PF3D7_0717900;coverage_threshold_of.10.reads_at_edge_of_window
Pf3D7_07_v3	Chappell_et_al_UTR_finder	3UTR	795957	796513	.	-	.	Parent=PF3D7_0718100;coverage_threshold_of.5.reads_at_edge_of_window
Pf3D7_07_v3	Chappell_et_al_UTR_finder	3UTR	823016	823473	.	+	.	Parent=PF3D7_0718400;coverage_threshold_of.5.reads_at_edge_of_window
Pf3D7_07_v3	Chappell_et_al_UTR_finder	3UTR	825885	826448	.	+	.	Parent=PF3D7_0718500;coverage_threshold_of.5.reads_at_edge_of_window
Pf3D7_07_v3	Chappell_et_al_UTR_finder	3UTR	831306	831534	.	+	.	Parent=PF3D7_0718600;coverage_threshold_of.5.reads_at_edge_of_window
Pf3D7_07_v3	Chappell_et_al_UTR_finder	3UTR	831360	831548	.	-	.	Parent=PF3D7_0718700;coverage_threshold_of.5.reads_at_edge_of_window
Pf3D7_07_v3	Chappell_et_al_UTR_finder	3UTR	838597	839204	.	+	.	Parent=PF3D7_0719000;coverage_threshold_of.25.reads_at_edge_of_window
Pf3D7_07_v3	Chappell_et_al_UTR_finder	3UTR	838686	838989	.	-	.	Parent=PF3D7_0719100;coverage_threshold_of.5.reads_at_edge_of_window
Pf3D7_07_v3	Chappell_et_al_UTR_finder	3UTR	842831	843025	.	+	.	Parent=PF3D7_0719200;coverage_threshold_of.5.reads_at_edge_of_window
Pf3D7_07_v3	Chappell_et_al_UTR_finder	3UTR	847594	848302	.	+	.	Parent=PF3D7_0719300;coverage_threshold_of.5.reads_at_edge_of_window
Pf3D7_07_v3	Chappell_et_al_UTR_finder	3UTR	848223	848397	.	-	.	Parent=PF3D7_0719400;coverage_threshold_of.5.reads_at_edge_of_window
Pf3D7_07_v3	Chappell_et_al_UTR_finder	3UTR	854313	854651	.	-	.	Parent=PF3D7_0719500;coverage_threshold_of.5.reads_at_edge_of_window
Pf3D7_07_v3	Chappell_et_al_UTR_finder	3UTR	858476	858741	.	-	.	Parent=PF3D7_0719600;coverage_threshold_of.5.reads_at_edge_of_window
Pf3D7_07_v3	Chappell_et_al_UTR_finder	3UTR	862488	863337	.	+	.	Parent=PF3D7_0719700;coverage_threshold_of.5.reads_at_edge_of_window
Pf3D7_07_v3	Chappell_et_al_UTR_finder	3UTR	862922	863451	.	-	.	Parent=PF3D7_0719800;coverage_threshold_of.5.reads_at_edge_of_window
Pf3D7_07_v3	Chappell_et_al_UTR_finder	3UTR	876133	876273	.	+	.	Parent=PF3D7_0719900;coverage_threshold_of.5.reads_at_edge_of_window
Pf3D7_07_v3	Chappell_et_al_UTR_finder	3UTR	877501	877716	.	+	.	Parent=PF3D7_0720000;coverage_threshold_of.10.reads_at_edge_of_window
Pf3D7_07_v3	Chappell_et_al_UTR_finder	3UTR	877733	877864	.	-	.	Parent=PF3D7_0720100;coverage_threshold_of.5.reads_at_edge_of_window
Pf3D7_07_v3	Chappell_et_al_UTR_finder	3UTR	879947	880461	.	+	.	Parent=PF3D7_0720200;coverage_threshold_of.10.reads_at_edge_of_window
Pf3D7_07_v3	Chappell_et_al_UTR_finder	3UTR	884989	885394	.	+	.	Parent=PF3D7_0720400;coverage_threshold_of.5.reads_at_edge_of_window
Pf3D7_07_v3	Chappell_et_al_UTR_finder	3UTR	887488	888194	.	+	.	Parent=PF3D7_0720500;coverage_threshold_of.25.reads_at_edge_of_window
Pf3D7_07_v3	Chappell_et_al_UTR_finder	3UTR	887432	887815	.	-	.	Parent=PF3D7_0720600;coverage_threshold_of.25.reads_at_edge_of_window
Pf3D7_07_v3	Chappell_et_al_UTR_finder	3UTR	899052	899213	.	+	.	Parent=PF3D7_0720700;coverage_threshold_of.30.reads_at_edge_of_window
Pf3D7_07_v3	Chappell_et_al_UTR_finder	3UTR	901138	901353	.	+	.	Parent=PF3D7_0720800;coverage_threshold_of.10.reads_at_edge_of_window
Pf3D7_07_v3	Chappell_et_al_UTR_finder	3UTR	902788	903408	.	+	.	Parent=PF3D7_0720900;coverage_threshold_of.5.reads_at_edge_of_window
Pf3D7_07_v3	Chappell_et_al_UTR_finder	3UTR	914672	914883	.	+	.	Parent=PF3D7_0721000;coverage_threshold_of.5.reads_at_edge_of_window
Pf3D7_07_v3	Chappell_et_al_UTR_finder	3UTR	917169	917854	.	+	.	Parent=PF3D7_0721100;coverage_threshold_of.20.reads_at_edge_of_window
Pf3D7_07_v3	Chappell_et_al_UTR_finder	3UTR	917535	917957	.	-	.	Parent=PF3D7_0721200;coverage_threshold_of.5.reads_at_edge_of_window
Pf3D7_07_v3	Chappell_et_al_UTR_finder	3UTR	924985	925761	.	+	.	Parent=PF3D7_0721300;coverage_threshold_of.5.reads_at_edge_of_window
Pf3D7_07_v3	Chappell_et_al_UTR_finder	3UTR	928029	928510	.	+	.	Parent=PF3D7_0721400;coverage_threshold_of.10.reads_at_edge_of_window
Pf3D7_07_v3	Chappell_et_al_UTR_finder	3UTR	930854	931139	.	+	.	Parent=PF3D7_0721500;coverage_threshold_of.5.reads_at_edge_of_window
Pf3D7_07_v3	Chappell_et_al_UTR_finder	3UTR	930961	931458	.	-	.	Parent=PF3D7_0721600;coverage_threshold_of.25.reads_at_edge_of_window
Pf3D7_07_v3	Chappell_et_al_UTR_finder	3UTR	936901	937312	.	+	.	Parent=PF3D7_0721700;coverage_threshold_of.5.reads_at_edge_of_window
Pf3D7_07_v3	Chappell_et_al_UTR_finder	3UTR	938896	939457	.	+	.	Parent=PF3D7_0721800;coverage_threshold_of.5.reads_at_edge_of_window
Pf3D7_07_v3	Chappell_et_al_UTR_finder	3UTR	939284	939714	.	-	.	Parent=PF3D7_0721900;coverage_threshold_of.5.reads_at_edge_of_window
Pf3D7_07_v3	Chappell_et_al_UTR_finder	3UTR	942514	943425	.	+	.	Parent=PF3D7_0722000;coverage_threshold_of.5.reads_at_edge_of_window
Pf3D7_07_v3	Chappell_et_al_UTR_finder	3UTR	945235	945979	.	+	.	Parent=PF3D7_0722100;coverage_threshold_of.5.reads_at_edge_of_window
Pf3D7_07_v3	Chappell_et_al_UTR_finder	3UTR	948613	949317	.	+	.	Parent=PF3D7_0722200;coverage_threshold_of.15.reads_at_edge_of_window
Pf3D7_07_v3	Chappell_et_al_UTR_finder	3UTR	948774	949448	.	-	.	Parent=PF3D7_0722300;coverage_threshold_of.5.reads_at_edge_of_window
Pf3D7_07_v3	Chappell_et_al_UTR_finder	3UTR	956344	956685	.	+	.	Parent=PF3D7_0722400;coverage_threshold_of.5.reads_at_edge_of_window
Pf3D7_07_v3	Chappell_et_al_UTR_finder	3UTR	956747	956919	.	-	.	Parent=PF3D7_0722500;coverage_threshold_of.5.reads_at_edge_of_window
Pf3D7_07_v3	Chappell_et_al_UTR_finder	3UTR	958352	958885	.	-	.	Parent=PF3D7_0722600;coverage_threshold_of.70.reads_at_edge_of_window
Pf3D7_07_v3	Chappell_et_al_UTR_finder	3UTR	962448	963030	.	+	.	Parent=PF3D7_0722700;coverage_threshold_of.5.reads_at_edge_of_window
Pf3D7_07_v3	Chappell_et_al_UTR_finder	3UTR	968088	968835	.	-	.	Parent=PF3D7_0723000;coverage_threshold_of.5.reads_at_edge_of_window
Pf3D7_07_v3	Chappell_et_al_UTR_finder	3UTR	978409	978720	.	+	.	Parent=PF3D7_0723300;coverage_threshold_of.5.reads_at_edge_of_window
Pf3D7_07_v3	Chappell_et_al_UTR_finder	3UTR	978565	978919	.	-	.	Parent=PF3D7_0723400;coverage_threshold_of.5.reads_at_edge_of_window
Pf3D7_07_v3	Chappell_et_al_UTR_finder	3UTR	984384	984777	.	-	.	Parent=PF3D7_0723500;coverage_threshold_of.5.reads_at_edge_of_window
Pf3D7_07_v3	Chappell_et_al_UTR_finder	3UTR	987366	987765	.	+	.	Parent=PF3D7_0723600;coverage_threshold_of.10.reads_at_edge_of_window
Pf3D7_07_v3	Chappell_et_al_UTR_finder	3UTR	991244	991350	.	+	.	Parent=PF3D7_0723700;coverage_threshold_of.5.reads_at_edge_of_window
Pf3D7_07_v3	Chappell_et_al_UTR_finder	3UTR	1000234	1000332	.	+	.	Parent=PF3D7_0723800;coverage_threshold_of.5.reads_at_edge_of_window
Pf3D7_07_v3	Chappell_et_al_UTR_finder	3UTR	1000342	1000700	.	-	.	Parent=PF3D7_0723900;coverage_threshold_of.5.reads_at_edge_of_window
Pf3D7_07_v3	Chappell_et_al_UTR_finder	3UTR	1012146	1012279	.	+	.	Parent=PF3D7_0724000;coverage_threshold_of.5.reads_at_edge_of_window
Pf3D7_07_v3	Chappell_et_al_UTR_finder	3UTR	1011770	1013294	.	-	.	Parent=PF3D7_0724100;coverage_threshold_of.25.reads_at_edge_of_window
Pf3D7_07_v3	Chappell_et_al_UTR_finder	3UTR	1019248	1019383	.	-	.	Parent=PF3D7_0724200;coverage_threshold_of.5.reads_at_edge_of_window
Pf3D7_07_v3	Chappell_et_al_UTR_finder	3UTR	1022631	1022659	.	+	.	Parent=PF3D7_0724300;coverage_threshold_of.5.reads_at_edge_of_window
Pf3D7_07_v3	Chappell_et_al_UTR_finder	3UTR	1024122	1024634	.	+	.	Parent=PF3D7_0724400;coverage_threshold_of.5.reads_at_edge_of_window
Pf3D7_07_v3	Chappell_et_al_UTR_finder	3UTR	1026103	1026443	.	-	.	Parent=PF3D7_0724600;coverage_threshold_of.25.reads_at_edge_of_window
Pf3D7_07_v3	Chappell_et_al_UTR_finder	3UTR	1034245	1034968	.	-	.	Parent=PF3D7_0724700;coverage_threshold_of.5.reads_at_edge_of_window
Pf3D7_07_v3	Chappell_et_al_UTR_finder	3UTR	1046357	1047426	.	-	.	Parent=PF3D7_0724800;coverage_threshold_of.15.reads_at_edge_of_window
Pf3D7_07_v3	Chappell_et_al_UTR_finder	3UTR	1058159	1058413	.	+	.	Parent=PF3D7_0724900;coverage_threshold_of.5.reads_at_edge_of_window
Pf3D7_07_v3	Chappell_et_al_UTR_finder	3UTR	1058649	1058932	.	-	.	Parent=PF3D7_0725000;coverage_threshold_of.5.reads_at_edge_of_window
Pf3D7_07_v3	Chappell_et_al_UTR_finder	3UTR	1070241	1070581	.	+	.	Parent=PF3D7_0725100;coverage_threshold_of.10.reads_at_edge_of_window
Pf3D7_07_v3	Chappell_et_al_UTR_finder	3UTR	1071738	1072029	.	+	.	Parent=PF3D7_0725200;coverage_threshold_of.5.reads_at_edge_of_window
Pf3D7_07_v3	Chappell_et_al_UTR_finder	3UTR	1071985	1072201	.	-	.	Parent=PF3D7_0725300;coverage_threshold_of.5.reads_at_edge_of_window
Pf3D7_07_v3	Chappell_et_al_UTR_finder	3UTR	1080056	1080123	.	+	.	Parent=PF3D7_0725400;coverage_threshold_of.25.reads_at_edge_of_window
Pf3D7_07_v3	Chappell_et_al_UTR_finder	3UTR	1093546	1093565	.	-	.	Parent=PF3D7_0726100;coverage_threshold_of.5.reads_at_edge_of_window
Pf3D7_07_v3	Chappell_et_al_UTR_finder	3UTR	1102968	1103615	.	+	.	Parent=PF3D7_0726200;coverage_threshold_of.5.reads_at_edge_of_window
Pf3D7_07_v3	Chappell_et_al_UTR_finder	3UTR	1108365	1109232	.	+	.	Parent=PF3D7_0726300;coverage_threshold_of.25.reads_at_edge_of_window
Pf3D7_07_v3	Chappell_et_al_UTR_finder	3UTR	1108583	1108830	.	-	.	Parent=PF3D7_0726400;coverage_threshold_of.5.reads_at_edge_of_window
Pf3D7_07_v3	Chappell_et_al_UTR_finder	3UTR	1125789	1126555	.	-	.	Parent=PF3D7_0726500;coverage_threshold_of.5.reads_at_edge_of_window
Pf3D7_07_v3	Chappell_et_al_UTR_finder	3UTR	1142755	1143059	.	+	.	Parent=PF3D7_0726600;coverage_threshold_of.5.reads_at_edge_of_window
Pf3D7_07_v3	Chappell_et_al_UTR_finder	3UTR	1143196	1143302	.	-	.	Parent=PF3D7_0726700;coverage_threshold_of.15.reads_at_edge_of_window
Pf3D7_07_v3	Chappell_et_al_UTR_finder	3UTR	1143936	1144045	.	-	.	Parent=PF3D7_0726800;coverage_threshold_of.10.reads_at_edge_of_window
Pf3D7_07_v3	Chappell_et_al_UTR_finder	3UTR	1147208	1147488	.	+	.	Parent=PF3D7_0726900;coverage_threshold_of.5.reads_at_edge_of_window
Pf3D7_07_v3	Chappell_et_al_UTR_finder	3UTR	1147264	1147569	.	-	.	Parent=PF3D7_0727000;coverage_threshold_of.20.reads_at_edge_of_window
Pf3D7_07_v3	Chappell_et_al_UTR_finder	3UTR	1151697	1152154	.	-	.	Parent=PF3D7_0727100;coverage_threshold_of.5.reads_at_edge_of_window
Pf3D7_07_v3	Chappell_et_al_UTR_finder	3UTR	1156175	1156747	.	-	.	Parent=PF3D7_0727200;coverage_threshold_of.5.reads_at_edge_of_window
Pf3D7_07_v3	Chappell_et_al_UTR_finder	3UTR	1159604	1159699	.	-	.	Parent=PF3D7_0727300;coverage_threshold_of.5.reads_at_edge_of_window
Pf3D7_07_v3	Chappell_et_al_UTR_finder	3UTR	1163832	1164096	.	+	.	Parent=PF3D7_0727400;coverage_threshold_of.5.reads_at_edge_of_window
Pf3D7_07_v3	Chappell_et_al_UTR_finder	3UTR	1164165	1164454	.	-	.	Parent=PF3D7_0727500;coverage_threshold_of.5.reads_at_edge_of_window
Pf3D7_07_v3	Chappell_et_al_UTR_finder	3UTR	1170818	1170838	.	+	.	Parent=PF3D7_0727600;coverage_threshold_of.5.reads_at_edge_of_window
Pf3D7_07_v3	Chappell_et_al_UTR_finder	3UTR	1171212	1171285	.	-	.	Parent=PF3D7_0727700;coverage_threshold_of.5.reads_at_edge_of_window
Pf3D7_07_v3	Chappell_et_al_UTR_finder	3UTR	1181701	1181839	.	+	.	Parent=PF3D7_0727800;coverage_threshold_of.5.reads_at_edge_of_window
Pf3D7_07_v3	Chappell_et_al_UTR_finder	3UTR	1190173	1190173	.	+	.	Parent=PF3D7_0727900;coverage_threshold_of.5.reads_at_edge_of_window
Pf3D7_07_v3	Chappell_et_al_UTR_finder	3UTR	1190698	1191178	.	-	.	Parent=PF3D7_0728000;coverage_threshold_of.5.reads_at_edge_of_window
Pf3D7_07_v3	Chappell_et_al_UTR_finder	3UTR	1193347	1193615	.	-	.	Parent=PF3D7_0728100;coverage_threshold_of.5.reads_at_edge_of_window
Pf3D7_07_v3	Chappell_et_al_UTR_finder	3UTR	1213518	1213613	.	+	.	Parent=PF3D7_0728200;coverage_threshold_of.10.reads_at_edge_of_window
Pf3D7_07_v3	Chappell_et_al_UTR_finder	3UTR	1215764	1215834	.	+	.	Parent=PF3D7_0728400;coverage_threshold_of.5.reads_at_edge_of_window
Pf3D7_07_v3	Chappell_et_al_UTR_finder	3UTR	1225474	1225908	.	+	.	Parent=PF3D7_0728600;coverage_threshold_of.5.reads_at_edge_of_window
Pf3D7_07_v3	Chappell_et_al_UTR_finder	3UTR	1225499	1226028	.	-	.	Parent=PF3D7_0728700;coverage_threshold_of.5.reads_at_edge_of_window
Pf3D7_07_v3	Chappell_et_al_UTR_finder	3UTR	1232181	1232666	.	+	.	Parent=PF3D7_0728800;coverage_threshold_of.25.reads_at_edge_of_window
Pf3D7_07_v3	Chappell_et_al_UTR_finder	3UTR	1232210	1232271	.	-	.	Parent=PF3D7_0728900;coverage_threshold_of.5.reads_at_edge_of_window
Pf3D7_07_v3	Chappell_et_al_UTR_finder	3UTR	1236708	1236794	.	+	.	Parent=PF3D7_0729000;coverage_threshold_of.5.reads_at_edge_of_window
Pf3D7_07_v3	Chappell_et_al_UTR_finder	3UTR	1246189	1246671	.	+	.	Parent=PF3D7_0729100;coverage_threshold_of.5.reads_at_edge_of_window
Pf3D7_07_v3	Chappell_et_al_UTR_finder	3UTR	1248265	1248317	.	+	.	Parent=PF3D7_0729200;coverage_threshold_of.5.reads_at_edge_of_window
Pf3D7_07_v3	Chappell_et_al_UTR_finder	3UTR	1248478	1248836	.	-	.	Parent=PF3D7_0729300;coverage_threshold_of.5.reads_at_edge_of_window
Pf3D7_07_v3	Chappell_et_al_UTR_finder	3UTR	1254098	1254478	.	+	.	Parent=PF3D7_0729400;coverage_threshold_of.5.reads_at_edge_of_window
Pf3D7_07_v3	Chappell_et_al_UTR_finder	3UTR	1257654	1258355	.	+	.	Parent=PF3D7_0729500;coverage_threshold_of.5.reads_at_edge_of_window
Pf3D7_07_v3	Chappell_et_al_UTR_finder	3UTR	1259731	1260113	.	+	.	Parent=PF3D7_0729600;coverage_threshold_of.5.reads_at_edge_of_window
Pf3D7_07_v3	Chappell_et_al_UTR_finder	3UTR	1259830	1260153	.	-	.	Parent=PF3D7_0729700;coverage_threshold_of.5.reads_at_edge_of_window
Pf3D7_07_v3	Chappell_et_al_UTR_finder	3UTR	1264739	1264952	.	+	.	Parent=PF3D7_0729800;coverage_threshold_of.5.reads_at_edge_of_window
Pf3D7_07_v3	Chappell_et_al_UTR_finder	3UTR	1280794	1281784	.	-	.	Parent=PF3D7_0730000;coverage_threshold_of.25.reads_at_edge_of_window
Pf3D7_07_v3	Chappell_et_al_UTR_finder	3UTR	1285520	1285940	.	+	.	Parent=PF3D7_0730100;coverage_threshold_of.5.reads_at_edge_of_window
Pf3D7_07_v3	Chappell_et_al_UTR_finder	3UTR	1286026	1286056	.	-	.	Parent=PF3D7_0730200;coverage_threshold_of.5.reads_at_edge_of_window
Pf3D7_07_v3	Chappell_et_al_UTR_finder	3UTR	1301455	1302090	.	+	.	Parent=PF3D7_0730300;coverage_threshold_of.5.reads_at_edge_of_window
Pf3D7_07_v3	Chappell_et_al_UTR_finder	3UTR	1305097	1305103	.	+	.	Parent=PF3D7_0730400;coverage_threshold_of.5.reads_at_edge_of_window
Pf3D7_07_v3	Chappell_et_al_UTR_finder	3UTR	1305154	1305893	.	-	.	Parent=PF3D7_0730500;coverage_threshold_of.10.reads_at_edge_of_window
Pf3D7_07_v3	Chappell_et_al_UTR_finder	3UTR	1322368	1323192	.	+	.	Parent=PF3D7_0730800;coverage_threshold_of.5.reads_at_edge_of_window
Pf3D7_07_v3	Chappell_et_al_UTR_finder	3UTR	1331814	1333940	.	+	.	Parent=PF3D7_0730900;coverage_threshold_of.5.reads_at_edge_of_window
Pf3D7_07_v3	Chappell_et_al_UTR_finder	3UTR	1341791	1342768	.	+	.	Parent=PF3D7_0731100;coverage_threshold_of.10.reads_at_edge_of_window
Pf3D7_07_v3	Chappell_et_al_UTR_finder	3UTR	1342335	1342841	.	-	.	Parent=PF3D7_0731200;coverage_threshold_of.5.reads_at_edge_of_window
Pf3D7_07_v3	Chappell_et_al_UTR_finder	3UTR	1351150	1351829	.	+	.	Parent=PF3D7_0731300;coverage_threshold_of.5.reads_at_edge_of_window
Pf3D7_07_v3	Chappell_et_al_UTR_finder	3UTR	1362930	1363653	.	+	.	Parent=PF3D7_0731500;coverage_threshold_of.5.reads_at_edge_of_window
Pf3D7_07_v3	Chappell_et_al_UTR_finder	3UTR	1370597	1370816	.	+	.	Parent=PF3D7_0731600;coverage_threshold_of.5.reads_at_edge_of_window
Pf3D7_07_v3	Chappell_et_al_UTR_finder	3UTR	1372761	1372884	.	+	.	Parent=PF3D7_0731700;coverage_threshold_of.5.reads_at_edge_of_window
Pf3D7_07_v3	Chappell_et_al_UTR_finder	3UTR	1380770	1380999	.	+	.	Parent=PF3D7_0731800;coverage_threshold_of.5.reads_at_edge_of_window
Pf3D7_08_v3	Chappell_et_al_UTR_finder	3UTR	29147	29699	.	-	.	Parent=PF3D7_0800200;coverage_threshold_of.5.reads_at_edge_of_window
Pf3D7_08_v3	Chappell_et_al_UTR_finder	3UTR	50940	51425	.	+	.	Parent=PF3D7_0800300;coverage_threshold_of.5.reads_at_edge_of_window
Pf3D7_08_v3	Chappell_et_al_UTR_finder	3UTR	65153	65715	.	-	.	Parent=PF3D7_0800700;coverage_threshold_of.5.reads_at_edge_of_window
Pf3D7_08_v3	Chappell_et_al_UTR_finder	3UTR	80643	80766	.	+	.	Parent=PF3D7_0800800;coverage_threshold_of.5.reads_at_edge_of_window
Pf3D7_08_v3	Chappell_et_al_UTR_finder	3UTR	83838	84567	.	-	.	Parent=PF3D7_0801000;coverage_threshold_of.5.reads_at_edge_of_window
Pf3D7_08_v3	Chappell_et_al_UTR_finder	3UTR	104442	104524	.	-	.	Parent=PF3D7_0801400;coverage_threshold_of.5.reads_at_edge_of_window
Pf3D7_08_v3	Chappell_et_al_UTR_finder	3UTR	106068	106592	.	-	.	Parent=PF3D7_0801500;coverage_threshold_of.5.reads_at_edge_of_window
Pf3D7_08_v3	Chappell_et_al_UTR_finder	3UTR	108965	109179	.	-	.	Parent=PF3D7_0801600;coverage_threshold_of.5.reads_at_edge_of_window
Pf3D7_08_v3	Chappell_et_al_UTR_finder	3UTR	117878	118441	.	+	.	Parent=PF3D7_0801700;coverage_threshold_of.5.reads_at_edge_of_window
Pf3D7_08_v3	Chappell_et_al_UTR_finder	3UTR	117932	119031	.	-	.	Parent=PF3D7_0801800;coverage_threshold_of.5.reads_at_edge_of_window
Pf3D7_08_v3	Chappell_et_al_UTR_finder	3UTR	142838	143894	.	+	.	Parent=PF3D7_0801900;coverage_threshold_of.5.reads_at_edge_of_window
Pf3D7_08_v3	Chappell_et_al_UTR_finder	3UTR	150283	151659	.	+	.	Parent=PF3D7_0802000;coverage_threshold_of.5.reads_at_edge_of_window
Pf3D7_08_v3	Chappell_et_al_UTR_finder	3UTR	151702	151807	.	-	.	Parent=PF3D7_0802100;coverage_threshold_of.5.reads_at_edge_of_window
Pf3D7_08_v3	Chappell_et_al_UTR_finder	3UTR	166079	166701	.	+	.	Parent=PF3D7_0802200;coverage_threshold_of.10.reads_at_edge_of_window
Pf3D7_08_v3	Chappell_et_al_UTR_finder	3UTR	166711	167068	.	-	.	Parent=PF3D7_0802300;coverage_threshold_of.5.reads_at_edge_of_window
Pf3D7_08_v3	Chappell_et_al_UTR_finder	3UTR	174386	174406	.	+	.	Parent=PF3D7_0802400;coverage_threshold_of.5.reads_at_edge_of_window
Pf3D7_08_v3	Chappell_et_al_UTR_finder	3UTR	174618	174646	.	-	.	Parent=PF3D7_0802500;coverage_threshold_of.5.reads_at_edge_of_window
Pf3D7_08_v3	Chappell_et_al_UTR_finder	3UTR	188114	188229	.	+	.	Parent=PF3D7_0802600;coverage_threshold_of.15.reads_at_edge_of_window
Pf3D7_08_v3	Chappell_et_al_UTR_finder	3UTR	194104	194498	.	+	.	Parent=PF3D7_0802800;coverage_threshold_of.5.reads_at_edge_of_window
Pf3D7_08_v3	Chappell_et_al_UTR_finder	3UTR	194562	195147	.	-	.	Parent=PF3D7_0802900;coverage_threshold_of.5.reads_at_edge_of_window
Pf3D7_08_v3	Chappell_et_al_UTR_finder	3UTR	198615	198711	.	+	.	Parent=PF3D7_0803000;coverage_threshold_of.5.reads_at_edge_of_window
Pf3D7_08_v3	Chappell_et_al_UTR_finder	3UTR	198725	199180	.	-	.	Parent=PF3D7_0803100;coverage_threshold_of.5.reads_at_edge_of_window
Pf3D7_08_v3	Chappell_et_al_UTR_finder	3UTR	203741	204240	.	-	.	Parent=PF3D7_0803200;coverage_threshold_of.20.reads_at_edge_of_window
Pf3D7_08_v3	Chappell_et_al_UTR_finder	3UTR	210292	210463	.	+	.	Parent=PF3D7_0803300;coverage_threshold_of.5.reads_at_edge_of_window
Pf3D7_08_v3	Chappell_et_al_UTR_finder	3UTR	215972	217167	.	+	.	Parent=PF3D7_0803400;coverage_threshold_of.5.reads_at_edge_of_window
Pf3D7_08_v3	Chappell_et_al_UTR_finder	3UTR	222292	222589	.	+	.	Parent=PF3D7_0803500;coverage_threshold_of.5.reads_at_edge_of_window
Pf3D7_08_v3	Chappell_et_al_UTR_finder	3UTR	230210	230577	.	+	.	Parent=PF3D7_0803600;coverage_threshold_of.5.reads_at_edge_of_window
Pf3D7_08_v3	Chappell_et_al_UTR_finder	3UTR	232757	233374	.	+	.	Parent=PF3D7_0803700;coverage_threshold_of.5.reads_at_edge_of_window
Pf3D7_08_v3	Chappell_et_al_UTR_finder	3UTR	232904	233466	.	-	.	Parent=PF3D7_0803800;coverage_threshold_of.25.reads_at_edge_of_window
Pf3D7_08_v3	Chappell_et_al_UTR_finder	3UTR	241049	241286	.	+	.	Parent=PF3D7_0804000;coverage_threshold_of.5.reads_at_edge_of_window
Pf3D7_08_v3	Chappell_et_al_UTR_finder	3UTR	244776	244804	.	+	.	Parent=PF3D7_0804300;coverage_threshold_of.5.reads_at_edge_of_window
Pf3D7_08_v3	Chappell_et_al_UTR_finder	3UTR	247934	248440	.	+	.	Parent=PF3D7_0804400;coverage_threshold_of.5.reads_at_edge_of_window
Pf3D7_08_v3	Chappell_et_al_UTR_finder	3UTR	268438	268538	.	+	.	Parent=PF3D7_0804500;coverage_threshold_of.5.reads_at_edge_of_window
Pf3D7_08_v3	Chappell_et_al_UTR_finder	3UTR	268603	268855	.	-	.	Parent=PF3D7_0804600;coverage_threshold_of.5.reads_at_edge_of_window
Pf3D7_08_v3	Chappell_et_al_UTR_finder	3UTR	279035	279206	.	+	.	Parent=PF3D7_0804800;coverage_threshold_of.5.reads_at_edge_of_window
Pf3D7_08_v3	Chappell_et_al_UTR_finder	3UTR	279251	279710	.	-	.	Parent=PF3D7_0804900;coverage_threshold_of.5.reads_at_edge_of_window
Pf3D7_08_v3	Chappell_et_al_UTR_finder	3UTR	282505	283065	.	-	.	Parent=PF3D7_0805000;coverage_threshold_of.5.reads_at_edge_of_window
Pf3D7_08_v3	Chappell_et_al_UTR_finder	3UTR	288621	289198	.	+	.	Parent=PF3D7_0805100;coverage_threshold_of.5.reads_at_edge_of_window
Pf3D7_08_v3	Chappell_et_al_UTR_finder	3UTR	291184	291907	.	+	.	Parent=PF3D7_0805200;coverage_threshold_of.5.reads_at_edge_of_window
Pf3D7_08_v3	Chappell_et_al_UTR_finder	3UTR	293097	293112	.	-	.	Parent=PF3D7_0805300;coverage_threshold_of.5.reads_at_edge_of_window
Pf3D7_08_v3	Chappell_et_al_UTR_finder	3UTR	303060	303369	.	-	.	Parent=PF3D7_0805400;coverage_threshold_of.5.reads_at_edge_of_window
Pf3D7_08_v3	Chappell_et_al_UTR_finder	3UTR	304814	305294	.	-	.	Parent=PF3D7_0805500;coverage_threshold_of.5.reads_at_edge_of_window
Pf3D7_08_v3	Chappell_et_al_UTR_finder	3UTR	312961	313261	.	+	.	Parent=PF3D7_0805600;coverage_threshold_of.5.reads_at_edge_of_window
Pf3D7_08_v3	Chappell_et_al_UTR_finder	3UTR	313371	314171	.	-	.	Parent=PF3D7_0805700;coverage_threshold_of.5.reads_at_edge_of_window
Pf3D7_08_v3	Chappell_et_al_UTR_finder	3UTR	325872	326214	.	-	.	Parent=PF3D7_0806000;coverage_threshold_of.15.reads_at_edge_of_window
Pf3D7_08_v3	Chappell_et_al_UTR_finder	3UTR	332679	333020	.	+	.	Parent=PF3D7_0806100;coverage_threshold_of.5.reads_at_edge_of_window
Pf3D7_08_v3	Chappell_et_al_UTR_finder	3UTR	337728	337845	.	+	.	Parent=PF3D7_0806200;coverage_threshold_of.10.reads_at_edge_of_window
Pf3D7_08_v3	Chappell_et_al_UTR_finder	3UTR	337844	337901	.	-	.	Parent=PF3D7_0806300;coverage_threshold_of.15.reads_at_edge_of_window
Pf3D7_08_v3	Chappell_et_al_UTR_finder	3UTR	344822	345365	.	+	.	Parent=PF3D7_0806400;coverage_threshold_of.5.reads_at_edge_of_window
Pf3D7_08_v3	Chappell_et_al_UTR_finder	3UTR	344952	345426	.	-	.	Parent=PF3D7_0806500;coverage_threshold_of.5.reads_at_edge_of_window
Pf3D7_08_v3	Chappell_et_al_UTR_finder	3UTR	349042	349316	.	-	.	Parent=PF3D7_0806600;coverage_threshold_of.5.reads_at_edge_of_window
Pf3D7_08_v3	Chappell_et_al_UTR_finder	3UTR	362397	362906	.	+	.	Parent=PF3D7_0806700;coverage_threshold_of.5.reads_at_edge_of_window
Pf3D7_08_v3	Chappell_et_al_UTR_finder	3UTR	362926	363259	.	-	.	Parent=PF3D7_0806800;coverage_threshold_of.5.reads_at_edge_of_window
Pf3D7_08_v3	Chappell_et_al_UTR_finder	3UTR	368475	368606	.	-	.	Parent=PF3D7_0806900;coverage_threshold_of.5.reads_at_edge_of_window
Pf3D7_08_v3	Chappell_et_al_UTR_finder	3UTR	372624	372978	.	+	.	Parent=PF3D7_0807000;coverage_threshold_of.25.reads_at_edge_of_window
Pf3D7_08_v3	Chappell_et_al_UTR_finder	3UTR	372356	372901	.	-	.	Parent=PF3D7_0807100;coverage_threshold_of.25.reads_at_edge_of_window
Pf3D7_08_v3	Chappell_et_al_UTR_finder	3UTR	379447	379755	.	+	.	Parent=PF3D7_0807200;coverage_threshold_of.5.reads_at_edge_of_window
Pf3D7_08_v3	Chappell_et_al_UTR_finder	3UTR	382848	383025	.	+	.	Parent=PF3D7_0807300;coverage_threshold_of.5.reads_at_edge_of_window
Pf3D7_08_v3	Chappell_et_al_UTR_finder	3UTR	385798	386163	.	+	.	Parent=PF3D7_0807400;coverage_threshold_of.5.reads_at_edge_of_window
Pf3D7_08_v3	Chappell_et_al_UTR_finder	3UTR	388365	388944	.	+	.	Parent=PF3D7_0807500;coverage_threshold_of.5.reads_at_edge_of_window
Pf3D7_08_v3	Chappell_et_al_UTR_finder	3UTR	388027	389595	.	-	.	Parent=PF3D7_0807600;coverage_threshold_of.25.reads_at_edge_of_window
Pf3D7_08_v3	Chappell_et_al_UTR_finder	3UTR	395356	395647	.	-	.	Parent=PF3D7_0807700;coverage_threshold_of.5.reads_at_edge_of_window
Pf3D7_08_v3	Chappell_et_al_UTR_finder	3UTR	399105	399590	.	-	.	Parent=PF3D7_0807800;coverage_threshold_of.5.reads_at_edge_of_window
Pf3D7_08_v3	Chappell_et_al_UTR_finder	3UTR	404142	404190	.	+	.	Parent=PF3D7_0807900;coverage_threshold_of.5.reads_at_edge_of_window
Pf3D7_08_v3	Chappell_et_al_UTR_finder	3UTR	409085	409140	.	+	.	Parent=PF3D7_0808000;coverage_threshold_of.5.reads_at_edge_of_window
Pf3D7_08_v3	Chappell_et_al_UTR_finder	3UTR	415169	415756	.	+	.	Parent=PF3D7_0808100;coverage_threshold_of.5.reads_at_edge_of_window
Pf3D7_08_v3	Chappell_et_al_UTR_finder	3UTR	415549	416343	.	-	.	Parent=PF3D7_0808200;coverage_threshold_of.5.reads_at_edge_of_window
Pf3D7_08_v3	Chappell_et_al_UTR_finder	3UTR	422641	422701	.	+	.	Parent=PF3D7_0808300;coverage_threshold_of.5.reads_at_edge_of_window
Pf3D7_08_v3	Chappell_et_al_UTR_finder	3UTR	424537	424763	.	+	.	Parent=PF3D7_0808400;coverage_threshold_of.5.reads_at_edge_of_window
Pf3D7_08_v3	Chappell_et_al_UTR_finder	3UTR	439052	439297	.	+	.	Parent=PF3D7_0808600;coverage_threshold_of.5.reads_at_edge_of_window
Pf3D7_08_v3	Chappell_et_al_UTR_finder	3UTR	466568	467014	.	+	.	Parent=PF3D7_0809100;coverage_threshold_of.5.reads_at_edge_of_window
Pf3D7_08_v3	Chappell_et_al_UTR_finder	3UTR	467507	467942	.	-	.	Parent=PF3D7_0809200;coverage_threshold_of.5.reads_at_edge_of_window
Pf3D7_08_v3	Chappell_et_al_UTR_finder	3UTR	478126	478480	.	+	.	Parent=PF3D7_0809400;coverage_threshold_of.10.reads_at_edge_of_window
Pf3D7_08_v3	Chappell_et_al_UTR_finder	3UTR	478028	478511	.	-	.	Parent=PF3D7_0809500;coverage_threshold_of.25.reads_at_edge_of_window
Pf3D7_08_v3	Chappell_et_al_UTR_finder	3UTR	479438	479979	.	-	.	Parent=PF3D7_0809600;coverage_threshold_of.5.reads_at_edge_of_window
Pf3D7_08_v3	Chappell_et_al_UTR_finder	3UTR	507486	508223	.	-	.	Parent=PF3D7_0809900;coverage_threshold_of.5.reads_at_edge_of_window
Pf3D7_08_v3	Chappell_et_al_UTR_finder	3UTR	517385	517420	.	-	.	Parent=PF3D7_0810000;coverage_threshold_of.5.reads_at_edge_of_window
Pf3D7_08_v3	Chappell_et_al_UTR_finder	3UTR	519144	519330	.	-	.	Parent=PF3D7_0810100;coverage_threshold_of.5.reads_at_edge_of_window
Pf3D7_08_v3	Chappell_et_al_UTR_finder	3UTR	524010	524750	.	+	.	Parent=PF3D7_0810200;coverage_threshold_of.5.reads_at_edge_of_window
Pf3D7_08_v3	Chappell_et_al_UTR_finder	3UTR	524487	525057	.	-	.	Parent=PF3D7_0810300;coverage_threshold_of.5.reads_at_edge_of_window
Pf3D7_08_v3	Chappell_et_al_UTR_finder	3UTR	533991	534468	.	-	.	Parent=PF3D7_0810500;coverage_threshold_of.25.reads_at_edge_of_window
Pf3D7_08_v3	Chappell_et_al_UTR_finder	3UTR	544797	545974	.	+	.	Parent=PF3D7_0810600;coverage_threshold_of.5.reads_at_edge_of_window
Pf3D7_08_v3	Chappell_et_al_UTR_finder	3UTR	545282	546162	.	-	.	Parent=PF3D7_0810700;coverage_threshold_of.5.reads_at_edge_of_window
Pf3D7_08_v3	Chappell_et_al_UTR_finder	3UTR	550617	551057	.	+	.	Parent=PF3D7_0810800;coverage_threshold_of.5.reads_at_edge_of_window
Pf3D7_08_v3	Chappell_et_al_UTR_finder	3UTR	550902	551198	.	-	.	Parent=PF3D7_0810900;coverage_threshold_of.5.reads_at_edge_of_window
Pf3D7_08_v3	Chappell_et_al_UTR_finder	3UTR	557206	558148	.	+	.	Parent=PF3D7_0811000;coverage_threshold_of.25.reads_at_edge_of_window
Pf3D7_08_v3	Chappell_et_al_UTR_finder	3UTR	557333	557883	.	-	.	Parent=PF3D7_0811100;coverage_threshold_of.5.reads_at_edge_of_window
Pf3D7_08_v3	Chappell_et_al_UTR_finder	3UTR	564277	564782	.	+	.	Parent=PF3D7_0811200;coverage_threshold_of.5.reads_at_edge_of_window
Pf3D7_08_v3	Chappell_et_al_UTR_finder	3UTR	573149	573416	.	+	.	Parent=PF3D7_0811300;coverage_threshold_of.5.reads_at_edge_of_window
Pf3D7_08_v3	Chappell_et_al_UTR_finder	3UTR	578371	578973	.	+	.	Parent=PF3D7_0811400;coverage_threshold_of.20.reads_at_edge_of_window
Pf3D7_08_v3	Chappell_et_al_UTR_finder	3UTR	582222	582905	.	+	.	Parent=PF3D7_0811500;coverage_threshold_of.5.reads_at_edge_of_window
Pf3D7_08_v3	Chappell_et_al_UTR_finder	3UTR	582804	582982	.	-	.	Parent=PF3D7_0811600;coverage_threshold_of.10.reads_at_edge_of_window
Pf3D7_08_v3	Chappell_et_al_UTR_finder	3UTR	592954	593648	.	-	.	Parent=PF3D7_0811800;coverage_threshold_of.25.reads_at_edge_of_window
Pf3D7_08_v3	Chappell_et_al_UTR_finder	3UTR	600329	601015	.	+	.	Parent=PF3D7_0811900;coverage_threshold_of.25.reads_at_edge_of_window
Pf3D7_08_v3	Chappell_et_al_UTR_finder	3UTR	612879	613359	.	+	.	Parent=PF3D7_0812100;coverage_threshold_of.25.reads_at_edge_of_window
Pf3D7_08_v3	Chappell_et_al_UTR_finder	3UTR	612903	613324	.	-	.	Parent=PF3D7_0812220;coverage_threshold_of.5.reads_at_edge_of_window
Pf3D7_08_v3	Chappell_et_al_UTR_finder	3UTR	621441	621804	.	-	.	Parent=PF3D7_0812400;coverage_threshold_of.5.reads_at_edge_of_window
Pf3D7_08_v3	Chappell_et_al_UTR_finder	3UTR	625465	626068	.	-	.	Parent=PF3D7_0812500;coverage_threshold_of.5.reads_at_edge_of_window
Pf3D7_08_v3	Chappell_et_al_UTR_finder	3UTR	630864	631583	.	-	.	Parent=PF3D7_0812600;coverage_threshold_of.5.reads_at_edge_of_window
Pf3D7_08_v3	Chappell_et_al_UTR_finder	3UTR	634698	635112	.	+	.	Parent=PF3D7_0812700;coverage_threshold_of.5.reads_at_edge_of_window
Pf3D7_08_v3	Chappell_et_al_UTR_finder	3UTR	643066	643085	.	-	.	Parent=PF3D7_0813000;coverage_threshold_of.5.reads_at_edge_of_window
Pf3D7_08_v3	Chappell_et_al_UTR_finder	3UTR	646538	647315	.	-	.	Parent=PF3D7_0813100;coverage_threshold_of.5.reads_at_edge_of_window
Pf3D7_08_v3	Chappell_et_al_UTR_finder	3UTR	650932	651416	.	-	.	Parent=PF3D7_0813200;coverage_threshold_of.5.reads_at_edge_of_window
Pf3D7_08_v3	Chappell_et_al_UTR_finder	3UTR	657631	658303	.	+	.	Parent=PF3D7_0813300;coverage_threshold_of.5.reads_at_edge_of_window
Pf3D7_08_v3	Chappell_et_al_UTR_finder	3UTR	658343	658492	.	-	.	Parent=PF3D7_0813400;coverage_threshold_of.5.reads_at_edge_of_window
Pf3D7_08_v3	Chappell_et_al_UTR_finder	3UTR	670735	671366	.	+	.	Parent=PF3D7_0813600;coverage_threshold_of.25.reads_at_edge_of_window
Pf3D7_08_v3	Chappell_et_al_UTR_finder	3UTR	670741	671156	.	-	.	Parent=PF3D7_0813700;coverage_threshold_of.20.reads_at_edge_of_window
Pf3D7_08_v3	Chappell_et_al_UTR_finder	3UTR	677465	677698	.	+	.	Parent=PF3D7_0813800;coverage_threshold_of.5.reads_at_edge_of_window
Pf3D7_08_v3	Chappell_et_al_UTR_finder	3UTR	677696	677988	.	-	.	Parent=PF3D7_0813900;coverage_threshold_of.10.reads_at_edge_of_window
Pf3D7_08_v3	Chappell_et_al_UTR_finder	3UTR	681810	681960	.	+	.	Parent=PF3D7_0814000;coverage_threshold_of.5.reads_at_edge_of_window
Pf3D7_08_v3	Chappell_et_al_UTR_finder	3UTR	682034	682517	.	-	.	Parent=PF3D7_0814100;coverage_threshold_of.5.reads_at_edge_of_window
Pf3D7_08_v3	Chappell_et_al_UTR_finder	3UTR	688087	689981	.	+	.	Parent=PF3D7_0814200;coverage_threshold_of.5.reads_at_edge_of_window
Pf3D7_08_v3	Chappell_et_al_UTR_finder	3UTR	690182	690540	.	-	.	Parent=PF3D7_0814300;coverage_threshold_of.5.reads_at_edge_of_window
Pf3D7_08_v3	Chappell_et_al_UTR_finder	3UTR	694720	695214	.	-	.	Parent=PF3D7_0814400;coverage_threshold_of.5.reads_at_edge_of_window
Pf3D7_08_v3	Chappell_et_al_UTR_finder	3UTR	702653	703075	.	+	.	Parent=PF3D7_0814500;coverage_threshold_of.10.reads_at_edge_of_window
Pf3D7_08_v3	Chappell_et_al_UTR_finder	3UTR	706997	707350	.	+	.	Parent=PF3D7_0814700;coverage_threshold_of.5.reads_at_edge_of_window
Pf3D7_08_v3	Chappell_et_al_UTR_finder	3UTR	708825	709223	.	+	.	Parent=PF3D7_0814900;coverage_threshold_of.5.reads_at_edge_of_window
Pf3D7_08_v3	Chappell_et_al_UTR_finder	3UTR	709033	709332	.	-	.	Parent=PF3D7_0815000;coverage_threshold_of.5.reads_at_edge_of_window
Pf3D7_08_v3	Chappell_et_al_UTR_finder	3UTR	719747	720744	.	+	.	Parent=PF3D7_0815200;coverage_threshold_of.5.reads_at_edge_of_window
Pf3D7_08_v3	Chappell_et_al_UTR_finder	3UTR	725477	725652	.	+	.	Parent=PF3D7_0815300;coverage_threshold_of.5.reads_at_edge_of_window
Pf3D7_08_v3	Chappell_et_al_UTR_finder	3UTR	725500	725780	.	-	.	Parent=PF3D7_0815400;coverage_threshold_of.10.reads_at_edge_of_window
Pf3D7_08_v3	Chappell_et_al_UTR_finder	3UTR	729729	730725	.	+	.	Parent=PF3D7_0815500;coverage_threshold_of.25.reads_at_edge_of_window
Pf3D7_08_v3	Chappell_et_al_UTR_finder	3UTR	729750	729916	.	-	.	Parent=PF3D7_0815600;coverage_threshold_of.10.reads_at_edge_of_window
Pf3D7_08_v3	Chappell_et_al_UTR_finder	3UTR	732891	733278	.	-	.	Parent=PF3D7_0815700;coverage_threshold_of.5.reads_at_edge_of_window
Pf3D7_08_v3	Chappell_et_al_UTR_finder	3UTR	735354	735679	.	-	.	Parent=PF3D7_0815800;coverage_threshold_of.5.reads_at_edge_of_window
Pf3D7_08_v3	Chappell_et_al_UTR_finder	3UTR	745888	746012	.	-	.	Parent=PF3D7_0816000;coverage_threshold_of.5.reads_at_edge_of_window
Pf3D7_08_v3	Chappell_et_al_UTR_finder	3UTR	749624	750033	.	+	.	Parent=PF3D7_0816100;coverage_threshold_of.5.reads_at_edge_of_window
Pf3D7_08_v3	Chappell_et_al_UTR_finder	3UTR	749823	750081	.	-	.	Parent=PF3D7_0816200;coverage_threshold_of.5.reads_at_edge_of_window
Pf3D7_08_v3	Chappell_et_al_UTR_finder	3UTR	758208	758683	.	+	.	Parent=PF3D7_0816400;coverage_threshold_of.5.reads_at_edge_of_window
Pf3D7_08_v3	Chappell_et_al_UTR_finder	3UTR	761600	762117	.	-	.	Parent=PF3D7_0816600;coverage_threshold_of.5.reads_at_edge_of_window
Pf3D7_08_v3	Chappell_et_al_UTR_finder	3UTR	767881	767961	.	+	.	Parent=PF3D7_0816700;coverage_threshold_of.25.reads_at_edge_of_window
Pf3D7_08_v3	Chappell_et_al_UTR_finder	3UTR	771774	771789	.	+	.	Parent=PF3D7_0816900;coverage_threshold_of.5.reads_at_edge_of_window
Pf3D7_08_v3	Chappell_et_al_UTR_finder	3UTR	776792	777131	.	+	.	Parent=PF3D7_0817100;coverage_threshold_of.5.reads_at_edge_of_window
Pf3D7_08_v3	Chappell_et_al_UTR_finder	3UTR	776926	777256	.	-	.	Parent=PF3D7_0817200;coverage_threshold_of.15.reads_at_edge_of_window
Pf3D7_08_v3	Chappell_et_al_UTR_finder	3UTR	782602	782908	.	-	.	Parent=PF3D7_0817300;coverage_threshold_of.5.reads_at_edge_of_window
Pf3D7_08_v3	Chappell_et_al_UTR_finder	3UTR	794136	794286	.	-	.	Parent=PF3D7_0817400;coverage_threshold_of.5.reads_at_edge_of_window
Pf3D7_08_v3	Chappell_et_al_UTR_finder	3UTR	800206	800807	.	+	.	Parent=PF3D7_0817500;coverage_threshold_of.5.reads_at_edge_of_window
Pf3D7_08_v3	Chappell_et_al_UTR_finder	3UTR	800326	800919	.	-	.	Parent=PF3D7_0817600;coverage_threshold_of.5.reads_at_edge_of_window
Pf3D7_08_v3	Chappell_et_al_UTR_finder	3UTR	804723	805796	.	-	.	Parent=PF3D7_0817700;coverage_threshold_of.10.reads_at_edge_of_window
Pf3D7_08_v3	Chappell_et_al_UTR_finder	3UTR	815452	815974	.	+	.	Parent=PF3D7_0817800;coverage_threshold_of.5.reads_at_edge_of_window
Pf3D7_08_v3	Chappell_et_al_UTR_finder	3UTR	816742	816802	.	-	.	Parent=PF3D7_0817900;coverage_threshold_of.5.reads_at_edge_of_window
Pf3D7_08_v3	Chappell_et_al_UTR_finder	3UTR	822453	822699	.	+	.	Parent=PF3D7_0818000;coverage_threshold_of.5.reads_at_edge_of_window
Pf3D7_08_v3	Chappell_et_al_UTR_finder	3UTR	826519	827305	.	+	.	Parent=PF3D7_0818100;coverage_threshold_of.5.reads_at_edge_of_window
Pf3D7_08_v3	Chappell_et_al_UTR_finder	3UTR	831455	832382	.	+	.	Parent=PF3D7_0818200;coverage_threshold_of.5.reads_at_edge_of_window
Pf3D7_08_v3	Chappell_et_al_UTR_finder	3UTR	835358	835977	.	-	.	Parent=PF3D7_0818400;coverage_threshold_of.25.reads_at_edge_of_window
Pf3D7_08_v3	Chappell_et_al_UTR_finder	3UTR	843216	844248	.	+	.	Parent=PF3D7_0818500;coverage_threshold_of.5.reads_at_edge_of_window
Pf3D7_08_v3	Chappell_et_al_UTR_finder	3UTR	844765	845252	.	-	.	Parent=PF3D7_0818600;coverage_threshold_of.5.reads_at_edge_of_window
Pf3D7_08_v3	Chappell_et_al_UTR_finder	3UTR	847541	848276	.	-	.	Parent=PF3D7_0818700;coverage_threshold_of.5.reads_at_edge_of_window
Pf3D7_08_v3	Chappell_et_al_UTR_finder	3UTR	855347	855653	.	-	.	Parent=PF3D7_0818800;coverage_threshold_of.5.reads_at_edge_of_window
Pf3D7_08_v3	Chappell_et_al_UTR_finder	3UTR	862418	862980	.	+	.	Parent=PF3D7_0818900;coverage_threshold_of.5.reads_at_edge_of_window
Pf3D7_08_v3	Chappell_et_al_UTR_finder	3UTR	863419	863504	.	-	.	Parent=PF3D7_0819000;coverage_threshold_of.5.reads_at_edge_of_window
Pf3D7_08_v3	Chappell_et_al_UTR_finder	3UTR	870575	871357	.	+	.	Parent=PF3D7_0819100;coverage_threshold_of.10.reads_at_edge_of_window
Pf3D7_08_v3	Chappell_et_al_UTR_finder	3UTR	877499	877521	.	+	.	Parent=PF3D7_0819300;coverage_threshold_of.5.reads_at_edge_of_window
Pf3D7_08_v3	Chappell_et_al_UTR_finder	3UTR	884391	884462	.	+	.	Parent=PF3D7_0819500;coverage_threshold_of.5.reads_at_edge_of_window
Pf3D7_08_v3	Chappell_et_al_UTR_finder	3UTR	884484	885197	.	-	.	Parent=PF3D7_0819600;coverage_threshold_of.15.reads_at_edge_of_window
Pf3D7_08_v3	Chappell_et_al_UTR_finder	3UTR	898831	899003	.	-	.	Parent=PF3D7_0819900;coverage_threshold_of.5.reads_at_edge_of_window
Pf3D7_08_v3	Chappell_et_al_UTR_finder	3UTR	900195	900741	.	-	.	Parent=PF3D7_0820000;coverage_threshold_of.5.reads_at_edge_of_window
Pf3D7_08_v3	Chappell_et_al_UTR_finder	3UTR	909083	909206	.	-	.	Parent=PF3D7_0820100;coverage_threshold_of.5.reads_at_edge_of_window
Pf3D7_08_v3	Chappell_et_al_UTR_finder	3UTR	911627	912263	.	-	.	Parent=PF3D7_0820200;coverage_threshold_of.5.reads_at_edge_of_window
Pf3D7_08_v3	Chappell_et_al_UTR_finder	3UTR	920897	921911	.	+	.	Parent=PF3D7_0820300;coverage_threshold_of.10.reads_at_edge_of_window
Pf3D7_08_v3	Chappell_et_al_UTR_finder	3UTR	923933	924596	.	+	.	Parent=PF3D7_0820400;coverage_threshold_of.5.reads_at_edge_of_window
Pf3D7_08_v3	Chappell_et_al_UTR_finder	3UTR	927672	927974	.	+	.	Parent=PF3D7_0820500;coverage_threshold_of.5.reads_at_edge_of_window
Pf3D7_08_v3	Chappell_et_al_UTR_finder	3UTR	930862	930946	.	+	.	Parent=PF3D7_0820600;coverage_threshold_of.5.reads_at_edge_of_window
Pf3D7_08_v3	Chappell_et_al_UTR_finder	3UTR	935627	935916	.	+	.	Parent=PF3D7_0820700;coverage_threshold_of.5.reads_at_edge_of_window
Pf3D7_08_v3	Chappell_et_al_UTR_finder	3UTR	936266	936425	.	-	.	Parent=PF3D7_0820800;coverage_threshold_of.5.reads_at_edge_of_window
Pf3D7_08_v3	Chappell_et_al_UTR_finder	3UTR	939305	939582	.	-	.	Parent=PF3D7_0820900;coverage_threshold_of.20.reads_at_edge_of_window
Pf3D7_08_v3	Chappell_et_al_UTR_finder	3UTR	950900	951284	.	+	.	Parent=PF3D7_0821000;coverage_threshold_of.5.reads_at_edge_of_window
Pf3D7_08_v3	Chappell_et_al_UTR_finder	3UTR	956315	956466	.	+	.	Parent=PF3D7_0821100;coverage_threshold_of.5.reads_at_edge_of_window
Pf3D7_08_v3	Chappell_et_al_UTR_finder	3UTR	958074	958258	.	+	.	Parent=PF3D7_0821200;coverage_threshold_of.5.reads_at_edge_of_window
Pf3D7_08_v3	Chappell_et_al_UTR_finder	3UTR	958332	958530	.	-	.	Parent=PF3D7_0821300;coverage_threshold_of.5.reads_at_edge_of_window
Pf3D7_08_v3	Chappell_et_al_UTR_finder	3UTR	966658	967130	.	+	.	Parent=PF3D7_0821400;coverage_threshold_of.10.reads_at_edge_of_window
Pf3D7_08_v3	Chappell_et_al_UTR_finder	3UTR	967747	967900	.	-	.	Parent=PF3D7_0821500;coverage_threshold_of.5.reads_at_edge_of_window
Pf3D7_08_v3	Chappell_et_al_UTR_finder	3UTR	971715	972177	.	+	.	Parent=PF3D7_0821600;coverage_threshold_of.5.reads_at_edge_of_window
Pf3D7_08_v3	Chappell_et_al_UTR_finder	3UTR	974268	974543	.	+	.	Parent=PF3D7_0821700;coverage_threshold_of.5.reads_at_edge_of_window
Pf3D7_08_v3	Chappell_et_al_UTR_finder	3UTR	976645	976983	.	+	.	Parent=PF3D7_0821800;coverage_threshold_of.5.reads_at_edge_of_window
Pf3D7_08_v3	Chappell_et_al_UTR_finder	3UTR	976989	977431	.	-	.	Parent=PF3D7_0821900;coverage_threshold_of.5.reads_at_edge_of_window
Pf3D7_08_v3	Chappell_et_al_UTR_finder	3UTR	980635	980772	.	+	.	Parent=PF3D7_0822000;coverage_threshold_of.20.reads_at_edge_of_window
Pf3D7_08_v3	Chappell_et_al_UTR_finder	3UTR	980704	981017	.	-	.	Parent=PF3D7_0822100;coverage_threshold_of.20.reads_at_edge_of_window
Pf3D7_08_v3	Chappell_et_al_UTR_finder	3UTR	987718	988280	.	-	.	Parent=PF3D7_0822300;coverage_threshold_of.5.reads_at_edge_of_window
Pf3D7_08_v3	Chappell_et_al_UTR_finder	3UTR	992633	992654	.	-	.	Parent=PF3D7_0822500;coverage_threshold_of.20.reads_at_edge_of_window
Pf3D7_08_v3	Chappell_et_al_UTR_finder	3UTR	999530	1000388	.	+	.	Parent=PF3D7_0822600;coverage_threshold_of.5.reads_at_edge_of_window
Pf3D7_08_v3	Chappell_et_al_UTR_finder	3UTR	1000443	1000980	.	-	.	Parent=PF3D7_0822700;coverage_threshold_of.5.reads_at_edge_of_window
Pf3D7_08_v3	Chappell_et_al_UTR_finder	3UTR	1006811	1007397	.	+	.	Parent=PF3D7_0822800;coverage_threshold_of.5.reads_at_edge_of_window
Pf3D7_08_v3	Chappell_et_al_UTR_finder	3UTR	1006504	1007776	.	-	.	Parent=PF3D7_0822900;coverage_threshold_of.25.reads_at_edge_of_window
Pf3D7_08_v3	Chappell_et_al_UTR_finder	3UTR	1012878	1012926	.	-	.	Parent=PF3D7_0823000;coverage_threshold_of.5.reads_at_edge_of_window
Pf3D7_08_v3	Chappell_et_al_UTR_finder	3UTR	1018071	1018088	.	-	.	Parent=PF3D7_0823100;coverage_threshold_of.5.reads_at_edge_of_window
Pf3D7_08_v3	Chappell_et_al_UTR_finder	3UTR	1021372	1022628	.	-	.	Parent=PF3D7_0823200;coverage_threshold_of.5.reads_at_edge_of_window
Pf3D7_08_v3	Chappell_et_al_UTR_finder	3UTR	1033515	1034211	.	+	.	Parent=PF3D7_0823300;coverage_threshold_of.5.reads_at_edge_of_window
Pf3D7_08_v3	Chappell_et_al_UTR_finder	3UTR	1036973	1037099	.	-	.	Parent=PF3D7_0823500;coverage_threshold_of.5.reads_at_edge_of_window
Pf3D7_08_v3	Chappell_et_al_UTR_finder	3UTR	1039724	1039906	.	-	.	Parent=PF3D7_0823600;coverage_threshold_of.5.reads_at_edge_of_window
Pf3D7_08_v3	Chappell_et_al_UTR_finder	3UTR	1041365	1041831	.	-	.	Parent=PF3D7_0823700;coverage_threshold_of.10.reads_at_edge_of_window
Pf3D7_08_v3	Chappell_et_al_UTR_finder	3UTR	1045781	1046408	.	+	.	Parent=PF3D7_0823800;coverage_threshold_of.5.reads_at_edge_of_window
Pf3D7_08_v3	Chappell_et_al_UTR_finder	3UTR	1048508	1048908	.	+	.	Parent=PF3D7_0823900;coverage_threshold_of.5.reads_at_edge_of_window
Pf3D7_08_v3	Chappell_et_al_UTR_finder	3UTR	1049233	1049281	.	-	.	Parent=PF3D7_0824000;coverage_threshold_of.5.reads_at_edge_of_window
Pf3D7_08_v3	Chappell_et_al_UTR_finder	3UTR	1053992	1054493	.	+	.	Parent=PF3D7_0824100;coverage_threshold_of.5.reads_at_edge_of_window
Pf3D7_08_v3	Chappell_et_al_UTR_finder	3UTR	1059004	1059140	.	+	.	Parent=PF3D7_0824200;coverage_threshold_of.5.reads_at_edge_of_window
Pf3D7_08_v3	Chappell_et_al_UTR_finder	3UTR	1062190	1062303	.	-	.	Parent=PF3D7_0824400;coverage_threshold_of.5.reads_at_edge_of_window
Pf3D7_08_v3	Chappell_et_al_UTR_finder	3UTR	1067473	1067958	.	+	.	Parent=PF3D7_0824500;coverage_threshold_of.5.reads_at_edge_of_window
Pf3D7_08_v3	Chappell_et_al_UTR_finder	3UTR	1069903	1070384	.	+	.	Parent=PF3D7_0824600;coverage_threshold_of.5.reads_at_edge_of_window
Pf3D7_08_v3	Chappell_et_al_UTR_finder	3UTR	1074418	1074779	.	+	.	Parent=PF3D7_0824700;coverage_threshold_of.5.reads_at_edge_of_window
Pf3D7_08_v3	Chappell_et_al_UTR_finder	3UTR	1079631	1080181	.	+	.	Parent=PF3D7_0824800;coverage_threshold_of.25.reads_at_edge_of_window
Pf3D7_08_v3	Chappell_et_al_UTR_finder	3UTR	1079441	1080054	.	-	.	Parent=PF3D7_0824900;coverage_threshold_of.25.reads_at_edge_of_window
Pf3D7_08_v3	Chappell_et_al_UTR_finder	3UTR	1091249	1091286	.	+	.	Parent=PF3D7_0825000;coverage_threshold_of.5.reads_at_edge_of_window
Pf3D7_08_v3	Chappell_et_al_UTR_finder	3UTR	1094490	1094936	.	+	.	Parent=PF3D7_0825200;coverage_threshold_of.5.reads_at_edge_of_window
Pf3D7_08_v3	Chappell_et_al_UTR_finder	3UTR	1094794	1095115	.	-	.	Parent=PF3D7_0825300;coverage_threshold_of.5.reads_at_edge_of_window
Pf3D7_08_v3	Chappell_et_al_UTR_finder	3UTR	1097364	1097701	.	+	.	Parent=PF3D7_0825400;coverage_threshold_of.5.reads_at_edge_of_window
Pf3D7_08_v3	Chappell_et_al_UTR_finder	3UTR	1100377	1100613	.	+	.	Parent=PF3D7_0825500;coverage_threshold_of.5.reads_at_edge_of_window
Pf3D7_08_v3	Chappell_et_al_UTR_finder	3UTR	1100637	1100815	.	-	.	Parent=PF3D7_0825600;coverage_threshold_of.15.reads_at_edge_of_window
Pf3D7_08_v3	Chappell_et_al_UTR_finder	3UTR	1107962	1108315	.	+	.	Parent=PF3D7_0825900;coverage_threshold_of.5.reads_at_edge_of_window
Pf3D7_08_v3	Chappell_et_al_UTR_finder	3UTR	1112795	1112872	.	+	.	Parent=PF3D7_0826000;coverage_threshold_of.5.reads_at_edge_of_window
Pf3D7_08_v3	Chappell_et_al_UTR_finder	3UTR	1112930	1113368	.	-	.	Parent=PF3D7_0826100;coverage_threshold_of.5.reads_at_edge_of_window
Pf3D7_08_v3	Chappell_et_al_UTR_finder	3UTR	1147505	1147897	.	+	.	Parent=PF3D7_0826300;coverage_threshold_of.5.reads_at_edge_of_window
Pf3D7_08_v3	Chappell_et_al_UTR_finder	3UTR	1156283	1157299	.	+	.	Parent=PF3D7_0826500;coverage_threshold_of.5.reads_at_edge_of_window
Pf3D7_08_v3	Chappell_et_al_UTR_finder	3UTR	1156860	1157320	.	-	.	Parent=PF3D7_0826600;coverage_threshold_of.5.reads_at_edge_of_window
Pf3D7_08_v3	Chappell_et_al_UTR_finder	3UTR	1159770	1160163	.	-	.	Parent=PF3D7_0826700;coverage_threshold_of.5.reads_at_edge_of_window
Pf3D7_08_v3	Chappell_et_al_UTR_finder	3UTR	1167206	1167540	.	+	.	Parent=PF3D7_0826900;coverage_threshold_of.5.reads_at_edge_of_window
Pf3D7_08_v3	Chappell_et_al_UTR_finder	3UTR	1167240	1167578	.	-	.	Parent=PF3D7_0827000;coverage_threshold_of.5.reads_at_edge_of_window
Pf3D7_08_v3	Chappell_et_al_UTR_finder	3UTR	1176588	1177112	.	+	.	Parent=PF3D7_0827100;coverage_threshold_of.5.reads_at_edge_of_window
Pf3D7_08_v3	Chappell_et_al_UTR_finder	3UTR	1183797	1183916	.	+	.	Parent=PF3D7_0827300;coverage_threshold_of.5.reads_at_edge_of_window
Pf3D7_08_v3	Chappell_et_al_UTR_finder	3UTR	1187126	1187510	.	+	.	Parent=PF3D7_0827500;coverage_threshold_of.5.reads_at_edge_of_window
Pf3D7_08_v3	Chappell_et_al_UTR_finder	3UTR	1187168	1187622	.	-	.	Parent=PF3D7_0827600;coverage_threshold_of.10.reads_at_edge_of_window
Pf3D7_08_v3	Chappell_et_al_UTR_finder	3UTR	1206058	1206312	.	+	.	Parent=PF3D7_0827800;coverage_threshold_of.10.reads_at_edge_of_window
Pf3D7_08_v3	Chappell_et_al_UTR_finder	3UTR	1206438	1206787	.	-	.	Parent=PF3D7_0827900;coverage_threshold_of.5.reads_at_edge_of_window
Pf3D7_08_v3	Chappell_et_al_UTR_finder	3UTR	1211965	1212336	.	-	.	Parent=PF3D7_0828100;coverage_threshold_of.5.reads_at_edge_of_window
Pf3D7_08_v3	Chappell_et_al_UTR_finder	3UTR	1220717	1221181	.	+	.	Parent=PF3D7_0828200;coverage_threshold_of.25.reads_at_edge_of_window
Pf3D7_08_v3	Chappell_et_al_UTR_finder	3UTR	1220018	1221024	.	-	.	Parent=PF3D7_0828300;coverage_threshold_of.25.reads_at_edge_of_window
Pf3D7_08_v3	Chappell_et_al_UTR_finder	3UTR	1223542	1224093	.	-	.	Parent=PF3D7_0828400;coverage_threshold_of.5.reads_at_edge_of_window
Pf3D7_08_v3	Chappell_et_al_UTR_finder	3UTR	1226140	1226749	.	-	.	Parent=PF3D7_0828500;coverage_threshold_of.5.reads_at_edge_of_window
Pf3D7_08_v3	Chappell_et_al_UTR_finder	3UTR	1229407	1229898	.	-	.	Parent=PF3D7_0828600;coverage_threshold_of.5.reads_at_edge_of_window
Pf3D7_08_v3	Chappell_et_al_UTR_finder	3UTR	1236474	1236746	.	+	.	Parent=PF3D7_0828700;coverage_threshold_of.5.reads_at_edge_of_window
Pf3D7_08_v3	Chappell_et_al_UTR_finder	3UTR	1237184	1237284	.	-	.	Parent=PF3D7_0828800;coverage_threshold_of.5.reads_at_edge_of_window
Pf3D7_08_v3	Chappell_et_al_UTR_finder	3UTR	1241589	1241965	.	-	.	Parent=PF3D7_0828900;coverage_threshold_of.5.reads_at_edge_of_window
Pf3D7_08_v3	Chappell_et_al_UTR_finder	3UTR	1251079	1251543	.	+	.	Parent=PF3D7_0829000;coverage_threshold_of.15.reads_at_edge_of_window
Pf3D7_08_v3	Chappell_et_al_UTR_finder	3UTR	1253797	1253831	.	+	.	Parent=PF3D7_0829100;coverage_threshold_of.5.reads_at_edge_of_window
Pf3D7_08_v3	Chappell_et_al_UTR_finder	3UTR	1255377	1255517	.	+	.	Parent=PF3D7_0829200;coverage_threshold_of.5.reads_at_edge_of_window
Pf3D7_08_v3	Chappell_et_al_UTR_finder	3UTR	1257134	1257815	.	+	.	Parent=PF3D7_0829300;coverage_threshold_of.25.reads_at_edge_of_window
Pf3D7_08_v3	Chappell_et_al_UTR_finder	3UTR	1257111	1257715	.	-	.	Parent=PF3D7_0829400;coverage_threshold_of.25.reads_at_edge_of_window
Pf3D7_08_v3	Chappell_et_al_UTR_finder	3UTR	1269648	1270237	.	+	.	Parent=PF3D7_0829600;coverage_threshold_of.5.reads_at_edge_of_window
Pf3D7_08_v3	Chappell_et_al_UTR_finder	3UTR	1294723	1295482	.	+	.	Parent=PF3D7_0830400;coverage_threshold_of.5.reads_at_edge_of_window
Pf3D7_08_v3	Chappell_et_al_UTR_finder	3UTR	1295569	1296133	.	-	.	Parent=PF3D7_0830500;coverage_threshold_of.5.reads_at_edge_of_window
Pf3D7_08_v3	Chappell_et_al_UTR_finder	3UTR	1304814	1305620	.	+	.	Parent=PF3D7_0830600;coverage_threshold_of.5.reads_at_edge_of_window
Pf3D7_08_v3	Chappell_et_al_UTR_finder	3UTR	1307925	1308595	.	+	.	Parent=PF3D7_0830700;coverage_threshold_of.5.reads_at_edge_of_window
Pf3D7_08_v3	Chappell_et_al_UTR_finder	3UTR	1316956	1317662	.	+	.	Parent=PF3D7_0830800;coverage_threshold_of.25.reads_at_edge_of_window
Pf3D7_08_v3	Chappell_et_al_UTR_finder	3UTR	1317009	1317599	.	-	.	Parent=PF3D7_0830900;coverage_threshold_of.5.reads_at_edge_of_window
Pf3D7_08_v3	Chappell_et_al_UTR_finder	3UTR	1322826	1323071	.	+	.	Parent=PF3D7_0831000;coverage_threshold_of.5.reads_at_edge_of_window
Pf3D7_08_v3	Chappell_et_al_UTR_finder	3UTR	1331188	1331626	.	+	.	Parent=PF3D7_0831100;coverage_threshold_of.5.reads_at_edge_of_window
Pf3D7_08_v3	Chappell_et_al_UTR_finder	3UTR	1336300	1336697	.	+	.	Parent=PF3D7_0831200;coverage_threshold_of.5.reads_at_edge_of_window
Pf3D7_08_v3	Chappell_et_al_UTR_finder	3UTR	1342307	1342328	.	+	.	Parent=PF3D7_0831300;coverage_threshold_of.5.reads_at_edge_of_window
Pf3D7_08_v3	Chappell_et_al_UTR_finder	3UTR	1343563	1344404	.	-	.	Parent=PF3D7_0831400;coverage_threshold_of.5.reads_at_edge_of_window
Pf3D7_08_v3	Chappell_et_al_UTR_finder	3UTR	1354670	1356302	.	+	.	Parent=PF3D7_0831500;coverage_threshold_of.5.reads_at_edge_of_window
Pf3D7_08_v3	Chappell_et_al_UTR_finder	3UTR	1363619	1363639	.	+	.	Parent=PF3D7_0831600;coverage_threshold_of.5.reads_at_edge_of_window
Pf3D7_08_v3	Chappell_et_al_UTR_finder	3UTR	1364640	1365466	.	-	.	Parent=PF3D7_0831700;coverage_threshold_of.5.reads_at_edge_of_window
Pf3D7_08_v3	Chappell_et_al_UTR_finder	3UTR	1373212	1374235	.	-	.	Parent=PF3D7_0831800;coverage_threshold_of.5.reads_at_edge_of_window
Pf3D7_08_v3	Chappell_et_al_UTR_finder	3UTR	1393492	1394200	.	+	.	Parent=PF3D7_0832200;coverage_threshold_of.5.reads_at_edge_of_window
Pf3D7_09_v3	Chappell_et_al_UTR_finder	3UTR	81122	82001	.	-	.	Parent=PF3D7_0901700;coverage_threshold_of.5.reads_at_edge_of_window
Pf3D7_09_v3	Chappell_et_al_UTR_finder	3UTR	85611	85972	.	+	.	Parent=PF3D7_0901800;coverage_threshold_of.5.reads_at_edge_of_window
Pf3D7_09_v3	Chappell_et_al_UTR_finder	3UTR	85707	86383	.	-	.	Parent=PF3D7_0901900;coverage_threshold_of.5.reads_at_edge_of_window
Pf3D7_09_v3	Chappell_et_al_UTR_finder	3UTR	89201	89360	.	-	.	Parent=PF3D7_0902000;coverage_threshold_of.5.reads_at_edge_of_window
Pf3D7_09_v3	Chappell_et_al_UTR_finder	3UTR	93768	93829	.	-	.	Parent=PF3D7_0902100;coverage_threshold_of.5.reads_at_edge_of_window
Pf3D7_09_v3	Chappell_et_al_UTR_finder	3UTR	98010	98174	.	-	.	Parent=PF3D7_0902200;coverage_threshold_of.5.reads_at_edge_of_window
Pf3D7_09_v3	Chappell_et_al_UTR_finder	3UTR	101962	102491	.	-	.	Parent=PF3D7_0902300;coverage_threshold_of.5.reads_at_edge_of_window
Pf3D7_09_v3	Chappell_et_al_UTR_finder	3UTR	108747	109333	.	-	.	Parent=PF3D7_0902500;coverage_threshold_of.10.reads_at_edge_of_window
Pf3D7_09_v3	Chappell_et_al_UTR_finder	3UTR	120969	121620	.	-	.	Parent=PF3D7_0902800;coverage_threshold_of.5.reads_at_edge_of_window
Pf3D7_09_v3	Chappell_et_al_UTR_finder	3UTR	129701	130079	.	+	.	Parent=PF3D7_0903000;coverage_threshold_of.25.reads_at_edge_of_window
Pf3D7_09_v3	Chappell_et_al_UTR_finder	3UTR	130060	130139	.	-	.	Parent=PF3D7_0903100;coverage_threshold_of.5.reads_at_edge_of_window
Pf3D7_09_v3	Chappell_et_al_UTR_finder	3UTR	133034	133761	.	-	.	Parent=PF3D7_0903200;coverage_threshold_of.5.reads_at_edge_of_window
Pf3D7_09_v3	Chappell_et_al_UTR_finder	3UTR	150589	151403	.	+	.	Parent=PF3D7_0903300;coverage_threshold_of.5.reads_at_edge_of_window
Pf3D7_09_v3	Chappell_et_al_UTR_finder	3UTR	151318	151699	.	-	.	Parent=PF3D7_0903400;coverage_threshold_of.5.reads_at_edge_of_window
Pf3D7_09_v3	Chappell_et_al_UTR_finder	3UTR	166924	167477	.	+	.	Parent=PF3D7_0903500;coverage_threshold_of.5.reads_at_edge_of_window
Pf3D7_09_v3	Chappell_et_al_UTR_finder	3UTR	172888	173493	.	+	.	Parent=PF3D7_0903600;coverage_threshold_of.5.reads_at_edge_of_window
Pf3D7_09_v3	Chappell_et_al_UTR_finder	3UTR	177443	177722	.	+	.	Parent=PF3D7_0903700;coverage_threshold_of.5.reads_at_edge_of_window
Pf3D7_09_v3	Chappell_et_al_UTR_finder	3UTR	186384	186458	.	+	.	Parent=PF3D7_0903900;coverage_threshold_of.5.reads_at_edge_of_window
Pf3D7_09_v3	Chappell_et_al_UTR_finder	3UTR	186468	187341	.	-	.	Parent=PF3D7_0904000;coverage_threshold_of.5.reads_at_edge_of_window
Pf3D7_09_v3	Chappell_et_al_UTR_finder	3UTR	198817	198894	.	+	.	Parent=PF3D7_0904200;coverage_threshold_of.5.reads_at_edge_of_window
Pf3D7_09_v3	Chappell_et_al_UTR_finder	3UTR	207785	208167	.	-	.	Parent=PF3D7_0904400;coverage_threshold_of.5.reads_at_edge_of_window
Pf3D7_09_v3	Chappell_et_al_UTR_finder	3UTR	210610	211040	.	+	.	Parent=PF3D7_0904500;coverage_threshold_of.5.reads_at_edge_of_window
Pf3D7_09_v3	Chappell_et_al_UTR_finder	3UTR	217984	218608	.	+	.	Parent=PF3D7_0904600;coverage_threshold_of.20.reads_at_edge_of_window
Pf3D7_09_v3	Chappell_et_al_UTR_finder	3UTR	218206	218674	.	-	.	Parent=PF3D7_0904700;coverage_threshold_of.5.reads_at_edge_of_window
Pf3D7_09_v3	Chappell_et_al_UTR_finder	3UTR	224157	224589	.	+	.	Parent=PF3D7_0904800;coverage_threshold_of.5.reads_at_edge_of_window
Pf3D7_09_v3	Chappell_et_al_UTR_finder	3UTR	224609	224874	.	-	.	Parent=PF3D7_0904900;coverage_threshold_of.5.reads_at_edge_of_window
Pf3D7_09_v3	Chappell_et_al_UTR_finder	3UTR	234018	234500	.	-	.	Parent=PF3D7_0905000;coverage_threshold_of.5.reads_at_edge_of_window
Pf3D7_09_v3	Chappell_et_al_UTR_finder	3UTR	236028	236358	.	-	.	Parent=PF3D7_0905100;coverage_threshold_of.5.reads_at_edge_of_window
Pf3D7_09_v3	Chappell_et_al_UTR_finder	3UTR	245200	245260	.	-	.	Parent=PF3D7_0905200;coverage_threshold_of.5.reads_at_edge_of_window
Pf3D7_09_v3	Chappell_et_al_UTR_finder	3UTR	270371	270739	.	-	.	Parent=PF3D7_0905400;coverage_threshold_of.5.reads_at_edge_of_window
Pf3D7_09_v3	Chappell_et_al_UTR_finder	3UTR	279089	279624	.	+	.	Parent=PF3D7_0905500;coverage_threshold_of.5.reads_at_edge_of_window
Pf3D7_09_v3	Chappell_et_al_UTR_finder	3UTR	283888	284199	.	-	.	Parent=PF3D7_0905700;coverage_threshold_of.25.reads_at_edge_of_window
Pf3D7_09_v3	Chappell_et_al_UTR_finder	3UTR	292898	293011	.	+	.	Parent=PF3D7_0905800;coverage_threshold_of.5.reads_at_edge_of_window
Pf3D7_09_v3	Chappell_et_al_UTR_finder	3UTR	293373	293584	.	-	.	Parent=PF3D7_0905900;coverage_threshold_of.5.reads_at_edge_of_window
Pf3D7_09_v3	Chappell_et_al_UTR_finder	3UTR	298216	298664	.	-	.	Parent=PF3D7_0906000;coverage_threshold_of.5.reads_at_edge_of_window
Pf3D7_09_v3	Chappell_et_al_UTR_finder	3UTR	306627	306785	.	+	.	Parent=PF3D7_0906100;coverage_threshold_of.5.reads_at_edge_of_window
Pf3D7_09_v3	Chappell_et_al_UTR_finder	3UTR	306807	307302	.	-	.	Parent=PF3D7_0906200;coverage_threshold_of.10.reads_at_edge_of_window
Pf3D7_09_v3	Chappell_et_al_UTR_finder	3UTR	311996	312231	.	+	.	Parent=PF3D7_0906300;coverage_threshold_of.5.reads_at_edge_of_window
Pf3D7_09_v3	Chappell_et_al_UTR_finder	3UTR	312356	312473	.	-	.	Parent=PF3D7_0906400;coverage_threshold_of.10.reads_at_edge_of_window
Pf3D7_09_v3	Chappell_et_al_UTR_finder	3UTR	319547	319614	.	+	.	Parent=PF3D7_0906500;coverage_threshold_of.5.reads_at_edge_of_window
Pf3D7_09_v3	Chappell_et_al_UTR_finder	3UTR	319627	320810	.	-	.	Parent=PF3D7_0906600;coverage_threshold_of.5.reads_at_edge_of_window
Pf3D7_09_v3	Chappell_et_al_UTR_finder	3UTR	329397	330498	.	-	.	Parent=PF3D7_0906700;coverage_threshold_of.5.reads_at_edge_of_window
Pf3D7_09_v3	Chappell_et_al_UTR_finder	3UTR	332161	332254	.	-	.	Parent=PF3D7_0906800;coverage_threshold_of.5.reads_at_edge_of_window
Pf3D7_09_v3	Chappell_et_al_UTR_finder	3UTR	335491	335636	.	+	.	Parent=PF3D7_0906890;coverage_threshold_of.55.reads_at_edge_of_window
Pf3D7_09_v3	Chappell_et_al_UTR_finder	3UTR	336771	336778	.	+	.	Parent=PF3D7_0906910;coverage_threshold_of.5.reads_at_edge_of_window
Pf3D7_09_v3	Chappell_et_al_UTR_finder	3UTR	337921	338027	.	+	.	Parent=PF3D7_0907000;coverage_threshold_of.5.reads_at_edge_of_window
Pf3D7_09_v3	Chappell_et_al_UTR_finder	3UTR	349294	349864	.	+	.	Parent=PF3D7_0907200;coverage_threshold_of.5.reads_at_edge_of_window
Pf3D7_09_v3	Chappell_et_al_UTR_finder	3UTR	349572	350185	.	-	.	Parent=PF3D7_0907300;coverage_threshold_of.5.reads_at_edge_of_window
Pf3D7_09_v3	Chappell_et_al_UTR_finder	3UTR	351552	351954	.	-	.	Parent=PF3D7_0907400;coverage_threshold_of.5.reads_at_edge_of_window
Pf3D7_09_v3	Chappell_et_al_UTR_finder	3UTR	355983	356535	.	-	.	Parent=PF3D7_0907500;coverage_threshold_of.5.reads_at_edge_of_window
Pf3D7_09_v3	Chappell_et_al_UTR_finder	3UTR	363216	363767	.	+	.	Parent=PF3D7_0907600;coverage_threshold_of.5.reads_at_edge_of_window
Pf3D7_09_v3	Chappell_et_al_UTR_finder	3UTR	363574	364068	.	-	.	Parent=PF3D7_0907700;coverage_threshold_of.5.reads_at_edge_of_window
Pf3D7_09_v3	Chappell_et_al_UTR_finder	3UTR	367501	367723	.	+	.	Parent=PF3D7_0907800;coverage_threshold_of.5.reads_at_edge_of_window
Pf3D7_09_v3	Chappell_et_al_UTR_finder	3UTR	367738	367864	.	-	.	Parent=PF3D7_0907900;coverage_threshold_of.5.reads_at_edge_of_window
Pf3D7_09_v3	Chappell_et_al_UTR_finder	3UTR	369477	369869	.	-	.	Parent=PF3D7_0908000;coverage_threshold_of.5.reads_at_edge_of_window
Pf3D7_09_v3	Chappell_et_al_UTR_finder	3UTR	382997	383371	.	+	.	Parent=PF3D7_0908200;coverage_threshold_of.5.reads_at_edge_of_window
Pf3D7_09_v3	Chappell_et_al_UTR_finder	3UTR	383132	383649	.	-	.	Parent=PF3D7_0908300;coverage_threshold_of.5.reads_at_edge_of_window
Pf3D7_09_v3	Chappell_et_al_UTR_finder	3UTR	388737	389444	.	+	.	Parent=PF3D7_0908400;coverage_threshold_of.5.reads_at_edge_of_window
Pf3D7_09_v3	Chappell_et_al_UTR_finder	3UTR	389017	389604	.	-	.	Parent=PF3D7_0908500;coverage_threshold_of.25.reads_at_edge_of_window
Pf3D7_09_v3	Chappell_et_al_UTR_finder	3UTR	398802	399201	.	-	.	Parent=PF3D7_0908600;coverage_threshold_of.5.reads_at_edge_of_window
Pf3D7_09_v3	Chappell_et_al_UTR_finder	3UTR	401013	401494	.	-	.	Parent=PF3D7_0908700;coverage_threshold_of.25.reads_at_edge_of_window
Pf3D7_09_v3	Chappell_et_al_UTR_finder	3UTR	406286	407267	.	+	.	Parent=PF3D7_0908800;coverage_threshold_of.25.reads_at_edge_of_window
Pf3D7_09_v3	Chappell_et_al_UTR_finder	3UTR	405315	406521	.	-	.	Parent=PF3D7_0908900;coverage_threshold_of.25.reads_at_edge_of_window
Pf3D7_09_v3	Chappell_et_al_UTR_finder	3UTR	417434	417901	.	+	.	Parent=PF3D7_0909100;coverage_threshold_of.5.reads_at_edge_of_window
Pf3D7_09_v3	Chappell_et_al_UTR_finder	3UTR	420226	420484	.	-	.	Parent=PF3D7_0909300;coverage_threshold_of.5.reads_at_edge_of_window
Pf3D7_09_v3	Chappell_et_al_UTR_finder	3UTR	428107	428516	.	+	.	Parent=PF3D7_0909400;coverage_threshold_of.5.reads_at_edge_of_window
Pf3D7_09_v3	Chappell_et_al_UTR_finder	3UTR	432048	432549	.	+	.	Parent=PF3D7_0909500;coverage_threshold_of.5.reads_at_edge_of_window
Pf3D7_09_v3	Chappell_et_al_UTR_finder	3UTR	432221	433237	.	-	.	Parent=PF3D7_0909600;coverage_threshold_of.5.reads_at_edge_of_window
Pf3D7_09_v3	Chappell_et_al_UTR_finder	3UTR	444025	444712	.	+	.	Parent=PF3D7_0909700;coverage_threshold_of.5.reads_at_edge_of_window
Pf3D7_09_v3	Chappell_et_al_UTR_finder	3UTR	446330	446630	.	+	.	Parent=PF3D7_0909800;coverage_threshold_of.5.reads_at_edge_of_window
Pf3D7_09_v3	Chappell_et_al_UTR_finder	3UTR	452050	452462	.	+	.	Parent=PF3D7_0909900;coverage_threshold_of.25.reads_at_edge_of_window
Pf3D7_09_v3	Chappell_et_al_UTR_finder	3UTR	456284	456958	.	-	.	Parent=PF3D7_0910100;coverage_threshold_of.5.reads_at_edge_of_window
Pf3D7_09_v3	Chappell_et_al_UTR_finder	3UTR	473769	474861	.	+	.	Parent=PF3D7_0910200;coverage_threshold_of.5.reads_at_edge_of_window
Pf3D7_09_v3	Chappell_et_al_UTR_finder	3UTR	476970	477689	.	+	.	Parent=PF3D7_0910300;coverage_threshold_of.10.reads_at_edge_of_window
Pf3D7_09_v3	Chappell_et_al_UTR_finder	3UTR	477549	477776	.	-	.	Parent=PF3D7_0910400;coverage_threshold_of.5.reads_at_edge_of_window
Pf3D7_09_v3	Chappell_et_al_UTR_finder	3UTR	482386	482460	.	-	.	Parent=PF3D7_0910500;coverage_threshold_of.5.reads_at_edge_of_window
Pf3D7_09_v3	Chappell_et_al_UTR_finder	3UTR	490866	491014	.	+	.	Parent=PF3D7_0910600;coverage_threshold_of.10.reads_at_edge_of_window
Pf3D7_09_v3	Chappell_et_al_UTR_finder	3UTR	492907	493173	.	+	.	Parent=PF3D7_0910700;coverage_threshold_of.5.reads_at_edge_of_window
Pf3D7_09_v3	Chappell_et_al_UTR_finder	3UTR	495507	495804	.	+	.	Parent=PF3D7_0910800;coverage_threshold_of.20.reads_at_edge_of_window
Pf3D7_09_v3	Chappell_et_al_UTR_finder	3UTR	495567	495945	.	-	.	Parent=PF3D7_0910900;coverage_threshold_of.20.reads_at_edge_of_window
Pf3D7_09_v3	Chappell_et_al_UTR_finder	3UTR	502734	503245	.	+	.	Parent=PF3D7_0911000;coverage_threshold_of.5.reads_at_edge_of_window
Pf3D7_09_v3	Chappell_et_al_UTR_finder	3UTR	508131	509439	.	+	.	Parent=PF3D7_0911100;coverage_threshold_of.5.reads_at_edge_of_window
Pf3D7_09_v3	Chappell_et_al_UTR_finder	3UTR	510528	510913	.	+	.	Parent=PF3D7_0911200;coverage_threshold_of.5.reads_at_edge_of_window
Pf3D7_09_v3	Chappell_et_al_UTR_finder	3UTR	521554	522220	.	-	.	Parent=PF3D7_0911400;coverage_threshold_of.5.reads_at_edge_of_window
Pf3D7_09_v3	Chappell_et_al_UTR_finder	3UTR	526449	526939	.	-	.	Parent=PF3D7_0911500;coverage_threshold_of.5.reads_at_edge_of_window
Pf3D7_09_v3	Chappell_et_al_UTR_finder	3UTR	531445	532077	.	+	.	Parent=PF3D7_0911600;coverage_threshold_of.35.reads_at_edge_of_window
Pf3D7_09_v3	Chappell_et_al_UTR_finder	3UTR	535599	535972	.	+	.	Parent=PF3D7_0911700;coverage_threshold_of.25.reads_at_edge_of_window
Pf3D7_09_v3	Chappell_et_al_UTR_finder	3UTR	535699	535850	.	-	.	Parent=PF3D7_0911800;coverage_threshold_of.5.reads_at_edge_of_window
Pf3D7_09_v3	Chappell_et_al_UTR_finder	3UTR	536963	538220	.	-	.	Parent=PF3D7_0911900;coverage_threshold_of.15.reads_at_edge_of_window
Pf3D7_09_v3	Chappell_et_al_UTR_finder	3UTR	540903	541032	.	-	.	Parent=PF3D7_0912000;coverage_threshold_of.5.reads_at_edge_of_window
Pf3D7_09_v3	Chappell_et_al_UTR_finder	3UTR	546289	546799	.	-	.	Parent=PF3D7_0912100;coverage_threshold_of.35.reads_at_edge_of_window
Pf3D7_09_v3	Chappell_et_al_UTR_finder	3UTR	551020	551425	.	-	.	Parent=PF3D7_0912400;coverage_threshold_of.5.reads_at_edge_of_window
Pf3D7_09_v3	Chappell_et_al_UTR_finder	3UTR	557959	558634	.	+	.	Parent=PF3D7_0912500;coverage_threshold_of.5.reads_at_edge_of_window
Pf3D7_09_v3	Chappell_et_al_UTR_finder	3UTR	562935	563000	.	+	.	Parent=PF3D7_0912700;coverage_threshold_of.5.reads_at_edge_of_window
Pf3D7_09_v3	Chappell_et_al_UTR_finder	3UTR	563201	563328	.	-	.	Parent=PF3D7_0912800;coverage_threshold_of.5.reads_at_edge_of_window
Pf3D7_09_v3	Chappell_et_al_UTR_finder	3UTR	568641	568830	.	+	.	Parent=PF3D7_0912900;coverage_threshold_of.5.reads_at_edge_of_window
Pf3D7_09_v3	Chappell_et_al_UTR_finder	3UTR	568887	569123	.	-	.	Parent=PF3D7_0913000;coverage_threshold_of.5.reads_at_edge_of_window
Pf3D7_09_v3	Chappell_et_al_UTR_finder	3UTR	571017	571030	.	-	.	Parent=PF3D7_0913100;coverage_threshold_of.5.reads_at_edge_of_window
Pf3D7_09_v3	Chappell_et_al_UTR_finder	3UTR	576510	576690	.	+	.	Parent=PF3D7_0913200;coverage_threshold_of.5.reads_at_edge_of_window
Pf3D7_09_v3	Chappell_et_al_UTR_finder	3UTR	576759	576959	.	-	.	Parent=PF3D7_0913300;coverage_threshold_of.5.reads_at_edge_of_window
Pf3D7_09_v3	Chappell_et_al_UTR_finder	3UTR	582066	582339	.	-	.	Parent=PF3D7_0913500;coverage_threshold_of.5.reads_at_edge_of_window
Pf3D7_09_v3	Chappell_et_al_UTR_finder	3UTR	588422	588762	.	+	.	Parent=PF3D7_0913600;coverage_threshold_of.5.reads_at_edge_of_window
Pf3D7_09_v3	Chappell_et_al_UTR_finder	3UTR	591243	591559	.	+	.	Parent=PF3D7_0913700;coverage_threshold_of.5.reads_at_edge_of_window
Pf3D7_09_v3	Chappell_et_al_UTR_finder	3UTR	593557	593728	.	+	.	Parent=PF3D7_0913800;coverage_threshold_of.5.reads_at_edge_of_window
Pf3D7_09_v3	Chappell_et_al_UTR_finder	3UTR	594181	594271	.	-	.	Parent=PF3D7_0913900;coverage_threshold_of.5.reads_at_edge_of_window
Pf3D7_09_v3	Chappell_et_al_UTR_finder	3UTR	600562	600651	.	+	.	Parent=PF3D7_0914000;coverage_threshold_of.5.reads_at_edge_of_window
Pf3D7_09_v3	Chappell_et_al_UTR_finder	3UTR	600676	601075	.	-	.	Parent=PF3D7_0914100;coverage_threshold_of.20.reads_at_edge_of_window
Pf3D7_09_v3	Chappell_et_al_UTR_finder	3UTR	607882	608360	.	-	.	Parent=PF3D7_0914200;coverage_threshold_of.5.reads_at_edge_of_window
Pf3D7_09_v3	Chappell_et_al_UTR_finder	3UTR	619836	619842	.	+	.	Parent=PF3D7_0914400;coverage_threshold_of.5.reads_at_edge_of_window
Pf3D7_09_v3	Chappell_et_al_UTR_finder	3UTR	620655	620787	.	-	.	Parent=PF3D7_0914500;coverage_threshold_of.5.reads_at_edge_of_window
Pf3D7_09_v3	Chappell_et_al_UTR_finder	3UTR	628320	629120	.	+	.	Parent=PF3D7_0914600;coverage_threshold_of.5.reads_at_edge_of_window
Pf3D7_09_v3	Chappell_et_al_UTR_finder	3UTR	632208	632391	.	+	.	Parent=PF3D7_0914700;coverage_threshold_of.5.reads_at_edge_of_window
Pf3D7_09_v3	Chappell_et_al_UTR_finder	3UTR	632540	633573	.	-	.	Parent=PF3D7_0914800;coverage_threshold_of.5.reads_at_edge_of_window
Pf3D7_09_v3	Chappell_et_al_UTR_finder	3UTR	638751	639564	.	+	.	Parent=PF3D7_0914900;coverage_threshold_of.5.reads_at_edge_of_window
Pf3D7_09_v3	Chappell_et_al_UTR_finder	3UTR	639648	639657	.	-	.	Parent=PF3D7_0915000;coverage_threshold_of.5.reads_at_edge_of_window
Pf3D7_09_v3	Chappell_et_al_UTR_finder	3UTR	642878	643231	.	-	.	Parent=PF3D7_0915100;coverage_threshold_of.5.reads_at_edge_of_window
Pf3D7_09_v3	Chappell_et_al_UTR_finder	3UTR	646601	646738	.	+	.	Parent=PF3D7_0915200;coverage_threshold_of.15.reads_at_edge_of_window
Pf3D7_09_v3	Chappell_et_al_UTR_finder	3UTR	646547	646950	.	-	.	Parent=PF3D7_0915300;coverage_threshold_of.25.reads_at_edge_of_window
Pf3D7_09_v3	Chappell_et_al_UTR_finder	3UTR	649973	650584	.	-	.	Parent=PF3D7_0915400;coverage_threshold_of.5.reads_at_edge_of_window
Pf3D7_09_v3	Chappell_et_al_UTR_finder	3UTR	659413	659906	.	+	.	Parent=PF3D7_0915500;coverage_threshold_of.10.reads_at_edge_of_window
Pf3D7_09_v3	Chappell_et_al_UTR_finder	3UTR	660893	661258	.	+	.	Parent=PF3D7_0915600;coverage_threshold_of.5.reads_at_edge_of_window
Pf3D7_09_v3	Chappell_et_al_UTR_finder	3UTR	661255	661480	.	-	.	Parent=PF3D7_0915700;coverage_threshold_of.5.reads_at_edge_of_window
Pf3D7_09_v3	Chappell_et_al_UTR_finder	3UTR	664572	664607	.	+	.	Parent=PF3D7_0915800;coverage_threshold_of.5.reads_at_edge_of_window
Pf3D7_09_v3	Chappell_et_al_UTR_finder	3UTR	666479	667315	.	+	.	Parent=PF3D7_0915900;coverage_threshold_of.25.reads_at_edge_of_window
Pf3D7_09_v3	Chappell_et_al_UTR_finder	3UTR	666577	667254	.	-	.	Parent=PF3D7_0916000;coverage_threshold_of.5.reads_at_edge_of_window
Pf3D7_09_v3	Chappell_et_al_UTR_finder	3UTR	675158	675464	.	+	.	Parent=PF3D7_0916100;coverage_threshold_of.5.reads_at_edge_of_window
Pf3D7_09_v3	Chappell_et_al_UTR_finder	3UTR	679633	679979	.	+	.	Parent=PF3D7_0916200;coverage_threshold_of.5.reads_at_edge_of_window
Pf3D7_09_v3	Chappell_et_al_UTR_finder	3UTR	691122	691188	.	+	.	Parent=PF3D7_0916400;coverage_threshold_of.5.reads_at_edge_of_window
Pf3D7_09_v3	Chappell_et_al_UTR_finder	3UTR	691282	691567	.	-	.	Parent=PF3D7_0916500;coverage_threshold_of.5.reads_at_edge_of_window
Pf3D7_09_v3	Chappell_et_al_UTR_finder	3UTR	694527	694604	.	-	.	Parent=PF3D7_0916600;coverage_threshold_of.5.reads_at_edge_of_window
Pf3D7_09_v3	Chappell_et_al_UTR_finder	3UTR	696194	696862	.	-	.	Parent=PF3D7_0916700;coverage_threshold_of.5.reads_at_edge_of_window
Pf3D7_09_v3	Chappell_et_al_UTR_finder	3UTR	703518	703679	.	+	.	Parent=PF3D7_0916800;coverage_threshold_of.20.reads_at_edge_of_window
Pf3D7_09_v3	Chappell_et_al_UTR_finder	3UTR	706356	706678	.	+	.	Parent=PF3D7_0916900;coverage_threshold_of.25.reads_at_edge_of_window
Pf3D7_09_v3	Chappell_et_al_UTR_finder	3UTR	706053	706591	.	-	.	Parent=PF3D7_0917000;coverage_threshold_of.25.reads_at_edge_of_window
Pf3D7_09_v3	Chappell_et_al_UTR_finder	3UTR	712444	713215	.	-	.	Parent=PF3D7_0917100;coverage_threshold_of.5.reads_at_edge_of_window
Pf3D7_09_v3	Chappell_et_al_UTR_finder	3UTR	719541	720418	.	+	.	Parent=PF3D7_0917300;coverage_threshold_of.10.reads_at_edge_of_window
Pf3D7_09_v3	Chappell_et_al_UTR_finder	3UTR	724866	726262	.	+	.	Parent=PF3D7_0917400;coverage_threshold_of.5.reads_at_edge_of_window
Pf3D7_09_v3	Chappell_et_al_UTR_finder	3UTR	728749	729348	.	+	.	Parent=PF3D7_0917500;coverage_threshold_of.5.reads_at_edge_of_window
Pf3D7_09_v3	Chappell_et_al_UTR_finder	3UTR	729418	729673	.	-	.	Parent=PF3D7_0917600;coverage_threshold_of.5.reads_at_edge_of_window
Pf3D7_09_v3	Chappell_et_al_UTR_finder	3UTR	734028	734242	.	+	.	Parent=PF3D7_0917700;coverage_threshold_of.5.reads_at_edge_of_window
Pf3D7_09_v3	Chappell_et_al_UTR_finder	3UTR	735943	736105	.	+	.	Parent=PF3D7_0917800;coverage_threshold_of.5.reads_at_edge_of_window
Pf3D7_09_v3	Chappell_et_al_UTR_finder	3UTR	740277	741656	.	+	.	Parent=PF3D7_0917900;coverage_threshold_of.5.reads_at_edge_of_window
Pf3D7_09_v3	Chappell_et_al_UTR_finder	3UTR	741677	742493	.	-	.	Parent=PF3D7_0918000;coverage_threshold_of.5.reads_at_edge_of_window
Pf3D7_09_v3	Chappell_et_al_UTR_finder	3UTR	748491	749301	.	+	.	Parent=PF3D7_0918100;coverage_threshold_of.25.reads_at_edge_of_window
Pf3D7_09_v3	Chappell_et_al_UTR_finder	3UTR	748534	748677	.	-	.	Parent=PF3D7_0918200;coverage_threshold_of.5.reads_at_edge_of_window
Pf3D7_09_v3	Chappell_et_al_UTR_finder	3UTR	750973	751357	.	-	.	Parent=PF3D7_0918300;coverage_threshold_of.5.reads_at_edge_of_window
Pf3D7_09_v3	Chappell_et_al_UTR_finder	3UTR	767035	767461	.	+	.	Parent=PF3D7_0918600;coverage_threshold_of.5.reads_at_edge_of_window
Pf3D7_09_v3	Chappell_et_al_UTR_finder	3UTR	772106	772498	.	+	.	Parent=PF3D7_0918700;coverage_threshold_of.5.reads_at_edge_of_window
Pf3D7_09_v3	Chappell_et_al_UTR_finder	3UTR	772161	772645	.	-	.	Parent=PF3D7_0918800;coverage_threshold_of.5.reads_at_edge_of_window
Pf3D7_09_v3	Chappell_et_al_UTR_finder	3UTR	780750	780804	.	+	.	Parent=PF3D7_0918900;coverage_threshold_of.5.reads_at_edge_of_window
Pf3D7_09_v3	Chappell_et_al_UTR_finder	3UTR	780844	781367	.	-	.	Parent=PF3D7_0919000;coverage_threshold_of.10.reads_at_edge_of_window
Pf3D7_09_v3	Chappell_et_al_UTR_finder	3UTR	788213	789003	.	+	.	Parent=PF3D7_0919100;coverage_threshold_of.5.reads_at_edge_of_window
Pf3D7_09_v3	Chappell_et_al_UTR_finder	3UTR	788717	789513	.	-	.	Parent=PF3D7_0919200;coverage_threshold_of.5.reads_at_edge_of_window
Pf3D7_09_v3	Chappell_et_al_UTR_finder	3UTR	794168	794428	.	+	.	Parent=PF3D7_0919300;coverage_threshold_of.5.reads_at_edge_of_window
Pf3D7_09_v3	Chappell_et_al_UTR_finder	3UTR	797471	798335	.	+	.	Parent=PF3D7_0919400;coverage_threshold_of.15.reads_at_edge_of_window
Pf3D7_09_v3	Chappell_et_al_UTR_finder	3UTR	802137	802645	.	+	.	Parent=PF3D7_0919600;coverage_threshold_of.10.reads_at_edge_of_window
Pf3D7_09_v3	Chappell_et_al_UTR_finder	3UTR	803758	804294	.	+	.	Parent=PF3D7_0919700;coverage_threshold_of.5.reads_at_edge_of_window
Pf3D7_09_v3	Chappell_et_al_UTR_finder	3UTR	803743	804416	.	-	.	Parent=PF3D7_0919800;coverage_threshold_of.25.reads_at_edge_of_window
Pf3D7_09_v3	Chappell_et_al_UTR_finder	3UTR	809430	809658	.	-	.	Parent=PF3D7_0919900;coverage_threshold_of.5.reads_at_edge_of_window
Pf3D7_09_v3	Chappell_et_al_UTR_finder	3UTR	824594	825411	.	+	.	Parent=PF3D7_0920000;coverage_threshold_of.25.reads_at_edge_of_window
Pf3D7_09_v3	Chappell_et_al_UTR_finder	3UTR	824705	825335	.	-	.	Parent=PF3D7_0920100;coverage_threshold_of.5.reads_at_edge_of_window
Pf3D7_09_v3	Chappell_et_al_UTR_finder	3UTR	827405	827729	.	-	.	Parent=PF3D7_0920200;coverage_threshold_of.30.reads_at_edge_of_window
Pf3D7_09_v3	Chappell_et_al_UTR_finder	3UTR	832649	832780	.	+	.	Parent=PF3D7_0920300;coverage_threshold_of.5.reads_at_edge_of_window
Pf3D7_09_v3	Chappell_et_al_UTR_finder	3UTR	839313	840082	.	+	.	Parent=PF3D7_0920400;coverage_threshold_of.5.reads_at_edge_of_window
Pf3D7_09_v3	Chappell_et_al_UTR_finder	3UTR	842656	842993	.	+	.	Parent=PF3D7_0920500;coverage_threshold_of.55.reads_at_edge_of_window
Pf3D7_09_v3	Chappell_et_al_UTR_finder	3UTR	847606	847719	.	+	.	Parent=PF3D7_0920600;coverage_threshold_of.5.reads_at_edge_of_window
Pf3D7_09_v3	Chappell_et_al_UTR_finder	3UTR	851297	851420	.	+	.	Parent=PF3D7_0920700;coverage_threshold_of.5.reads_at_edge_of_window
Pf3D7_09_v3	Chappell_et_al_UTR_finder	3UTR	851981	852524	.	-	.	Parent=PF3D7_0920800;coverage_threshold_of.5.reads_at_edge_of_window
Pf3D7_09_v3	Chappell_et_al_UTR_finder	3UTR	857287	857745	.	+	.	Parent=PF3D7_0920900;coverage_threshold_of.25.reads_at_edge_of_window
Pf3D7_09_v3	Chappell_et_al_UTR_finder	3UTR	857262	857586	.	-	.	Parent=PF3D7_0921000;coverage_threshold_of.25.reads_at_edge_of_window
Pf3D7_09_v3	Chappell_et_al_UTR_finder	3UTR	862785	863136	.	+	.	Parent=PF3D7_0921100;coverage_threshold_of.25.reads_at_edge_of_window
Pf3D7_09_v3	Chappell_et_al_UTR_finder	3UTR	862525	862780	.	-	.	Parent=PF3D7_0921200;coverage_threshold_of.25.reads_at_edge_of_window
Pf3D7_09_v3	Chappell_et_al_UTR_finder	3UTR	873451	873544	.	+	.	Parent=PF3D7_0921300;coverage_threshold_of.5.reads_at_edge_of_window
Pf3D7_09_v3	Chappell_et_al_UTR_finder	3UTR	883118	883452	.	+	.	Parent=PF3D7_0921600;coverage_threshold_of.10.reads_at_edge_of_window
Pf3D7_09_v3	Chappell_et_al_UTR_finder	3UTR	885956	886064	.	-	.	Parent=PF3D7_0921800;coverage_threshold_of.25.reads_at_edge_of_window
Pf3D7_09_v3	Chappell_et_al_UTR_finder	3UTR	889306	889965	.	+	.	Parent=PF3D7_0921900;coverage_threshold_of.5.reads_at_edge_of_window
Pf3D7_09_v3	Chappell_et_al_UTR_finder	3UTR	900305	901286	.	+	.	Parent=PF3D7_0922100;coverage_threshold_of.5.reads_at_edge_of_window
Pf3D7_09_v3	Chappell_et_al_UTR_finder	3UTR	904571	905953	.	+	.	Parent=PF3D7_0922200;coverage_threshold_of.15.reads_at_edge_of_window
Pf3D7_09_v3	Chappell_et_al_UTR_finder	3UTR	914481	915584	.	+	.	Parent=PF3D7_0922500;coverage_threshold_of.5.reads_at_edge_of_window
Pf3D7_09_v3	Chappell_et_al_UTR_finder	3UTR	918675	918790	.	+	.	Parent=PF3D7_0922600;coverage_threshold_of.5.reads_at_edge_of_window
Pf3D7_09_v3	Chappell_et_al_UTR_finder	3UTR	918958	919108	.	-	.	Parent=PF3D7_0922700;coverage_threshold_of.5.reads_at_edge_of_window
Pf3D7_09_v3	Chappell_et_al_UTR_finder	3UTR	922012	922291	.	-	.	Parent=PF3D7_0922800;coverage_threshold_of.5.reads_at_edge_of_window
Pf3D7_09_v3	Chappell_et_al_UTR_finder	3UTR	936724	936867	.	-	.	Parent=PF3D7_0922900;coverage_threshold_of.5.reads_at_edge_of_window
Pf3D7_09_v3	Chappell_et_al_UTR_finder	3UTR	938929	939579	.	-	.	Parent=PF3D7_0923000;coverage_threshold_of.5.reads_at_edge_of_window
Pf3D7_09_v3	Chappell_et_al_UTR_finder	3UTR	946469	947005	.	+	.	Parent=PF3D7_0923200;coverage_threshold_of.15.reads_at_edge_of_window
Pf3D7_09_v3	Chappell_et_al_UTR_finder	3UTR	953723	954244	.	+	.	Parent=PF3D7_0923400;coverage_threshold_of.5.reads_at_edge_of_window
Pf3D7_09_v3	Chappell_et_al_UTR_finder	3UTR	957836	958587	.	+	.	Parent=PF3D7_0923500;coverage_threshold_of.5.reads_at_edge_of_window
Pf3D7_09_v3	Chappell_et_al_UTR_finder	3UTR	959918	960089	.	+	.	Parent=PF3D7_0923600;coverage_threshold_of.15.reads_at_edge_of_window
Pf3D7_09_v3	Chappell_et_al_UTR_finder	3UTR	961633	961932	.	-	.	Parent=PF3D7_0923800;coverage_threshold_of.5.reads_at_edge_of_window
Pf3D7_09_v3	Chappell_et_al_UTR_finder	3UTR	966770	966794	.	-	.	Parent=PF3D7_0923900;coverage_threshold_of.5.reads_at_edge_of_window
Pf3D7_09_v3	Chappell_et_al_UTR_finder	3UTR	976638	977256	.	+	.	Parent=PF3D7_0924000;coverage_threshold_of.5.reads_at_edge_of_window
Pf3D7_09_v3	Chappell_et_al_UTR_finder	3UTR	977433	977868	.	-	.	Parent=PF3D7_0924100;coverage_threshold_of.5.reads_at_edge_of_window
Pf3D7_09_v3	Chappell_et_al_UTR_finder	3UTR	984335	984808	.	+	.	Parent=PF3D7_0924200;coverage_threshold_of.10.reads_at_edge_of_window
Pf3D7_09_v3	Chappell_et_al_UTR_finder	3UTR	984509	984814	.	-	.	Parent=PF3D7_0924300;coverage_threshold_of.5.reads_at_edge_of_window
Pf3D7_09_v3	Chappell_et_al_UTR_finder	3UTR	992916	993032	.	+	.	Parent=PF3D7_0924400;coverage_threshold_of.5.reads_at_edge_of_window
Pf3D7_09_v3	Chappell_et_al_UTR_finder	3UTR	993199	993244	.	-	.	Parent=PF3D7_0924500;coverage_threshold_of.5.reads_at_edge_of_window
Pf3D7_09_v3	Chappell_et_al_UTR_finder	3UTR	1005846	1006187	.	+	.	Parent=PF3D7_0924600;coverage_threshold_of.5.reads_at_edge_of_window
Pf3D7_09_v3	Chappell_et_al_UTR_finder	3UTR	1008543	1009028	.	+	.	Parent=PF3D7_0924700;coverage_threshold_of.15.reads_at_edge_of_window
Pf3D7_09_v3	Chappell_et_al_UTR_finder	3UTR	1013864	1014313	.	+	.	Parent=PF3D7_0925000;coverage_threshold_of.5.reads_at_edge_of_window
Pf3D7_09_v3	Chappell_et_al_UTR_finder	3UTR	1018919	1018970	.	+	.	Parent=PF3D7_0925200;coverage_threshold_of.5.reads_at_edge_of_window
Pf3D7_09_v3	Chappell_et_al_UTR_finder	3UTR	1021426	1021857	.	-	.	Parent=PF3D7_0925400;coverage_threshold_of.10.reads_at_edge_of_window
Pf3D7_09_v3	Chappell_et_al_UTR_finder	3UTR	1026354	1026683	.	+	.	Parent=PF3D7_0925500;coverage_threshold_of.5.reads_at_edge_of_window
Pf3D7_09_v3	Chappell_et_al_UTR_finder	3UTR	1027705	1028500	.	+	.	Parent=PF3D7_0925600;coverage_threshold_of.5.reads_at_edge_of_window
Pf3D7_09_v3	Chappell_et_al_UTR_finder	3UTR	1028046	1028660	.	-	.	Parent=PF3D7_0925700;coverage_threshold_of.5.reads_at_edge_of_window
Pf3D7_09_v3	Chappell_et_al_UTR_finder	3UTR	1038580	1039152	.	+	.	Parent=PF3D7_0925800;coverage_threshold_of.5.reads_at_edge_of_window
Pf3D7_09_v3	Chappell_et_al_UTR_finder	3UTR	1041517	1042118	.	+	.	Parent=PF3D7_0925900;coverage_threshold_of.5.reads_at_edge_of_window
Pf3D7_09_v3	Chappell_et_al_UTR_finder	3UTR	1047795	1048185	.	+	.	Parent=PF3D7_0926000;coverage_threshold_of.5.reads_at_edge_of_window
Pf3D7_09_v3	Chappell_et_al_UTR_finder	3UTR	1047843	1048279	.	-	.	Parent=PF3D7_0926100;coverage_threshold_of.5.reads_at_edge_of_window
Pf3D7_09_v3	Chappell_et_al_UTR_finder	3UTR	1063209	1064356	.	+	.	Parent=PF3D7_0926200;coverage_threshold_of.5.reads_at_edge_of_window
Pf3D7_09_v3	Chappell_et_al_UTR_finder	3UTR	1070318	1070885	.	+	.	Parent=PF3D7_0926300;coverage_threshold_of.20.reads_at_edge_of_window
Pf3D7_09_v3	Chappell_et_al_UTR_finder	3UTR	1070433	1070964	.	-	.	Parent=PF3D7_0926400;coverage_threshold_of.5.reads_at_edge_of_window
Pf3D7_09_v3	Chappell_et_al_UTR_finder	3UTR	1074538	1075914	.	-	.	Parent=PF3D7_0926500;coverage_threshold_of.5.reads_at_edge_of_window
Pf3D7_09_v3	Chappell_et_al_UTR_finder	3UTR	1092431	1092648	.	+	.	Parent=PF3D7_0926700;coverage_threshold_of.25.reads_at_edge_of_window
Pf3D7_09_v3	Chappell_et_al_UTR_finder	3UTR	1092809	1092843	.	-	.	Parent=PF3D7_0926800;coverage_threshold_of.5.reads_at_edge_of_window
Pf3D7_09_v3	Chappell_et_al_UTR_finder	3UTR	1096771	1097323	.	-	.	Parent=PF3D7_0926900;coverage_threshold_of.5.reads_at_edge_of_window
Pf3D7_09_v3	Chappell_et_al_UTR_finder	3UTR	1099751	1100298	.	+	.	Parent=PF3D7_0927000;coverage_threshold_of.25.reads_at_edge_of_window
Pf3D7_09_v3	Chappell_et_al_UTR_finder	3UTR	1099900	1100252	.	-	.	Parent=PF3D7_0927100;coverage_threshold_of.5.reads_at_edge_of_window
Pf3D7_09_v3	Chappell_et_al_UTR_finder	3UTR	1112657	1112880	.	+	.	Parent=PF3D7_0927200;coverage_threshold_of.15.reads_at_edge_of_window
Pf3D7_09_v3	Chappell_et_al_UTR_finder	3UTR	1116004	1116338	.	+	.	Parent=PF3D7_0927300;coverage_threshold_of.20.reads_at_edge_of_window
Pf3D7_09_v3	Chappell_et_al_UTR_finder	3UTR	1119831	1120099	.	-	.	Parent=PF3D7_0927500;coverage_threshold_of.5.reads_at_edge_of_window
Pf3D7_09_v3	Chappell_et_al_UTR_finder	3UTR	1125859	1125906	.	+	.	Parent=PF3D7_0927600;coverage_threshold_of.5.reads_at_edge_of_window
Pf3D7_09_v3	Chappell_et_al_UTR_finder	3UTR	1126803	1126989	.	-	.	Parent=PF3D7_0927700;coverage_threshold_of.5.reads_at_edge_of_window
Pf3D7_09_v3	Chappell_et_al_UTR_finder	3UTR	1129941	1130169	.	+	.	Parent=PF3D7_0927800;coverage_threshold_of.5.reads_at_edge_of_window
Pf3D7_09_v3	Chappell_et_al_UTR_finder	3UTR	1130507	1131073	.	-	.	Parent=PF3D7_0927900;coverage_threshold_of.10.reads_at_edge_of_window
Pf3D7_09_v3	Chappell_et_al_UTR_finder	3UTR	1136392	1136835	.	+	.	Parent=PF3D7_0928000;coverage_threshold_of.10.reads_at_edge_of_window
Pf3D7_09_v3	Chappell_et_al_UTR_finder	3UTR	1136403	1136965	.	-	.	Parent=PF3D7_0928100;coverage_threshold_of.10.reads_at_edge_of_window
Pf3D7_09_v3	Chappell_et_al_UTR_finder	3UTR	1139049	1139939	.	-	.	Parent=PF3D7_0928200;coverage_threshold_of.5.reads_at_edge_of_window
Pf3D7_09_v3	Chappell_et_al_UTR_finder	3UTR	1144480	1144994	.	+	.	Parent=PF3D7_0928300;coverage_threshold_of.5.reads_at_edge_of_window
Pf3D7_09_v3	Chappell_et_al_UTR_finder	3UTR	1145092	1146238	.	-	.	Parent=PF3D7_0928500;coverage_threshold_of.25.reads_at_edge_of_window
Pf3D7_09_v3	Chappell_et_al_UTR_finder	3UTR	1147690	1148160	.	-	.	Parent=PF3D7_0928600;coverage_threshold_of.15.reads_at_edge_of_window
Pf3D7_09_v3	Chappell_et_al_UTR_finder	3UTR	1149710	1150647	.	-	.	Parent=PF3D7_0928700;coverage_threshold_of.15.reads_at_edge_of_window
Pf3D7_09_v3	Chappell_et_al_UTR_finder	3UTR	1158710	1159304	.	+	.	Parent=PF3D7_0928800;coverage_threshold_of.5.reads_at_edge_of_window
Pf3D7_09_v3	Chappell_et_al_UTR_finder	3UTR	1160476	1160762	.	+	.	Parent=PF3D7_0928900;coverage_threshold_of.50.reads_at_edge_of_window
Pf3D7_09_v3	Chappell_et_al_UTR_finder	3UTR	1162540	1162919	.	+	.	Parent=PF3D7_0929000;coverage_threshold_of.10.reads_at_edge_of_window
Pf3D7_09_v3	Chappell_et_al_UTR_finder	3UTR	1165476	1166821	.	+	.	Parent=PF3D7_0929100;coverage_threshold_of.5.reads_at_edge_of_window
Pf3D7_09_v3	Chappell_et_al_UTR_finder	3UTR	1169578	1169752	.	+	.	Parent=PF3D7_0929200;coverage_threshold_of.5.reads_at_edge_of_window
Pf3D7_09_v3	Chappell_et_al_UTR_finder	3UTR	1173484	1173562	.	+	.	Parent=PF3D7_0929300;coverage_threshold_of.5.reads_at_edge_of_window
Pf3D7_09_v3	Chappell_et_al_UTR_finder	3UTR	1180763	1181380	.	+	.	Parent=PF3D7_0929400;coverage_threshold_of.25.reads_at_edge_of_window
Pf3D7_09_v3	Chappell_et_al_UTR_finder	3UTR	1182575	1182686	.	-	.	Parent=PF3D7_0929600;coverage_threshold_of.5.reads_at_edge_of_window
Pf3D7_09_v3	Chappell_et_al_UTR_finder	3UTR	1184754	1185106	.	-	.	Parent=PF3D7_0929700;coverage_threshold_of.5.reads_at_edge_of_window
Pf3D7_09_v3	Chappell_et_al_UTR_finder	3UTR	1188851	1189282	.	+	.	Parent=PF3D7_0929900;coverage_threshold_of.5.reads_at_edge_of_window
Pf3D7_09_v3	Chappell_et_al_UTR_finder	3UTR	1191714	1191786	.	-	.	Parent=PF3D7_0930100;coverage_threshold_of.5.reads_at_edge_of_window
Pf3D7_09_v3	Chappell_et_al_UTR_finder	3UTR	1195511	1195692	.	-	.	Parent=PF3D7_0930200;coverage_threshold_of.10.reads_at_edge_of_window
Pf3D7_09_v3	Chappell_et_al_UTR_finder	3UTR	1206975	1207576	.	+	.	Parent=PF3D7_0930300;coverage_threshold_of.45.reads_at_edge_of_window
Pf3D7_09_v3	Chappell_et_al_UTR_finder	3UTR	1211704	1212987	.	+	.	Parent=PF3D7_0930400;coverage_threshold_of.25.reads_at_edge_of_window
Pf3D7_09_v3	Chappell_et_al_UTR_finder	3UTR	1211597	1212168	.	-	.	Parent=PF3D7_0930500;coverage_threshold_of.25.reads_at_edge_of_window
Pf3D7_09_v3	Chappell_et_al_UTR_finder	3UTR	1217433	1218392	.	-	.	Parent=PF3D7_0930600;coverage_threshold_of.5.reads_at_edge_of_window
Pf3D7_09_v3	Chappell_et_al_UTR_finder	3UTR	1223607	1224028	.	+	.	Parent=PF3D7_0930700;coverage_threshold_of.5.reads_at_edge_of_window
Pf3D7_09_v3	Chappell_et_al_UTR_finder	3UTR	1239576	1239586	.	+	.	Parent=PF3D7_0930800;coverage_threshold_of.5.reads_at_edge_of_window
Pf3D7_09_v3	Chappell_et_al_UTR_finder	3UTR	1246725	1247267	.	-	.	Parent=PF3D7_0930900;coverage_threshold_of.5.reads_at_edge_of_window
Pf3D7_09_v3	Chappell_et_al_UTR_finder	3UTR	1248274	1248865	.	-	.	Parent=PF3D7_0931000;coverage_threshold_of.10.reads_at_edge_of_window
Pf3D7_09_v3	Chappell_et_al_UTR_finder	3UTR	1257293	1257339	.	+	.	Parent=PF3D7_0931100;coverage_threshold_of.5.reads_at_edge_of_window
Pf3D7_09_v3	Chappell_et_al_UTR_finder	3UTR	1259452	1259859	.	+	.	Parent=PF3D7_0931200;coverage_threshold_of.5.reads_at_edge_of_window
Pf3D7_09_v3	Chappell_et_al_UTR_finder	3UTR	1261945	1261969	.	+	.	Parent=PF3D7_0931300;coverage_threshold_of.5.reads_at_edge_of_window
Pf3D7_09_v3	Chappell_et_al_UTR_finder	3UTR	1264831	1265679	.	+	.	Parent=PF3D7_0931400;coverage_threshold_of.25.reads_at_edge_of_window
Pf3D7_09_v3	Chappell_et_al_UTR_finder	3UTR	1264738	1264998	.	-	.	Parent=PF3D7_0931500;coverage_threshold_of.25.reads_at_edge_of_window
Pf3D7_09_v3	Chappell_et_al_UTR_finder	3UTR	1272794	1273081	.	-	.	Parent=PF3D7_0931800;coverage_threshold_of.5.reads_at_edge_of_window
Pf3D7_09_v3	Chappell_et_al_UTR_finder	3UTR	1274656	1275267	.	-	.	Parent=PF3D7_0931900;coverage_threshold_of.35.reads_at_edge_of_window
Pf3D7_09_v3	Chappell_et_al_UTR_finder	3UTR	1278897	1279277	.	+	.	Parent=PF3D7_0932000;coverage_threshold_of.25.reads_at_edge_of_window
Pf3D7_09_v3	Chappell_et_al_UTR_finder	3UTR	1278479	1279218	.	-	.	Parent=PF3D7_0932100;coverage_threshold_of.25.reads_at_edge_of_window
Pf3D7_09_v3	Chappell_et_al_UTR_finder	3UTR	1288373	1289644	.	+	.	Parent=PF3D7_0932200;coverage_threshold_of.25.reads_at_edge_of_window
Pf3D7_09_v3	Chappell_et_al_UTR_finder	3UTR	1288799	1289314	.	-	.	Parent=PF3D7_0932300;coverage_threshold_of.5.reads_at_edge_of_window
Pf3D7_09_v3	Chappell_et_al_UTR_finder	3UTR	1291568	1292116	.	-	.	Parent=PF3D7_0932400;coverage_threshold_of.10.reads_at_edge_of_window
Pf3D7_09_v3	Chappell_et_al_UTR_finder	3UTR	1298749	1298864	.	-	.	Parent=PF3D7_0932700;coverage_threshold_of.5.reads_at_edge_of_window
Pf3D7_09_v3	Chappell_et_al_UTR_finder	3UTR	1302916	1303389	.	-	.	Parent=PF3D7_0932800;coverage_threshold_of.10.reads_at_edge_of_window
Pf3D7_09_v3	Chappell_et_al_UTR_finder	3UTR	1309010	1309466	.	-	.	Parent=PF3D7_0932900;coverage_threshold_of.5.reads_at_edge_of_window
Pf3D7_09_v3	Chappell_et_al_UTR_finder	3UTR	1313726	1314101	.	+	.	Parent=PF3D7_0933000;coverage_threshold_of.5.reads_at_edge_of_window
Pf3D7_09_v3	Chappell_et_al_UTR_finder	3UTR	1317759	1317826	.	-	.	Parent=PF3D7_0933200;coverage_threshold_of.5.reads_at_edge_of_window
Pf3D7_09_v3	Chappell_et_al_UTR_finder	3UTR	1323294	1323588	.	+	.	Parent=PF3D7_0933300;coverage_threshold_of.15.reads_at_edge_of_window
Pf3D7_09_v3	Chappell_et_al_UTR_finder	3UTR	1324700	1324805	.	+	.	Parent=PF3D7_0933400;coverage_threshold_of.5.reads_at_edge_of_window
Pf3D7_09_v3	Chappell_et_al_UTR_finder	3UTR	1324974	1325247	.	-	.	Parent=PF3D7_0933500;coverage_threshold_of.5.reads_at_edge_of_window
Pf3D7_09_v3	Chappell_et_al_UTR_finder	3UTR	1330167	1331348	.	-	.	Parent=PF3D7_0933600;coverage_threshold_of.5.reads_at_edge_of_window
Pf3D7_09_v3	Chappell_et_al_UTR_finder	3UTR	1334102	1334114	.	-	.	Parent=PF3D7_0933700;coverage_threshold_of.5.reads_at_edge_of_window
Pf3D7_09_v3	Chappell_et_al_UTR_finder	3UTR	1337868	1338174	.	-	.	Parent=PF3D7_0933900;coverage_threshold_of.25.reads_at_edge_of_window
Pf3D7_09_v3	Chappell_et_al_UTR_finder	3UTR	1339791	1340064	.	-	.	Parent=PF3D7_0934000;coverage_threshold_of.5.reads_at_edge_of_window
Pf3D7_09_v3	Chappell_et_al_UTR_finder	3UTR	1346556	1346826	.	+	.	Parent=PF3D7_0934100;coverage_threshold_of.5.reads_at_edge_of_window
Pf3D7_09_v3	Chappell_et_al_UTR_finder	3UTR	1346627	1346857	.	-	.	Parent=PF3D7_0934200;coverage_threshold_of.15.reads_at_edge_of_window
Pf3D7_09_v3	Chappell_et_al_UTR_finder	3UTR	1348460	1349000	.	+	.	Parent=PF3D7_0934300;coverage_threshold_of.5.reads_at_edge_of_window
Pf3D7_09_v3	Chappell_et_al_UTR_finder	3UTR	1350393	1350572	.	+	.	Parent=PF3D7_0934400;coverage_threshold_of.5.reads_at_edge_of_window
Pf3D7_09_v3	Chappell_et_al_UTR_finder	3UTR	1350428	1350835	.	-	.	Parent=PF3D7_0934500;coverage_threshold_of.5.reads_at_edge_of_window
Pf3D7_09_v3	Chappell_et_al_UTR_finder	3UTR	1355496	1355815	.	+	.	Parent=PF3D7_0934600;coverage_threshold_of.5.reads_at_edge_of_window
Pf3D7_09_v3	Chappell_et_al_UTR_finder	3UTR	1359263	1360704	.	+	.	Parent=PF3D7_0934700;coverage_threshold_of.5.reads_at_edge_of_window
Pf3D7_09_v3	Chappell_et_al_UTR_finder	3UTR	1363849	1364051	.	+	.	Parent=PF3D7_0934800;coverage_threshold_of.5.reads_at_edge_of_window
Pf3D7_09_v3	Chappell_et_al_UTR_finder	3UTR	1364066	1364255	.	-	.	Parent=PF3D7_0934900;coverage_threshold_of.5.reads_at_edge_of_window
Pf3D7_09_v3	Chappell_et_al_UTR_finder	3UTR	1366182	1366568	.	-	.	Parent=PF3D7_0935000;coverage_threshold_of.25.reads_at_edge_of_window
Pf3D7_09_v3	Chappell_et_al_UTR_finder	3UTR	1368257	1368593	.	-	.	Parent=PF3D7_0935200;coverage_threshold_of.5.reads_at_edge_of_window
Pf3D7_09_v3	Chappell_et_al_UTR_finder	3UTR	1373723	1374250	.	+	.	Parent=PF3D7_0935300;coverage_threshold_of.5.reads_at_edge_of_window
Pf3D7_09_v3	Chappell_et_al_UTR_finder	3UTR	1379753	1381134	.	+	.	Parent=PF3D7_0935400;coverage_threshold_of.5.reads_at_edge_of_window
Pf3D7_09_v3	Chappell_et_al_UTR_finder	3UTR	1402053	1402702	.	+	.	Parent=PF3D7_0935500;coverage_threshold_of.5.reads_at_edge_of_window
Pf3D7_09_v3	Chappell_et_al_UTR_finder	3UTR	1407023	1407459	.	+	.	Parent=PF3D7_0935600;coverage_threshold_of.5.reads_at_edge_of_window
Pf3D7_09_v3	Chappell_et_al_UTR_finder	3UTR	1410009	1410316	.	+	.	Parent=PF3D7_0935700;coverage_threshold_of.5.reads_at_edge_of_window
Pf3D7_09_v3	Chappell_et_al_UTR_finder	3UTR	1419755	1419940	.	+	.	Parent=PF3D7_0935800;coverage_threshold_of.5.reads_at_edge_of_window
Pf3D7_09_v3	Chappell_et_al_UTR_finder	3UTR	1419960	1420482	.	-	.	Parent=PF3D7_0935900;coverage_threshold_of.5.reads_at_edge_of_window
Pf3D7_09_v3	Chappell_et_al_UTR_finder	3UTR	1426152	1427641	.	-	.	Parent=PF3D7_0936000;coverage_threshold_of.5.reads_at_edge_of_window
Pf3D7_09_v3	Chappell_et_al_UTR_finder	3UTR	1429554	1430606	.	-	.	Parent=PF3D7_0936100;coverage_threshold_of.5.reads_at_edge_of_window
Pf3D7_09_v3	Chappell_et_al_UTR_finder	3UTR	1432339	1433331	.	-	.	Parent=PF3D7_0936200;coverage_threshold_of.5.reads_at_edge_of_window
Pf3D7_09_v3	Chappell_et_al_UTR_finder	3UTR	1435767	1436686	.	-	.	Parent=PF3D7_0936300;coverage_threshold_of.5.reads_at_edge_of_window
Pf3D7_09_v3	Chappell_et_al_UTR_finder	3UTR	1441661	1442180	.	+	.	Parent=PF3D7_0936400;coverage_threshold_of.5.reads_at_edge_of_window
Pf3D7_09_v3	Chappell_et_al_UTR_finder	3UTR	1443260	1443853	.	-	.	Parent=PF3D7_0936500;coverage_threshold_of.5.reads_at_edge_of_window
Pf3D7_09_v3	Chappell_et_al_UTR_finder	3UTR	1447948	1448525	.	+	.	Parent=PF3D7_0936600;coverage_threshold_of.5.reads_at_edge_of_window
Pf3D7_09_v3	Chappell_et_al_UTR_finder	3UTR	1459863	1460579	.	+	.	Parent=PF3D7_0936800;coverage_threshold_of.5.reads_at_edge_of_window
Pf3D7_09_v3	Chappell_et_al_UTR_finder	3UTR	1467056	1467827	.	+	.	Parent=PF3D7_0937000;coverage_threshold_of.5.reads_at_edge_of_window
Pf3D7_09_v3	Chappell_et_al_UTR_finder	3UTR	1468280	1468545	.	-	.	Parent=PF3D7_0937100;coverage_threshold_of.5.reads_at_edge_of_window
Pf3D7_09_v3	Chappell_et_al_UTR_finder	3UTR	1472925	1473298	.	+	.	Parent=PF3D7_0937200;coverage_threshold_of.5.reads_at_edge_of_window
Pf3D7_10_v3	Chappell_et_al_UTR_finder	3UTR	50964	51348	.	-	.	Parent=PF3D7_1000600;coverage_threshold_of.5.reads_at_edge_of_window
[truncated: 2,375 more rows]
