# Supplementary material for: Refining the transcriptome of the human malaria parasite Plasmodium falciparum using amplification-free RNA-seq
Source: BMC Genomics. 2020 Jun 8;21:395. doi: 10.1186/s12864-020-06787-5 (PMC7278070; doi:10.1186/s12864-020-06787-5)
Supplement: Supplementary file 6 — Additional file 6. [file 12864_2020_6787_MOESM6_ESM.xlsx]

## Sheet: Table_S5_ 3D7.5UTR-seq.TSO-base
###### Chappell et al. 2019; Table S5: TSO-based 5'UTRs for 3D7 (based on 5UTR-seq data, window of up to 25000 upstream of CDS start site, threshold of minimum of 5 reads)
###### Remove the first few rows to convert to a gff format
###### Columns: 1.Sequence (chromosome); 2.Source (software); 3. Feature (e.g. "gene" or "exon"); 4. Start (where first base is 1); 5. End; 6. Score (not used); 7. Strand (+ or -); 8. Phase (for CDS features); 9. Attributes (other information)
##sequence-region Pf3D7_01_v3 1 640851
##sequence-region Pf3D7_02_v3 1 947102
##sequence-region Pf3D7_03_v3 1 1067971
##sequence-region Pf3D7_04_v3 1 1200490
##sequence-region Pf3D7_05_v3 1 1343557
##sequence-region Pf3D7_06_v3 1 1418242
##sequence-region Pf3D7_07_v3 1 1445207
##sequence-region Pf3D7_08_v3 1 1472805
##sequence-region Pf3D7_09_v3 1 1541735
##sequence-region Pf3D7_10_v3 1 1687656
##sequence-region Pf3D7_11_v3 1 2038340
##sequence-region Pf3D7_12_v3 1 2271494
##sequence-region Pf3D7_13_v3 1 2925236
##sequence-region Pf3D7_14_v3 1 3291936
##sequence-region Pf3D7_API_v3 1 34250
##sequence-region Pf3D7_MIT_v3 1 5967
Pf3D7_01_v3	Chappell_et_al_5UTR_based_on_TSO_3D7_IDC	5UTR	98496	98818	.	+	.	Parent=PF3D7_0102200
Pf3D7_01_v3	Chappell_et_al_5UTR_based_on_TSO_3D7_IDC	5UTR	104359	104703	.	+	.	Parent=PF3D7_0102300
Pf3D7_01_v3	Chappell_et_al_5UTR_based_on_TSO_3D7_IDC	5UTR	115800	116725	.	-	.	Parent=PF3D7_0102500
Pf3D7_01_v3	Chappell_et_al_5UTR_based_on_TSO_3D7_IDC	5UTR	121250	123270	.	-	.	Parent=PF3D7_0102600
Pf3D7_01_v3	Chappell_et_al_5UTR_based_on_TSO_3D7_IDC	5UTR	128142	128388	.	-	.	Parent=PF3D7_0102800
Pf3D7_01_v3	Chappell_et_al_5UTR_based_on_TSO_3D7_IDC	5UTR	130841	131068	.	-	.	Parent=PF3D7_0102900
Pf3D7_01_v3	Chappell_et_al_5UTR_based_on_TSO_3D7_IDC	5UTR	139258	140325	.	-	.	Parent=PF3D7_0103100
Pf3D7_01_v3	Chappell_et_al_5UTR_based_on_TSO_3D7_IDC	5UTR	142220	142548	.	-	.	Parent=PF3D7_0103200
Pf3D7_01_v3	Chappell_et_al_5UTR_based_on_TSO_3D7_IDC	5UTR	146397	146963	.	-	.	Parent=PF3D7_0103300
Pf3D7_01_v3	Chappell_et_al_5UTR_based_on_TSO_3D7_IDC	5UTR	154048	154175	.	+	.	Parent=PF3D7_0103500
Pf3D7_01_v3	Chappell_et_al_5UTR_based_on_TSO_3D7_IDC	5UTR	172645	172863	.	+	.	Parent=PF3D7_0103900
Pf3D7_01_v3	Chappell_et_al_5UTR_based_on_TSO_3D7_IDC	5UTR	184223	184772	.	-	.	Parent=PF3D7_0104200
Pf3D7_01_v3	Chappell_et_al_5UTR_based_on_TSO_3D7_IDC	5UTR	189587	190268	.	+	.	Parent=PF3D7_0104300
Pf3D7_01_v3	Chappell_et_al_5UTR_based_on_TSO_3D7_IDC	5UTR	202144	202535	.	+	.	Parent=PF3D7_0104400
Pf3D7_01_v3	Chappell_et_al_5UTR_based_on_TSO_3D7_IDC	5UTR	205456	205620	.	-	.	Parent=PF3D7_0104500
Pf3D7_01_v3	Chappell_et_al_5UTR_based_on_TSO_3D7_IDC	5UTR	205740	206169	.	+	.	Parent=PF3D7_0104600
Pf3D7_01_v3	Chappell_et_al_5UTR_based_on_TSO_3D7_IDC	5UTR	223961	224264	.	-	.	Parent=PF3D7_0105200
Pf3D7_01_v3	Chappell_et_al_5UTR_based_on_TSO_3D7_IDC	5UTR	225780	225963	.	-	.	Parent=PF3D7_0105300
Pf3D7_01_v3	Chappell_et_al_5UTR_based_on_TSO_3D7_IDC	5UTR	227286	227422	.	-	.	Parent=PF3D7_0105400
Pf3D7_01_v3	Chappell_et_al_5UTR_based_on_TSO_3D7_IDC	5UTR	229520	229929	.	-	.	Parent=PF3D7_0105500
Pf3D7_01_v3	Chappell_et_al_5UTR_based_on_TSO_3D7_IDC	5UTR	237753	238665	.	+	.	Parent=PF3D7_0105700
Pf3D7_01_v3	Chappell_et_al_5UTR_based_on_TSO_3D7_IDC	5UTR	252011	252653	.	-	.	Parent=PF3D7_0105800
Pf3D7_01_v3	Chappell_et_al_5UTR_based_on_TSO_3D7_IDC	5UTR	253460	253583	.	+	.	Parent=PF3D7_0105900
Pf3D7_01_v3	Chappell_et_al_5UTR_based_on_TSO_3D7_IDC	5UTR	261810	261994	.	-	.	Parent=PF3D7_0106100
Pf3D7_01_v3	Chappell_et_al_5UTR_based_on_TSO_3D7_IDC	5UTR	264224	264312	.	-	.	Parent=PF3D7_0106200
Pf3D7_01_v3	Chappell_et_al_5UTR_based_on_TSO_3D7_IDC	5UTR	269174	270262	.	-	.	Parent=PF3D7_0106300
Pf3D7_01_v3	Chappell_et_al_5UTR_based_on_TSO_3D7_IDC	5UTR	272325	272453	.	+	.	Parent=PF3D7_0106400
Pf3D7_01_v3	Chappell_et_al_5UTR_based_on_TSO_3D7_IDC	5UTR	280698	281154	.	+	.	Parent=PF3D7_0106700
Pf3D7_01_v3	Chappell_et_al_5UTR_based_on_TSO_3D7_IDC	5UTR	286732	286950	.	+	.	Parent=PF3D7_0106800
Pf3D7_01_v3	Chappell_et_al_5UTR_based_on_TSO_3D7_IDC	5UTR	289956	290385	.	+	.	Parent=PF3D7_0106900
Pf3D7_01_v3	Chappell_et_al_5UTR_based_on_TSO_3D7_IDC	5UTR	293522	293641	.	+	.	Parent=PF3D7_0107000
Pf3D7_01_v3	Chappell_et_al_5UTR_based_on_TSO_3D7_IDC	5UTR	302611	302936	.	+	.	Parent=PF3D7_0107400
Pf3D7_01_v3	Chappell_et_al_5UTR_based_on_TSO_3D7_IDC	5UTR	309258	310611	.	-	.	Parent=PF3D7_0107500
Pf3D7_01_v3	Chappell_et_al_5UTR_based_on_TSO_3D7_IDC	5UTR	322185	322370	.	+	.	Parent=PF3D7_0107800
Pf3D7_01_v3	Chappell_et_al_5UTR_based_on_TSO_3D7_IDC	5UTR	329559	329841	.	-	.	Parent=PF3D7_0108000
Pf3D7_01_v3	Chappell_et_al_5UTR_based_on_TSO_3D7_IDC	5UTR	335946	337167	.	+	.	Parent=PF3D7_0108300
Pf3D7_01_v3	Chappell_et_al_5UTR_based_on_TSO_3D7_IDC	5UTR	346541	346580	.	-	.	Parent=PF3D7_0108400
Pf3D7_01_v3	Chappell_et_al_5UTR_based_on_TSO_3D7_IDC	5UTR	348497	349169	.	+	.	Parent=PF3D7_0108500
Pf3D7_01_v3	Chappell_et_al_5UTR_based_on_TSO_3D7_IDC	5UTR	351627	351762	.	-	.	Parent=PF3D7_0108600
Pf3D7_01_v3	Chappell_et_al_5UTR_based_on_TSO_3D7_IDC	5UTR	356212	356441	.	-	.	Parent=PF3D7_0108700
Pf3D7_01_v3	Chappell_et_al_5UTR_based_on_TSO_3D7_IDC	5UTR	357527	357833	.	+	.	Parent=PF3D7_0108800
Pf3D7_01_v3	Chappell_et_al_5UTR_based_on_TSO_3D7_IDC	5UTR	363283	363317	.	+	.	Parent=PF3D7_0109000
Pf3D7_01_v3	Chappell_et_al_5UTR_based_on_TSO_3D7_IDC	5UTR	365501	365609	.	+	.	Parent=PF3D7_0109100
Pf3D7_01_v3	Chappell_et_al_5UTR_based_on_TSO_3D7_IDC	5UTR	373013	373482	.	-	.	Parent=PF3D7_0109300
Pf3D7_01_v3	Chappell_et_al_5UTR_based_on_TSO_3D7_IDC	5UTR	375088	375336	.	-	.	Parent=PF3D7_0109400
Pf3D7_01_v3	Chappell_et_al_5UTR_based_on_TSO_3D7_IDC	5UTR	377005	377384	.	-	.	Parent=PF3D7_0109500
Pf3D7_01_v3	Chappell_et_al_5UTR_based_on_TSO_3D7_IDC	5UTR	379807	380076	.	-	.	Parent=PF3D7_0109700
Pf3D7_01_v3	Chappell_et_al_5UTR_based_on_TSO_3D7_IDC	5UTR	380263	380696	.	+	.	Parent=PF3D7_0109800
Pf3D7_01_v3	Chappell_et_al_5UTR_based_on_TSO_3D7_IDC	5UTR	383082	383283	.	+	.	Parent=PF3D7_0109850
Pf3D7_01_v3	Chappell_et_al_5UTR_based_on_TSO_3D7_IDC	5UTR	388207	388371	.	+	.	Parent=PF3D7_0110000
Pf3D7_01_v3	Chappell_et_al_5UTR_based_on_TSO_3D7_IDC	5UTR	392429	392603	.	+	.	Parent=PF3D7_0110200
Pf3D7_01_v3	Chappell_et_al_5UTR_based_on_TSO_3D7_IDC	5UTR	394836	395112	.	-	.	Parent=PF3D7_0110400
Pf3D7_01_v3	Chappell_et_al_5UTR_based_on_TSO_3D7_IDC	5UTR	405373	405738	.	+	.	Parent=PF3D7_0110600
Pf3D7_01_v3	Chappell_et_al_5UTR_based_on_TSO_3D7_IDC	5UTR	415101	415668	.	-	.	Parent=PF3D7_0110700
Pf3D7_01_v3	Chappell_et_al_5UTR_based_on_TSO_3D7_IDC	5UTR	417528	417920	.	+	.	Parent=PF3D7_0110800
Pf3D7_01_v3	Chappell_et_al_5UTR_based_on_TSO_3D7_IDC	5UTR	435043	436396	.	-	.	Parent=PF3D7_0111300
Pf3D7_01_v3	Chappell_et_al_5UTR_based_on_TSO_3D7_IDC	5UTR	441419	441844	.	-	.	Parent=PF3D7_0111500
Pf3D7_01_v3	Chappell_et_al_5UTR_based_on_TSO_3D7_IDC	5UTR	443939	444635	.	-	.	Parent=PF3D7_0111700
Pf3D7_01_v3	Chappell_et_al_5UTR_based_on_TSO_3D7_IDC	5UTR	445050	446025	.	+	.	Parent=PF3D7_0111800
Pf3D7_01_v3	Chappell_et_al_5UTR_based_on_TSO_3D7_IDC	5UTR	453119	453293	.	-	.	Parent=PF3D7_0112000
Pf3D7_01_v3	Chappell_et_al_5UTR_based_on_TSO_3D7_IDC	5UTR	464388	464725	.	+	.	Parent=PF3D7_0112200
Pf3D7_01_v3	Chappell_et_al_5UTR_based_on_TSO_3D7_IDC	5UTR	485996	486499	.	+	.	Parent=PF3D7_0112900
Pf3D7_01_v3	Chappell_et_al_5UTR_based_on_TSO_3D7_IDC	5UTR	490128	490663	.	-	.	Parent=PF3D7_0113000
Pf3D7_01_v3	Chappell_et_al_5UTR_based_on_TSO_3D7_IDC	5UTR	502869	503501	.	-	.	Parent=PF3D7_0113200
Pf3D7_01_v3	Chappell_et_al_5UTR_based_on_TSO_3D7_IDC	5UTR	506875	507381	.	-	.	Parent=PF3D7_0113300
Pf3D7_01_v3	Chappell_et_al_5UTR_based_on_TSO_3D7_IDC	5UTR	519802	520806	.	+	.	Parent=PF3D7_0113700
Pf3D7_01_v3	Chappell_et_al_5UTR_based_on_TSO_3D7_IDC	5UTR	541943	542479	.	+	.	Parent=PF3D7_0114000
Pf3D7_02_v3	Chappell_et_al_5UTR_based_on_TSO_3D7_IDC	5UTR	74397	75659	.	-	.	Parent=PF3D7_0201500
Pf3D7_02_v3	Chappell_et_al_5UTR_based_on_TSO_3D7_IDC	5UTR	78809	79602	.	-	.	Parent=PF3D7_0201600
Pf3D7_02_v3	Chappell_et_al_5UTR_based_on_TSO_3D7_IDC	5UTR	88792	89441	.	-	.	Parent=PF3D7_0201800
Pf3D7_02_v3	Chappell_et_al_5UTR_based_on_TSO_3D7_IDC	5UTR	98839	99521	.	-	.	Parent=PF3D7_0201900
Pf3D7_02_v3	Chappell_et_al_5UTR_based_on_TSO_3D7_IDC	5UTR	105797	106632	.	-	.	Parent=PF3D7_0202000
Pf3D7_02_v3	Chappell_et_al_5UTR_based_on_TSO_3D7_IDC	5UTR	110581	111086	.	-	.	Parent=PF3D7_0202100
Pf3D7_02_v3	Chappell_et_al_5UTR_based_on_TSO_3D7_IDC	5UTR	113683	115102	.	-	.	Parent=PF3D7_0202200
Pf3D7_02_v3	Chappell_et_al_5UTR_based_on_TSO_3D7_IDC	5UTR	117036	117224	.	+	.	Parent=PF3D7_0202300
Pf3D7_02_v3	Chappell_et_al_5UTR_based_on_TSO_3D7_IDC	5UTR	120150	120523	.	+	.	Parent=PF3D7_0202400
Pf3D7_02_v3	Chappell_et_al_5UTR_based_on_TSO_3D7_IDC	5UTR	127615	127993	.	+	.	Parent=PF3D7_0202500
Pf3D7_02_v3	Chappell_et_al_5UTR_based_on_TSO_3D7_IDC	5UTR	133564	134329	.	-	.	Parent=PF3D7_0202600
Pf3D7_02_v3	Chappell_et_al_5UTR_based_on_TSO_3D7_IDC	5UTR	134600	135522	.	+	.	Parent=PF3D7_0202700
Pf3D7_02_v3	Chappell_et_al_5UTR_based_on_TSO_3D7_IDC	5UTR	138689	138926	.	+	.	Parent=PF3D7_0202900
Pf3D7_02_v3	Chappell_et_al_5UTR_based_on_TSO_3D7_IDC	5UTR	147565	148511	.	-	.	Parent=PF3D7_0203000
Pf3D7_02_v3	Chappell_et_al_5UTR_based_on_TSO_3D7_IDC	5UTR	156982	157207	.	-	.	Parent=PF3D7_0203100
Pf3D7_02_v3	Chappell_et_al_5UTR_based_on_TSO_3D7_IDC	5UTR	159661	159837	.	-	.	Parent=PF3D7_0203200
Pf3D7_02_v3	Chappell_et_al_5UTR_based_on_TSO_3D7_IDC	5UTR	162901	163861	.	-	.	Parent=PF3D7_0203400
Pf3D7_02_v3	Chappell_et_al_5UTR_based_on_TSO_3D7_IDC	5UTR	170137	170718	.	-	.	Parent=PF3D7_0203700
Pf3D7_02_v3	Chappell_et_al_5UTR_based_on_TSO_3D7_IDC	5UTR	189116	190114	.	-	.	Parent=PF3D7_0204100
Pf3D7_02_v3	Chappell_et_al_5UTR_based_on_TSO_3D7_IDC	5UTR	199571	200111	.	-	.	Parent=PF3D7_0204500
Pf3D7_02_v3	Chappell_et_al_5UTR_based_on_TSO_3D7_IDC	5UTR	204049	204421	.	-	.	Parent=PF3D7_0204600
Pf3D7_02_v3	Chappell_et_al_5UTR_based_on_TSO_3D7_IDC	5UTR	207404	208651	.	-	.	Parent=PF3D7_0204700
Pf3D7_02_v3	Chappell_et_al_5UTR_based_on_TSO_3D7_IDC	5UTR	210834	210944	.	-	.	Parent=PF3D7_0204800
Pf3D7_02_v3	Chappell_et_al_5UTR_based_on_TSO_3D7_IDC	5UTR	211112	211347	.	+	.	Parent=PF3D7_0204900
Pf3D7_02_v3	Chappell_et_al_5UTR_based_on_TSO_3D7_IDC	5UTR	217349	217536	.	-	.	Parent=PF3D7_0205100
Pf3D7_02_v3	Chappell_et_al_5UTR_based_on_TSO_3D7_IDC	5UTR	223072	223477	.	+	.	Parent=PF3D7_0205400
Pf3D7_02_v3	Chappell_et_al_5UTR_based_on_TSO_3D7_IDC	5UTR	226246	226428	.	-	.	Parent=PF3D7_0205500
Pf3D7_02_v3	Chappell_et_al_5UTR_based_on_TSO_3D7_IDC	5UTR	227775	228024	.	+	.	Parent=PF3D7_0205600
Pf3D7_02_v3	Chappell_et_al_5UTR_based_on_TSO_3D7_IDC	5UTR	230849	231140	.	+	.	Parent=PF3D7_0205700
Pf3D7_02_v3	Chappell_et_al_5UTR_based_on_TSO_3D7_IDC	5UTR	233477	233965	.	-	.	Parent=PF3D7_0205800
Pf3D7_02_v3	Chappell_et_al_5UTR_based_on_TSO_3D7_IDC	5UTR	234645	235236	.	+	.	Parent=PF3D7_0205900
Pf3D7_02_v3	Chappell_et_al_5UTR_based_on_TSO_3D7_IDC	5UTR	243797	244551	.	-	.	Parent=PF3D7_0206000
Pf3D7_02_v3	Chappell_et_al_5UTR_based_on_TSO_3D7_IDC	5UTR	247758	249029	.	+	.	Parent=PF3D7_0206200
Pf3D7_02_v3	Chappell_et_al_5UTR_based_on_TSO_3D7_IDC	5UTR	267348	268829	.	-	.	Parent=PF3D7_0206500
Pf3D7_02_v3	Chappell_et_al_5UTR_based_on_TSO_3D7_IDC	5UTR	274508	274764	.	-	.	Parent=PF3D7_0206800
Pf3D7_02_v3	Chappell_et_al_5UTR_based_on_TSO_3D7_IDC	5UTR	276578	276582	.	-	.	Parent=PF3D7_0206900
Pf3D7_02_v3	Chappell_et_al_5UTR_based_on_TSO_3D7_IDC	5UTR	278457	278799	.	-	.	Parent=PF3D7_0207000
Pf3D7_02_v3	Chappell_et_al_5UTR_based_on_TSO_3D7_IDC	5UTR	281508	281906	.	+	.	Parent=PF3D7_0207100
Pf3D7_02_v3	Chappell_et_al_5UTR_based_on_TSO_3D7_IDC	5UTR	297617	297861	.	-	.	Parent=PF3D7_0207400
Pf3D7_02_v3	Chappell_et_al_5UTR_based_on_TSO_3D7_IDC	5UTR	302565	302758	.	-	.	Parent=PF3D7_0207500
Pf3D7_02_v3	Chappell_et_al_5UTR_based_on_TSO_3D7_IDC	5UTR	307028	307173	.	-	.	Parent=PF3D7_0207600
Pf3D7_02_v3	Chappell_et_al_5UTR_based_on_TSO_3D7_IDC	5UTR	312156	312352	.	-	.	Parent=PF3D7_0207700
Pf3D7_02_v3	Chappell_et_al_5UTR_based_on_TSO_3D7_IDC	5UTR	316742	316882	.	-	.	Parent=PF3D7_0207800
Pf3D7_02_v3	Chappell_et_al_5UTR_based_on_TSO_3D7_IDC	5UTR	325724	325967	.	-	.	Parent=PF3D7_0208000
Pf3D7_02_v3	Chappell_et_al_5UTR_based_on_TSO_3D7_IDC	5UTR	327661	327931	.	+	.	Parent=PF3D7_0208100
Pf3D7_02_v3	Chappell_et_al_5UTR_based_on_TSO_3D7_IDC	5UTR	336582	336991	.	-	.	Parent=PF3D7_0208200
Pf3D7_02_v3	Chappell_et_al_5UTR_based_on_TSO_3D7_IDC	5UTR	337339	337557	.	+	.	Parent=PF3D7_0208300
Pf3D7_02_v3	Chappell_et_al_5UTR_based_on_TSO_3D7_IDC	5UTR	349341	350936	.	-	.	Parent=PF3D7_0208400
Pf3D7_02_v3	Chappell_et_al_5UTR_based_on_TSO_3D7_IDC	5UTR	351820	352835	.	+	.	Parent=PF3D7_0208500
Pf3D7_02_v3	Chappell_et_al_5UTR_based_on_TSO_3D7_IDC	5UTR	354417	354620	.	+	.	Parent=PF3D7_0208600
Pf3D7_02_v3	Chappell_et_al_5UTR_based_on_TSO_3D7_IDC	5UTR	369625	370437	.	+	.	Parent=PF3D7_0209000
Pf3D7_02_v3	Chappell_et_al_5UTR_based_on_TSO_3D7_IDC	5UTR	383446	383981	.	-	.	Parent=PF3D7_0209100
Pf3D7_02_v3	Chappell_et_al_5UTR_based_on_TSO_3D7_IDC	5UTR	386940	387272	.	+	.	Parent=PF3D7_0209300
Pf3D7_02_v3	Chappell_et_al_5UTR_based_on_TSO_3D7_IDC	5UTR	390612	390933	.	-	.	Parent=PF3D7_0209400
Pf3D7_02_v3	Chappell_et_al_5UTR_based_on_TSO_3D7_IDC	5UTR	392790	393500	.	-	.	Parent=PF3D7_0209500
Pf3D7_02_v3	Chappell_et_al_5UTR_based_on_TSO_3D7_IDC	5UTR	401860	402394	.	-	.	Parent=PF3D7_0209700
Pf3D7_02_v3	Chappell_et_al_5UTR_based_on_TSO_3D7_IDC	5UTR	406356	406679	.	-	.	Parent=PF3D7_0209800
Pf3D7_02_v3	Chappell_et_al_5UTR_based_on_TSO_3D7_IDC	5UTR	409449	409982	.	+	.	Parent=PF3D7_0210000
Pf3D7_02_v3	Chappell_et_al_5UTR_based_on_TSO_3D7_IDC	5UTR	411796	412274	.	+	.	Parent=PF3D7_0210100
Pf3D7_02_v3	Chappell_et_al_5UTR_based_on_TSO_3D7_IDC	5UTR	421138	421496	.	-	.	Parent=PF3D7_0210200
Pf3D7_02_v3	Chappell_et_al_5UTR_based_on_TSO_3D7_IDC	5UTR	425612	425688	.	+	.	Parent=PF3D7_0210400
Pf3D7_02_v3	Chappell_et_al_5UTR_based_on_TSO_3D7_IDC	5UTR	427217	427489	.	+	.	Parent=PF3D7_0210500
Pf3D7_02_v3	Chappell_et_al_5UTR_based_on_TSO_3D7_IDC	5UTR	434087	434219	.	-	.	Parent=PF3D7_0210600
Pf3D7_02_v3	Chappell_et_al_5UTR_based_on_TSO_3D7_IDC	5UTR	439003	439540	.	-	.	Parent=PF3D7_0210800
Pf3D7_02_v3	Chappell_et_al_5UTR_based_on_TSO_3D7_IDC	5UTR	442935	443561	.	-	.	Parent=PF3D7_0210900
Pf3D7_02_v3	Chappell_et_al_5UTR_based_on_TSO_3D7_IDC	5UTR	451506	451750	.	+	.	Parent=PF3D7_0211100
Pf3D7_02_v3	Chappell_et_al_5UTR_based_on_TSO_3D7_IDC	5UTR	456287	456554	.	-	.	Parent=PF3D7_0211200
Pf3D7_02_v3	Chappell_et_al_5UTR_based_on_TSO_3D7_IDC	5UTR	479092	479496	.	-	.	Parent=PF3D7_0211900
Pf3D7_02_v3	Chappell_et_al_5UTR_based_on_TSO_3D7_IDC	5UTR	479977	480099	.	+	.	Parent=PF3D7_0212000
Pf3D7_02_v3	Chappell_et_al_5UTR_based_on_TSO_3D7_IDC	5UTR	491841	492615	.	+	.	Parent=PF3D7_0212300
Pf3D7_02_v3	Chappell_et_al_5UTR_based_on_TSO_3D7_IDC	5UTR	508697	509524	.	+	.	Parent=PF3D7_0212500
Pf3D7_02_v3	Chappell_et_al_5UTR_based_on_TSO_3D7_IDC	5UTR	522697	522930	.	+	.	Parent=PF3D7_0212600
Pf3D7_02_v3	Chappell_et_al_5UTR_based_on_TSO_3D7_IDC	5UTR	527096	528248	.	+	.	Parent=PF3D7_0212800
Pf3D7_02_v3	Chappell_et_al_5UTR_based_on_TSO_3D7_IDC	5UTR	532618	533252	.	+	.	Parent=PF3D7_0212900
Pf3D7_02_v3	Chappell_et_al_5UTR_based_on_TSO_3D7_IDC	5UTR	535418	535645	.	+	.	Parent=PF3D7_0213000
Pf3D7_02_v3	Chappell_et_al_5UTR_based_on_TSO_3D7_IDC	5UTR	537414	537788	.	+	.	Parent=PF3D7_0213100
Pf3D7_02_v3	Chappell_et_al_5UTR_based_on_TSO_3D7_IDC	5UTR	541549	541760	.	-	.	Parent=PF3D7_0213300
Pf3D7_02_v3	Chappell_et_al_5UTR_based_on_TSO_3D7_IDC	5UTR	541732	541810	.	+	.	Parent=PF3D7_0213400
Pf3D7_02_v3	Chappell_et_al_5UTR_based_on_TSO_3D7_IDC	5UTR	556788	557047	.	+	.	Parent=PF3D7_0213700
Pf3D7_02_v3	Chappell_et_al_5UTR_based_on_TSO_3D7_IDC	5UTR	564623	565329	.	-	.	Parent=PF3D7_0213900
Pf3D7_02_v3	Chappell_et_al_5UTR_based_on_TSO_3D7_IDC	5UTR	565670	566120	.	+	.	Parent=PF3D7_0214000
Pf3D7_02_v3	Chappell_et_al_5UTR_based_on_TSO_3D7_IDC	5UTR	573316	573868	.	-	.	Parent=PF3D7_0214100
Pf3D7_02_v3	Chappell_et_al_5UTR_based_on_TSO_3D7_IDC	5UTR	576055	576464	.	-	.	Parent=PF3D7_0214200
Pf3D7_02_v3	Chappell_et_al_5UTR_based_on_TSO_3D7_IDC	5UTR	577368	578661	.	+	.	Parent=PF3D7_0214300
Pf3D7_02_v3	Chappell_et_al_5UTR_based_on_TSO_3D7_IDC	5UTR	589052	589584	.	-	.	Parent=PF3D7_0214400
Pf3D7_02_v3	Chappell_et_al_5UTR_based_on_TSO_3D7_IDC	5UTR	590116	590500	.	+	.	Parent=PF3D7_0214500
Pf3D7_02_v3	Chappell_et_al_5UTR_based_on_TSO_3D7_IDC	5UTR	603774	605044	.	+	.	Parent=PF3D7_0214800
Pf3D7_02_v3	Chappell_et_al_5UTR_based_on_TSO_3D7_IDC	5UTR	610293	610624	.	+	.	Parent=PF3D7_0214900
Pf3D7_02_v3	Chappell_et_al_5UTR_based_on_TSO_3D7_IDC	5UTR	619430	621250	.	-	.	Parent=PF3D7_0215000
Pf3D7_02_v3	Chappell_et_al_5UTR_based_on_TSO_3D7_IDC	5UTR	624307	624952	.	-	.	Parent=PF3D7_0215100
Pf3D7_02_v3	Chappell_et_al_5UTR_based_on_TSO_3D7_IDC	5UTR	625136	626975	.	+	.	Parent=PF3D7_0215200
Pf3D7_02_v3	Chappell_et_al_5UTR_based_on_TSO_3D7_IDC	5UTR	637508	639328	.	-	.	Parent=PF3D7_0215400
Pf3D7_02_v3	Chappell_et_al_5UTR_based_on_TSO_3D7_IDC	5UTR	644318	644821	.	-	.	Parent=PF3D7_0215600
Pf3D7_02_v3	Chappell_et_al_5UTR_based_on_TSO_3D7_IDC	5UTR	645398	645928	.	+	.	Parent=PF3D7_0215700
Pf3D7_02_v3	Chappell_et_al_5UTR_based_on_TSO_3D7_IDC	5UTR	653363	653624	.	-	.	Parent=PF3D7_0215800
Pf3D7_02_v3	Chappell_et_al_5UTR_based_on_TSO_3D7_IDC	5UTR	668533	668731	.	-	.	Parent=PF3D7_0216100
Pf3D7_02_v3	Chappell_et_al_5UTR_based_on_TSO_3D7_IDC	5UTR	669842	670020	.	-	.	Parent=PF3D7_0216200
Pf3D7_02_v3	Chappell_et_al_5UTR_based_on_TSO_3D7_IDC	5UTR	670363	670412	.	+	.	Parent=PF3D7_0216300
Pf3D7_02_v3	Chappell_et_al_5UTR_based_on_TSO_3D7_IDC	5UTR	685653	686484	.	+	.	Parent=PF3D7_0216600
Pf3D7_02_v3	Chappell_et_al_5UTR_based_on_TSO_3D7_IDC	5UTR	689844	690310	.	+	.	Parent=PF3D7_0216700
Pf3D7_02_v3	Chappell_et_al_5UTR_based_on_TSO_3D7_IDC	5UTR	706588	706797	.	-	.	Parent=PF3D7_0217000
Pf3D7_02_v3	Chappell_et_al_5UTR_based_on_TSO_3D7_IDC	5UTR	716550	717132	.	-	.	Parent=PF3D7_0217300
Pf3D7_02_v3	Chappell_et_al_5UTR_based_on_TSO_3D7_IDC	5UTR	717370	717691	.	+	.	Parent=PF3D7_0217400
Pf3D7_02_v3	Chappell_et_al_5UTR_based_on_TSO_3D7_IDC	5UTR	719297	720436	.	+	.	Parent=PF3D7_0217500
Pf3D7_02_v3	Chappell_et_al_5UTR_based_on_TSO_3D7_IDC	5UTR	729933	730501	.	-	.	Parent=PF3D7_0217600
Pf3D7_02_v3	Chappell_et_al_5UTR_based_on_TSO_3D7_IDC	5UTR	732313	733166	.	-	.	Parent=PF3D7_0217700
Pf3D7_02_v3	Chappell_et_al_5UTR_based_on_TSO_3D7_IDC	5UTR	733748	734271	.	+	.	Parent=PF3D7_0217800
Pf3D7_02_v3	Chappell_et_al_5UTR_based_on_TSO_3D7_IDC	5UTR	736998	737815	.	-	.	Parent=PF3D7_0217900
Pf3D7_02_v3	Chappell_et_al_5UTR_based_on_TSO_3D7_IDC	5UTR	738372	738859	.	+	.	Parent=PF3D7_0218000
Pf3D7_02_v3	Chappell_et_al_5UTR_based_on_TSO_3D7_IDC	5UTR	740893	741013	.	+	.	Parent=PF3D7_0218100
Pf3D7_02_v3	Chappell_et_al_5UTR_based_on_TSO_3D7_IDC	5UTR	745713	746242	.	-	.	Parent=PF3D7_0218200
Pf3D7_02_v3	Chappell_et_al_5UTR_based_on_TSO_3D7_IDC	5UTR	749366	749403	.	-	.	Parent=PF3D7_0218300
Pf3D7_02_v3	Chappell_et_al_5UTR_based_on_TSO_3D7_IDC	5UTR	752465	752965	.	+	.	Parent=PF3D7_0218500
Pf3D7_02_v3	Chappell_et_al_5UTR_based_on_TSO_3D7_IDC	5UTR	765192	765462	.	-	.	Parent=PF3D7_0218700
Pf3D7_02_v3	Chappell_et_al_5UTR_based_on_TSO_3D7_IDC	5UTR	772086	772315	.	+	.	Parent=PF3D7_0219200
Pf3D7_02_v3	Chappell_et_al_5UTR_based_on_TSO_3D7_IDC	5UTR	773755	774131	.	-	.	Parent=PF3D7_0219300
Pf3D7_02_v3	Chappell_et_al_5UTR_based_on_TSO_3D7_IDC	5UTR	774530	774814	.	+	.	Parent=PF3D7_0219400
Pf3D7_02_v3	Chappell_et_al_5UTR_based_on_TSO_3D7_IDC	5UTR	778066	778471	.	-	.	Parent=PF3D7_0219500
Pf3D7_02_v3	Chappell_et_al_5UTR_based_on_TSO_3D7_IDC	5UTR	787941	790343	.	-	.	Parent=PF3D7_0219800
Pf3D7_02_v3	Chappell_et_al_5UTR_based_on_TSO_3D7_IDC	5UTR	790935	791463	.	+	.	Parent=PF3D7_0219900
Pf3D7_02_v3	Chappell_et_al_5UTR_based_on_TSO_3D7_IDC	5UTR	795120	796751	.	+	.	Parent=PF3D7_0220000
Pf3D7_02_v3	Chappell_et_al_5UTR_based_on_TSO_3D7_IDC	5UTR	803495	804519	.	+	.	Parent=PF3D7_0220100
Pf3D7_02_v3	Chappell_et_al_5UTR_based_on_TSO_3D7_IDC	5UTR	810299	811142	.	-	.	Parent=PF3D7_0220200
Pf3D7_02_v3	Chappell_et_al_5UTR_based_on_TSO_3D7_IDC	5UTR	814655	815474	.	-	.	Parent=PF3D7_0220300
Pf3D7_02_v3	Chappell_et_al_5UTR_based_on_TSO_3D7_IDC	5UTR	824865	825361	.	-	.	Parent=PF3D7_0220500
Pf3D7_02_v3	Chappell_et_al_5UTR_based_on_TSO_3D7_IDC	5UTR	830752	831188	.	+	.	Parent=PF3D7_0220600
Pf3D7_02_v3	Chappell_et_al_5UTR_based_on_TSO_3D7_IDC	5UTR	833243	833804	.	+	.	Parent=PF3D7_0220700
Pf3D7_02_v3	Chappell_et_al_5UTR_based_on_TSO_3D7_IDC	5UTR	838726	838842	.	+	.	Parent=PF3D7_0220800
Pf3D7_02_v3	Chappell_et_al_5UTR_based_on_TSO_3D7_IDC	5UTR	854186	854965	.	+	.	Parent=PF3D7_0221200
Pf3D7_02_v3	Chappell_et_al_5UTR_based_on_TSO_3D7_IDC	5UTR	859337	860465	.	+	.	Parent=PF3D7_0221400
Pf3D7_02_v3	Chappell_et_al_5UTR_based_on_TSO_3D7_IDC	5UTR	871125	871318	.	-	.	Parent=PF3D7_0221700
Pf3D7_02_v3	Chappell_et_al_5UTR_based_on_TSO_3D7_IDC	5UTR	871686	873130	.	+	.	Parent=PF3D7_0221800
Pf3D7_03_v3	Chappell_et_al_5UTR_based_on_TSO_3D7_IDC	5UTR	80394	81373	.	-	.	Parent=PF3D7_0301200
Pf3D7_03_v3	Chappell_et_al_5UTR_based_on_TSO_3D7_IDC	5UTR	83516	84271	.	-	.	Parent=PF3D7_0301300
Pf3D7_03_v3	Chappell_et_al_5UTR_based_on_TSO_3D7_IDC	5UTR	86132	86663	.	-	.	Parent=PF3D7_0301400
Pf3D7_03_v3	Chappell_et_al_5UTR_based_on_TSO_3D7_IDC	5UTR	89232	90452	.	-	.	Parent=PF3D7_0301500
Pf3D7_03_v3	Chappell_et_al_5UTR_based_on_TSO_3D7_IDC	5UTR	93464	93989	.	-	.	Parent=PF3D7_0301600
Pf3D7_03_v3	Chappell_et_al_5UTR_based_on_TSO_3D7_IDC	5UTR	97908	99945	.	-	.	Parent=PF3D7_0301700
Pf3D7_03_v3	Chappell_et_al_5UTR_based_on_TSO_3D7_IDC	5UTR	103652	104324	.	+	.	Parent=PF3D7_0301800
Pf3D7_03_v3	Chappell_et_al_5UTR_based_on_TSO_3D7_IDC	5UTR	107110	107526	.	-	.	Parent=PF3D7_0301900
Pf3D7_03_v3	Chappell_et_al_5UTR_based_on_TSO_3D7_IDC	5UTR	109881	110325	.	-	.	Parent=PF3D7_0302000
Pf3D7_03_v3	Chappell_et_al_5UTR_based_on_TSO_3D7_IDC	5UTR	112783	114069	.	+	.	Parent=PF3D7_0302100
Pf3D7_03_v3	Chappell_et_al_5UTR_based_on_TSO_3D7_IDC	5UTR	119136	119457	.	+	.	Parent=PF3D7_0302200
Pf3D7_03_v3	Chappell_et_al_5UTR_based_on_TSO_3D7_IDC	5UTR	135029	135417	.	+	.	Parent=PF3D7_0302500
Pf3D7_03_v3	Chappell_et_al_5UTR_based_on_TSO_3D7_IDC	5UTR	141323	141555	.	+	.	Parent=PF3D7_0302600
Pf3D7_03_v3	Chappell_et_al_5UTR_based_on_TSO_3D7_IDC	5UTR	147057	147244	.	-	.	Parent=PF3D7_0302700
Pf3D7_03_v3	Chappell_et_al_5UTR_based_on_TSO_3D7_IDC	5UTR	156147	158291	.	-	.	Parent=PF3D7_0302900
Pf3D7_03_v3	Chappell_et_al_5UTR_based_on_TSO_3D7_IDC	5UTR	161705	161994	.	-	.	Parent=PF3D7_0303000
Pf3D7_03_v3	Chappell_et_al_5UTR_based_on_TSO_3D7_IDC	5UTR	167104	167841	.	-	.	Parent=PF3D7_0303100
Pf3D7_03_v3	Chappell_et_al_5UTR_based_on_TSO_3D7_IDC	5UTR	168837	169570	.	+	.	Parent=PF3D7_0303200
Pf3D7_03_v3	Chappell_et_al_5UTR_based_on_TSO_3D7_IDC	5UTR	175800	176182	.	-	.	Parent=PF3D7_0303300
Pf3D7_03_v3	Chappell_et_al_5UTR_based_on_TSO_3D7_IDC	5UTR	177401	178419	.	+	.	Parent=PF3D7_0303400
Pf3D7_03_v3	Chappell_et_al_5UTR_based_on_TSO_3D7_IDC	5UTR	189849	190179	.	+	.	Parent=PF3D7_0303600
Pf3D7_03_v3	Chappell_et_al_5UTR_based_on_TSO_3D7_IDC	5UTR	192592	193015	.	-	.	Parent=PF3D7_0303700
Pf3D7_03_v3	Chappell_et_al_5UTR_based_on_TSO_3D7_IDC	5UTR	193609	194429	.	+	.	Parent=PF3D7_0303800
Pf3D7_03_v3	Chappell_et_al_5UTR_based_on_TSO_3D7_IDC	5UTR	197439	197605	.	-	.	Parent=PF3D7_0303900
Pf3D7_03_v3	Chappell_et_al_5UTR_based_on_TSO_3D7_IDC	5UTR	203727	204541	.	+	.	Parent=PF3D7_0304100
Pf3D7_03_v3	Chappell_et_al_5UTR_based_on_TSO_3D7_IDC	5UTR	211948	212282	.	+	.	Parent=PF3D7_0304300
Pf3D7_03_v3	Chappell_et_al_5UTR_based_on_TSO_3D7_IDC	5UTR	217605	217940	.	+	.	Parent=PF3D7_0304400
Pf3D7_03_v3	Chappell_et_al_5UTR_based_on_TSO_3D7_IDC	5UTR	219873	220324	.	-	.	Parent=PF3D7_0304500
Pf3D7_03_v3	Chappell_et_al_5UTR_based_on_TSO_3D7_IDC	5UTR	222517	223158	.	-	.	Parent=PF3D7_0304600
Pf3D7_03_v3	Chappell_et_al_5UTR_based_on_TSO_3D7_IDC	5UTR	258417	258994	.	-	.	Parent=PF3D7_0305300
Pf3D7_03_v3	Chappell_et_al_5UTR_based_on_TSO_3D7_IDC	5UTR	273287	273948	.	-	.	Parent=PF3D7_0305500
Pf3D7_03_v3	Chappell_et_al_5UTR_based_on_TSO_3D7_IDC	5UTR	277718	278006	.	-	.	Parent=PF3D7_0305600
Pf3D7_03_v3	Chappell_et_al_5UTR_based_on_TSO_3D7_IDC	5UTR	279829	280147	.	-	.	Parent=PF3D7_0305700
Pf3D7_03_v3	Chappell_et_al_5UTR_based_on_TSO_3D7_IDC	5UTR	290748	291296	.	-	.	Parent=PF3D7_0306100
Pf3D7_03_v3	Chappell_et_al_5UTR_based_on_TSO_3D7_IDC	5UTR	292403	292942	.	+	.	Parent=PF3D7_0306200
Pf3D7_03_v3	Chappell_et_al_5UTR_based_on_TSO_3D7_IDC	5UTR	296095	297341	.	-	.	Parent=PF3D7_0306300
Pf3D7_03_v3	Chappell_et_al_5UTR_based_on_TSO_3D7_IDC	5UTR	302517	302825	.	+	.	Parent=PF3D7_0306600
Pf3D7_03_v3	Chappell_et_al_5UTR_based_on_TSO_3D7_IDC	5UTR	303901	304316	.	+	.	Parent=PF3D7_0306700
Pf3D7_03_v3	Chappell_et_al_5UTR_based_on_TSO_3D7_IDC	5UTR	310431	310651	.	+	.	Parent=PF3D7_0306900
Pf3D7_03_v3	Chappell_et_al_5UTR_based_on_TSO_3D7_IDC	5UTR	313343	313501	.	-	.	Parent=PF3D7_0307100
Pf3D7_03_v3	Chappell_et_al_5UTR_based_on_TSO_3D7_IDC	5UTR	316237	316394	.	-	.	Parent=PF3D7_0307200
Pf3D7_03_v3	Chappell_et_al_5UTR_based_on_TSO_3D7_IDC	5UTR	322163	322203	.	-	.	Parent=PF3D7_0307400
Pf3D7_03_v3	Chappell_et_al_5UTR_based_on_TSO_3D7_IDC	5UTR	324837	325293	.	-	.	Parent=PF3D7_0307500
Pf3D7_03_v3	Chappell_et_al_5UTR_based_on_TSO_3D7_IDC	5UTR	325711	325921	.	+	.	Parent=PF3D7_0307600
Pf3D7_03_v3	Chappell_et_al_5UTR_based_on_TSO_3D7_IDC	5UTR	335270	335612	.	-	.	Parent=PF3D7_0307700
Pf3D7_03_v3	Chappell_et_al_5UTR_based_on_TSO_3D7_IDC	5UTR	336858	337178	.	+	.	Parent=PF3D7_0307800
Pf3D7_03_v3	Chappell_et_al_5UTR_based_on_TSO_3D7_IDC	5UTR	353251	353548	.	+	.	Parent=PF3D7_0308000
Pf3D7_03_v3	Chappell_et_al_5UTR_based_on_TSO_3D7_IDC	5UTR	355984	356318	.	+	.	Parent=PF3D7_0308100
Pf3D7_03_v3	Chappell_et_al_5UTR_based_on_TSO_3D7_IDC	5UTR	364234	364649	.	-	.	Parent=PF3D7_0308200
Pf3D7_03_v3	Chappell_et_al_5UTR_based_on_TSO_3D7_IDC	5UTR	369710	369924	.	+	.	Parent=PF3D7_0308500
Pf3D7_03_v3	Chappell_et_al_5UTR_based_on_TSO_3D7_IDC	5UTR	372279	372631	.	+	.	Parent=PF3D7_0308600
Pf3D7_03_v3	Chappell_et_al_5UTR_based_on_TSO_3D7_IDC	5UTR	377924	378044	.	+	.	Parent=PF3D7_0308800
Pf3D7_03_v3	Chappell_et_al_5UTR_based_on_TSO_3D7_IDC	5UTR	383291	383729	.	-	.	Parent=PF3D7_0308900
Pf3D7_03_v3	Chappell_et_al_5UTR_based_on_TSO_3D7_IDC	5UTR	383924	384374	.	+	.	Parent=PF3D7_0309000
Pf3D7_03_v3	Chappell_et_al_5UTR_based_on_TSO_3D7_IDC	5UTR	394605	395693	.	-	.	Parent=PF3D7_0309200
Pf3D7_03_v3	Chappell_et_al_5UTR_based_on_TSO_3D7_IDC	5UTR	402485	402932	.	+	.	Parent=PF3D7_0309500
Pf3D7_03_v3	Chappell_et_al_5UTR_based_on_TSO_3D7_IDC	5UTR	407170	407979	.	+	.	Parent=PF3D7_0309600
Pf3D7_03_v3	Chappell_et_al_5UTR_based_on_TSO_3D7_IDC	5UTR	410929	411415	.	-	.	Parent=PF3D7_0309700
Pf3D7_03_v3	Chappell_et_al_5UTR_based_on_TSO_3D7_IDC	5UTR	411607	412088	.	+	.	Parent=PF3D7_0309800
Pf3D7_03_v3	Chappell_et_al_5UTR_based_on_TSO_3D7_IDC	5UTR	426181	427289	.	+	.	Parent=PF3D7_0310200
Pf3D7_03_v3	Chappell_et_al_5UTR_based_on_TSO_3D7_IDC	5UTR	442423	442719	.	+	.	Parent=PF3D7_0310300
Pf3D7_03_v3	Chappell_et_al_5UTR_based_on_TSO_3D7_IDC	5UTR	446987	447499	.	+	.	Parent=PF3D7_0310400
Pf3D7_03_v3	Chappell_et_al_5UTR_based_on_TSO_3D7_IDC	5UTR	459107	459658	.	-	.	Parent=PF3D7_0310500
Pf3D7_03_v3	Chappell_et_al_5UTR_based_on_TSO_3D7_IDC	5UTR	462028	462540	.	-	.	Parent=PF3D7_0310600
Pf3D7_03_v3	Chappell_et_al_5UTR_based_on_TSO_3D7_IDC	5UTR	462764	463325	.	+	.	Parent=PF3D7_0310700
Pf3D7_03_v3	Chappell_et_al_5UTR_based_on_TSO_3D7_IDC	5UTR	465809	466084	.	+	.	Parent=PF3D7_0310900
Pf3D7_03_v3	Chappell_et_al_5UTR_based_on_TSO_3D7_IDC	5UTR	473162	473634	.	-	.	Parent=PF3D7_0311100
Pf3D7_03_v3	Chappell_et_al_5UTR_based_on_TSO_3D7_IDC	5UTR	473880	474787	.	+	.	Parent=PF3D7_0311200
Pf3D7_03_v3	Chappell_et_al_5UTR_based_on_TSO_3D7_IDC	5UTR	483454	485829	.	-	.	Parent=PF3D7_0311300
Pf3D7_03_v3	Chappell_et_al_5UTR_based_on_TSO_3D7_IDC	5UTR	497364	497852	.	-	.	Parent=PF3D7_0311500
Pf3D7_03_v3	Chappell_et_al_5UTR_based_on_TSO_3D7_IDC	5UTR	499533	499601	.	+	.	Parent=PF3D7_0311600
Pf3D7_03_v3	Chappell_et_al_5UTR_based_on_TSO_3D7_IDC	5UTR	513103	513751	.	+	.	Parent=PF3D7_0312100
Pf3D7_03_v3	Chappell_et_al_5UTR_based_on_TSO_3D7_IDC	5UTR	526440	528098	.	-	.	Parent=PF3D7_0312400
Pf3D7_03_v3	Chappell_et_al_5UTR_based_on_TSO_3D7_IDC	5UTR	534069	534238	.	+	.	Parent=PF3D7_0312800
Pf3D7_03_v3	Chappell_et_al_5UTR_based_on_TSO_3D7_IDC	5UTR	538805	538979	.	-	.	Parent=PF3D7_0313000
Pf3D7_03_v3	Chappell_et_al_5UTR_based_on_TSO_3D7_IDC	5UTR	539588	539742	.	+	.	Parent=PF3D7_0313100
Pf3D7_03_v3	Chappell_et_al_5UTR_based_on_TSO_3D7_IDC	5UTR	548183	548347	.	-	.	Parent=PF3D7_0313400
Pf3D7_03_v3	Chappell_et_al_5UTR_based_on_TSO_3D7_IDC	5UTR	548547	548717	.	+	.	Parent=PF3D7_0313500
Pf3D7_03_v3	Chappell_et_al_5UTR_based_on_TSO_3D7_IDC	5UTR	558685	558818	.	-	.	Parent=PF3D7_0313700
Pf3D7_03_v3	Chappell_et_al_5UTR_based_on_TSO_3D7_IDC	5UTR	559134	559333	.	+	.	Parent=PF3D7_0313800
Pf3D7_03_v3	Chappell_et_al_5UTR_based_on_TSO_3D7_IDC	5UTR	567026	567246	.	+	.	Parent=PF3D7_0314000
Pf3D7_03_v3	Chappell_et_al_5UTR_based_on_TSO_3D7_IDC	5UTR	571052	571446	.	-	.	Parent=PF3D7_0314100
Pf3D7_03_v3	Chappell_et_al_5UTR_based_on_TSO_3D7_IDC	5UTR	578367	578697	.	-	.	Parent=PF3D7_0314300
Pf3D7_03_v3	Chappell_et_al_5UTR_based_on_TSO_3D7_IDC	5UTR	580466	581394	.	-	.	Parent=PF3D7_0314400
Pf3D7_03_v3	Chappell_et_al_5UTR_based_on_TSO_3D7_IDC	5UTR	583500	584225	.	+	.	Parent=PF3D7_0314500
Pf3D7_03_v3	Chappell_et_al_5UTR_based_on_TSO_3D7_IDC	5UTR	586091	586554	.	+	.	Parent=PF3D7_0314600
Pf3D7_03_v3	Chappell_et_al_5UTR_based_on_TSO_3D7_IDC	5UTR	592548	594080	.	-	.	Parent=PF3D7_0314700
Pf3D7_03_v3	Chappell_et_al_5UTR_based_on_TSO_3D7_IDC	5UTR	604208	604594	.	+	.	Parent=PF3D7_0314800
Pf3D7_03_v3	Chappell_et_al_5UTR_based_on_TSO_3D7_IDC	5UTR	611272	611333	.	+	.	Parent=PF3D7_0315000
Pf3D7_03_v3	Chappell_et_al_5UTR_based_on_TSO_3D7_IDC	5UTR	613423	614146	.	-	.	Parent=PF3D7_0315100
Pf3D7_03_v3	Chappell_et_al_5UTR_based_on_TSO_3D7_IDC	5UTR	631382	631856	.	-	.	Parent=PF3D7_0315400
Pf3D7_03_v3	Chappell_et_al_5UTR_based_on_TSO_3D7_IDC	5UTR	633545	634119	.	-	.	Parent=PF3D7_0315500
Pf3D7_03_v3	Chappell_et_al_5UTR_based_on_TSO_3D7_IDC	5UTR	635088	635585	.	+	.	Parent=PF3D7_0315600
Pf3D7_03_v3	Chappell_et_al_5UTR_based_on_TSO_3D7_IDC	5UTR	642580	643041	.	-	.	Parent=PF3D7_0315800
Pf3D7_03_v3	Chappell_et_al_5UTR_based_on_TSO_3D7_IDC	5UTR	646845	647613	.	-	.	Parent=PF3D7_0316000
Pf3D7_03_v3	Chappell_et_al_5UTR_based_on_TSO_3D7_IDC	5UTR	648064	648634	.	+	.	Parent=PF3D7_0316100
Pf3D7_03_v3	Chappell_et_al_5UTR_based_on_TSO_3D7_IDC	5UTR	658158	658271	.	+	.	Parent=PF3D7_0316300
Pf3D7_03_v3	Chappell_et_al_5UTR_based_on_TSO_3D7_IDC	5UTR	665153	665449	.	-	.	Parent=PF3D7_0316400
Pf3D7_03_v3	Chappell_et_al_5UTR_based_on_TSO_3D7_IDC	5UTR	665776	667005	.	+	.	Parent=PF3D7_0316500
Pf3D7_03_v3	Chappell_et_al_5UTR_based_on_TSO_3D7_IDC	5UTR	670874	671448	.	-	.	Parent=PF3D7_0316600
Pf3D7_03_v3	Chappell_et_al_5UTR_based_on_TSO_3D7_IDC	5UTR	673800	674457	.	+	.	Parent=PF3D7_0316700
Pf3D7_03_v3	Chappell_et_al_5UTR_based_on_TSO_3D7_IDC	5UTR	677278	677841	.	+	.	Parent=PF3D7_0316800
Pf3D7_03_v3	Chappell_et_al_5UTR_based_on_TSO_3D7_IDC	5UTR	681278	681745	.	-	.	Parent=PF3D7_0316900
Pf3D7_03_v3	Chappell_et_al_5UTR_based_on_TSO_3D7_IDC	5UTR	683686	684166	.	-	.	Parent=PF3D7_0317000
Pf3D7_03_v3	Chappell_et_al_5UTR_based_on_TSO_3D7_IDC	5UTR	694816	696593	.	-	.	Parent=PF3D7_0317200
Pf3D7_03_v3	Chappell_et_al_5UTR_based_on_TSO_3D7_IDC	5UTR	709729	710312	.	-	.	Parent=PF3D7_0317300
Pf3D7_03_v3	Chappell_et_al_5UTR_based_on_TSO_3D7_IDC	5UTR	721832	722369	.	-	.	Parent=PF3D7_0317500
Pf3D7_03_v3	Chappell_et_al_5UTR_based_on_TSO_3D7_IDC	5UTR	724743	725014	.	+	.	Parent=PF3D7_0317600
Pf3D7_03_v3	Chappell_et_al_5UTR_based_on_TSO_3D7_IDC	5UTR	727572	728258	.	+	.	Parent=PF3D7_0317700
Pf3D7_03_v3	Chappell_et_al_5UTR_based_on_TSO_3D7_IDC	5UTR	739385	739427	.	+	.	Parent=PF3D7_0317900
Pf3D7_03_v3	Chappell_et_al_5UTR_based_on_TSO_3D7_IDC	5UTR	747283	748464	.	+	.	Parent=PF3D7_0318200
Pf3D7_03_v3	Chappell_et_al_5UTR_based_on_TSO_3D7_IDC	5UTR	760293	761093	.	-	.	Parent=PF3D7_0318300
Pf3D7_03_v3	Chappell_et_al_5UTR_based_on_TSO_3D7_IDC	5UTR	767808	767814	.	+	.	Parent=PF3D7_0318500
Pf3D7_03_v3	Chappell_et_al_5UTR_based_on_TSO_3D7_IDC	5UTR	793482	794034	.	-	.	Parent=PF3D7_0318900
Pf3D7_03_v3	Chappell_et_al_5UTR_based_on_TSO_3D7_IDC	5UTR	794520	795576	.	+	.	Parent=PF3D7_0319000
Pf3D7_03_v3	Chappell_et_al_5UTR_based_on_TSO_3D7_IDC	5UTR	802584	802899	.	-	.	Parent=PF3D7_0319100
Pf3D7_03_v3	Chappell_et_al_5UTR_based_on_TSO_3D7_IDC	5UTR	806313	806632	.	-	.	Parent=PF3D7_0319200
Pf3D7_03_v3	Chappell_et_al_5UTR_based_on_TSO_3D7_IDC	5UTR	806784	807276	.	+	.	Parent=PF3D7_0319300
Pf3D7_03_v3	Chappell_et_al_5UTR_based_on_TSO_3D7_IDC	5UTR	815494	815568	.	+	.	Parent=PF3D7_0319500
Pf3D7_03_v3	Chappell_et_al_5UTR_based_on_TSO_3D7_IDC	5UTR	817636	817912	.	+	.	Parent=PF3D7_0319600
Pf3D7_03_v3	Chappell_et_al_5UTR_based_on_TSO_3D7_IDC	5UTR	820220	820707	.	+	.	Parent=PF3D7_0319700
Pf3D7_03_v3	Chappell_et_al_5UTR_based_on_TSO_3D7_IDC	5UTR	834778	835319	.	-	.	Parent=PF3D7_0319900
Pf3D7_03_v3	Chappell_et_al_5UTR_based_on_TSO_3D7_IDC	5UTR	837007	837306	.	+	.	Parent=PF3D7_0320000
Pf3D7_03_v3	Chappell_et_al_5UTR_based_on_TSO_3D7_IDC	5UTR	839580	840361	.	+	.	Parent=PF3D7_0320100
Pf3D7_03_v3	Chappell_et_al_5UTR_based_on_TSO_3D7_IDC	5UTR	844922	845712	.	+	.	Parent=PF3D7_0320300
Pf3D7_03_v3	Chappell_et_al_5UTR_based_on_TSO_3D7_IDC	5UTR	860280	860812	.	+	.	Parent=PF3D7_0320500
Pf3D7_03_v3	Chappell_et_al_5UTR_based_on_TSO_3D7_IDC	5UTR	863833	864163	.	-	.	Parent=PF3D7_0320600
Pf3D7_03_v3	Chappell_et_al_5UTR_based_on_TSO_3D7_IDC	5UTR	864867	865013	.	+	.	Parent=PF3D7_0320700
Pf3D7_03_v3	Chappell_et_al_5UTR_based_on_TSO_3D7_IDC	5UTR	874796	875212	.	+	.	Parent=PF3D7_0320900
Pf3D7_03_v3	Chappell_et_al_5UTR_based_on_TSO_3D7_IDC	5UTR	877403	877734	.	+	.	Parent=PF3D7_0321000
Pf3D7_03_v3	Chappell_et_al_5UTR_based_on_TSO_3D7_IDC	5UTR	885494	885776	.	-	.	Parent=PF3D7_0321100
Pf3D7_03_v3	Chappell_et_al_5UTR_based_on_TSO_3D7_IDC	5UTR	892765	894424	.	-	.	Parent=PF3D7_0321300
Pf3D7_03_v3	Chappell_et_al_5UTR_based_on_TSO_3D7_IDC	5UTR	899771	900317	.	-	.	Parent=PF3D7_0321500
Pf3D7_03_v3	Chappell_et_al_5UTR_based_on_TSO_3D7_IDC	5UTR	900565	900856	.	+	.	Parent=PF3D7_0321600
Pf3D7_03_v3	Chappell_et_al_5UTR_based_on_TSO_3D7_IDC	5UTR	910119	910650	.	-	.	Parent=PF3D7_0321700
Pf3D7_03_v3	Chappell_et_al_5UTR_based_on_TSO_3D7_IDC	5UTR	912015	912915	.	+	.	Parent=PF3D7_0321800
Pf3D7_03_v3	Chappell_et_al_5UTR_based_on_TSO_3D7_IDC	5UTR	929160	929334	.	-	.	Parent=PF3D7_0322000
Pf3D7_03_v3	Chappell_et_al_5UTR_based_on_TSO_3D7_IDC	5UTR	932416	932734	.	-	.	Parent=PF3D7_0322100
Pf3D7_03_v3	Chappell_et_al_5UTR_based_on_TSO_3D7_IDC	5UTR	940174	940636	.	-	.	Parent=PF3D7_0322300
Pf3D7_03_v3	Chappell_et_al_5UTR_based_on_TSO_3D7_IDC	5UTR	942407	942544	.	+	.	Parent=PF3D7_0322400
Pf3D7_03_v3	Chappell_et_al_5UTR_based_on_TSO_3D7_IDC	5UTR	946752	946998	.	-	.	Parent=PF3D7_0322500
Pf3D7_03_v3	Chappell_et_al_5UTR_based_on_TSO_3D7_IDC	5UTR	947269	948373	.	+	.	Parent=PF3D7_0322600
Pf3D7_03_v3	Chappell_et_al_5UTR_based_on_TSO_3D7_IDC	5UTR	962368	963097	.	-	.	Parent=PF3D7_0322700
Pf3D7_03_v3	Chappell_et_al_5UTR_based_on_TSO_3D7_IDC	5UTR	966503	967008	.	-	.	Parent=PF3D7_0322900
Pf3D7_03_v3	Chappell_et_al_5UTR_based_on_TSO_3D7_IDC	5UTR	969203	969386	.	-	.	Parent=PF3D7_0323000
Pf3D7_03_v3	Chappell_et_al_5UTR_based_on_TSO_3D7_IDC	5UTR	969757	971165	.	+	.	Parent=PF3D7_0323100
Pf3D7_03_v3	Chappell_et_al_5UTR_based_on_TSO_3D7_IDC	5UTR	983967	984334	.	-	.	Parent=PF3D7_0323400
Pf3D7_03_v3	Chappell_et_al_5UTR_based_on_TSO_3D7_IDC	5UTR	984843	986264	.	+	.	Parent=PF3D7_0323500
Pf3D7_03_v3	Chappell_et_al_5UTR_based_on_TSO_3D7_IDC	5UTR	988347	988630	.	+	.	Parent=PF3D7_0323600
Pf3D7_03_v3	Chappell_et_al_5UTR_based_on_TSO_3D7_IDC	5UTR	993626	994246	.	-	.	Parent=PF3D7_0323700
Pf3D7_03_v3	Chappell_et_al_5UTR_based_on_TSO_3D7_IDC	5UTR	998107	998648	.	+	.	Parent=PF3D7_0323800
Pf3D7_03_v3	Chappell_et_al_5UTR_based_on_TSO_3D7_IDC	5UTR	1011141	1011561	.	-	.	Parent=PF3D7_0324200
Pf3D7_04_v3	Chappell_et_al_5UTR_based_on_TSO_3D7_IDC	5UTR	56861	57451	.	-	.	Parent=PF3D7_0400400
Pf3D7_04_v3	Chappell_et_al_5UTR_based_on_TSO_3D7_IDC	5UTR	93810	94111	.	-	.	Parent=PF3D7_0401600
Pf3D7_04_v3	Chappell_et_al_5UTR_based_on_TSO_3D7_IDC	5UTR	105604	106123	.	-	.	Parent=PF3D7_0401800
Pf3D7_04_v3	Chappell_et_al_5UTR_based_on_TSO_3D7_IDC	5UTR	116059	116224	.	-	.	Parent=PF3D7_0402000
Pf3D7_04_v3	Chappell_et_al_5UTR_based_on_TSO_3D7_IDC	5UTR	125465	125835	.	-	.	Parent=PF3D7_0402100
Pf3D7_04_v3	Chappell_et_al_5UTR_based_on_TSO_3D7_IDC	5UTR	137215	137639	.	+	.	Parent=PF3D7_0402300
Pf3D7_04_v3	Chappell_et_al_5UTR_based_on_TSO_3D7_IDC	5UTR	148381	148908	.	-	.	Parent=PF3D7_0402400
Pf3D7_04_v3	Chappell_et_al_5UTR_based_on_TSO_3D7_IDC	5UTR	177794	178517	.	+	.	Parent=PF3D7_0403200
Pf3D7_04_v3	Chappell_et_al_5UTR_based_on_TSO_3D7_IDC	5UTR	181552	181766	.	-	.	Parent=PF3D7_0403300
Pf3D7_04_v3	Chappell_et_al_5UTR_based_on_TSO_3D7_IDC	5UTR	181891	182869	.	+	.	Parent=PF3D7_0403400
Pf3D7_04_v3	Chappell_et_al_5UTR_based_on_TSO_3D7_IDC	5UTR	195178	195542	.	+	.	Parent=PF3D7_0403500
Pf3D7_04_v3	Chappell_et_al_5UTR_based_on_TSO_3D7_IDC	5UTR	209395	209913	.	-	.	Parent=PF3D7_0403700
Pf3D7_04_v3	Chappell_et_al_5UTR_based_on_TSO_3D7_IDC	5UTR	213855	216242	.	-	.	Parent=PF3D7_0403800
Pf3D7_04_v3	Chappell_et_al_5UTR_based_on_TSO_3D7_IDC	5UTR	237014	237696	.	-	.	Parent=PF3D7_0404300
Pf3D7_04_v3	Chappell_et_al_5UTR_based_on_TSO_3D7_IDC	5UTR	245301	247730	.	+	.	Parent=PF3D7_0404600
Pf3D7_04_v3	Chappell_et_al_5UTR_based_on_TSO_3D7_IDC	5UTR	263419	263686	.	-	.	Parent=PF3D7_0404700
Pf3D7_04_v3	Chappell_et_al_5UTR_based_on_TSO_3D7_IDC	5UTR	268381	268848	.	-	.	Parent=PF3D7_0404900
Pf3D7_04_v3	Chappell_et_al_5UTR_based_on_TSO_3D7_IDC	5UTR	271135	271547	.	-	.	Parent=PF3D7_0405000
Pf3D7_04_v3	Chappell_et_al_5UTR_based_on_TSO_3D7_IDC	5UTR	276825	277211	.	-	.	Parent=PF3D7_0405100
Pf3D7_04_v3	Chappell_et_al_5UTR_based_on_TSO_3D7_IDC	5UTR	277551	279071	.	+	.	Parent=PF3D7_0405200
Pf3D7_04_v3	Chappell_et_al_5UTR_based_on_TSO_3D7_IDC	5UTR	290870	291250	.	+	.	Parent=PF3D7_0405400
Pf3D7_04_v3	Chappell_et_al_5UTR_based_on_TSO_3D7_IDC	5UTR	302931	303328	.	+	.	Parent=PF3D7_0405600
Pf3D7_04_v3	Chappell_et_al_5UTR_based_on_TSO_3D7_IDC	5UTR	319179	319303	.	-	.	Parent=PF3D7_0405900
Pf3D7_04_v3	Chappell_et_al_5UTR_based_on_TSO_3D7_IDC	5UTR	320557	321018	.	+	.	Parent=PF3D7_0406000
Pf3D7_04_v3	Chappell_et_al_5UTR_based_on_TSO_3D7_IDC	5UTR	325226	325509	.	-	.	Parent=PF3D7_0406100
Pf3D7_04_v3	Chappell_et_al_5UTR_based_on_TSO_3D7_IDC	5UTR	328783	329215	.	+	.	Parent=PF3D7_0406200
Pf3D7_04_v3	Chappell_et_al_5UTR_based_on_TSO_3D7_IDC	5UTR	331697	332042	.	+	.	Parent=PF3D7_0406400
Pf3D7_04_v3	Chappell_et_al_5UTR_based_on_TSO_3D7_IDC	5UTR	347203	347457	.	+	.	Parent=PF3D7_0406700
Pf3D7_04_v3	Chappell_et_al_5UTR_based_on_TSO_3D7_IDC	5UTR	352984	353305	.	-	.	Parent=PF3D7_0406800
Pf3D7_04_v3	Chappell_et_al_5UTR_based_on_TSO_3D7_IDC	5UTR	361765	361893	.	-	.	Parent=PF3D7_0407000
Pf3D7_04_v3	Chappell_et_al_5UTR_based_on_TSO_3D7_IDC	5UTR	362152	362300	.	+	.	Parent=PF3D7_0407100
Pf3D7_04_v3	Chappell_et_al_5UTR_based_on_TSO_3D7_IDC	5UTR	364934	365761	.	-	.	Parent=PF3D7_0407200
Pf3D7_04_v3	Chappell_et_al_5UTR_based_on_TSO_3D7_IDC	5UTR	365958	366378	.	+	.	Parent=PF3D7_0407300
Pf3D7_04_v3	Chappell_et_al_5UTR_based_on_TSO_3D7_IDC	5UTR	368154	368587	.	-	.	Parent=PF3D7_0407400
Pf3D7_04_v3	Chappell_et_al_5UTR_based_on_TSO_3D7_IDC	5UTR	368890	369884	.	+	.	Parent=PF3D7_0407500
Pf3D7_04_v3	Chappell_et_al_5UTR_based_on_TSO_3D7_IDC	5UTR	383088	383686	.	-	.	Parent=PF3D7_0407700
Pf3D7_04_v3	Chappell_et_al_5UTR_based_on_TSO_3D7_IDC	5UTR	384234	384923	.	+	.	Parent=PF3D7_0407800
Pf3D7_04_v3	Chappell_et_al_5UTR_based_on_TSO_3D7_IDC	5UTR	396967	397327	.	+	.	Parent=PF3D7_0408100
Pf3D7_04_v3	Chappell_et_al_5UTR_based_on_TSO_3D7_IDC	5UTR	405367	405617	.	-	.	Parent=PF3D7_0408300
Pf3D7_04_v3	Chappell_et_al_5UTR_based_on_TSO_3D7_IDC	5UTR	407910	408177	.	-	.	Parent=PF3D7_0408400
Pf3D7_04_v3	Chappell_et_al_5UTR_based_on_TSO_3D7_IDC	5UTR	410698	411074	.	-	.	Parent=PF3D7_0408500
Pf3D7_04_v3	Chappell_et_al_5UTR_based_on_TSO_3D7_IDC	5UTR	424151	424299	.	+	.	Parent=PF3D7_0408900
Pf3D7_04_v3	Chappell_et_al_5UTR_based_on_TSO_3D7_IDC	5UTR	437982	438160	.	-	.	Parent=PF3D7_0409100
Pf3D7_04_v3	Chappell_et_al_5UTR_based_on_TSO_3D7_IDC	5UTR	444243	444777	.	-	.	Parent=PF3D7_0409300
Pf3D7_04_v3	Chappell_et_al_5UTR_based_on_TSO_3D7_IDC	5UTR	445486	445999	.	+	.	Parent=PF3D7_0409400
Pf3D7_04_v3	Chappell_et_al_5UTR_based_on_TSO_3D7_IDC	5UTR	456256	456921	.	+	.	Parent=PF3D7_0409700
Pf3D7_04_v3	Chappell_et_al_5UTR_based_on_TSO_3D7_IDC	5UTR	458673	459709	.	+	.	Parent=PF3D7_0409800
Pf3D7_04_v3	Chappell_et_al_5UTR_based_on_TSO_3D7_IDC	5UTR	463958	464173	.	-	.	Parent=PF3D7_0409900
Pf3D7_04_v3	Chappell_et_al_5UTR_based_on_TSO_3D7_IDC	5UTR	467340	468104	.	-	.	Parent=PF3D7_0410000
Pf3D7_04_v3	Chappell_et_al_5UTR_based_on_TSO_3D7_IDC	5UTR	474201	474541	.	+	.	Parent=PF3D7_0410400
Pf3D7_04_v3	Chappell_et_al_5UTR_based_on_TSO_3D7_IDC	5UTR	478579	479027	.	+	.	Parent=PF3D7_0410600
Pf3D7_04_v3	Chappell_et_al_5UTR_based_on_TSO_3D7_IDC	5UTR	484761	485831	.	+	.	Parent=PF3D7_0410800
Pf3D7_04_v3	Chappell_et_al_5UTR_based_on_TSO_3D7_IDC	5UTR	505096	505309	.	-	.	Parent=PF3D7_0411100
Pf3D7_04_v3	Chappell_et_al_5UTR_based_on_TSO_3D7_IDC	5UTR	509671	509808	.	-	.	Parent=PF3D7_0411200
Pf3D7_04_v3	Chappell_et_al_5UTR_based_on_TSO_3D7_IDC	5UTR	510202	510379	.	+	.	Parent=PF3D7_0411300
Pf3D7_04_v3	Chappell_et_al_5UTR_based_on_TSO_3D7_IDC	5UTR	525619	526083	.	-	.	Parent=PF3D7_0411800
Pf3D7_04_v3	Chappell_et_al_5UTR_based_on_TSO_3D7_IDC	5UTR	534486	534940	.	-	.	Parent=PF3D7_0411900
Pf3D7_04_v3	Chappell_et_al_5UTR_based_on_TSO_3D7_IDC	5UTR	536368	536773	.	+	.	Parent=PF3D7_0412000
Pf3D7_04_v3	Chappell_et_al_5UTR_based_on_TSO_3D7_IDC	5UTR	541199	541457	.	-	.	Parent=PF3D7_0412100
Pf3D7_04_v3	Chappell_et_al_5UTR_based_on_TSO_3D7_IDC	5UTR	542810	543420	.	-	.	Parent=PF3D7_0412200
Pf3D7_04_v3	Chappell_et_al_5UTR_based_on_TSO_3D7_IDC	5UTR	543272	543624	.	+	.	Parent=PF3D7_0412300
Pf3D7_04_v3	Chappell_et_al_5UTR_based_on_TSO_3D7_IDC	5UTR	553811	554719	.	-	.	Parent=PF3D7_0412400
Pf3D7_04_v3	Chappell_et_al_5UTR_based_on_TSO_3D7_IDC	5UTR	569343	570361	.	-	.	Parent=PF3D7_0412700
Pf3D7_04_v3	Chappell_et_al_5UTR_based_on_TSO_3D7_IDC	5UTR	584669	585687	.	-	.	Parent=PF3D7_0412900
Pf3D7_04_v3	Chappell_et_al_5UTR_based_on_TSO_3D7_IDC	5UTR	615183	615355	.	+	.	Parent=PF3D7_0413500
Pf3D7_04_v3	Chappell_et_al_5UTR_based_on_TSO_3D7_IDC	5UTR	618351	618408	.	-	.	Parent=PF3D7_0413600
Pf3D7_04_v3	Chappell_et_al_5UTR_based_on_TSO_3D7_IDC	5UTR	620803	621240	.	-	.	Parent=PF3D7_0413700
Pf3D7_04_v3	Chappell_et_al_5UTR_based_on_TSO_3D7_IDC	5UTR	626227	626609	.	-	.	Parent=PF3D7_0413900
Pf3D7_04_v3	Chappell_et_al_5UTR_based_on_TSO_3D7_IDC	5UTR	633127	633373	.	-	.	Parent=PF3D7_0414000
Pf3D7_04_v3	Chappell_et_al_5UTR_based_on_TSO_3D7_IDC	5UTR	648389	648945	.	-	.	Parent=PF3D7_0414200
Pf3D7_04_v3	Chappell_et_al_5UTR_based_on_TSO_3D7_IDC	5UTR	650732	650901	.	-	.	Parent=PF3D7_0414300
Pf3D7_04_v3	Chappell_et_al_5UTR_based_on_TSO_3D7_IDC	5UTR	657315	657704	.	-	.	Parent=PF3D7_0414500
Pf3D7_04_v3	Chappell_et_al_5UTR_based_on_TSO_3D7_IDC	5UTR	659539	659836	.	-	.	Parent=PF3D7_0414600
Pf3D7_04_v3	Chappell_et_al_5UTR_based_on_TSO_3D7_IDC	5UTR	660255	660623	.	+	.	Parent=PF3D7_0414700
Pf3D7_04_v3	Chappell_et_al_5UTR_based_on_TSO_3D7_IDC	5UTR	664016	664921	.	-	.	Parent=PF3D7_0414800
Pf3D7_04_v3	Chappell_et_al_5UTR_based_on_TSO_3D7_IDC	5UTR	670374	670882	.	+	.	Parent=PF3D7_0415100
Pf3D7_04_v3	Chappell_et_al_5UTR_based_on_TSO_3D7_IDC	5UTR	679139	679711	.	-	.	Parent=PF3D7_0415200
Pf3D7_04_v3	Chappell_et_al_5UTR_based_on_TSO_3D7_IDC	5UTR	687041	687470	.	-	.	Parent=PF3D7_0415400
Pf3D7_04_v3	Chappell_et_al_5UTR_based_on_TSO_3D7_IDC	5UTR	687856	688191	.	+	.	Parent=PF3D7_0415500
Pf3D7_04_v3	Chappell_et_al_5UTR_based_on_TSO_3D7_IDC	5UTR	690330	690782	.	-	.	Parent=PF3D7_0415600
Pf3D7_04_v3	Chappell_et_al_5UTR_based_on_TSO_3D7_IDC	5UTR	692517	692628	.	-	.	Parent=PF3D7_0415700
Pf3D7_04_v3	Chappell_et_al_5UTR_based_on_TSO_3D7_IDC	5UTR	693806	693905	.	+	.	Parent=PF3D7_0415800
Pf3D7_04_v3	Chappell_et_al_5UTR_based_on_TSO_3D7_IDC	5UTR	698769	698973	.	-	.	Parent=PF3D7_0415900
Pf3D7_04_v3	Chappell_et_al_5UTR_based_on_TSO_3D7_IDC	5UTR	704163	705284	.	-	.	Parent=PF3D7_0416000
Pf3D7_04_v3	Chappell_et_al_5UTR_based_on_TSO_3D7_IDC	5UTR	706167	706528	.	+	.	Parent=PF3D7_0416100
Pf3D7_04_v3	Chappell_et_al_5UTR_based_on_TSO_3D7_IDC	5UTR	715490	715833	.	-	.	Parent=PF3D7_0416300
Pf3D7_04_v3	Chappell_et_al_5UTR_based_on_TSO_3D7_IDC	5UTR	717433	718201	.	+	.	Parent=PF3D7_0416400
Pf3D7_04_v3	Chappell_et_al_5UTR_based_on_TSO_3D7_IDC	5UTR	724243	724430	.	-	.	Parent=PF3D7_0416500
Pf3D7_04_v3	Chappell_et_al_5UTR_based_on_TSO_3D7_IDC	5UTR	726108	726264	.	+	.	Parent=PF3D7_0416600
Pf3D7_04_v3	Chappell_et_al_5UTR_based_on_TSO_3D7_IDC	5UTR	727980	728873	.	-	.	Parent=PF3D7_0416700
Pf3D7_04_v3	Chappell_et_al_5UTR_based_on_TSO_3D7_IDC	5UTR	729590	729961	.	+	.	Parent=PF3D7_0416800
Pf3D7_04_v3	Chappell_et_al_5UTR_based_on_TSO_3D7_IDC	5UTR	739873	740723	.	-	.	Parent=PF3D7_0416900
Pf3D7_04_v3	Chappell_et_al_5UTR_based_on_TSO_3D7_IDC	5UTR	755156	756293	.	+	.	Parent=PF3D7_0417400
Pf3D7_04_v3	Chappell_et_al_5UTR_based_on_TSO_3D7_IDC	5UTR	779425	779696	.	-	.	Parent=PF3D7_0417500
Pf3D7_04_v3	Chappell_et_al_5UTR_based_on_TSO_3D7_IDC	5UTR	783781	784193	.	+	.	Parent=PF3D7_0417700
Pf3D7_04_v3	Chappell_et_al_5UTR_based_on_TSO_3D7_IDC	5UTR	789343	789618	.	-	.	Parent=PF3D7_0417800
Pf3D7_04_v3	Chappell_et_al_5UTR_based_on_TSO_3D7_IDC	5UTR	816495	817399	.	+	.	Parent=PF3D7_0418200
Pf3D7_04_v3	Chappell_et_al_5UTR_based_on_TSO_3D7_IDC	5UTR	833960	834393	.	+	.	Parent=PF3D7_0418600
Pf3D7_04_v3	Chappell_et_al_5UTR_based_on_TSO_3D7_IDC	5UTR	840982	841195	.	+	.	Parent=PF3D7_0418700
Pf3D7_04_v3	Chappell_et_al_5UTR_based_on_TSO_3D7_IDC	5UTR	846341	847230	.	+	.	Parent=PF3D7_0418900
Pf3D7_04_v3	Chappell_et_al_5UTR_based_on_TSO_3D7_IDC	5UTR	852453	852509	.	+	.	Parent=PF3D7_0419100
Pf3D7_04_v3	Chappell_et_al_5UTR_based_on_TSO_3D7_IDC	5UTR	857610	857997	.	+	.	Parent=PF3D7_0419400
Pf3D7_04_v3	Chappell_et_al_5UTR_based_on_TSO_3D7_IDC	5UTR	868112	869501	.	-	.	Parent=PF3D7_0419500
Pf3D7_04_v3	Chappell_et_al_5UTR_based_on_TSO_3D7_IDC	5UTR	870037	870736	.	+	.	Parent=PF3D7_0419600
Pf3D7_04_v3	Chappell_et_al_5UTR_based_on_TSO_3D7_IDC	5UTR	872631	873137	.	+	.	Parent=PF3D7_0419700
Pf3D7_04_v3	Chappell_et_al_5UTR_based_on_TSO_3D7_IDC	5UTR	875522	875866	.	-	.	Parent=PF3D7_0419800
Pf3D7_04_v3	Chappell_et_al_5UTR_based_on_TSO_3D7_IDC	5UTR	876602	878021	.	+	.	Parent=PF3D7_0419900
Pf3D7_04_v3	Chappell_et_al_5UTR_based_on_TSO_3D7_IDC	5UTR	904725	906052	.	-	.	Parent=PF3D7_0420000
Pf3D7_04_v3	Chappell_et_al_5UTR_based_on_TSO_3D7_IDC	5UTR	906325	907055	.	+	.	Parent=PF3D7_0420100
Pf3D7_04_v3	Chappell_et_al_5UTR_based_on_TSO_3D7_IDC	5UTR	916278	917989	.	+	.	Parent=PF3D7_0420300
Pf3D7_04_v3	Chappell_et_al_5UTR_based_on_TSO_3D7_IDC	5UTR	931609	931805	.	-	.	Parent=PF3D7_0420500
Pf3D7_04_v3	Chappell_et_al_5UTR_based_on_TSO_3D7_IDC	5UTR	998477	998646	.	+	.	Parent=PF3D7_0422000
Pf3D7_04_v3	Chappell_et_al_5UTR_based_on_TSO_3D7_IDC	5UTR	1001344	1001612	.	+	.	Parent=PF3D7_0422100
Pf3D7_04_v3	Chappell_et_al_5UTR_based_on_TSO_3D7_IDC	5UTR	1021910	1022486	.	+	.	Parent=PF3D7_0422300
Pf3D7_04_v3	Chappell_et_al_5UTR_based_on_TSO_3D7_IDC	5UTR	1026445	1026647	.	+	.	Parent=PF3D7_0422400
Pf3D7_04_v3	Chappell_et_al_5UTR_based_on_TSO_3D7_IDC	5UTR	1028706	1029328	.	+	.	Parent=PF3D7_0422500
Pf3D7_04_v3	Chappell_et_al_5UTR_based_on_TSO_3D7_IDC	5UTR	1039120	1041558	.	-	.	Parent=PF3D7_0422600
Pf3D7_04_v3	Chappell_et_al_5UTR_based_on_TSO_3D7_IDC	5UTR	1039592	1040469	.	+	.	Parent=PF3D7_0422700
Pf3D7_04_v3	Chappell_et_al_5UTR_based_on_TSO_3D7_IDC	5UTR	1049895	1050074	.	-	.	Parent=PF3D7_0423100
Pf3D7_04_v3	Chappell_et_al_5UTR_based_on_TSO_3D7_IDC	5UTR	1050342	1050406	.	+	.	Parent=PF3D7_0423200
Pf3D7_04_v3	Chappell_et_al_5UTR_based_on_TSO_3D7_IDC	5UTR	1053007	1053451	.	-	.	Parent=PF3D7_0423300
Pf3D7_04_v3	Chappell_et_al_5UTR_based_on_TSO_3D7_IDC	5UTR	1055338	1055664	.	+	.	Parent=PF3D7_0423400
Pf3D7_04_v3	Chappell_et_al_5UTR_based_on_TSO_3D7_IDC	5UTR	1066629	1067029	.	-	.	Parent=PF3D7_0423600
Pf3D7_04_v3	Chappell_et_al_5UTR_based_on_TSO_3D7_IDC	5UTR	1071846	1071933	.	-	.	Parent=PF3D7_0423700
Pf3D7_04_v3	Chappell_et_al_5UTR_based_on_TSO_3D7_IDC	5UTR	1075974	1076346	.	+	.	Parent=PF3D7_0423800
Pf3D7_04_v3	Chappell_et_al_5UTR_based_on_TSO_3D7_IDC	5UTR	1080185	1080958	.	+	.	Parent=PF3D7_0424000
Pf3D7_04_v3	Chappell_et_al_5UTR_based_on_TSO_3D7_IDC	5UTR	1084151	1084531	.	-	.	Parent=PF3D7_0424100
Pf3D7_04_v3	Chappell_et_al_5UTR_based_on_TSO_3D7_IDC	5UTR	1099292	1099810	.	+	.	Parent=PF3D7_0424400
Pf3D7_04_v3	Chappell_et_al_5UTR_based_on_TSO_3D7_IDC	5UTR	1108320	1110059	.	+	.	Parent=PF3D7_0424500
Pf3D7_04_v3	Chappell_et_al_5UTR_based_on_TSO_3D7_IDC	5UTR	1114487	1115185	.	-	.	Parent=PF3D7_0424600
Pf3D7_04_v3	Chappell_et_al_5UTR_based_on_TSO_3D7_IDC	5UTR	1117952	1118429	.	+	.	Parent=PF3D7_0424700
Pf3D7_04_v3	Chappell_et_al_5UTR_based_on_TSO_3D7_IDC	5UTR	1127403	1127778	.	+	.	Parent=PF3D7_0424900
Pf3D7_04_v3	Chappell_et_al_5UTR_based_on_TSO_3D7_IDC	5UTR	1135176	1135364	.	-	.	Parent=PF3D7_0425100
Pf3D7_04_v3	Chappell_et_al_5UTR_based_on_TSO_3D7_IDC	5UTR	1155830	1156422	.	+	.	Parent=PF3D7_0425800
Pf3D7_04_v3	Chappell_et_al_5UTR_based_on_TSO_3D7_IDC	5UTR	1169775	1169979	.	+	.	Parent=PF3D7_0425900
Pf3D7_05_v3	Chappell_et_al_5UTR_based_on_TSO_3D7_IDC	5UTR	47762	48183	.	-	.	Parent=PF3D7_0500800
Pf3D7_05_v3	Chappell_et_al_5UTR_based_on_TSO_3D7_IDC	5UTR	55326	55840	.	+	.	Parent=PF3D7_0501000
Pf3D7_05_v3	Chappell_et_al_5UTR_based_on_TSO_3D7_IDC	5UTR	59727	60550	.	-	.	Parent=PF3D7_0501100
Pf3D7_05_v3	Chappell_et_al_5UTR_based_on_TSO_3D7_IDC	5UTR	63401	64064	.	+	.	Parent=PF3D7_0501200
Pf3D7_05_v3	Chappell_et_al_5UTR_based_on_TSO_3D7_IDC	5UTR	67973	68929	.	+	.	Parent=PF3D7_0501300
Pf3D7_05_v3	Chappell_et_al_5UTR_based_on_TSO_3D7_IDC	5UTR	73633	74508	.	+	.	Parent=PF3D7_0501400
Pf3D7_05_v3	Chappell_et_al_5UTR_based_on_TSO_3D7_IDC	5UTR	82337	82629	.	-	.	Parent=PF3D7_0501500
Pf3D7_05_v3	Chappell_et_al_5UTR_based_on_TSO_3D7_IDC	5UTR	85238	85498	.	-	.	Parent=PF3D7_0501600
Pf3D7_05_v3	Chappell_et_al_5UTR_based_on_TSO_3D7_IDC	5UTR	90824	91360	.	+	.	Parent=PF3D7_0501800
Pf3D7_05_v3	Chappell_et_al_5UTR_based_on_TSO_3D7_IDC	5UTR	96634	96798	.	-	.	Parent=PF3D7_0501900
Pf3D7_05_v3	Chappell_et_al_5UTR_based_on_TSO_3D7_IDC	5UTR	97289	97656	.	+	.	Parent=PF3D7_0502000
Pf3D7_05_v3	Chappell_et_al_5UTR_based_on_TSO_3D7_IDC	5UTR	102898	103389	.	-	.	Parent=PF3D7_0502100
Pf3D7_05_v3	Chappell_et_al_5UTR_based_on_TSO_3D7_IDC	5UTR	111692	112214	.	-	.	Parent=PF3D7_0502400
Pf3D7_05_v3	Chappell_et_al_5UTR_based_on_TSO_3D7_IDC	5UTR	112809	114148	.	+	.	Parent=PF3D7_0502500
Pf3D7_05_v3	Chappell_et_al_5UTR_based_on_TSO_3D7_IDC	5UTR	123905	124218	.	-	.	Parent=PF3D7_0502900
Pf3D7_05_v3	Chappell_et_al_5UTR_based_on_TSO_3D7_IDC	5UTR	128678	128874	.	-	.	Parent=PF3D7_0503100
Pf3D7_05_v3	Chappell_et_al_5UTR_based_on_TSO_3D7_IDC	5UTR	135931	137131	.	-	.	Parent=PF3D7_0503300
Pf3D7_05_v3	Chappell_et_al_5UTR_based_on_TSO_3D7_IDC	5UTR	140462	140709	.	+	.	Parent=PF3D7_0503400
Pf3D7_05_v3	Chappell_et_al_5UTR_based_on_TSO_3D7_IDC	5UTR	150132	150570	.	-	.	Parent=PF3D7_0503600
Pf3D7_05_v3	Chappell_et_al_5UTR_based_on_TSO_3D7_IDC	5UTR	152385	152683	.	-	.	Parent=PF3D7_0503800
Pf3D7_05_v3	Chappell_et_al_5UTR_based_on_TSO_3D7_IDC	5UTR	157134	157624	.	+	.	Parent=PF3D7_0504000
Pf3D7_05_v3	Chappell_et_al_5UTR_based_on_TSO_3D7_IDC	5UTR	167289	167648	.	+	.	Parent=PF3D7_0504200
Pf3D7_05_v3	Chappell_et_al_5UTR_based_on_TSO_3D7_IDC	5UTR	174890	174988	.	+	.	Parent=PF3D7_0504500
Pf3D7_05_v3	Chappell_et_al_5UTR_based_on_TSO_3D7_IDC	5UTR	176751	177409	.	+	.	Parent=PF3D7_0504600
Pf3D7_05_v3	Chappell_et_al_5UTR_based_on_TSO_3D7_IDC	5UTR	204733	205646	.	-	.	Parent=PF3D7_0504800
Pf3D7_05_v3	Chappell_et_al_5UTR_based_on_TSO_3D7_IDC	5UTR	218190	219193	.	-	.	Parent=PF3D7_0505000
Pf3D7_05_v3	Chappell_et_al_5UTR_based_on_TSO_3D7_IDC	5UTR	219382	220838	.	+	.	Parent=PF3D7_0505100
Pf3D7_05_v3	Chappell_et_al_5UTR_based_on_TSO_3D7_IDC	5UTR	233084	233814	.	+	.	Parent=PF3D7_0505300
Pf3D7_05_v3	Chappell_et_al_5UTR_based_on_TSO_3D7_IDC	5UTR	238366	238757	.	-	.	Parent=PF3D7_0505400
Pf3D7_05_v3	Chappell_et_al_5UTR_based_on_TSO_3D7_IDC	5UTR	245720	245932	.	+	.	Parent=PF3D7_0505600
Pf3D7_05_v3	Chappell_et_al_5UTR_based_on_TSO_3D7_IDC	5UTR	250576	250895	.	-	.	Parent=PF3D7_0505700
Pf3D7_05_v3	Chappell_et_al_5UTR_based_on_TSO_3D7_IDC	5UTR	252607	252797	.	-	.	Parent=PF3D7_0505800
Pf3D7_05_v3	Chappell_et_al_5UTR_based_on_TSO_3D7_IDC	5UTR	255518	255766	.	-	.	Parent=PF3D7_0505900
Pf3D7_05_v3	Chappell_et_al_5UTR_based_on_TSO_3D7_IDC	5UTR	258832	259176	.	-	.	Parent=PF3D7_0506100
Pf3D7_05_v3	Chappell_et_al_5UTR_based_on_TSO_3D7_IDC	5UTR	262185	262236	.	-	.	Parent=PF3D7_0506300
Pf3D7_05_v3	Chappell_et_al_5UTR_based_on_TSO_3D7_IDC	5UTR	265282	265594	.	+	.	Parent=PF3D7_0506500
Pf3D7_05_v3	Chappell_et_al_5UTR_based_on_TSO_3D7_IDC	5UTR	293475	293704	.	-	.	Parent=PF3D7_0507000
Pf3D7_05_v3	Chappell_et_al_5UTR_based_on_TSO_3D7_IDC	5UTR	295904	296680	.	-	.	Parent=PF3D7_0507100
Pf3D7_05_v3	Chappell_et_al_5UTR_based_on_TSO_3D7_IDC	5UTR	306423	306446	.	-	.	Parent=PF3D7_0507400
Pf3D7_05_v3	Chappell_et_al_5UTR_based_on_TSO_3D7_IDC	5UTR	309557	310184	.	-	.	Parent=PF3D7_0507500
Pf3D7_05_v3	Chappell_et_al_5UTR_based_on_TSO_3D7_IDC	5UTR	318362	318752	.	-	.	Parent=PF3D7_0507700
Pf3D7_05_v3	Chappell_et_al_5UTR_based_on_TSO_3D7_IDC	5UTR	321320	322238	.	+	.	Parent=PF3D7_0507800
Pf3D7_05_v3	Chappell_et_al_5UTR_based_on_TSO_3D7_IDC	5UTR	329716	330433	.	-	.	Parent=PF3D7_0508000
Pf3D7_05_v3	Chappell_et_al_5UTR_based_on_TSO_3D7_IDC	5UTR	330765	331679	.	+	.	Parent=PF3D7_0508100
Pf3D7_05_v3	Chappell_et_al_5UTR_based_on_TSO_3D7_IDC	5UTR	339026	339948	.	-	.	Parent=PF3D7_0508200
Pf3D7_05_v3	Chappell_et_al_5UTR_based_on_TSO_3D7_IDC	5UTR	341671	342204	.	+	.	Parent=PF3D7_0508300
Pf3D7_05_v3	Chappell_et_al_5UTR_based_on_TSO_3D7_IDC	5UTR	378453	378605	.	-	.	Parent=PF3D7_0509000
Pf3D7_05_v3	Chappell_et_al_5UTR_based_on_TSO_3D7_IDC	5UTR	380473	381076	.	+	.	Parent=PF3D7_0509100
Pf3D7_05_v3	Chappell_et_al_5UTR_based_on_TSO_3D7_IDC	5UTR	389192	389704	.	-	.	Parent=PF3D7_0509300
Pf3D7_05_v3	Chappell_et_al_5UTR_based_on_TSO_3D7_IDC	5UTR	398998	399720	.	-	.	Parent=PF3D7_0509400
Pf3D7_05_v3	Chappell_et_al_5UTR_based_on_TSO_3D7_IDC	5UTR	401125	401436	.	+	.	Parent=PF3D7_0509500
Pf3D7_05_v3	Chappell_et_al_5UTR_based_on_TSO_3D7_IDC	5UTR	403130	403341	.	+	.	Parent=PF3D7_0509600
Pf3D7_05_v3	Chappell_et_al_5UTR_based_on_TSO_3D7_IDC	5UTR	409503	410267	.	+	.	Parent=PF3D7_0509800
Pf3D7_05_v3	Chappell_et_al_5UTR_based_on_TSO_3D7_IDC	5UTR	417734	418135	.	+	.	Parent=PF3D7_0510000
Pf3D7_05_v3	Chappell_et_al_5UTR_based_on_TSO_3D7_IDC	5UTR	437253	437494	.	+	.	Parent=PF3D7_0510200
Pf3D7_05_v3	Chappell_et_al_5UTR_based_on_TSO_3D7_IDC	5UTR	443893	444259	.	+	.	Parent=PF3D7_0510400
Pf3D7_05_v3	Chappell_et_al_5UTR_based_on_TSO_3D7_IDC	5UTR	468101	468350	.	-	.	Parent=PF3D7_0511000
Pf3D7_05_v3	Chappell_et_al_5UTR_based_on_TSO_3D7_IDC	5UTR	470687	471054	.	+	.	Parent=PF3D7_0511200
Pf3D7_05_v3	Chappell_et_al_5UTR_based_on_TSO_3D7_IDC	5UTR	478883	479280	.	-	.	Parent=PF3D7_0511300
Pf3D7_05_v3	Chappell_et_al_5UTR_based_on_TSO_3D7_IDC	5UTR	485363	486601	.	+	.	Parent=PF3D7_0511500
Pf3D7_05_v3	Chappell_et_al_5UTR_based_on_TSO_3D7_IDC	5UTR	517886	518216	.	-	.	Parent=PF3D7_0511600
Pf3D7_05_v3	Chappell_et_al_5UTR_based_on_TSO_3D7_IDC	5UTR	518633	519128	.	+	.	Parent=PF3D7_0511700
Pf3D7_05_v3	Chappell_et_al_5UTR_based_on_TSO_3D7_IDC	5UTR	527501	527638	.	+	.	Parent=PF3D7_0512000
Pf3D7_05_v3	Chappell_et_al_5UTR_based_on_TSO_3D7_IDC	5UTR	529410	529503	.	-	.	Parent=PF3D7_0512100
Pf3D7_05_v3	Chappell_et_al_5UTR_based_on_TSO_3D7_IDC	5UTR	531902	532261	.	-	.	Parent=PF3D7_0512200
Pf3D7_05_v3	Chappell_et_al_5UTR_based_on_TSO_3D7_IDC	5UTR	534339	534751	.	-	.	Parent=PF3D7_0512300
Pf3D7_05_v3	Chappell_et_al_5UTR_based_on_TSO_3D7_IDC	5UTR	542594	543678	.	-	.	Parent=PF3D7_0512500
Pf3D7_05_v3	Chappell_et_al_5UTR_based_on_TSO_3D7_IDC	5UTR	544420	544539	.	+	.	Parent=PF3D7_0512600
Pf3D7_05_v3	Chappell_et_al_5UTR_based_on_TSO_3D7_IDC	5UTR	547580	547774	.	-	.	Parent=PF3D7_0512700
Pf3D7_05_v3	Chappell_et_al_5UTR_based_on_TSO_3D7_IDC	5UTR	553965	553989	.	+	.	Parent=PF3D7_0512900
Pf3D7_05_v3	Chappell_et_al_5UTR_based_on_TSO_3D7_IDC	5UTR	569920	570177	.	-	.	Parent=PF3D7_0513300
Pf3D7_05_v3	Chappell_et_al_5UTR_based_on_TSO_3D7_IDC	5UTR	578506	579444	.	-	.	Parent=PF3D7_0513600
Pf3D7_05_v3	Chappell_et_al_5UTR_based_on_TSO_3D7_IDC	5UTR	581063	581226	.	+	.	Parent=PF3D7_0513700
Pf3D7_05_v3	Chappell_et_al_5UTR_based_on_TSO_3D7_IDC	5UTR	587472	587751	.	+	.	Parent=PF3D7_0513900
Pf3D7_05_v3	Chappell_et_al_5UTR_based_on_TSO_3D7_IDC	5UTR	596736	596817	.	+	.	Parent=PF3D7_0514200
Pf3D7_05_v3	Chappell_et_al_5UTR_based_on_TSO_3D7_IDC	5UTR	608452	608936	.	-	.	Parent=PF3D7_0514600
Pf3D7_05_v3	Chappell_et_al_5UTR_based_on_TSO_3D7_IDC	5UTR	618364	618628	.	+	.	Parent=PF3D7_0514900
Pf3D7_05_v3	Chappell_et_al_5UTR_based_on_TSO_3D7_IDC	5UTR	623357	623817	.	-	.	Parent=PF3D7_0515000
Pf3D7_05_v3	Chappell_et_al_5UTR_based_on_TSO_3D7_IDC	5UTR	626482	626731	.	-	.	Parent=PF3D7_0515100
Pf3D7_05_v3	Chappell_et_al_5UTR_based_on_TSO_3D7_IDC	5UTR	628970	628980	.	+	.	Parent=PF3D7_0515300
Pf3D7_05_v3	Chappell_et_al_5UTR_based_on_TSO_3D7_IDC	5UTR	636633	637353	.	+	.	Parent=PF3D7_0515400
Pf3D7_05_v3	Chappell_et_al_5UTR_based_on_TSO_3D7_IDC	5UTR	655337	656136	.	-	.	Parent=PF3D7_0515700
Pf3D7_05_v3	Chappell_et_al_5UTR_based_on_TSO_3D7_IDC	5UTR	658678	659271	.	-	.	Parent=PF3D7_0515800
Pf3D7_05_v3	Chappell_et_al_5UTR_based_on_TSO_3D7_IDC	5UTR	662443	663550	.	+	.	Parent=PF3D7_0516000
Pf3D7_05_v3	Chappell_et_al_5UTR_based_on_TSO_3D7_IDC	5UTR	676615	676982	.	-	.	Parent=PF3D7_0516200
Pf3D7_05_v3	Chappell_et_al_5UTR_based_on_TSO_3D7_IDC	5UTR	678057	678909	.	+	.	Parent=PF3D7_0516300
Pf3D7_05_v3	Chappell_et_al_5UTR_based_on_TSO_3D7_IDC	5UTR	691643	692899	.	-	.	Parent=PF3D7_0516600
Pf3D7_05_v3	Chappell_et_al_5UTR_based_on_TSO_3D7_IDC	5UTR	693667	694491	.	+	.	Parent=PF3D7_0516700
Pf3D7_05_v3	Chappell_et_al_5UTR_based_on_TSO_3D7_IDC	5UTR	713773	713959	.	-	.	Parent=PF3D7_0516900
Pf3D7_05_v3	Chappell_et_al_5UTR_based_on_TSO_3D7_IDC	5UTR	716676	716856	.	-	.	Parent=PF3D7_0517000
Pf3D7_05_v3	Chappell_et_al_5UTR_based_on_TSO_3D7_IDC	5UTR	719856	720189	.	-	.	Parent=PF3D7_0517100
Pf3D7_05_v3	Chappell_et_al_5UTR_based_on_TSO_3D7_IDC	5UTR	725752	726937	.	-	.	Parent=PF3D7_0517300
Pf3D7_05_v3	Chappell_et_al_5UTR_based_on_TSO_3D7_IDC	5UTR	742808	743178	.	+	.	Parent=PF3D7_0517700
Pf3D7_05_v3	Chappell_et_al_5UTR_based_on_TSO_3D7_IDC	5UTR	750467	750660	.	+	.	Parent=PF3D7_0518000
Pf3D7_05_v3	Chappell_et_al_5UTR_based_on_TSO_3D7_IDC	5UTR	753160	753297	.	+	.	Parent=PF3D7_0518100
Pf3D7_05_v3	Chappell_et_al_5UTR_based_on_TSO_3D7_IDC	5UTR	758899	759082	.	-	.	Parent=PF3D7_0518200
Pf3D7_05_v3	Chappell_et_al_5UTR_based_on_TSO_3D7_IDC	5UTR	760999	761212	.	-	.	Parent=PF3D7_0518300
Pf3D7_05_v3	Chappell_et_al_5UTR_based_on_TSO_3D7_IDC	5UTR	766904	767050	.	-	.	Parent=PF3D7_0518500
Pf3D7_05_v3	Chappell_et_al_5UTR_based_on_TSO_3D7_IDC	5UTR	788212	788598	.	+	.	Parent=PF3D7_0519000
Pf3D7_05_v3	Chappell_et_al_5UTR_based_on_TSO_3D7_IDC	5UTR	792937	793255	.	-	.	Parent=PF3D7_0519200
Pf3D7_05_v3	Chappell_et_al_5UTR_based_on_TSO_3D7_IDC	5UTR	795050	795526	.	+	.	Parent=PF3D7_0519300
Pf3D7_05_v3	Chappell_et_al_5UTR_based_on_TSO_3D7_IDC	5UTR	798776	799004	.	-	.	Parent=PF3D7_0519400
Pf3D7_05_v3	Chappell_et_al_5UTR_based_on_TSO_3D7_IDC	5UTR	809128	810337	.	-	.	Parent=PF3D7_0519500
Pf3D7_05_v3	Chappell_et_al_5UTR_based_on_TSO_3D7_IDC	5UTR	812134	812647	.	+	.	Parent=PF3D7_0519600
Pf3D7_05_v3	Chappell_et_al_5UTR_based_on_TSO_3D7_IDC	5UTR	816329	817065	.	+	.	Parent=PF3D7_0519700
Pf3D7_05_v3	Chappell_et_al_5UTR_based_on_TSO_3D7_IDC	5UTR	822909	824337	.	-	.	Parent=PF3D7_0519800
Pf3D7_05_v3	Chappell_et_al_5UTR_based_on_TSO_3D7_IDC	5UTR	827413	827938	.	-	.	Parent=PF3D7_0519900
Pf3D7_05_v3	Chappell_et_al_5UTR_based_on_TSO_3D7_IDC	5UTR	828778	828952	.	+	.	Parent=PF3D7_0520000
Pf3D7_05_v3	Chappell_et_al_5UTR_based_on_TSO_3D7_IDC	5UTR	830960	831616	.	+	.	Parent=PF3D7_0520100
Pf3D7_05_v3	Chappell_et_al_5UTR_based_on_TSO_3D7_IDC	5UTR	837408	837959	.	-	.	Parent=PF3D7_0520200
Pf3D7_05_v3	Chappell_et_al_5UTR_based_on_TSO_3D7_IDC	5UTR	840561	841175	.	-	.	Parent=PF3D7_0520400
Pf3D7_05_v3	Chappell_et_al_5UTR_based_on_TSO_3D7_IDC	5UTR	844818	844900	.	-	.	Parent=PF3D7_0520600
Pf3D7_05_v3	Chappell_et_al_5UTR_based_on_TSO_3D7_IDC	5UTR	848768	848978	.	-	.	Parent=PF3D7_0520700
Pf3D7_05_v3	Chappell_et_al_5UTR_based_on_TSO_3D7_IDC	5UTR	856027	856110	.	-	.	Parent=PF3D7_0520800
Pf3D7_05_v3	Chappell_et_al_5UTR_based_on_TSO_3D7_IDC	5UTR	856604	857037	.	+	.	Parent=PF3D7_0520900
Pf3D7_05_v3	Chappell_et_al_5UTR_based_on_TSO_3D7_IDC	5UTR	861064	861257	.	-	.	Parent=PF3D7_0521000
Pf3D7_05_v3	Chappell_et_al_5UTR_based_on_TSO_3D7_IDC	5UTR	868860	868891	.	+	.	Parent=PF3D7_0521200
Pf3D7_05_v3	Chappell_et_al_5UTR_based_on_TSO_3D7_IDC	5UTR	874571	875399	.	-	.	Parent=PF3D7_0521300
Pf3D7_05_v3	Chappell_et_al_5UTR_based_on_TSO_3D7_IDC	5UTR	877562	877730	.	-	.	Parent=PF3D7_0521400
Pf3D7_05_v3	Chappell_et_al_5UTR_based_on_TSO_3D7_IDC	5UTR	895415	896017	.	+	.	Parent=PF3D7_0522000
Pf3D7_05_v3	Chappell_et_al_5UTR_based_on_TSO_3D7_IDC	5UTR	899757	900535	.	-	.	Parent=PF3D7_0522100
Pf3D7_05_v3	Chappell_et_al_5UTR_based_on_TSO_3D7_IDC	5UTR	901248	901413	.	+	.	Parent=PF3D7_0522200
Pf3D7_05_v3	Chappell_et_al_5UTR_based_on_TSO_3D7_IDC	5UTR	906664	907836	.	+	.	Parent=PF3D7_0522400
Pf3D7_05_v3	Chappell_et_al_5UTR_based_on_TSO_3D7_IDC	5UTR	937076	937230	.	+	.	Parent=PF3D7_0522500
Pf3D7_05_v3	Chappell_et_al_5UTR_based_on_TSO_3D7_IDC	5UTR	939125	940248	.	+	.	Parent=PF3D7_0522600
Pf3D7_05_v3	Chappell_et_al_5UTR_based_on_TSO_3D7_IDC	5UTR	942453	942766	.	+	.	Parent=PF3D7_0522700
Pf3D7_05_v3	Chappell_et_al_5UTR_based_on_TSO_3D7_IDC	5UTR	944932	945343	.	-	.	Parent=PF3D7_0522800
Pf3D7_05_v3	Chappell_et_al_5UTR_based_on_TSO_3D7_IDC	5UTR	956927	957889	.	+	.	Parent=PF3D7_0523000
Pf3D7_05_v3	Chappell_et_al_5UTR_based_on_TSO_3D7_IDC	5UTR	965045	965364	.	-	.	Parent=PF3D7_0523100
Pf3D7_05_v3	Chappell_et_al_5UTR_based_on_TSO_3D7_IDC	5UTR	965791	966122	.	+	.	Parent=PF3D7_0523200
Pf3D7_05_v3	Chappell_et_al_5UTR_based_on_TSO_3D7_IDC	5UTR	970963	971230	.	-	.	Parent=PF3D7_0523300
Pf3D7_05_v3	Chappell_et_al_5UTR_based_on_TSO_3D7_IDC	5UTR	973040	973517	.	+	.	Parent=PF3D7_0523400
Pf3D7_05_v3	Chappell_et_al_5UTR_based_on_TSO_3D7_IDC	5UTR	985355	985951	.	-	.	Parent=PF3D7_0523700
Pf3D7_05_v3	Chappell_et_al_5UTR_based_on_TSO_3D7_IDC	5UTR	988420	990004	.	+	.	Parent=PF3D7_0523800
Pf3D7_05_v3	Chappell_et_al_5UTR_based_on_TSO_3D7_IDC	5UTR	994608	995602	.	-	.	Parent=PF3D7_0523900
Pf3D7_05_v3	Chappell_et_al_5UTR_based_on_TSO_3D7_IDC	5UTR	997570	998752	.	+	.	Parent=PF3D7_0524000
Pf3D7_05_v3	Chappell_et_al_5UTR_based_on_TSO_3D7_IDC	5UTR	1003853	1004236	.	+	.	Parent=PF3D7_0524100
Pf3D7_05_v3	Chappell_et_al_5UTR_based_on_TSO_3D7_IDC	5UTR	1012172	1012276	.	-	.	Parent=PF3D7_0524300
Pf3D7_05_v3	Chappell_et_al_5UTR_based_on_TSO_3D7_IDC	5UTR	1014551	1015375	.	-	.	Parent=PF3D7_0524400
Pf3D7_05_v3	Chappell_et_al_5UTR_based_on_TSO_3D7_IDC	5UTR	1015642	1016197	.	+	.	Parent=PF3D7_0524500
Pf3D7_05_v3	Chappell_et_al_5UTR_based_on_TSO_3D7_IDC	5UTR	1017393	1017808	.	+	.	Parent=PF3D7_0524600
Pf3D7_05_v3	Chappell_et_al_5UTR_based_on_TSO_3D7_IDC	5UTR	1019903	1020368	.	-	.	Parent=PF3D7_0524700
Pf3D7_05_v3	Chappell_et_al_5UTR_based_on_TSO_3D7_IDC	5UTR	1035372	1036228	.	+	.	Parent=PF3D7_0525000
Pf3D7_05_v3	Chappell_et_al_5UTR_based_on_TSO_3D7_IDC	5UTR	1041261	1041744	.	+	.	Parent=PF3D7_0525100
Pf3D7_05_v3	Chappell_et_al_5UTR_based_on_TSO_3D7_IDC	5UTR	1065510	1065786	.	-	.	Parent=PF3D7_0525500
Pf3D7_05_v3	Chappell_et_al_5UTR_based_on_TSO_3D7_IDC	5UTR	1067713	1069664	.	-	.	Parent=PF3D7_0525600
Pf3D7_05_v3	Chappell_et_al_5UTR_based_on_TSO_3D7_IDC	5UTR	1068434	1068515	.	+	.	Parent=PF3D7_0525700
Pf3D7_05_v3	Chappell_et_al_5UTR_based_on_TSO_3D7_IDC	5UTR	1071105	1071246	.	+	.	Parent=PF3D7_0525800
Pf3D7_05_v3	Chappell_et_al_5UTR_based_on_TSO_3D7_IDC	5UTR	1073567	1073645	.	+	.	Parent=PF3D7_0525900
Pf3D7_05_v3	Chappell_et_al_5UTR_based_on_TSO_3D7_IDC	5UTR	1079362	1079778	.	+	.	Parent=PF3D7_0526100
Pf3D7_05_v3	Chappell_et_al_5UTR_based_on_TSO_3D7_IDC	5UTR	1086595	1087384	.	-	.	Parent=PF3D7_0526300
Pf3D7_05_v3	Chappell_et_al_5UTR_based_on_TSO_3D7_IDC	5UTR	1087762	1088422	.	+	.	Parent=PF3D7_0526400
Pf3D7_05_v3	Chappell_et_al_5UTR_based_on_TSO_3D7_IDC	5UTR	1090475	1090929	.	+	.	Parent=PF3D7_0526500
Pf3D7_05_v3	Chappell_et_al_5UTR_based_on_TSO_3D7_IDC	5UTR	1100165	1101202	.	+	.	Parent=PF3D7_0526600
Pf3D7_05_v3	Chappell_et_al_5UTR_based_on_TSO_3D7_IDC	5UTR	1119652	1119872	.	-	.	Parent=PF3D7_0526700
Pf3D7_05_v3	Chappell_et_al_5UTR_based_on_TSO_3D7_IDC	5UTR	1121811	1122329	.	-	.	Parent=PF3D7_0526800
Pf3D7_05_v3	Chappell_et_al_5UTR_based_on_TSO_3D7_IDC	5UTR	1122605	1123609	.	+	.	Parent=PF3D7_0526900
Pf3D7_05_v3	Chappell_et_al_5UTR_based_on_TSO_3D7_IDC	5UTR	1128147	1128928	.	-	.	Parent=PF3D7_0527000
Pf3D7_05_v3	Chappell_et_al_5UTR_based_on_TSO_3D7_IDC	5UTR	1130755	1131423	.	-	.	Parent=PF3D7_0527100
Pf3D7_05_v3	Chappell_et_al_5UTR_based_on_TSO_3D7_IDC	5UTR	1134855	1135394	.	-	.	Parent=PF3D7_0527200
Pf3D7_05_v3	Chappell_et_al_5UTR_based_on_TSO_3D7_IDC	5UTR	1137871	1138421	.	-	.	Parent=PF3D7_0527300
Pf3D7_05_v3	Chappell_et_al_5UTR_based_on_TSO_3D7_IDC	5UTR	1138712	1140626	.	+	.	Parent=PF3D7_0527400
Pf3D7_05_v3	Chappell_et_al_5UTR_based_on_TSO_3D7_IDC	5UTR	1143176	1143617	.	+	.	Parent=PF3D7_0527500
Pf3D7_05_v3	Chappell_et_al_5UTR_based_on_TSO_3D7_IDC	5UTR	1148811	1149629	.	-	.	Parent=PF3D7_0527600
Pf3D7_05_v3	Chappell_et_al_5UTR_based_on_TSO_3D7_IDC	5UTR	1153524	1153675	.	+	.	Parent=PF3D7_0527900
Pf3D7_05_v3	Chappell_et_al_5UTR_based_on_TSO_3D7_IDC	5UTR	1156580	1156850	.	-	.	Parent=PF3D7_0528000
Pf3D7_05_v3	Chappell_et_al_5UTR_based_on_TSO_3D7_IDC	5UTR	1161554	1162225	.	-	.	Parent=PF3D7_0528100
Pf3D7_05_v3	Chappell_et_al_5UTR_based_on_TSO_3D7_IDC	5UTR	1165073	1165491	.	-	.	Parent=PF3D7_0528200
Pf3D7_05_v3	Chappell_et_al_5UTR_based_on_TSO_3D7_IDC	5UTR	1168011	1169338	.	-	.	Parent=PF3D7_0528300
Pf3D7_05_v3	Chappell_et_al_5UTR_based_on_TSO_3D7_IDC	5UTR	1174654	1174906	.	+	.	Parent=PF3D7_0528500
Pf3D7_05_v3	Chappell_et_al_5UTR_based_on_TSO_3D7_IDC	5UTR	1178891	1179481	.	-	.	Parent=PF3D7_0528700
Pf3D7_05_v3	Chappell_et_al_5UTR_based_on_TSO_3D7_IDC	5UTR	1182039	1182706	.	-	.	Parent=PF3D7_0528800
Pf3D7_05_v3	Chappell_et_al_5UTR_based_on_TSO_3D7_IDC	5UTR	1188947	1190066	.	-	.	Parent=PF3D7_0529000
Pf3D7_05_v3	Chappell_et_al_5UTR_based_on_TSO_3D7_IDC	5UTR	1195943	1196314	.	+	.	Parent=PF3D7_0529300
Pf3D7_05_v3	Chappell_et_al_5UTR_based_on_TSO_3D7_IDC	5UTR	1198323	1199164	.	+	.	Parent=PF3D7_0529400
Pf3D7_05_v3	Chappell_et_al_5UTR_based_on_TSO_3D7_IDC	5UTR	1212103	1212741	.	-	.	Parent=PF3D7_0529700
Pf3D7_05_v3	Chappell_et_al_5UTR_based_on_TSO_3D7_IDC	5UTR	1221993	1223216	.	-	.	Parent=PF3D7_0529900
Pf3D7_05_v3	Chappell_et_al_5UTR_based_on_TSO_3D7_IDC	5UTR	1224892	1225660	.	-	.	Parent=PF3D7_0530000
Pf3D7_05_v3	Chappell_et_al_5UTR_based_on_TSO_3D7_IDC	5UTR	1225859	1226882	.	+	.	Parent=PF3D7_0530100
Pf3D7_05_v3	Chappell_et_al_5UTR_based_on_TSO_3D7_IDC	5UTR	1230652	1231477	.	-	.	Parent=PF3D7_0530200
Pf3D7_05_v3	Chappell_et_al_5UTR_based_on_TSO_3D7_IDC	5UTR	1232254	1233400	.	+	.	Parent=PF3D7_0530300
Pf3D7_05_v3	Chappell_et_al_5UTR_based_on_TSO_3D7_IDC	5UTR	1243988	1244250	.	-	.	Parent=PF3D7_0530400
Pf3D7_05_v3	Chappell_et_al_5UTR_based_on_TSO_3D7_IDC	5UTR	1249962	1250238	.	-	.	Parent=PF3D7_0530600
Pf3D7_05_v3	Chappell_et_al_5UTR_based_on_TSO_3D7_IDC	5UTR	1250356	1250736	.	+	.	Parent=PF3D7_0530700
Pf3D7_05_v3	Chappell_et_al_5UTR_based_on_TSO_3D7_IDC	5UTR	1254797	1255276	.	-	.	Parent=PF3D7_0530750
Pf3D7_05_v3	Chappell_et_al_5UTR_based_on_TSO_3D7_IDC	5UTR	1255161	1255220	.	+	.	Parent=PF3D7_0530800
Pf3D7_05_v3	Chappell_et_al_5UTR_based_on_TSO_3D7_IDC	5UTR	1266822	1267409	.	+	.	Parent=PF3D7_0531000
Pf3D7_05_v3	Chappell_et_al_5UTR_based_on_TSO_3D7_IDC	5UTR	1278485	1278887	.	-	.	Parent=PF3D7_0531100
Pf3D7_05_v3	Chappell_et_al_5UTR_based_on_TSO_3D7_IDC	5UTR	1281106	1281288	.	+	.	Parent=PF3D7_0531300
Pf3D7_05_v3	Chappell_et_al_5UTR_based_on_TSO_3D7_IDC	5UTR	1286107	1286445	.	-	.	Parent=PF3D7_0531400
Pf3D7_05_v3	Chappell_et_al_5UTR_based_on_TSO_3D7_IDC	5UTR	1301043	1301223	.	+	.	Parent=PF3D7_0532100
Pf3D7_05_v3	Chappell_et_al_5UTR_based_on_TSO_3D7_IDC	5UTR	1307591	1308277	.	+	.	Parent=PF3D7_0532300
Pf3D7_05_v3	Chappell_et_al_5UTR_based_on_TSO_3D7_IDC	5UTR	1312108	1312470	.	+	.	Parent=PF3D7_0532400
Pf3D7_05_v3	Chappell_et_al_5UTR_based_on_TSO_3D7_IDC	5UTR	1316332	1316341	.	+	.	Parent=PF3D7_0532500
Pf3D7_05_v3	Chappell_et_al_5UTR_based_on_TSO_3D7_IDC	5UTR	1319230	1319239	.	-	.	Parent=PF3D7_0532600
Pf3D7_06_v3	Chappell_et_al_5UTR_based_on_TSO_3D7_IDC	5UTR	22722	23238	.	-	.	Parent=PF3D7_0600400
Pf3D7_06_v3	Chappell_et_al_5UTR_based_on_TSO_3D7_IDC	5UTR	67278	67585	.	-	.	Parent=PF3D7_0601500
Pf3D7_06_v3	Chappell_et_al_5UTR_based_on_TSO_3D7_IDC	5UTR	77629	78189	.	+	.	Parent=PF3D7_0601900
Pf3D7_06_v3	Chappell_et_al_5UTR_based_on_TSO_3D7_IDC	5UTR	86923	87398	.	-	.	Parent=PF3D7_0602000
Pf3D7_06_v3	Chappell_et_al_5UTR_based_on_TSO_3D7_IDC	5UTR	91788	92505	.	+	.	Parent=PF3D7_0602100
Pf3D7_06_v3	Chappell_et_al_5UTR_based_on_TSO_3D7_IDC	5UTR	97561	97889	.	+	.	Parent=PF3D7_0602200
Pf3D7_06_v3	Chappell_et_al_5UTR_based_on_TSO_3D7_IDC	5UTR	99617	99780	.	+	.	Parent=PF3D7_0602300
Pf3D7_06_v3	Chappell_et_al_5UTR_based_on_TSO_3D7_IDC	5UTR	104562	104701	.	-	.	Parent=PF3D7_0602400
Pf3D7_06_v3	Chappell_et_al_5UTR_based_on_TSO_3D7_IDC	5UTR	105062	105502	.	+	.	Parent=PF3D7_0602500
Pf3D7_06_v3	Chappell_et_al_5UTR_based_on_TSO_3D7_IDC	5UTR	111665	112291	.	-	.	Parent=PF3D7_0602600
Pf3D7_06_v3	Chappell_et_al_5UTR_based_on_TSO_3D7_IDC	5UTR	120204	120892	.	-	.	Parent=PF3D7_0602900
Pf3D7_06_v3	Chappell_et_al_5UTR_based_on_TSO_3D7_IDC	5UTR	121296	122633	.	+	.	Parent=PF3D7_0603000
Pf3D7_06_v3	Chappell_et_al_5UTR_based_on_TSO_3D7_IDC	5UTR	128288	128620	.	+	.	Parent=PF3D7_0603200
Pf3D7_06_v3	Chappell_et_al_5UTR_based_on_TSO_3D7_IDC	5UTR	132039	132248	.	-	.	Parent=PF3D7_0603300
Pf3D7_06_v3	Chappell_et_al_5UTR_based_on_TSO_3D7_IDC	5UTR	136462	137033	.	-	.	Parent=PF3D7_0603400
Pf3D7_06_v3	Chappell_et_al_5UTR_based_on_TSO_3D7_IDC	5UTR	148944	149484	.	-	.	Parent=PF3D7_0603600
Pf3D7_06_v3	Chappell_et_al_5UTR_based_on_TSO_3D7_IDC	5UTR	150292	151054	.	+	.	Parent=PF3D7_0603700
Pf3D7_06_v3	Chappell_et_al_5UTR_based_on_TSO_3D7_IDC	5UTR	160456	160604	.	-	.	Parent=PF3D7_0603800
Pf3D7_06_v3	Chappell_et_al_5UTR_based_on_TSO_3D7_IDC	5UTR	169861	170276	.	-	.	Parent=PF3D7_0604000
Pf3D7_06_v3	Chappell_et_al_5UTR_based_on_TSO_3D7_IDC	5UTR	180631	180935	.	+	.	Parent=PF3D7_0604200
Pf3D7_06_v3	Chappell_et_al_5UTR_based_on_TSO_3D7_IDC	5UTR	181873	182215	.	+	.	Parent=PF3D7_0604300
Pf3D7_06_v3	Chappell_et_al_5UTR_based_on_TSO_3D7_IDC	5UTR	188349	189011	.	+	.	Parent=PF3D7_0604500
Pf3D7_06_v3	Chappell_et_al_5UTR_based_on_TSO_3D7_IDC	5UTR	206208	206445	.	-	.	Parent=PF3D7_0604700
Pf3D7_06_v3	Chappell_et_al_5UTR_based_on_TSO_3D7_IDC	5UTR	211160	211745	.	-	.	Parent=PF3D7_0604800
Pf3D7_06_v3	Chappell_et_al_5UTR_based_on_TSO_3D7_IDC	5UTR	213322	213557	.	+	.	Parent=PF3D7_0605000
Pf3D7_06_v3	Chappell_et_al_5UTR_based_on_TSO_3D7_IDC	5UTR	215379	217239	.	+	.	Parent=PF3D7_0605100
Pf3D7_06_v3	Chappell_et_al_5UTR_based_on_TSO_3D7_IDC	5UTR	221814	221976	.	-	.	Parent=PF3D7_0605200
Pf3D7_06_v3	Chappell_et_al_5UTR_based_on_TSO_3D7_IDC	5UTR	222160	222738	.	+	.	Parent=PF3D7_0605300
Pf3D7_06_v3	Chappell_et_al_5UTR_based_on_TSO_3D7_IDC	5UTR	246906	247639	.	+	.	Parent=PF3D7_0605900
Pf3D7_06_v3	Chappell_et_al_5UTR_based_on_TSO_3D7_IDC	5UTR	253804	254962	.	-	.	Parent=PF3D7_0606000
Pf3D7_06_v3	Chappell_et_al_5UTR_based_on_TSO_3D7_IDC	5UTR	257327	257603	.	+	.	Parent=PF3D7_0606100
Pf3D7_06_v3	Chappell_et_al_5UTR_based_on_TSO_3D7_IDC	5UTR	261946	262221	.	-	.	Parent=PF3D7_0606200
Pf3D7_06_v3	Chappell_et_al_5UTR_based_on_TSO_3D7_IDC	5UTR	262380	262825	.	+	.	Parent=PF3D7_0606300
Pf3D7_06_v3	Chappell_et_al_5UTR_based_on_TSO_3D7_IDC	5UTR	268400	269281	.	-	.	Parent=PF3D7_0606500
Pf3D7_06_v3	Chappell_et_al_5UTR_based_on_TSO_3D7_IDC	5UTR	277763	278858	.	-	.	Parent=PF3D7_0606600
Pf3D7_06_v3	Chappell_et_al_5UTR_based_on_TSO_3D7_IDC	5UTR	280610	282048	.	+	.	Parent=PF3D7_0606700
Pf3D7_06_v3	Chappell_et_al_5UTR_based_on_TSO_3D7_IDC	5UTR	291086	291354	.	-	.	Parent=PF3D7_0606900
Pf3D7_06_v3	Chappell_et_al_5UTR_based_on_TSO_3D7_IDC	5UTR	292561	293863	.	+	.	Parent=PF3D7_0607000
Pf3D7_06_v3	Chappell_et_al_5UTR_based_on_TSO_3D7_IDC	5UTR	309962	310496	.	-	.	Parent=PF3D7_0607400
Pf3D7_06_v3	Chappell_et_al_5UTR_based_on_TSO_3D7_IDC	5UTR	316883	317538	.	-	.	Parent=PF3D7_0607600
Pf3D7_06_v3	Chappell_et_al_5UTR_based_on_TSO_3D7_IDC	5UTR	332081	332342	.	+	.	Parent=PF3D7_0607900
Pf3D7_06_v3	Chappell_et_al_5UTR_based_on_TSO_3D7_IDC	5UTR	337369	337495	.	-	.	Parent=PF3D7_0608000
Pf3D7_06_v3	Chappell_et_al_5UTR_based_on_TSO_3D7_IDC	5UTR	352776	353039	.	-	.	Parent=PF3D7_0608500
Pf3D7_06_v3	Chappell_et_al_5UTR_based_on_TSO_3D7_IDC	5UTR	355112	355228	.	+	.	Parent=PF3D7_0608600
Pf3D7_06_v3	Chappell_et_al_5UTR_based_on_TSO_3D7_IDC	5UTR	357930	358390	.	+	.	Parent=PF3D7_0608700
Pf3D7_06_v3	Chappell_et_al_5UTR_based_on_TSO_3D7_IDC	5UTR	361504	362634	.	+	.	Parent=PF3D7_0608800
Pf3D7_06_v3	Chappell_et_al_5UTR_based_on_TSO_3D7_IDC	5UTR	364192	365286	.	+	.	Parent=PF3D7_0608900
Pf3D7_06_v3	Chappell_et_al_5UTR_based_on_TSO_3D7_IDC	5UTR	369113	370260	.	+	.	Parent=PF3D7_0609000
Pf3D7_06_v3	Chappell_et_al_5UTR_based_on_TSO_3D7_IDC	5UTR	390749	392130	.	-	.	Parent=PF3D7_0609100
Pf3D7_06_v3	Chappell_et_al_5UTR_based_on_TSO_3D7_IDC	5UTR	392612	392990	.	+	.	Parent=PF3D7_0609200
Pf3D7_06_v3	Chappell_et_al_5UTR_based_on_TSO_3D7_IDC	5UTR	412473	413651	.	+	.	Parent=PF3D7_0609700
Pf3D7_06_v3	Chappell_et_al_5UTR_based_on_TSO_3D7_IDC	5UTR	424545	425804	.	+	.	Parent=PF3D7_0609900
Pf3D7_06_v3	Chappell_et_al_5UTR_based_on_TSO_3D7_IDC	5UTR	432398	433007	.	+	.	Parent=PF3D7_0610000
Pf3D7_06_v3	Chappell_et_al_5UTR_based_on_TSO_3D7_IDC	5UTR	436466	436675	.	-	.	Parent=PF3D7_0610100
Pf3D7_06_v3	Chappell_et_al_5UTR_based_on_TSO_3D7_IDC	5UTR	440546	441055	.	-	.	Parent=PF3D7_0610200
Pf3D7_06_v3	Chappell_et_al_5UTR_based_on_TSO_3D7_IDC	5UTR	444532	444746	.	+	.	Parent=PF3D7_0610400
Pf3D7_06_v3	Chappell_et_al_5UTR_based_on_TSO_3D7_IDC	5UTR	446364	446473	.	-	.	Parent=PF3D7_0610500
Pf3D7_06_v3	Chappell_et_al_5UTR_based_on_TSO_3D7_IDC	5UTR	452589	452666	.	+	.	Parent=PF3D7_0610700
Pf3D7_06_v3	Chappell_et_al_5UTR_based_on_TSO_3D7_IDC	5UTR	464677	465033	.	-	.	Parent=PF3D7_0611000
Pf3D7_06_v3	Chappell_et_al_5UTR_based_on_TSO_3D7_IDC	5UTR	466450	467012	.	-	.	Parent=PF3D7_0611100
Pf3D7_06_v3	Chappell_et_al_5UTR_based_on_TSO_3D7_IDC	5UTR	467239	467480	.	+	.	Parent=PF3D7_0611200
Pf3D7_06_v3	Chappell_et_al_5UTR_based_on_TSO_3D7_IDC	5UTR	469741	470048	.	+	.	Parent=PF3D7_0611300
Pf3D7_06_v3	Chappell_et_al_5UTR_based_on_TSO_3D7_IDC	5UTR	487067	487488	.	-	.	Parent=PF3D7_0611600
Pf3D7_06_v3	Chappell_et_al_5UTR_based_on_TSO_3D7_IDC	5UTR	489288	489444	.	-	.	Parent=PF3D7_0611700
Pf3D7_06_v3	Chappell_et_al_5UTR_based_on_TSO_3D7_IDC	5UTR	505338	506379	.	+	.	Parent=PF3D7_0611900
Pf3D7_06_v3	Chappell_et_al_5UTR_based_on_TSO_3D7_IDC	5UTR	508287	508402	.	-	.	Parent=PF3D7_0612000
Pf3D7_06_v3	Chappell_et_al_5UTR_based_on_TSO_3D7_IDC	5UTR	511131	511851	.	-	.	Parent=PF3D7_0612100
Pf3D7_06_v3	Chappell_et_al_5UTR_based_on_TSO_3D7_IDC	5UTR	520366	520750	.	+	.	Parent=PF3D7_0612300
Pf3D7_06_v3	Chappell_et_al_5UTR_based_on_TSO_3D7_IDC	5UTR	527031	527325	.	-	.	Parent=PF3D7_0612700
Pf3D7_06_v3	Chappell_et_al_5UTR_based_on_TSO_3D7_IDC	5UTR	530714	531125	.	+	.	Parent=PF3D7_0612900
Pf3D7_06_v3	Chappell_et_al_5UTR_based_on_TSO_3D7_IDC	5UTR	535365	535534	.	-	.	Parent=PF3D7_0613000
Pf3D7_06_v3	Chappell_et_al_5UTR_based_on_TSO_3D7_IDC	5UTR	537497	537777	.	+	.	Parent=PF3D7_0613100
Pf3D7_06_v3	Chappell_et_al_5UTR_based_on_TSO_3D7_IDC	5UTR	544799	545409	.	-	.	Parent=PF3D7_0613300
Pf3D7_06_v3	Chappell_et_al_5UTR_based_on_TSO_3D7_IDC	5UTR	554313	554456	.	+	.	Parent=PF3D7_0613600
Pf3D7_06_v3	Chappell_et_al_5UTR_based_on_TSO_3D7_IDC	5UTR	561461	561812	.	-	.	Parent=PF3D7_0613700
Pf3D7_06_v3	Chappell_et_al_5UTR_based_on_TSO_3D7_IDC	5UTR	564330	566138	.	+	.	Parent=PF3D7_0613800
Pf3D7_06_v3	Chappell_et_al_5UTR_based_on_TSO_3D7_IDC	5UTR	585897	586014	.	-	.	Parent=PF3D7_0613900
Pf3D7_06_v3	Chappell_et_al_5UTR_based_on_TSO_3D7_IDC	5UTR	588636	588913	.	-	.	Parent=PF3D7_0614000
Pf3D7_06_v3	Chappell_et_al_5UTR_based_on_TSO_3D7_IDC	5UTR	595905	595936	.	-	.	Parent=PF3D7_0614200
Pf3D7_06_v3	Chappell_et_al_5UTR_based_on_TSO_3D7_IDC	5UTR	600518	601335	.	-	.	Parent=PF3D7_0614300
Pf3D7_06_v3	Chappell_et_al_5UTR_based_on_TSO_3D7_IDC	5UTR	603169	604572	.	+	.	Parent=PF3D7_0614400
Pf3D7_06_v3	Chappell_et_al_5UTR_based_on_TSO_3D7_IDC	5UTR	607260	607590	.	-	.	Parent=PF3D7_0614500
Pf3D7_06_v3	Chappell_et_al_5UTR_based_on_TSO_3D7_IDC	5UTR	611103	611479	.	-	.	Parent=PF3D7_0614600
Pf3D7_06_v3	Chappell_et_al_5UTR_based_on_TSO_3D7_IDC	5UTR	616611	617148	.	-	.	Parent=PF3D7_0614800
Pf3D7_06_v3	Chappell_et_al_5UTR_based_on_TSO_3D7_IDC	5UTR	617667	617761	.	+	.	Parent=PF3D7_0614900
Pf3D7_06_v3	Chappell_et_al_5UTR_based_on_TSO_3D7_IDC	5UTR	621935	622271	.	+	.	Parent=PF3D7_0615000
Pf3D7_06_v3	Chappell_et_al_5UTR_based_on_TSO_3D7_IDC	5UTR	640175	640978	.	-	.	Parent=PF3D7_0615400
Pf3D7_06_v3	Chappell_et_al_5UTR_based_on_TSO_3D7_IDC	5UTR	655597	655839	.	-	.	Parent=PF3D7_0615600
Pf3D7_06_v3	Chappell_et_al_5UTR_based_on_TSO_3D7_IDC	5UTR	656173	656375	.	+	.	Parent=PF3D7_0615700
Pf3D7_06_v3	Chappell_et_al_5UTR_based_on_TSO_3D7_IDC	5UTR	667856	668851	.	-	.	Parent=PF3D7_0615900
Pf3D7_06_v3	Chappell_et_al_5UTR_based_on_TSO_3D7_IDC	5UTR	669096	669859	.	+	.	Parent=PF3D7_0616000
Pf3D7_06_v3	Chappell_et_al_5UTR_based_on_TSO_3D7_IDC	5UTR	671943	672118	.	+	.	Parent=PF3D7_0616100
Pf3D7_06_v3	Chappell_et_al_5UTR_based_on_TSO_3D7_IDC	5UTR	677572	677769	.	-	.	Parent=PF3D7_0616300
Pf3D7_06_v3	Chappell_et_al_5UTR_based_on_TSO_3D7_IDC	5UTR	678123	678386	.	+	.	Parent=PF3D7_0616400
Pf3D7_06_v3	Chappell_et_al_5UTR_based_on_TSO_3D7_IDC	5UTR	698819	699251	.	+	.	Parent=PF3D7_0616900
Pf3D7_06_v3	Chappell_et_al_5UTR_based_on_TSO_3D7_IDC	5UTR	708289	710058	.	+	.	Parent=PF3D7_0617100
Pf3D7_06_v3	Chappell_et_al_5UTR_based_on_TSO_3D7_IDC	5UTR	715887	717049	.	+	.	Parent=PF3D7_0617200
Pf3D7_06_v3	Chappell_et_al_5UTR_based_on_TSO_3D7_IDC	5UTR	731491	732391	.	-	.	Parent=PF3D7_0617400
Pf3D7_06_v3	Chappell_et_al_5UTR_based_on_TSO_3D7_IDC	5UTR	748815	748988	.	-	.	Parent=PF3D7_0617800
Pf3D7_06_v3	Chappell_et_al_5UTR_based_on_TSO_3D7_IDC	5UTR	754052	754394	.	+	.	Parent=PF3D7_0617900
Pf3D7_06_v3	Chappell_et_al_5UTR_based_on_TSO_3D7_IDC	5UTR	758290	758608	.	+	.	Parent=PF3D7_0618000
Pf3D7_06_v3	Chappell_et_al_5UTR_based_on_TSO_3D7_IDC	5UTR	761760	761938	.	+	.	Parent=PF3D7_0618100
Pf3D7_06_v3	Chappell_et_al_5UTR_based_on_TSO_3D7_IDC	5UTR	765493	765944	.	-	.	Parent=PF3D7_0618200
Pf3D7_06_v3	Chappell_et_al_5UTR_based_on_TSO_3D7_IDC	5UTR	768435	768791	.	+	.	Parent=PF3D7_0618300
Pf3D7_06_v3	Chappell_et_al_5UTR_based_on_TSO_3D7_IDC	5UTR	784051	784353	.	+	.	Parent=PF3D7_0618900
Pf3D7_06_v3	Chappell_et_al_5UTR_based_on_TSO_3D7_IDC	5UTR	799169	799396	.	+	.	Parent=PF3D7_0619200
Pf3D7_06_v3	Chappell_et_al_5UTR_based_on_TSO_3D7_IDC	5UTR	818248	818718	.	-	.	Parent=PF3D7_0619400
Pf3D7_06_v3	Chappell_et_al_5UTR_based_on_TSO_3D7_IDC	5UTR	824248	824395	.	-	.	Parent=PF3D7_0619500
Pf3D7_06_v3	Chappell_et_al_5UTR_based_on_TSO_3D7_IDC	5UTR	825152	825156	.	+	.	Parent=PF3D7_0619600
Pf3D7_06_v3	Chappell_et_al_5UTR_based_on_TSO_3D7_IDC	5UTR	830390	830586	.	-	.	Parent=PF3D7_0619700
Pf3D7_06_v3	Chappell_et_al_5UTR_based_on_TSO_3D7_IDC	5UTR	839034	839709	.	-	.	Parent=PF3D7_0619800
Pf3D7_06_v3	Chappell_et_al_5UTR_based_on_TSO_3D7_IDC	5UTR	839972	840522	.	+	.	Parent=PF3D7_0619900
Pf3D7_06_v3	Chappell_et_al_5UTR_based_on_TSO_3D7_IDC	5UTR	845296	845659	.	+	.	Parent=PF3D7_0620100
Pf3D7_06_v3	Chappell_et_al_5UTR_based_on_TSO_3D7_IDC	5UTR	847495	847936	.	-	.	Parent=PF3D7_0620200
Pf3D7_06_v3	Chappell_et_al_5UTR_based_on_TSO_3D7_IDC	5UTR	854864	855159	.	+	.	Parent=PF3D7_0620500
Pf3D7_06_v3	Chappell_et_al_5UTR_based_on_TSO_3D7_IDC	5UTR	860115	860409	.	-	.	Parent=PF3D7_0620700
Pf3D7_06_v3	Chappell_et_al_5UTR_based_on_TSO_3D7_IDC	5UTR	862584	862881	.	+	.	Parent=PF3D7_0621000
Pf3D7_06_v3	Chappell_et_al_5UTR_based_on_TSO_3D7_IDC	5UTR	869910	870517	.	-	.	Parent=PF3D7_0621100
Pf3D7_06_v3	Chappell_et_al_5UTR_based_on_TSO_3D7_IDC	5UTR	872203	872479	.	-	.	Parent=PF3D7_0621200
Pf3D7_06_v3	Chappell_et_al_5UTR_based_on_TSO_3D7_IDC	5UTR	873469	873808	.	+	.	Parent=PF3D7_0621300
Pf3D7_06_v3	Chappell_et_al_5UTR_based_on_TSO_3D7_IDC	5UTR	877299	877516	.	-	.	Parent=PF3D7_0621350
Pf3D7_06_v3	Chappell_et_al_5UTR_based_on_TSO_3D7_IDC	5UTR	881804	881962	.	+	.	Parent=PF3D7_0621500
Pf3D7_06_v3	Chappell_et_al_5UTR_based_on_TSO_3D7_IDC	5UTR	884209	884427	.	+	.	Parent=PF3D7_0621700
Pf3D7_06_v3	Chappell_et_al_5UTR_based_on_TSO_3D7_IDC	5UTR	891646	891996	.	+	.	Parent=PF3D7_0621800
Pf3D7_06_v3	Chappell_et_al_5UTR_based_on_TSO_3D7_IDC	5UTR	895781	896303	.	-	.	Parent=PF3D7_0621900
Pf3D7_06_v3	Chappell_et_al_5UTR_based_on_TSO_3D7_IDC	5UTR	907587	908016	.	+	.	Parent=PF3D7_0622300
Pf3D7_06_v3	Chappell_et_al_5UTR_based_on_TSO_3D7_IDC	5UTR	911275	911502	.	+	.	Parent=PF3D7_0622400
Pf3D7_06_v3	Chappell_et_al_5UTR_based_on_TSO_3D7_IDC	5UTR	943721	944705	.	-	.	Parent=PF3D7_0623100
Pf3D7_06_v3	Chappell_et_al_5UTR_based_on_TSO_3D7_IDC	5UTR	945096	946128	.	+	.	Parent=PF3D7_0623200
Pf3D7_06_v3	Chappell_et_al_5UTR_based_on_TSO_3D7_IDC	5UTR	948645	948877	.	-	.	Parent=PF3D7_0623300
Pf3D7_06_v3	Chappell_et_al_5UTR_based_on_TSO_3D7_IDC	5UTR	954849	955542	.	-	.	Parent=PF3D7_0623500
Pf3D7_06_v3	Chappell_et_al_5UTR_based_on_TSO_3D7_IDC	5UTR	955568	956764	.	+	.	Parent=PF3D7_0623600
Pf3D7_06_v3	Chappell_et_al_5UTR_based_on_TSO_3D7_IDC	5UTR	970956	972907	.	-	.	Parent=PF3D7_0623800
Pf3D7_06_v3	Chappell_et_al_5UTR_based_on_TSO_3D7_IDC	5UTR	976733	977182	.	+	.	Parent=PF3D7_0623900
Pf3D7_06_v3	Chappell_et_al_5UTR_based_on_TSO_3D7_IDC	5UTR	980481	981065	.	+	.	Parent=PF3D7_0624000
Pf3D7_06_v3	Chappell_et_al_5UTR_based_on_TSO_3D7_IDC	5UTR	983235	983945	.	+	.	Parent=PF3D7_0624100
Pf3D7_06_v3	Chappell_et_al_5UTR_based_on_TSO_3D7_IDC	5UTR	986871	986989	.	-	.	Parent=PF3D7_0624200
Pf3D7_06_v3	Chappell_et_al_5UTR_based_on_TSO_3D7_IDC	5UTR	987145	987807	.	+	.	Parent=PF3D7_0624300
Pf3D7_06_v3	Chappell_et_al_5UTR_based_on_TSO_3D7_IDC	5UTR	992199	992229	.	-	.	Parent=PF3D7_0624400
Pf3D7_06_v3	Chappell_et_al_5UTR_based_on_TSO_3D7_IDC	5UTR	998559	999523	.	+	.	Parent=PF3D7_0624600
Pf3D7_06_v3	Chappell_et_al_5UTR_based_on_TSO_3D7_IDC	5UTR	1015732	1015867	.	+	.	Parent=PF3D7_0624900
Pf3D7_06_v3	Chappell_et_al_5UTR_based_on_TSO_3D7_IDC	5UTR	1019677	1020023	.	+	.	Parent=PF3D7_0625000
Pf3D7_06_v3	Chappell_et_al_5UTR_based_on_TSO_3D7_IDC	5UTR	1031158	1031332	.	-	.	Parent=PF3D7_0625300
Pf3D7_06_v3	Chappell_et_al_5UTR_based_on_TSO_3D7_IDC	5UTR	1033775	1034008	.	-	.	Parent=PF3D7_0625400
Pf3D7_06_v3	Chappell_et_al_5UTR_based_on_TSO_3D7_IDC	5UTR	1034990	1035357	.	+	.	Parent=PF3D7_0625500
Pf3D7_06_v3	Chappell_et_al_5UTR_based_on_TSO_3D7_IDC	5UTR	1037602	1039654	.	+	.	Parent=PF3D7_0625600
Pf3D7_06_v3	Chappell_et_al_5UTR_based_on_TSO_3D7_IDC	5UTR	1042949	1043234	.	-	.	Parent=PF3D7_0625700
Pf3D7_06_v3	Chappell_et_al_5UTR_based_on_TSO_3D7_IDC	5UTR	1043420	1043545	.	+	.	Parent=PF3D7_0625800
Pf3D7_06_v3	Chappell_et_al_5UTR_based_on_TSO_3D7_IDC	5UTR	1053966	1054916	.	-	.	Parent=PF3D7_0626000
Pf3D7_06_v3	Chappell_et_al_5UTR_based_on_TSO_3D7_IDC	5UTR	1064478	1065146	.	+	.	Parent=PF3D7_0626400
Pf3D7_06_v3	Chappell_et_al_5UTR_based_on_TSO_3D7_IDC	5UTR	1074210	1075017	.	+	.	Parent=PF3D7_0626700
Pf3D7_06_v3	Chappell_et_al_5UTR_based_on_TSO_3D7_IDC	5UTR	1078070	1078994	.	+	.	Parent=PF3D7_0626800
Pf3D7_06_v3	Chappell_et_al_5UTR_based_on_TSO_3D7_IDC	5UTR	1082598	1082909	.	+	.	Parent=PF3D7_0626900
Pf3D7_06_v3	Chappell_et_al_5UTR_based_on_TSO_3D7_IDC	5UTR	1084841	1087004	.	-	.	Parent=PF3D7_0627000
Pf3D7_06_v3	Chappell_et_al_5UTR_based_on_TSO_3D7_IDC	5UTR	1087675	1089189	.	+	.	Parent=PF3D7_0627100
Pf3D7_06_v3	Chappell_et_al_5UTR_based_on_TSO_3D7_IDC	5UTR	1096374	1096595	.	-	.	Parent=PF3D7_0627200
Pf3D7_06_v3	Chappell_et_al_5UTR_based_on_TSO_3D7_IDC	5UTR	1100859	1101185	.	-	.	Parent=PF3D7_0627400
Pf3D7_06_v3	Chappell_et_al_5UTR_based_on_TSO_3D7_IDC	5UTR	1102853	1103036	.	-	.	Parent=PF3D7_0627500
Pf3D7_06_v3	Chappell_et_al_5UTR_based_on_TSO_3D7_IDC	5UTR	1103336	1104014	.	+	.	Parent=PF3D7_0627600
Pf3D7_06_v3	Chappell_et_al_5UTR_based_on_TSO_3D7_IDC	5UTR	1106261	1108196	.	+	.	Parent=PF3D7_0627700
Pf3D7_06_v3	Chappell_et_al_5UTR_based_on_TSO_3D7_IDC	5UTR	1118504	1119586	.	+	.	Parent=PF3D7_0627900
Pf3D7_06_v3	Chappell_et_al_5UTR_based_on_TSO_3D7_IDC	5UTR	1153665	1154390	.	-	.	Parent=PF3D7_0628100
Pf3D7_06_v3	Chappell_et_al_5UTR_based_on_TSO_3D7_IDC	5UTR	1158832	1159861	.	+	.	Parent=PF3D7_0628200
Pf3D7_06_v3	Chappell_et_al_5UTR_based_on_TSO_3D7_IDC	5UTR	1173697	1173837	.	-	.	Parent=PF3D7_0628300
Pf3D7_06_v3	Chappell_et_al_5UTR_based_on_TSO_3D7_IDC	5UTR	1183475	1183895	.	+	.	Parent=PF3D7_0628700
Pf3D7_06_v3	Chappell_et_al_5UTR_based_on_TSO_3D7_IDC	5UTR	1188645	1188905	.	-	.	Parent=PF3D7_0628800
Pf3D7_06_v3	Chappell_et_al_5UTR_based_on_TSO_3D7_IDC	5UTR	1189224	1189471	.	+	.	Parent=PF3D7_0628900
Pf3D7_06_v3	Chappell_et_al_5UTR_based_on_TSO_3D7_IDC	5UTR	1198039	1199102	.	-	.	Parent=PF3D7_0629100
Pf3D7_06_v3	Chappell_et_al_5UTR_based_on_TSO_3D7_IDC	5UTR	1200996	1201980	.	-	.	Parent=PF3D7_0629200
Pf3D7_06_v3	Chappell_et_al_5UTR_based_on_TSO_3D7_IDC	5UTR	1209206	1210419	.	+	.	Parent=PF3D7_0629400
Pf3D7_06_v3	Chappell_et_al_5UTR_based_on_TSO_3D7_IDC	5UTR	1216006	1217238	.	-	.	Parent=PF3D7_0629500
Pf3D7_06_v3	Chappell_et_al_5UTR_based_on_TSO_3D7_IDC	5UTR	1217762	1218306	.	+	.	Parent=PF3D7_0629600
Pf3D7_06_v3	Chappell_et_al_5UTR_based_on_TSO_3D7_IDC	5UTR	1221316	1221940	.	+	.	Parent=PF3D7_0629700
Pf3D7_06_v3	Chappell_et_al_5UTR_based_on_TSO_3D7_IDC	5UTR	1247220	1247984	.	-	.	Parent=PF3D7_0629800
Pf3D7_06_v3	Chappell_et_al_5UTR_based_on_TSO_3D7_IDC	5UTR	1248342	1250411	.	+	.	Parent=PF3D7_0629900
Pf3D7_06_v3	Chappell_et_al_5UTR_based_on_TSO_3D7_IDC	5UTR	1269597	1270703	.	-	.	Parent=PF3D7_0630300
Pf3D7_06_v3	Chappell_et_al_5UTR_based_on_TSO_3D7_IDC	5UTR	1273533	1273993	.	-	.	Parent=PF3D7_0630400
Pf3D7_06_v3	Chappell_et_al_5UTR_based_on_TSO_3D7_IDC	5UTR	1275453	1276328	.	+	.	Parent=PF3D7_0630500
Pf3D7_06_v3	Chappell_et_al_5UTR_based_on_TSO_3D7_IDC	5UTR	1279786	1279819	.	+	.	Parent=PF3D7_0630600
Pf3D7_06_v3	Chappell_et_al_5UTR_based_on_TSO_3D7_IDC	5UTR	1292973	1293117	.	-	.	Parent=PF3D7_0630900
Pf3D7_06_v3	Chappell_et_al_5UTR_based_on_TSO_3D7_IDC	5UTR	1294911	1295473	.	+	.	Parent=PF3D7_0631000
Pf3D7_06_v3	Chappell_et_al_5UTR_based_on_TSO_3D7_IDC	5UTR	1297577	1297884	.	+	.	Parent=PF3D7_0631100
Pf3D7_07_v3	Chappell_et_al_5UTR_based_on_TSO_3D7_IDC	5UTR	18163	20306	.	+	.	Parent=PF3D7_0700100
Pf3D7_07_v3	Chappell_et_al_5UTR_based_on_TSO_3D7_IDC	5UTR	48046	48299	.	+	.	Parent=PF3D7_0700800
Pf3D7_07_v3	Chappell_et_al_5UTR_based_on_TSO_3D7_IDC	5UTR	82944	83780	.	-	.	Parent=PF3D7_0701900
Pf3D7_07_v3	Chappell_et_al_5UTR_based_on_TSO_3D7_IDC	5UTR	84221	84796	.	+	.	Parent=PF3D7_0702000
Pf3D7_07_v3	Chappell_et_al_5UTR_based_on_TSO_3D7_IDC	5UTR	93142	93809	.	-	.	Parent=PF3D7_0702200
Pf3D7_07_v3	Chappell_et_al_5UTR_based_on_TSO_3D7_IDC	5UTR	96213	96760	.	+	.	Parent=PF3D7_0702300
Pf3D7_07_v3	Chappell_et_al_5UTR_based_on_TSO_3D7_IDC	5UTR	101196	101693	.	+	.	Parent=PF3D7_0702400
Pf3D7_07_v3	Chappell_et_al_5UTR_based_on_TSO_3D7_IDC	5UTR	105990	106511	.	-	.	Parent=PF3D7_0702500
Pf3D7_07_v3	Chappell_et_al_5UTR_based_on_TSO_3D7_IDC	5UTR	113949	114369	.	-	.	Parent=PF3D7_0702900
Pf3D7_07_v3	Chappell_et_al_5UTR_based_on_TSO_3D7_IDC	5UTR	121229	121413	.	+	.	Parent=PF3D7_0703100
Pf3D7_07_v3	Chappell_et_al_5UTR_based_on_TSO_3D7_IDC	5UTR	134489	135605	.	+	.	Parent=PF3D7_0703500
Pf3D7_07_v3	Chappell_et_al_5UTR_based_on_TSO_3D7_IDC	5UTR	143938	144018	.	+	.	Parent=PF3D7_0703600
Pf3D7_07_v3	Chappell_et_al_5UTR_based_on_TSO_3D7_IDC	5UTR	147395	148133	.	-	.	Parent=PF3D7_0703700
Pf3D7_07_v3	Chappell_et_al_5UTR_based_on_TSO_3D7_IDC	5UTR	166397	166852	.	-	.	Parent=PF3D7_0703900
Pf3D7_07_v3	Chappell_et_al_5UTR_based_on_TSO_3D7_IDC	5UTR	196874	197690	.	+	.	Parent=PF3D7_0704300
Pf3D7_07_v3	Chappell_et_al_5UTR_based_on_TSO_3D7_IDC	5UTR	213502	215069	.	-	.	Parent=PF3D7_0704500
Pf3D7_07_v3	Chappell_et_al_5UTR_based_on_TSO_3D7_IDC	5UTR	229073	229914	.	-	.	Parent=PF3D7_0704600
Pf3D7_07_v3	Chappell_et_al_5UTR_based_on_TSO_3D7_IDC	5UTR	250153	250473	.	-	.	Parent=PF3D7_0705000
Pf3D7_07_v3	Chappell_et_al_5UTR_based_on_TSO_3D7_IDC	5UTR	261365	261976	.	+	.	Parent=PF3D7_0705300
Pf3D7_07_v3	Chappell_et_al_5UTR_based_on_TSO_3D7_IDC	5UTR	267439	267875	.	-	.	Parent=PF3D7_0705400
Pf3D7_07_v3	Chappell_et_al_5UTR_based_on_TSO_3D7_IDC	5UTR	278707	280160	.	-	.	Parent=PF3D7_0705500
Pf3D7_07_v3	Chappell_et_al_5UTR_based_on_TSO_3D7_IDC	5UTR	286167	286526	.	-	.	Parent=PF3D7_0705700
Pf3D7_07_v3	Chappell_et_al_5UTR_based_on_TSO_3D7_IDC	5UTR	292154	293399	.	+	.	Parent=PF3D7_0706000
Pf3D7_07_v3	Chappell_et_al_5UTR_based_on_TSO_3D7_IDC	5UTR	303060	303769	.	-	.	Parent=PF3D7_0706100
Pf3D7_07_v3	Chappell_et_al_5UTR_based_on_TSO_3D7_IDC	5UTR	303900	304314	.	+	.	Parent=PF3D7_0706200
Pf3D7_07_v3	Chappell_et_al_5UTR_based_on_TSO_3D7_IDC	5UTR	307134	307509	.	-	.	Parent=PF3D7_0706400
Pf3D7_07_v3	Chappell_et_al_5UTR_based_on_TSO_3D7_IDC	5UTR	315023	316140	.	-	.	Parent=PF3D7_0706500
Pf3D7_07_v3	Chappell_et_al_5UTR_based_on_TSO_3D7_IDC	5UTR	336326	337864	.	-	.	Parent=PF3D7_0707200
Pf3D7_07_v3	Chappell_et_al_5UTR_based_on_TSO_3D7_IDC	5UTR	338404	338884	.	+	.	Parent=PF3D7_0707300
Pf3D7_07_v3	Chappell_et_al_5UTR_based_on_TSO_3D7_IDC	5UTR	343627	343911	.	+	.	Parent=PF3D7_0707400
Pf3D7_07_v3	Chappell_et_al_5UTR_based_on_TSO_3D7_IDC	5UTR	347764	348276	.	+	.	Parent=PF3D7_0707500
Pf3D7_07_v3	Chappell_et_al_5UTR_based_on_TSO_3D7_IDC	5UTR	353766	353985	.	+	.	Parent=PF3D7_0707600
Pf3D7_07_v3	Chappell_et_al_5UTR_based_on_TSO_3D7_IDC	5UTR	356193	357699	.	+	.	Parent=PF3D7_0707700
Pf3D7_07_v3	Chappell_et_al_5UTR_based_on_TSO_3D7_IDC	5UTR	361691	362004	.	+	.	Parent=PF3D7_0707800
Pf3D7_07_v3	Chappell_et_al_5UTR_based_on_TSO_3D7_IDC	5UTR	366590	366928	.	+	.	Parent=PF3D7_0707900
Pf3D7_07_v3	Chappell_et_al_5UTR_based_on_TSO_3D7_IDC	5UTR	368370	368706	.	+	.	Parent=PF3D7_0708000
Pf3D7_07_v3	Chappell_et_al_5UTR_based_on_TSO_3D7_IDC	5UTR	377394	377556	.	-	.	Parent=PF3D7_0708200
Pf3D7_07_v3	Chappell_et_al_5UTR_based_on_TSO_3D7_IDC	5UTR	377666	378030	.	+	.	Parent=PF3D7_0708300
Pf3D7_07_v3	Chappell_et_al_5UTR_based_on_TSO_3D7_IDC	5UTR	381073	381591	.	+	.	Parent=PF3D7_0708400
Pf3D7_07_v3	Chappell_et_al_5UTR_based_on_TSO_3D7_IDC	5UTR	390366	391108	.	-	.	Parent=PF3D7_0708600
Pf3D7_07_v3	Chappell_et_al_5UTR_based_on_TSO_3D7_IDC	5UTR	392189	392627	.	-	.	Parent=PF3D7_0708700
Pf3D7_07_v3	Chappell_et_al_5UTR_based_on_TSO_3D7_IDC	5UTR	394354	395710	.	+	.	Parent=PF3D7_0708800
Pf3D7_07_v3	Chappell_et_al_5UTR_based_on_TSO_3D7_IDC	5UTR	400244	400459	.	-	.	Parent=PF3D7_0708900
Pf3D7_07_v3	Chappell_et_al_5UTR_based_on_TSO_3D7_IDC	5UTR	407994	408214	.	+	.	Parent=PF3D7_0709100
Pf3D7_07_v3	Chappell_et_al_5UTR_based_on_TSO_3D7_IDC	5UTR	427235	428605	.	-	.	Parent=PF3D7_0709400
Pf3D7_07_v3	Chappell_et_al_5UTR_based_on_TSO_3D7_IDC	5UTR	427400	428722	.	+	.	Parent=PF3D7_0709500
Pf3D7_07_v3	Chappell_et_al_5UTR_based_on_TSO_3D7_IDC	5UTR	437318	437899	.	+	.	Parent=PF3D7_0709800
Pf3D7_07_v3	Chappell_et_al_5UTR_based_on_TSO_3D7_IDC	5UTR	462432	463104	.	+	.	Parent=PF3D7_0710200
Pf3D7_07_v3	Chappell_et_al_5UTR_based_on_TSO_3D7_IDC	5UTR	479139	479506	.	-	.	Parent=PF3D7_0710600
Pf3D7_07_v3	Chappell_et_al_5UTR_based_on_TSO_3D7_IDC	5UTR	481975	482339	.	-	.	Parent=PF3D7_0710700
Pf3D7_07_v3	Chappell_et_al_5UTR_based_on_TSO_3D7_IDC	5UTR	484306	484837	.	+	.	Parent=PF3D7_0710900
Pf3D7_07_v3	Chappell_et_al_5UTR_based_on_TSO_3D7_IDC	5UTR	490971	491191	.	-	.	Parent=PF3D7_0711000
Pf3D7_07_v3	Chappell_et_al_5UTR_based_on_TSO_3D7_IDC	5UTR	493233	494538	.	-	.	Parent=PF3D7_0711100
Pf3D7_07_v3	Chappell_et_al_5UTR_based_on_TSO_3D7_IDC	5UTR	494898	495237	.	+	.	Parent=PF3D7_0711200
Pf3D7_07_v3	Chappell_et_al_5UTR_based_on_TSO_3D7_IDC	5UTR	499162	499335	.	+	.	Parent=PF3D7_0711300
Pf3D7_07_v3	Chappell_et_al_5UTR_based_on_TSO_3D7_IDC	5UTR	504538	505244	.	+	.	Parent=PF3D7_0711500
Pf3D7_07_v3	Chappell_et_al_5UTR_based_on_TSO_3D7_IDC	5UTR	607786	608545	.	-	.	Parent=PF3D7_0713200
Pf3D7_07_v3	Chappell_et_al_5UTR_based_on_TSO_3D7_IDC	5UTR	612052	612457	.	+	.	Parent=PF3D7_0713400
Pf3D7_07_v3	Chappell_et_al_5UTR_based_on_TSO_3D7_IDC	5UTR	623522	623659	.	-	.	Parent=PF3D7_0713700
Pf3D7_07_v3	Chappell_et_al_5UTR_based_on_TSO_3D7_IDC	5UTR	625301	626101	.	-	.	Parent=PF3D7_0713800
Pf3D7_07_v3	Chappell_et_al_5UTR_based_on_TSO_3D7_IDC	5UTR	637777	638874	.	-	.	Parent=PF3D7_0713900
Pf3D7_07_v3	Chappell_et_al_5UTR_based_on_TSO_3D7_IDC	5UTR	643473	643857	.	-	.	Parent=PF3D7_0714000
Pf3D7_07_v3	Chappell_et_al_5UTR_based_on_TSO_3D7_IDC	5UTR	650511	650833	.	+	.	Parent=PF3D7_0714200
Pf3D7_07_v3	Chappell_et_al_5UTR_based_on_TSO_3D7_IDC	5UTR	664509	664955	.	+	.	Parent=PF3D7_0714500
Pf3D7_07_v3	Chappell_et_al_5UTR_based_on_TSO_3D7_IDC	5UTR	667643	667984	.	+	.	Parent=PF3D7_0714600
Pf3D7_07_v3	Chappell_et_al_5UTR_based_on_TSO_3D7_IDC	5UTR	673041	673450	.	+	.	Parent=PF3D7_0715000
Pf3D7_07_v3	Chappell_et_al_5UTR_based_on_TSO_3D7_IDC	5UTR	675131	675587	.	-	.	Parent=PF3D7_0715100
Pf3D7_07_v3	Chappell_et_al_5UTR_based_on_TSO_3D7_IDC	5UTR	682682	684314	.	-	.	Parent=PF3D7_0715200
Pf3D7_07_v3	Chappell_et_al_5UTR_based_on_TSO_3D7_IDC	5UTR	690058	690362	.	-	.	Parent=PF3D7_0715500
Pf3D7_07_v3	Chappell_et_al_5UTR_based_on_TSO_3D7_IDC	5UTR	694080	694522	.	+	.	Parent=PF3D7_0715700
Pf3D7_07_v3	Chappell_et_al_5UTR_based_on_TSO_3D7_IDC	5UTR	697986	699238	.	+	.	Parent=PF3D7_0715900
Pf3D7_07_v3	Chappell_et_al_5UTR_based_on_TSO_3D7_IDC	5UTR	703018	703206	.	+	.	Parent=PF3D7_0716000
Pf3D7_07_v3	Chappell_et_al_5UTR_based_on_TSO_3D7_IDC	5UTR	710909	711144	.	-	.	Parent=PF3D7_0716100
Pf3D7_07_v3	Chappell_et_al_5UTR_based_on_TSO_3D7_IDC	5UTR	711588	712468	.	+	.	Parent=PF3D7_0716200
Pf3D7_07_v3	Chappell_et_al_5UTR_based_on_TSO_3D7_IDC	5UTR	716787	717280	.	+	.	Parent=PF3D7_0716300
Pf3D7_07_v3	Chappell_et_al_5UTR_based_on_TSO_3D7_IDC	5UTR	719703	720009	.	+	.	Parent=PF3D7_0716400
Pf3D7_07_v3	Chappell_et_al_5UTR_based_on_TSO_3D7_IDC	5UTR	733497	734353	.	-	.	Parent=PF3D7_0716800
Pf3D7_07_v3	Chappell_et_al_5UTR_based_on_TSO_3D7_IDC	5UTR	735032	736369	.	+	.	Parent=PF3D7_0716900
Pf3D7_07_v3	Chappell_et_al_5UTR_based_on_TSO_3D7_IDC	5UTR	738041	738577	.	+	.	Parent=PF3D7_0717000
Pf3D7_07_v3	Chappell_et_al_5UTR_based_on_TSO_3D7_IDC	5UTR	746664	747266	.	-	.	Parent=PF3D7_0717200
Pf3D7_07_v3	Chappell_et_al_5UTR_based_on_TSO_3D7_IDC	5UTR	747933	748989	.	+	.	Parent=PF3D7_0717300
Pf3D7_07_v3	Chappell_et_al_5UTR_based_on_TSO_3D7_IDC	5UTR	755159	755762	.	+	.	Parent=PF3D7_0717500
Pf3D7_07_v3	Chappell_et_al_5UTR_based_on_TSO_3D7_IDC	5UTR	762878	763303	.	-	.	Parent=PF3D7_0717600
Pf3D7_07_v3	Chappell_et_al_5UTR_based_on_TSO_3D7_IDC	5UTR	804740	806123	.	-	.	Parent=PF3D7_0718100
Pf3D7_07_v3	Chappell_et_al_5UTR_based_on_TSO_3D7_IDC	5UTR	824264	824444	.	+	.	Parent=PF3D7_0718500
Pf3D7_07_v3	Chappell_et_al_5UTR_based_on_TSO_3D7_IDC	5UTR	837952	838134	.	+	.	Parent=PF3D7_0719000
Pf3D7_07_v3	Chappell_et_al_5UTR_based_on_TSO_3D7_IDC	5UTR	840025	840113	.	-	.	Parent=PF3D7_0719100
Pf3D7_07_v3	Chappell_et_al_5UTR_based_on_TSO_3D7_IDC	5UTR	843814	844494	.	+	.	Parent=PF3D7_0719300
Pf3D7_07_v3	Chappell_et_al_5UTR_based_on_TSO_3D7_IDC	5UTR	853594	853802	.	-	.	Parent=PF3D7_0719400
Pf3D7_07_v3	Chappell_et_al_5UTR_based_on_TSO_3D7_IDC	5UTR	856655	857449	.	-	.	Parent=PF3D7_0719500
Pf3D7_07_v3	Chappell_et_al_5UTR_based_on_TSO_3D7_IDC	5UTR	859493	859670	.	-	.	Parent=PF3D7_0719600
Pf3D7_07_v3	Chappell_et_al_5UTR_based_on_TSO_3D7_IDC	5UTR	860198	861582	.	+	.	Parent=PF3D7_0719700
Pf3D7_07_v3	Chappell_et_al_5UTR_based_on_TSO_3D7_IDC	5UTR	864814	865515	.	-	.	Parent=PF3D7_0719800
Pf3D7_07_v3	Chappell_et_al_5UTR_based_on_TSO_3D7_IDC	5UTR	865843	865926	.	+	.	Parent=PF3D7_0719900
Pf3D7_07_v3	Chappell_et_al_5UTR_based_on_TSO_3D7_IDC	5UTR	876586	876794	.	+	.	Parent=PF3D7_0720000
Pf3D7_07_v3	Chappell_et_al_5UTR_based_on_TSO_3D7_IDC	5UTR	878633	879211	.	-	.	Parent=PF3D7_0720100
Pf3D7_07_v3	Chappell_et_al_5UTR_based_on_TSO_3D7_IDC	5UTR	882474	882935	.	+	.	Parent=PF3D7_0720400
Pf3D7_07_v3	Chappell_et_al_5UTR_based_on_TSO_3D7_IDC	5UTR	885994	886345	.	+	.	Parent=PF3D7_0720500
Pf3D7_07_v3	Chappell_et_al_5UTR_based_on_TSO_3D7_IDC	5UTR	889379	889777	.	-	.	Parent=PF3D7_0720600
Pf3D7_07_v3	Chappell_et_al_5UTR_based_on_TSO_3D7_IDC	5UTR	890034	891682	.	+	.	Parent=PF3D7_0720700
Pf3D7_07_v3	Chappell_et_al_5UTR_based_on_TSO_3D7_IDC	5UTR	899676	899750	.	+	.	Parent=PF3D7_0720800
Pf3D7_07_v3	Chappell_et_al_5UTR_based_on_TSO_3D7_IDC	5UTR	901371	901548	.	+	.	Parent=PF3D7_0720900
Pf3D7_07_v3	Chappell_et_al_5UTR_based_on_TSO_3D7_IDC	5UTR	903657	904142	.	+	.	Parent=PF3D7_0721000
Pf3D7_07_v3	Chappell_et_al_5UTR_based_on_TSO_3D7_IDC	5UTR	915814	916433	.	+	.	Parent=PF3D7_0721100
Pf3D7_07_v3	Chappell_et_al_5UTR_based_on_TSO_3D7_IDC	5UTR	921613	922284	.	+	.	Parent=PF3D7_0721300
Pf3D7_07_v3	Chappell_et_al_5UTR_based_on_TSO_3D7_IDC	5UTR	926225	926691	.	+	.	Parent=PF3D7_0721400
Pf3D7_07_v3	Chappell_et_al_5UTR_based_on_TSO_3D7_IDC	5UTR	932165	932860	.	-	.	Parent=PF3D7_0721600
Pf3D7_07_v3	Chappell_et_al_5UTR_based_on_TSO_3D7_IDC	5UTR	937922	938278	.	+	.	Parent=PF3D7_0721800
Pf3D7_07_v3	Chappell_et_al_5UTR_based_on_TSO_3D7_IDC	5UTR	940251	941281	.	-	.	Parent=PF3D7_0721900
Pf3D7_07_v3	Chappell_et_al_5UTR_based_on_TSO_3D7_IDC	5UTR	941394	941775	.	+	.	Parent=PF3D7_0722000
Pf3D7_07_v3	Chappell_et_al_5UTR_based_on_TSO_3D7_IDC	5UTR	943722	944022	.	+	.	Parent=PF3D7_0722100
Pf3D7_07_v3	Chappell_et_al_5UTR_based_on_TSO_3D7_IDC	5UTR	946126	946362	.	+	.	Parent=PF3D7_0722200
Pf3D7_07_v3	Chappell_et_al_5UTR_based_on_TSO_3D7_IDC	5UTR	954503	954783	.	+	.	Parent=PF3D7_0722400
Pf3D7_07_v3	Chappell_et_al_5UTR_based_on_TSO_3D7_IDC	5UTR	958018	958390	.	-	.	Parent=PF3D7_0722500
Pf3D7_07_v3	Chappell_et_al_5UTR_based_on_TSO_3D7_IDC	5UTR	960695	961361	.	-	.	Parent=PF3D7_0722600
Pf3D7_07_v3	Chappell_et_al_5UTR_based_on_TSO_3D7_IDC	5UTR	961742	962030	.	+	.	Parent=PF3D7_0722700
Pf3D7_07_v3	Chappell_et_al_5UTR_based_on_TSO_3D7_IDC	5UTR	967783	968054	.	-	.	Parent=PF3D7_0722900
Pf3D7_07_v3	Chappell_et_al_5UTR_based_on_TSO_3D7_IDC	5UTR	969736	969901	.	-	.	Parent=PF3D7_0723000
Pf3D7_07_v3	Chappell_et_al_5UTR_based_on_TSO_3D7_IDC	5UTR	983189	983697	.	-	.	Parent=PF3D7_0723400
Pf3D7_07_v3	Chappell_et_al_5UTR_based_on_TSO_3D7_IDC	5UTR	986214	986597	.	+	.	Parent=PF3D7_0723600
Pf3D7_07_v3	Chappell_et_al_5UTR_based_on_TSO_3D7_IDC	5UTR	992288	993231	.	+	.	Parent=PF3D7_0723800
Pf3D7_07_v3	Chappell_et_al_5UTR_based_on_TSO_3D7_IDC	5UTR	1004747	1005253	.	-	.	Parent=PF3D7_0723900
Pf3D7_07_v3	Chappell_et_al_5UTR_based_on_TSO_3D7_IDC	5UTR	1016450	1017973	.	-	.	Parent=PF3D7_0724100
Pf3D7_07_v3	Chappell_et_al_5UTR_based_on_TSO_3D7_IDC	5UTR	1020668	1020832	.	-	.	Parent=PF3D7_0724200
Pf3D7_07_v3	Chappell_et_al_5UTR_based_on_TSO_3D7_IDC	5UTR	1021105	1021507	.	+	.	Parent=PF3D7_0724300
Pf3D7_07_v3	Chappell_et_al_5UTR_based_on_TSO_3D7_IDC	5UTR	1033078	1033448	.	-	.	Parent=PF3D7_0724600
Pf3D7_07_v3	Chappell_et_al_5UTR_based_on_TSO_3D7_IDC	5UTR	1046110	1046847	.	-	.	Parent=PF3D7_0724700
Pf3D7_07_v3	Chappell_et_al_5UTR_based_on_TSO_3D7_IDC	5UTR	1062977	1063531	.	-	.	Parent=PF3D7_0725000
Pf3D7_07_v3	Chappell_et_al_5UTR_based_on_TSO_3D7_IDC	5UTR	1064285	1065251	.	+	.	Parent=PF3D7_0725100
Pf3D7_07_v3	Chappell_et_al_5UTR_based_on_TSO_3D7_IDC	5UTR	1070671	1070979	.	+	.	Parent=PF3D7_0725200
Pf3D7_07_v3	Chappell_et_al_5UTR_based_on_TSO_3D7_IDC	5UTR	1074755	1075122	.	-	.	Parent=PF3D7_0725300
Pf3D7_07_v3	Chappell_et_al_5UTR_based_on_TSO_3D7_IDC	5UTR	1078903	1079014	.	+	.	Parent=PF3D7_0725400
Pf3D7_07_v3	Chappell_et_al_5UTR_based_on_TSO_3D7_IDC	5UTR	1096123	1097319	.	-	.	Parent=PF3D7_0726100
Pf3D7_07_v3	Chappell_et_al_5UTR_based_on_TSO_3D7_IDC	5UTR	1099339	1100133	.	+	.	Parent=PF3D7_0726200
Pf3D7_07_v3	Chappell_et_al_5UTR_based_on_TSO_3D7_IDC	5UTR	1136578	1137812	.	-	.	Parent=PF3D7_0726500
Pf3D7_07_v3	Chappell_et_al_5UTR_based_on_TSO_3D7_IDC	5UTR	1143816	1143910	.	-	.	Parent=PF3D7_0726700
Pf3D7_07_v3	Chappell_et_al_5UTR_based_on_TSO_3D7_IDC	5UTR	1145271	1145647	.	+	.	Parent=PF3D7_0726900
Pf3D7_07_v3	Chappell_et_al_5UTR_based_on_TSO_3D7_IDC	5UTR	1151059	1151551	.	-	.	Parent=PF3D7_0727000
Pf3D7_07_v3	Chappell_et_al_5UTR_based_on_TSO_3D7_IDC	5UTR	1155356	1155837	.	-	.	Parent=PF3D7_0727100
Pf3D7_07_v3	Chappell_et_al_5UTR_based_on_TSO_3D7_IDC	5UTR	1161821	1162231	.	-	.	Parent=PF3D7_0727300
Pf3D7_07_v3	Chappell_et_al_5UTR_based_on_TSO_3D7_IDC	5UTR	1162517	1162709	.	+	.	Parent=PF3D7_0727400
Pf3D7_07_v3	Chappell_et_al_5UTR_based_on_TSO_3D7_IDC	5UTR	1166579	1166868	.	-	.	Parent=PF3D7_0727500
Pf3D7_07_v3	Chappell_et_al_5UTR_based_on_TSO_3D7_IDC	5UTR	1167275	1167440	.	+	.	Parent=PF3D7_0727600
Pf3D7_07_v3	Chappell_et_al_5UTR_based_on_TSO_3D7_IDC	5UTR	1175178	1175943	.	+	.	Parent=PF3D7_0727800
Pf3D7_07_v3	Chappell_et_al_5UTR_based_on_TSO_3D7_IDC	5UTR	1183959	1184400	.	+	.	Parent=PF3D7_0727900
Pf3D7_07_v3	Chappell_et_al_5UTR_based_on_TSO_3D7_IDC	5UTR	1192290	1192662	.	-	.	Parent=PF3D7_0728000
Pf3D7_07_v3	Chappell_et_al_5UTR_based_on_TSO_3D7_IDC	5UTR	1214477	1214675	.	-	.	Parent=PF3D7_0728300
Pf3D7_07_v3	Chappell_et_al_5UTR_based_on_TSO_3D7_IDC	5UTR	1215159	1215173	.	+	.	Parent=PF3D7_0728400
Pf3D7_07_v3	Chappell_et_al_5UTR_based_on_TSO_3D7_IDC	5UTR	1217847	1218425	.	+	.	Parent=PF3D7_0728600
Pf3D7_07_v3	Chappell_et_al_5UTR_based_on_TSO_3D7_IDC	5UTR	1228715	1229793	.	-	.	Parent=PF3D7_0728700
Pf3D7_07_v3	Chappell_et_al_5UTR_based_on_TSO_3D7_IDC	5UTR	1230214	1230588	.	+	.	Parent=PF3D7_0728800
Pf3D7_07_v3	Chappell_et_al_5UTR_based_on_TSO_3D7_IDC	5UTR	1234673	1234953	.	-	.	Parent=PF3D7_0728900
Pf3D7_07_v3	Chappell_et_al_5UTR_based_on_TSO_3D7_IDC	5UTR	1238050	1238445	.	+	.	Parent=PF3D7_0729100
Pf3D7_07_v3	Chappell_et_al_5UTR_based_on_TSO_3D7_IDC	5UTR	1251504	1251795	.	-	.	Parent=PF3D7_0729300
Pf3D7_07_v3	Chappell_et_al_5UTR_based_on_TSO_3D7_IDC	5UTR	1252323	1252846	.	+	.	Parent=PF3D7_0729400
Pf3D7_07_v3	Chappell_et_al_5UTR_based_on_TSO_3D7_IDC	5UTR	1254972	1255370	.	+	.	Parent=PF3D7_0729500
Pf3D7_07_v3	Chappell_et_al_5UTR_based_on_TSO_3D7_IDC	5UTR	1263217	1264444	.	+	.	Parent=PF3D7_0729800
Pf3D7_07_v3	Chappell_et_al_5UTR_based_on_TSO_3D7_IDC	5UTR	1282701	1282912	.	+	.	Parent=PF3D7_0730100
Pf3D7_07_v3	Chappell_et_al_5UTR_based_on_TSO_3D7_IDC	5UTR	1289400	1290133	.	-	.	Parent=PF3D7_0730200
Pf3D7_07_v3	Chappell_et_al_5UTR_based_on_TSO_3D7_IDC	5UTR	1303000	1304346	.	+	.	Parent=PF3D7_0730400
Pf3D7_07_v3	Chappell_et_al_5UTR_based_on_TSO_3D7_IDC	5UTR	1314216	1315344	.	-	.	Parent=PF3D7_0730500
Pf3D7_07_v3	Chappell_et_al_5UTR_based_on_TSO_3D7_IDC	5UTR	1320908	1321305	.	+	.	Parent=PF3D7_0730800
Pf3D7_07_v3	Chappell_et_al_5UTR_based_on_TSO_3D7_IDC	5UTR	1324459	1325374	.	+	.	Parent=PF3D7_0730900
Pf3D7_07_v3	Chappell_et_al_5UTR_based_on_TSO_3D7_IDC	5UTR	1337854	1338958	.	+	.	Parent=PF3D7_0731100
Pf3D7_07_v3	Chappell_et_al_5UTR_based_on_TSO_3D7_IDC	5UTR	1343997	1344481	.	-	.	Parent=PF3D7_0731200
Pf3D7_07_v3	Chappell_et_al_5UTR_based_on_TSO_3D7_IDC	5UTR	1348751	1350031	.	+	.	Parent=PF3D7_0731300
Pf3D7_07_v3	Chappell_et_al_5UTR_based_on_TSO_3D7_IDC	5UTR	1357679	1358054	.	+	.	Parent=PF3D7_0731500
Pf3D7_07_v3	Chappell_et_al_5UTR_based_on_TSO_3D7_IDC	5UTR	1366676	1368160	.	+	.	Parent=PF3D7_0731600
Pf3D7_07_v3	Chappell_et_al_5UTR_based_on_TSO_3D7_IDC	5UTR	1376904	1378617	.	+	.	Parent=PF3D7_0731800
Pf3D7_08_v3	Chappell_et_al_5UTR_based_on_TSO_3D7_IDC	5UTR	39034	39612	.	-	.	Parent=PF3D7_0800200
Pf3D7_08_v3	Chappell_et_al_5UTR_based_on_TSO_3D7_IDC	5UTR	40382	40947	.	+	.	Parent=PF3D7_0800300
Pf3D7_08_v3	Chappell_et_al_5UTR_based_on_TSO_3D7_IDC	5UTR	71786	72521	.	-	.	Parent=PF3D7_0800700
Pf3D7_08_v3	Chappell_et_al_5UTR_based_on_TSO_3D7_IDC	5UTR	88423	89039	.	-	.	Parent=PF3D7_0801000
Pf3D7_08_v3	Chappell_et_al_5UTR_based_on_TSO_3D7_IDC	5UTR	108243	108438	.	-	.	Parent=PF3D7_0801500
Pf3D7_08_v3	Chappell_et_al_5UTR_based_on_TSO_3D7_IDC	5UTR	111722	112298	.	+	.	Parent=PF3D7_0801700
Pf3D7_08_v3	Chappell_et_al_5UTR_based_on_TSO_3D7_IDC	5UTR	122068	123517	.	-	.	Parent=PF3D7_0801800
Pf3D7_08_v3	Chappell_et_al_5UTR_based_on_TSO_3D7_IDC	5UTR	126748	128848	.	+	.	Parent=PF3D7_0801900
Pf3D7_08_v3	Chappell_et_al_5UTR_based_on_TSO_3D7_IDC	5UTR	145649	146088	.	+	.	Parent=PF3D7_0802000
Pf3D7_08_v3	Chappell_et_al_5UTR_based_on_TSO_3D7_IDC	5UTR	165149	165415	.	+	.	Parent=PF3D7_0802200
Pf3D7_08_v3	Chappell_et_al_5UTR_based_on_TSO_3D7_IDC	5UTR	170435	170983	.	-	.	Parent=PF3D7_0802300
Pf3D7_08_v3	Chappell_et_al_5UTR_based_on_TSO_3D7_IDC	5UTR	171281	171864	.	+	.	Parent=PF3D7_0802400
Pf3D7_08_v3	Chappell_et_al_5UTR_based_on_TSO_3D7_IDC	5UTR	178907	179607	.	-	.	Parent=PF3D7_0802500
Pf3D7_08_v3	Chappell_et_al_5UTR_based_on_TSO_3D7_IDC	5UTR	191561	191975	.	+	.	Parent=PF3D7_0802800
Pf3D7_08_v3	Chappell_et_al_5UTR_based_on_TSO_3D7_IDC	5UTR	196297	196580	.	+	.	Parent=PF3D7_0803000
Pf3D7_08_v3	Chappell_et_al_5UTR_based_on_TSO_3D7_IDC	5UTR	202919	203503	.	-	.	Parent=PF3D7_0803100
Pf3D7_08_v3	Chappell_et_al_5UTR_based_on_TSO_3D7_IDC	5UTR	206662	207791	.	-	.	Parent=PF3D7_0803200
Pf3D7_08_v3	Chappell_et_al_5UTR_based_on_TSO_3D7_IDC	5UTR	211207	212251	.	+	.	Parent=PF3D7_0803400
Pf3D7_08_v3	Chappell_et_al_5UTR_based_on_TSO_3D7_IDC	5UTR	223229	223761	.	+	.	Parent=PF3D7_0803600
Pf3D7_08_v3	Chappell_et_al_5UTR_based_on_TSO_3D7_IDC	5UTR	230968	231397	.	+	.	Parent=PF3D7_0803700
Pf3D7_08_v3	Chappell_et_al_5UTR_based_on_TSO_3D7_IDC	5UTR	234427	234836	.	-	.	Parent=PF3D7_0803800
Pf3D7_08_v3	Chappell_et_al_5UTR_based_on_TSO_3D7_IDC	5UTR	236977	237852	.	+	.	Parent=PF3D7_0804000
Pf3D7_08_v3	Chappell_et_al_5UTR_based_on_TSO_3D7_IDC	5UTR	241900	242102	.	+	.	Parent=PF3D7_0804300
Pf3D7_08_v3	Chappell_et_al_5UTR_based_on_TSO_3D7_IDC	5UTR	245244	245710	.	+	.	Parent=PF3D7_0804400
Pf3D7_08_v3	Chappell_et_al_5UTR_based_on_TSO_3D7_IDC	5UTR	248689	250082	.	+	.	Parent=PF3D7_0804500
Pf3D7_08_v3	Chappell_et_al_5UTR_based_on_TSO_3D7_IDC	5UTR	270697	271138	.	-	.	Parent=PF3D7_0804600
Pf3D7_08_v3	Chappell_et_al_5UTR_based_on_TSO_3D7_IDC	5UTR	278211	278380	.	+	.	Parent=PF3D7_0804800
Pf3D7_08_v3	Chappell_et_al_5UTR_based_on_TSO_3D7_IDC	5UTR	284523	284844	.	-	.	Parent=PF3D7_0805000
Pf3D7_08_v3	Chappell_et_al_5UTR_based_on_TSO_3D7_IDC	5UTR	290633	290901	.	+	.	Parent=PF3D7_0805200
Pf3D7_08_v3	Chappell_et_al_5UTR_based_on_TSO_3D7_IDC	5UTR	296872	297205	.	-	.	Parent=PF3D7_0805300
Pf3D7_08_v3	Chappell_et_al_5UTR_based_on_TSO_3D7_IDC	5UTR	304597	304778	.	-	.	Parent=PF3D7_0805400
Pf3D7_08_v3	Chappell_et_al_5UTR_based_on_TSO_3D7_IDC	5UTR	308550	309983	.	-	.	Parent=PF3D7_0805500
Pf3D7_08_v3	Chappell_et_al_5UTR_based_on_TSO_3D7_IDC	5UTR	311574	312033	.	+	.	Parent=PF3D7_0805600
Pf3D7_08_v3	Chappell_et_al_5UTR_based_on_TSO_3D7_IDC	5UTR	330005	330144	.	-	.	Parent=PF3D7_0806000
Pf3D7_08_v3	Chappell_et_al_5UTR_based_on_TSO_3D7_IDC	5UTR	330414	330650	.	+	.	Parent=PF3D7_0806100
Pf3D7_08_v3	Chappell_et_al_5UTR_based_on_TSO_3D7_IDC	5UTR	333104	333378	.	+	.	Parent=PF3D7_0806200
Pf3D7_08_v3	Chappell_et_al_5UTR_based_on_TSO_3D7_IDC	5UTR	344025	344287	.	+	.	Parent=PF3D7_0806400
Pf3D7_08_v3	Chappell_et_al_5UTR_based_on_TSO_3D7_IDC	5UTR	347455	348430	.	-	.	Parent=PF3D7_0806500
Pf3D7_08_v3	Chappell_et_al_5UTR_based_on_TSO_3D7_IDC	5UTR	353704	354471	.	+	.	Parent=PF3D7_0806700
Pf3D7_08_v3	Chappell_et_al_5UTR_based_on_TSO_3D7_IDC	5UTR	366422	367226	.	-	.	Parent=PF3D7_0806800
Pf3D7_08_v3	Chappell_et_al_5UTR_based_on_TSO_3D7_IDC	5UTR	369747	370175	.	-	.	Parent=PF3D7_0806900
Pf3D7_08_v3	Chappell_et_al_5UTR_based_on_TSO_3D7_IDC	5UTR	369214	370783	.	+	.	Parent=PF3D7_0807000
Pf3D7_08_v3	Chappell_et_al_5UTR_based_on_TSO_3D7_IDC	5UTR	381220	381563	.	+	.	Parent=PF3D7_0807300
Pf3D7_08_v3	Chappell_et_al_5UTR_based_on_TSO_3D7_IDC	5UTR	383701	384297	.	+	.	Parent=PF3D7_0807400
Pf3D7_08_v3	Chappell_et_al_5UTR_based_on_TSO_3D7_IDC	5UTR	386728	387218	.	+	.	Parent=PF3D7_0807500
Pf3D7_08_v3	Chappell_et_al_5UTR_based_on_TSO_3D7_IDC	5UTR	394260	394584	.	-	.	Parent=PF3D7_0807600
Pf3D7_08_v3	Chappell_et_al_5UTR_based_on_TSO_3D7_IDC	5UTR	401361	402084	.	-	.	Parent=PF3D7_0807800
Pf3D7_08_v3	Chappell_et_al_5UTR_based_on_TSO_3D7_IDC	5UTR	401758	402594	.	+	.	Parent=PF3D7_0807900
Pf3D7_08_v3	Chappell_et_al_5UTR_based_on_TSO_3D7_IDC	5UTR	409505	409935	.	+	.	Parent=PF3D7_0808100
Pf3D7_08_v3	Chappell_et_al_5UTR_based_on_TSO_3D7_IDC	5UTR	418066	418779	.	-	.	Parent=PF3D7_0808200
Pf3D7_08_v3	Chappell_et_al_5UTR_based_on_TSO_3D7_IDC	5UTR	419974	421492	.	+	.	Parent=PF3D7_0808300
Pf3D7_08_v3	Chappell_et_al_5UTR_based_on_TSO_3D7_IDC	5UTR	423322	423526	.	+	.	Parent=PF3D7_0808400
Pf3D7_08_v3	Chappell_et_al_5UTR_based_on_TSO_3D7_IDC	5UTR	475493	475572	.	+	.	Parent=PF3D7_0809400
Pf3D7_08_v3	Chappell_et_al_5UTR_based_on_TSO_3D7_IDC	5UTR	478827	479045	.	-	.	Parent=PF3D7_0809500
Pf3D7_08_v3	Chappell_et_al_5UTR_based_on_TSO_3D7_IDC	5UTR	497383	498647	.	-	.	Parent=PF3D7_0809600
Pf3D7_08_v3	Chappell_et_al_5UTR_based_on_TSO_3D7_IDC	5UTR	536620	537033	.	-	.	Parent=PF3D7_0810500
Pf3D7_08_v3	Chappell_et_al_5UTR_based_on_TSO_3D7_IDC	5UTR	541034	541970	.	+	.	Parent=PF3D7_0810600
Pf3D7_08_v3	Chappell_et_al_5UTR_based_on_TSO_3D7_IDC	5UTR	547913	548199	.	+	.	Parent=PF3D7_0810800
Pf3D7_08_v3	Chappell_et_al_5UTR_based_on_TSO_3D7_IDC	5UTR	552429	552889	.	-	.	Parent=PF3D7_0810900
Pf3D7_08_v3	Chappell_et_al_5UTR_based_on_TSO_3D7_IDC	5UTR	554148	554436	.	+	.	Parent=PF3D7_0811000
Pf3D7_08_v3	Chappell_et_al_5UTR_based_on_TSO_3D7_IDC	5UTR	559507	560035	.	-	.	Parent=PF3D7_0811100
Pf3D7_08_v3	Chappell_et_al_5UTR_based_on_TSO_3D7_IDC	5UTR	560289	560743	.	+	.	Parent=PF3D7_0811200
Pf3D7_08_v3	Chappell_et_al_5UTR_based_on_TSO_3D7_IDC	5UTR	565915	567823	.	+	.	Parent=PF3D7_0811300
Pf3D7_08_v3	Chappell_et_al_5UTR_based_on_TSO_3D7_IDC	5UTR	575453	575985	.	+	.	Parent=PF3D7_0811400
Pf3D7_08_v3	Chappell_et_al_5UTR_based_on_TSO_3D7_IDC	5UTR	578973	579482	.	+	.	Parent=PF3D7_0811500
Pf3D7_08_v3	Chappell_et_al_5UTR_based_on_TSO_3D7_IDC	5UTR	588268	589820	.	+	.	Parent=PF3D7_0811700
Pf3D7_08_v3	Chappell_et_al_5UTR_based_on_TSO_3D7_IDC	5UTR	595920	596189	.	+	.	Parent=PF3D7_0811900
Pf3D7_08_v3	Chappell_et_al_5UTR_based_on_TSO_3D7_IDC	5UTR	604524	604922	.	+	.	Parent=PF3D7_0812100
Pf3D7_08_v3	Chappell_et_al_5UTR_based_on_TSO_3D7_IDC	5UTR	623443	623932	.	-	.	Parent=PF3D7_0812400
Pf3D7_08_v3	Chappell_et_al_5UTR_based_on_TSO_3D7_IDC	5UTR	628946	629404	.	-	.	Parent=PF3D7_0812500
Pf3D7_08_v3	Chappell_et_al_5UTR_based_on_TSO_3D7_IDC	5UTR	632230	633128	.	-	.	Parent=PF3D7_0812600
Pf3D7_08_v3	Chappell_et_al_5UTR_based_on_TSO_3D7_IDC	5UTR	633083	633989	.	+	.	Parent=PF3D7_0812700
Pf3D7_08_v3	Chappell_et_al_5UTR_based_on_TSO_3D7_IDC	5UTR	641459	642481	.	-	.	Parent=PF3D7_0812900
Pf3D7_08_v3	Chappell_et_al_5UTR_based_on_TSO_3D7_IDC	5UTR	644886	646061	.	-	.	Parent=PF3D7_0813000
Pf3D7_08_v3	Chappell_et_al_5UTR_based_on_TSO_3D7_IDC	5UTR	649305	649749	.	-	.	Parent=PF3D7_0813100
Pf3D7_08_v3	Chappell_et_al_5UTR_based_on_TSO_3D7_IDC	5UTR	655879	656077	.	+	.	Parent=PF3D7_0813300
Pf3D7_08_v3	Chappell_et_al_5UTR_based_on_TSO_3D7_IDC	5UTR	662096	663202	.	-	.	Parent=PF3D7_0813400
Pf3D7_08_v3	Chappell_et_al_5UTR_based_on_TSO_3D7_IDC	5UTR	669209	669540	.	+	.	Parent=PF3D7_0813600
Pf3D7_08_v3	Chappell_et_al_5UTR_based_on_TSO_3D7_IDC	5UTR	675417	675715	.	-	.	Parent=PF3D7_0813700
Pf3D7_08_v3	Chappell_et_al_5UTR_based_on_TSO_3D7_IDC	5UTR	678726	679197	.	-	.	Parent=PF3D7_0813900
Pf3D7_08_v3	Chappell_et_al_5UTR_based_on_TSO_3D7_IDC	5UTR	680327	680956	.	+	.	Parent=PF3D7_0814000
Pf3D7_08_v3	Chappell_et_al_5UTR_based_on_TSO_3D7_IDC	5UTR	683573	684966	.	-	.	Parent=PF3D7_0814100
Pf3D7_08_v3	Chappell_et_al_5UTR_based_on_TSO_3D7_IDC	5UTR	685780	687339	.	+	.	Parent=PF3D7_0814200
Pf3D7_08_v3	Chappell_et_al_5UTR_based_on_TSO_3D7_IDC	5UTR	694144	694489	.	-	.	Parent=PF3D7_0814300
Pf3D7_08_v3	Chappell_et_al_5UTR_based_on_TSO_3D7_IDC	5UTR	699596	700375	.	+	.	Parent=PF3D7_0814500
Pf3D7_08_v3	Chappell_et_al_5UTR_based_on_TSO_3D7_IDC	5UTR	707842	708227	.	+	.	Parent=PF3D7_0814900
Pf3D7_08_v3	Chappell_et_al_5UTR_based_on_TSO_3D7_IDC	5UTR	710601	710883	.	-	.	Parent=PF3D7_0815000
Pf3D7_08_v3	Chappell_et_al_5UTR_based_on_TSO_3D7_IDC	5UTR	715615	717112	.	+	.	Parent=PF3D7_0815200
Pf3D7_08_v3	Chappell_et_al_5UTR_based_on_TSO_3D7_IDC	5UTR	721325	721927	.	+	.	Parent=PF3D7_0815300
Pf3D7_08_v3	Chappell_et_al_5UTR_based_on_TSO_3D7_IDC	5UTR	727107	727661	.	+	.	Parent=PF3D7_0815500
Pf3D7_08_v3	Chappell_et_al_5UTR_based_on_TSO_3D7_IDC	5UTR	732188	732604	.	-	.	Parent=PF3D7_0815600
Pf3D7_08_v3	Chappell_et_al_5UTR_based_on_TSO_3D7_IDC	5UTR	741182	741736	.	-	.	Parent=PF3D7_0815800
Pf3D7_08_v3	Chappell_et_al_5UTR_based_on_TSO_3D7_IDC	5UTR	743323	743504	.	+	.	Parent=PF3D7_0815900
Pf3D7_08_v3	Chappell_et_al_5UTR_based_on_TSO_3D7_IDC	5UTR	747489	748053	.	-	.	Parent=PF3D7_0816000
Pf3D7_08_v3	Chappell_et_al_5UTR_based_on_TSO_3D7_IDC	5UTR	748414	748652	.	+	.	Parent=PF3D7_0816100
Pf3D7_08_v3	Chappell_et_al_5UTR_based_on_TSO_3D7_IDC	5UTR	757042	757223	.	+	.	Parent=PF3D7_0816400
Pf3D7_08_v3	Chappell_et_al_5UTR_based_on_TSO_3D7_IDC	5UTR	765331	765729	.	-	.	Parent=PF3D7_0816600
Pf3D7_08_v3	Chappell_et_al_5UTR_based_on_TSO_3D7_IDC	5UTR	779648	780240	.	-	.	Parent=PF3D7_0817200
Pf3D7_08_v3	Chappell_et_al_5UTR_based_on_TSO_3D7_IDC	5UTR	797807	798707	.	-	.	Parent=PF3D7_0817400
Pf3D7_08_v3	Chappell_et_al_5UTR_based_on_TSO_3D7_IDC	5UTR	798460	798776	.	+	.	Parent=PF3D7_0817500
Pf3D7_08_v3	Chappell_et_al_5UTR_based_on_TSO_3D7_IDC	5UTR	804035	804380	.	-	.	Parent=PF3D7_0817600
Pf3D7_08_v3	Chappell_et_al_5UTR_based_on_TSO_3D7_IDC	5UTR	813466	813942	.	-	.	Parent=PF3D7_0817700
Pf3D7_08_v3	Chappell_et_al_5UTR_based_on_TSO_3D7_IDC	5UTR	814994	815149	.	+	.	Parent=PF3D7_0817800
Pf3D7_08_v3	Chappell_et_al_5UTR_based_on_TSO_3D7_IDC	5UTR	817103	818203	.	-	.	Parent=PF3D7_0817900
Pf3D7_08_v3	Chappell_et_al_5UTR_based_on_TSO_3D7_IDC	5UTR	819190	821333	.	+	.	Parent=PF3D7_0818000
Pf3D7_08_v3	Chappell_et_al_5UTR_based_on_TSO_3D7_IDC	5UTR	823950	824563	.	+	.	Parent=PF3D7_0818100
Pf3D7_08_v3	Chappell_et_al_5UTR_based_on_TSO_3D7_IDC	5UTR	829670	830005	.	+	.	Parent=PF3D7_0818200
Pf3D7_08_v3	Chappell_et_al_5UTR_based_on_TSO_3D7_IDC	5UTR	841541	842316	.	+	.	Parent=PF3D7_0818500
Pf3D7_08_v3	Chappell_et_al_5UTR_based_on_TSO_3D7_IDC	5UTR	852948	854422	.	-	.	Parent=PF3D7_0818700
Pf3D7_08_v3	Chappell_et_al_5UTR_based_on_TSO_3D7_IDC	5UTR	856743	857290	.	-	.	Parent=PF3D7_0818800
Pf3D7_08_v3	Chappell_et_al_5UTR_based_on_TSO_3D7_IDC	5UTR	859417	860383	.	+	.	Parent=PF3D7_0818900
Pf3D7_08_v3	Chappell_et_al_5UTR_based_on_TSO_3D7_IDC	5UTR	868138	869016	.	-	.	Parent=PF3D7_0819000
Pf3D7_08_v3	Chappell_et_al_5UTR_based_on_TSO_3D7_IDC	5UTR	869017	869561	.	+	.	Parent=PF3D7_0819100
Pf3D7_08_v3	Chappell_et_al_5UTR_based_on_TSO_3D7_IDC	5UTR	874202	874366	.	+	.	Parent=PF3D7_0819300
Pf3D7_08_v3	Chappell_et_al_5UTR_based_on_TSO_3D7_IDC	5UTR	881210	881589	.	+	.	Parent=PF3D7_0819500
Pf3D7_08_v3	Chappell_et_al_5UTR_based_on_TSO_3D7_IDC	5UTR	886137	887372	.	-	.	Parent=PF3D7_0819600
Pf3D7_08_v3	Chappell_et_al_5UTR_based_on_TSO_3D7_IDC	5UTR	910717	910854	.	-	.	Parent=PF3D7_0820100
Pf3D7_08_v3	Chappell_et_al_5UTR_based_on_TSO_3D7_IDC	5UTR	914250	914776	.	-	.	Parent=PF3D7_0820200
Pf3D7_08_v3	Chappell_et_al_5UTR_based_on_TSO_3D7_IDC	5UTR	917467	919054	.	+	.	Parent=PF3D7_0820300
Pf3D7_08_v3	Chappell_et_al_5UTR_based_on_TSO_3D7_IDC	5UTR	924751	925112	.	+	.	Parent=PF3D7_0820500
Pf3D7_08_v3	Chappell_et_al_5UTR_based_on_TSO_3D7_IDC	5UTR	928734	929144	.	+	.	Parent=PF3D7_0820600
Pf3D7_08_v3	Chappell_et_al_5UTR_based_on_TSO_3D7_IDC	5UTR	931929	932320	.	+	.	Parent=PF3D7_0820700
Pf3D7_08_v3	Chappell_et_al_5UTR_based_on_TSO_3D7_IDC	5UTR	938877	939015	.	-	.	Parent=PF3D7_0820800
Pf3D7_08_v3	Chappell_et_al_5UTR_based_on_TSO_3D7_IDC	5UTR	946994	948744	.	+	.	Parent=PF3D7_0821000
Pf3D7_08_v3	Chappell_et_al_5UTR_based_on_TSO_3D7_IDC	5UTR	952573	953447	.	+	.	Parent=PF3D7_0821100
Pf3D7_08_v3	Chappell_et_al_5UTR_based_on_TSO_3D7_IDC	5UTR	957254	957497	.	+	.	Parent=PF3D7_0821200
Pf3D7_08_v3	Chappell_et_al_5UTR_based_on_TSO_3D7_IDC	5UTR	961741	962147	.	-	.	Parent=PF3D7_0821300
Pf3D7_08_v3	Chappell_et_al_5UTR_based_on_TSO_3D7_IDC	5UTR	964859	965821	.	+	.	Parent=PF3D7_0821400
Pf3D7_08_v3	Chappell_et_al_5UTR_based_on_TSO_3D7_IDC	5UTR	968741	969116	.	-	.	Parent=PF3D7_0821500
Pf3D7_08_v3	Chappell_et_al_5UTR_based_on_TSO_3D7_IDC	5UTR	973017	973585	.	+	.	Parent=PF3D7_0821700
Pf3D7_08_v3	Chappell_et_al_5UTR_based_on_TSO_3D7_IDC	5UTR	978189	978387	.	-	.	Parent=PF3D7_0821900
Pf3D7_08_v3	Chappell_et_al_5UTR_based_on_TSO_3D7_IDC	5UTR	978558	978797	.	+	.	Parent=PF3D7_0822000
Pf3D7_08_v3	Chappell_et_al_5UTR_based_on_TSO_3D7_IDC	5UTR	981723	982066	.	-	.	Parent=PF3D7_0822100
Pf3D7_08_v3	Chappell_et_al_5UTR_based_on_TSO_3D7_IDC	5UTR	988764	989072	.	-	.	Parent=PF3D7_0822300
Pf3D7_08_v3	Chappell_et_al_5UTR_based_on_TSO_3D7_IDC	5UTR	1005412	1005835	.	+	.	Parent=PF3D7_0822800
Pf3D7_08_v3	Chappell_et_al_5UTR_based_on_TSO_3D7_IDC	5UTR	1011308	1011545	.	-	.	Parent=PF3D7_0822900
Pf3D7_08_v3	Chappell_et_al_5UTR_based_on_TSO_3D7_IDC	5UTR	1017377	1017716	.	-	.	Parent=PF3D7_0823000
Pf3D7_08_v3	Chappell_et_al_5UTR_based_on_TSO_3D7_IDC	5UTR	1019269	1019598	.	-	.	Parent=PF3D7_0823100
Pf3D7_08_v3	Chappell_et_al_5UTR_based_on_TSO_3D7_IDC	5UTR	1023847	1024938	.	-	.	Parent=PF3D7_0823200
Pf3D7_08_v3	Chappell_et_al_5UTR_based_on_TSO_3D7_IDC	5UTR	1028473	1028751	.	+	.	Parent=PF3D7_0823300
Pf3D7_08_v3	Chappell_et_al_5UTR_based_on_TSO_3D7_IDC	5UTR	1042328	1042507	.	-	.	Parent=PF3D7_0823700
Pf3D7_08_v3	Chappell_et_al_5UTR_based_on_TSO_3D7_IDC	5UTR	1042975	1043812	.	+	.	Parent=PF3D7_0823800
Pf3D7_08_v3	Chappell_et_al_5UTR_based_on_TSO_3D7_IDC	5UTR	1047134	1047550	.	+	.	Parent=PF3D7_0823900
Pf3D7_08_v3	Chappell_et_al_5UTR_based_on_TSO_3D7_IDC	5UTR	1052571	1052770	.	+	.	Parent=PF3D7_0824100
Pf3D7_08_v3	Chappell_et_al_5UTR_based_on_TSO_3D7_IDC	5UTR	1054797	1055134	.	+	.	Parent=PF3D7_0824200
Pf3D7_08_v3	Chappell_et_al_5UTR_based_on_TSO_3D7_IDC	5UTR	1064062	1064814	.	-	.	Parent=PF3D7_0824400
Pf3D7_08_v3	Chappell_et_al_5UTR_based_on_TSO_3D7_IDC	5UTR	1068431	1068562	.	+	.	Parent=PF3D7_0824600
Pf3D7_08_v3	Chappell_et_al_5UTR_based_on_TSO_3D7_IDC	5UTR	1075417	1075799	.	+	.	Parent=PF3D7_0824800
Pf3D7_08_v3	Chappell_et_al_5UTR_based_on_TSO_3D7_IDC	5UTR	1082992	1083404	.	-	.	Parent=PF3D7_0824900
Pf3D7_08_v3	Chappell_et_al_5UTR_based_on_TSO_3D7_IDC	5UTR	1093440	1093689	.	+	.	Parent=PF3D7_0825200
Pf3D7_08_v3	Chappell_et_al_5UTR_based_on_TSO_3D7_IDC	5UTR	1096207	1096422	.	+	.	Parent=PF3D7_0825400
Pf3D7_08_v3	Chappell_et_al_5UTR_based_on_TSO_3D7_IDC	5UTR	1098049	1098483	.	+	.	Parent=PF3D7_0825500
Pf3D7_08_v3	Chappell_et_al_5UTR_based_on_TSO_3D7_IDC	5UTR	1105660	1106047	.	+	.	Parent=PF3D7_0825900
Pf3D7_08_v3	Chappell_et_al_5UTR_based_on_TSO_3D7_IDC	5UTR	1139145	1140431	.	-	.	Parent=PF3D7_0826100
Pf3D7_08_v3	Chappell_et_al_5UTR_based_on_TSO_3D7_IDC	5UTR	1144308	1144950	.	-	.	Parent=PF3D7_0826200
Pf3D7_08_v3	Chappell_et_al_5UTR_based_on_TSO_3D7_IDC	5UTR	1145650	1146166	.	+	.	Parent=PF3D7_0826300
Pf3D7_08_v3	Chappell_et_al_5UTR_based_on_TSO_3D7_IDC	5UTR	1151720	1152301	.	+	.	Parent=PF3D7_0826500
Pf3D7_08_v3	Chappell_et_al_5UTR_based_on_TSO_3D7_IDC	5UTR	1158152	1158747	.	-	.	Parent=PF3D7_0826600
Pf3D7_08_v3	Chappell_et_al_5UTR_based_on_TSO_3D7_IDC	5UTR	1161709	1162204	.	-	.	Parent=PF3D7_0826700
Pf3D7_08_v3	Chappell_et_al_5UTR_based_on_TSO_3D7_IDC	5UTR	1192926	1193550	.	-	.	Parent=PF3D7_0827600
Pf3D7_08_v3	Chappell_et_al_5UTR_based_on_TSO_3D7_IDC	5UTR	1208395	1208711	.	-	.	Parent=PF3D7_0827900
Pf3D7_08_v3	Chappell_et_al_5UTR_based_on_TSO_3D7_IDC	5UTR	1215631	1215800	.	-	.	Parent=PF3D7_0828100
Pf3D7_08_v3	Chappell_et_al_5UTR_based_on_TSO_3D7_IDC	5UTR	1215922	1216270	.	+	.	Parent=PF3D7_0828200
Pf3D7_08_v3	Chappell_et_al_5UTR_based_on_TSO_3D7_IDC	5UTR	1225864	1225919	.	-	.	Parent=PF3D7_0828400
Pf3D7_08_v3	Chappell_et_al_5UTR_based_on_TSO_3D7_IDC	5UTR	1228410	1228454	.	-	.	Parent=PF3D7_0828500
Pf3D7_08_v3	Chappell_et_al_5UTR_based_on_TSO_3D7_IDC	5UTR	1232628	1233371	.	+	.	Parent=PF3D7_0828700
Pf3D7_08_v3	Chappell_et_al_5UTR_based_on_TSO_3D7_IDC	5UTR	1239502	1240713	.	-	.	Parent=PF3D7_0828800
Pf3D7_08_v3	Chappell_et_al_5UTR_based_on_TSO_3D7_IDC	5UTR	1242896	1243366	.	-	.	Parent=PF3D7_0828900
Pf3D7_08_v3	Chappell_et_al_5UTR_based_on_TSO_3D7_IDC	5UTR	1244558	1245210	.	+	.	Parent=PF3D7_0829000
Pf3D7_08_v3	Chappell_et_al_5UTR_based_on_TSO_3D7_IDC	5UTR	1251852	1252348	.	+	.	Parent=PF3D7_0829100
Pf3D7_08_v3	Chappell_et_al_5UTR_based_on_TSO_3D7_IDC	5UTR	1254128	1254557	.	+	.	Parent=PF3D7_0829200
Pf3D7_08_v3	Chappell_et_al_5UTR_based_on_TSO_3D7_IDC	5UTR	1256293	1256554	.	+	.	Parent=PF3D7_0829300
Pf3D7_08_v3	Chappell_et_al_5UTR_based_on_TSO_3D7_IDC	5UTR	1259042	1259795	.	-	.	Parent=PF3D7_0829400
Pf3D7_08_v3	Chappell_et_al_5UTR_based_on_TSO_3D7_IDC	5UTR	1268878	1269134	.	+	.	Parent=PF3D7_0829600
Pf3D7_08_v3	Chappell_et_al_5UTR_based_on_TSO_3D7_IDC	5UTR	1293739	1294021	.	+	.	Parent=PF3D7_0830400
Pf3D7_08_v3	Chappell_et_al_5UTR_based_on_TSO_3D7_IDC	5UTR	1298329	1299294	.	-	.	Parent=PF3D7_0830500
Pf3D7_08_v3	Chappell_et_al_5UTR_based_on_TSO_3D7_IDC	5UTR	1302825	1303322	.	+	.	Parent=PF3D7_0830600
Pf3D7_08_v3	Chappell_et_al_5UTR_based_on_TSO_3D7_IDC	5UTR	1306654	1307052	.	+	.	Parent=PF3D7_0830700
Pf3D7_08_v3	Chappell_et_al_5UTR_based_on_TSO_3D7_IDC	5UTR	1309693	1310636	.	+	.	Parent=PF3D7_0830800
Pf3D7_08_v3	Chappell_et_al_5UTR_based_on_TSO_3D7_IDC	5UTR	1318342	1318863	.	-	.	Parent=PF3D7_0830900
Pf3D7_08_v3	Chappell_et_al_5UTR_based_on_TSO_3D7_IDC	5UTR	1332723	1333287	.	+	.	Parent=PF3D7_0831200
Pf3D7_08_v3	Chappell_et_al_5UTR_based_on_TSO_3D7_IDC	5UTR	1338190	1339658	.	+	.	Parent=PF3D7_0831300
Pf3D7_08_v3	Chappell_et_al_5UTR_based_on_TSO_3D7_IDC	5UTR	1345488	1345854	.	-	.	Parent=PF3D7_0831400
Pf3D7_08_v3	Chappell_et_al_5UTR_based_on_TSO_3D7_IDC	5UTR	1352370	1353455	.	+	.	Parent=PF3D7_0831500
Pf3D7_08_v3	Chappell_et_al_5UTR_based_on_TSO_3D7_IDC	5UTR	1357508	1358313	.	+	.	Parent=PF3D7_0831600
Pf3D7_08_v3	Chappell_et_al_5UTR_based_on_TSO_3D7_IDC	5UTR	1367507	1369340	.	-	.	Parent=PF3D7_0831700
Pf3D7_08_v3	Chappell_et_al_5UTR_based_on_TSO_3D7_IDC	5UTR	1375300	1375883	.	-	.	Parent=PF3D7_0831800
Pf3D7_08_v3	Chappell_et_al_5UTR_based_on_TSO_3D7_IDC	5UTR	1391589	1392167	.	+	.	Parent=PF3D7_0832200
Pf3D7_09_v3	Chappell_et_al_5UTR_based_on_TSO_3D7_IDC	5UTR	18124	20079	.	+	.	Parent=PF3D7_0900100
Pf3D7_09_v3	Chappell_et_al_5UTR_based_on_TSO_3D7_IDC	5UTR	82999	83445	.	-	.	Parent=PF3D7_0901700
Pf3D7_09_v3	Chappell_et_al_5UTR_based_on_TSO_3D7_IDC	5UTR	83920	84623	.	+	.	Parent=PF3D7_0901800
Pf3D7_09_v3	Chappell_et_al_5UTR_based_on_TSO_3D7_IDC	5UTR	91296	91954	.	-	.	Parent=PF3D7_0902000
Pf3D7_09_v3	Chappell_et_al_5UTR_based_on_TSO_3D7_IDC	5UTR	100340	101180	.	-	.	Parent=PF3D7_0902200
Pf3D7_09_v3	Chappell_et_al_5UTR_based_on_TSO_3D7_IDC	5UTR	104594	105339	.	-	.	Parent=PF3D7_0902300
Pf3D7_09_v3	Chappell_et_al_5UTR_based_on_TSO_3D7_IDC	5UTR	111330	111910	.	-	.	Parent=PF3D7_0902500
Pf3D7_09_v3	Chappell_et_al_5UTR_based_on_TSO_3D7_IDC	5UTR	115550	116675	.	-	.	Parent=PF3D7_0902600
Pf3D7_09_v3	Chappell_et_al_5UTR_based_on_TSO_3D7_IDC	5UTR	125007	125213	.	-	.	Parent=PF3D7_0902800
Pf3D7_09_v3	Chappell_et_al_5UTR_based_on_TSO_3D7_IDC	5UTR	135588	135802	.	-	.	Parent=PF3D7_0903200
Pf3D7_09_v3	Chappell_et_al_5UTR_based_on_TSO_3D7_IDC	5UTR	138708	140976	.	+	.	Parent=PF3D7_0903300
Pf3D7_09_v3	Chappell_et_al_5UTR_based_on_TSO_3D7_IDC	5UTR	159542	160168	.	-	.	Parent=PF3D7_0903400
Pf3D7_09_v3	Chappell_et_al_5UTR_based_on_TSO_3D7_IDC	5UTR	161959	162768	.	+	.	Parent=PF3D7_0903500
Pf3D7_09_v3	Chappell_et_al_5UTR_based_on_TSO_3D7_IDC	5UTR	175184	175541	.	+	.	Parent=PF3D7_0903700
Pf3D7_09_v3	Chappell_et_al_5UTR_based_on_TSO_3D7_IDC	5UTR	185565	185820	.	+	.	Parent=PF3D7_0903900
Pf3D7_09_v3	Chappell_et_al_5UTR_based_on_TSO_3D7_IDC	5UTR	188623	189340	.	-	.	Parent=PF3D7_0904000
Pf3D7_09_v3	Chappell_et_al_5UTR_based_on_TSO_3D7_IDC	5UTR	195828	196526	.	-	.	Parent=PF3D7_0904100
Pf3D7_09_v3	Chappell_et_al_5UTR_based_on_TSO_3D7_IDC	5UTR	197719	197866	.	+	.	Parent=PF3D7_0904200
Pf3D7_09_v3	Chappell_et_al_5UTR_based_on_TSO_3D7_IDC	5UTR	208726	208992	.	-	.	Parent=PF3D7_0904400
Pf3D7_09_v3	Chappell_et_al_5UTR_based_on_TSO_3D7_IDC	5UTR	209324	210076	.	+	.	Parent=PF3D7_0904500
Pf3D7_09_v3	Chappell_et_al_5UTR_based_on_TSO_3D7_IDC	5UTR	219463	221752	.	-	.	Parent=PF3D7_0904700
Pf3D7_09_v3	Chappell_et_al_5UTR_based_on_TSO_3D7_IDC	5UTR	222087	222270	.	+	.	Parent=PF3D7_0904800
Pf3D7_09_v3	Chappell_et_al_5UTR_based_on_TSO_3D7_IDC	5UTR	232832	233598	.	-	.	Parent=PF3D7_0904900
Pf3D7_09_v3	Chappell_et_al_5UTR_based_on_TSO_3D7_IDC	5UTR	235347	235497	.	-	.	Parent=PF3D7_0905000
Pf3D7_09_v3	Chappell_et_al_5UTR_based_on_TSO_3D7_IDC	5UTR	248861	249708	.	-	.	Parent=PF3D7_0905200
Pf3D7_09_v3	Chappell_et_al_5UTR_based_on_TSO_3D7_IDC	5UTR	274790	275560	.	-	.	Parent=PF3D7_0905400
Pf3D7_09_v3	Chappell_et_al_5UTR_based_on_TSO_3D7_IDC	5UTR	276443	278368	.	+	.	Parent=PF3D7_0905500
Pf3D7_09_v3	Chappell_et_al_5UTR_based_on_TSO_3D7_IDC	5UTR	286641	287288	.	-	.	Parent=PF3D7_0905700
Pf3D7_09_v3	Chappell_et_al_5UTR_based_on_TSO_3D7_IDC	5UTR	287821	289049	.	+	.	Parent=PF3D7_0905800
Pf3D7_09_v3	Chappell_et_al_5UTR_based_on_TSO_3D7_IDC	5UTR	304180	304506	.	-	.	Parent=PF3D7_0906000
Pf3D7_09_v3	Chappell_et_al_5UTR_based_on_TSO_3D7_IDC	5UTR	309040	309446	.	-	.	Parent=PF3D7_0906200
Pf3D7_09_v3	Chappell_et_al_5UTR_based_on_TSO_3D7_IDC	5UTR	309927	310690	.	+	.	Parent=PF3D7_0906300
Pf3D7_09_v3	Chappell_et_al_5UTR_based_on_TSO_3D7_IDC	5UTR	314988	316975	.	-	.	Parent=PF3D7_0906400
Pf3D7_09_v3	Chappell_et_al_5UTR_based_on_TSO_3D7_IDC	5UTR	317034	318310	.	+	.	Parent=PF3D7_0906500
Pf3D7_09_v3	Chappell_et_al_5UTR_based_on_TSO_3D7_IDC	5UTR	334598	334798	.	-	.	Parent=PF3D7_0906800
Pf3D7_09_v3	Chappell_et_al_5UTR_based_on_TSO_3D7_IDC	5UTR	335070	335070	.	+	.	Parent=PF3D7_0906890
Pf3D7_09_v3	Chappell_et_al_5UTR_based_on_TSO_3D7_IDC	5UTR	337343	337563	.	+	.	Parent=PF3D7_0907000
Pf3D7_09_v3	Chappell_et_al_5UTR_based_on_TSO_3D7_IDC	5UTR	345473	345891	.	+	.	Parent=PF3D7_0907200
Pf3D7_09_v3	Chappell_et_al_5UTR_based_on_TSO_3D7_IDC	5UTR	350963	351273	.	-	.	Parent=PF3D7_0907300
Pf3D7_09_v3	Chappell_et_al_5UTR_based_on_TSO_3D7_IDC	5UTR	354724	355236	.	-	.	Parent=PF3D7_0907400
Pf3D7_09_v3	Chappell_et_al_5UTR_based_on_TSO_3D7_IDC	5UTR	357684	358524	.	-	.	Parent=PF3D7_0907500
Pf3D7_09_v3	Chappell_et_al_5UTR_based_on_TSO_3D7_IDC	5UTR	359866	360534	.	+	.	Parent=PF3D7_0907600
Pf3D7_09_v3	Chappell_et_al_5UTR_based_on_TSO_3D7_IDC	5UTR	364909	365612	.	-	.	Parent=PF3D7_0907700
Pf3D7_09_v3	Chappell_et_al_5UTR_based_on_TSO_3D7_IDC	5UTR	366457	366924	.	+	.	Parent=PF3D7_0907800
Pf3D7_09_v3	Chappell_et_al_5UTR_based_on_TSO_3D7_IDC	5UTR	368790	368826	.	-	.	Parent=PF3D7_0907900
Pf3D7_09_v3	Chappell_et_al_5UTR_based_on_TSO_3D7_IDC	5UTR	375587	377183	.	-	.	Parent=PF3D7_0908100
Pf3D7_09_v3	Chappell_et_al_5UTR_based_on_TSO_3D7_IDC	5UTR	385717	385912	.	-	.	Parent=PF3D7_0908300
Pf3D7_09_v3	Chappell_et_al_5UTR_based_on_TSO_3D7_IDC	5UTR	387543	388148	.	+	.	Parent=PF3D7_0908400
Pf3D7_09_v3	Chappell_et_al_5UTR_based_on_TSO_3D7_IDC	5UTR	397844	398043	.	-	.	Parent=PF3D7_0908500
Pf3D7_09_v3	Chappell_et_al_5UTR_based_on_TSO_3D7_IDC	5UTR	400726	401089	.	-	.	Parent=PF3D7_0908600
Pf3D7_09_v3	Chappell_et_al_5UTR_based_on_TSO_3D7_IDC	5UTR	403395	403572	.	-	.	Parent=PF3D7_0908700
Pf3D7_09_v3	Chappell_et_al_5UTR_based_on_TSO_3D7_IDC	5UTR	409666	409830	.	-	.	Parent=PF3D7_0908900
Pf3D7_09_v3	Chappell_et_al_5UTR_based_on_TSO_3D7_IDC	5UTR	414696	415204	.	+	.	Parent=PF3D7_0909100
Pf3D7_09_v3	Chappell_et_al_5UTR_based_on_TSO_3D7_IDC	5UTR	422913	424170	.	+	.	Parent=PF3D7_0909400
Pf3D7_09_v3	Chappell_et_al_5UTR_based_on_TSO_3D7_IDC	5UTR	435374	435435	.	-	.	Parent=PF3D7_0909600
Pf3D7_09_v3	Chappell_et_al_5UTR_based_on_TSO_3D7_IDC	5UTR	440025	440913	.	+	.	Parent=PF3D7_0909700
Pf3D7_09_v3	Chappell_et_al_5UTR_based_on_TSO_3D7_IDC	5UTR	445292	445787	.	+	.	Parent=PF3D7_0909800
Pf3D7_09_v3	Chappell_et_al_5UTR_based_on_TSO_3D7_IDC	5UTR	447315	447927	.	+	.	Parent=PF3D7_0909900
Pf3D7_09_v3	Chappell_et_al_5UTR_based_on_TSO_3D7_IDC	5UTR	461319	462309	.	-	.	Parent=PF3D7_0910100
Pf3D7_09_v3	Chappell_et_al_5UTR_based_on_TSO_3D7_IDC	5UTR	475369	475670	.	+	.	Parent=PF3D7_0910300
Pf3D7_09_v3	Chappell_et_al_5UTR_based_on_TSO_3D7_IDC	5UTR	481359	481792	.	-	.	Parent=PF3D7_0910400
Pf3D7_09_v3	Chappell_et_al_5UTR_based_on_TSO_3D7_IDC	5UTR	488917	489466	.	+	.	Parent=PF3D7_0910600
Pf3D7_09_v3	Chappell_et_al_5UTR_based_on_TSO_3D7_IDC	5UTR	497728	498134	.	-	.	Parent=PF3D7_0910900
Pf3D7_09_v3	Chappell_et_al_5UTR_based_on_TSO_3D7_IDC	5UTR	499956	500182	.	+	.	Parent=PF3D7_0911000
Pf3D7_09_v3	Chappell_et_al_5UTR_based_on_TSO_3D7_IDC	5UTR	526019	526233	.	-	.	Parent=PF3D7_0911400
Pf3D7_09_v3	Chappell_et_al_5UTR_based_on_TSO_3D7_IDC	5UTR	528862	529911	.	+	.	Parent=PF3D7_0911600
Pf3D7_09_v3	Chappell_et_al_5UTR_based_on_TSO_3D7_IDC	5UTR	536682	536860	.	-	.	Parent=PF3D7_0911800
Pf3D7_09_v3	Chappell_et_al_5UTR_based_on_TSO_3D7_IDC	5UTR	539873	540060	.	-	.	Parent=PF3D7_0911900
Pf3D7_09_v3	Chappell_et_al_5UTR_based_on_TSO_3D7_IDC	5UTR	548102	548459	.	-	.	Parent=PF3D7_0912100
Pf3D7_09_v3	Chappell_et_al_5UTR_based_on_TSO_3D7_IDC	5UTR	553168	553763	.	-	.	Parent=PF3D7_0912400
Pf3D7_09_v3	Chappell_et_al_5UTR_based_on_TSO_3D7_IDC	5UTR	558070	559143	.	+	.	Parent=PF3D7_0912600
Pf3D7_09_v3	Chappell_et_al_5UTR_based_on_TSO_3D7_IDC	5UTR	562320	562676	.	+	.	Parent=PF3D7_0912700
Pf3D7_09_v3	Chappell_et_al_5UTR_based_on_TSO_3D7_IDC	5UTR	565180	565992	.	-	.	Parent=PF3D7_0912800
Pf3D7_09_v3	Chappell_et_al_5UTR_based_on_TSO_3D7_IDC	5UTR	566668	567282	.	+	.	Parent=PF3D7_0912900
Pf3D7_09_v3	Chappell_et_al_5UTR_based_on_TSO_3D7_IDC	5UTR	570375	570647	.	-	.	Parent=PF3D7_0913000
Pf3D7_09_v3	Chappell_et_al_5UTR_based_on_TSO_3D7_IDC	5UTR	575397	575678	.	+	.	Parent=PF3D7_0913200
Pf3D7_09_v3	Chappell_et_al_5UTR_based_on_TSO_3D7_IDC	5UTR	579027	579766	.	-	.	Parent=PF3D7_0913300
Pf3D7_09_v3	Chappell_et_al_5UTR_based_on_TSO_3D7_IDC	5UTR	592777	593106	.	+	.	Parent=PF3D7_0913800
Pf3D7_09_v3	Chappell_et_al_5UTR_based_on_TSO_3D7_IDC	5UTR	597235	597368	.	-	.	Parent=PF3D7_0913900
Pf3D7_09_v3	Chappell_et_al_5UTR_based_on_TSO_3D7_IDC	5UTR	597615	597693	.	+	.	Parent=PF3D7_0914000
Pf3D7_09_v3	Chappell_et_al_5UTR_based_on_TSO_3D7_IDC	5UTR	610076	612318	.	-	.	Parent=PF3D7_0914200
Pf3D7_09_v3	Chappell_et_al_5UTR_based_on_TSO_3D7_IDC	5UTR	615493	615697	.	-	.	Parent=PF3D7_0914300
Pf3D7_09_v3	Chappell_et_al_5UTR_based_on_TSO_3D7_IDC	5UTR	616769	617962	.	+	.	Parent=PF3D7_0914400
Pf3D7_09_v3	Chappell_et_al_5UTR_based_on_TSO_3D7_IDC	5UTR	627228	627753	.	+	.	Parent=PF3D7_0914600
Pf3D7_09_v3	Chappell_et_al_5UTR_based_on_TSO_3D7_IDC	5UTR	629993	630656	.	+	.	Parent=PF3D7_0914700
Pf3D7_09_v3	Chappell_et_al_5UTR_based_on_TSO_3D7_IDC	5UTR	634201	635297	.	-	.	Parent=PF3D7_0914800
Pf3D7_09_v3	Chappell_et_al_5UTR_based_on_TSO_3D7_IDC	5UTR	635775	636620	.	+	.	Parent=PF3D7_0914900
Pf3D7_09_v3	Chappell_et_al_5UTR_based_on_TSO_3D7_IDC	5UTR	641260	641720	.	-	.	Parent=PF3D7_0915000
Pf3D7_09_v3	Chappell_et_al_5UTR_based_on_TSO_3D7_IDC	5UTR	644044	644713	.	-	.	Parent=PF3D7_0915100
Pf3D7_09_v3	Chappell_et_al_5UTR_based_on_TSO_3D7_IDC	5UTR	649117	649519	.	-	.	Parent=PF3D7_0915300
Pf3D7_09_v3	Chappell_et_al_5UTR_based_on_TSO_3D7_IDC	5UTR	654842	655894	.	-	.	Parent=PF3D7_0915400
Pf3D7_09_v3	Chappell_et_al_5UTR_based_on_TSO_3D7_IDC	5UTR	659938	660175	.	+	.	Parent=PF3D7_0915600
Pf3D7_09_v3	Chappell_et_al_5UTR_based_on_TSO_3D7_IDC	5UTR	662327	663169	.	-	.	Parent=PF3D7_0915700
Pf3D7_09_v3	Chappell_et_al_5UTR_based_on_TSO_3D7_IDC	5UTR	665491	665977	.	+	.	Parent=PF3D7_0915900
Pf3D7_09_v3	Chappell_et_al_5UTR_based_on_TSO_3D7_IDC	5UTR	672954	674067	.	+	.	Parent=PF3D7_0916100
Pf3D7_09_v3	Chappell_et_al_5UTR_based_on_TSO_3D7_IDC	5UTR	675724	675921	.	+	.	Parent=PF3D7_0916200
Pf3D7_09_v3	Chappell_et_al_5UTR_based_on_TSO_3D7_IDC	5UTR	683300	683561	.	+	.	Parent=PF3D7_0916400
Pf3D7_09_v3	Chappell_et_al_5UTR_based_on_TSO_3D7_IDC	5UTR	693571	693982	.	-	.	Parent=PF3D7_0916500
Pf3D7_09_v3	Chappell_et_al_5UTR_based_on_TSO_3D7_IDC	5UTR	695265	695585	.	-	.	Parent=PF3D7_0916600
Pf3D7_09_v3	Chappell_et_al_5UTR_based_on_TSO_3D7_IDC	5UTR	698030	700473	.	-	.	Parent=PF3D7_0916700
Pf3D7_09_v3	Chappell_et_al_5UTR_based_on_TSO_3D7_IDC	5UTR	703125	703367	.	+	.	Parent=PF3D7_0916800
Pf3D7_09_v3	Chappell_et_al_5UTR_based_on_TSO_3D7_IDC	5UTR	704646	705356	.	+	.	Parent=PF3D7_0916900
Pf3D7_09_v3	Chappell_et_al_5UTR_based_on_TSO_3D7_IDC	5UTR	712073	712338	.	-	.	Parent=PF3D7_0917000
Pf3D7_09_v3	Chappell_et_al_5UTR_based_on_TSO_3D7_IDC	5UTR	715490	715499	.	-	.	Parent=PF3D7_0917100
Pf3D7_09_v3	Chappell_et_al_5UTR_based_on_TSO_3D7_IDC	5UTR	718199	718520	.	+	.	Parent=PF3D7_0917300
Pf3D7_09_v3	Chappell_et_al_5UTR_based_on_TSO_3D7_IDC	5UTR	726605	726702	.	+	.	Parent=PF3D7_0917500
Pf3D7_09_v3	Chappell_et_al_5UTR_based_on_TSO_3D7_IDC	5UTR	732137	732488	.	-	.	Parent=PF3D7_0917600
Pf3D7_09_v3	Chappell_et_al_5UTR_based_on_TSO_3D7_IDC	5UTR	732616	732950	.	+	.	Parent=PF3D7_0917700
Pf3D7_09_v3	Chappell_et_al_5UTR_based_on_TSO_3D7_IDC	5UTR	734390	734628	.	+	.	Parent=PF3D7_0917800
Pf3D7_09_v3	Chappell_et_al_5UTR_based_on_TSO_3D7_IDC	5UTR	737575	737984	.	+	.	Parent=PF3D7_0917900
Pf3D7_09_v3	Chappell_et_al_5UTR_based_on_TSO_3D7_IDC	5UTR	743685	744417	.	-	.	Parent=PF3D7_0918000
Pf3D7_09_v3	Chappell_et_al_5UTR_based_on_TSO_3D7_IDC	5UTR	746403	747172	.	+	.	Parent=PF3D7_0918100
Pf3D7_09_v3	Chappell_et_al_5UTR_based_on_TSO_3D7_IDC	5UTR	752423	752881	.	-	.	Parent=PF3D7_0918300
Pf3D7_09_v3	Chappell_et_al_5UTR_based_on_TSO_3D7_IDC	5UTR	774380	774813	.	-	.	Parent=PF3D7_0918800
Pf3D7_09_v3	Chappell_et_al_5UTR_based_on_TSO_3D7_IDC	5UTR	775275	777557	.	+	.	Parent=PF3D7_0918900
Pf3D7_09_v3	Chappell_et_al_5UTR_based_on_TSO_3D7_IDC	5UTR	782676	782963	.	-	.	Parent=PF3D7_0919000
Pf3D7_09_v3	Chappell_et_al_5UTR_based_on_TSO_3D7_IDC	5UTR	785883	786155	.	+	.	Parent=PF3D7_0919100
Pf3D7_09_v3	Chappell_et_al_5UTR_based_on_TSO_3D7_IDC	5UTR	790479	790597	.	-	.	Parent=PF3D7_0919200
Pf3D7_09_v3	Chappell_et_al_5UTR_based_on_TSO_3D7_IDC	5UTR	792907	793216	.	+	.	Parent=PF3D7_0919300
Pf3D7_09_v3	Chappell_et_al_5UTR_based_on_TSO_3D7_IDC	5UTR	795274	795538	.	+	.	Parent=PF3D7_0919400
Pf3D7_09_v3	Chappell_et_al_5UTR_based_on_TSO_3D7_IDC	5UTR	800692	800702	.	+	.	Parent=PF3D7_0919600
Pf3D7_09_v3	Chappell_et_al_5UTR_based_on_TSO_3D7_IDC	5UTR	802914	803028	.	+	.	Parent=PF3D7_0919700
Pf3D7_09_v3	Chappell_et_al_5UTR_based_on_TSO_3D7_IDC	5UTR	807921	808083	.	-	.	Parent=PF3D7_0919800
Pf3D7_09_v3	Chappell_et_al_5UTR_based_on_TSO_3D7_IDC	5UTR	819805	820923	.	-	.	Parent=PF3D7_0919900
Pf3D7_09_v3	Chappell_et_al_5UTR_based_on_TSO_3D7_IDC	5UTR	830682	830876	.	-	.	Parent=PF3D7_0920200
Pf3D7_09_v3	Chappell_et_al_5UTR_based_on_TSO_3D7_IDC	5UTR	833341	833753	.	+	.	Parent=PF3D7_0920400
Pf3D7_09_v3	Chappell_et_al_5UTR_based_on_TSO_3D7_IDC	5UTR	840409	841535	.	+	.	Parent=PF3D7_0920500
Pf3D7_09_v3	Chappell_et_al_5UTR_based_on_TSO_3D7_IDC	5UTR	848943	849514	.	+	.	Parent=PF3D7_0920700
Pf3D7_09_v3	Chappell_et_al_5UTR_based_on_TSO_3D7_IDC	5UTR	854058	854750	.	-	.	Parent=PF3D7_0920800
Pf3D7_09_v3	Chappell_et_al_5UTR_based_on_TSO_3D7_IDC	5UTR	855161	855515	.	+	.	Parent=PF3D7_0920900
Pf3D7_09_v3	Chappell_et_al_5UTR_based_on_TSO_3D7_IDC	5UTR	858830	859178	.	-	.	Parent=PF3D7_0921000
Pf3D7_09_v3	Chappell_et_al_5UTR_based_on_TSO_3D7_IDC	5UTR	860408	861391	.	+	.	Parent=PF3D7_0921100
Pf3D7_09_v3	Chappell_et_al_5UTR_based_on_TSO_3D7_IDC	5UTR	870492	870946	.	-	.	Parent=PF3D7_0921200
Pf3D7_09_v3	Chappell_et_al_5UTR_based_on_TSO_3D7_IDC	5UTR	871308	871825	.	+	.	Parent=PF3D7_0921300
Pf3D7_09_v3	Chappell_et_al_5UTR_based_on_TSO_3D7_IDC	5UTR	874958	875123	.	-	.	Parent=PF3D7_0921400
Pf3D7_09_v3	Chappell_et_al_5UTR_based_on_TSO_3D7_IDC	5UTR	877569	878003	.	+	.	Parent=PF3D7_0921600
Pf3D7_09_v3	Chappell_et_al_5UTR_based_on_TSO_3D7_IDC	5UTR	885593	885958	.	-	.	Parent=PF3D7_0921700
Pf3D7_09_v3	Chappell_et_al_5UTR_based_on_TSO_3D7_IDC	5UTR	887390	887940	.	-	.	Parent=PF3D7_0921800
Pf3D7_09_v3	Chappell_et_al_5UTR_based_on_TSO_3D7_IDC	5UTR	888313	888558	.	+	.	Parent=PF3D7_0921900
Pf3D7_09_v3	Chappell_et_al_5UTR_based_on_TSO_3D7_IDC	5UTR	894740	895414	.	+	.	Parent=PF3D7_0922100
Pf3D7_09_v3	Chappell_et_al_5UTR_based_on_TSO_3D7_IDC	5UTR	902871	903361	.	+	.	Parent=PF3D7_0922200
Pf3D7_09_v3	Chappell_et_al_5UTR_based_on_TSO_3D7_IDC	5UTR	905854	905997	.	+	.	Parent=PF3D7_0922300
Pf3D7_09_v3	Chappell_et_al_5UTR_based_on_TSO_3D7_IDC	5UTR	912882	913229	.	+	.	Parent=PF3D7_0922500
Pf3D7_09_v3	Chappell_et_al_5UTR_based_on_TSO_3D7_IDC	5UTR	916064	916602	.	+	.	Parent=PF3D7_0922600
Pf3D7_09_v3	Chappell_et_al_5UTR_based_on_TSO_3D7_IDC	5UTR	935373	935815	.	-	.	Parent=PF3D7_0922800
Pf3D7_09_v3	Chappell_et_al_5UTR_based_on_TSO_3D7_IDC	5UTR	938346	938494	.	-	.	Parent=PF3D7_0922900
Pf3D7_09_v3	Chappell_et_al_5UTR_based_on_TSO_3D7_IDC	5UTR	940588	941063	.	-	.	Parent=PF3D7_0923000
Pf3D7_09_v3	Chappell_et_al_5UTR_based_on_TSO_3D7_IDC	5UTR	943226	944125	.	+	.	Parent=PF3D7_0923200
Pf3D7_09_v3	Chappell_et_al_5UTR_based_on_TSO_3D7_IDC	5UTR	950130	950407	.	+	.	Parent=PF3D7_0923400
Pf3D7_09_v3	Chappell_et_al_5UTR_based_on_TSO_3D7_IDC	5UTR	954583	956604	.	+	.	Parent=PF3D7_0923500
Pf3D7_09_v3	Chappell_et_al_5UTR_based_on_TSO_3D7_IDC	5UTR	963787	963828	.	-	.	Parent=PF3D7_0923800
Pf3D7_09_v3	Chappell_et_al_5UTR_based_on_TSO_3D7_IDC	5UTR	968070	968463	.	-	.	Parent=PF3D7_0923900
Pf3D7_09_v3	Chappell_et_al_5UTR_based_on_TSO_3D7_IDC	5UTR	980234	981151	.	+	.	Parent=PF3D7_0924200
Pf3D7_09_v3	Chappell_et_al_5UTR_based_on_TSO_3D7_IDC	5UTR	988138	988976	.	+	.	Parent=PF3D7_0924400
Pf3D7_09_v3	Chappell_et_al_5UTR_based_on_TSO_3D7_IDC	5UTR	1006392	1006772	.	+	.	Parent=PF3D7_0924700
Pf3D7_09_v3	Chappell_et_al_5UTR_based_on_TSO_3D7_IDC	5UTR	1017329	1017434	.	+	.	Parent=PF3D7_0925200
Pf3D7_09_v3	Chappell_et_al_5UTR_based_on_TSO_3D7_IDC	5UTR	1020904	1021209	.	-	.	Parent=PF3D7_0925300
Pf3D7_09_v3	Chappell_et_al_5UTR_based_on_TSO_3D7_IDC	5UTR	1030011	1031183	.	-	.	Parent=PF3D7_0925700
Pf3D7_09_v3	Chappell_et_al_5UTR_based_on_TSO_3D7_IDC	5UTR	1033011	1033314	.	+	.	Parent=PF3D7_0925800
Pf3D7_09_v3	Chappell_et_al_5UTR_based_on_TSO_3D7_IDC	5UTR	1040557	1040712	.	+	.	Parent=PF3D7_0925900
Pf3D7_09_v3	Chappell_et_al_5UTR_based_on_TSO_3D7_IDC	5UTR	1057817	1058978	.	-	.	Parent=PF3D7_0926100
Pf3D7_09_v3	Chappell_et_al_5UTR_based_on_TSO_3D7_IDC	5UTR	1062698	1063052	.	+	.	Parent=PF3D7_0926200
Pf3D7_09_v3	Chappell_et_al_5UTR_based_on_TSO_3D7_IDC	5UTR	1072956	1073498	.	-	.	Parent=PF3D7_0926400
Pf3D7_09_v3	Chappell_et_al_5UTR_based_on_TSO_3D7_IDC	5UTR	1081684	1083153	.	-	.	Parent=PF3D7_0926500
Pf3D7_09_v3	Chappell_et_al_5UTR_based_on_TSO_3D7_IDC	5UTR	1089358	1089910	.	+	.	Parent=PF3D7_0926700
Pf3D7_09_v3	Chappell_et_al_5UTR_based_on_TSO_3D7_IDC	5UTR	1098817	1099074	.	+	.	Parent=PF3D7_0927000
Pf3D7_09_v3	Chappell_et_al_5UTR_based_on_TSO_3D7_IDC	5UTR	1100832	1101195	.	-	.	Parent=PF3D7_0927100
Pf3D7_09_v3	Chappell_et_al_5UTR_based_on_TSO_3D7_IDC	5UTR	1113649	1113957	.	+	.	Parent=PF3D7_0927300
Pf3D7_09_v3	Chappell_et_al_5UTR_based_on_TSO_3D7_IDC	5UTR	1121332	1121833	.	-	.	Parent=PF3D7_0927500
Pf3D7_09_v3	Chappell_et_al_5UTR_based_on_TSO_3D7_IDC	5UTR	1123039	1123860	.	+	.	Parent=PF3D7_0927600
Pf3D7_09_v3	Chappell_et_al_5UTR_based_on_TSO_3D7_IDC	5UTR	1127929	1128300	.	-	.	Parent=PF3D7_0927700
Pf3D7_09_v3	Chappell_et_al_5UTR_based_on_TSO_3D7_IDC	5UTR	1128388	1128870	.	+	.	Parent=PF3D7_0927800
Pf3D7_09_v3	Chappell_et_al_5UTR_based_on_TSO_3D7_IDC	5UTR	1132136	1134192	.	-	.	Parent=PF3D7_0927900
Pf3D7_09_v3	Chappell_et_al_5UTR_based_on_TSO_3D7_IDC	5UTR	1135238	1135544	.	+	.	Parent=PF3D7_0928000
Pf3D7_09_v3	Chappell_et_al_5UTR_based_on_TSO_3D7_IDC	5UTR	1142388	1142790	.	-	.	Parent=PF3D7_0928200
Pf3D7_09_v3	Chappell_et_al_5UTR_based_on_TSO_3D7_IDC	5UTR	1142973	1143183	.	+	.	Parent=PF3D7_0928300
Pf3D7_09_v3	Chappell_et_al_5UTR_based_on_TSO_3D7_IDC	5UTR	1147198	1147416	.	-	.	Parent=PF3D7_0928500
Pf3D7_09_v3	Chappell_et_al_5UTR_based_on_TSO_3D7_IDC	5UTR	1148503	1149597	.	-	.	Parent=PF3D7_0928600
Pf3D7_09_v3	Chappell_et_al_5UTR_based_on_TSO_3D7_IDC	5UTR	1159494	1159875	.	+	.	Parent=PF3D7_0928900
Pf3D7_09_v3	Chappell_et_al_5UTR_based_on_TSO_3D7_IDC	5UTR	1160905	1161079	.	+	.	Parent=PF3D7_0929000
Pf3D7_09_v3	Chappell_et_al_5UTR_based_on_TSO_3D7_IDC	5UTR	1166892	1167841	.	+	.	Parent=PF3D7_0929200
Pf3D7_09_v3	Chappell_et_al_5UTR_based_on_TSO_3D7_IDC	5UTR	1174532	1175202	.	+	.	Parent=PF3D7_0929400
Pf3D7_09_v3	Chappell_et_al_5UTR_based_on_TSO_3D7_IDC	5UTR	1183696	1184140	.	-	.	Parent=PF3D7_0929600
Pf3D7_09_v3	Chappell_et_al_5UTR_based_on_TSO_3D7_IDC	5UTR	1186903	1187130	.	-	.	Parent=PF3D7_0929800
Pf3D7_09_v3	Chappell_et_al_5UTR_based_on_TSO_3D7_IDC	5UTR	1195240	1195446	.	-	.	Parent=PF3D7_0930100
Pf3D7_09_v3	Chappell_et_al_5UTR_based_on_TSO_3D7_IDC	5UTR	1198463	1200403	.	-	.	Parent=PF3D7_0930200
Pf3D7_09_v3	Chappell_et_al_5UTR_based_on_TSO_3D7_IDC	5UTR	1201498	1201811	.	+	.	Parent=PF3D7_0930300
Pf3D7_09_v3	Chappell_et_al_5UTR_based_on_TSO_3D7_IDC	5UTR	1207523	1207973	.	+	.	Parent=PF3D7_0930400
Pf3D7_09_v3	Chappell_et_al_5UTR_based_on_TSO_3D7_IDC	5UTR	1216501	1217127	.	-	.	Parent=PF3D7_0930500
Pf3D7_09_v3	Chappell_et_al_5UTR_based_on_TSO_3D7_IDC	5UTR	1221001	1221181	.	-	.	Parent=PF3D7_0930600
Pf3D7_09_v3	Chappell_et_al_5UTR_based_on_TSO_3D7_IDC	5UTR	1221556	1221986	.	+	.	Parent=PF3D7_0930700
Pf3D7_09_v3	Chappell_et_al_5UTR_based_on_TSO_3D7_IDC	5UTR	1251602	1251620	.	-	.	Parent=PF3D7_0931000
Pf3D7_09_v3	Chappell_et_al_5UTR_based_on_TSO_3D7_IDC	5UTR	1263134	1263346	.	+	.	Parent=PF3D7_0931400
Pf3D7_09_v3	Chappell_et_al_5UTR_based_on_TSO_3D7_IDC	5UTR	1266016	1266584	.	-	.	Parent=PF3D7_0931500
Pf3D7_09_v3	Chappell_et_al_5UTR_based_on_TSO_3D7_IDC	5UTR	1269721	1270154	.	+	.	Parent=PF3D7_0931700
Pf3D7_09_v3	Chappell_et_al_5UTR_based_on_TSO_3D7_IDC	5UTR	1273931	1274542	.	-	.	Parent=PF3D7_0931800
Pf3D7_09_v3	Chappell_et_al_5UTR_based_on_TSO_3D7_IDC	5UTR	1276485	1277130	.	-	.	Parent=PF3D7_0931900
Pf3D7_09_v3	Chappell_et_al_5UTR_based_on_TSO_3D7_IDC	5UTR	1277419	1278006	.	+	.	Parent=PF3D7_0932000
Pf3D7_09_v3	Chappell_et_al_5UTR_based_on_TSO_3D7_IDC	5UTR	1283880	1284496	.	-	.	Parent=PF3D7_0932100
Pf3D7_09_v3	Chappell_et_al_5UTR_based_on_TSO_3D7_IDC	5UTR	1286625	1287007	.	+	.	Parent=PF3D7_0932200
Pf3D7_09_v3	Chappell_et_al_5UTR_based_on_TSO_3D7_IDC	5UTR	1291028	1291469	.	-	.	Parent=PF3D7_0932300
Pf3D7_09_v3	Chappell_et_al_5UTR_based_on_TSO_3D7_IDC	5UTR	1296645	1296939	.	-	.	Parent=PF3D7_0932500
Pf3D7_09_v3	Chappell_et_al_5UTR_based_on_TSO_3D7_IDC	5UTR	1307790	1308560	.	-	.	Parent=PF3D7_0932800
Pf3D7_09_v3	Chappell_et_al_5UTR_based_on_TSO_3D7_IDC	5UTR	1311095	1311439	.	+	.	Parent=PF3D7_0933000
Pf3D7_09_v3	Chappell_et_al_5UTR_based_on_TSO_3D7_IDC	5UTR	1319947	1320344	.	+	.	Parent=PF3D7_0933300
Pf3D7_09_v3	Chappell_et_al_5UTR_based_on_TSO_3D7_IDC	5UTR	1323735	1323892	.	+	.	Parent=PF3D7_0933400
Pf3D7_09_v3	Chappell_et_al_5UTR_based_on_TSO_3D7_IDC	5UTR	1332804	1333141	.	-	.	Parent=PF3D7_0933600
Pf3D7_09_v3	Chappell_et_al_5UTR_based_on_TSO_3D7_IDC	5UTR	1334795	1335143	.	-	.	Parent=PF3D7_0933700
Pf3D7_09_v3	Chappell_et_al_5UTR_based_on_TSO_3D7_IDC	5UTR	1339296	1339657	.	-	.	Parent=PF3D7_0933900
Pf3D7_09_v3	Chappell_et_al_5UTR_based_on_TSO_3D7_IDC	5UTR	1342732	1343384	.	+	.	Parent=PF3D7_0934100
Pf3D7_09_v3	Chappell_et_al_5UTR_based_on_TSO_3D7_IDC	5UTR	1347296	1347483	.	-	.	Parent=PF3D7_0934200
Pf3D7_09_v3	Chappell_et_al_5UTR_based_on_TSO_3D7_IDC	5UTR	1347708	1348021	.	+	.	Parent=PF3D7_0934300
Pf3D7_09_v3	Chappell_et_al_5UTR_based_on_TSO_3D7_IDC	5UTR	1351930	1352426	.	-	.	Parent=PF3D7_0934500
Pf3D7_09_v3	Chappell_et_al_5UTR_based_on_TSO_3D7_IDC	5UTR	1357230	1357410	.	+	.	Parent=PF3D7_0934700
Pf3D7_09_v3	Chappell_et_al_5UTR_based_on_TSO_3D7_IDC	5UTR	1361907	1361934	.	+	.	Parent=PF3D7_0934800
Pf3D7_09_v3	Chappell_et_al_5UTR_based_on_TSO_3D7_IDC	5UTR	1367615	1367623	.	-	.	Parent=PF3D7_0935100
Pf3D7_09_v3	Chappell_et_al_5UTR_based_on_TSO_3D7_IDC	5UTR	1372038	1372565	.	-	.	Parent=PF3D7_0935200
Pf3D7_09_v3	Chappell_et_al_5UTR_based_on_TSO_3D7_IDC	5UTR	1404446	1405191	.	+	.	Parent=PF3D7_0935600
Pf3D7_09_v3	Chappell_et_al_5UTR_based_on_TSO_3D7_IDC	5UTR	1408196	1409198	.	+	.	Parent=PF3D7_0935700
Pf3D7_09_v3	Chappell_et_al_5UTR_based_on_TSO_3D7_IDC	5UTR	1413339	1413839	.	+	.	Parent=PF3D7_0935800
Pf3D7_09_v3	Chappell_et_al_5UTR_based_on_TSO_3D7_IDC	5UTR	1422808	1424082	.	-	.	Parent=PF3D7_0935900
Pf3D7_09_v3	Chappell_et_al_5UTR_based_on_TSO_3D7_IDC	5UTR	1428023	1428610	.	-	.	Parent=PF3D7_0936000
Pf3D7_09_v3	Chappell_et_al_5UTR_based_on_TSO_3D7_IDC	5UTR	1431147	1431750	.	-	.	Parent=PF3D7_0936100
Pf3D7_09_v3	Chappell_et_al_5UTR_based_on_TSO_3D7_IDC	5UTR	1434109	1435081	.	-	.	Parent=PF3D7_0936200
Pf3D7_09_v3	Chappell_et_al_5UTR_based_on_TSO_3D7_IDC	5UTR	1437982	1438391	.	-	.	Parent=PF3D7_0936300
Pf3D7_09_v3	Chappell_et_al_5UTR_based_on_TSO_3D7_IDC	5UTR	1440602	1440782	.	+	.	Parent=PF3D7_0936400
Pf3D7_09_v3	Chappell_et_al_5UTR_based_on_TSO_3D7_IDC	5UTR	1444848	1445601	.	-	.	Parent=PF3D7_0936500
Pf3D7_09_v3	Chappell_et_al_5UTR_based_on_TSO_3D7_IDC	5UTR	1445958	1446928	.	+	.	Parent=PF3D7_0936600
Pf3D7_09_v3	Chappell_et_al_5UTR_based_on_TSO_3D7_IDC	5UTR	1458103	1458391	.	+	.	Parent=PF3D7_0936800
Pf3D7_09_v3	Chappell_et_al_5UTR_based_on_TSO_3D7_IDC	5UTR	1471323	1471850	.	+	.	Parent=PF3D7_0937200
Pf3D7_10_v3	Chappell_et_al_5UTR_based_on_TSO_3D7_IDC	5UTR	52600	53220	.	-	.	Parent=PF3D7_1000600
Pf3D7_10_v3	Chappell_et_al_5UTR_based_on_TSO_3D7_IDC	5UTR	62962	63151	.	+	.	Parent=PF3D7_1001000
Pf3D7_10_v3	Chappell_et_al_5UTR_based_on_TSO_3D7_IDC	5UTR	68962	69463	.	-	.	Parent=PF3D7_1001100
Pf3D7_10_v3	Chappell_et_al_5UTR_based_on_TSO_3D7_IDC	5UTR	70820	71164	.	-	.	Parent=PF3D7_1001200
Pf3D7_10_v3	Chappell_et_al_5UTR_based_on_TSO_3D7_IDC	5UTR	73918	74057	.	-	.	Parent=PF3D7_1001300
Pf3D7_10_v3	Chappell_et_al_5UTR_based_on_TSO_3D7_IDC	5UTR	77573	77809	.	-	.	Parent=PF3D7_1001400
Pf3D7_10_v3	Chappell_et_al_5UTR_based_on_TSO_3D7_IDC	5UTR	81740	82120	.	-	.	Parent=PF3D7_1001500
Pf3D7_10_v3	Chappell_et_al_5UTR_based_on_TSO_3D7_IDC	5UTR	89010	91159	.	-	.	Parent=PF3D7_1001600
Pf3D7_10_v3	Chappell_et_al_5UTR_based_on_TSO_3D7_IDC	5UTR	93527	94055	.	-	.	Parent=PF3D7_1001700
Pf3D7_10_v3	Chappell_et_al_5UTR_based_on_TSO_3D7_IDC	5UTR	97032	97822	.	-	.	Parent=PF3D7_1001800
Pf3D7_10_v3	Chappell_et_al_5UTR_based_on_TSO_3D7_IDC	5UTR	108663	109449	.	-	.	Parent=PF3D7_1002100
Pf3D7_10_v3	Chappell_et_al_5UTR_based_on_TSO_3D7_IDC	5UTR	112398	112928	.	+	.	Parent=PF3D7_1002200
Pf3D7_10_v3	Chappell_et_al_5UTR_based_on_TSO_3D7_IDC	5UTR	120491	121114	.	+	.	Parent=PF3D7_1002400
Pf3D7_10_v3	Chappell_et_al_5UTR_based_on_TSO_3D7_IDC	5UTR	124883	125582	.	-	.	Parent=PF3D7_1002500
Pf3D7_10_v3	Chappell_et_al_5UTR_based_on_TSO_3D7_IDC	5UTR	125820	125938	.	+	.	Parent=PF3D7_1002600
Pf3D7_10_v3	Chappell_et_al_5UTR_based_on_TSO_3D7_IDC	5UTR	128733	129275	.	+	.	Parent=PF3D7_1002700
Pf3D7_10_v3	Chappell_et_al_5UTR_based_on_TSO_3D7_IDC	5UTR	132985	132994	.	+	.	Parent=PF3D7_1002800
Pf3D7_10_v3	Chappell_et_al_5UTR_based_on_TSO_3D7_IDC	5UTR	138375	138764	.	+	.	Parent=PF3D7_1002900
Pf3D7_10_v3	Chappell_et_al_5UTR_based_on_TSO_3D7_IDC	5UTR	141419	142418	.	+	.	Parent=PF3D7_1003000
Pf3D7_10_v3	Chappell_et_al_5UTR_based_on_TSO_3D7_IDC	5UTR	147278	147638	.	+	.	Parent=PF3D7_1003100
Pf3D7_10_v3	Chappell_et_al_5UTR_based_on_TSO_3D7_IDC	5UTR	150875	151151	.	-	.	Parent=PF3D7_1003300
Pf3D7_10_v3	Chappell_et_al_5UTR_based_on_TSO_3D7_IDC	5UTR	160963	161295	.	-	.	Parent=PF3D7_1003500
Pf3D7_10_v3	Chappell_et_al_5UTR_based_on_TSO_3D7_IDC	5UTR	164776	164944	.	+	.	Parent=PF3D7_1003600
Pf3D7_10_v3	Chappell_et_al_5UTR_based_on_TSO_3D7_IDC	5UTR	170670	171595	.	-	.	Parent=PF3D7_1003700
Pf3D7_10_v3	Chappell_et_al_5UTR_based_on_TSO_3D7_IDC	5UTR	176431	176837	.	-	.	Parent=PF3D7_1003800
Pf3D7_10_v3	Chappell_et_al_5UTR_based_on_TSO_3D7_IDC	5UTR	180227	180381	.	-	.	Parent=PF3D7_1004000
Pf3D7_10_v3	Chappell_et_al_5UTR_based_on_TSO_3D7_IDC	5UTR	202845	204191	.	-	.	Parent=PF3D7_1004300
Pf3D7_10_v3	Chappell_et_al_5UTR_based_on_TSO_3D7_IDC	5UTR	214595	215070	.	-	.	Parent=PF3D7_1004500
Pf3D7_10_v3	Chappell_et_al_5UTR_based_on_TSO_3D7_IDC	5UTR	215324	215716	.	+	.	Parent=PF3D7_1004600
Pf3D7_10_v3	Chappell_et_al_5UTR_based_on_TSO_3D7_IDC	5UTR	221354	221725	.	-	.	Parent=PF3D7_1004700
Pf3D7_10_v3	Chappell_et_al_5UTR_based_on_TSO_3D7_IDC	5UTR	224084	224247	.	+	.	Parent=PF3D7_1004900
Pf3D7_10_v3	Chappell_et_al_5UTR_based_on_TSO_3D7_IDC	5UTR	227706	228141	.	-	.	Parent=PF3D7_1005000
Pf3D7_10_v3	Chappell_et_al_5UTR_based_on_TSO_3D7_IDC	5UTR	228393	228797	.	+	.	Parent=PF3D7_1005100
Pf3D7_10_v3	Chappell_et_al_5UTR_based_on_TSO_3D7_IDC	5UTR	242246	242913	.	-	.	Parent=PF3D7_1005500
Pf3D7_10_v3	Chappell_et_al_5UTR_based_on_TSO_3D7_IDC	5UTR	246536	247074	.	-	.	Parent=PF3D7_1005600
Pf3D7_10_v3	Chappell_et_al_5UTR_based_on_TSO_3D7_IDC	5UTR	249941	250416	.	-	.	Parent=PF3D7_1005700
Pf3D7_10_v3	Chappell_et_al_5UTR_based_on_TSO_3D7_IDC	5UTR	251079	251578	.	+	.	Parent=PF3D7_1005800
Pf3D7_10_v3	Chappell_et_al_5UTR_based_on_TSO_3D7_IDC	5UTR	260305	260840	.	-	.	Parent=PF3D7_1006100
Pf3D7_10_v3	Chappell_et_al_5UTR_based_on_TSO_3D7_IDC	5UTR	262998	263461	.	-	.	Parent=PF3D7_1006200
Pf3D7_10_v3	Chappell_et_al_5UTR_based_on_TSO_3D7_IDC	5UTR	272825	273392	.	-	.	Parent=PF3D7_1006600
Pf3D7_10_v3	Chappell_et_al_5UTR_based_on_TSO_3D7_IDC	5UTR	273681	274090	.	+	.	Parent=PF3D7_1006700
Pf3D7_10_v3	Chappell_et_al_5UTR_based_on_TSO_3D7_IDC	5UTR	276798	277620	.	+	.	Parent=PF3D7_1006800
Pf3D7_10_v3	Chappell_et_al_5UTR_based_on_TSO_3D7_IDC	5UTR	281196	281458	.	+	.	Parent=PF3D7_1006900
Pf3D7_10_v3	Chappell_et_al_5UTR_based_on_TSO_3D7_IDC	5UTR	284126	284576	.	+	.	Parent=PF3D7_1007000
Pf3D7_10_v3	Chappell_et_al_5UTR_based_on_TSO_3D7_IDC	5UTR	290827	291504	.	-	.	Parent=PF3D7_1007200
Pf3D7_10_v3	Chappell_et_al_5UTR_based_on_TSO_3D7_IDC	5UTR	292640	293849	.	+	.	Parent=PF3D7_1007300
Pf3D7_10_v3	Chappell_et_al_5UTR_based_on_TSO_3D7_IDC	5UTR	296370	296905	.	+	.	Parent=PF3D7_1007400
Pf3D7_10_v3	Chappell_et_al_5UTR_based_on_TSO_3D7_IDC	5UTR	298190	298360	.	+	.	Parent=PF3D7_1007500
Pf3D7_10_v3	Chappell_et_al_5UTR_based_on_TSO_3D7_IDC	5UTR	298831	299279	.	+	.	Parent=PF3D7_1007600
Pf3D7_10_v3	Chappell_et_al_5UTR_based_on_TSO_3D7_IDC	5UTR	305920	306106	.	-	.	Parent=PF3D7_1007700
Pf3D7_10_v3	Chappell_et_al_5UTR_based_on_TSO_3D7_IDC	5UTR	316057	316648	.	+	.	Parent=PF3D7_1007900
Pf3D7_10_v3	Chappell_et_al_5UTR_based_on_TSO_3D7_IDC	5UTR	329304	331245	.	+	.	Parent=PF3D7_1008100
Pf3D7_10_v3	Chappell_et_al_5UTR_based_on_TSO_3D7_IDC	5UTR	348668	349096	.	-	.	Parent=PF3D7_1008400
Pf3D7_10_v3	Chappell_et_al_5UTR_based_on_TSO_3D7_IDC	5UTR	349790	351702	.	+	.	Parent=PF3D7_1008500
Pf3D7_10_v3	Chappell_et_al_5UTR_based_on_TSO_3D7_IDC	5UTR	362481	362837	.	-	.	Parent=PF3D7_1008700
Pf3D7_10_v3	Chappell_et_al_5UTR_based_on_TSO_3D7_IDC	5UTR	367147	367740	.	-	.	Parent=PF3D7_1008800
Pf3D7_10_v3	Chappell_et_al_5UTR_based_on_TSO_3D7_IDC	5UTR	370226	370534	.	-	.	Parent=PF3D7_1008900
Pf3D7_10_v3	Chappell_et_al_5UTR_based_on_TSO_3D7_IDC	5UTR	374345	374863	.	+	.	Parent=PF3D7_1009200
Pf3D7_10_v3	Chappell_et_al_5UTR_based_on_TSO_3D7_IDC	5UTR	381175	381360	.	+	.	Parent=PF3D7_1009400
Pf3D7_10_v3	Chappell_et_al_5UTR_based_on_TSO_3D7_IDC	5UTR	384794	385205	.	-	.	Parent=PF3D7_1009500
Pf3D7_10_v3	Chappell_et_al_5UTR_based_on_TSO_3D7_IDC	5UTR	386754	386975	.	+	.	Parent=PF3D7_1009600
Pf3D7_10_v3	Chappell_et_al_5UTR_based_on_TSO_3D7_IDC	5UTR	391166	392454	.	-	.	Parent=PF3D7_1009700
Pf3D7_10_v3	Chappell_et_al_5UTR_based_on_TSO_3D7_IDC	5UTR	397994	398426	.	-	.	Parent=PF3D7_1009800
Pf3D7_10_v3	Chappell_et_al_5UTR_based_on_TSO_3D7_IDC	5UTR	398647	399206	.	+	.	Parent=PF3D7_1009900
Pf3D7_10_v3	Chappell_et_al_5UTR_based_on_TSO_3D7_IDC	5UTR	410537	410696	.	-	.	Parent=PF3D7_1010200
Pf3D7_10_v3	Chappell_et_al_5UTR_based_on_TSO_3D7_IDC	5UTR	413979	414731	.	+	.	Parent=PF3D7_1010300
Pf3D7_10_v3	Chappell_et_al_5UTR_based_on_TSO_3D7_IDC	5UTR	421057	421727	.	-	.	Parent=PF3D7_1010600
Pf3D7_10_v3	Chappell_et_al_5UTR_based_on_TSO_3D7_IDC	5UTR	422753	422960	.	+	.	Parent=PF3D7_1010700
Pf3D7_10_v3	Chappell_et_al_5UTR_based_on_TSO_3D7_IDC	5UTR	430141	430839	.	-	.	Parent=PF3D7_1011000
Pf3D7_10_v3	Chappell_et_al_5UTR_based_on_TSO_3D7_IDC	5UTR	435571	436331	.	-	.	Parent=PF3D7_1011100
Pf3D7_10_v3	Chappell_et_al_5UTR_based_on_TSO_3D7_IDC	5UTR	438303	438445	.	+	.	Parent=PF3D7_1011300
Pf3D7_10_v3	Chappell_et_al_5UTR_based_on_TSO_3D7_IDC	5UTR	444402	444599	.	-	.	Parent=PF3D7_1011500
Pf3D7_10_v3	Chappell_et_al_5UTR_based_on_TSO_3D7_IDC	5UTR	448747	449153	.	+	.	Parent=PF3D7_1011700
Pf3D7_10_v3	Chappell_et_al_5UTR_based_on_TSO_3D7_IDC	5UTR	453561	455397	.	+	.	Parent=PF3D7_1011800
Pf3D7_10_v3	Chappell_et_al_5UTR_based_on_TSO_3D7_IDC	5UTR	461994	462241	.	-	.	Parent=PF3D7_1011900
Pf3D7_10_v3	Chappell_et_al_5UTR_based_on_TSO_3D7_IDC	5UTR	462621	463492	.	+	.	Parent=PF3D7_1012000
Pf3D7_10_v3	Chappell_et_al_5UTR_based_on_TSO_3D7_IDC	5UTR	469537	469817	.	-	.	Parent=PF3D7_1012100
Pf3D7_10_v3	Chappell_et_al_5UTR_based_on_TSO_3D7_IDC	5UTR	470602	470978	.	+	.	Parent=PF3D7_1012200
Pf3D7_10_v3	Chappell_et_al_5UTR_based_on_TSO_3D7_IDC	5UTR	473387	474012	.	-	.	Parent=PF3D7_1012300
Pf3D7_10_v3	Chappell_et_al_5UTR_based_on_TSO_3D7_IDC	5UTR	476564	476999	.	-	.	Parent=PF3D7_1012400
Pf3D7_10_v3	Chappell_et_al_5UTR_based_on_TSO_3D7_IDC	5UTR	480540	481169	.	-	.	Parent=PF3D7_1012500
Pf3D7_10_v3	Chappell_et_al_5UTR_based_on_TSO_3D7_IDC	5UTR	484195	484845	.	-	.	Parent=PF3D7_1012600
Pf3D7_10_v3	Chappell_et_al_5UTR_based_on_TSO_3D7_IDC	5UTR	492456	492549	.	+	.	Parent=PF3D7_1012800
Pf3D7_10_v3	Chappell_et_al_5UTR_based_on_TSO_3D7_IDC	5UTR	497574	498650	.	-	.	Parent=PF3D7_1012900
Pf3D7_10_v3	Chappell_et_al_5UTR_based_on_TSO_3D7_IDC	5UTR	506393	506671	.	-	.	Parent=PF3D7_1013100
Pf3D7_10_v3	Chappell_et_al_5UTR_based_on_TSO_3D7_IDC	5UTR	509027	511083	.	+	.	Parent=PF3D7_1013200
Pf3D7_10_v3	Chappell_et_al_5UTR_based_on_TSO_3D7_IDC	5UTR	517608	518012	.	-	.	Parent=PF3D7_1013300
Pf3D7_10_v3	Chappell_et_al_5UTR_based_on_TSO_3D7_IDC	5UTR	532444	533108	.	+	.	Parent=PF3D7_1013600
Pf3D7_10_v3	Chappell_et_al_5UTR_based_on_TSO_3D7_IDC	5UTR	540588	540621	.	+	.	Parent=PF3D7_1013700
Pf3D7_10_v3	Chappell_et_al_5UTR_based_on_TSO_3D7_IDC	5UTR	542138	542358	.	+	.	Parent=PF3D7_1013800
Pf3D7_10_v3	Chappell_et_al_5UTR_based_on_TSO_3D7_IDC	5UTR	552572	552981	.	-	.	Parent=PF3D7_1014000
Pf3D7_10_v3	Chappell_et_al_5UTR_based_on_TSO_3D7_IDC	5UTR	554287	555159	.	+	.	Parent=PF3D7_1014100
Pf3D7_10_v3	Chappell_et_al_5UTR_based_on_TSO_3D7_IDC	5UTR	563909	565804	.	+	.	Parent=PF3D7_1014300
Pf3D7_10_v3	Chappell_et_al_5UTR_based_on_TSO_3D7_IDC	5UTR	573601	574128	.	+	.	Parent=PF3D7_1014400
Pf3D7_10_v3	Chappell_et_al_5UTR_based_on_TSO_3D7_IDC	5UTR	575993	576578	.	+	.	Parent=PF3D7_1014500
Pf3D7_10_v3	Chappell_et_al_5UTR_based_on_TSO_3D7_IDC	5UTR	589091	589792	.	-	.	Parent=PF3D7_1014600
Pf3D7_10_v3	Chappell_et_al_5UTR_based_on_TSO_3D7_IDC	5UTR	594940	595307	.	+	.	Parent=PF3D7_1014700
Pf3D7_10_v3	Chappell_et_al_5UTR_based_on_TSO_3D7_IDC	5UTR	607810	608786	.	-	.	Parent=PF3D7_1014900
Pf3D7_10_v3	Chappell_et_al_5UTR_based_on_TSO_3D7_IDC	5UTR	611165	611212	.	+	.	Parent=PF3D7_1015000
Pf3D7_10_v3	Chappell_et_al_5UTR_based_on_TSO_3D7_IDC	5UTR	617737	618055	.	-	.	Parent=PF3D7_1015200
Pf3D7_10_v3	Chappell_et_al_5UTR_based_on_TSO_3D7_IDC	5UTR	618363	618439	.	+	.	Parent=PF3D7_1015300
Pf3D7_10_v3	Chappell_et_al_5UTR_based_on_TSO_3D7_IDC	5UTR	621059	621304	.	+	.	Parent=PF3D7_1015400
Pf3D7_10_v3	Chappell_et_al_5UTR_based_on_TSO_3D7_IDC	5UTR	625896	626206	.	-	.	Parent=PF3D7_1015500
Pf3D7_10_v3	Chappell_et_al_5UTR_based_on_TSO_3D7_IDC	5UTR	629041	629317	.	-	.	Parent=PF3D7_1015600
Pf3D7_10_v3	Chappell_et_al_5UTR_based_on_TSO_3D7_IDC	5UTR	632554	633681	.	+	.	Parent=PF3D7_1015800
Pf3D7_10_v3	Chappell_et_al_5UTR_based_on_TSO_3D7_IDC	5UTR	636898	637137	.	+	.	Parent=PF3D7_1015900
Pf3D7_10_v3	Chappell_et_al_5UTR_based_on_TSO_3D7_IDC	5UTR	640519	641389	.	+	.	Parent=PF3D7_1016000
Pf3D7_10_v3	Chappell_et_al_5UTR_based_on_TSO_3D7_IDC	5UTR	645534	646053	.	+	.	Parent=PF3D7_1016200
Pf3D7_10_v3	Chappell_et_al_5UTR_based_on_TSO_3D7_IDC	5UTR	653568	654418	.	-	.	Parent=PF3D7_1016300
Pf3D7_10_v3	Chappell_et_al_5UTR_based_on_TSO_3D7_IDC	5UTR	659028	659689	.	-	.	Parent=PF3D7_1016400
Pf3D7_10_v3	Chappell_et_al_5UTR_based_on_TSO_3D7_IDC	5UTR	664202	664621	.	-	.	Parent=PF3D7_1016500
Pf3D7_10_v3	Chappell_et_al_5UTR_based_on_TSO_3D7_IDC	5UTR	671854	672738	.	-	.	Parent=PF3D7_1016700
Pf3D7_10_v3	Chappell_et_al_5UTR_based_on_TSO_3D7_IDC	5UTR	676418	678290	.	-	.	Parent=PF3D7_1016800
Pf3D7_10_v3	Chappell_et_al_5UTR_based_on_TSO_3D7_IDC	5UTR	682509	682860	.	-	.	Parent=PF3D7_1016900
Pf3D7_10_v3	Chappell_et_al_5UTR_based_on_TSO_3D7_IDC	5UTR	684890	685577	.	+	.	Parent=PF3D7_1017000
Pf3D7_10_v3	Chappell_et_al_5UTR_based_on_TSO_3D7_IDC	5UTR	690821	691100	.	-	.	Parent=PF3D7_1017100
Pf3D7_10_v3	Chappell_et_al_5UTR_based_on_TSO_3D7_IDC	5UTR	691634	692425	.	+	.	Parent=PF3D7_1017200
Pf3D7_10_v3	Chappell_et_al_5UTR_based_on_TSO_3D7_IDC	5UTR	699824	699835	.	-	.	Parent=PF3D7_1017400
Pf3D7_10_v3	Chappell_et_al_5UTR_based_on_TSO_3D7_IDC	5UTR	701481	701745	.	+	.	Parent=PF3D7_1017500
Pf3D7_10_v3	Chappell_et_al_5UTR_based_on_TSO_3D7_IDC	5UTR	704600	705536	.	+	.	Parent=PF3D7_1017600
Pf3D7_10_v3	Chappell_et_al_5UTR_based_on_TSO_3D7_IDC	5UTR	714659	715006	.	-	.	Parent=PF3D7_1017800
Pf3D7_10_v3	Chappell_et_al_5UTR_based_on_TSO_3D7_IDC	5UTR	715324	715877	.	+	.	Parent=PF3D7_1017900
Pf3D7_10_v3	Chappell_et_al_5UTR_based_on_TSO_3D7_IDC	5UTR	728332	728611	.	-	.	Parent=PF3D7_1018200
Pf3D7_10_v3	Chappell_et_al_5UTR_based_on_TSO_3D7_IDC	5UTR	732857	733300	.	-	.	Parent=PF3D7_1018300
Pf3D7_10_v3	Chappell_et_al_5UTR_based_on_TSO_3D7_IDC	5UTR	734352	734721	.	+	.	Parent=PF3D7_1018400
Pf3D7_10_v3	Chappell_et_al_5UTR_based_on_TSO_3D7_IDC	5UTR	743407	744709	.	-	.	Parent=PF3D7_1018600
Pf3D7_10_v3	Chappell_et_al_5UTR_based_on_TSO_3D7_IDC	5UTR	745405	747027	.	+	.	Parent=PF3D7_1018700
Pf3D7_10_v3	Chappell_et_al_5UTR_based_on_TSO_3D7_IDC	5UTR	772855	773530	.	+	.	Parent=PF3D7_1019200
Pf3D7_10_v3	Chappell_et_al_5UTR_based_on_TSO_3D7_IDC	5UTR	786204	786502	.	+	.	Parent=PF3D7_1019400
Pf3D7_10_v3	Chappell_et_al_5UTR_based_on_TSO_3D7_IDC	5UTR	795221	795345	.	-	.	Parent=PF3D7_1019500
Pf3D7_10_v3	Chappell_et_al_5UTR_based_on_TSO_3D7_IDC	5UTR	795740	796290	.	+	.	Parent=PF3D7_1019600
Pf3D7_10_v3	Chappell_et_al_5UTR_based_on_TSO_3D7_IDC	5UTR	808993	810191	.	-	.	Parent=PF3D7_1019900
Pf3D7_10_v3	Chappell_et_al_5UTR_based_on_TSO_3D7_IDC	5UTR	824594	825080	.	-	.	Parent=PF3D7_1020400
Pf3D7_10_v3	Chappell_et_al_5UTR_based_on_TSO_3D7_IDC	5UTR	834934	835291	.	+	.	Parent=PF3D7_1020700
Pf3D7_10_v3	Chappell_et_al_5UTR_based_on_TSO_3D7_IDC	5UTR	846193	846921	.	-	.	Parent=PF3D7_1020900
Pf3D7_10_v3	Chappell_et_al_5UTR_based_on_TSO_3D7_IDC	5UTR	850405	850480	.	-	.	Parent=PF3D7_1021000
Pf3D7_10_v3	Chappell_et_al_5UTR_based_on_TSO_3D7_IDC	5UTR	856286	856840	.	-	.	Parent=PF3D7_1021100
Pf3D7_10_v3	Chappell_et_al_5UTR_based_on_TSO_3D7_IDC	5UTR	859743	859969	.	-	.	Parent=PF3D7_1021200
Pf3D7_10_v3	Chappell_et_al_5UTR_based_on_TSO_3D7_IDC	5UTR	862450	863046	.	-	.	Parent=PF3D7_1021300
Pf3D7_10_v3	Chappell_et_al_5UTR_based_on_TSO_3D7_IDC	5UTR	863407	863906	.	+	.	Parent=PF3D7_1021400
Pf3D7_10_v3	Chappell_et_al_5UTR_based_on_TSO_3D7_IDC	5UTR	870590	871094	.	+	.	Parent=PF3D7_1021600
Pf3D7_10_v3	Chappell_et_al_5UTR_based_on_TSO_3D7_IDC	5UTR	912346	913168	.	-	.	Parent=PF3D7_1021900
Pf3D7_10_v3	Chappell_et_al_5UTR_based_on_TSO_3D7_IDC	5UTR	929021	929401	.	-	.	Parent=PF3D7_1022200
Pf3D7_10_v3	Chappell_et_al_5UTR_based_on_TSO_3D7_IDC	5UTR	942235	942731	.	-	.	Parent=PF3D7_1022400
Pf3D7_10_v3	Chappell_et_al_5UTR_based_on_TSO_3D7_IDC	5UTR	946090	946845	.	-	.	Parent=PF3D7_1022500
Pf3D7_10_v3	Chappell_et_al_5UTR_based_on_TSO_3D7_IDC	5UTR	952580	953449	.	-	.	Parent=PF3D7_1022700
Pf3D7_10_v3	Chappell_et_al_5UTR_based_on_TSO_3D7_IDC	5UTR	955322	955882	.	+	.	Parent=PF3D7_1022800
Pf3D7_10_v3	Chappell_et_al_5UTR_based_on_TSO_3D7_IDC	5UTR	959897	960299	.	-	.	Parent=PF3D7_1022900
Pf3D7_10_v3	Chappell_et_al_5UTR_based_on_TSO_3D7_IDC	5UTR	962308	962533	.	-	.	Parent=PF3D7_1023000
Pf3D7_10_v3	Chappell_et_al_5UTR_based_on_TSO_3D7_IDC	5UTR	981991	982230	.	+	.	Parent=PF3D7_1023200
Pf3D7_10_v3	Chappell_et_al_5UTR_based_on_TSO_3D7_IDC	5UTR	985331	985689	.	-	.	Parent=PF3D7_1023300
Pf3D7_10_v3	Chappell_et_al_5UTR_based_on_TSO_3D7_IDC	5UTR	1007462	1009329	.	-	.	Parent=PF3D7_1023900
Pf3D7_10_v3	Chappell_et_al_5UTR_based_on_TSO_3D7_IDC	5UTR	1012448	1014895	.	+	.	Parent=PF3D7_1024000
Pf3D7_10_v3	Chappell_et_al_5UTR_based_on_TSO_3D7_IDC	5UTR	1021775	1022055	.	-	.	Parent=PF3D7_1024200
Pf3D7_10_v3	Chappell_et_al_5UTR_based_on_TSO_3D7_IDC	5UTR	1022255	1022504	.	+	.	Parent=PF3D7_1024300
Pf3D7_10_v3	Chappell_et_al_5UTR_based_on_TSO_3D7_IDC	5UTR	1024870	1025184	.	-	.	Parent=PF3D7_1024400
Pf3D7_10_v3	Chappell_et_al_5UTR_based_on_TSO_3D7_IDC	5UTR	1025923	1026119	.	+	.	Parent=PF3D7_1024500
Pf3D7_10_v3	Chappell_et_al_5UTR_based_on_TSO_3D7_IDC	5UTR	1029368	1029569	.	-	.	Parent=PF3D7_1024600
Pf3D7_10_v3	Chappell_et_al_5UTR_based_on_TSO_3D7_IDC	5UTR	1029780	1030043	.	+	.	Parent=PF3D7_1024700
Pf3D7_10_v3	Chappell_et_al_5UTR_based_on_TSO_3D7_IDC	5UTR	1032765	1034684	.	+	.	Parent=PF3D7_1024800
Pf3D7_10_v3	Chappell_et_al_5UTR_based_on_TSO_3D7_IDC	5UTR	1045005	1045397	.	-	.	Parent=PF3D7_1024900
Pf3D7_10_v3	Chappell_et_al_5UTR_based_on_TSO_3D7_IDC	5UTR	1049761	1051296	.	-	.	Parent=PF3D7_1025000
Pf3D7_10_v3	Chappell_et_al_5UTR_based_on_TSO_3D7_IDC	5UTR	1052565	1052843	.	+	.	Parent=PF3D7_1025100
Pf3D7_10_v3	Chappell_et_al_5UTR_based_on_TSO_3D7_IDC	5UTR	1057031	1057197	.	-	.	Parent=PF3D7_1025200
Pf3D7_10_v3	Chappell_et_al_5UTR_based_on_TSO_3D7_IDC	5UTR	1067086	1067462	.	-	.	Parent=PF3D7_1025400
Pf3D7_10_v3	Chappell_et_al_5UTR_based_on_TSO_3D7_IDC	5UTR	1088048	1088213	.	+	.	Parent=PF3D7_1025600
Pf3D7_10_v3	Chappell_et_al_5UTR_based_on_TSO_3D7_IDC	5UTR	1090539	1090826	.	-	.	Parent=PF3D7_1025800
Pf3D7_10_v3	Chappell_et_al_5UTR_based_on_TSO_3D7_IDC	5UTR	1097278	1097831	.	-	.	Parent=PF3D7_1025900
Pf3D7_10_v3	Chappell_et_al_5UTR_based_on_TSO_3D7_IDC	5UTR	1099883	1100160	.	-	.	Parent=PF3D7_1026000
Pf3D7_10_v3	Chappell_et_al_5UTR_based_on_TSO_3D7_IDC	5UTR	1101559	1101817	.	+	.	Parent=PF3D7_1026100
Pf3D7_10_v3	Chappell_et_al_5UTR_based_on_TSO_3D7_IDC	5UTR	1105587	1106085	.	+	.	Parent=PF3D7_1026300
Pf3D7_10_v3	Chappell_et_al_5UTR_based_on_TSO_3D7_IDC	5UTR	1111606	1111960	.	-	.	Parent=PF3D7_1026400
Pf3D7_10_v3	Chappell_et_al_5UTR_based_on_TSO_3D7_IDC	5UTR	1112636	1113170	.	-	.	Parent=PF3D7_1026500
Pf3D7_10_v3	Chappell_et_al_5UTR_based_on_TSO_3D7_IDC	5UTR	1122735	1122961	.	+	.	Parent=PF3D7_1026800
Pf3D7_10_v3	Chappell_et_al_5UTR_based_on_TSO_3D7_IDC	5UTR	1136157	1136602	.	-	.	Parent=PF3D7_1027100
Pf3D7_10_v3	Chappell_et_al_5UTR_based_on_TSO_3D7_IDC	5UTR	1136869	1138001	.	+	.	Parent=PF3D7_1027200
Pf3D7_10_v3	Chappell_et_al_5UTR_based_on_TSO_3D7_IDC	5UTR	1142603	1142995	.	-	.	Parent=PF3D7_1027300
Pf3D7_10_v3	Chappell_et_al_5UTR_based_on_TSO_3D7_IDC	5UTR	1146796	1147498	.	-	.	Parent=PF3D7_1027400
Pf3D7_10_v3	Chappell_et_al_5UTR_based_on_TSO_3D7_IDC	5UTR	1151854	1152119	.	-	.	Parent=PF3D7_1027700
Pf3D7_10_v3	Chappell_et_al_5UTR_based_on_TSO_3D7_IDC	5UTR	1154432	1154839	.	-	.	Parent=PF3D7_1027800
Pf3D7_10_v3	Chappell_et_al_5UTR_based_on_TSO_3D7_IDC	5UTR	1159468	1160030	.	+	.	Parent=PF3D7_1028000
Pf3D7_10_v3	Chappell_et_al_5UTR_based_on_TSO_3D7_IDC	5UTR	1166871	1167466	.	-	.	Parent=PF3D7_1028200
Pf3D7_10_v3	Chappell_et_al_5UTR_based_on_TSO_3D7_IDC	5UTR	1168958	1169200	.	-	.	Parent=PF3D7_1028300
Pf3D7_10_v3	Chappell_et_al_5UTR_based_on_TSO_3D7_IDC	5UTR	1169663	1169939	.	+	.	Parent=PF3D7_1028400
Pf3D7_10_v3	Chappell_et_al_5UTR_based_on_TSO_3D7_IDC	5UTR	1174998	1175391	.	-	.	Parent=PF3D7_1028500
Pf3D7_10_v3	Chappell_et_al_5UTR_based_on_TSO_3D7_IDC	5UTR	1180321	1181004	.	+	.	Parent=PF3D7_1028700
Pf3D7_10_v3	Chappell_et_al_5UTR_based_on_TSO_3D7_IDC	5UTR	1183996	1184156	.	-	.	Parent=PF3D7_1028800
Pf3D7_10_v3	Chappell_et_al_5UTR_based_on_TSO_3D7_IDC	5UTR	1185947	1186453	.	-	.	Parent=PF3D7_1028900
Pf3D7_10_v3	Chappell_et_al_5UTR_based_on_TSO_3D7_IDC	5UTR	1195150	1195676	.	+	.	Parent=PF3D7_1029200
Pf3D7_10_v3	Chappell_et_al_5UTR_based_on_TSO_3D7_IDC	5UTR	1200033	1200238	.	-	.	Parent=PF3D7_1029300
Pf3D7_10_v3	Chappell_et_al_5UTR_based_on_TSO_3D7_IDC	5UTR	1202400	1203409	.	-	.	Parent=PF3D7_1029400
Pf3D7_10_v3	Chappell_et_al_5UTR_based_on_TSO_3D7_IDC	5UTR	1205932	1206301	.	+	.	Parent=PF3D7_1029600
Pf3D7_10_v3	Chappell_et_al_5UTR_based_on_TSO_3D7_IDC	5UTR	1215398	1217347	.	+	.	Parent=PF3D7_1029900
Pf3D7_10_v3	Chappell_et_al_5UTR_based_on_TSO_3D7_IDC	5UTR	1223167	1223374	.	+	.	Parent=PF3D7_1030000
Pf3D7_10_v3	Chappell_et_al_5UTR_based_on_TSO_3D7_IDC	5UTR	1229093	1229453	.	-	.	Parent=PF3D7_1030100
Pf3D7_10_v3	Chappell_et_al_5UTR_based_on_TSO_3D7_IDC	5UTR	1231914	1232274	.	-	.	Parent=PF3D7_1030200
Pf3D7_10_v3	Chappell_et_al_5UTR_based_on_TSO_3D7_IDC	5UTR	1243677	1244214	.	+	.	Parent=PF3D7_1030500
Pf3D7_10_v3	Chappell_et_al_5UTR_based_on_TSO_3D7_IDC	5UTR	1247677	1247824	.	-	.	Parent=PF3D7_1030600
Pf3D7_10_v3	Chappell_et_al_5UTR_based_on_TSO_3D7_IDC	5UTR	1248148	1248532	.	+	.	Parent=PF3D7_1030700
Pf3D7_10_v3	Chappell_et_al_5UTR_based_on_TSO_3D7_IDC	5UTR	1249923	1250044	.	+	.	Parent=PF3D7_1030800
Pf3D7_10_v3	Chappell_et_al_5UTR_based_on_TSO_3D7_IDC	5UTR	1263651	1265078	.	+	.	Parent=PF3D7_1031400
Pf3D7_10_v3	Chappell_et_al_5UTR_based_on_TSO_3D7_IDC	5UTR	1270256	1270527	.	+	.	Parent=PF3D7_1031500
Pf3D7_10_v3	Chappell_et_al_5UTR_based_on_TSO_3D7_IDC	5UTR	1275631	1275862	.	+	.	Parent=PF3D7_1031600
Pf3D7_10_v3	Chappell_et_al_5UTR_based_on_TSO_3D7_IDC	5UTR	1280557	1281251	.	+	.	Parent=PF3D7_1031700
Pf3D7_10_v3	Chappell_et_al_5UTR_based_on_TSO_3D7_IDC	5UTR	1290046	1290382	.	-	.	Parent=PF3D7_1032000
Pf3D7_10_v3	Chappell_et_al_5UTR_based_on_TSO_3D7_IDC	5UTR	1292411	1293498	.	+	.	Parent=PF3D7_1032100
Pf3D7_10_v3	Chappell_et_al_5UTR_based_on_TSO_3D7_IDC	5UTR	1304882	1305013	.	-	.	Parent=PF3D7_1032400
Pf3D7_10_v3	Chappell_et_al_5UTR_based_on_TSO_3D7_IDC	5UTR	1307533	1308042	.	-	.	Parent=PF3D7_1032500
Pf3D7_10_v3	Chappell_et_al_5UTR_based_on_TSO_3D7_IDC	5UTR	1308227	1308872	.	+	.	Parent=PF3D7_1032600
Pf3D7_10_v3	Chappell_et_al_5UTR_based_on_TSO_3D7_IDC	5UTR	1312083	1312439	.	-	.	Parent=PF3D7_1032700
Pf3D7_10_v3	Chappell_et_al_5UTR_based_on_TSO_3D7_IDC	5UTR	1321346	1321693	.	+	.	Parent=PF3D7_1033000
Pf3D7_10_v3	Chappell_et_al_5UTR_based_on_TSO_3D7_IDC	5UTR	1328437	1330830	.	-	.	Parent=PF3D7_1033100
Pf3D7_10_v3	Chappell_et_al_5UTR_based_on_TSO_3D7_IDC	5UTR	1334854	1335221	.	+	.	Parent=PF3D7_1033200
Pf3D7_10_v3	Chappell_et_al_5UTR_based_on_TSO_3D7_IDC	5UTR	1338819	1339340	.	-	.	Parent=PF3D7_1033300
Pf3D7_10_v3	Chappell_et_al_5UTR_based_on_TSO_3D7_IDC	5UTR	1339603	1339761	.	+	.	Parent=PF3D7_1033400
Pf3D7_10_v3	Chappell_et_al_5UTR_based_on_TSO_3D7_IDC	5UTR	1346898	1347339	.	-	.	Parent=PF3D7_1033600
Pf3D7_10_v3	Chappell_et_al_5UTR_based_on_TSO_3D7_IDC	5UTR	1347712	1348432	.	+	.	Parent=PF3D7_1033700
Pf3D7_10_v3	Chappell_et_al_5UTR_based_on_TSO_3D7_IDC	5UTR	1355572	1356912	.	-	.	Parent=PF3D7_1033900
Pf3D7_10_v3	Chappell_et_al_5UTR_based_on_TSO_3D7_IDC	5UTR	1369190	1369943	.	-	.	Parent=PF3D7_1034400
Pf3D7_10_v3	Chappell_et_al_5UTR_based_on_TSO_3D7_IDC	5UTR	1369252	1370730	.	+	.	Parent=PF3D7_1034500
Pf3D7_10_v3	Chappell_et_al_5UTR_based_on_TSO_3D7_IDC	5UTR	1377760	1377970	.	-	.	Parent=PF3D7_1034600
Pf3D7_10_v3	Chappell_et_al_5UTR_based_on_TSO_3D7_IDC	5UTR	1378259	1378758	.	+	.	Parent=PF3D7_1034700
Pf3D7_10_v3	Chappell_et_al_5UTR_based_on_TSO_3D7_IDC	5UTR	1383210	1383449	.	+	.	Parent=PF3D7_1034900
Pf3D7_10_v3	Chappell_et_al_5UTR_based_on_TSO_3D7_IDC	5UTR	1394635	1394838	.	+	.	Parent=PF3D7_1035200
Pf3D7_10_v3	Chappell_et_al_5UTR_based_on_TSO_3D7_IDC	5UTR	1398812	1399194	.	+	.	Parent=PF3D7_1035300
Pf3D7_10_v3	Chappell_et_al_5UTR_based_on_TSO_3D7_IDC	5UTR	1404069	1404194	.	+	.	Parent=PF3D7_1035400
Pf3D7_10_v3	Chappell_et_al_5UTR_based_on_TSO_3D7_IDC	5UTR	1406950	1407275	.	+	.	Parent=PF3D7_1035500
Pf3D7_10_v3	Chappell_et_al_5UTR_based_on_TSO_3D7_IDC	5UTR	1408936	1409280	.	+	.	Parent=PF3D7_1035600
Pf3D7_10_v3	Chappell_et_al_5UTR_based_on_TSO_3D7_IDC	5UTR	1412802	1413199	.	+	.	Parent=PF3D7_1035700
Pf3D7_10_v3	Chappell_et_al_5UTR_based_on_TSO_3D7_IDC	5UTR	1419696	1420532	.	+	.	Parent=PF3D7_1035800
Pf3D7_10_v3	Chappell_et_al_5UTR_based_on_TSO_3D7_IDC	5UTR	1423895	1423982	.	+	.	Parent=PF3D7_1035900
Pf3D7_10_v3	Chappell_et_al_5UTR_based_on_TSO_3D7_IDC	5UTR	1426996	1427126	.	+	.	Parent=PF3D7_1036000
Pf3D7_10_v3	Chappell_et_al_5UTR_based_on_TSO_3D7_IDC	5UTR	1431834	1432497	.	+	.	Parent=PF3D7_1036300
Pf3D7_10_v3	Chappell_et_al_5UTR_based_on_TSO_3D7_IDC	5UTR	1440740	1441900	.	+	.	Parent=PF3D7_1036500
Pf3D7_10_v3	Chappell_et_al_5UTR_based_on_TSO_3D7_IDC	5UTR	1444144	1444440	.	+	.	Parent=PF3D7_1036600
Pf3D7_10_v3	Chappell_et_al_5UTR_based_on_TSO_3D7_IDC	5UTR	1447496	1448135	.	-	.	Parent=PF3D7_1036700
Pf3D7_10_v3	Chappell_et_al_5UTR_based_on_TSO_3D7_IDC	5UTR	1451647	1451764	.	-	.	Parent=PF3D7_1036800
Pf3D7_10_v3	Chappell_et_al_5UTR_based_on_TSO_3D7_IDC	5UTR	1458007	1459605	.	-	.	Parent=PF3D7_1036900
Pf3D7_10_v3	Chappell_et_al_5UTR_based_on_TSO_3D7_IDC	5UTR	1462040	1462350	.	+	.	Parent=PF3D7_1037000
Pf3D7_10_v3	Chappell_et_al_5UTR_based_on_TSO_3D7_IDC	5UTR	1472228	1472484	.	-	.	Parent=PF3D7_1037100
Pf3D7_10_v3	Chappell_et_al_5UTR_based_on_TSO_3D7_IDC	5UTR	1478846	1479388	.	-	.	Parent=PF3D7_1037300
Pf3D7_10_v3	Chappell_et_al_5UTR_based_on_TSO_3D7_IDC	5UTR	1485354	1485729	.	-	.	Parent=PF3D7_1037400
Pf3D7_10_v3	Chappell_et_al_5UTR_based_on_TSO_3D7_IDC	5UTR	1485977	1487958	.	+	.	Parent=PF3D7_1037500
Pf3D7_10_v3	Chappell_et_al_5UTR_based_on_TSO_3D7_IDC	5UTR	1490778	1491413	.	+	.	Parent=PF3D7_1037600
Pf3D7_10_v3	Chappell_et_al_5UTR_based_on_TSO_3D7_IDC	5UTR	1495357	1495972	.	+	.	Parent=PF3D7_1037700
Pf3D7_10_v3	Chappell_et_al_5UTR_based_on_TSO_3D7_IDC	5UTR	1504323	1504431	.	-	.	Parent=PF3D7_1037900
Pf3D7_10_v3	Chappell_et_al_5UTR_based_on_TSO_3D7_IDC	5UTR	1505525	1505834	.	+	.	Parent=PF3D7_1038000
Pf3D7_10_v3	Chappell_et_al_5UTR_based_on_TSO_3D7_IDC	5UTR	1553173	1553660	.	-	.	Parent=PF3D7_1038600
Pf3D7_10_v3	Chappell_et_al_5UTR_based_on_TSO_3D7_IDC	5UTR	1557361	1557815	.	+	.	Parent=PF3D7_1038800
Pf3D7_10_v3	Chappell_et_al_5UTR_based_on_TSO_3D7_IDC	5UTR	1561725	1562808	.	+	.	Parent=PF3D7_1038900
Pf3D7_10_v3	Chappell_et_al_5UTR_based_on_TSO_3D7_IDC	5UTR	1567816	1568708	.	+	.	Parent=PF3D7_1039000
Pf3D7_11_v3	Chappell_et_al_5UTR_based_on_TSO_3D7_IDC	5UTR	42387	42853	.	-	.	Parent=PF3D7_1100200
Pf3D7_11_v3	Chappell_et_al_5UTR_based_on_TSO_3D7_IDC	5UTR	116574	117952	.	-	.	Parent=PF3D7_1102400
Pf3D7_11_v3	Chappell_et_al_5UTR_based_on_TSO_3D7_IDC	5UTR	121507	122512	.	-	.	Parent=PF3D7_1102500
Pf3D7_11_v3	Chappell_et_al_5UTR_based_on_TSO_3D7_IDC	5UTR	128196	128788	.	+	.	Parent=PF3D7_1102700
Pf3D7_11_v3	Chappell_et_al_5UTR_based_on_TSO_3D7_IDC	5UTR	131988	132446	.	-	.	Parent=PF3D7_1102800
Pf3D7_11_v3	Chappell_et_al_5UTR_based_on_TSO_3D7_IDC	5UTR	140802	140996	.	-	.	Parent=PF3D7_1103100
Pf3D7_11_v3	Chappell_et_al_5UTR_based_on_TSO_3D7_IDC	5UTR	145759	146426	.	+	.	Parent=PF3D7_1103400
Pf3D7_11_v3	Chappell_et_al_5UTR_based_on_TSO_3D7_IDC	5UTR	156083	156613	.	+	.	Parent=PF3D7_1103600
Pf3D7_11_v3	Chappell_et_al_5UTR_based_on_TSO_3D7_IDC	5UTR	159742	160114	.	+	.	Parent=PF3D7_1103700
Pf3D7_11_v3	Chappell_et_al_5UTR_based_on_TSO_3D7_IDC	5UTR	163502	163984	.	+	.	Parent=PF3D7_1103800
Pf3D7_11_v3	Chappell_et_al_5UTR_based_on_TSO_3D7_IDC	5UTR	177779	178167	.	-	.	Parent=PF3D7_1104000
Pf3D7_11_v3	Chappell_et_al_5UTR_based_on_TSO_3D7_IDC	5UTR	181129	181477	.	-	.	Parent=PF3D7_1104100
Pf3D7_11_v3	Chappell_et_al_5UTR_based_on_TSO_3D7_IDC	5UTR	196261	196766	.	+	.	Parent=PF3D7_1104400
Pf3D7_11_v3	Chappell_et_al_5UTR_based_on_TSO_3D7_IDC	5UTR	206350	207439	.	+	.	Parent=PF3D7_1104800
Pf3D7_11_v3	Chappell_et_al_5UTR_based_on_TSO_3D7_IDC	5UTR	222130	222316	.	-	.	Parent=PF3D7_1105000
Pf3D7_11_v3	Chappell_et_al_5UTR_based_on_TSO_3D7_IDC	5UTR	225895	226064	.	+	.	Parent=PF3D7_1105100
Pf3D7_11_v3	Chappell_et_al_5UTR_based_on_TSO_3D7_IDC	5UTR	234239	234717	.	-	.	Parent=PF3D7_1105300
Pf3D7_11_v3	Chappell_et_al_5UTR_based_on_TSO_3D7_IDC	5UTR	237098	237361	.	-	.	Parent=PF3D7_1105400
Pf3D7_11_v3	Chappell_et_al_5UTR_based_on_TSO_3D7_IDC	5UTR	239276	239686	.	+	.	Parent=PF3D7_1105500
Pf3D7_11_v3	Chappell_et_al_5UTR_based_on_TSO_3D7_IDC	5UTR	243518	244489	.	-	.	Parent=PF3D7_1105600
Pf3D7_11_v3	Chappell_et_al_5UTR_based_on_TSO_3D7_IDC	5UTR	246801	247450	.	+	.	Parent=PF3D7_1105700
Pf3D7_11_v3	Chappell_et_al_5UTR_based_on_TSO_3D7_IDC	5UTR	250285	250917	.	+	.	Parent=PF3D7_1105800
Pf3D7_11_v3	Chappell_et_al_5UTR_based_on_TSO_3D7_IDC	5UTR	257142	257700	.	-	.	Parent=PF3D7_1106000
Pf3D7_11_v3	Chappell_et_al_5UTR_based_on_TSO_3D7_IDC	5UTR	260544	260866	.	+	.	Parent=PF3D7_1106200
Pf3D7_11_v3	Chappell_et_al_5UTR_based_on_TSO_3D7_IDC	5UTR	266571	266881	.	-	.	Parent=PF3D7_1106300
Pf3D7_11_v3	Chappell_et_al_5UTR_based_on_TSO_3D7_IDC	5UTR	267234	267546	.	+	.	Parent=PF3D7_1106400
Pf3D7_11_v3	Chappell_et_al_5UTR_based_on_TSO_3D7_IDC	5UTR	275147	275725	.	+	.	Parent=PF3D7_1106600
Pf3D7_11_v3	Chappell_et_al_5UTR_based_on_TSO_3D7_IDC	5UTR	283404	283868	.	+	.	Parent=PF3D7_1106800
Pf3D7_11_v3	Chappell_et_al_5UTR_based_on_TSO_3D7_IDC	5UTR	291137	291679	.	+	.	Parent=PF3D7_1107000
Pf3D7_11_v3	Chappell_et_al_5UTR_based_on_TSO_3D7_IDC	5UTR	293722	294150	.	+	.	Parent=PF3D7_1107100
Pf3D7_11_v3	Chappell_et_al_5UTR_based_on_TSO_3D7_IDC	5UTR	297579	297822	.	+	.	Parent=PF3D7_1107200
Pf3D7_11_v3	Chappell_et_al_5UTR_based_on_TSO_3D7_IDC	5UTR	321206	321500	.	-	.	Parent=PF3D7_1107500
Pf3D7_11_v3	Chappell_et_al_5UTR_based_on_TSO_3D7_IDC	5UTR	326539	326880	.	+	.	Parent=PF3D7_1107700
Pf3D7_11_v3	Chappell_et_al_5UTR_based_on_TSO_3D7_IDC	5UTR	351938	352555	.	+	.	Parent=PF3D7_1108000
Pf3D7_11_v3	Chappell_et_al_5UTR_based_on_TSO_3D7_IDC	5UTR	362294	362420	.	+	.	Parent=PF3D7_1108300
Pf3D7_11_v3	Chappell_et_al_5UTR_based_on_TSO_3D7_IDC	5UTR	364387	365092	.	+	.	Parent=PF3D7_1108400
Pf3D7_11_v3	Chappell_et_al_5UTR_based_on_TSO_3D7_IDC	5UTR	367161	367315	.	+	.	Parent=PF3D7_1108500
Pf3D7_11_v3	Chappell_et_al_5UTR_based_on_TSO_3D7_IDC	5UTR	370707	371489	.	-	.	Parent=PF3D7_1108600
Pf3D7_11_v3	Chappell_et_al_5UTR_based_on_TSO_3D7_IDC	5UTR	374861	375568	.	-	.	Parent=PF3D7_1108700
Pf3D7_11_v3	Chappell_et_al_5UTR_based_on_TSO_3D7_IDC	5UTR	393332	393957	.	-	.	Parent=PF3D7_1109400
Pf3D7_11_v3	Chappell_et_al_5UTR_based_on_TSO_3D7_IDC	5UTR	396809	397123	.	+	.	Parent=PF3D7_1109900
Pf3D7_11_v3	Chappell_et_al_5UTR_based_on_TSO_3D7_IDC	5UTR	398298	398658	.	+	.	Parent=PF3D7_1110000
Pf3D7_11_v3	Chappell_et_al_5UTR_based_on_TSO_3D7_IDC	5UTR	400212	400685	.	+	.	Parent=PF3D7_1110100
Pf3D7_11_v3	Chappell_et_al_5UTR_based_on_TSO_3D7_IDC	5UTR	411356	412106	.	-	.	Parent=PF3D7_1110300
Pf3D7_11_v3	Chappell_et_al_5UTR_based_on_TSO_3D7_IDC	5UTR	412775	414796	.	+	.	Parent=PF3D7_1110400
Pf3D7_11_v3	Chappell_et_al_5UTR_based_on_TSO_3D7_IDC	5UTR	421699	422056	.	+	.	Parent=PF3D7_1110500
Pf3D7_11_v3	Chappell_et_al_5UTR_based_on_TSO_3D7_IDC	5UTR	427888	428361	.	+	.	Parent=PF3D7_1110700
Pf3D7_11_v3	Chappell_et_al_5UTR_based_on_TSO_3D7_IDC	5UTR	433646	434322	.	-	.	Parent=PF3D7_1110900
Pf3D7_11_v3	Chappell_et_al_5UTR_based_on_TSO_3D7_IDC	5UTR	434476	434801	.	+	.	Parent=PF3D7_1111000
Pf3D7_11_v3	Chappell_et_al_5UTR_based_on_TSO_3D7_IDC	5UTR	438221	438854	.	-	.	Parent=PF3D7_1111100
Pf3D7_11_v3	Chappell_et_al_5UTR_based_on_TSO_3D7_IDC	5UTR	441681	441853	.	-	.	Parent=PF3D7_1111200
Pf3D7_11_v3	Chappell_et_al_5UTR_based_on_TSO_3D7_IDC	5UTR	443829	444434	.	-	.	Parent=PF3D7_1111300
Pf3D7_11_v3	Chappell_et_al_5UTR_based_on_TSO_3D7_IDC	5UTR	446560	446925	.	-	.	Parent=PF3D7_1111500
Pf3D7_11_v3	Chappell_et_al_5UTR_based_on_TSO_3D7_IDC	5UTR	457509	457935	.	+	.	Parent=PF3D7_1111900
Pf3D7_11_v3	Chappell_et_al_5UTR_based_on_TSO_3D7_IDC	5UTR	459462	459775	.	+	.	Parent=PF3D7_1112000
Pf3D7_11_v3	Chappell_et_al_5UTR_based_on_TSO_3D7_IDC	5UTR	462014	462289	.	+	.	Parent=PF3D7_1112100
Pf3D7_11_v3	Chappell_et_al_5UTR_based_on_TSO_3D7_IDC	5UTR	475355	475879	.	+	.	Parent=PF3D7_1112400
Pf3D7_11_v3	Chappell_et_al_5UTR_based_on_TSO_3D7_IDC	5UTR	477052	477483	.	+	.	Parent=PF3D7_1112500
Pf3D7_11_v3	Chappell_et_al_5UTR_based_on_TSO_3D7_IDC	5UTR	480947	481384	.	-	.	Parent=PF3D7_1112600
Pf3D7_11_v3	Chappell_et_al_5UTR_based_on_TSO_3D7_IDC	5UTR	490942	492090	.	+	.	Parent=PF3D7_1113000
Pf3D7_11_v3	Chappell_et_al_5UTR_based_on_TSO_3D7_IDC	5UTR	516585	517310	.	+	.	Parent=PF3D7_1113200
Pf3D7_11_v3	Chappell_et_al_5UTR_based_on_TSO_3D7_IDC	5UTR	518821	519188	.	+	.	Parent=PF3D7_1113300
Pf3D7_11_v3	Chappell_et_al_5UTR_based_on_TSO_3D7_IDC	5UTR	522825	523193	.	-	.	Parent=PF3D7_1113400
Pf3D7_11_v3	Chappell_et_al_5UTR_based_on_TSO_3D7_IDC	5UTR	523496	524491	.	+	.	Parent=PF3D7_1113500
Pf3D7_11_v3	Chappell_et_al_5UTR_based_on_TSO_3D7_IDC	5UTR	529251	529492	.	+	.	Parent=PF3D7_1113700
Pf3D7_11_v3	Chappell_et_al_5UTR_based_on_TSO_3D7_IDC	5UTR	533286	533992	.	-	.	Parent=PF3D7_1113800
Pf3D7_11_v3	Chappell_et_al_5UTR_based_on_TSO_3D7_IDC	5UTR	539840	539902	.	+	.	Parent=PF3D7_1114100
Pf3D7_11_v3	Chappell_et_al_5UTR_based_on_TSO_3D7_IDC	5UTR	544766	545779	.	-	.	Parent=PF3D7_1114200
Pf3D7_11_v3	Chappell_et_al_5UTR_based_on_TSO_3D7_IDC	5UTR	553998	555513	.	+	.	Parent=PF3D7_1114700
Pf3D7_11_v3	Chappell_et_al_5UTR_based_on_TSO_3D7_IDC	5UTR	561659	562016	.	+	.	Parent=PF3D7_1114900
Pf3D7_11_v3	Chappell_et_al_5UTR_based_on_TSO_3D7_IDC	5UTR	569844	570016	.	+	.	Parent=PF3D7_1115000
Pf3D7_11_v3	Chappell_et_al_5UTR_based_on_TSO_3D7_IDC	5UTR	574599	576772	.	+	.	Parent=PF3D7_1115200
Pf3D7_11_v3	Chappell_et_al_5UTR_based_on_TSO_3D7_IDC	5UTR	582699	583093	.	-	.	Parent=PF3D7_1115300
Pf3D7_11_v3	Chappell_et_al_5UTR_based_on_TSO_3D7_IDC	5UTR	587509	588168	.	+	.	Parent=PF3D7_1115500
Pf3D7_11_v3	Chappell_et_al_5UTR_based_on_TSO_3D7_IDC	5UTR	590630	590738	.	-	.	Parent=PF3D7_1115600
Pf3D7_11_v3	Chappell_et_al_5UTR_based_on_TSO_3D7_IDC	5UTR	593585	593788	.	-	.	Parent=PF3D7_1115700
Pf3D7_11_v3	Chappell_et_al_5UTR_based_on_TSO_3D7_IDC	5UTR	597204	597698	.	-	.	Parent=PF3D7_1115800
Pf3D7_11_v3	Chappell_et_al_5UTR_based_on_TSO_3D7_IDC	5UTR	599938	600175	.	+	.	Parent=PF3D7_1115900
Pf3D7_11_v3	Chappell_et_al_5UTR_based_on_TSO_3D7_IDC	5UTR	606919	607098	.	-	.	Parent=PF3D7_1116000
Pf3D7_11_v3	Chappell_et_al_5UTR_based_on_TSO_3D7_IDC	5UTR	613395	613778	.	-	.	Parent=PF3D7_1116100
Pf3D7_11_v3	Chappell_et_al_5UTR_based_on_TSO_3D7_IDC	5UTR	617918	618311	.	+	.	Parent=PF3D7_1116300
Pf3D7_11_v3	Chappell_et_al_5UTR_based_on_TSO_3D7_IDC	5UTR	621351	622150	.	-	.	Parent=PF3D7_1116400
Pf3D7_11_v3	Chappell_et_al_5UTR_based_on_TSO_3D7_IDC	5UTR	622715	624369	.	+	.	Parent=PF3D7_1116500
Pf3D7_11_v3	Chappell_et_al_5UTR_based_on_TSO_3D7_IDC	5UTR	629433	629860	.	-	.	Parent=PF3D7_1116600
Pf3D7_11_v3	Chappell_et_al_5UTR_based_on_TSO_3D7_IDC	5UTR	632882	633334	.	-	.	Parent=PF3D7_1116700
Pf3D7_11_v3	Chappell_et_al_5UTR_based_on_TSO_3D7_IDC	5UTR	639512	641047	.	-	.	Parent=PF3D7_1116800
Pf3D7_11_v3	Chappell_et_al_5UTR_based_on_TSO_3D7_IDC	5UTR	663672	664162	.	+	.	Parent=PF3D7_1117400
Pf3D7_11_v3	Chappell_et_al_5UTR_based_on_TSO_3D7_IDC	5UTR	667723	667943	.	-	.	Parent=PF3D7_1117500
Pf3D7_11_v3	Chappell_et_al_5UTR_based_on_TSO_3D7_IDC	5UTR	668168	668367	.	+	.	Parent=PF3D7_1117600
Pf3D7_11_v3	Chappell_et_al_5UTR_based_on_TSO_3D7_IDC	5UTR	671516	672368	.	-	.	Parent=PF3D7_1117700
Pf3D7_11_v3	Chappell_et_al_5UTR_based_on_TSO_3D7_IDC	5UTR	677350	677628	.	-	.	Parent=PF3D7_1117800
Pf3D7_11_v3	Chappell_et_al_5UTR_based_on_TSO_3D7_IDC	5UTR	677751	678751	.	+	.	Parent=PF3D7_1117900
Pf3D7_11_v3	Chappell_et_al_5UTR_based_on_TSO_3D7_IDC	5UTR	684617	685592	.	-	.	Parent=PF3D7_1118000
Pf3D7_11_v3	Chappell_et_al_5UTR_based_on_TSO_3D7_IDC	5UTR	686290	687234	.	+	.	Parent=PF3D7_1118100
Pf3D7_11_v3	Chappell_et_al_5UTR_based_on_TSO_3D7_IDC	5UTR	691559	692081	.	-	.	Parent=PF3D7_1118200
Pf3D7_11_v3	Chappell_et_al_5UTR_based_on_TSO_3D7_IDC	5UTR	694338	694654	.	+	.	Parent=PF3D7_1118300
Pf3D7_11_v3	Chappell_et_al_5UTR_based_on_TSO_3D7_IDC	5UTR	700790	701731	.	-	.	Parent=PF3D7_1118400
Pf3D7_11_v3	Chappell_et_al_5UTR_based_on_TSO_3D7_IDC	5UTR	702506	703174	.	+	.	Parent=PF3D7_1118500
Pf3D7_11_v3	Chappell_et_al_5UTR_based_on_TSO_3D7_IDC	5UTR	712864	713429	.	-	.	Parent=PF3D7_1118700
Pf3D7_11_v3	Chappell_et_al_5UTR_based_on_TSO_3D7_IDC	5UTR	719766	720447	.	-	.	Parent=PF3D7_1119000
Pf3D7_11_v3	Chappell_et_al_5UTR_based_on_TSO_3D7_IDC	5UTR	720741	720991	.	+	.	Parent=PF3D7_1119100
Pf3D7_11_v3	Chappell_et_al_5UTR_based_on_TSO_3D7_IDC	5UTR	723290	723842	.	-	.	Parent=PF3D7_1119200
Pf3D7_11_v3	Chappell_et_al_5UTR_based_on_TSO_3D7_IDC	5UTR	741672	741873	.	-	.	Parent=PF3D7_1119600
Pf3D7_11_v3	Chappell_et_al_5UTR_based_on_TSO_3D7_IDC	5UTR	743938	744873	.	+	.	Parent=PF3D7_1119700
Pf3D7_11_v3	Chappell_et_al_5UTR_based_on_TSO_3D7_IDC	5UTR	747457	747809	.	-	.	Parent=PF3D7_1119800
Pf3D7_11_v3	Chappell_et_al_5UTR_based_on_TSO_3D7_IDC	5UTR	748162	749151	.	+	.	Parent=PF3D7_1119900
Pf3D7_11_v3	Chappell_et_al_5UTR_based_on_TSO_3D7_IDC	5UTR	755763	756191	.	+	.	Parent=PF3D7_1120000
Pf3D7_11_v3	Chappell_et_al_5UTR_based_on_TSO_3D7_IDC	5UTR	761283	761694	.	+	.	Parent=PF3D7_1120100
Pf3D7_11_v3	Chappell_et_al_5UTR_based_on_TSO_3D7_IDC	5UTR	764404	765032	.	+	.	Parent=PF3D7_1120200
Pf3D7_11_v3	Chappell_et_al_5UTR_based_on_TSO_3D7_IDC	5UTR	770601	771615	.	-	.	Parent=PF3D7_1120400
Pf3D7_11_v3	Chappell_et_al_5UTR_based_on_TSO_3D7_IDC	5UTR	771395	772538	.	+	.	Parent=PF3D7_1120500
Pf3D7_11_v3	Chappell_et_al_5UTR_based_on_TSO_3D7_IDC	5UTR	789603	790010	.	+	.	Parent=PF3D7_1120800
Pf3D7_11_v3	Chappell_et_al_5UTR_based_on_TSO_3D7_IDC	5UTR	799562	799869	.	-	.	Parent=PF3D7_1121100
Pf3D7_11_v3	Chappell_et_al_5UTR_based_on_TSO_3D7_IDC	5UTR	807082	808308	.	-	.	Parent=PF3D7_1121300
Pf3D7_11_v3	Chappell_et_al_5UTR_based_on_TSO_3D7_IDC	5UTR	816323	816697	.	-	.	Parent=PF3D7_1121600
Pf3D7_11_v3	Chappell_et_al_5UTR_based_on_TSO_3D7_IDC	5UTR	819504	820072	.	+	.	Parent=PF3D7_1121700
Pf3D7_11_v3	Chappell_et_al_5UTR_based_on_TSO_3D7_IDC	5UTR	837467	838094	.	-	.	Parent=PF3D7_1121900
Pf3D7_11_v3	Chappell_et_al_5UTR_based_on_TSO_3D7_IDC	5UTR	845548	845712	.	-	.	Parent=PF3D7_1122200
Pf3D7_11_v3	Chappell_et_al_5UTR_based_on_TSO_3D7_IDC	5UTR	848839	849334	.	+	.	Parent=PF3D7_1122400
Pf3D7_11_v3	Chappell_et_al_5UTR_based_on_TSO_3D7_IDC	5UTR	853096	853354	.	+	.	Parent=PF3D7_1122500
Pf3D7_11_v3	Chappell_et_al_5UTR_based_on_TSO_3D7_IDC	5UTR	859801	860133	.	+	.	Parent=PF3D7_1122600
Pf3D7_11_v3	Chappell_et_al_5UTR_based_on_TSO_3D7_IDC	5UTR	869153	869466	.	-	.	Parent=PF3D7_1122700
Pf3D7_11_v3	Chappell_et_al_5UTR_based_on_TSO_3D7_IDC	5UTR	871025	872030	.	+	.	Parent=PF3D7_1122800
Pf3D7_11_v3	Chappell_et_al_5UTR_based_on_TSO_3D7_IDC	5UTR	903371	903901	.	-	.	Parent=PF3D7_1123000
Pf3D7_11_v3	Chappell_et_al_5UTR_based_on_TSO_3D7_IDC	5UTR	907134	909365	.	+	.	Parent=PF3D7_1123100
Pf3D7_11_v3	Chappell_et_al_5UTR_based_on_TSO_3D7_IDC	5UTR	917593	918227	.	+	.	Parent=PF3D7_1123200
Pf3D7_11_v3	Chappell_et_al_5UTR_based_on_TSO_3D7_IDC	5UTR	921378	921822	.	+	.	Parent=PF3D7_1123300
Pf3D7_11_v3	Chappell_et_al_5UTR_based_on_TSO_3D7_IDC	5UTR	924568	925727	.	+	.	Parent=PF3D7_1123400
Pf3D7_11_v3	Chappell_et_al_5UTR_based_on_TSO_3D7_IDC	5UTR	933365	935230	.	-	.	Parent=PF3D7_1123500
Pf3D7_11_v3	Chappell_et_al_5UTR_based_on_TSO_3D7_IDC	5UTR	934697	936083	.	+	.	Parent=PF3D7_1123600
Pf3D7_11_v3	Chappell_et_al_5UTR_based_on_TSO_3D7_IDC	5UTR	938762	938949	.	+	.	Parent=PF3D7_1123700
Pf3D7_11_v3	Chappell_et_al_5UTR_based_on_TSO_3D7_IDC	5UTR	940112	940526	.	+	.	Parent=PF3D7_1123800
Pf3D7_11_v3	Chappell_et_al_5UTR_based_on_TSO_3D7_IDC	5UTR	944874	945469	.	+	.	Parent=PF3D7_1123900
Pf3D7_11_v3	Chappell_et_al_5UTR_based_on_TSO_3D7_IDC	5UTR	947852	948590	.	+	.	Parent=PF3D7_1124000
Pf3D7_11_v3	Chappell_et_al_5UTR_based_on_TSO_3D7_IDC	5UTR	956344	956749	.	-	.	Parent=PF3D7_1124100
Pf3D7_11_v3	Chappell_et_al_5UTR_based_on_TSO_3D7_IDC	5UTR	959200	959291	.	-	.	Parent=PF3D7_1124200
Pf3D7_11_v3	Chappell_et_al_5UTR_based_on_TSO_3D7_IDC	5UTR	961052	962155	.	+	.	Parent=PF3D7_1124300
Pf3D7_11_v3	Chappell_et_al_5UTR_based_on_TSO_3D7_IDC	5UTR	965966	966979	.	+	.	Parent=PF3D7_1124500
Pf3D7_11_v3	Chappell_et_al_5UTR_based_on_TSO_3D7_IDC	5UTR	971377	972894	.	-	.	Parent=PF3D7_1124600
Pf3D7_11_v3	Chappell_et_al_5UTR_based_on_TSO_3D7_IDC	5UTR	981722	981944	.	+	.	Parent=PF3D7_1124900
Pf3D7_11_v3	Chappell_et_al_5UTR_based_on_TSO_3D7_IDC	5UTR	985620	985828	.	-	.	Parent=PF3D7_1125000
Pf3D7_11_v3	Chappell_et_al_5UTR_based_on_TSO_3D7_IDC	5UTR	986210	986629	.	+	.	Parent=PF3D7_1125100
Pf3D7_11_v3	Chappell_et_al_5UTR_based_on_TSO_3D7_IDC	5UTR	990302	991095	.	-	.	Parent=PF3D7_1125200
Pf3D7_11_v3	Chappell_et_al_5UTR_based_on_TSO_3D7_IDC	5UTR	999548	999875	.	-	.	Parent=PF3D7_1125400
Pf3D7_11_v3	Chappell_et_al_5UTR_based_on_TSO_3D7_IDC	5UTR	1001563	1001978	.	-	.	Parent=PF3D7_1125500
Pf3D7_11_v3	Chappell_et_al_5UTR_based_on_TSO_3D7_IDC	5UTR	1003695	1003815	.	-	.	Parent=PF3D7_1125600
Pf3D7_11_v3	Chappell_et_al_5UTR_based_on_TSO_3D7_IDC	5UTR	1007355	1007535	.	-	.	Parent=PF3D7_1125700
Pf3D7_11_v3	Chappell_et_al_5UTR_based_on_TSO_3D7_IDC	5UTR	1010854	1011251	.	-	.	Parent=PF3D7_1125800
Pf3D7_11_v3	Chappell_et_al_5UTR_based_on_TSO_3D7_IDC	5UTR	1013010	1013465	.	+	.	Parent=PF3D7_1125900
Pf3D7_11_v3	Chappell_et_al_5UTR_based_on_TSO_3D7_IDC	5UTR	1017376	1017615	.	-	.	Parent=PF3D7_1126000
Pf3D7_11_v3	Chappell_et_al_5UTR_based_on_TSO_3D7_IDC	5UTR	1022496	1022933	.	-	.	Parent=PF3D7_1126100
Pf3D7_11_v3	Chappell_et_al_5UTR_based_on_TSO_3D7_IDC	5UTR	1024497	1024701	.	-	.	Parent=PF3D7_1126200
Pf3D7_11_v3	Chappell_et_al_5UTR_based_on_TSO_3D7_IDC	5UTR	1024645	1026975	.	+	.	Parent=PF3D7_1126300
Pf3D7_11_v3	Chappell_et_al_5UTR_based_on_TSO_3D7_IDC	5UTR	1032299	1033061	.	+	.	Parent=PF3D7_1126500
Pf3D7_11_v3	Chappell_et_al_5UTR_based_on_TSO_3D7_IDC	5UTR	1039692	1040306	.	-	.	Parent=PF3D7_1126600
Pf3D7_11_v3	Chappell_et_al_5UTR_based_on_TSO_3D7_IDC	5UTR	1046088	1047094	.	-	.	Parent=PF3D7_1126700
Pf3D7_11_v3	Chappell_et_al_5UTR_based_on_TSO_3D7_IDC	5UTR	1049077	1049920	.	+	.	Parent=PF3D7_1126800
Pf3D7_11_v3	Chappell_et_al_5UTR_based_on_TSO_3D7_IDC	5UTR	1054334	1055254	.	-	.	Parent=PF3D7_1126900
Pf3D7_11_v3	Chappell_et_al_5UTR_based_on_TSO_3D7_IDC	5UTR	1058055	1058665	.	-	.	Parent=PF3D7_1127000
Pf3D7_11_v3	Chappell_et_al_5UTR_based_on_TSO_3D7_IDC	5UTR	1060784	1061180	.	-	.	Parent=PF3D7_1127100
Pf3D7_11_v3	Chappell_et_al_5UTR_based_on_TSO_3D7_IDC	5UTR	1064552	1064799	.	-	.	Parent=PF3D7_1127300
Pf3D7_11_v3	Chappell_et_al_5UTR_based_on_TSO_3D7_IDC	5UTR	1064942	1065784	.	+	.	Parent=PF3D7_1127400
Pf3D7_11_v3	Chappell_et_al_5UTR_based_on_TSO_3D7_IDC	5UTR	1066871	1067196	.	+	.	Parent=PF3D7_1127500
Pf3D7_11_v3	Chappell_et_al_5UTR_based_on_TSO_3D7_IDC	5UTR	1071436	1071751	.	+	.	Parent=PF3D7_1127600
Pf3D7_11_v3	Chappell_et_al_5UTR_based_on_TSO_3D7_IDC	5UTR	1081551	1082024	.	-	.	Parent=PF3D7_1127800
Pf3D7_11_v3	Chappell_et_al_5UTR_based_on_TSO_3D7_IDC	5UTR	1085063	1085977	.	-	.	Parent=PF3D7_1127900
Pf3D7_11_v3	Chappell_et_al_5UTR_based_on_TSO_3D7_IDC	5UTR	1095932	1096511	.	-	.	Parent=PF3D7_1128100
Pf3D7_11_v3	Chappell_et_al_5UTR_based_on_TSO_3D7_IDC	5UTR	1096698	1097116	.	+	.	Parent=PF3D7_1128200
Pf3D7_11_v3	Chappell_et_al_5UTR_based_on_TSO_3D7_IDC	5UTR	1106506	1106854	.	-	.	Parent=PF3D7_1128400
Pf3D7_11_v3	Chappell_et_al_5UTR_based_on_TSO_3D7_IDC	5UTR	1112116	1112479	.	-	.	Parent=PF3D7_1128600
Pf3D7_11_v3	Chappell_et_al_5UTR_based_on_TSO_3D7_IDC	5UTR	1113301	1113995	.	+	.	Parent=PF3D7_1128700
Pf3D7_11_v3	Chappell_et_al_5UTR_based_on_TSO_3D7_IDC	5UTR	1117397	1118248	.	+	.	Parent=PF3D7_1128900
Pf3D7_11_v3	Chappell_et_al_5UTR_based_on_TSO_3D7_IDC	5UTR	1121768	1121929	.	+	.	Parent=PF3D7_1129000
Pf3D7_11_v3	Chappell_et_al_5UTR_based_on_TSO_3D7_IDC	5UTR	1125183	1125951	.	+	.	Parent=PF3D7_1129100
Pf3D7_11_v3	Chappell_et_al_5UTR_based_on_TSO_3D7_IDC	5UTR	1128670	1128773	.	+	.	Parent=PF3D7_1129200
Pf3D7_11_v3	Chappell_et_al_5UTR_based_on_TSO_3D7_IDC	5UTR	1136835	1137313	.	-	.	Parent=PF3D7_1129300
Pf3D7_11_v3	Chappell_et_al_5UTR_based_on_TSO_3D7_IDC	5UTR	1139980	1140641	.	-	.	Parent=PF3D7_1129400
Pf3D7_11_v3	Chappell_et_al_5UTR_based_on_TSO_3D7_IDC	5UTR	1150519	1151845	.	-	.	Parent=PF3D7_1129700
Pf3D7_11_v3	Chappell_et_al_5UTR_based_on_TSO_3D7_IDC	5UTR	1152038	1152378	.	+	.	Parent=PF3D7_1129800
Pf3D7_11_v3	Chappell_et_al_5UTR_based_on_TSO_3D7_IDC	5UTR	1155669	1156436	.	+	.	Parent=PF3D7_1129900
Pf3D7_11_v3	Chappell_et_al_5UTR_based_on_TSO_3D7_IDC	5UTR	1162189	1162350	.	-	.	Parent=PF3D7_1130000
Pf3D7_11_v3	Chappell_et_al_5UTR_based_on_TSO_3D7_IDC	5UTR	1163358	1163532	.	-	.	Parent=PF3D7_1130100
Pf3D7_11_v3	Chappell_et_al_5UTR_based_on_TSO_3D7_IDC	5UTR	1164447	1165220	.	+	.	Parent=PF3D7_1130200
Pf3D7_11_v3	Chappell_et_al_5UTR_based_on_TSO_3D7_IDC	5UTR	1168353	1168878	.	+	.	Parent=PF3D7_1130400
Pf3D7_11_v3	Chappell_et_al_5UTR_based_on_TSO_3D7_IDC	5UTR	1171270	1171679	.	+	.	Parent=PF3D7_1130500
Pf3D7_11_v3	Chappell_et_al_5UTR_based_on_TSO_3D7_IDC	5UTR	1176002	1176440	.	+	.	Parent=PF3D7_1130600
Pf3D7_11_v3	Chappell_et_al_5UTR_based_on_TSO_3D7_IDC	5UTR	1195037	1195646	.	-	.	Parent=PF3D7_1131000
Pf3D7_11_v3	Chappell_et_al_5UTR_based_on_TSO_3D7_IDC	5UTR	1198310	1198834	.	-	.	Parent=PF3D7_1131100
Pf3D7_11_v3	Chappell_et_al_5UTR_based_on_TSO_3D7_IDC	5UTR	1231951	1233000	.	-	.	Parent=PF3D7_1131800
Pf3D7_11_v3	Chappell_et_al_5UTR_based_on_TSO_3D7_IDC	5UTR	1250233	1250724	.	-	.	Parent=PF3D7_1132200
Pf3D7_11_v3	Chappell_et_al_5UTR_based_on_TSO_3D7_IDC	5UTR	1252717	1253072	.	+	.	Parent=PF3D7_1132300
Pf3D7_11_v3	Chappell_et_al_5UTR_based_on_TSO_3D7_IDC	5UTR	1259672	1260316	.	-	.	Parent=PF3D7_1132400
Pf3D7_11_v3	Chappell_et_al_5UTR_based_on_TSO_3D7_IDC	5UTR	1267585	1267965	.	-	.	Parent=PF3D7_1132600
Pf3D7_11_v3	Chappell_et_al_5UTR_based_on_TSO_3D7_IDC	5UTR	1271039	1271203	.	+	.	Parent=PF3D7_1132800
Pf3D7_11_v3	Chappell_et_al_5UTR_based_on_TSO_3D7_IDC	5UTR	1273211	1273406	.	+	.	Parent=PF3D7_1132900
Pf3D7_11_v3	Chappell_et_al_5UTR_based_on_TSO_3D7_IDC	5UTR	1275155	1275573	.	+	.	Parent=PF3D7_1133000
Pf3D7_11_v3	Chappell_et_al_5UTR_based_on_TSO_3D7_IDC	5UTR	1276834	1277345	.	+	.	Parent=PF3D7_1133100
Pf3D7_11_v3	Chappell_et_al_5UTR_based_on_TSO_3D7_IDC	5UTR	1287634	1288025	.	-	.	Parent=PF3D7_1133200
Pf3D7_11_v3	Chappell_et_al_5UTR_based_on_TSO_3D7_IDC	5UTR	1289989	1290500	.	+	.	Parent=PF3D7_1133300
Pf3D7_11_v3	Chappell_et_al_5UTR_based_on_TSO_3D7_IDC	5UTR	1293593	1293855	.	+	.	Parent=PF3D7_1133400
Pf3D7_11_v3	Chappell_et_al_5UTR_based_on_TSO_3D7_IDC	5UTR	1300601	1301736	.	-	.	Parent=PF3D7_1133600
Pf3D7_11_v3	Chappell_et_al_5UTR_based_on_TSO_3D7_IDC	5UTR	1308334	1309023	.	+	.	Parent=PF3D7_1133800
Pf3D7_11_v3	Chappell_et_al_5UTR_based_on_TSO_3D7_IDC	5UTR	1312749	1313256	.	+	.	Parent=PF3D7_1133900
Pf3D7_11_v3	Chappell_et_al_5UTR_based_on_TSO_3D7_IDC	5UTR	1319529	1320113	.	+	.	Parent=PF3D7_1134000
Pf3D7_11_v3	Chappell_et_al_5UTR_based_on_TSO_3D7_IDC	5UTR	1324315	1324537	.	-	.	Parent=PF3D7_1134100
Pf3D7_11_v3	Chappell_et_al_5UTR_based_on_TSO_3D7_IDC	5UTR	1326226	1326746	.	+	.	Parent=PF3D7_1134200
Pf3D7_11_v3	Chappell_et_al_5UTR_based_on_TSO_3D7_IDC	5UTR	1332833	1333535	.	+	.	Parent=PF3D7_1134300
Pf3D7_11_v3	Chappell_et_al_5UTR_based_on_TSO_3D7_IDC	5UTR	1341681	1342041	.	-	.	Parent=PF3D7_1134400
Pf3D7_11_v3	Chappell_et_al_5UTR_based_on_TSO_3D7_IDC	5UTR	1343456	1344302	.	+	.	Parent=PF3D7_1134500
Pf3D7_11_v3	Chappell_et_al_5UTR_based_on_TSO_3D7_IDC	5UTR	1355790	1357953	.	-	.	Parent=PF3D7_1134600
Pf3D7_11_v3	Chappell_et_al_5UTR_based_on_TSO_3D7_IDC	5UTR	1372060	1372310	.	+	.	Parent=PF3D7_1135000
Pf3D7_11_v3	Chappell_et_al_5UTR_based_on_TSO_3D7_IDC	5UTR	1382245	1382470	.	-	.	Parent=PF3D7_1135300
Pf3D7_11_v3	Chappell_et_al_5UTR_based_on_TSO_3D7_IDC	5UTR	1385116	1385339	.	-	.	Parent=PF3D7_1135400
Pf3D7_11_v3	Chappell_et_al_5UTR_based_on_TSO_3D7_IDC	5UTR	1400602	1401206	.	-	.	Parent=PF3D7_1135900
Pf3D7_11_v3	Chappell_et_al_5UTR_based_on_TSO_3D7_IDC	5UTR	1420072	1420432	.	-	.	Parent=PF3D7_1136200
Pf3D7_11_v3	Chappell_et_al_5UTR_based_on_TSO_3D7_IDC	5UTR	1422383	1422743	.	+	.	Parent=PF3D7_1136300
Pf3D7_11_v3	Chappell_et_al_5UTR_based_on_TSO_3D7_IDC	5UTR	1429672	1430403	.	-	.	Parent=PF3D7_1136400
Pf3D7_11_v3	Chappell_et_al_5UTR_based_on_TSO_3D7_IDC	5UTR	1435171	1437284	.	-	.	Parent=PF3D7_1136500
Pf3D7_11_v3	Chappell_et_al_5UTR_based_on_TSO_3D7_IDC	5UTR	1440835	1441502	.	+	.	Parent=PF3D7_1136600
Pf3D7_11_v3	Chappell_et_al_5UTR_based_on_TSO_3D7_IDC	5UTR	1446039	1446488	.	+	.	Parent=PF3D7_1136700
Pf3D7_11_v3	Chappell_et_al_5UTR_based_on_TSO_3D7_IDC	5UTR	1451451	1452969	.	-	.	Parent=PF3D7_1136800
Pf3D7_11_v3	Chappell_et_al_5UTR_based_on_TSO_3D7_IDC	5UTR	1455214	1456150	.	+	.	Parent=PF3D7_1136900
Pf3D7_11_v3	Chappell_et_al_5UTR_based_on_TSO_3D7_IDC	5UTR	1468267	1468976	.	-	.	Parent=PF3D7_1137300
Pf3D7_11_v3	Chappell_et_al_5UTR_based_on_TSO_3D7_IDC	5UTR	1471878	1472476	.	-	.	Parent=PF3D7_1137400
Pf3D7_11_v3	Chappell_et_al_5UTR_based_on_TSO_3D7_IDC	5UTR	1474117	1474452	.	-	.	Parent=PF3D7_1137500
Pf3D7_11_v3	Chappell_et_al_5UTR_based_on_TSO_3D7_IDC	5UTR	1486658	1487593	.	+	.	Parent=PF3D7_1138000
Pf3D7_11_v3	Chappell_et_al_5UTR_based_on_TSO_3D7_IDC	5UTR	1496710	1497133	.	+	.	Parent=PF3D7_1138100
Pf3D7_11_v3	Chappell_et_al_5UTR_based_on_TSO_3D7_IDC	5UTR	1499572	1500332	.	-	.	Parent=PF3D7_1138300
Pf3D7_11_v3	Chappell_et_al_5UTR_based_on_TSO_3D7_IDC	5UTR	1513692	1514567	.	-	.	Parent=PF3D7_1138400
Pf3D7_11_v3	Chappell_et_al_5UTR_based_on_TSO_3D7_IDC	5UTR	1517734	1518463	.	+	.	Parent=PF3D7_1138500
Pf3D7_11_v3	Chappell_et_al_5UTR_based_on_TSO_3D7_IDC	5UTR	1524347	1524589	.	-	.	Parent=PF3D7_1138600
Pf3D7_11_v3	Chappell_et_al_5UTR_based_on_TSO_3D7_IDC	5UTR	1531745	1532279	.	-	.	Parent=PF3D7_1138700
Pf3D7_11_v3	Chappell_et_al_5UTR_based_on_TSO_3D7_IDC	5UTR	1539857	1540261	.	-	.	Parent=PF3D7_1138800
Pf3D7_11_v3	Chappell_et_al_5UTR_based_on_TSO_3D7_IDC	5UTR	1555506	1555722	.	-	.	Parent=PF3D7_1139200
Pf3D7_11_v3	Chappell_et_al_5UTR_based_on_TSO_3D7_IDC	5UTR	1584513	1584806	.	-	.	Parent=PF3D7_1139700
Pf3D7_11_v3	Chappell_et_al_5UTR_based_on_TSO_3D7_IDC	5UTR	1593355	1593965	.	+	.	Parent=PF3D7_1139900
Pf3D7_11_v3	Chappell_et_al_5UTR_based_on_TSO_3D7_IDC	5UTR	1599633	1600038	.	-	.	Parent=PF3D7_1140100
Pf3D7_11_v3	Chappell_et_al_5UTR_based_on_TSO_3D7_IDC	5UTR	1603079	1603452	.	-	.	Parent=PF3D7_1140200
Pf3D7_11_v3	Chappell_et_al_5UTR_based_on_TSO_3D7_IDC	5UTR	1605034	1605320	.	+	.	Parent=PF3D7_1140300
Pf3D7_11_v3	Chappell_et_al_5UTR_based_on_TSO_3D7_IDC	5UTR	1633425	1633919	.	+	.	Parent=PF3D7_1140800
Pf3D7_11_v3	Chappell_et_al_5UTR_based_on_TSO_3D7_IDC	5UTR	1643393	1643755	.	-	.	Parent=PF3D7_1140900
Pf3D7_11_v3	Chappell_et_al_5UTR_based_on_TSO_3D7_IDC	5UTR	1662360	1663013	.	-	.	Parent=PF3D7_1141300
Pf3D7_11_v3	Chappell_et_al_5UTR_based_on_TSO_3D7_IDC	5UTR	1663495	1663620	.	+	.	Parent=PF3D7_1141400
Pf3D7_11_v3	Chappell_et_al_5UTR_based_on_TSO_3D7_IDC	5UTR	1674558	1675230	.	-	.	Parent=PF3D7_1141800
Pf3D7_11_v3	Chappell_et_al_5UTR_based_on_TSO_3D7_IDC	5UTR	1690085	1691784	.	-	.	Parent=PF3D7_1142100
Pf3D7_11_v3	Chappell_et_al_5UTR_based_on_TSO_3D7_IDC	5UTR	1694842	1695506	.	+	.	Parent=PF3D7_1142300
Pf3D7_11_v3	Chappell_et_al_5UTR_based_on_TSO_3D7_IDC	5UTR	1703643	1703782	.	-	.	Parent=PF3D7_1142400
Pf3D7_11_v3	Chappell_et_al_5UTR_based_on_TSO_3D7_IDC	5UTR	1706574	1706842	.	-	.	Parent=PF3D7_1142500
Pf3D7_11_v3	Chappell_et_al_5UTR_based_on_TSO_3D7_IDC	5UTR	1708680	1709162	.	-	.	Parent=PF3D7_1142600
Pf3D7_11_v3	Chappell_et_al_5UTR_based_on_TSO_3D7_IDC	5UTR	1712173	1712384	.	-	.	Parent=PF3D7_1142700
Pf3D7_11_v3	Chappell_et_al_5UTR_based_on_TSO_3D7_IDC	5UTR	1714794	1715282	.	+	.	Parent=PF3D7_1142900
Pf3D7_11_v3	Chappell_et_al_5UTR_based_on_TSO_3D7_IDC	5UTR	1729578	1729792	.	+	.	Parent=PF3D7_1143200
Pf3D7_11_v3	Chappell_et_al_5UTR_based_on_TSO_3D7_IDC	5UTR	1732901	1733646	.	-	.	Parent=PF3D7_1143300
Pf3D7_11_v3	Chappell_et_al_5UTR_based_on_TSO_3D7_IDC	5UTR	1734779	1735125	.	+	.	Parent=PF3D7_1143400
Pf3D7_11_v3	Chappell_et_al_5UTR_based_on_TSO_3D7_IDC	5UTR	1740030	1740037	.	-	.	Parent=PF3D7_1143500
Pf3D7_11_v3	Chappell_et_al_5UTR_based_on_TSO_3D7_IDC	5UTR	1747231	1748438	.	+	.	Parent=PF3D7_1143800
Pf3D7_11_v3	Chappell_et_al_5UTR_based_on_TSO_3D7_IDC	5UTR	1754863	1755437	.	+	.	Parent=PF3D7_1144000
Pf3D7_11_v3	Chappell_et_al_5UTR_based_on_TSO_3D7_IDC	5UTR	1759923	1760274	.	-	.	Parent=PF3D7_1144300
Pf3D7_11_v3	Chappell_et_al_5UTR_based_on_TSO_3D7_IDC	5UTR	1767549	1768327	.	+	.	Parent=PF3D7_1144500
Pf3D7_11_v3	Chappell_et_al_5UTR_based_on_TSO_3D7_IDC	5UTR	1770420	1770948	.	+	.	Parent=PF3D7_1144600
Pf3D7_11_v3	Chappell_et_al_5UTR_based_on_TSO_3D7_IDC	5UTR	1773820	1774072	.	-	.	Parent=PF3D7_1144700
Pf3D7_11_v3	Chappell_et_al_5UTR_based_on_TSO_3D7_IDC	5UTR	1778929	1779401	.	-	.	Parent=PF3D7_1144900
Pf3D7_11_v3	Chappell_et_al_5UTR_based_on_TSO_3D7_IDC	5UTR	1795371	1797663	.	-	.	Parent=PF3D7_1145200
Pf3D7_11_v3	Chappell_et_al_5UTR_based_on_TSO_3D7_IDC	5UTR	1803551	1804189	.	-	.	Parent=PF3D7_1145400
Pf3D7_11_v3	Chappell_et_al_5UTR_based_on_TSO_3D7_IDC	5UTR	1807009	1807358	.	+	.	Parent=PF3D7_1145500
Pf3D7_11_v3	Chappell_et_al_5UTR_based_on_TSO_3D7_IDC	5UTR	1812898	1813418	.	+	.	Parent=PF3D7_1145700
Pf3D7_11_v3	Chappell_et_al_5UTR_based_on_TSO_3D7_IDC	5UTR	1817705	1818051	.	-	.	Parent=PF3D7_1145800
Pf3D7_11_v3	Chappell_et_al_5UTR_based_on_TSO_3D7_IDC	5UTR	1818308	1818593	.	+	.	Parent=PF3D7_1145900
Pf3D7_11_v3	Chappell_et_al_5UTR_based_on_TSO_3D7_IDC	5UTR	1822970	1823471	.	-	.	Parent=PF3D7_1146000
Pf3D7_11_v3	Chappell_et_al_5UTR_based_on_TSO_3D7_IDC	5UTR	1832301	1834400	.	+	.	Parent=PF3D7_1146600
Pf3D7_11_v3	Chappell_et_al_5UTR_based_on_TSO_3D7_IDC	5UTR	1853373	1854373	.	-	.	Parent=PF3D7_1146800
Pf3D7_11_v3	Chappell_et_al_5UTR_based_on_TSO_3D7_IDC	5UTR	1856121	1856389	.	+	.	Parent=PF3D7_1146900
Pf3D7_11_v3	Chappell_et_al_5UTR_based_on_TSO_3D7_IDC	5UTR	1882569	1883774	.	+	.	Parent=PF3D7_1147300
Pf3D7_11_v3	Chappell_et_al_5UTR_based_on_TSO_3D7_IDC	5UTR	1889140	1889398	.	-	.	Parent=PF3D7_1147400
Pf3D7_11_v3	Chappell_et_al_5UTR_based_on_TSO_3D7_IDC	5UTR	1892598	1892856	.	-	.	Parent=PF3D7_1147500
Pf3D7_11_v3	Chappell_et_al_5UTR_based_on_TSO_3D7_IDC	5UTR	1895844	1896121	.	-	.	Parent=PF3D7_1147600
Pf3D7_11_v3	Chappell_et_al_5UTR_based_on_TSO_3D7_IDC	5UTR	1896541	1897203	.	+	.	Parent=PF3D7_1147700
Pf3D7_11_v3	Chappell_et_al_5UTR_based_on_TSO_3D7_IDC	5UTR	1907709	1908396	.	-	.	Parent=PF3D7_1147900
Pf3D7_11_v3	Chappell_et_al_5UTR_based_on_TSO_3D7_IDC	5UTR	1913500	1913979	.	-	.	Parent=PF3D7_1148000
Pf3D7_11_v3	Chappell_et_al_5UTR_based_on_TSO_3D7_IDC	5UTR	1935583	1937192	.	-	.	Parent=PF3D7_1148700
[truncated: 1,213 more rows]
