# Supplementary material for: Refining the transcriptome of the human malaria parasite Plasmodium falciparum using amplification-free RNA-seq
Source: BMC Genomics. 2020 Jun 8;21:395. doi: 10.1186/s12864-020-06787-5 (PMC7278070; doi:10.1186/s12864-020-06787-5)
Supplement: Supplementary file 7 — Additional file 7. [file 12864_2020_6787_MOESM7_ESM.xlsx]

## Sheet: Table_S6_ 3D7.longest.UTRs.comb
###### Chappell et al. 2019; Table S6: Longest UTRs for 3D7 (based on DAFT-seq data and 5UTR-seq data; length added refers to length added to coverage-based UTRs)
###### Remove the first few rows to convert to a gff format
###### Columns: 1.Sequence (chromosome); 2.Source (software); 3. Feature (e.g. "gene" or "exon"); 4. Start (where first base is 1); 5. End; 6. Score (not used); 7. Strand (+ or -); 8. Phase (for CDS features); 9. Attributes (other information)
##sequence-region Pf3D7_01_v3 1 640851
##sequence-region Pf3D7_02_v3 1 947102
##sequence-region Pf3D7_03_v3 1 1067971
##sequence-region Pf3D7_04_v3 1 1200490
##sequence-region Pf3D7_05_v3 1 1343557
##sequence-region Pf3D7_06_v3 1 1418242
##sequence-region Pf3D7_07_v3 1 1445207
##sequence-region Pf3D7_08_v3 1 1472805
##sequence-region Pf3D7_09_v3 1 1541735
##sequence-region Pf3D7_10_v3 1 1687656
##sequence-region Pf3D7_11_v3 1 2038340
##sequence-region Pf3D7_12_v3 1 2271494
##sequence-region Pf3D7_13_v3 1 2925236
##sequence-region Pf3D7_14_v3 1 3291936
##sequence-region Pf3D7_API_v3 1 34250
##sequence-region Pf3D7_MIT_v3 1 5967
Pf3D7_01_v3	Chappell_et_al_combined_UTRs	5UTR	74295	74562	.	+	.	Parent=PF3D7_0101300;length_added=0
Pf3D7_01_v3	Chappell_et_al_combined_UTRs	3UTR	75367	75622	.	+	.	Parent=PF3D7_0101300;length_added=0
Pf3D7_01_v3	Chappell_et_al_combined_UTRs	5UTR	97590	98818	.	+	.	Parent=PF3D7_0102200;length_added=906
Pf3D7_01_v3	Chappell_et_al_combined_UTRs	3UTR	102283	103615	.	+	.	Parent=PF3D7_0102200;length_added=0
Pf3D7_01_v3	Chappell_et_al_combined_UTRs	5UTR	104058	104703	.	+	.	Parent=PF3D7_0102300;length_added=301
Pf3D7_01_v3	Chappell_et_al_combined_UTRs	3UTR	105210	105792	.	+	.	Parent=PF3D7_0102300;length_added=0
Pf3D7_01_v3	Chappell_et_al_combined_UTRs	3UTR	109005	110749	.	-	.	Parent=PF3D7_0102500;length_added=0
Pf3D7_01_v3	Chappell_et_al_combined_UTRs	5UTR	115800	117516	.	-	.	Parent=PF3D7_0102500;length_added=791
Pf3D7_01_v3	Chappell_et_al_combined_UTRs	3UTR	118812	119040	.	-	.	Parent=PF3D7_0102600;length_added=0
Pf3D7_01_v3	Chappell_et_al_combined_UTRs	5UTR	121250	122534	.	-	.	Parent=PF3D7_0102600;length_added=0
Pf3D7_01_v3	Chappell_et_al_combined_UTRs	5UTR	124394	124516	.	+	.	Parent=PF3D7_0102700;length_added=0
Pf3D7_01_v3	Chappell_et_al_combined_UTRs	3UTR	125485	126213	.	+	.	Parent=PF3D7_0102700;length_added=0
Pf3D7_01_v3	Chappell_et_al_combined_UTRs	3UTR	125835	126317	.	-	.	Parent=PF3D7_0102800;length_added=0
Pf3D7_01_v3	Chappell_et_al_combined_UTRs	5UTR	128142	128373	.	-	.	Parent=PF3D7_0102800;length_added=0
Pf3D7_01_v3	Chappell_et_al_combined_UTRs	3UTR	128569	128959	.	-	.	Parent=PF3D7_0102900;length_added=0
Pf3D7_01_v3	Chappell_et_al_combined_UTRs	5UTR	130841	131554	.	-	.	Parent=PF3D7_0102900;length_added=0
Pf3D7_01_v3	Chappell_et_al_combined_UTRs	3UTR	131609	132085	.	-	.	Parent=PF3D7_0103000;length_added=0
Pf3D7_01_v3	Chappell_et_al_combined_UTRs	5UTR	133625	134133	.	-	.	Parent=PF3D7_0103000;length_added=0
Pf3D7_01_v3	Chappell_et_al_combined_UTRs	3UTR	134155	134352	.	-	.	Parent=PF3D7_0103100;length_added=0
Pf3D7_01_v3	Chappell_et_al_combined_UTRs	5UTR	139258	140371	.	-	.	Parent=PF3D7_0103100;length_added=46
Pf3D7_01_v3	Chappell_et_al_combined_UTRs	3UTR	140494	140661	.	-	.	Parent=PF3D7_0103200;length_added=0
Pf3D7_01_v3	Chappell_et_al_combined_UTRs	5UTR	142220	143049	.	-	.	Parent=PF3D7_0103200;length_added=501
Pf3D7_01_v3	Chappell_et_al_combined_UTRs	3UTR	143389	143639	.	-	.	Parent=PF3D7_0103300;length_added=0
Pf3D7_01_v3	Chappell_et_al_combined_UTRs	5UTR	146397	146959	.	-	.	Parent=PF3D7_0103300;length_added=0
Pf3D7_01_v3	Chappell_et_al_combined_UTRs	3UTR	147031	147914	.	-	.	Parent=PF3D7_0103400;length_added=0
Pf3D7_01_v3	Chappell_et_al_combined_UTRs	5UTR	152778	152795	.	-	.	Parent=PF3D7_0103400;length_added=0
Pf3D7_01_v3	Chappell_et_al_combined_UTRs	5UTR	153669	154175	.	+	.	Parent=PF3D7_0103500;length_added=379
Pf3D7_01_v3	Chappell_et_al_combined_UTRs	3UTR	160427	160630	.	+	.	Parent=PF3D7_0103500;length_added=0
Pf3D7_01_v3	Chappell_et_al_combined_UTRs	5UTR	160673	161130	.	+	.	Parent=PF3D7_0103600;length_added=0
Pf3D7_01_v3	Chappell_et_al_combined_UTRs	3UTR	166230	166273	.	+	.	Parent=PF3D7_0103600;length_added=0
Pf3D7_01_v3	Chappell_et_al_combined_UTRs	5UTR	166497	166512	.	+	.	Parent=PF3D7_0103700;length_added=0
Pf3D7_01_v3	Chappell_et_al_combined_UTRs	3UTR	168768	169078	.	-	.	Parent=PF3D7_0103800;length_added=0
Pf3D7_01_v3	Chappell_et_al_combined_UTRs	5UTR	171274	171442	.	-	.	Parent=PF3D7_0103800;length_added=0
Pf3D7_01_v3	Chappell_et_al_combined_UTRs	5UTR	172470	172863	.	+	.	Parent=PF3D7_0103900;length_added=175
Pf3D7_01_v3	Chappell_et_al_combined_UTRs	3UTR	174592	175055	.	+	.	Parent=PF3D7_0103900;length_added=0
Pf3D7_01_v3	Chappell_et_al_combined_UTRs	5UTR	177187	178086	.	+	.	Parent=PF3D7_0104100;length_added=0
Pf3D7_01_v3	Chappell_et_al_combined_UTRs	3UTR	180791	181825	.	+	.	Parent=PF3D7_0104100;length_added=0
Pf3D7_01_v3	Chappell_et_al_combined_UTRs	3UTR	182205	182821	.	-	.	Parent=PF3D7_0104200;length_added=0
Pf3D7_01_v3	Chappell_et_al_combined_UTRs	5UTR	184223	184820	.	-	.	Parent=PF3D7_0104200;length_added=48
Pf3D7_01_v3	Chappell_et_al_combined_UTRs	5UTR	188420	190268	.	+	.	Parent=PF3D7_0104300;length_added=1167
Pf3D7_01_v3	Chappell_et_al_combined_UTRs	3UTR	201231	201324	.	+	.	Parent=PF3D7_0104300;length_added=0
Pf3D7_01_v3	Chappell_et_al_combined_UTRs	5UTR	201354	202535	.	+	.	Parent=PF3D7_0104400;length_added=790
Pf3D7_01_v3	Chappell_et_al_combined_UTRs	3UTR	204144	204250	.	+	.	Parent=PF3D7_0104400;length_added=0
Pf3D7_01_v3	Chappell_et_al_combined_UTRs	3UTR	204368	204621	.	-	.	Parent=PF3D7_0104500;length_added=0
Pf3D7_01_v3	Chappell_et_al_combined_UTRs	5UTR	205456	205612	.	-	.	Parent=PF3D7_0104500;length_added=0
Pf3D7_01_v3	Chappell_et_al_combined_UTRs	5UTR	205812	206169	.	+	.	Parent=PF3D7_0104600;length_added=0
Pf3D7_01_v3	Chappell_et_al_combined_UTRs	3UTR	210190	210273	.	+	.	Parent=PF3D7_0104600;length_added=0
Pf3D7_01_v3	Chappell_et_al_combined_UTRs	5UTR	215143	215775	.	+	.	Parent=PF3D7_0104800;length_added=0
Pf3D7_01_v3	Chappell_et_al_combined_UTRs	3UTR	217510	217616	.	+	.	Parent=PF3D7_0104800;length_added=0
Pf3D7_01_v3	Chappell_et_al_combined_UTRs	5UTR	220727	221201	.	+	.	Parent=PF3D7_0105100;length_added=0
Pf3D7_01_v3	Chappell_et_al_combined_UTRs	3UTR	221634	221928	.	+	.	Parent=PF3D7_0105100;length_added=0
Pf3D7_01_v3	Chappell_et_al_combined_UTRs	3UTR	222086	222253	.	-	.	Parent=PF3D7_0105200;length_added=0
Pf3D7_01_v3	Chappell_et_al_combined_UTRs	5UTR	223961	224501	.	-	.	Parent=PF3D7_0105200;length_added=237
Pf3D7_01_v3	Chappell_et_al_combined_UTRs	3UTR	224638	225109	.	-	.	Parent=PF3D7_0105300;length_added=0
Pf3D7_01_v3	Chappell_et_al_combined_UTRs	5UTR	225780	226017	.	-	.	Parent=PF3D7_0105300;length_added=0
Pf3D7_01_v3	Chappell_et_al_combined_UTRs	3UTR	226036	226680	.	-	.	Parent=PF3D7_0105400;length_added=0
Pf3D7_01_v3	Chappell_et_al_combined_UTRs	5UTR	227286	227419	.	-	.	Parent=PF3D7_0105400;length_added=0
Pf3D7_01_v3	Chappell_et_al_combined_UTRs	3UTR	229943	230288	.	-	.	Parent=PF3D7_0105600;length_added=0
Pf3D7_01_v3	Chappell_et_al_combined_UTRs	5UTR	234403	234464	.	-	.	Parent=PF3D7_0105600;length_added=0
Pf3D7_01_v3	Chappell_et_al_combined_UTRs	5UTR	236742	238665	.	+	.	Parent=PF3D7_0105700;length_added=1011
Pf3D7_01_v3	Chappell_et_al_combined_UTRs	3UTR	247858	248183	.	+	.	Parent=PF3D7_0105700;length_added=0
Pf3D7_01_v3	Chappell_et_al_combined_UTRs	3UTR	248434	249230	.	-	.	Parent=PF3D7_0105800;length_added=0
Pf3D7_01_v3	Chappell_et_al_combined_UTRs	5UTR	252011	253057	.	-	.	Parent=PF3D7_0105800;length_added=404
Pf3D7_01_v3	Chappell_et_al_combined_UTRs	5UTR	253089	253583	.	+	.	Parent=PF3D7_0105900;length_added=371
Pf3D7_01_v3	Chappell_et_al_combined_UTRs	3UTR	254931	255771	.	+	.	Parent=PF3D7_0105900;length_added=0
Pf3D7_01_v3	Chappell_et_al_combined_UTRs	3UTR	255113	255774	.	-	.	Parent=PF3D7_0106000;length_added=0
Pf3D7_01_v3	Chappell_et_al_combined_UTRs	5UTR	258544	258624	.	-	.	Parent=PF3D7_0106000;length_added=0
Pf3D7_01_v3	Chappell_et_al_combined_UTRs	3UTR	260105	260657	.	-	.	Parent=PF3D7_0106100;length_added=0
Pf3D7_01_v3	Chappell_et_al_combined_UTRs	5UTR	261810	262008	.	-	.	Parent=PF3D7_0106100;length_added=14
Pf3D7_01_v3	Chappell_et_al_combined_UTRs	3UTR	262750	263339	.	-	.	Parent=PF3D7_0106200;length_added=0
Pf3D7_01_v3	Chappell_et_al_combined_UTRs	5UTR	264224	264323	.	-	.	Parent=PF3D7_0106200;length_added=11
Pf3D7_01_v3	Chappell_et_al_combined_UTRs	3UTR	264487	265207	.	-	.	Parent=PF3D7_0106300;length_added=0
Pf3D7_01_v3	Chappell_et_al_combined_UTRs	5UTR	269174	270234	.	-	.	Parent=PF3D7_0106300;length_added=0
Pf3D7_01_v3	Chappell_et_al_combined_UTRs	5UTR	272296	272453	.	+	.	Parent=PF3D7_0106400;length_added=29
Pf3D7_01_v3	Chappell_et_al_combined_UTRs	3UTR	273405	273701	.	+	.	Parent=PF3D7_0106400;length_added=0
Pf3D7_01_v3	Chappell_et_al_combined_UTRs	5UTR	274094	274314	.	+	.	Parent=PF3D7_0106500;length_added=0
Pf3D7_01_v3	Chappell_et_al_combined_UTRs	3UTR	278551	278747	.	+	.	Parent=PF3D7_0106500;length_added=0
Pf3D7_01_v3	Chappell_et_al_combined_UTRs	5UTR	280595	281154	.	+	.	Parent=PF3D7_0106700;length_added=103
Pf3D7_01_v3	Chappell_et_al_combined_UTRs	3UTR	285460	285875	.	+	.	Parent=PF3D7_0106700;length_added=0
Pf3D7_01_v3	Chappell_et_al_combined_UTRs	5UTR	286637	286950	.	+	.	Parent=PF3D7_0106800;length_added=95
Pf3D7_01_v3	Chappell_et_al_combined_UTRs	3UTR	288919	289063	.	+	.	Parent=PF3D7_0106800;length_added=0
Pf3D7_01_v3	Chappell_et_al_combined_UTRs	5UTR	289849	290385	.	+	.	Parent=PF3D7_0106900;length_added=107
Pf3D7_01_v3	Chappell_et_al_combined_UTRs	3UTR	292591	292802	.	+	.	Parent=PF3D7_0106900;length_added=0
Pf3D7_01_v3	Chappell_et_al_combined_UTRs	5UTR	293262	293641	.	+	.	Parent=PF3D7_0107000;length_added=260
Pf3D7_01_v3	Chappell_et_al_combined_UTRs	3UTR	294969	295139	.	+	.	Parent=PF3D7_0107000;length_added=0
Pf3D7_01_v3	Chappell_et_al_combined_UTRs	3UTR	295177	295299	.	-	.	Parent=PF3D7_0107100;length_added=0
Pf3D7_01_v3	Chappell_et_al_combined_UTRs	5UTR	296932	296959	.	-	.	Parent=PF3D7_0107100;length_added=0
Pf3D7_01_v3	Chappell_et_al_combined_UTRs	5UTR	297189	297361	.	+	.	Parent=PF3D7_0107200;length_added=0
Pf3D7_01_v3	Chappell_et_al_combined_UTRs	3UTR	299398	299513	.	+	.	Parent=PF3D7_0107200;length_added=0
Pf3D7_01_v3	Chappell_et_al_combined_UTRs	3UTR	299464	299561	.	-	.	Parent=PF3D7_0107300;length_added=0
Pf3D7_01_v3	Chappell_et_al_combined_UTRs	5UTR	300869	301151	.	-	.	Parent=PF3D7_0107300;length_added=0
Pf3D7_01_v3	Chappell_et_al_combined_UTRs	5UTR	302509	302936	.	+	.	Parent=PF3D7_0107400;length_added=102
Pf3D7_01_v3	Chappell_et_al_combined_UTRs	3UTR	303399	304236	.	+	.	Parent=PF3D7_0107400;length_added=0
Pf3D7_01_v3	Chappell_et_al_combined_UTRs	3UTR	303437	304361	.	-	.	Parent=PF3D7_0107500;length_added=0
Pf3D7_01_v3	Chappell_et_al_combined_UTRs	5UTR	309258	311928	.	-	.	Parent=PF3D7_0107500;length_added=1317
Pf3D7_01_v3	Chappell_et_al_combined_UTRs	5UTR	313824	314617	.	+	.	Parent=PF3D7_0107600;length_added=0
Pf3D7_01_v3	Chappell_et_al_combined_UTRs	3UTR	319406	319525	.	+	.	Parent=PF3D7_0107600;length_added=0
Pf3D7_01_v3	Chappell_et_al_combined_UTRs	5UTR	321757	322370	.	+	.	Parent=PF3D7_0107800;length_added=428
Pf3D7_01_v3	Chappell_et_al_combined_UTRs	3UTR	326073	326180	.	+	.	Parent=PF3D7_0107800;length_added=0
Pf3D7_01_v3	Chappell_et_al_combined_UTRs	3UTR	326323	326396	.	-	.	Parent=PF3D7_0107900;length_added=0
Pf3D7_01_v3	Chappell_et_al_combined_UTRs	5UTR	327225	327365	.	-	.	Parent=PF3D7_0107900;length_added=0
Pf3D7_01_v3	Chappell_et_al_combined_UTRs	3UTR	328171	328430	.	-	.	Parent=PF3D7_0108000;length_added=0
Pf3D7_01_v3	Chappell_et_al_combined_UTRs	5UTR	329559	329995	.	-	.	Parent=PF3D7_0108000;length_added=154
Pf3D7_01_v3	Chappell_et_al_combined_UTRs	5UTR	330597	330737	.	+	.	Parent=PF3D7_0108100;length_added=0
Pf3D7_01_v3	Chappell_et_al_combined_UTRs	3UTR	332709	332834	.	+	.	Parent=PF3D7_0108100;length_added=0
Pf3D7_01_v3	Chappell_et_al_combined_UTRs	5UTR	334374	337167	.	+	.	Parent=PF3D7_0108300;length_added=1572
Pf3D7_01_v3	Chappell_et_al_combined_UTRs	3UTR	343834	344369	.	+	.	Parent=PF3D7_0108300;length_added=0
Pf3D7_01_v3	Chappell_et_al_combined_UTRs	3UTR	344373	344399	.	-	.	Parent=PF3D7_0108400;length_added=0
Pf3D7_01_v3	Chappell_et_al_combined_UTRs	5UTR	346541	347320	.	-	.	Parent=PF3D7_0108400;length_added=740
Pf3D7_01_v3	Chappell_et_al_combined_UTRs	5UTR	347246	349169	.	+	.	Parent=PF3D7_0108500;length_added=1251
Pf3D7_01_v3	Chappell_et_al_combined_UTRs	3UTR	348892	349994	.	-	.	Parent=PF3D7_0108600;length_added=0
Pf3D7_01_v3	Chappell_et_al_combined_UTRs	3UTR	349710	350568	.	+	.	Parent=PF3D7_0108500;length_added=0
Pf3D7_01_v3	Chappell_et_al_combined_UTRs	5UTR	351627	351747	.	-	.	Parent=PF3D7_0108600;length_added=0
Pf3D7_01_v3	Chappell_et_al_combined_UTRs	3UTR	351787	352313	.	-	.	Parent=PF3D7_0108700;length_added=0
Pf3D7_01_v3	Chappell_et_al_combined_UTRs	5UTR	356212	356984	.	-	.	Parent=PF3D7_0108700;length_added=543
Pf3D7_01_v3	Chappell_et_al_combined_UTRs	5UTR	357279	357833	.	+	.	Parent=PF3D7_0108800;length_added=248
Pf3D7_01_v3	Chappell_et_al_combined_UTRs	3UTR	360340	360804	.	+	.	Parent=PF3D7_0108800;length_added=0
Pf3D7_01_v3	Chappell_et_al_combined_UTRs	5UTR	362217	363317	.	+	.	Parent=PF3D7_0109000;length_added=1066
Pf3D7_01_v3	Chappell_et_al_combined_UTRs	3UTR	363993	365209	.	+	.	Parent=PF3D7_0109000;length_added=0
Pf3D7_01_v3	Chappell_et_al_combined_UTRs	5UTR	365266	365609	.	+	.	Parent=PF3D7_0109100;length_added=0
Pf3D7_01_v3	Chappell_et_al_combined_UTRs	3UTR	368796	369336	.	+	.	Parent=PF3D7_0109100;length_added=0
Pf3D7_01_v3	Chappell_et_al_combined_UTRs	3UTR	369251	369479	.	-	.	Parent=PF3D7_0109200;length_added=0
Pf3D7_01_v3	Chappell_et_al_combined_UTRs	5UTR	370179	370907	.	-	.	Parent=PF3D7_0109200;length_added=0
Pf3D7_01_v3	Chappell_et_al_combined_UTRs	3UTR	371146	371814	.	-	.	Parent=PF3D7_0109300;length_added=0
Pf3D7_01_v3	Chappell_et_al_combined_UTRs	5UTR	373013	373063	.	-	.	Parent=PF3D7_0109300;length_added=0
Pf3D7_01_v3	Chappell_et_al_combined_UTRs	3UTR	373864	374438	.	-	.	Parent=PF3D7_0109400;length_added=0
Pf3D7_01_v3	Chappell_et_al_combined_UTRs	5UTR	375088	375683	.	-	.	Parent=PF3D7_0109400;length_added=347
Pf3D7_01_v3	Chappell_et_al_combined_UTRs	3UTR	376164	376293	.	-	.	Parent=PF3D7_0109500;length_added=0
Pf3D7_01_v3	Chappell_et_al_combined_UTRs	5UTR	377005	377704	.	-	.	Parent=PF3D7_0109500;length_added=320
Pf3D7_01_v3	Chappell_et_al_combined_UTRs	3UTR	377795	377873	.	-	.	Parent=PF3D7_0109600;length_added=0
Pf3D7_01_v3	Chappell_et_al_combined_UTRs	3UTR	378653	379148	.	-	.	Parent=PF3D7_0109700;length_added=0
Pf3D7_01_v3	Chappell_et_al_combined_UTRs	5UTR	379807	380086	.	-	.	Parent=PF3D7_0109700;length_added=10
Pf3D7_01_v3	Chappell_et_al_combined_UTRs	5UTR	380254	380696	.	+	.	Parent=PF3D7_0109800;length_added=9
Pf3D7_01_v3	Chappell_et_al_combined_UTRs	3UTR	382425	382568	.	+	.	Parent=PF3D7_0109800;length_added=0
Pf3D7_01_v3	Chappell_et_al_combined_UTRs	5UTR	383092	383283	.	+	.	Parent=PF3D7_0109850;length_added=0
Pf3D7_01_v3	Chappell_et_al_combined_UTRs	3UTR	387941	388186	.	+	.	Parent=PF3D7_0109950;length_added=0
Pf3D7_01_v3	Chappell_et_al_combined_UTRs	5UTR	388192	388371	.	+	.	Parent=PF3D7_0110000;length_added=0
Pf3D7_01_v3	Chappell_et_al_combined_UTRs	3UTR	388887	389260	.	-	.	Parent=PF3D7_0110100;length_added=0
Pf3D7_01_v3	Chappell_et_al_combined_UTRs	3UTR	389077	389559	.	+	.	Parent=PF3D7_0110000;length_added=0
Pf3D7_01_v3	Chappell_et_al_combined_UTRs	5UTR	392066	392185	.	-	.	Parent=PF3D7_0110100;length_added=0
Pf3D7_01_v3	Chappell_et_al_combined_UTRs	5UTR	392323	392603	.	+	.	Parent=PF3D7_0110200;length_added=106
Pf3D7_01_v3	Chappell_et_al_combined_UTRs	3UTR	393036	393620	.	+	.	Parent=PF3D7_0110200;length_added=0
Pf3D7_01_v3	Chappell_et_al_combined_UTRs	3UTR	393695	393874	.	-	.	Parent=PF3D7_0110400;length_added=0
Pf3D7_01_v3	Chappell_et_al_combined_UTRs	5UTR	394836	395222	.	-	.	Parent=PF3D7_0110400;length_added=110
Pf3D7_01_v3	Chappell_et_al_combined_UTRs	5UTR	396580	396590	.	+	.	Parent=PF3D7_0110500;length_added=0
Pf3D7_01_v3	Chappell_et_al_combined_UTRs	3UTR	403607	403838	.	+	.	Parent=PF3D7_0110500;length_added=0
Pf3D7_01_v3	Chappell_et_al_combined_UTRs	5UTR	405007	405738	.	+	.	Parent=PF3D7_0110600;length_added=366
Pf3D7_01_v3	Chappell_et_al_combined_UTRs	3UTR	412170	412453	.	+	.	Parent=PF3D7_0110600;length_added=0
Pf3D7_01_v3	Chappell_et_al_combined_UTRs	3UTR	413076	413759	.	-	.	Parent=PF3D7_0110700;length_added=0
Pf3D7_01_v3	Chappell_et_al_combined_UTRs	5UTR	415101	417001	.	-	.	Parent=PF3D7_0110700;length_added=1333
Pf3D7_01_v3	Chappell_et_al_combined_UTRs	5UTR	417254	417920	.	+	.	Parent=PF3D7_0110800;length_added=274
Pf3D7_01_v3	Chappell_et_al_combined_UTRs	3UTR	419608	420218	.	+	.	Parent=PF3D7_0110800;length_added=0
Pf3D7_01_v3	Chappell_et_al_combined_UTRs	3UTR	419727	420292	.	-	.	Parent=PF3D7_0110900;length_added=0
Pf3D7_01_v3	Chappell_et_al_combined_UTRs	5UTR	420854	420942	.	-	.	Parent=PF3D7_0110900;length_added=0
Pf3D7_01_v3	Chappell_et_al_combined_UTRs	3UTR	421025	421775	.	-	.	Parent=PF3D7_0111000;length_added=0
Pf3D7_01_v3	Chappell_et_al_combined_UTRs	5UTR	427576	428878	.	-	.	Parent=PF3D7_0111000;length_added=0
Pf3D7_01_v3	Chappell_et_al_combined_UTRs	3UTR	429849	430151	.	-	.	Parent=PF3D7_0111200;length_added=0
Pf3D7_01_v3	Chappell_et_al_combined_UTRs	5UTR	430859	430879	.	-	.	Parent=PF3D7_0111200;length_added=0
Pf3D7_01_v3	Chappell_et_al_combined_UTRs	3UTR	431167	431538	.	-	.	Parent=PF3D7_0111300;length_added=0
Pf3D7_01_v3	Chappell_et_al_combined_UTRs	5UTR	435043	436457	.	-	.	Parent=PF3D7_0111300;length_added=61
Pf3D7_01_v3	Chappell_et_al_combined_UTRs	5UTR	436179	436407	.	+	.	Parent=PF3D7_0111400;length_added=0
Pf3D7_01_v3	Chappell_et_al_combined_UTRs	3UTR	438565	439368	.	+	.	Parent=PF3D7_0111400;length_added=0
Pf3D7_01_v3	Chappell_et_al_combined_UTRs	3UTR	439395	439651	.	-	.	Parent=PF3D7_0111500;length_added=0
Pf3D7_01_v3	Chappell_et_al_combined_UTRs	5UTR	441419	442195	.	-	.	Parent=PF3D7_0111500;length_added=351
Pf3D7_01_v3	Chappell_et_al_combined_UTRs	3UTR	442380	442542	.	-	.	Parent=PF3D7_0111600;length_added=0
Pf3D7_01_v3	Chappell_et_al_combined_UTRs	5UTR	443290	443473	.	-	.	Parent=PF3D7_0111600;length_added=0
Pf3D7_01_v3	Chappell_et_al_combined_UTRs	3UTR	443476	443584	.	-	.	Parent=PF3D7_0111700;length_added=0
Pf3D7_01_v3	Chappell_et_al_combined_UTRs	5UTR	443939	444682	.	-	.	Parent=PF3D7_0111700;length_added=47
Pf3D7_01_v3	Chappell_et_al_combined_UTRs	5UTR	444710	446025	.	+	.	Parent=PF3D7_0111800;length_added=340
Pf3D7_01_v3	Chappell_et_al_combined_UTRs	3UTR	448850	449954	.	+	.	Parent=PF3D7_0111800;length_added=0
Pf3D7_01_v3	Chappell_et_al_combined_UTRs	3UTR	449966	450042	.	-	.	Parent=PF3D7_0111900;length_added=0
Pf3D7_01_v3	Chappell_et_al_combined_UTRs	5UTR	453119	453195	.	-	.	Parent=PF3D7_0112000;length_added=0
Pf3D7_01_v3	Chappell_et_al_combined_UTRs	5UTR	463764	464725	.	+	.	Parent=PF3D7_0112200;length_added=624
Pf3D7_01_v3	Chappell_et_al_combined_UTRs	3UTR	470195	471891	.	+	.	Parent=PF3D7_0112200;length_added=0
Pf3D7_01_v3	Chappell_et_al_combined_UTRs	3UTR	481231	481808	.	-	.	Parent=PF3D7_0112800;length_added=0
Pf3D7_01_v3	Chappell_et_al_combined_UTRs	5UTR	482619	483218	.	-	.	Parent=PF3D7_0112800;length_added=0
Pf3D7_01_v3	Chappell_et_al_combined_UTRs	5UTR	483603	486499	.	+	.	Parent=PF3D7_0112900;length_added=2393
Pf3D7_01_v3	Chappell_et_al_combined_UTRs	3UTR	487187	487841	.	+	.	Parent=PF3D7_0112900;length_added=0
Pf3D7_01_v3	Chappell_et_al_combined_UTRs	3UTR	487239	487891	.	-	.	Parent=PF3D7_0113000;length_added=0
Pf3D7_01_v3	Chappell_et_al_combined_UTRs	5UTR	490128	490901	.	-	.	Parent=PF3D7_0113000;length_added=238
Pf3D7_01_v3	Chappell_et_al_combined_UTRs	5UTR	494941	495243	.	+	.	Parent=PF3D7_0113100;length_added=0
Pf3D7_01_v3	Chappell_et_al_combined_UTRs	3UTR	500077	500347	.	+	.	Parent=PF3D7_0113100;length_added=0
Pf3D7_01_v3	Chappell_et_al_combined_UTRs	3UTR	500888	500958	.	-	.	Parent=PF3D7_0113200;length_added=0
Pf3D7_01_v3	Chappell_et_al_combined_UTRs	5UTR	502869	503795	.	-	.	Parent=PF3D7_0113200;length_added=294
Pf3D7_01_v3	Chappell_et_al_combined_UTRs	3UTR	504339	504937	.	-	.	Parent=PF3D7_0113300;length_added=0
Pf3D7_01_v3	Chappell_et_al_combined_UTRs	5UTR	506875	507459	.	-	.	Parent=PF3D7_0113300;length_added=78
Pf3D7_01_v3	Chappell_et_al_combined_UTRs	3UTR	507977	508251	.	-	.	Parent=PF3D7_0113400;length_added=0
Pf3D7_01_v3	Chappell_et_al_combined_UTRs	5UTR	509749	510158	.	-	.	Parent=PF3D7_0113400;length_added=0
Pf3D7_01_v3	Chappell_et_al_combined_UTRs	5UTR	519766	520806	.	+	.	Parent=PF3D7_0113700;length_added=36
Pf3D7_01_v3	Chappell_et_al_combined_UTRs	3UTR	522580	523106	.	+	.	Parent=PF3D7_0113700;length_added=0
Pf3D7_01_v3	Chappell_et_al_combined_UTRs	5UTR	526530	527106	.	+	.	Parent=PF3D7_0113800;length_added=0
Pf3D7_01_v3	Chappell_et_al_combined_UTRs	3UTR	536352	536562	.	+	.	Parent=PF3D7_0113800;length_added=0
Pf3D7_01_v3	Chappell_et_al_combined_UTRs	3UTR	536783	537108	.	-	.	Parent=PF3D7_0113900;length_added=0
Pf3D7_01_v3	Chappell_et_al_combined_UTRs	5UTR	538026	538156	.	-	.	Parent=PF3D7_0113900;length_added=0
Pf3D7_01_v3	Chappell_et_al_combined_UTRs	5UTR	541805	542479	.	+	.	Parent=PF3D7_0114000;length_added=138
Pf3D7_01_v3	Chappell_et_al_combined_UTRs	3UTR	546984	547544	.	+	.	Parent=PF3D7_0114000;length_added=0
Pf3D7_01_v3	Chappell_et_al_combined_UTRs	3UTR	547245	547596	.	-	.	Parent=PF3D7_0114100;length_added=0
Pf3D7_01_v3	Chappell_et_al_combined_UTRs	5UTR	548381	548669	.	-	.	Parent=PF3D7_0114100;length_added=0
Pf3D7_01_v3	Chappell_et_al_combined_UTRs	3UTR	557700	558200	.	-	.	Parent=PF3D7_0114500;length_added=0
Pf3D7_01_v3	Chappell_et_al_combined_UTRs	5UTR	558709	558946	.	-	.	Parent=PF3D7_0114500;length_added=0
Pf3D7_02_v3	Chappell_et_al_combined_UTRs	3UTR	72155	73440	.	-	.	Parent=PF3D7_0201500;length_added=0
Pf3D7_02_v3	Chappell_et_al_combined_UTRs	5UTR	74397	76714	.	-	.	Parent=PF3D7_0201500;length_added=1055
Pf3D7_02_v3	Chappell_et_al_combined_UTRs	3UTR	76725	77250	.	-	.	Parent=PF3D7_0201600;length_added=0
Pf3D7_02_v3	Chappell_et_al_combined_UTRs	5UTR	78809	79448	.	-	.	Parent=PF3D7_0201600;length_added=0
Pf3D7_02_v3	Chappell_et_al_combined_UTRs	3UTR	80851	81290	.	-	.	Parent=PF3D7_0201700;length_added=0
Pf3D7_02_v3	Chappell_et_al_combined_UTRs	5UTR	84166	84937	.	-	.	Parent=PF3D7_0201700;length_added=0
Pf3D7_02_v3	Chappell_et_al_combined_UTRs	3UTR	86183	86831	.	-	.	Parent=PF3D7_0201800;length_added=0
Pf3D7_02_v3	Chappell_et_al_combined_UTRs	5UTR	88792	89482	.	-	.	Parent=PF3D7_0201800;length_added=41
Pf3D7_02_v3	Chappell_et_al_combined_UTRs	3UTR	90205	91317	.	-	.	Parent=PF3D7_0201900;length_added=0
Pf3D7_02_v3	Chappell_et_al_combined_UTRs	5UTR	98839	100157	.	-	.	Parent=PF3D7_0201900;length_added=636
Pf3D7_02_v3	Chappell_et_al_combined_UTRs	3UTR	102137	103384	.	-	.	Parent=PF3D7_0202000;length_added=0
Pf3D7_02_v3	Chappell_et_al_combined_UTRs	5UTR	105797	106662	.	-	.	Parent=PF3D7_0202000;length_added=30
Pf3D7_02_v3	Chappell_et_al_combined_UTRs	3UTR	108217	109563	.	-	.	Parent=PF3D7_0202100;length_added=0
Pf3D7_02_v3	Chappell_et_al_combined_UTRs	5UTR	110581	111658	.	-	.	Parent=PF3D7_0202100;length_added=572
Pf3D7_02_v3	Chappell_et_al_combined_UTRs	3UTR	111818	112546	.	-	.	Parent=PF3D7_0202200;length_added=0
Pf3D7_02_v3	Chappell_et_al_combined_UTRs	5UTR	113683	115064	.	-	.	Parent=PF3D7_0202200;length_added=0
Pf3D7_02_v3	Chappell_et_al_combined_UTRs	5UTR	117033	117224	.	+	.	Parent=PF3D7_0202300;length_added=3
Pf3D7_02_v3	Chappell_et_al_combined_UTRs	3UTR	118236	118455	.	+	.	Parent=PF3D7_0202300;length_added=0
Pf3D7_02_v3	Chappell_et_al_combined_UTRs	5UTR	118835	120523	.	+	.	Parent=PF3D7_0202400;length_added=1315
Pf3D7_02_v3	Chappell_et_al_combined_UTRs	3UTR	124103	125090	.	+	.	Parent=PF3D7_0202400;length_added=0
Pf3D7_02_v3	Chappell_et_al_combined_UTRs	5UTR	127203	127993	.	+	.	Parent=PF3D7_0202500;length_added=412
Pf3D7_02_v3	Chappell_et_al_combined_UTRs	3UTR	128315	129089	.	+	.	Parent=PF3D7_0202500;length_added=0
Pf3D7_02_v3	Chappell_et_al_combined_UTRs	3UTR	129336	129341	.	-	.	Parent=PF3D7_0202600;length_added=0
Pf3D7_02_v3	Chappell_et_al_combined_UTRs	5UTR	133564	134329	.	-	.	Parent=PF3D7_0202600;length_added=0
Pf3D7_02_v3	Chappell_et_al_combined_UTRs	5UTR	134779	135522	.	+	.	Parent=PF3D7_0202700;length_added=0
Pf3D7_02_v3	Chappell_et_al_combined_UTRs	3UTR	137140	137615	.	+	.	Parent=PF3D7_0202700;length_added=0
Pf3D7_02_v3	Chappell_et_al_combined_UTRs	3UTR	137155	137556	.	-	.	Parent=PF3D7_0202800;length_added=0
Pf3D7_02_v3	Chappell_et_al_combined_UTRs	5UTR	138390	141252	.	-	.	Parent=PF3D7_0202800;length_added=2693
Pf3D7_02_v3	Chappell_et_al_combined_UTRs	5UTR	138621	138926	.	+	.	Parent=PF3D7_0202900;length_added=68
Pf3D7_02_v3	Chappell_et_al_combined_UTRs	3UTR	141193	141266	.	+	.	Parent=PF3D7_0202900;length_added=0
Pf3D7_02_v3	Chappell_et_al_combined_UTRs	3UTR	141269	141624	.	-	.	Parent=PF3D7_0203000;length_added=0
Pf3D7_02_v3	Chappell_et_al_combined_UTRs	5UTR	147565	148515	.	-	.	Parent=PF3D7_0203000;length_added=4
Pf3D7_02_v3	Chappell_et_al_combined_UTRs	3UTR	148914	149523	.	-	.	Parent=PF3D7_0203100;length_added=0
Pf3D7_02_v3	Chappell_et_al_combined_UTRs	5UTR	156982	157296	.	-	.	Parent=PF3D7_0203100;length_added=89
Pf3D7_02_v3	Chappell_et_al_combined_UTRs	3UTR	157937	158136	.	-	.	Parent=PF3D7_0203200;length_added=0
Pf3D7_02_v3	Chappell_et_al_combined_UTRs	5UTR	159661	159891	.	-	.	Parent=PF3D7_0203200;length_added=54
Pf3D7_02_v3	Chappell_et_al_combined_UTRs	5UTR	160393	160513	.	+	.	Parent=PF3D7_0203300;length_added=0
Pf3D7_02_v3	Chappell_et_al_combined_UTRs	3UTR	161243	161450	.	+	.	Parent=PF3D7_0203300;length_added=0
Pf3D7_02_v3	Chappell_et_al_combined_UTRs	3UTR	161491	162064	.	-	.	Parent=PF3D7_0203400;length_added=0
Pf3D7_02_v3	Chappell_et_al_combined_UTRs	5UTR	162901	163864	.	-	.	Parent=PF3D7_0203400;length_added=3
Pf3D7_02_v3	Chappell_et_al_combined_UTRs	5UTR	165912	166143	.	+	.	Parent=PF3D7_0203600;length_added=0
Pf3D7_02_v3	Chappell_et_al_combined_UTRs	3UTR	168052	168559	.	+	.	Parent=PF3D7_0203600;length_added=0
Pf3D7_02_v3	Chappell_et_al_combined_UTRs	3UTR	168580	168681	.	-	.	Parent=PF3D7_0203700;length_added=0
Pf3D7_02_v3	Chappell_et_al_combined_UTRs	5UTR	170137	170767	.	-	.	Parent=PF3D7_0203700;length_added=49
Pf3D7_02_v3	Chappell_et_al_combined_UTRs	3UTR	171277	171562	.	-	.	Parent=PF3D7_0203800;length_added=0
Pf3D7_02_v3	Chappell_et_al_combined_UTRs	5UTR	174913	175196	.	-	.	Parent=PF3D7_0203800;length_added=0
Pf3D7_02_v3	Chappell_et_al_combined_UTRs	5UTR	176370	176566	.	+	.	Parent=PF3D7_0203900;length_added=0
Pf3D7_02_v3	Chappell_et_al_combined_UTRs	3UTR	178301	178737	.	+	.	Parent=PF3D7_0203900;length_added=0
Pf3D7_02_v3	Chappell_et_al_combined_UTRs	3UTR	181527	181941	.	+	.	Parent=PF3D7_0204000;length_added=0
Pf3D7_02_v3	Chappell_et_al_combined_UTRs	3UTR	181749	182227	.	-	.	Parent=PF3D7_0204100;length_added=0
Pf3D7_02_v3	Chappell_et_al_combined_UTRs	5UTR	189116	189877	.	-	.	Parent=PF3D7_0204100;length_added=0
Pf3D7_02_v3	Chappell_et_al_combined_UTRs	5UTR	192755	192817	.	+	.	Parent=PF3D7_0204200;length_added=0
Pf3D7_02_v3	Chappell_et_al_combined_UTRs	3UTR	194200	194248	.	+	.	Parent=PF3D7_0204200;length_added=0
Pf3D7_02_v3	Chappell_et_al_combined_UTRs	3UTR	194272	194825	.	-	.	Parent=PF3D7_0204300;length_added=0
Pf3D7_02_v3	Chappell_et_al_combined_UTRs	5UTR	196917	197151	.	-	.	Parent=PF3D7_0204300;length_added=0
Pf3D7_02_v3	Chappell_et_al_combined_UTRs	3UTR	197153	197218	.	-	.	Parent=PF3D7_0204400;length_added=0
Pf3D7_02_v3	Chappell_et_al_combined_UTRs	5UTR	199571	199613	.	-	.	Parent=PF3D7_0204500;length_added=0
Pf3D7_02_v3	Chappell_et_al_combined_UTRs	3UTR	199889	200481	.	-	.	Parent=PF3D7_0204600;length_added=0
Pf3D7_02_v3	Chappell_et_al_combined_UTRs	5UTR	204049	204454	.	-	.	Parent=PF3D7_0204600;length_added=33
Pf3D7_02_v3	Chappell_et_al_combined_UTRs	3UTR	204784	205888	.	-	.	Parent=PF3D7_0204700;length_added=0
Pf3D7_02_v3	Chappell_et_al_combined_UTRs	5UTR	207404	207425	.	-	.	Parent=PF3D7_0204700;length_added=0
Pf3D7_02_v3	Chappell_et_al_combined_UTRs	3UTR	209149	209582	.	-	.	Parent=PF3D7_0204800;length_added=0
Pf3D7_02_v3	Chappell_et_al_combined_UTRs	5UTR	210834	211029	.	-	.	Parent=PF3D7_0204800;length_added=85
Pf3D7_02_v3	Chappell_et_al_combined_UTRs	5UTR	211067	211347	.	+	.	Parent=PF3D7_0204900;length_added=45
Pf3D7_02_v3	Chappell_et_al_combined_UTRs	3UTR	212628	212635	.	+	.	Parent=PF3D7_0204900;length_added=0
Pf3D7_02_v3	Chappell_et_al_combined_UTRs	3UTR	212672	212981	.	-	.	Parent=PF3D7_0205000;length_added=0
Pf3D7_02_v3	Chappell_et_al_combined_UTRs	5UTR	214509	214714	.	-	.	Parent=PF3D7_0205000;length_added=0
Pf3D7_02_v3	Chappell_et_al_combined_UTRs	5UTR	217349	217843	.	-	.	Parent=PF3D7_0205100;length_added=307
Pf3D7_02_v3	Chappell_et_al_combined_UTRs	5UTR	222830	223477	.	+	.	Parent=PF3D7_0205400;length_added=242
Pf3D7_02_v3	Chappell_et_al_combined_UTRs	3UTR	224852	225455	.	+	.	Parent=PF3D7_0205400;length_added=0
Pf3D7_02_v3	Chappell_et_al_combined_UTRs	3UTR	225212	225561	.	-	.	Parent=PF3D7_0205500;length_added=0
Pf3D7_02_v3	Chappell_et_al_combined_UTRs	5UTR	226246	226438	.	-	.	Parent=PF3D7_0205500;length_added=10
Pf3D7_02_v3	Chappell_et_al_combined_UTRs	5UTR	227756	228024	.	+	.	Parent=PF3D7_0205600;length_added=19
Pf3D7_02_v3	Chappell_et_al_combined_UTRs	3UTR	229933	230583	.	+	.	Parent=PF3D7_0205600;length_added=0
Pf3D7_02_v3	Chappell_et_al_combined_UTRs	5UTR	230768	231140	.	+	.	Parent=PF3D7_0205700;length_added=0
Pf3D7_02_v3	Chappell_et_al_combined_UTRs	3UTR	232530	232631	.	+	.	Parent=PF3D7_0205700;length_added=0
Pf3D7_02_v3	Chappell_et_al_combined_UTRs	3UTR	232642	232728	.	-	.	Parent=PF3D7_0205800;length_added=0
Pf3D7_02_v3	Chappell_et_al_combined_UTRs	5UTR	233477	233918	.	-	.	Parent=PF3D7_0205800;length_added=0
Pf3D7_02_v3	Chappell_et_al_combined_UTRs	5UTR	234461	235236	.	+	.	Parent=PF3D7_0205900;length_added=184
Pf3D7_02_v3	Chappell_et_al_combined_UTRs	3UTR	238817	239124	.	+	.	Parent=PF3D7_0205900;length_added=0
Pf3D7_02_v3	Chappell_et_al_combined_UTRs	3UTR	239146	239245	.	-	.	Parent=PF3D7_0206000;length_added=0
Pf3D7_02_v3	Chappell_et_al_combined_UTRs	5UTR	243797	244604	.	-	.	Parent=PF3D7_0206000;length_added=53
Pf3D7_02_v3	Chappell_et_al_combined_UTRs	5UTR	244645	245357	.	+	.	Parent=PF3D7_0206100;length_added=0
Pf3D7_02_v3	Chappell_et_al_combined_UTRs	3UTR	246700	248513	.	+	.	Parent=PF3D7_0206100;length_added=0
Pf3D7_02_v3	Chappell_et_al_combined_UTRs	5UTR	248880	249029	.	+	.	Parent=PF3D7_0206200;length_added=0
Pf3D7_02_v3	Chappell_et_al_combined_UTRs	3UTR	250728	251521	.	+	.	Parent=PF3D7_0206200;length_added=0
Pf3D7_02_v3	Chappell_et_al_combined_UTRs	3UTR	262727	263036	.	-	.	Parent=PF3D7_0206500;length_added=0
Pf3D7_02_v3	Chappell_et_al_combined_UTRs	5UTR	267348	268003	.	-	.	Parent=PF3D7_0206500;length_added=0
Pf3D7_02_v3	Chappell_et_al_combined_UTRs	3UTR	268187	270077	.	-	.	Parent=PF3D7_0206600;length_added=0
Pf3D7_02_v3	Chappell_et_al_combined_UTRs	5UTR	270620	270646	.	-	.	Parent=PF3D7_0206600;length_added=0
Pf3D7_02_v3	Chappell_et_al_combined_UTRs	5UTR	271374	271593	.	+	.	Parent=PF3D7_0206700;length_added=0
Pf3D7_02_v3	Chappell_et_al_combined_UTRs	3UTR	271576	273688	.	-	.	Parent=PF3D7_0206800;length_added=0
Pf3D7_02_v3	Chappell_et_al_combined_UTRs	3UTR	273010	274711	.	+	.	Parent=PF3D7_0206700;length_added=0
Pf3D7_02_v3	Chappell_et_al_combined_UTRs	5UTR	274508	274917	.	-	.	Parent=PF3D7_0206800;length_added=0
Pf3D7_02_v3	Chappell_et_al_combined_UTRs	3UTR	274946	275539	.	-	.	Parent=PF3D7_0206900;length_added=0
Pf3D7_02_v3	Chappell_et_al_combined_UTRs	5UTR	276578	276712	.	-	.	Parent=PF3D7_0206900;length_added=130
Pf3D7_02_v3	Chappell_et_al_combined_UTRs	3UTR	276725	277493	.	-	.	Parent=PF3D7_0207000;length_added=0
Pf3D7_02_v3	Chappell_et_al_combined_UTRs	5UTR	278457	279258	.	-	.	Parent=PF3D7_0207000;length_added=459
Pf3D7_02_v3	Chappell_et_al_combined_UTRs	5UTR	281275	281906	.	+	.	Parent=PF3D7_0207100;length_added=233
Pf3D7_02_v3	Chappell_et_al_combined_UTRs	3UTR	287346	287696	.	+	.	Parent=PF3D7_0207100;length_added=0
Pf3D7_02_v3	Chappell_et_al_combined_UTRs	3UTR	287423	288182	.	-	.	Parent=PF3D7_0207200;length_added=0
Pf3D7_02_v3	Chappell_et_al_combined_UTRs	5UTR	288666	288941	.	-	.	Parent=PF3D7_0207200;length_added=0
Pf3D7_02_v3	Chappell_et_al_combined_UTRs	3UTR	293896	294272	.	-	.	Parent=PF3D7_0207400;length_added=0
Pf3D7_02_v3	Chappell_et_al_combined_UTRs	5UTR	297617	297980	.	-	.	Parent=PF3D7_0207400;length_added=119
Pf3D7_02_v3	Chappell_et_al_combined_UTRs	3UTR	298380	298896	.	-	.	Parent=PF3D7_0207500;length_added=0
Pf3D7_02_v3	Chappell_et_al_combined_UTRs	5UTR	302565	302820	.	-	.	Parent=PF3D7_0207500;length_added=62
Pf3D7_02_v3	Chappell_et_al_combined_UTRs	3UTR	303409	303592	.	-	.	Parent=PF3D7_0207600;length_added=0
Pf3D7_02_v3	Chappell_et_al_combined_UTRs	5UTR	307028	307376	.	-	.	Parent=PF3D7_0207600;length_added=203
Pf3D7_02_v3	Chappell_et_al_combined_UTRs	3UTR	308628	308846	.	-	.	Parent=PF3D7_0207700;length_added=0
Pf3D7_02_v3	Chappell_et_al_combined_UTRs	5UTR	312156	312348	.	-	.	Parent=PF3D7_0207700;length_added=0
Pf3D7_02_v3	Chappell_et_al_combined_UTRs	3UTR	312990	313448	.	-	.	Parent=PF3D7_0207800;length_added=0
Pf3D7_02_v3	Chappell_et_al_combined_UTRs	5UTR	316742	316944	.	-	.	Parent=PF3D7_0207800;length_added=62
Pf3D7_02_v3	Chappell_et_al_combined_UTRs	3UTR	317422	317595	.	-	.	Parent=PF3D7_0207900;length_added=0
Pf3D7_02_v3	Chappell_et_al_combined_UTRs	5UTR	321311	321552	.	-	.	Parent=PF3D7_0207900;length_added=0
Pf3D7_02_v3	Chappell_et_al_combined_UTRs	3UTR	322329	322337	.	-	.	Parent=PF3D7_0208000;length_added=0
Pf3D7_02_v3	Chappell_et_al_combined_UTRs	5UTR	325724	326390	.	-	.	Parent=PF3D7_0208000;length_added=423
Pf3D7_02_v3	Chappell_et_al_combined_UTRs	5UTR	327442	327931	.	+	.	Parent=PF3D7_0208100;length_added=219
Pf3D7_02_v3	Chappell_et_al_combined_UTRs	3UTR	335204	335433	.	+	.	Parent=PF3D7_0208100;length_added=0
Pf3D7_02_v3	Chappell_et_al_combined_UTRs	3UTR	335421	335678	.	-	.	Parent=PF3D7_0208200;length_added=0
Pf3D7_02_v3	Chappell_et_al_combined_UTRs	5UTR	336582	337000	.	-	.	Parent=PF3D7_0208200;length_added=9
Pf3D7_02_v3	Chappell_et_al_combined_UTRs	5UTR	337310	337557	.	+	.	Parent=PF3D7_0208300;length_added=29
Pf3D7_02_v3	Chappell_et_al_combined_UTRs	3UTR	342081	343307	.	-	.	Parent=PF3D7_0208400;length_added=0
Pf3D7_02_v3	Chappell_et_al_combined_UTRs	3UTR	342967	343223	.	+	.	Parent=PF3D7_0208300;length_added=0
Pf3D7_02_v3	Chappell_et_al_combined_UTRs	5UTR	349341	351139	.	-	.	Parent=PF3D7_0208400;length_added=203
Pf3D7_02_v3	Chappell_et_al_combined_UTRs	5UTR	351650	352835	.	+	.	Parent=PF3D7_0208500;length_added=170
Pf3D7_02_v3	Chappell_et_al_combined_UTRs	3UTR	353629	354043	.	+	.	Parent=PF3D7_0208500;length_added=0
Pf3D7_02_v3	Chappell_et_al_combined_UTRs	5UTR	354341	354620	.	+	.	Parent=PF3D7_0208600;length_added=76
Pf3D7_02_v3	Chappell_et_al_combined_UTRs	3UTR	356118	356448	.	+	.	Parent=PF3D7_0208600;length_added=0
Pf3D7_02_v3	Chappell_et_al_combined_UTRs	3UTR	356196	356500	.	-	.	Parent=PF3D7_0208700;length_added=0
Pf3D7_02_v3	Chappell_et_al_combined_UTRs	5UTR	358015	358035	.	-	.	Parent=PF3D7_0208700;length_added=0
Pf3D7_02_v3	Chappell_et_al_combined_UTRs	5UTR	358084	359141	.	+	.	Parent=PF3D7_0208800;length_added=0
Pf3D7_02_v3	Chappell_et_al_combined_UTRs	3UTR	359850	360086	.	+	.	Parent=PF3D7_0208800;length_added=0
Pf3D7_02_v3	Chappell_et_al_combined_UTRs	5UTR	369351	370437	.	+	.	Parent=PF3D7_0209000;length_added=274
Pf3D7_02_v3	Chappell_et_al_combined_UTRs	3UTR	379846	380156	.	+	.	Parent=PF3D7_0209000;length_added=0
Pf3D7_02_v3	Chappell_et_al_combined_UTRs	3UTR	380935	381129	.	-	.	Parent=PF3D7_0209100;length_added=0
Pf3D7_02_v3	Chappell_et_al_combined_UTRs	5UTR	383446	384245	.	-	.	Parent=PF3D7_0209100;length_added=264
Pf3D7_02_v3	Chappell_et_al_combined_UTRs	3UTR	384529	384864	.	-	.	Parent=PF3D7_0209200;length_added=0
Pf3D7_02_v3	Chappell_et_al_combined_UTRs	5UTR	386581	386885	.	-	.	Parent=PF3D7_0209200;length_added=0
Pf3D7_02_v3	Chappell_et_al_combined_UTRs	5UTR	386930	387272	.	+	.	Parent=PF3D7_0209300;length_added=10
Pf3D7_02_v3	Chappell_et_al_combined_UTRs	3UTR	388152	388236	.	+	.	Parent=PF3D7_0209300;length_added=0
Pf3D7_02_v3	Chappell_et_al_combined_UTRs	3UTR	388216	388423	.	-	.	Parent=PF3D7_0209400;length_added=0
Pf3D7_02_v3	Chappell_et_al_combined_UTRs	5UTR	390612	391107	.	-	.	Parent=PF3D7_0209400;length_added=174
Pf3D7_02_v3	Chappell_et_al_combined_UTRs	3UTR	391238	391274	.	-	.	Parent=PF3D7_0209500;length_added=0
Pf3D7_02_v3	Chappell_et_al_combined_UTRs	5UTR	392790	392887	.	-	.	Parent=PF3D7_0209500;length_added=0
Pf3D7_02_v3	Chappell_et_al_combined_UTRs	3UTR	393969	394236	.	-	.	Parent=PF3D7_0209600;length_added=0
Pf3D7_02_v3	Chappell_et_al_combined_UTRs	5UTR	398746	399286	.	-	.	Parent=PF3D7_0209600;length_added=0
Pf3D7_02_v3	Chappell_et_al_combined_UTRs	3UTR	400078	400152	.	-	.	Parent=PF3D7_0209700;length_added=0
Pf3D7_02_v3	Chappell_et_al_combined_UTRs	5UTR	401860	402755	.	-	.	Parent=PF3D7_0209700;length_added=361
Pf3D7_02_v3	Chappell_et_al_combined_UTRs	3UTR	403095	404280	.	-	.	Parent=PF3D7_0209800;length_added=0
Pf3D7_02_v3	Chappell_et_al_combined_UTRs	5UTR	406356	406706	.	-	.	Parent=PF3D7_0209800;length_added=27
Pf3D7_02_v3	Chappell_et_al_combined_UTRs	5UTR	407680	409982	.	+	.	Parent=PF3D7_0210000;length_added=1769
Pf3D7_02_v3	Chappell_et_al_combined_UTRs	3UTR	410229	411199	.	+	.	Parent=PF3D7_0210000;length_added=0
Pf3D7_02_v3	Chappell_et_al_combined_UTRs	5UTR	411419	412274	.	+	.	Parent=PF3D7_0210100;length_added=377
Pf3D7_02_v3	Chappell_et_al_combined_UTRs	3UTR	412860	412963	.	+	.	Parent=PF3D7_0210100;length_added=0
Pf3D7_02_v3	Chappell_et_al_combined_UTRs	3UTR	412948	413277	.	-	.	Parent=PF3D7_0210200;length_added=0
Pf3D7_02_v3	Chappell_et_al_combined_UTRs	5UTR	421138	421861	.	-	.	Parent=PF3D7_0210200;length_added=365
Pf3D7_02_v3	Chappell_et_al_combined_UTRs	3UTR	422574	423062	.	-	.	Parent=PF3D7_0210300;length_added=0
Pf3D7_02_v3	Chappell_et_al_combined_UTRs	5UTR	424655	425116	.	-	.	Parent=PF3D7_0210300;length_added=0
Pf3D7_02_v3	Chappell_et_al_combined_UTRs	5UTR	425599	425688	.	+	.	Parent=PF3D7_0210400;length_added=13
Pf3D7_02_v3	Chappell_et_al_combined_UTRs	3UTR	426498	427108	.	+	.	Parent=PF3D7_0210400;length_added=0
Pf3D7_02_v3	Chappell_et_al_combined_UTRs	5UTR	427161	427489	.	+	.	Parent=PF3D7_0210500;length_added=0
Pf3D7_02_v3	Chappell_et_al_combined_UTRs	3UTR	431531	431611	.	+	.	Parent=PF3D7_0210500;length_added=0
Pf3D7_02_v3	Chappell_et_al_combined_UTRs	3UTR	431716	432040	.	-	.	Parent=PF3D7_0210600;length_added=0
Pf3D7_02_v3	Chappell_et_al_combined_UTRs	5UTR	434087	434231	.	-	.	Parent=PF3D7_0210600;length_added=12
Pf3D7_02_v3	Chappell_et_al_combined_UTRs	5UTR	435985	436049	.	+	.	Parent=PF3D7_0210700;length_added=0
Pf3D7_02_v3	Chappell_et_al_combined_UTRs	3UTR	436995	437173	.	+	.	Parent=PF3D7_0210700;length_added=0
Pf3D7_02_v3	Chappell_et_al_combined_UTRs	3UTR	437342	437754	.	-	.	Parent=PF3D7_0210800;length_added=0
Pf3D7_02_v3	Chappell_et_al_combined_UTRs	5UTR	439003	439708	.	-	.	Parent=PF3D7_0210800;length_added=168
Pf3D7_02_v3	Chappell_et_al_combined_UTRs	3UTR	441381	442079	.	-	.	Parent=PF3D7_0210900;length_added=0
Pf3D7_02_v3	Chappell_et_al_combined_UTRs	5UTR	442935	443570	.	-	.	Parent=PF3D7_0210900;length_added=9
Pf3D7_02_v3	Chappell_et_al_combined_UTRs	5UTR	451526	451750	.	+	.	Parent=PF3D7_0211100;length_added=0
Pf3D7_02_v3	Chappell_et_al_combined_UTRs	3UTR	455117	455367	.	+	.	Parent=PF3D7_0211100;length_added=0
Pf3D7_02_v3	Chappell_et_al_combined_UTRs	3UTR	455265	455578	.	-	.	Parent=PF3D7_0211200;length_added=0
Pf3D7_02_v3	Chappell_et_al_combined_UTRs	5UTR	456287	456900	.	-	.	Parent=PF3D7_0211200;length_added=346
Pf3D7_02_v3	Chappell_et_al_combined_UTRs	3UTR	456907	457129	.	-	.	Parent=PF3D7_0211300;length_added=0
Pf3D7_02_v3	Chappell_et_al_combined_UTRs	5UTR	458586	458616	.	-	.	Parent=PF3D7_0211300;length_added=0
Pf3D7_02_v3	Chappell_et_al_combined_UTRs	3UTR	458932	459071	.	-	.	Parent=PF3D7_0211400;length_added=0
Pf3D7_02_v3	Chappell_et_al_combined_UTRs	5UTR	461519	461640	.	-	.	Parent=PF3D7_0211400;length_added=0
Pf3D7_02_v3	Chappell_et_al_combined_UTRs	5UTR	463147	463162	.	+	.	Parent=PF3D7_0211500;length_added=0
Pf3D7_02_v3	Chappell_et_al_combined_UTRs	3UTR	466901	467352	.	+	.	Parent=PF3D7_0211500;length_added=0
Pf3D7_02_v3	Chappell_et_al_combined_UTRs	5UTR	467682	467846	.	+	.	Parent=PF3D7_0211600;length_added=0
Pf3D7_02_v3	Chappell_et_al_combined_UTRs	3UTR	468477	468518	.	+	.	Parent=PF3D7_0211600;length_added=0
Pf3D7_02_v3	Chappell_et_al_combined_UTRs	5UTR	469408	469789	.	+	.	Parent=PF3D7_0211700;length_added=0
Pf3D7_02_v3	Chappell_et_al_combined_UTRs	3UTR	473492	474167	.	+	.	Parent=PF3D7_0211700;length_added=0
Pf3D7_02_v3	Chappell_et_al_combined_UTRs	5UTR	475109	475241	.	+	.	Parent=PF3D7_0211800;length_added=0
Pf3D7_02_v3	Chappell_et_al_combined_UTRs	3UTR	477075	477618	.	+	.	Parent=PF3D7_0211800;length_added=0
Pf3D7_02_v3	Chappell_et_al_combined_UTRs	3UTR	477189	477431	.	-	.	Parent=PF3D7_0211900;length_added=0
Pf3D7_02_v3	Chappell_et_al_combined_UTRs	5UTR	479092	479816	.	-	.	Parent=PF3D7_0211900;length_added=320
Pf3D7_02_v3	Chappell_et_al_combined_UTRs	5UTR	479683	480099	.	+	.	Parent=PF3D7_0212000;length_added=294
Pf3D7_02_v3	Chappell_et_al_combined_UTRs	3UTR	481433	481854	.	+	.	Parent=PF3D7_0212000;length_added=0
Pf3D7_02_v3	Chappell_et_al_combined_UTRs	5UTR	483322	483435	.	+	.	Parent=PF3D7_0212100;length_added=0
Pf3D7_02_v3	Chappell_et_al_combined_UTRs	3UTR	488971	489702	.	+	.	Parent=PF3D7_0212100;length_added=0
Pf3D7_02_v3	Chappell_et_al_combined_UTRs	3UTR	489203	489903	.	-	.	Parent=PF3D7_0212200;length_added=0
Pf3D7_02_v3	Chappell_et_al_combined_UTRs	5UTR	490819	491256	.	-	.	Parent=PF3D7_0212200;length_added=0
Pf3D7_02_v3	Chappell_et_al_combined_UTRs	5UTR	491640	492615	.	+	.	Parent=PF3D7_0212300;length_added=201
Pf3D7_02_v3	Chappell_et_al_combined_UTRs	3UTR	494307	495105	.	+	.	Parent=PF3D7_0212300;length_added=0
Pf3D7_02_v3	Chappell_et_al_combined_UTRs	3UTR	494337	495165	.	-	.	Parent=PF3D7_0212400;length_added=0
Pf3D7_02_v3	Chappell_et_al_combined_UTRs	5UTR	507855	507898	.	-	.	Parent=PF3D7_0212400;length_added=0
Pf3D7_02_v3	Chappell_et_al_combined_UTRs	5UTR	508665	509524	.	+	.	Parent=PF3D7_0212500;length_added=32
Pf3D7_02_v3	Chappell_et_al_combined_UTRs	3UTR	521747	521769	.	+	.	Parent=PF3D7_0212500;length_added=0
Pf3D7_02_v3	Chappell_et_al_combined_UTRs	5UTR	522339	522930	.	+	.	Parent=PF3D7_0212600;length_added=358
Pf3D7_02_v3	Chappell_et_al_combined_UTRs	3UTR	524000	524405	.	+	.	Parent=PF3D7_0212600;length_added=0
Pf3D7_02_v3	Chappell_et_al_combined_UTRs	3UTR	524470	524699	.	-	.	Parent=PF3D7_0212700;length_added=0
Pf3D7_02_v3	Chappell_et_al_combined_UTRs	5UTR	526044	526067	.	-	.	Parent=PF3D7_0212700;length_added=0
Pf3D7_02_v3	Chappell_et_al_combined_UTRs	5UTR	526387	528248	.	+	.	Parent=PF3D7_0212800;length_added=709
Pf3D7_02_v3	Chappell_et_al_combined_UTRs	5UTR	532001	533252	.	+	.	Parent=PF3D7_0212900;length_added=617
Pf3D7_02_v3	Chappell_et_al_combined_UTRs	3UTR	534351	534657	.	+	.	Parent=PF3D7_0212900;length_added=0
Pf3D7_02_v3	Chappell_et_al_combined_UTRs	5UTR	534659	535645	.	+	.	Parent=PF3D7_0213000;length_added=0
Pf3D7_02_v3	Chappell_et_al_combined_UTRs	3UTR	536147	536945	.	+	.	Parent=PF3D7_0213000;length_added=0
Pf3D7_02_v3	Chappell_et_al_combined_UTRs	5UTR	537390	537788	.	+	.	Parent=PF3D7_0213100;length_added=24
Pf3D7_02_v3	Chappell_et_al_combined_UTRs	3UTR	539421	540199	.	+	.	Parent=PF3D7_0213100;length_added=0
Pf3D7_02_v3	Chappell_et_al_combined_UTRs	3UTR	539809	540408	.	-	.	Parent=PF3D7_0213200;length_added=0
Pf3D7_02_v3	Chappell_et_al_combined_UTRs	5UTR	540403	541810	.	+	.	Parent=PF3D7_0213400;length_added=1329
Pf3D7_02_v3	Chappell_et_al_combined_UTRs	5UTR	540970	541065	.	-	.	Parent=PF3D7_0213200;length_added=0
Pf3D7_02_v3	Chappell_et_al_combined_UTRs	3UTR	541071	541085	.	-	.	Parent=PF3D7_0213300;length_added=0
Pf3D7_02_v3	Chappell_et_al_combined_UTRs	5UTR	541549	542094	.	-	.	Parent=PF3D7_0213300;length_added=334
Pf3D7_02_v3	Chappell_et_al_combined_UTRs	3UTR	543700	543801	.	-	.	Parent=PF3D7_0213500;length_added=0
Pf3D7_02_v3	Chappell_et_al_combined_UTRs	5UTR	545896	546217	.	-	.	Parent=PF3D7_0213500;length_added=0
Pf3D7_02_v3	Chappell_et_al_combined_UTRs	5UTR	556774	557047	.	+	.	Parent=PF3D7_0213700;length_added=14
Pf3D7_02_v3	Chappell_et_al_combined_UTRs	3UTR	557697	558250	.	+	.	Parent=PF3D7_0213700;length_added=0
Pf3D7_02_v3	Chappell_et_al_combined_UTRs	3UTR	560872	561121	.	-	.	Parent=PF3D7_0213900;length_added=0
Pf3D7_02_v3	Chappell_et_al_combined_UTRs	5UTR	564623	565395	.	-	.	Parent=PF3D7_0213900;length_added=66
Pf3D7_02_v3	Chappell_et_al_combined_UTRs	5UTR	565669	566120	.	+	.	Parent=PF3D7_0214000;length_added=1
Pf3D7_02_v3	Chappell_et_al_combined_UTRs	3UTR	567895	568518	.	+	.	Parent=PF3D7_0214000;length_added=0
Pf3D7_02_v3	Chappell_et_al_combined_UTRs	3UTR	568246	568528	.	-	.	Parent=PF3D7_0214100;length_added=0
Pf3D7_02_v3	Chappell_et_al_combined_UTRs	5UTR	573316	573893	.	-	.	Parent=PF3D7_0214100;length_added=25
Pf3D7_02_v3	Chappell_et_al_combined_UTRs	3UTR	574898	575154	.	-	.	Parent=PF3D7_0214200;length_added=0
Pf3D7_02_v3	Chappell_et_al_combined_UTRs	5UTR	576055	576521	.	-	.	Parent=PF3D7_0214200;length_added=57
Pf3D7_02_v3	Chappell_et_al_combined_UTRs	5UTR	577433	578661	.	+	.	Parent=PF3D7_0214300;length_added=0
Pf3D7_02_v3	Chappell_et_al_combined_UTRs	3UTR	586165	586702	.	+	.	Parent=PF3D7_0214300;length_added=0
Pf3D7_02_v3	Chappell_et_al_combined_UTRs	3UTR	586717	586764	.	-	.	Parent=PF3D7_0214400;length_added=0
Pf3D7_02_v3	Chappell_et_al_combined_UTRs	5UTR	589052	589640	.	-	.	Parent=PF3D7_0214400;length_added=56
Pf3D7_02_v3	Chappell_et_al_combined_UTRs	5UTR	590110	590500	.	+	.	Parent=PF3D7_0214500;length_added=6
Pf3D7_02_v3	Chappell_et_al_combined_UTRs	3UTR	591422	591752	.	+	.	Parent=PF3D7_0214500;length_added=0
Pf3D7_02_v3	Chappell_et_al_combined_UTRs	5UTR	593374	594195	.	+	.	Parent=PF3D7_0214600;length_added=0
Pf3D7_02_v3	Chappell_et_al_combined_UTRs	3UTR	599341	600035	.	+	.	Parent=PF3D7_0214600;length_added=0
Pf3D7_02_v3	Chappell_et_al_combined_UTRs	3UTR	599425	599828	.	-	.	Parent=PF3D7_0214700;length_added=0
Pf3D7_02_v3	Chappell_et_al_combined_UTRs	5UTR	601713	601740	.	-	.	Parent=PF3D7_0214700;length_added=0
Pf3D7_02_v3	Chappell_et_al_combined_UTRs	5UTR	603261	605044	.	+	.	Parent=PF3D7_0214800;length_added=513
Pf3D7_02_v3	Chappell_et_al_combined_UTRs	3UTR	609326	609873	.	+	.	Parent=PF3D7_0214800;length_added=0
Pf3D7_02_v3	Chappell_et_al_combined_UTRs	5UTR	609924	610624	.	+	.	Parent=PF3D7_0214900;length_added=369
Pf3D7_02_v3	Chappell_et_al_combined_UTRs	3UTR	615373	616306	.	+	.	Parent=PF3D7_0214900;length_added=0
Pf3D7_02_v3	Chappell_et_al_combined_UTRs	3UTR	615813	616771	.	-	.	Parent=PF3D7_0215000;length_added=0
Pf3D7_02_v3	Chappell_et_al_combined_UTRs	5UTR	619430	621692	.	-	.	Parent=PF3D7_0215000;length_added=442
Pf3D7_02_v3	Chappell_et_al_combined_UTRs	3UTR	622029	622523	.	-	.	Parent=PF3D7_0215100;length_added=0
Pf3D7_02_v3	Chappell_et_al_combined_UTRs	5UTR	624307	624953	.	-	.	Parent=PF3D7_0215100;length_added=1
Pf3D7_02_v3	Chappell_et_al_combined_UTRs	5UTR	625082	626975	.	+	.	Parent=PF3D7_0215200;length_added=54
Pf3D7_02_v3	Chappell_et_al_combined_UTRs	3UTR	628091	628641	.	-	.	Parent=PF3D7_0215300;length_added=0
Pf3D7_02_v3	Chappell_et_al_combined_UTRs	5UTR	631309	632681	.	-	.	Parent=PF3D7_0215300;length_added=0
Pf3D7_02_v3	Chappell_et_al_combined_UTRs	3UTR	634417	634588	.	-	.	Parent=PF3D7_0215400;length_added=0
Pf3D7_02_v3	Chappell_et_al_combined_UTRs	5UTR	637508	639395	.	-	.	Parent=PF3D7_0215400;length_added=67
Pf3D7_02_v3	Chappell_et_al_combined_UTRs	5UTR	639847	640399	.	+	.	Parent=PF3D7_0215500;length_added=0
Pf3D7_02_v3	Chappell_et_al_combined_UTRs	3UTR	642695	643411	.	+	.	Parent=PF3D7_0215500;length_added=0
Pf3D7_02_v3	Chappell_et_al_combined_UTRs	3UTR	642807	643105	.	-	.	Parent=PF3D7_0215600;length_added=0
Pf3D7_02_v3	Chappell_et_al_combined_UTRs	5UTR	644318	644902	.	-	.	Parent=PF3D7_0215600;length_added=81
Pf3D7_02_v3	Chappell_et_al_combined_UTRs	5UTR	645368	645928	.	+	.	Parent=PF3D7_0215700;length_added=30
Pf3D7_02_v3	Chappell_et_al_combined_UTRs	3UTR	650086	650460	.	+	.	Parent=PF3D7_0215700;length_added=0
Pf3D7_02_v3	Chappell_et_al_combined_UTRs	3UTR	650472	650662	.	-	.	Parent=PF3D7_0215800;length_added=0
Pf3D7_02_v3	Chappell_et_al_combined_UTRs	5UTR	653363	653693	.	-	.	Parent=PF3D7_0215800;length_added=69
Pf3D7_02_v3	Chappell_et_al_combined_UTRs	5UTR	657770	658635	.	+	.	Parent=PF3D7_0216000;length_added=0
Pf3D7_02_v3	Chappell_et_al_combined_UTRs	3UTR	664630	664734	.	+	.	Parent=PF3D7_0216000;length_added=0
Pf3D7_02_v3	Chappell_et_al_combined_UTRs	3UTR	664805	664983	.	-	.	Parent=PF3D7_0216100;length_added=0
Pf3D7_02_v3	Chappell_et_al_combined_UTRs	3UTR	668745	668984	.	-	.	Parent=PF3D7_0216200;length_added=0
Pf3D7_02_v3	Chappell_et_al_combined_UTRs	5UTR	669842	670058	.	-	.	Parent=PF3D7_0216200;length_added=38
Pf3D7_02_v3	Chappell_et_al_combined_UTRs	5UTR	670210	670412	.	+	.	Parent=PF3D7_0216300;length_added=153
Pf3D7_02_v3	Chappell_et_al_combined_UTRs	3UTR	674559	675095	.	+	.	Parent=PF3D7_0216300;length_added=0
Pf3D7_02_v3	Chappell_et_al_combined_UTRs	5UTR	675368	675430	.	+	.	Parent=PF3D7_0216400;length_added=0
Pf3D7_02_v3	Chappell_et_al_combined_UTRs	3UTR	677600	678010	.	+	.	Parent=PF3D7_0216400;length_added=0
Pf3D7_02_v3	Chappell_et_al_combined_UTRs	5UTR	678050	678486	.	+	.	Parent=PF3D7_0216500;length_added=0
Pf3D7_02_v3	Chappell_et_al_combined_UTRs	3UTR	683704	685025	.	+	.	Parent=PF3D7_0216500;length_added=0
Pf3D7_02_v3	Chappell_et_al_combined_UTRs	5UTR	685475	686484	.	+	.	Parent=PF3D7_0216600;length_added=178
Pf3D7_02_v3	Chappell_et_al_combined_UTRs	3UTR	688546	689382	.	+	.	Parent=PF3D7_0216600;length_added=0
Pf3D7_02_v3	Chappell_et_al_combined_UTRs	5UTR	689543	690310	.	+	.	Parent=PF3D7_0216700;length_added=301
Pf3D7_02_v3	Chappell_et_al_combined_UTRs	3UTR	695784	695989	.	+	.	Parent=PF3D7_0216700;length_added=0
Pf3D7_02_v3	Chappell_et_al_combined_UTRs	3UTR	695848	696192	.	-	.	Parent=PF3D7_0216800;length_added=0
Pf3D7_02_v3	Chappell_et_al_combined_UTRs	5UTR	699562	699564	.	-	.	Parent=PF3D7_0216800;length_added=0
Pf3D7_02_v3	Chappell_et_al_combined_UTRs	3UTR	703060	703089	.	-	.	Parent=PF3D7_0217000;length_added=0
Pf3D7_02_v3	Chappell_et_al_combined_UTRs	5UTR	706588	706862	.	-	.	Parent=PF3D7_0217000;length_added=65
Pf3D7_02_v3	Chappell_et_al_combined_UTRs	5UTR	707101	707737	.	+	.	Parent=PF3D7_0217100;length_added=0
Pf3D7_02_v3	Chappell_et_al_combined_UTRs	3UTR	709394	709839	.	+	.	Parent=PF3D7_0217100;length_added=0
Pf3D7_02_v3	Chappell_et_al_combined_UTRs	3UTR	709474	709798	.	-	.	Parent=PF3D7_0217200;length_added=0
Pf3D7_02_v3	Chappell_et_al_combined_UTRs	5UTR	715253	715607	.	-	.	Parent=PF3D7_0217200;length_added=0
Pf3D7_02_v3	Chappell_et_al_combined_UTRs	3UTR	715609	715797	.	-	.	Parent=PF3D7_0217300;length_added=0
Pf3D7_02_v3	Chappell_et_al_combined_UTRs	5UTR	716550	717140	.	-	.	Parent=PF3D7_0217300;length_added=8
Pf3D7_02_v3	Chappell_et_al_combined_UTRs	5UTR	717227	717691	.	+	.	Parent=PF3D7_0217400;length_added=143
Pf3D7_02_v3	Chappell_et_al_combined_UTRs	3UTR	718282	719177	.	+	.	Parent=PF3D7_0217400;length_added=0
Pf3D7_02_v3	Chappell_et_al_combined_UTRs	5UTR	719266	720436	.	+	.	Parent=PF3D7_0217500;length_added=31
Pf3D7_02_v3	Chappell_et_al_combined_UTRs	3UTR	722662	723617	.	+	.	Parent=PF3D7_0217500;length_added=0
Pf3D7_02_v3	Chappell_et_al_combined_UTRs	3UTR	723183	723746	.	-	.	Parent=PF3D7_0217600;length_added=0
Pf3D7_02_v3	Chappell_et_al_combined_UTRs	5UTR	729933	730639	.	-	.	Parent=PF3D7_0217600;length_added=138
Pf3D7_02_v3	Chappell_et_al_combined_UTRs	3UTR	731101	731119	.	-	.	Parent=PF3D7_0217700;length_added=0
Pf3D7_02_v3	Chappell_et_al_combined_UTRs	5UTR	732313	733231	.	-	.	Parent=PF3D7_0217700;length_added=65
Pf3D7_02_v3	Chappell_et_al_combined_UTRs	5UTR	733477	734271	.	+	.	Parent=PF3D7_0217800;length_added=271
Pf3D7_02_v3	Chappell_et_al_combined_UTRs	3UTR	734596	734855	.	+	.	Parent=PF3D7_0217800;length_added=0
Pf3D7_02_v3	Chappell_et_al_combined_UTRs	3UTR	734887	735437	.	-	.	Parent=PF3D7_0217900;length_added=0
Pf3D7_02_v3	Chappell_et_al_combined_UTRs	5UTR	736998	738046	.	-	.	Parent=PF3D7_0217900;length_added=231
Pf3D7_02_v3	Chappell_et_al_combined_UTRs	5UTR	738216	738859	.	+	.	Parent=PF3D7_0218000;length_added=156
Pf3D7_02_v3	Chappell_et_al_combined_UTRs	3UTR	739853	740285	.	+	.	Parent=PF3D7_0218000;length_added=0
Pf3D7_02_v3	Chappell_et_al_combined_UTRs	5UTR	740884	741013	.	+	.	Parent=PF3D7_0218100;length_added=9
Pf3D7_02_v3	Chappell_et_al_combined_UTRs	3UTR	742460	742775	.	+	.	Parent=PF3D7_0218100;length_added=0
Pf3D7_02_v3	Chappell_et_al_combined_UTRs	3UTR	742842	743288	.	-	.	Parent=PF3D7_0218200;length_added=0
Pf3D7_02_v3	Chappell_et_al_combined_UTRs	5UTR	745713	746913	.	-	.	Parent=PF3D7_0218200;length_added=671
Pf3D7_02_v3	Chappell_et_al_combined_UTRs	3UTR	747303	747565	.	-	.	Parent=PF3D7_0218300;length_added=0
Pf3D7_02_v3	Chappell_et_al_combined_UTRs	5UTR	749366	749586	.	-	.	Parent=PF3D7_0218300;length_added=183
Pf3D7_02_v3	Chappell_et_al_combined_UTRs	3UTR	749749	750048	.	-	.	Parent=PF3D7_0218400;length_added=0
Pf3D7_02_v3	Chappell_et_al_combined_UTRs	5UTR	751738	751772	.	-	.	Parent=PF3D7_0218400;length_added=0
Pf3D7_02_v3	Chappell_et_al_combined_UTRs	5UTR	752461	752965	.	+	.	Parent=PF3D7_0218500;length_added=4
Pf3D7_02_v3	Chappell_et_al_combined_UTRs	3UTR	753440	754956	.	+	.	Parent=PF3D7_0218500;length_added=0
Pf3D7_02_v3	Chappell_et_al_combined_UTRs	5UTR	755057	755417	.	+	.	Parent=PF3D7_0218600;length_added=0
Pf3D7_02_v3	Chappell_et_al_combined_UTRs	3UTR	762561	763428	.	+	.	Parent=PF3D7_0218600;length_added=0
Pf3D7_02_v3	Chappell_et_al_combined_UTRs	3UTR	762841	763490	.	-	.	Parent=PF3D7_0218700;length_added=0
Pf3D7_02_v3	Chappell_et_al_combined_UTRs	5UTR	765192	765517	.	-	.	Parent=PF3D7_0218700;length_added=55
Pf3D7_02_v3	Chappell_et_al_combined_UTRs	5UTR	769194	769760	.	+	.	Parent=PF3D7_0219100;length_added=0
Pf3D7_02_v3	Chappell_et_al_combined_UTRs	3UTR	771042	771126	.	+	.	Parent=PF3D7_0219100;length_added=0
Pf3D7_02_v3	Chappell_et_al_combined_UTRs	5UTR	771928	772315	.	+	.	Parent=PF3D7_0219200;length_added=0
Pf3D7_02_v3	Chappell_et_al_combined_UTRs	3UTR	772691	773349	.	+	.	Parent=PF3D7_0219200;length_added=0
Pf3D7_02_v3	Chappell_et_al_combined_UTRs	3UTR	773171	773334	.	-	.	Parent=PF3D7_0219300;length_added=0
Pf3D7_02_v3	Chappell_et_al_combined_UTRs	5UTR	773755	774191	.	-	.	Parent=PF3D7_0219300;length_added=60
Pf3D7_02_v3	Chappell_et_al_combined_UTRs	5UTR	774447	774814	.	+	.	Parent=PF3D7_0219400;length_added=83
Pf3D7_02_v3	Chappell_et_al_combined_UTRs	3UTR	776037	776838	.	+	.	Parent=PF3D7_0219400;length_added=0
Pf3D7_02_v3	Chappell_et_al_combined_UTRs	3UTR	776418	776827	.	-	.	Parent=PF3D7_0219500;length_added=0
Pf3D7_02_v3	Chappell_et_al_combined_UTRs	5UTR	778066	778478	.	-	.	Parent=PF3D7_0219500;length_added=7
Pf3D7_02_v3	Chappell_et_al_combined_UTRs	3UTR	778816	779417	.	-	.	Parent=PF3D7_0219600;length_added=0
Pf3D7_02_v3	Chappell_et_al_combined_UTRs	5UTR	782133	782444	.	-	.	Parent=PF3D7_0219600;length_added=0
Pf3D7_02_v3	Chappell_et_al_combined_UTRs	3UTR	783271	783722	.	-	.	Parent=PF3D7_0219700;length_added=0
Pf3D7_02_v3	Chappell_et_al_combined_UTRs	5UTR	784829	784917	.	-	.	Parent=PF3D7_0219700;length_added=0
Pf3D7_02_v3	Chappell_et_al_combined_UTRs	3UTR	786298	786869	.	-	.	Parent=PF3D7_0219800;length_added=0
Pf3D7_02_v3	Chappell_et_al_combined_UTRs	5UTR	787941	790454	.	-	.	Parent=PF3D7_0219800;length_added=111
Pf3D7_02_v3	Chappell_et_al_combined_UTRs	5UTR	790390	791463	.	+	.	Parent=PF3D7_0219900;length_added=545
Pf3D7_02_v3	Chappell_et_al_combined_UTRs	3UTR	792382	792432	.	+	.	Parent=PF3D7_0219900;length_added=0
Pf3D7_02_v3	Chappell_et_al_combined_UTRs	5UTR	794978	796751	.	+	.	Parent=PF3D7_0220000;length_added=142
Pf3D7_02_v3	Chappell_et_al_combined_UTRs	3UTR	801587	801981	.	+	.	Parent=PF3D7_0220000;length_added=0
Pf3D7_02_v3	Chappell_et_al_combined_UTRs	5UTR	803384	804519	.	+	.	Parent=PF3D7_0220100;length_added=111
Pf3D7_02_v3	Chappell_et_al_combined_UTRs	3UTR	807742	807811	.	+	.	Parent=PF3D7_0220100;length_added=0
Pf3D7_02_v3	Chappell_et_al_combined_UTRs	3UTR	809073	809510	.	-	.	Parent=PF3D7_0220200;length_added=0
Pf3D7_02_v3	Chappell_et_al_combined_UTRs	5UTR	810299	812695	.	-	.	Parent=PF3D7_0220200;length_added=1553
Pf3D7_02_v3	Chappell_et_al_combined_UTRs	3UTR	812892	813826	.	-	.	Parent=PF3D7_0220300;length_added=0
Pf3D7_02_v3	Chappell_et_al_combined_UTRs	5UTR	814655	815853	.	-	.	Parent=PF3D7_0220300;length_added=379
Pf3D7_02_v3	Chappell_et_al_combined_UTRs	3UTR	823293	823824	.	-	.	Parent=PF3D7_0220500;length_added=0
Pf3D7_02_v3	Chappell_et_al_combined_UTRs	5UTR	824865	825588	.	-	.	Parent=PF3D7_0220500;length_added=227
Pf3D7_02_v3	Chappell_et_al_combined_UTRs	5UTR	830123	831188	.	+	.	Parent=PF3D7_0220600;length_added=629
Pf3D7_02_v3	Chappell_et_al_combined_UTRs	3UTR	832006	833035	.	+	.	Parent=PF3D7_0220600;length_added=0
Pf3D7_02_v3	Chappell_et_al_combined_UTRs	5UTR	833056	833804	.	+	.	Parent=PF3D7_0220700;length_added=0
Pf3D7_02_v3	Chappell_et_al_combined_UTRs	3UTR	834689	834963	.	+	.	Parent=PF3D7_0220700;length_added=0
Pf3D7_02_v3	Chappell_et_al_combined_UTRs	5UTR	838594	838842	.	+	.	Parent=PF3D7_0220800;length_added=132
Pf3D7_02_v3	Chappell_et_al_combined_UTRs	3UTR	844117	844668	.	+	.	Parent=PF3D7_0220800;length_added=0
Pf3D7_02_v3	Chappell_et_al_combined_UTRs	5UTR	853607	854965	.	+	.	Parent=PF3D7_0221200;length_added=579
Pf3D7_02_v3	Chappell_et_al_combined_UTRs	3UTR	855739	856315	.	+	.	Parent=PF3D7_0221200;length_added=0
Pf3D7_02_v3	Chappell_et_al_combined_UTRs	3UTR	868884	869507	.	-	.	Parent=PF3D7_0221700;length_added=0
Pf3D7_02_v3	Chappell_et_al_combined_UTRs	5UTR	871125	871778	.	-	.	Parent=PF3D7_0221700;length_added=460
Pf3D7_02_v3	Chappell_et_al_combined_UTRs	5UTR	871835	873130	.	+	.	Parent=PF3D7_0221800;length_added=0
Pf3D7_02_v3	Chappell_et_al_combined_UTRs	3UTR	873320	873795	.	+	.	Parent=PF3D7_0221800;length_added=0
Pf3D7_02_v3	Chappell_et_al_combined_UTRs	3UTR	878211	878467	.	-	.	Parent=PF3D7_0222100;length_added=0
Pf3D7_02_v3	Chappell_et_al_combined_UTRs	5UTR	879252	879540	.	-	.	Parent=PF3D7_0222100;length_added=0
Pf3D7_03_v3	Chappell_et_al_combined_UTRs	5UTR	67870	67927	.	+	.	Parent=PF3D7_0300900;length_added=0
Pf3D7_03_v3	Chappell_et_al_combined_UTRs	3UTR	68683	68761	.	+	.	Parent=PF3D7_0300900;length_added=0
Pf3D7_03_v3	Chappell_et_al_combined_UTRs	3UTR	78154	78194	.	-	.	Parent=PF3D7_0301200;length_added=0
Pf3D7_03_v3	Chappell_et_al_combined_UTRs	5UTR	80394	81283	.	-	.	Parent=PF3D7_0301200;length_added=0
Pf3D7_03_v3	Chappell_et_al_combined_UTRs	3UTR	81939	82010	.	-	.	Parent=PF3D7_0301300;length_added=0
Pf3D7_03_v3	Chappell_et_al_combined_UTRs	5UTR	83516	84290	.	-	.	Parent=PF3D7_0301300;length_added=19
Pf3D7_03_v3	Chappell_et_al_combined_UTRs	3UTR	85289	85304	.	-	.	Parent=PF3D7_0301400;length_added=0
Pf3D7_03_v3	Chappell_et_al_combined_UTRs	5UTR	86132	86678	.	-	.	Parent=PF3D7_0301400;length_added=15
Pf3D7_03_v3	Chappell_et_al_combined_UTRs	3UTR	87480	88249	.	-	.	Parent=PF3D7_0301500;length_added=0
Pf3D7_03_v3	Chappell_et_al_combined_UTRs	5UTR	89232	90921	.	-	.	Parent=PF3D7_0301500;length_added=469
Pf3D7_03_v3	Chappell_et_al_combined_UTRs	3UTR	91001	91114	.	-	.	Parent=PF3D7_0301600;length_added=0
Pf3D7_03_v3	Chappell_et_al_combined_UTRs	5UTR	93464	94089	.	-	.	Parent=PF3D7_0301600;length_added=100
Pf3D7_03_v3	Chappell_et_al_combined_UTRs	3UTR	95216	96567	.	-	.	Parent=PF3D7_0301700;length_added=0
Pf3D7_03_v3	Chappell_et_al_combined_UTRs	5UTR	97908	99115	.	-	.	Parent=PF3D7_0301700;length_added=0
Pf3D7_03_v3	Chappell_et_al_combined_UTRs	5UTR	103118	104324	.	+	.	Parent=PF3D7_0301800;length_added=534
Pf3D7_03_v3	Chappell_et_al_combined_UTRs	3UTR	105282	105748	.	+	.	Parent=PF3D7_0301800;length_added=0
Pf3D7_03_v3	Chappell_et_al_combined_UTRs	3UTR	105433	105912	.	-	.	Parent=PF3D7_0301900;length_added=0
Pf3D7_03_v3	Chappell_et_al_combined_UTRs	5UTR	107110	107500	.	-	.	Parent=PF3D7_0301900;length_added=0
Pf3D7_03_v3	Chappell_et_al_combined_UTRs	3UTR	107622	107960	.	-	.	Parent=PF3D7_0302000;length_added=0
Pf3D7_03_v3	Chappell_et_al_combined_UTRs	5UTR	109881	110309	.	-	.	Parent=PF3D7_0302000;length_added=0
Pf3D7_03_v3	Chappell_et_al_combined_UTRs	5UTR	112158	114069	.	+	.	Parent=PF3D7_0302100;length_added=625
Pf3D7_03_v3	Chappell_et_al_combined_UTRs	3UTR	118087	118863	.	+	.	Parent=PF3D7_0302100;length_added=0
Pf3D7_03_v3	Chappell_et_al_combined_UTRs	5UTR	119098	119457	.	+	.	Parent=PF3D7_0302200;length_added=38
Pf3D7_03_v3	Chappell_et_al_combined_UTRs	3UTR	124736	124924	.	+	.	Parent=PF3D7_0302200;length_added=0
Pf3D7_03_v3	Chappell_et_al_combined_UTRs	5UTR	134486	135417	.	+	.	Parent=PF3D7_0302500;length_added=543
Pf3D7_03_v3	Chappell_et_al_combined_UTRs	3UTR	140661	141185	.	+	.	Parent=PF3D7_0302500;length_added=0
Pf3D7_03_v3	Chappell_et_al_combined_UTRs	5UTR	141335	141555	.	+	.	Parent=PF3D7_0302600;length_added=0
Pf3D7_03_v3	Chappell_et_al_combined_UTRs	3UTR	145654	146155	.	+	.	Parent=PF3D7_0302600;length_added=0
Pf3D7_03_v3	Chappell_et_al_combined_UTRs	3UTR	146052	146371	.	-	.	Parent=PF3D7_0302700;length_added=0
Pf3D7_03_v3	Chappell_et_al_combined_UTRs	5UTR	147057	147270	.	-	.	Parent=PF3D7_0302700;length_added=26
Pf3D7_03_v3	Chappell_et_al_combined_UTRs	3UTR	147724	148045	.	-	.	Parent=PF3D7_0302800;length_added=0
Pf3D7_03_v3	Chappell_et_al_combined_UTRs	5UTR	149306	150348	.	-	.	Parent=PF3D7_0302800;length_added=0
Pf3D7_03_v3	Chappell_et_al_combined_UTRs	3UTR	151935	152167	.	-	.	Parent=PF3D7_0302900;length_added=0
Pf3D7_03_v3	Chappell_et_al_combined_UTRs	5UTR	156147	158150	.	-	.	Parent=PF3D7_0302900;length_added=0
Pf3D7_03_v3	Chappell_et_al_combined_UTRs	3UTR	159315	159352	.	-	.	Parent=PF3D7_0303000;length_added=0
Pf3D7_03_v3	Chappell_et_al_combined_UTRs	5UTR	161705	161740	.	-	.	Parent=PF3D7_0303000;length_added=0
Pf3D7_03_v3	Chappell_et_al_combined_UTRs	3UTR	161748	162777	.	-	.	Parent=PF3D7_0303100;length_added=0
Pf3D7_03_v3	Chappell_et_al_combined_UTRs	5UTR	167104	168348	.	-	.	Parent=PF3D7_0303100;length_added=507
Pf3D7_03_v3	Chappell_et_al_combined_UTRs	5UTR	168679	169570	.	+	.	Parent=PF3D7_0303200;length_added=158
Pf3D7_03_v3	Chappell_et_al_combined_UTRs	3UTR	174301	174837	.	+	.	Parent=PF3D7_0303200;length_added=0
Pf3D7_03_v3	Chappell_et_al_combined_UTRs	3UTR	174382	175021	.	-	.	Parent=PF3D7_0303300;length_added=0
Pf3D7_03_v3	Chappell_et_al_combined_UTRs	5UTR	175800	176798	.	-	.	Parent=PF3D7_0303300;length_added=616
Pf3D7_03_v3	Chappell_et_al_combined_UTRs	5UTR	177446	178419	.	+	.	Parent=PF3D7_0303400;length_added=0
Pf3D7_03_v3	Chappell_et_al_combined_UTRs	3UTR	181128	181753	.	+	.	Parent=PF3D7_0303400;length_added=0
Pf3D7_03_v3	Chappell_et_al_combined_UTRs	5UTR	182267	182730	.	+	.	Parent=PF3D7_0303500;length_added=0
Pf3D7_03_v3	Chappell_et_al_combined_UTRs	3UTR	189412	189424	.	+	.	Parent=PF3D7_0303500;length_added=0
Pf3D7_03_v3	Chappell_et_al_combined_UTRs	5UTR	189682	190179	.	+	.	Parent=PF3D7_0303600;length_added=167
Pf3D7_03_v3	Chappell_et_al_combined_UTRs	3UTR	190720	190816	.	+	.	Parent=PF3D7_0303600;length_added=0
Pf3D7_03_v3	Chappell_et_al_combined_UTRs	3UTR	191168	191244	.	-	.	Parent=PF3D7_0303700;length_added=0
Pf3D7_03_v3	Chappell_et_al_combined_UTRs	5UTR	192592	193072	.	-	.	Parent=PF3D7_0303700;length_added=57
Pf3D7_03_v3	Chappell_et_al_combined_UTRs	5UTR	193499	194429	.	+	.	Parent=PF3D7_0303800;length_added=110
Pf3D7_03_v3	Chappell_et_al_combined_UTRs	3UTR	196212	196492	.	+	.	Parent=PF3D7_0303800;length_added=0
Pf3D7_03_v3	Chappell_et_al_combined_UTRs	5UTR	197439	197601	.	-	.	Parent=PF3D7_0303900;length_added=0
Pf3D7_03_v3	Chappell_et_al_combined_UTRs	5UTR	203251	204541	.	+	.	Parent=PF3D7_0304100;length_added=476
Pf3D7_03_v3	Chappell_et_al_combined_UTRs	3UTR	206120	206328	.	+	.	Parent=PF3D7_0304100;length_added=0
Pf3D7_03_v3	Chappell_et_al_combined_UTRs	3UTR	206611	207341	.	-	.	Parent=PF3D7_0304200;length_added=0
Pf3D7_03_v3	Chappell_et_al_combined_UTRs	5UTR	208920	208959	.	-	.	Parent=PF3D7_0304200;length_added=0
Pf3D7_03_v3	Chappell_et_al_combined_UTRs	5UTR	211970	212282	.	+	.	Parent=PF3D7_0304300;length_added=0
Pf3D7_03_v3	Chappell_et_al_combined_UTRs	3UTR	216573	217021	.	+	.	Parent=PF3D7_0304300;length_added=0
Pf3D7_03_v3	Chappell_et_al_combined_UTRs	5UTR	217059	217940	.	+	.	Parent=PF3D7_0304400;length_added=0
Pf3D7_03_v3	Chappell_et_al_combined_UTRs	3UTR	218490	218992	.	+	.	Parent=PF3D7_0304400;length_added=0
Pf3D7_03_v3	Chappell_et_al_combined_UTRs	3UTR	218780	219116	.	-	.	Parent=PF3D7_0304500;length_added=0
Pf3D7_03_v3	Chappell_et_al_combined_UTRs	5UTR	219873	220345	.	-	.	Parent=PF3D7_0304500;length_added=21
Pf3D7_03_v3	Chappell_et_al_combined_UTRs	3UTR	221112	221322	.	-	.	Parent=PF3D7_0304600;length_added=0
Pf3D7_03_v3	Chappell_et_al_combined_UTRs	5UTR	222517	223145	.	-	.	Parent=PF3D7_0304600;length_added=0
Pf3D7_03_v3	Chappell_et_al_combined_UTRs	5UTR	226915	227056	.	+	.	Parent=PF3D7_0304800;length_added=0
Pf3D7_03_v3	Chappell_et_al_combined_UTRs	3UTR	231398	231648	.	+	.	Parent=PF3D7_0304800;length_added=0
Pf3D7_03_v3	Chappell_et_al_combined_UTRs	3UTR	231447	231792	.	-	.	Parent=PF3D7_0304900;length_added=0
Pf3D7_03_v3	Chappell_et_al_combined_UTRs	5UTR	232306	232745	.	-	.	Parent=PF3D7_0304900;length_added=0
Pf3D7_03_v3	Chappell_et_al_combined_UTRs	3UTR	233621	234057	.	-	.	Parent=PF3D7_0305000;length_added=0
Pf3D7_03_v3	Chappell_et_al_combined_UTRs	5UTR	235335	235461	.	-	.	Parent=PF3D7_0305000;length_added=0
Pf3D7_03_v3	Chappell_et_al_combined_UTRs	5UTR	250163	251241	.	+	.	Parent=PF3D7_0305200;length_added=0
Pf3D7_03_v3	Chappell_et_al_combined_UTRs	3UTR	254662	255153	.	+	.	Parent=PF3D7_0305200;length_added=0
Pf3D7_03_v3	Chappell_et_al_combined_UTRs	3UTR	255187	255275	.	-	.	Parent=PF3D7_0305300;length_added=0
Pf3D7_03_v3	Chappell_et_al_combined_UTRs	5UTR	258417	259495	.	-	.	Parent=PF3D7_0305300;length_added=501
Pf3D7_03_v3	Chappell_et_al_combined_UTRs	5UTR	259959	260331	.	+	.	Parent=PF3D7_0305400;length_added=0
Pf3D7_03_v3	Chappell_et_al_combined_UTRs	3UTR	261086	261372	.	+	.	Parent=PF3D7_0305400;length_added=0
Pf3D7_03_v3	Chappell_et_al_combined_UTRs	3UTR	261400	261484	.	-	.	Parent=PF3D7_0305500;length_added=0
Pf3D7_03_v3	Chappell_et_al_combined_UTRs	5UTR	273287	274210	.	-	.	Parent=PF3D7_0305500;length_added=262
Pf3D7_03_v3	Chappell_et_al_combined_UTRs	3UTR	274618	275863	.	-	.	Parent=PF3D7_0305600;length_added=0
Pf3D7_03_v3	Chappell_et_al_combined_UTRs	5UTR	277718	277999	.	-	.	Parent=PF3D7_0305600;length_added=0
Pf3D7_03_v3	Chappell_et_al_combined_UTRs	3UTR	278771	278955	.	-	.	Parent=PF3D7_0305700;length_added=0
Pf3D7_03_v3	Chappell_et_al_combined_UTRs	5UTR	279829	280588	.	-	.	Parent=PF3D7_0305700;length_added=441
Pf3D7_03_v3	Chappell_et_al_combined_UTRs	3UTR	285291	285578	.	-	.	Parent=PF3D7_0305900;length_added=0
Pf3D7_03_v3	Chappell_et_al_combined_UTRs	5UTR	286113	286154	.	-	.	Parent=PF3D7_0305900;length_added=0
Pf3D7_03_v3	Chappell_et_al_combined_UTRs	3UTR	286241	286905	.	-	.	Parent=PF3D7_0306000;length_added=0
Pf3D7_03_v3	Chappell_et_al_combined_UTRs	5UTR	287320	287345	.	-	.	Parent=PF3D7_0306000;length_added=0
Pf3D7_03_v3	Chappell_et_al_combined_UTRs	3UTR	287946	288636	.	-	.	Parent=PF3D7_0306100;length_added=0
Pf3D7_03_v3	Chappell_et_al_combined_UTRs	5UTR	290748	291323	.	-	.	Parent=PF3D7_0306100;length_added=27
Pf3D7_03_v3	Chappell_et_al_combined_UTRs	5UTR	291924	292942	.	+	.	Parent=PF3D7_0306200;length_added=479
Pf3D7_03_v3	Chappell_et_al_combined_UTRs	3UTR	294549	295013	.	+	.	Parent=PF3D7_0306200;length_added=0
Pf3D7_03_v3	Chappell_et_al_combined_UTRs	3UTR	294566	295106	.	-	.	Parent=PF3D7_0306300;length_added=0
Pf3D7_03_v3	Chappell_et_al_combined_UTRs	5UTR	296095	297773	.	-	.	Parent=PF3D7_0306300;length_added=432
Pf3D7_03_v3	Chappell_et_al_combined_UTRs	5UTR	297490	298516	.	+	.	Parent=PF3D7_0306400;length_added=0
Pf3D7_03_v3	Chappell_et_al_combined_UTRs	3UTR	300479	300880	.	+	.	Parent=PF3D7_0306400;length_added=0
Pf3D7_03_v3	Chappell_et_al_combined_UTRs	3UTR	300489	301006	.	-	.	Parent=PF3D7_0306500;length_added=0
Pf3D7_03_v3	Chappell_et_al_combined_UTRs	5UTR	301907	302223	.	-	.	Parent=PF3D7_0306500;length_added=0
Pf3D7_03_v3	Chappell_et_al_combined_UTRs	5UTR	302501	302825	.	+	.	Parent=PF3D7_0306600;length_added=16
Pf3D7_03_v3	Chappell_et_al_combined_UTRs	3UTR	303084	303423	.	+	.	Parent=PF3D7_0306600;length_added=0
Pf3D7_03_v3	Chappell_et_al_combined_UTRs	5UTR	303434	304316	.	+	.	Parent=PF3D7_0306700;length_added=0
Pf3D7_03_v3	Chappell_et_al_combined_UTRs	3UTR	305000	305619	.	+	.	Parent=PF3D7_0306700;length_added=0
Pf3D7_03_v3	Chappell_et_al_combined_UTRs	3UTR	305320	306107	.	-	.	Parent=PF3D7_0306800;length_added=0
Pf3D7_03_v3	Chappell_et_al_combined_UTRs	5UTR	307985	308017	.	-	.	Parent=PF3D7_0306800;length_added=0
Pf3D7_03_v3	Chappell_et_al_combined_UTRs	5UTR	309572	310651	.	+	.	Parent=PF3D7_0306900;length_added=859
Pf3D7_03_v3	Chappell_et_al_combined_UTRs	3UTR	311806	312482	.	+	.	Parent=PF3D7_0306900;length_added=0
Pf3D7_03_v3	Chappell_et_al_combined_UTRs	3UTR	312534	312692	.	-	.	Parent=PF3D7_0307100;length_added=0
Pf3D7_03_v3	Chappell_et_al_combined_UTRs	5UTR	313343	313923	.	-	.	Parent=PF3D7_0307100;length_added=422
Pf3D7_03_v3	Chappell_et_al_combined_UTRs	3UTR	314714	314975	.	-	.	Parent=PF3D7_0307200;length_added=0
Pf3D7_03_v3	Chappell_et_al_combined_UTRs	5UTR	316237	316835	.	-	.	Parent=PF3D7_0307200;length_added=441
Pf3D7_03_v3	Chappell_et_al_combined_UTRs	3UTR	320628	321049	.	-	.	Parent=PF3D7_0307400;length_added=0
Pf3D7_03_v3	Chappell_et_al_combined_UTRs	5UTR	322163	322215	.	-	.	Parent=PF3D7_0307400;length_added=12
Pf3D7_03_v3	Chappell_et_al_combined_UTRs	3UTR	322589	322932	.	-	.	Parent=PF3D7_0307500;length_added=0
Pf3D7_03_v3	Chappell_et_al_combined_UTRs	5UTR	324837	325397	.	-	.	Parent=PF3D7_0307500;length_added=104
Pf3D7_03_v3	Chappell_et_al_combined_UTRs	5UTR	325654	325921	.	+	.	Parent=PF3D7_0307600;length_added=57
Pf3D7_03_v3	Chappell_et_al_combined_UTRs	3UTR	328384	328649	.	+	.	Parent=PF3D7_0307600;length_added=0
Pf3D7_03_v3	Chappell_et_al_combined_UTRs	3UTR	328477	328786	.	-	.	Parent=PF3D7_0307700;length_added=0
Pf3D7_03_v3	Chappell_et_al_combined_UTRs	5UTR	335270	336120	.	-	.	Parent=PF3D7_0307700;length_added=508
Pf3D7_03_v3	Chappell_et_al_combined_UTRs	5UTR	336191	337178	.	+	.	Parent=PF3D7_0307800;length_added=667
Pf3D7_03_v3	Chappell_et_al_combined_UTRs	3UTR	339279	339907	.	+	.	Parent=PF3D7_0307800;length_added=0
Pf3D7_03_v3	Chappell_et_al_combined_UTRs	3UTR	339591	340027	.	-	.	Parent=PF3D7_0307900;length_added=0
Pf3D7_03_v3	Chappell_et_al_combined_UTRs	5UTR	351653	352137	.	-	.	Parent=PF3D7_0307900;length_added=0
Pf3D7_03_v3	Chappell_et_al_combined_UTRs	5UTR	353058	353548	.	+	.	Parent=PF3D7_0308000;length_added=193
Pf3D7_03_v3	Chappell_et_al_combined_UTRs	3UTR	355046	355573	.	+	.	Parent=PF3D7_0308000;length_added=0
Pf3D7_03_v3	Chappell_et_al_combined_UTRs	5UTR	355867	356318	.	+	.	Parent=PF3D7_0308100;length_added=117
Pf3D7_03_v3	Chappell_et_al_combined_UTRs	3UTR	361455	361936	.	+	.	Parent=PF3D7_0308100;length_added=0
Pf3D7_03_v3	Chappell_et_al_combined_UTRs	3UTR	361623	362341	.	-	.	Parent=PF3D7_0308200;length_added=0
Pf3D7_03_v3	Chappell_et_al_combined_UTRs	5UTR	364234	365130	.	-	.	Parent=PF3D7_0308200;length_added=0
Pf3D7_03_v3	Chappell_et_al_combined_UTRs	3UTR	365177	365658	.	-	.	Parent=PF3D7_0308300;length_added=0
Pf3D7_03_v3	Chappell_et_al_combined_UTRs	5UTR	366673	366948	.	-	.	Parent=PF3D7_0308300;length_added=0
Pf3D7_03_v3	Chappell_et_al_combined_UTRs	5UTR	368586	369924	.	+	.	Parent=PF3D7_0308500;length_added=1124
Pf3D7_03_v3	Chappell_et_al_combined_UTRs	3UTR	370790	371806	.	+	.	Parent=PF3D7_0308500;length_added=0
Pf3D7_03_v3	Chappell_et_al_combined_UTRs	5UTR	371933	372631	.	+	.	Parent=PF3D7_0308600;length_added=346
Pf3D7_03_v3	Chappell_et_al_combined_UTRs	3UTR	374231	374911	.	+	.	Parent=PF3D7_0308600;length_added=0
Pf3D7_03_v3	Chappell_et_al_combined_UTRs	5UTR	375388	375805	.	+	.	Parent=PF3D7_0308700;length_added=0
Pf3D7_03_v3	Chappell_et_al_combined_UTRs	3UTR	377438	377772	.	+	.	Parent=PF3D7_0308700;length_added=0
Pf3D7_03_v3	Chappell_et_al_combined_UTRs	5UTR	377774	378044	.	+	.	Parent=PF3D7_0308800;length_added=0
Pf3D7_03_v3	Chappell_et_al_combined_UTRs	3UTR	378518	378857	.	+	.	Parent=PF3D7_0308800;length_added=0
Pf3D7_03_v3	Chappell_et_al_combined_UTRs	3UTR	378896	379129	.	-	.	Parent=PF3D7_0308900;length_added=0
Pf3D7_03_v3	Chappell_et_al_combined_UTRs	5UTR	383291	383721	.	-	.	Parent=PF3D7_0308900;length_added=0
Pf3D7_03_v3	Chappell_et_al_combined_UTRs	5UTR	383878	384374	.	+	.	Parent=PF3D7_0309000;length_added=46
Pf3D7_03_v3	Chappell_et_al_combined_UTRs	3UTR	386880	387313	.	+	.	Parent=PF3D7_0309000;length_added=0
Pf3D7_03_v3	Chappell_et_al_combined_UTRs	3UTR	386977	387218	.	-	.	Parent=PF3D7_0309100;length_added=0
Pf3D7_03_v3	Chappell_et_al_combined_UTRs	5UTR	388474	388538	.	-	.	Parent=PF3D7_0309100;length_added=0
Pf3D7_03_v3	Chappell_et_al_combined_UTRs	3UTR	388943	389136	.	-	.	Parent=PF3D7_0309200;length_added=0
Pf3D7_03_v3	Chappell_et_al_combined_UTRs	5UTR	394605	396419	.	-	.	Parent=PF3D7_0309200;length_added=726
Pf3D7_03_v3	Chappell_et_al_combined_UTRs	5UTR	397397	397648	.	+	.	Parent=PF3D7_0309300;length_added=0
Pf3D7_03_v3	Chappell_et_al_combined_UTRs	3UTR	400517	401232	.	+	.	Parent=PF3D7_0309300;length_added=0
Pf3D7_03_v3	Chappell_et_al_combined_UTRs	5UTR	401933	402932	.	+	.	Parent=PF3D7_0309500;length_added=552
Pf3D7_03_v3	Chappell_et_al_combined_UTRs	3UTR	405441	405904	.	+	.	Parent=PF3D7_0309500;length_added=0
Pf3D7_03_v3	Chappell_et_al_combined_UTRs	5UTR	406534	407979	.	+	.	Parent=PF3D7_0309600;length_added=636
Pf3D7_03_v3	Chappell_et_al_combined_UTRs	3UTR	408319	408869	.	+	.	Parent=PF3D7_0309600;length_added=0
Pf3D7_03_v3	Chappell_et_al_combined_UTRs	5UTR	411588	412088	.	+	.	Parent=PF3D7_0309800;length_added=19
Pf3D7_03_v3	Chappell_et_al_combined_UTRs	3UTR	413763	414117	.	+	.	Parent=PF3D7_0309800;length_added=0
Pf3D7_03_v3	Chappell_et_al_combined_UTRs	3UTR	414206	414233	.	-	.	Parent=PF3D7_0309900;length_added=0
Pf3D7_03_v3	Chappell_et_al_combined_UTRs	5UTR	419674	419975	.	-	.	Parent=PF3D7_0309900;length_added=0
Pf3D7_03_v3	Chappell_et_al_combined_UTRs	5UTR	420417	420696	.	+	.	Parent=PF3D7_0310000;length_added=0
Pf3D7_03_v3	Chappell_et_al_combined_UTRs	3UTR	421516	421877	.	+	.	Parent=PF3D7_0310000;length_added=0
Pf3D7_03_v3	Chappell_et_al_combined_UTRs	5UTR	426151	427289	.	+	.	Parent=PF3D7_0310200;length_added=30
Pf3D7_03_v3	Chappell_et_al_combined_UTRs	3UTR	440943	441005	.	+	.	Parent=PF3D7_0310200;length_added=0
Pf3D7_03_v3	Chappell_et_al_combined_UTRs	5UTR	441760	442719	.	+	.	Parent=PF3D7_0310300;length_added=663
Pf3D7_03_v3	Chappell_et_al_combined_UTRs	3UTR	446458	447410	.	+	.	Parent=PF3D7_0310300;length_added=0
Pf3D7_03_v3	Chappell_et_al_combined_UTRs	5UTR	447468	447499	.	+	.	Parent=PF3D7_0310400;length_added=0
Pf3D7_03_v3	Chappell_et_al_combined_UTRs	3UTR	451385	451552	.	+	.	Parent=PF3D7_0310400;length_added=0
Pf3D7_03_v3	Chappell_et_al_combined_UTRs	3UTR	451792	452296	.	-	.	Parent=PF3D7_0310500;length_added=0
Pf3D7_03_v3	Chappell_et_al_combined_UTRs	5UTR	459107	459726	.	-	.	Parent=PF3D7_0310500;length_added=68
Pf3D7_03_v3	Chappell_et_al_combined_UTRs	3UTR	460848	461174	.	-	.	Parent=PF3D7_0310600;length_added=0
Pf3D7_03_v3	Chappell_et_al_combined_UTRs	5UTR	462028	462532	.	-	.	Parent=PF3D7_0310600;length_added=0
Pf3D7_03_v3	Chappell_et_al_combined_UTRs	5UTR	462750	463325	.	+	.	Parent=PF3D7_0310700;length_added=14
Pf3D7_03_v3	Chappell_et_al_combined_UTRs	3UTR	464992	465196	.	+	.	Parent=PF3D7_0310800;length_added=0
Pf3D7_03_v3	Chappell_et_al_combined_UTRs	5UTR	465745	466084	.	+	.	Parent=PF3D7_0310900;length_added=64
Pf3D7_03_v3	Chappell_et_al_combined_UTRs	3UTR	468446	468557	.	+	.	Parent=PF3D7_0310900;length_added=0
Pf3D7_03_v3	Chappell_et_al_combined_UTRs	3UTR	470535	470859	.	-	.	Parent=PF3D7_0311100;length_added=0
Pf3D7_03_v3	Chappell_et_al_combined_UTRs	5UTR	473162	473737	.	-	.	Parent=PF3D7_0311100;length_added=103
Pf3D7_03_v3	Chappell_et_al_combined_UTRs	5UTR	473860	474787	.	+	.	Parent=PF3D7_0311200;length_added=20
Pf3D7_03_v3	Chappell_et_al_combined_UTRs	3UTR	479087	479395	.	+	.	Parent=PF3D7_0311200;length_added=0
Pf3D7_03_v3	Chappell_et_al_combined_UTRs	3UTR	479460	480121	.	-	.	Parent=PF3D7_0311300;length_added=0
Pf3D7_03_v3	Chappell_et_al_combined_UTRs	5UTR	483454	485830	.	-	.	Parent=PF3D7_0311300;length_added=1
Pf3D7_03_v3	Chappell_et_al_combined_UTRs	5UTR	487853	488803	.	+	.	Parent=PF3D7_0311400;length_added=0
Pf3D7_03_v3	Chappell_et_al_combined_UTRs	3UTR	496787	497117	.	-	.	Parent=PF3D7_0311500;length_added=0
Pf3D7_03_v3	Chappell_et_al_combined_UTRs	5UTR	497364	498268	.	-	.	Parent=PF3D7_0311500;length_added=416
Pf3D7_03_v3	Chappell_et_al_combined_UTRs	5UTR	499117	499601	.	+	.	Parent=PF3D7_0311600;length_added=416
Pf3D7_03_v3	Chappell_et_al_combined_UTRs	3UTR	502354	502677	.	+	.	Parent=PF3D7_0311600;length_added=0
Pf3D7_03_v3	Chappell_et_al_combined_UTRs	3UTR	505849	505935	.	+	.	Parent=PF3D7_0311700;length_added=0
Pf3D7_03_v3	Chappell_et_al_combined_UTRs	5UTR	506275	506654	.	+	.	Parent=PF3D7_0311800;length_added=0
Pf3D7_03_v3	Chappell_et_al_combined_UTRs	3UTR	508847	509040	.	+	.	Parent=PF3D7_0311800;length_added=0
Pf3D7_03_v3	Chappell_et_al_combined_UTRs	3UTR	509155	509290	.	-	.	Parent=PF3D7_0311900;length_added=0
Pf3D7_03_v3	Chappell_et_al_combined_UTRs	5UTR	511598	512024	.	-	.	Parent=PF3D7_0311900;length_added=0
Pf3D7_03_v3	Chappell_et_al_combined_UTRs	5UTR	511923	512129	.	+	.	Parent=PF3D7_0312000;length_added=0
Pf3D7_03_v3	Chappell_et_al_combined_UTRs	3UTR	512952	513009	.	+	.	Parent=PF3D7_0312000;length_added=0
Pf3D7_03_v3	Chappell_et_al_combined_UTRs	5UTR	513105	513751	.	+	.	Parent=PF3D7_0312100;length_added=0
Pf3D7_03_v3	Chappell_et_al_combined_UTRs	3UTR	516263	516915	.	+	.	Parent=PF3D7_0312100;length_added=0
Pf3D7_03_v3	Chappell_et_al_combined_UTRs	3UTR	516480	516792	.	-	.	Parent=PF3D7_0312200;length_added=0
Pf3D7_03_v3	Chappell_et_al_combined_UTRs	5UTR	520504	520555	.	-	.	Parent=PF3D7_0312200;length_added=0
Pf3D7_03_v3	Chappell_et_al_combined_UTRs	5UTR	521939	521968	.	+	.	Parent=PF3D7_0312300;length_added=0
Pf3D7_03_v3	Chappell_et_al_combined_UTRs	3UTR	522884	523113	.	+	.	Parent=PF3D7_0312300;length_added=0
Pf3D7_03_v3	Chappell_et_al_combined_UTRs	3UTR	523023	524153	.	-	.	Parent=PF3D7_0312400;length_added=0
Pf3D7_03_v3	Chappell_et_al_combined_UTRs	5UTR	526440	528087	.	-	.	Parent=PF3D7_0312400;length_added=0
Pf3D7_03_v3	Chappell_et_al_combined_UTRs	5UTR	528316	529036	.	+	.	Parent=PF3D7_0312500;length_added=0
Pf3D7_03_v3	Chappell_et_al_combined_UTRs	3UTR	530777	531025	.	+	.	Parent=PF3D7_0312500;length_added=0
Pf3D7_03_v3	Chappell_et_al_combined_UTRs	5UTR	533606	534238	.	+	.	Parent=PF3D7_0312800;length_added=463
Pf3D7_03_v3	Chappell_et_al_combined_UTRs	3UTR	535239	535480	.	+	.	Parent=PF3D7_0312800;length_added=0
Pf3D7_03_v3	Chappell_et_al_combined_UTRs	5UTR	535938	536042	.	+	.	Parent=PF3D7_0312900;length_added=0
Pf3D7_03_v3	Chappell_et_al_combined_UTRs	3UTR	537355	537620	.	-	.	Parent=PF3D7_0313000;length_added=0
Pf3D7_03_v3	Chappell_et_al_combined_UTRs	5UTR	538805	538827	.	-	.	Parent=PF3D7_0313000;length_added=0
Pf3D7_03_v3	Chappell_et_al_combined_UTRs	5UTR	539192	539742	.	+	.	Parent=PF3D7_0313100;length_added=396
Pf3D7_03_v3	Chappell_et_al_combined_UTRs	3UTR	542811	543133	.	+	.	Parent=PF3D7_0313100;length_added=0
Pf3D7_03_v3	Chappell_et_al_combined_UTRs	3UTR	543010	543240	.	-	.	Parent=PF3D7_0313200;length_added=0
Pf3D7_03_v3	Chappell_et_al_combined_UTRs	5UTR	545195	545227	.	-	.	Parent=PF3D7_0313300;length_added=0
Pf3D7_03_v3	Chappell_et_al_combined_UTRs	3UTR	545589	545827	.	-	.	Parent=PF3D7_0313400;length_added=0
Pf3D7_03_v3	Chappell_et_al_combined_UTRs	5UTR	548183	548500	.	-	.	Parent=PF3D7_0313400;length_added=153
Pf3D7_03_v3	Chappell_et_al_combined_UTRs	5UTR	548576	548717	.	+	.	Parent=PF3D7_0313500;length_added=0
Pf3D7_03_v3	Chappell_et_al_combined_UTRs	3UTR	551348	552000	.	-	.	Parent=PF3D7_0313600;length_added=0
Pf3D7_03_v3	Chappell_et_al_combined_UTRs	3UTR	551454	551854	.	+	.	Parent=PF3D7_0313500;length_added=0
Pf3D7_03_v3	Chappell_et_al_combined_UTRs	5UTR	554622	554770	.	-	.	Parent=PF3D7_0313600;length_added=0
Pf3D7_03_v3	Chappell_et_al_combined_UTRs	5UTR	558685	558825	.	-	.	Parent=PF3D7_0313700;length_added=7
Pf3D7_03_v3	Chappell_et_al_combined_UTRs	5UTR	559025	559333	.	+	.	Parent=PF3D7_0313800;length_added=109
Pf3D7_03_v3	Chappell_et_al_combined_UTRs	3UTR	562254	563280	.	+	.	Parent=PF3D7_0313800;length_added=0
Pf3D7_03_v3	Chappell_et_al_combined_UTRs	5UTR	567002	567246	.	+	.	Parent=PF3D7_0314000;length_added=24
Pf3D7_03_v3	Chappell_et_al_combined_UTRs	3UTR	568851	569084	.	+	.	Parent=PF3D7_0314000;length_added=0
Pf3D7_03_v3	Chappell_et_al_combined_UTRs	3UTR	568936	569307	.	-	.	Parent=PF3D7_0314100;length_added=0
Pf3D7_03_v3	Chappell_et_al_combined_UTRs	5UTR	571052	571598	.	-	.	Parent=PF3D7_0314100;length_added=152
Pf3D7_03_v3	Chappell_et_al_combined_UTRs	3UTR	572134	572665	.	-	.	Parent=PF3D7_0314200;length_added=0
Pf3D7_03_v3	Chappell_et_al_combined_UTRs	5UTR	576824	576853	.	-	.	Parent=PF3D7_0314200;length_added=0
Pf3D7_03_v3	Chappell_et_al_combined_UTRs	3UTR	576881	577007	.	-	.	Parent=PF3D7_0314300;length_added=0
Pf3D7_03_v3	Chappell_et_al_combined_UTRs	5UTR	578367	578724	.	-	.	Parent=PF3D7_0314300;length_added=0
Pf3D7_03_v3	Chappell_et_al_combined_UTRs	3UTR	578813	579538	.	-	.	Parent=PF3D7_0314400;length_added=0
Pf3D7_03_v3	Chappell_et_al_combined_UTRs	5UTR	580466	581393	.	-	.	Parent=PF3D7_0314400;length_added=0
Pf3D7_03_v3	Chappell_et_al_combined_UTRs	5UTR	582177	584225	.	+	.	Parent=PF3D7_0314500;length_added=1323
Pf3D7_03_v3	Chappell_et_al_combined_UTRs	3UTR	585169	586023	.	+	.	Parent=PF3D7_0314500;length_added=0
Pf3D7_03_v3	Chappell_et_al_combined_UTRs	5UTR	586077	586554	.	+	.	Parent=PF3D7_0314600;length_added=0
Pf3D7_03_v3	Chappell_et_al_combined_UTRs	3UTR	587332	588321	.	+	.	Parent=PF3D7_0314600;length_added=0
Pf3D7_03_v3	Chappell_et_al_combined_UTRs	3UTR	588362	589001	.	-	.	Parent=PF3D7_0314700;length_added=0
Pf3D7_03_v3	Chappell_et_al_combined_UTRs	5UTR	592548	594166	.	-	.	Parent=PF3D7_0314700;length_added=86
Pf3D7_03_v3	Chappell_et_al_combined_UTRs	5UTR	604442	604594	.	+	.	Parent=PF3D7_0314800;length_added=0
Pf3D7_03_v3	Chappell_et_al_combined_UTRs	3UTR	607932	608381	.	+	.	Parent=PF3D7_0314800;length_added=0
Pf3D7_03_v3	Chappell_et_al_combined_UTRs	5UTR	608592	608882	.	+	.	Parent=PF3D7_0314900;length_added=0
Pf3D7_03_v3	Chappell_et_al_combined_UTRs	3UTR	610719	610992	.	+	.	Parent=PF3D7_0314900;length_added=0
Pf3D7_03_v3	Chappell_et_al_combined_UTRs	5UTR	610994	611333	.	+	.	Parent=PF3D7_0315000;length_added=278
Pf3D7_03_v3	Chappell_et_al_combined_UTRs	3UTR	612015	612107	.	+	.	Parent=PF3D7_0315000;length_added=0
Pf3D7_03_v3	Chappell_et_al_combined_UTRs	3UTR	612333	612738	.	-	.	Parent=PF3D7_0315100;length_added=0
Pf3D7_03_v3	Chappell_et_al_combined_UTRs	5UTR	613423	614159	.	-	.	Parent=PF3D7_0315100;length_added=13
Pf3D7_03_v3	Chappell_et_al_combined_UTRs	3UTR	630342	630610	.	-	.	Parent=PF3D7_0315400;length_added=0
Pf3D7_03_v3	Chappell_et_al_combined_UTRs	5UTR	631382	631821	.	-	.	Parent=PF3D7_0315400;length_added=0
Pf3D7_03_v3	Chappell_et_al_combined_UTRs	3UTR	632614	632845	.	-	.	Parent=PF3D7_0315500;length_added=0
Pf3D7_03_v3	Chappell_et_al_combined_UTRs	5UTR	633545	634164	.	-	.	Parent=PF3D7_0315500;length_added=45
Pf3D7_03_v3	Chappell_et_al_combined_UTRs	5UTR	635060	635585	.	+	.	Parent=PF3D7_0315600;length_added=28
Pf3D7_03_v3	Chappell_et_al_combined_UTRs	3UTR	637463	638072	.	+	.	Parent=PF3D7_0315600;length_added=0
Pf3D7_03_v3	Chappell_et_al_combined_UTRs	3UTR	641255	641481	.	-	.	Parent=PF3D7_0315800;length_added=0
Pf3D7_03_v3	Chappell_et_al_combined_UTRs	5UTR	642580	643023	.	-	.	Parent=PF3D7_0315800;length_added=0
Pf3D7_03_v3	Chappell_et_al_combined_UTRs	3UTR	645489	645920	.	-	.	Parent=PF3D7_0316000;length_added=0
Pf3D7_03_v3	Chappell_et_al_combined_UTRs	5UTR	646845	647748	.	-	.	Parent=PF3D7_0316000;length_added=135
Pf3D7_03_v3	Chappell_et_al_combined_UTRs	5UTR	647361	648634	.	+	.	Parent=PF3D7_0316100;length_added=703
Pf3D7_03_v3	Chappell_et_al_combined_UTRs	3UTR	649532	649671	.	+	.	Parent=PF3D7_0316100;length_added=0
Pf3D7_03_v3	Chappell_et_al_combined_UTRs	3UTR	649743	649848	.	-	.	Parent=PF3D7_0316200;length_added=0
Pf3D7_03_v3	Chappell_et_al_combined_UTRs	5UTR	657248	657416	.	-	.	Parent=PF3D7_0316200;length_added=0
Pf3D7_03_v3	Chappell_et_al_combined_UTRs	5UTR	658123	658271	.	+	.	Parent=PF3D7_0316300;length_added=35
Pf3D7_03_v3	Chappell_et_al_combined_UTRs	3UTR	661644	661980	.	+	.	Parent=PF3D7_0316300;length_added=0
Pf3D7_03_v3	Chappell_et_al_combined_UTRs	3UTR	662081	662125	.	-	.	Parent=PF3D7_0316400;length_added=0
Pf3D7_03_v3	Chappell_et_al_combined_UTRs	5UTR	665153	665690	.	-	.	Parent=PF3D7_0316400;length_added=241
Pf3D7_03_v3	Chappell_et_al_combined_UTRs	5UTR	665769	667005	.	+	.	Parent=PF3D7_0316500;length_added=7
Pf3D7_03_v3	Chappell_et_al_combined_UTRs	3UTR	668392	669165	.	+	.	Parent=PF3D7_0316500;length_added=0
Pf3D7_03_v3	Chappell_et_al_combined_UTRs	3UTR	668469	669301	.	-	.	Parent=PF3D7_0316600;length_added=0
Pf3D7_03_v3	Chappell_et_al_combined_UTRs	5UTR	670874	672475	.	-	.	Parent=PF3D7_0316600;length_added=1027
Pf3D7_03_v3	Chappell_et_al_combined_UTRs	5UTR	673290	674457	.	+	.	Parent=PF3D7_0316700;length_added=510
Pf3D7_03_v3	Chappell_et_al_combined_UTRs	3UTR	675637	676084	.	+	.	Parent=PF3D7_0316700;length_added=0
Pf3D7_03_v3	Chappell_et_al_combined_UTRs	5UTR	676699	677841	.	+	.	Parent=PF3D7_0316800;length_added=579
Pf3D7_03_v3	Chappell_et_al_combined_UTRs	3UTR	678475	679176	.	+	.	Parent=PF3D7_0316800;length_added=0
Pf3D7_03_v3	Chappell_et_al_combined_UTRs	3UTR	678813	679233	.	-	.	Parent=PF3D7_0316900;length_added=0
Pf3D7_03_v3	Chappell_et_al_combined_UTRs	5UTR	681278	681861	.	-	.	Parent=PF3D7_0316900;length_added=116
Pf3D7_03_v3	Chappell_et_al_combined_UTRs	3UTR	682236	682794	.	-	.	Parent=PF3D7_0317000;length_added=0
Pf3D7_03_v3	Chappell_et_al_combined_UTRs	5UTR	683686	684432	.	-	.	Parent=PF3D7_0317000;length_added=266
Pf3D7_03_v3	Chappell_et_al_combined_UTRs	3UTR	689618	690153	.	-	.	Parent=PF3D7_0317200;length_added=0
Pf3D7_03_v3	Chappell_et_al_combined_UTRs	5UTR	694816	696787	.	-	.	Parent=PF3D7_0317200;length_added=194
Pf3D7_03_v3	Chappell_et_al_combined_UTRs	3UTR	698789	699543	.	-	.	Parent=PF3D7_0317300;length_added=0
Pf3D7_03_v3	Chappell_et_al_combined_UTRs	5UTR	709729	710430	.	-	.	Parent=PF3D7_0317300;length_added=118
Pf3D7_03_v3	Chappell_et_al_combined_UTRs	3UTR	711998	712252	.	-	.	Parent=PF3D7_0317400;length_added=0
Pf3D7_03_v3	Chappell_et_al_combined_UTRs	5UTR	714083	714150	.	-	.	Parent=PF3D7_0317400;length_added=0
Pf3D7_03_v3	Chappell_et_al_combined_UTRs	3UTR	716493	716522	.	-	.	Parent=PF3D7_0317500;length_added=0
Pf3D7_03_v3	Chappell_et_al_combined_UTRs	5UTR	721832	722640	.	-	.	Parent=PF3D7_0317500;length_added=271
Pf3D7_03_v3	Chappell_et_al_combined_UTRs	5UTR	724394	725014	.	+	.	Parent=PF3D7_0317600;length_added=349
Pf3D7_03_v3	Chappell_et_al_combined_UTRs	3UTR	726131	726450	.	+	.	Parent=PF3D7_0317600;length_added=0
Pf3D7_03_v3	Chappell_et_al_combined_UTRs	5UTR	727544	728258	.	+	.	Parent=PF3D7_0317700;length_added=28
Pf3D7_03_v3	Chappell_et_al_combined_UTRs	3UTR	737151	738204	.	-	.	Parent=PF3D7_0317800;length_added=0
Pf3D7_03_v3	Chappell_et_al_combined_UTRs	3UTR	738077	738158	.	+	.	Parent=PF3D7_0317700;length_added=0
Pf3D7_03_v3	Chappell_et_al_combined_UTRs	5UTR	738883	739019	.	-	.	Parent=PF3D7_0317800;length_added=0
Pf3D7_03_v3	Chappell_et_al_combined_UTRs	5UTR	739193	739427	.	+	.	Parent=PF3D7_0317900;length_added=192
Pf3D7_03_v3	Chappell_et_al_combined_UTRs	3UTR	741734	742054	.	+	.	Parent=PF3D7_0317900;length_added=0
Pf3D7_03_v3	Chappell_et_al_combined_UTRs	5UTR	743870	743928	.	+	.	Parent=PF3D7_0318100;length_added=0
Pf3D7_03_v3	Chappell_et_al_combined_UTRs	3UTR	745054	745191	.	+	.	Parent=PF3D7_0318100;length_added=0
Pf3D7_03_v3	Chappell_et_al_combined_UTRs	5UTR	747275	748464	.	+	.	Parent=PF3D7_0318200;length_added=8
Pf3D7_03_v3	Chappell_et_al_combined_UTRs	3UTR	755839	756485	.	+	.	Parent=PF3D7_0318200;length_added=0
Pf3D7_03_v3	Chappell_et_al_combined_UTRs	3UTR	756194	756490	.	-	.	Parent=PF3D7_0318300;length_added=0
Pf3D7_03_v3	Chappell_et_al_combined_UTRs	5UTR	760293	760677	.	-	.	Parent=PF3D7_0318300;length_added=0
Pf3D7_03_v3	Chappell_et_al_combined_UTRs	5UTR	766814	767814	.	+	.	Parent=PF3D7_0318500;length_added=994
Pf3D7_03_v3	Chappell_et_al_combined_UTRs	3UTR	782761	782795	.	+	.	Parent=PF3D7_0318500;length_added=0
Pf3D7_03_v3	Chappell_et_al_combined_UTRs	3UTR	782940	783111	.	-	.	Parent=PF3D7_0318600;length_added=0
Pf3D7_03_v3	Chappell_et_al_combined_UTRs	5UTR	786166	787364	.	-	.	Parent=PF3D7_0318600;length_added=0
Pf3D7_03_v3	Chappell_et_al_combined_UTRs	5UTR	788145	788452	.	+	.	Parent=PF3D7_0318700;length_added=0
Pf3D7_03_v3	Chappell_et_al_combined_UTRs	3UTR	788813	789211	.	+	.	Parent=PF3D7_0318700;length_added=0
Pf3D7_03_v3	Chappell_et_al_combined_UTRs	5UTR	789497	789857	.	+	.	Parent=PF3D7_0318800;length_added=0
Pf3D7_03_v3	Chappell_et_al_combined_UTRs	3UTR	791309	791504	.	+	.	Parent=PF3D7_0318800;length_added=0
Pf3D7_03_v3	Chappell_et_al_combined_UTRs	3UTR	791312	791839	.	-	.	Parent=PF3D7_0318900;length_added=0
Pf3D7_03_v3	Chappell_et_al_combined_UTRs	5UTR	793482	794096	.	-	.	Parent=PF3D7_0318900;length_added=62
Pf3D7_03_v3	Chappell_et_al_combined_UTRs	5UTR	794521	795576	.	+	.	Parent=PF3D7_0319000;length_added=0
Pf3D7_03_v3	Chappell_et_al_combined_UTRs	3UTR	801172	801871	.	+	.	Parent=PF3D7_0319000;length_added=0
Pf3D7_03_v3	Chappell_et_al_combined_UTRs	3UTR	801493	802259	.	-	.	Parent=PF3D7_0319100;length_added=0
Pf3D7_03_v3	Chappell_et_al_combined_UTRs	5UTR	802584	803378	.	-	.	Parent=PF3D7_0319100;length_added=479
Pf3D7_03_v3	Chappell_et_al_combined_UTRs	3UTR	803517	803591	.	-	.	Parent=PF3D7_0319200;length_added=0
Pf3D7_03_v3	Chappell_et_al_combined_UTRs	5UTR	806313	806736	.	-	.	Parent=PF3D7_0319200;length_added=104
Pf3D7_03_v3	Chappell_et_al_combined_UTRs	5UTR	806843	807276	.	+	.	Parent=PF3D7_0319300;length_added=0
Pf3D7_03_v3	Chappell_et_al_combined_UTRs	3UTR	807860	808202	.	+	.	Parent=PF3D7_0319300;length_added=0
Pf3D7_03_v3	Chappell_et_al_combined_UTRs	5UTR	809093	810080	.	+	.	Parent=PF3D7_0319400;length_added=0
Pf3D7_03_v3	Chappell_et_al_combined_UTRs	3UTR	814173	814903	.	+	.	Parent=PF3D7_0319400;length_added=0
Pf3D7_03_v3	Chappell_et_al_combined_UTRs	5UTR	815119	815568	.	+	.	Parent=PF3D7_0319500;length_added=375
Pf3D7_03_v3	Chappell_et_al_combined_UTRs	3UTR	816856	817437	.	+	.	Parent=PF3D7_0319500;length_added=0
Pf3D7_03_v3	Chappell_et_al_combined_UTRs	5UTR	817542	817912	.	+	.	Parent=PF3D7_0319600;length_added=0
Pf3D7_03_v3	Chappell_et_al_combined_UTRs	3UTR	818696	819496	.	+	.	Parent=PF3D7_0319600;length_added=0
Pf3D7_03_v3	Chappell_et_al_combined_UTRs	5UTR	820232	820707	.	+	.	Parent=PF3D7_0319700;length_added=0
Pf3D7_03_v3	Chappell_et_al_combined_UTRs	3UTR	830803	831283	.	+	.	Parent=PF3D7_0319700;length_added=0
Pf3D7_03_v3	Chappell_et_al_combined_UTRs	3UTR	833687	833832	.	-	.	Parent=PF3D7_0319900;length_added=0
Pf3D7_03_v3	Chappell_et_al_combined_UTRs	5UTR	834778	835444	.	-	.	Parent=PF3D7_0319900;length_added=125
Pf3D7_03_v3	Chappell_et_al_combined_UTRs	5UTR	837189	837306	.	+	.	Parent=PF3D7_0320000;length_added=0
Pf3D7_03_v3	Chappell_et_al_combined_UTRs	3UTR	838272	838557	.	+	.	Parent=PF3D7_0320000;length_added=0
Pf3D7_03_v3	Chappell_et_al_combined_UTRs	5UTR	839576	840361	.	+	.	Parent=PF3D7_0320100;length_added=4
Pf3D7_03_v3	Chappell_et_al_combined_UTRs	3UTR	841759	842017	.	+	.	Parent=PF3D7_0320100;length_added=0
Pf3D7_03_v3	Chappell_et_al_combined_UTRs	5UTR	842496	842538	.	+	.	Parent=PF3D7_0320200;length_added=0
Pf3D7_03_v3	Chappell_et_al_combined_UTRs	3UTR	844291	844477	.	+	.	Parent=PF3D7_0320200;length_added=0
Pf3D7_03_v3	Chappell_et_al_combined_UTRs	5UTR	844881	845712	.	+	.	Parent=PF3D7_0320300;length_added=41
Pf3D7_03_v3	Chappell_et_al_combined_UTRs	3UTR	847321	848142	.	+	.	Parent=PF3D7_0320300;length_added=0
Pf3D7_03_v3	Chappell_et_al_combined_UTRs	5UTR	860221	860812	.	+	.	Parent=PF3D7_0320500;length_added=59
Pf3D7_03_v3	Chappell_et_al_combined_UTRs	3UTR	862103	862776	.	+	.	Parent=PF3D7_0320500;length_added=0
Pf3D7_03_v3	Chappell_et_al_combined_UTRs	3UTR	862233	862740	.	-	.	Parent=PF3D7_0320600;length_added=0
Pf3D7_03_v3	Chappell_et_al_combined_UTRs	5UTR	863833	864181	.	-	.	Parent=PF3D7_0320600;length_added=18
Pf3D7_03_v3	Chappell_et_al_combined_UTRs	5UTR	864860	865013	.	+	.	Parent=PF3D7_0320700;length_added=7
Pf3D7_03_v3	Chappell_et_al_combined_UTRs	3UTR	866421	866969	.	+	.	Parent=PF3D7_0320700;length_added=0
Pf3D7_03_v3	Chappell_et_al_combined_UTRs	5UTR	869089	870816	.	+	.	Parent=PF3D7_0320800;length_added=0
Pf3D7_03_v3	Chappell_et_al_combined_UTRs	3UTR	872343	872456	.	+	.	Parent=PF3D7_0320800;length_added=0
Pf3D7_03_v3	Chappell_et_al_combined_UTRs	5UTR	874313	875212	.	+	.	Parent=PF3D7_0320900;length_added=483
Pf3D7_03_v3	Chappell_et_al_combined_UTRs	3UTR	876296	876685	.	+	.	Parent=PF3D7_0320900;length_added=0
Pf3D7_03_v3	Chappell_et_al_combined_UTRs	5UTR	877409	877734	.	+	.	Parent=PF3D7_0321000;length_added=0
Pf3D7_03_v3	Chappell_et_al_combined_UTRs	3UTR	879438	879958	.	-	.	Parent=PF3D7_0321100;length_added=0
Pf3D7_03_v3	Chappell_et_al_combined_UTRs	3UTR	879512	879789	.	+	.	Parent=PF3D7_0321000;length_added=0
Pf3D7_03_v3	Chappell_et_al_combined_UTRs	5UTR	885494	885952	.	-	.	Parent=PF3D7_0321100;length_added=176
Pf3D7_03_v3	Chappell_et_al_combined_UTRs	3UTR	886593	886961	.	-	.	Parent=PF3D7_0321200;length_added=0
Pf3D7_03_v3	Chappell_et_al_combined_UTRs	5UTR	888977	889386	.	-	.	Parent=PF3D7_0321200;length_added=0
Pf3D7_03_v3	Chappell_et_al_combined_UTRs	3UTR	889611	890013	.	-	.	Parent=PF3D7_0321300;length_added=0
Pf3D7_03_v3	Chappell_et_al_combined_UTRs	5UTR	892765	893080	.	-	.	Parent=PF3D7_0321300;length_added=0
Pf3D7_03_v3	Chappell_et_al_combined_UTRs	5UTR	894149	894760	.	+	.	Parent=PF3D7_0321400;length_added=0
Pf3D7_03_v3	Chappell_et_al_combined_UTRs	3UTR	896113	896220	.	+	.	Parent=PF3D7_0321400;length_added=0
Pf3D7_03_v3	Chappell_et_al_combined_UTRs	3UTR	896241	896545	.	-	.	Parent=PF3D7_0321500;length_added=0
Pf3D7_03_v3	Chappell_et_al_combined_UTRs	5UTR	899771	900388	.	-	.	Parent=PF3D7_0321500;length_added=71
Pf3D7_03_v3	Chappell_et_al_combined_UTRs	5UTR	900508	900856	.	+	.	Parent=PF3D7_0321600;length_added=57
Pf3D7_03_v3	Chappell_et_al_combined_UTRs	3UTR	903127	903763	.	-	.	Parent=PF3D7_0321700;length_added=0
Pf3D7_03_v3	Chappell_et_al_combined_UTRs	3UTR	903370	903759	.	+	.	Parent=PF3D7_0321600;length_added=0
Pf3D7_03_v3	Chappell_et_al_combined_UTRs	5UTR	910119	910678	.	-	.	Parent=PF3D7_0321700;length_added=28
Pf3D7_03_v3	Chappell_et_al_combined_UTRs	5UTR	912017	912915	.	+	.	Parent=PF3D7_0321800;length_added=0
Pf3D7_03_v3	Chappell_et_al_combined_UTRs	3UTR	921037	921435	.	+	.	Parent=PF3D7_0321800;length_added=0
Pf3D7_03_v3	Chappell_et_al_combined_UTRs	5UTR	921776	922973	.	+	.	Parent=PF3D7_0321900;length_added=0
Pf3D7_03_v3	Chappell_et_al_combined_UTRs	3UTR	927943	928618	.	+	.	Parent=PF3D7_0321900;length_added=0
Pf3D7_03_v3	Chappell_et_al_combined_UTRs	3UTR	928124	928643	.	-	.	Parent=PF3D7_0322000;length_added=0
Pf3D7_03_v3	Chappell_et_al_combined_UTRs	5UTR	929160	929640	.	-	.	Parent=PF3D7_0322000;length_added=306
Pf3D7_03_v3	Chappell_et_al_combined_UTRs	3UTR	930302	930639	.	-	.	Parent=PF3D7_0322100;length_added=0
Pf3D7_03_v3	Chappell_et_al_combined_UTRs	5UTR	932416	933014	.	-	.	Parent=PF3D7_0322100;length_added=0
Pf3D7_03_v3	Chappell_et_al_combined_UTRs	3UTR	937293	938211	.	-	.	Parent=PF3D7_0322300;length_added=0
Pf3D7_03_v3	Chappell_et_al_combined_UTRs	5UTR	940174	941851	.	-	.	Parent=PF3D7_0322300;length_added=1215
Pf3D7_03_v3	Chappell_et_al_combined_UTRs	5UTR	942090	942544	.	+	.	Parent=PF3D7_0322400;length_added=317
Pf3D7_03_v3	Chappell_et_al_combined_UTRs	3UTR	945302	945625	.	+	.	Parent=PF3D7_0322400;length_added=0
Pf3D7_03_v3	Chappell_et_al_combined_UTRs	3UTR	945333	945536	.	-	.	Parent=PF3D7_0322500;length_added=0
Pf3D7_03_v3	Chappell_et_al_combined_UTRs	5UTR	946752	946889	.	-	.	Parent=PF3D7_0322500;length_added=0
Pf3D7_03_v3	Chappell_et_al_combined_UTRs	3UTR	952746	952963	.	-	.	Parent=PF3D7_0322700;length_added=0
Pf3D7_03_v3	Chappell_et_al_combined_UTRs	5UTR	962368	963144	.	-	.	Parent=PF3D7_0322700;length_added=47
Pf3D7_03_v3	Chappell_et_al_combined_UTRs	3UTR	965293	965552	.	-	.	Parent=PF3D7_0322900;length_added=0
Pf3D7_03_v3	Chappell_et_al_combined_UTRs	5UTR	966503	967150	.	-	.	Parent=PF3D7_0322900;length_added=142
Pf3D7_03_v3	Chappell_et_al_combined_UTRs	3UTR	968067	968674	.	-	.	Parent=PF3D7_0323000;length_added=0
Pf3D7_03_v3	Chappell_et_al_combined_UTRs	5UTR	969203	969942	.	-	.	Parent=PF3D7_0323000;length_added=556
Pf3D7_03_v3	Chappell_et_al_combined_UTRs	5UTR	969875	971165	.	+	.	Parent=PF3D7_0323100;length_added=0
Pf3D7_03_v3	Chappell_et_al_combined_UTRs	3UTR	975795	976203	.	+	.	Parent=PF3D7_0323100;length_added=0
Pf3D7_03_v3	Chappell_et_al_combined_UTRs	5UTR	976846	976869	.	+	.	Parent=PF3D7_0323200;length_added=0
Pf3D7_03_v3	Chappell_et_al_combined_UTRs	3UTR	978196	978520	.	+	.	Parent=PF3D7_0323200;length_added=0
Pf3D7_03_v3	Chappell_et_al_combined_UTRs	3UTR	980289	980705	.	-	.	Parent=PF3D7_0323400;length_added=0
Pf3D7_03_v3	Chappell_et_al_combined_UTRs	5UTR	983967	984435	.	-	.	Parent=PF3D7_0323400;length_added=101
Pf3D7_03_v3	Chappell_et_al_combined_UTRs	5UTR	985953	986264	.	+	.	Parent=PF3D7_0323500;length_added=0
Pf3D7_03_v3	Chappell_et_al_combined_UTRs	3UTR	987611	988161	.	+	.	Parent=PF3D7_0323500;length_added=0
Pf3D7_03_v3	Chappell_et_al_combined_UTRs	5UTR	988165	988630	.	+	.	Parent=PF3D7_0323600;length_added=0
Pf3D7_03_v3	Chappell_et_al_combined_UTRs	3UTR	990883	991120	.	+	.	Parent=PF3D7_0323600;length_added=0
Pf3D7_03_v3	Chappell_et_al_combined_UTRs	3UTR	991037	991543	.	-	.	Parent=PF3D7_0323700;length_added=0
Pf3D7_03_v3	Chappell_et_al_combined_UTRs	5UTR	993626	994381	.	-	.	Parent=PF3D7_0323700;length_added=135
Pf3D7_03_v3	Chappell_et_al_combined_UTRs	5UTR	995923	998648	.	+	.	Parent=PF3D7_0323800;length_added=2184
Pf3D7_03_v3	Chappell_et_al_combined_UTRs	3UTR	1001583	1001997	.	+	.	Parent=PF3D7_0323800;length_added=0
Pf3D7_03_v3	Chappell_et_al_combined_UTRs	3UTR	1007145	1007412	.	-	.	Parent=PF3D7_0324100;length_added=0
Pf3D7_03_v3	Chappell_et_al_combined_UTRs	5UTR	1008203	1008491	.	-	.	Parent=PF3D7_0324100;length_added=0
Pf3D7_03_v3	Chappell_et_al_combined_UTRs	5UTR	1011141	1011621	.	-	.	Parent=PF3D7_0324200;length_added=60
Pf3D7_04_v3	Chappell_et_al_combined_UTRs	3UTR	92418	92575	.	-	.	Parent=PF3D7_0401600;length_added=0
Pf3D7_04_v3	Chappell_et_al_combined_UTRs	5UTR	93810	94121	.	-	.	Parent=PF3D7_0401600;length_added=10
Pf3D7_04_v3	Chappell_et_al_combined_UTRs	3UTR	103078	103741	.	-	.	Parent=PF3D7_0401800;length_added=0
Pf3D7_04_v3	Chappell_et_al_combined_UTRs	5UTR	105604	106145	.	-	.	Parent=PF3D7_0401800;length_added=22
Pf3D7_04_v3	Chappell_et_al_combined_UTRs	3UTR	108357	108379	.	-	.	Parent=PF3D7_0401900;length_added=0
Pf3D7_04_v3	Chappell_et_al_combined_UTRs	5UTR	111296	111662	.	-	.	Parent=PF3D7_0401900;length_added=0
Pf3D7_04_v3	Chappell_et_al_combined_UTRs	3UTR	113655	114600	.	-	.	Parent=PF3D7_0402000;length_added=0
Pf3D7_04_v3	Chappell_et_al_combined_UTRs	5UTR	116059	116953	.	-	.	Parent=PF3D7_0402000;length_added=729
Pf3D7_04_v3	Chappell_et_al_combined_UTRs	3UTR	123068	123587	.	-	.	Parent=PF3D7_0402100;length_added=0
Pf3D7_04_v3	Chappell_et_al_combined_UTRs	5UTR	125465	125848	.	-	.	Parent=PF3D7_0402100;length_added=13
Pf3D7_04_v3	Chappell_et_al_combined_UTRs	5UTR	137006	137639	.	+	.	Parent=PF3D7_0402300;length_added=209
Pf3D7_04_v3	Chappell_et_al_combined_UTRs	3UTR	146654	147177	.	+	.	Parent=PF3D7_0402300;length_added=0
Pf3D7_04_v3	Chappell_et_al_combined_UTRs	3UTR	146710	147489	.	-	.	Parent=PF3D7_0402400;length_added=0
Pf3D7_04_v3	Chappell_et_al_combined_UTRs	5UTR	148381	149188	.	-	.	Parent=PF3D7_0402400;length_added=280
Pf3D7_04_v3	Chappell_et_al_combined_UTRs	3UTR	172256	172505	.	-	.	Parent=PF3D7_0402900;length_added=0
Pf3D7_04_v3	Chappell_et_al_combined_UTRs	5UTR	172915	173440	.	-	.	Parent=PF3D7_0402900;length_added=0
Pf3D7_04_v3	Chappell_et_al_combined_UTRs	3UTR	175003	175371	.	-	.	Parent=PF3D7_0403100;length_added=0
Pf3D7_04_v3	Chappell_et_al_combined_UTRs	5UTR	177253	177360	.	-	.	Parent=PF3D7_0403100;length_added=0
Pf3D7_04_v3	Chappell_et_al_combined_UTRs	5UTR	177783	178517	.	+	.	Parent=PF3D7_0403200;length_added=11
Pf3D7_04_v3	Chappell_et_al_combined_UTRs	3UTR	180201	181051	.	+	.	Parent=PF3D7_0403200;length_added=0
Pf3D7_04_v3	Chappell_et_al_combined_UTRs	3UTR	180345	180429	.	-	.	Parent=PF3D7_0403300;length_added=0
Pf3D7_04_v3	Chappell_et_al_combined_UTRs	5UTR	181552	181808	.	-	.	Parent=PF3D7_0403300;length_added=42
Pf3D7_04_v3	Chappell_et_al_combined_UTRs	5UTR	181969	182869	.	+	.	Parent=PF3D7_0403400;length_added=0
Pf3D7_04_v3	Chappell_et_al_combined_UTRs	3UTR	194713	194734	.	+	.	Parent=PF3D7_0403400;length_added=0
Pf3D7_04_v3	Chappell_et_al_combined_UTRs	5UTR	195272	195542	.	+	.	Parent=PF3D7_0403500;length_added=0
Pf3D7_04_v3	Chappell_et_al_combined_UTRs	3UTR	196746	196988	.	+	.	Parent=PF3D7_0403500;length_added=0
Pf3D7_04_v3	Chappell_et_al_combined_UTRs	3UTR	197685	197845	.	-	.	Parent=PF3D7_0403600;length_added=0
Pf3D7_04_v3	Chappell_et_al_combined_UTRs	5UTR	201209	202175	.	-	.	Parent=PF3D7_0403600;length_added=0
Pf3D7_04_v3	Chappell_et_al_combined_UTRs	3UTR	205531	206227	.	-	.	Parent=PF3D7_0403700;length_added=0
Pf3D7_04_v3	Chappell_et_al_combined_UTRs	5UTR	209395	209494	.	-	.	Parent=PF3D7_0403700;length_added=0
Pf3D7_04_v3	Chappell_et_al_combined_UTRs	3UTR	209977	211514	.	-	.	Parent=PF3D7_0403800;length_added=0
Pf3D7_04_v3	Chappell_et_al_combined_UTRs	5UTR	213855	216599	.	-	.	Parent=PF3D7_0403800;length_added=357
Pf3D7_04_v3	Chappell_et_al_combined_UTRs	5UTR	218611	219086	.	+	.	Parent=PF3D7_0403900;length_added=0
Pf3D7_04_v3	Chappell_et_al_combined_UTRs	3UTR	222839	222971	.	+	.	Parent=PF3D7_0403900;length_added=0
Pf3D7_04_v3	Chappell_et_al_combined_UTRs	3UTR	223010	223710	.	-	.	Parent=PF3D7_0404000;length_added=0
Pf3D7_04_v3	Chappell_et_al_combined_UTRs	5UTR	224132	224364	.	-	.	Parent=PF3D7_0404000;length_added=0
Pf3D7_04_v3	Chappell_et_al_combined_UTRs	3UTR	232342	232594	.	-	.	Parent=PF3D7_0404200;length_added=0
Pf3D7_04_v3	Chappell_et_al_combined_UTRs	5UTR	233250	233735	.	-	.	Parent=PF3D7_0404200;length_added=0
Pf3D7_04_v3	Chappell_et_al_combined_UTRs	3UTR	233990	234013	.	-	.	Parent=PF3D7_0404300;length_added=0
Pf3D7_04_v3	Chappell_et_al_combined_UTRs	5UTR	237014	237708	.	-	.	Parent=PF3D7_0404300;length_added=12
Pf3D7_04_v3	Chappell_et_al_combined_UTRs	5UTR	244986	247730	.	+	.	Parent=PF3D7_0404600;length_added=315
Pf3D7_04_v3	Chappell_et_al_combined_UTRs	3UTR	259944	260453	.	-	.	Parent=PF3D7_0404700;length_added=0
Pf3D7_04_v3	Chappell_et_al_combined_UTRs	3UTR	260148	260286	.	+	.	Parent=PF3D7_0404600;length_added=0
Pf3D7_04_v3	Chappell_et_al_combined_UTRs	5UTR	263419	263782	.	-	.	Parent=PF3D7_0404700;length_added=96
Pf3D7_04_v3	Chappell_et_al_combined_UTRs	3UTR	264062	264304	.	-	.	Parent=PF3D7_0404800;length_added=0
Pf3D7_04_v3	Chappell_et_al_combined_UTRs	5UTR	266171	266503	.	-	.	Parent=PF3D7_0404800;length_added=0
Pf3D7_04_v3	Chappell_et_al_combined_UTRs	3UTR	266566	267243	.	-	.	Parent=PF3D7_0404900;length_added=0
Pf3D7_04_v3	Chappell_et_al_combined_UTRs	5UTR	268381	268913	.	-	.	Parent=PF3D7_0404900;length_added=0
Pf3D7_04_v3	Chappell_et_al_combined_UTRs	3UTR	268919	268959	.	-	.	Parent=PF3D7_0405000;length_added=0
Pf3D7_04_v3	Chappell_et_al_combined_UTRs	5UTR	271135	271537	.	-	.	Parent=PF3D7_0405000;length_added=0
Pf3D7_04_v3	Chappell_et_al_combined_UTRs	3UTR	271572	272254	.	-	.	Parent=PF3D7_0405100;length_added=0
Pf3D7_04_v3	Chappell_et_al_combined_UTRs	5UTR	276825	277979	.	-	.	Parent=PF3D7_0405100;length_added=768
Pf3D7_04_v3	Chappell_et_al_combined_UTRs	5UTR	277684	279071	.	+	.	Parent=PF3D7_0405200;length_added=0
Pf3D7_04_v3	Chappell_et_al_combined_UTRs	3UTR	281984	282996	.	+	.	Parent=PF3D7_0405200;length_added=0
Pf3D7_04_v3	Chappell_et_al_combined_UTRs	5UTR	290361	291250	.	+	.	Parent=PF3D7_0405400;length_added=509
Pf3D7_04_v3	Chappell_et_al_combined_UTRs	3UTR	300977	301167	.	+	.	Parent=PF3D7_0405400;length_added=0
Pf3D7_04_v3	Chappell_et_al_combined_UTRs	5UTR	302892	303328	.	+	.	Parent=PF3D7_0405600;length_added=39
Pf3D7_04_v3	Chappell_et_al_combined_UTRs	3UTR	305344	305696	.	+	.	Parent=PF3D7_0405600;length_added=0
Pf3D7_04_v3	Chappell_et_al_combined_UTRs	3UTR	305485	305745	.	-	.	Parent=PF3D7_0405700;length_added=0
Pf3D7_04_v3	Chappell_et_al_combined_UTRs	5UTR	312994	313556	.	-	.	Parent=PF3D7_0405700;length_added=0
Pf3D7_04_v3	Chappell_et_al_combined_UTRs	5UTR	315105	315561	.	+	.	Parent=PF3D7_0405800;length_added=0
Pf3D7_04_v3	Chappell_et_al_combined_UTRs	3UTR	315871	315919	.	+	.	Parent=PF3D7_0405800;length_added=0
Pf3D7_04_v3	Chappell_et_al_combined_UTRs	3UTR	315974	316539	.	-	.	Parent=PF3D7_0405900;length_added=0
Pf3D7_04_v3	Chappell_et_al_combined_UTRs	5UTR	319179	319564	.	-	.	Parent=PF3D7_0405900;length_added=261
Pf3D7_04_v3	Chappell_et_al_combined_UTRs	5UTR	320299	321018	.	+	.	Parent=PF3D7_0406000;length_added=258
Pf3D7_04_v3	Chappell_et_al_combined_UTRs	3UTR	322546	322945	.	+	.	Parent=PF3D7_0406000;length_added=0
Pf3D7_04_v3	Chappell_et_al_combined_UTRs	3UTR	322950	323266	.	-	.	Parent=PF3D7_0406100;length_added=0
Pf3D7_04_v3	Chappell_et_al_combined_UTRs	5UTR	325226	325688	.	-	.	Parent=PF3D7_0406100;length_added=179
Pf3D7_04_v3	Chappell_et_al_combined_UTRs	5UTR	328473	329215	.	+	.	Parent=PF3D7_0406200;length_added=310
Pf3D7_04_v3	Chappell_et_al_combined_UTRs	3UTR	329690	330639	.	+	.	Parent=PF3D7_0406200;length_added=0
Pf3D7_04_v3	Chappell_et_al_combined_UTRs	5UTR	331524	332042	.	+	.	Parent=PF3D7_0406400;length_added=173
Pf3D7_04_v3	Chappell_et_al_combined_UTRs	3UTR	333546	334281	.	-	.	Parent=PF3D7_0406500;length_added=0
Pf3D7_04_v3	Chappell_et_al_combined_UTRs	3UTR	333857	334219	.	+	.	Parent=PF3D7_0406400;length_added=0
Pf3D7_04_v3	Chappell_et_al_combined_UTRs	5UTR	344055	345127	.	-	.	Parent=PF3D7_0406500;length_added=0
Pf3D7_04_v3	Chappell_et_al_combined_UTRs	5UTR	347345	347457	.	+	.	Parent=PF3D7_0406700;length_added=0
Pf3D7_04_v3	Chappell_et_al_combined_UTRs	3UTR	351500	352121	.	+	.	Parent=PF3D7_0406700;length_added=0
Pf3D7_04_v3	Chappell_et_al_combined_UTRs	5UTR	352984	353137	.	-	.	Parent=PF3D7_0406800;length_added=0
Pf3D7_04_v3	Chappell_et_al_combined_UTRs	3UTR	360382	360546	.	-	.	Parent=PF3D7_0407000;length_added=0
Pf3D7_04_v3	Chappell_et_al_combined_UTRs	5UTR	361765	361906	.	-	.	Parent=PF3D7_0407000;length_added=13
Pf3D7_04_v3	Chappell_et_al_combined_UTRs	5UTR	361974	362300	.	+	.	Parent=PF3D7_0407100;length_added=178
Pf3D7_04_v3	Chappell_et_al_combined_UTRs	3UTR	363313	363598	.	-	.	Parent=PF3D7_0407200;length_added=0
Pf3D7_04_v3	Chappell_et_al_combined_UTRs	3UTR	363443	364336	.	+	.	Parent=PF3D7_0407100;length_added=0
Pf3D7_04_v3	Chappell_et_al_combined_UTRs	5UTR	364934	365044	.	-	.	Parent=PF3D7_0407200;length_added=0
Pf3D7_04_v3	Chappell_et_al_combined_UTRs	5UTR	365916	366378	.	+	.	Parent=PF3D7_0407300;length_added=42
Pf3D7_04_v3	Chappell_et_al_combined_UTRs	3UTR	367342	367353	.	+	.	Parent=PF3D7_0407300;length_added=0
Pf3D7_04_v3	Chappell_et_al_combined_UTRs	3UTR	367527	367844	.	-	.	Parent=PF3D7_0407400;length_added=0
Pf3D7_04_v3	Chappell_et_al_combined_UTRs	5UTR	368154	368741	.	-	.	Parent=PF3D7_0407400;length_added=154
Pf3D7_04_v3	Chappell_et_al_combined_UTRs	3UTR	376962	377480	.	-	.	Parent=PF3D7_0407700;length_added=0
Pf3D7_04_v3	Chappell_et_al_combined_UTRs	5UTR	383088	383799	.	-	.	Parent=PF3D7_0407700;length_added=113
Pf3D7_04_v3	Chappell_et_al_combined_UTRs	5UTR	384240	384923	.	+	.	Parent=PF3D7_0407800;length_added=0
Pf3D7_04_v3	Chappell_et_al_combined_UTRs	3UTR	390807	391362	.	+	.	Parent=PF3D7_0407800;length_added=0
Pf3D7_04_v3	Chappell_et_al_combined_UTRs	3UTR	390866	391346	.	-	.	Parent=PF3D7_0407900;length_added=0
Pf3D7_04_v3	Chappell_et_al_combined_UTRs	5UTR	393351	394044	.	-	.	Parent=PF3D7_0407900;length_added=0
Pf3D7_04_v3	Chappell_et_al_combined_UTRs	3UTR	394047	394064	.	-	.	Parent=PF3D7_0408000;length_added=0
Pf3D7_04_v3	Chappell_et_al_combined_UTRs	5UTR	394581	394714	.	-	.	Parent=PF3D7_0408000;length_added=0
Pf3D7_04_v3	Chappell_et_al_combined_UTRs	5UTR	396410	397327	.	+	.	Parent=PF3D7_0408100;length_added=557
Pf3D7_04_v3	Chappell_et_al_combined_UTRs	3UTR	400694	401290	.	+	.	Parent=PF3D7_0408100;length_added=0
Pf3D7_04_v3	Chappell_et_al_combined_UTRs	5UTR	401320	401465	.	+	.	Parent=PF3D7_0408200;length_added=0
Pf3D7_04_v3	Chappell_et_al_combined_UTRs	3UTR	403032	403625	.	-	.	Parent=PF3D7_0408300;length_added=0
Pf3D7_04_v3	Chappell_et_al_combined_UTRs	3UTR	403335	403441	.	+	.	Parent=PF3D7_0408200;length_added=0
Pf3D7_04_v3	Chappell_et_al_combined_UTRs	5UTR	405367	405486	.	-	.	Parent=PF3D7_0408300;length_added=0
Pf3D7_04_v3	Chappell_et_al_combined_UTRs	3UTR	405513	406232	.	-	.	Parent=PF3D7_0408400;length_added=0
Pf3D7_04_v3	Chappell_et_al_combined_UTRs	5UTR	407910	408243	.	-	.	Parent=PF3D7_0408400;length_added=66
Pf3D7_04_v3	Chappell_et_al_combined_UTRs	3UTR	408485	408678	.	-	.	Parent=PF3D7_0408500;length_added=0
Pf3D7_04_v3	Chappell_et_al_combined_UTRs	5UTR	410698	411102	.	-	.	Parent=PF3D7_0408500;length_added=28
Pf3D7_04_v3	Chappell_et_al_combined_UTRs	5UTR	424078	424299	.	+	.	Parent=PF3D7_0408900;length_added=73
Pf3D7_04_v3	Chappell_et_al_combined_UTRs	3UTR	427195	427891	.	+	.	Parent=PF3D7_0408900;length_added=0
Pf3D7_04_v3	Chappell_et_al_combined_UTRs	3UTR	427283	427663	.	-	.	Parent=PF3D7_0409000;length_added=0
Pf3D7_04_v3	Chappell_et_al_combined_UTRs	5UTR	435368	435517	.	-	.	Parent=PF3D7_0409000;length_added=0
Pf3D7_04_v3	Chappell_et_al_combined_UTRs	3UTR	435640	436216	.	-	.	Parent=PF3D7_0409100;length_added=0
Pf3D7_04_v3	Chappell_et_al_combined_UTRs	5UTR	437982	438373	.	-	.	Parent=PF3D7_0409100;length_added=213
Pf3D7_04_v3	Chappell_et_al_combined_UTRs	5UTR	438826	438886	.	+	.	Parent=PF3D7_0409200;length_added=0
Pf3D7_04_v3	Chappell_et_al_combined_UTRs	3UTR	440336	440791	.	+	.	Parent=PF3D7_0409200;length_added=0
Pf3D7_04_v3	Chappell_et_al_combined_UTRs	3UTR	440536	440967	.	-	.	Parent=PF3D7_0409300;length_added=0
Pf3D7_04_v3	Chappell_et_al_combined_UTRs	5UTR	444243	445079	.	-	.	Parent=PF3D7_0409300;length_added=302
Pf3D7_04_v3	Chappell_et_al_combined_UTRs	5UTR	445327	445999	.	+	.	Parent=PF3D7_0409400;length_added=159
Pf3D7_04_v3	Chappell_et_al_combined_UTRs	3UTR	448019	448141	.	+	.	Parent=PF3D7_0409400;length_added=0
Pf3D7_04_v3	Chappell_et_al_combined_UTRs	3UTR	448569	449188	.	-	.	Parent=PF3D7_0409500;length_added=0
Pf3D7_04_v3	Chappell_et_al_combined_UTRs	5UTR	450634	450669	.	-	.	Parent=PF3D7_0409500;length_added=0
Pf3D7_04_v3	Chappell_et_al_combined_UTRs	3UTR	451590	452133	.	-	.	Parent=PF3D7_0409600;length_added=0
Pf3D7_04_v3	Chappell_et_al_combined_UTRs	5UTR	455572	456137	.	-	.	Parent=PF3D7_0409600;length_added=0
Pf3D7_04_v3	Chappell_et_al_combined_UTRs	5UTR	456470	456921	.	+	.	Parent=PF3D7_0409700;length_added=0
Pf3D7_04_v3	Chappell_et_al_combined_UTRs	3UTR	458021	458157	.	+	.	Parent=PF3D7_0409700;length_added=0
Pf3D7_04_v3	Chappell_et_al_combined_UTRs	5UTR	458379	459709	.	+	.	Parent=PF3D7_0409800;length_added=294
Pf3D7_04_v3	Chappell_et_al_combined_UTRs	3UTR	461438	462772	.	+	.	Parent=PF3D7_0409800;length_added=0
Pf3D7_04_v3	Chappell_et_al_combined_UTRs	3UTR	461577	461990	.	-	.	Parent=PF3D7_0409900;length_added=0
Pf3D7_04_v3	Chappell_et_al_combined_UTRs	5UTR	463958	464007	.	-	.	Parent=PF3D7_0409900;length_added=0
Pf3D7_04_v3	Chappell_et_al_combined_UTRs	3UTR	464039	464731	.	-	.	Parent=PF3D7_0410000;length_added=0
Pf3D7_04_v3	Chappell_et_al_combined_UTRs	5UTR	467340	468171	.	-	.	Parent=PF3D7_0410000;length_added=67
Pf3D7_04_v3	Chappell_et_al_combined_UTRs	3UTR	470021	470527	.	-	.	Parent=PF3D7_0410300;length_added=0
Pf3D7_04_v3	Chappell_et_al_combined_UTRs	5UTR	473597	473920	.	-	.	Parent=PF3D7_0410300;length_added=0
Pf3D7_04_v3	Chappell_et_al_combined_UTRs	5UTR	474132	474541	.	+	.	Parent=PF3D7_0410400;length_added=69
Pf3D7_04_v3	Chappell_et_al_combined_UTRs	3UTR	475559	475694	.	+	.	Parent=PF3D7_0410400;length_added=0
Pf3D7_04_v3	Chappell_et_al_combined_UTRs	5UTR	478964	479027	.	+	.	Parent=PF3D7_0410600;length_added=0
Pf3D7_04_v3	Chappell_et_al_combined_UTRs	3UTR	480469	481141	.	+	.	Parent=PF3D7_0410600;length_added=0
Pf3D7_04_v3	Chappell_et_al_combined_UTRs	3UTR	480653	481176	.	-	.	Parent=PF3D7_0410700;length_added=0
Pf3D7_04_v3	Chappell_et_al_combined_UTRs	5UTR	483892	485264	.	-	.	Parent=PF3D7_0410700;length_added=0
Pf3D7_04_v3	Chappell_et_al_combined_UTRs	5UTR	484937	485831	.	+	.	Parent=PF3D7_0410800;length_added=0
Pf3D7_04_v3	Chappell_et_al_combined_UTRs	3UTR	489729	489959	.	+	.	Parent=PF3D7_0410800;length_added=0
Pf3D7_04_v3	Chappell_et_al_combined_UTRs	3UTR	490388	490441	.	-	.	Parent=PF3D7_0410900;length_added=0
Pf3D7_04_v3	Chappell_et_al_combined_UTRs	5UTR	493376	494260	.	-	.	Parent=PF3D7_0410900;length_added=0
Pf3D7_04_v3	Chappell_et_al_combined_UTRs	5UTR	498831	499167	.	+	.	Parent=PF3D7_0411000;length_added=0
Pf3D7_04_v3	Chappell_et_al_combined_UTRs	3UTR	503881	503922	.	+	.	Parent=PF3D7_0411000;length_added=0
Pf3D7_04_v3	Chappell_et_al_combined_UTRs	3UTR	504413	504477	.	-	.	Parent=PF3D7_0411100;length_added=0
Pf3D7_04_v3	Chappell_et_al_combined_UTRs	3UTR	505544	505932	.	-	.	Parent=PF3D7_0411200;length_added=0
Pf3D7_04_v3	Chappell_et_al_combined_UTRs	5UTR	509671	509792	.	-	.	Parent=PF3D7_0411200;length_added=0
Pf3D7_04_v3	Chappell_et_al_combined_UTRs	5UTR	510180	510379	.	+	.	Parent=PF3D7_0411300;length_added=22
Pf3D7_04_v3	Chappell_et_al_combined_UTRs	3UTR	512549	512923	.	+	.	Parent=PF3D7_0411300;length_added=0
Pf3D7_04_v3	Chappell_et_al_combined_UTRs	3UTR	513083	513153	.	-	.	Parent=PF3D7_0411400;length_added=0
Pf3D7_04_v3	Chappell_et_al_combined_UTRs	5UTR	517069	517579	.	-	.	Parent=PF3D7_0411400;length_added=0
Pf3D7_04_v3	Chappell_et_al_combined_UTRs	3UTR	519261	519831	.	-	.	Parent=PF3D7_0411800;length_added=0
Pf3D7_04_v3	Chappell_et_al_combined_UTRs	5UTR	525619	526401	.	-	.	Parent=PF3D7_0411800;length_added=318
Pf3D7_04_v3	Chappell_et_al_combined_UTRs	3UTR	527408	528191	.	-	.	Parent=PF3D7_0411900;length_added=0
Pf3D7_04_v3	Chappell_et_al_combined_UTRs	5UTR	534486	535614	.	-	.	Parent=PF3D7_0411900;length_added=674
Pf3D7_04_v3	Chappell_et_al_combined_UTRs	5UTR	536310	536773	.	+	.	Parent=PF3D7_0412000;length_added=58
Pf3D7_04_v3	Chappell_et_al_combined_UTRs	3UTR	539111	540069	.	+	.	Parent=PF3D7_0412000;length_added=0
Pf3D7_04_v3	Chappell_et_al_combined_UTRs	3UTR	539768	540187	.	-	.	Parent=PF3D7_0412100;length_added=0
Pf3D7_04_v3	Chappell_et_al_combined_UTRs	5UTR	541199	541690	.	-	.	Parent=PF3D7_0412100;length_added=233
Pf3D7_04_v3	Chappell_et_al_combined_UTRs	3UTR	541759	541810	.	-	.	Parent=PF3D7_0412200;length_added=0
Pf3D7_04_v3	Chappell_et_al_combined_UTRs	5UTR	542810	543070	.	-	.	Parent=PF3D7_0412200;length_added=0
Pf3D7_04_v3	Chappell_et_al_combined_UTRs	5UTR	543378	543624	.	+	.	Parent=PF3D7_0412300;length_added=0
Pf3D7_04_v3	Chappell_et_al_combined_UTRs	3UTR	545248	545746	.	+	.	Parent=PF3D7_0412300;length_added=0
Pf3D7_04_v3	Chappell_et_al_combined_UTRs	3UTR	545623	545986	.	-	.	Parent=PF3D7_0412400;length_added=0
Pf3D7_04_v3	Chappell_et_al_combined_UTRs	5UTR	553811	554633	.	-	.	Parent=PF3D7_0412400;length_added=0
Pf3D7_04_v3	Chappell_et_al_combined_UTRs	3UTR	561183	561666	.	-	.	Parent=PF3D7_0412700;length_added=0
Pf3D7_04_v3	Chappell_et_al_combined_UTRs	5UTR	569343	570348	.	-	.	Parent=PF3D7_0412700;length_added=0
Pf3D7_04_v3	Chappell_et_al_combined_UTRs	5UTR	615161	615355	.	+	.	Parent=PF3D7_0413500;length_added=22
Pf3D7_04_v3	Chappell_et_al_combined_UTRs	3UTR	616244	616685	.	+	.	Parent=PF3D7_0413500;length_added=0
Pf3D7_04_v3	Chappell_et_al_combined_UTRs	3UTR	616407	616913	.	-	.	Parent=PF3D7_0413600;length_added=0
Pf3D7_04_v3	Chappell_et_al_combined_UTRs	5UTR	618351	618468	.	-	.	Parent=PF3D7_0413600;length_added=60
Pf3D7_04_v3	Chappell_et_al_combined_UTRs	3UTR	619189	619785	.	-	.	Parent=PF3D7_0413700;length_added=0
Pf3D7_04_v3	Chappell_et_al_combined_UTRs	5UTR	620803	621405	.	-	.	Parent=PF3D7_0413700;length_added=165
Pf3D7_04_v3	Chappell_et_al_combined_UTRs	5UTR	621595	622093	.	+	.	Parent=PF3D7_0413800;length_added=0
Pf3D7_04_v3	Chappell_et_al_combined_UTRs	3UTR	622894	623167	.	-	.	Parent=PF3D7_0413900;length_added=0
Pf3D7_04_v3	Chappell_et_al_combined_UTRs	3UTR	622937	622959	.	+	.	Parent=PF3D7_0413800;length_added=0
Pf3D7_04_v3	Chappell_et_al_combined_UTRs	5UTR	626227	626416	.	-	.	Parent=PF3D7_0413900;length_added=0
Pf3D7_04_v3	Chappell_et_al_combined_UTRs	3UTR	626435	626890	.	-	.	Parent=PF3D7_0414000;length_added=0
Pf3D7_04_v3	Chappell_et_al_combined_UTRs	5UTR	633127	633382	.	-	.	Parent=PF3D7_0414000;length_added=9
Pf3D7_04_v3	Chappell_et_al_combined_UTRs	3UTR	633501	634028	.	-	.	Parent=PF3D7_0414100;length_added=0
Pf3D7_04_v3	Chappell_et_al_combined_UTRs	5UTR	638906	639156	.	-	.	Parent=PF3D7_0414100;length_added=0
Pf3D7_04_v3	Chappell_et_al_combined_UTRs	3UTR	646996	647388	.	-	.	Parent=PF3D7_0414200;length_added=0
Pf3D7_04_v3	Chappell_et_al_combined_UTRs	5UTR	648389	648777	.	-	.	Parent=PF3D7_0414200;length_added=0
Pf3D7_04_v3	Chappell_et_al_combined_UTRs	3UTR	649273	649892	.	-	.	Parent=PF3D7_0414300;length_added=0
Pf3D7_04_v3	Chappell_et_al_combined_UTRs	5UTR	650732	650954	.	-	.	Parent=PF3D7_0414300;length_added=53
Pf3D7_04_v3	Chappell_et_al_combined_UTRs	3UTR	654179	655024	.	-	.	Parent=PF3D7_0414500;length_added=0
Pf3D7_04_v3	Chappell_et_al_combined_UTRs	5UTR	657315	657778	.	-	.	Parent=PF3D7_0414500;length_added=74
Pf3D7_04_v3	Chappell_et_al_combined_UTRs	3UTR	658117	658619	.	-	.	Parent=PF3D7_0414600;length_added=0
Pf3D7_04_v3	Chappell_et_al_combined_UTRs	5UTR	659539	659834	.	-	.	Parent=PF3D7_0414600;length_added=0
Pf3D7_04_v3	Chappell_et_al_combined_UTRs	5UTR	660048	660623	.	+	.	Parent=PF3D7_0414700;length_added=207
Pf3D7_04_v3	Chappell_et_al_combined_UTRs	3UTR	662520	663084	.	+	.	Parent=PF3D7_0414700;length_added=0
Pf3D7_04_v3	Chappell_et_al_combined_UTRs	3UTR	663115	663415	.	-	.	Parent=PF3D7_0414800;length_added=0
Pf3D7_04_v3	Chappell_et_al_combined_UTRs	5UTR	664016	664901	.	-	.	Parent=PF3D7_0414800;length_added=0
Pf3D7_04_v3	Chappell_et_al_combined_UTRs	5UTR	665765	665972	.	+	.	Parent=PF3D7_0414900;length_added=0
Pf3D7_04_v3	Chappell_et_al_combined_UTRs	3UTR	668148	668508	.	+	.	Parent=PF3D7_0414900;length_added=0
Pf3D7_04_v3	Chappell_et_al_combined_UTRs	3UTR	668291	668577	.	-	.	Parent=PF3D7_0415000;length_added=0
Pf3D7_04_v3	Chappell_et_al_combined_UTRs	5UTR	669718	669784	.	-	.	Parent=PF3D7_0415000;length_added=0
Pf3D7_04_v3	Chappell_et_al_combined_UTRs	5UTR	670824	670882	.	+	.	Parent=PF3D7_0415100;length_added=0
Pf3D7_04_v3	Chappell_et_al_combined_UTRs	3UTR	672035	672499	.	-	.	Parent=PF3D7_0415200;length_added=0
Pf3D7_04_v3	Chappell_et_al_combined_UTRs	3UTR	672125	672750	.	+	.	Parent=PF3D7_0415100;length_added=0
Pf3D7_04_v3	Chappell_et_al_combined_UTRs	5UTR	679139	679718	.	-	.	Parent=PF3D7_0415200;length_added=7
Pf3D7_04_v3	Chappell_et_al_combined_UTRs	5UTR	681263	681809	.	+	.	Parent=PF3D7_0415300;length_added=0
Pf3D7_04_v3	Chappell_et_al_combined_UTRs	3UTR	685969	686296	.	+	.	Parent=PF3D7_0415300;length_added=0
Pf3D7_04_v3	Chappell_et_al_combined_UTRs	3UTR	686017	686413	.	-	.	Parent=PF3D7_0415400;length_added=0
Pf3D7_04_v3	Chappell_et_al_combined_UTRs	5UTR	687041	687474	.	-	.	Parent=PF3D7_0415400;length_added=4
Pf3D7_04_v3	Chappell_et_al_combined_UTRs	5UTR	688057	688191	.	+	.	Parent=PF3D7_0415500;length_added=0
Pf3D7_04_v3	Chappell_et_al_combined_UTRs	3UTR	689054	689439	.	+	.	Parent=PF3D7_0415500;length_added=0
Pf3D7_04_v3	Chappell_et_al_combined_UTRs	3UTR	689248	689639	.	-	.	Parent=PF3D7_0415600;length_added=0
Pf3D7_04_v3	Chappell_et_al_combined_UTRs	5UTR	690330	690639	.	-	.	Parent=PF3D7_0415600;length_added=0
Pf3D7_04_v3	Chappell_et_al_combined_UTRs	3UTR	690721	691130	.	-	.	Parent=PF3D7_0415700;length_added=0
Pf3D7_04_v3	Chappell_et_al_combined_UTRs	5UTR	692517	692635	.	-	.	Parent=PF3D7_0415700;length_added=7
Pf3D7_04_v3	Chappell_et_al_combined_UTRs	5UTR	693250	693905	.	+	.	Parent=PF3D7_0415800;length_added=556
Pf3D7_04_v3	Chappell_et_al_combined_UTRs	3UTR	696534	696792	.	+	.	Parent=PF3D7_0415800;length_added=0
Pf3D7_04_v3	Chappell_et_al_combined_UTRs	3UTR	697475	697917	.	-	.	Parent=PF3D7_0415900;length_added=0
Pf3D7_04_v3	Chappell_et_al_combined_UTRs	5UTR	698769	700443	.	-	.	Parent=PF3D7_0415900;length_added=1470
Pf3D7_04_v3	Chappell_et_al_combined_UTRs	3UTR	700633	701525	.	-	.	Parent=PF3D7_0416000;length_added=0
Pf3D7_04_v3	Chappell_et_al_combined_UTRs	5UTR	704163	705339	.	-	.	Parent=PF3D7_0416000;length_added=55
Pf3D7_04_v3	Chappell_et_al_combined_UTRs	5UTR	706094	706528	.	+	.	Parent=PF3D7_0416100;length_added=73
Pf3D7_04_v3	Chappell_et_al_combined_UTRs	3UTR	708854	709459	.	-	.	Parent=PF3D7_0416200;length_added=0
Pf3D7_04_v3	Chappell_et_al_combined_UTRs	3UTR	709010	709615	.	+	.	Parent=PF3D7_0416100;length_added=0
Pf3D7_04_v3	Chappell_et_al_combined_UTRs	5UTR	710084	710099	.	-	.	Parent=PF3D7_0416200;length_added=0
Pf3D7_04_v3	Chappell_et_al_combined_UTRs	3UTR	710117	711091	.	-	.	Parent=PF3D7_0416300;length_added=0
Pf3D7_04_v3	Chappell_et_al_combined_UTRs	5UTR	715490	715849	.	-	.	Parent=PF3D7_0416300;length_added=16
Pf3D7_04_v3	Chappell_et_al_combined_UTRs	5UTR	717422	718201	.	+	.	Parent=PF3D7_0416400;length_added=11
Pf3D7_04_v3	Chappell_et_al_combined_UTRs	3UTR	722433	723072	.	-	.	Parent=PF3D7_0416500;length_added=0
Pf3D7_04_v3	Chappell_et_al_combined_UTRs	3UTR	722655	723139	.	+	.	Parent=PF3D7_0416400;length_added=0
Pf3D7_04_v3	Chappell_et_al_combined_UTRs	5UTR	724243	724446	.	-	.	Parent=PF3D7_0416500;length_added=16
Pf3D7_04_v3	Chappell_et_al_combined_UTRs	5UTR	724910	726264	.	+	.	Parent=PF3D7_0416600;length_added=1198
Pf3D7_04_v3	Chappell_et_al_combined_UTRs	3UTR	727129	727410	.	+	.	Parent=PF3D7_0416600;length_added=0
Pf3D7_04_v3	Chappell_et_al_combined_UTRs	3UTR	727456	727709	.	-	.	Parent=PF3D7_0416700;length_added=0
Pf3D7_04_v3	Chappell_et_al_combined_UTRs	5UTR	727980	728891	.	-	.	Parent=PF3D7_0416700;length_added=18
Pf3D7_04_v3	Chappell_et_al_combined_UTRs	5UTR	729587	729961	.	+	.	Parent=PF3D7_0416800;length_added=3
Pf3D7_04_v3	Chappell_et_al_combined_UTRs	3UTR	731224	731615	.	+	.	Parent=PF3D7_0416800;length_added=0
Pf3D7_04_v3	Chappell_et_al_combined_UTRs	3UTR	732052	732451	.	-	.	Parent=PF3D7_0416900;length_added=0
Pf3D7_04_v3	Chappell_et_al_combined_UTRs	5UTR	739873	740562	.	-	.	Parent=PF3D7_0416900;length_added=0
Pf3D7_04_v3	Chappell_et_al_combined_UTRs	5UTR	741816	742148	.	+	.	Parent=PF3D7_0417000;length_added=0
Pf3D7_04_v3	Chappell_et_al_combined_UTRs	3UTR	743092	743452	.	+	.	Parent=PF3D7_0417000;length_added=0
Pf3D7_04_v3	Chappell_et_al_combined_UTRs	5UTR	747897	748087	.	+	.	Parent=PF3D7_0417200;length_added=0
Pf3D7_04_v3	Chappell_et_al_combined_UTRs	3UTR	749915	750065	.	+	.	Parent=PF3D7_0417200;length_added=0
Pf3D7_04_v3	Chappell_et_al_combined_UTRs	3UTR	750307	750859	.	-	.	Parent=PF3D7_0417300;length_added=0
Pf3D7_04_v3	Chappell_et_al_combined_UTRs	5UTR	753713	753786	.	-	.	Parent=PF3D7_0417300;length_added=0
Pf3D7_04_v3	Chappell_et_al_combined_UTRs	5UTR	755176	756293	.	+	.	Parent=PF3D7_0417400;length_added=0
Pf3D7_04_v3	Chappell_et_al_combined_UTRs	3UTR	776604	777060	.	+	.	Parent=PF3D7_0417400;length_added=0
Pf3D7_04_v3	Chappell_et_al_combined_UTRs	3UTR	776801	777199	.	-	.	Parent=PF3D7_0417500;length_added=0
Pf3D7_04_v3	Chappell_et_al_combined_UTRs	5UTR	779425	779987	.	-	.	Parent=PF3D7_0417500;length_added=291
Pf3D7_04_v3	Chappell_et_al_combined_UTRs	3UTR	780243	780249	.	-	.	Parent=PF3D7_0417600;length_added=0
Pf3D7_04_v3	Chappell_et_al_combined_UTRs	5UTR	783247	783375	.	-	.	Parent=PF3D7_0417600;length_added=0
Pf3D7_04_v3	Chappell_et_al_combined_UTRs	3UTR	786700	787242	.	-	.	Parent=PF3D7_0417800;length_added=0
Pf3D7_04_v3	Chappell_et_al_combined_UTRs	5UTR	789343	790000	.	-	.	Parent=PF3D7_0417800;length_added=382
Pf3D7_04_v3	Chappell_et_al_combined_UTRs	5UTR	790709	790723	.	+	.	Parent=PF3D7_0417900;length_added=0
Pf3D7_04_v3	Chappell_et_al_combined_UTRs	3UTR	792986	793086	.	+	.	Parent=PF3D7_0417900;length_added=0
Pf3D7_04_v3	Chappell_et_al_combined_UTRs	5UTR	793749	793826	.	+	.	Parent=PF3D7_0418000;length_added=0
Pf3D7_04_v3	Chappell_et_al_combined_UTRs	3UTR	810071	810923	.	+	.	Parent=PF3D7_0418000;length_added=0
Pf3D7_04_v3	Chappell_et_al_combined_UTRs	3UTR	810171	810994	.	-	.	Parent=PF3D7_0418100;length_added=0
Pf3D7_04_v3	Chappell_et_al_combined_UTRs	5UTR	814643	815760	.	-	.	Parent=PF3D7_0418100;length_added=0
Pf3D7_04_v3	Chappell_et_al_combined_UTRs	5UTR	816141	817399	.	+	.	Parent=PF3D7_0418200;length_added=354
Pf3D7_04_v3	Chappell_et_al_combined_UTRs	3UTR	818690	818999	.	+	.	Parent=PF3D7_0418200;length_added=0
Pf3D7_04_v3	Chappell_et_al_combined_UTRs	3UTR	819175	819361	.	-	.	Parent=PF3D7_0418300;length_added=0
Pf3D7_04_v3	Chappell_et_al_combined_UTRs	5UTR	822341	826740	.	-	.	Parent=PF3D7_0418300;length_added=0
Pf3D7_04_v3	Chappell_et_al_combined_UTRs	5UTR	829728	829962	.	+	.	Parent=PF3D7_0418400;length_added=0
Pf3D7_04_v3	Chappell_et_al_combined_UTRs	3UTR	830595	830676	.	+	.	Parent=PF3D7_0418400;length_added=0
Pf3D7_04_v3	Chappell_et_al_combined_UTRs	3UTR	830766	830988	.	-	.	Parent=PF3D7_0418500;length_added=0
Pf3D7_04_v3	Chappell_et_al_combined_UTRs	5UTR	832429	832555	.	-	.	Parent=PF3D7_0418500;length_added=0
Pf3D7_04_v3	Chappell_et_al_combined_UTRs	5UTR	833620	834393	.	+	.	Parent=PF3D7_0418600;length_added=340
Pf3D7_04_v3	Chappell_et_al_combined_UTRs	3UTR	840430	840678	.	+	.	Parent=PF3D7_0418600;length_added=0
Pf3D7_04_v3	Chappell_et_al_combined_UTRs	5UTR	840757	841195	.	+	.	Parent=PF3D7_0418700;length_added=225
Pf3D7_04_v3	Chappell_et_al_combined_UTRs	3UTR	842906	843217	.	+	.	Parent=PF3D7_0418700;length_added=0
Pf3D7_04_v3	Chappell_et_al_combined_UTRs	5UTR	846888	847230	.	+	.	Parent=PF3D7_0418900;length_added=0
Pf3D7_04_v3	Chappell_et_al_combined_UTRs	3UTR	849060	849541	.	+	.	Parent=PF3D7_0418900;length_added=0
Pf3D7_04_v3	Chappell_et_al_combined_UTRs	5UTR	852453	852509	.	+	.	Parent=PF3D7_0419100;length_added=0
Pf3D7_04_v3	Chappell_et_al_combined_UTRs	3UTR	853567	854447	.	+	.	Parent=PF3D7_0419100;length_added=0
Pf3D7_04_v3	Chappell_et_al_combined_UTRs	3UTR	854488	855897	.	-	.	Parent=PF3D7_0419300;length_added=0
Pf3D7_04_v3	Chappell_et_al_combined_UTRs	5UTR	854493	854878	.	+	.	Parent=PF3D7_0419200;length_added=0
Pf3D7_04_v3	Chappell_et_al_combined_UTRs	3UTR	855290	855667	.	+	.	Parent=PF3D7_0419200;length_added=0
Pf3D7_04_v3	Chappell_et_al_combined_UTRs	5UTR	857050	857207	.	-	.	Parent=PF3D7_0419300;length_added=0
Pf3D7_04_v3	Chappell_et_al_combined_UTRs	5UTR	857875	857997	.	+	.	Parent=PF3D7_0419400;length_added=0
Pf3D7_04_v3	Chappell_et_al_combined_UTRs	3UTR	865958	866312	.	+	.	Parent=PF3D7_0419400;length_added=0
Pf3D7_04_v3	Chappell_et_al_combined_UTRs	3UTR	866388	866500	.	-	.	Parent=PF3D7_0419500;length_added=0
Pf3D7_04_v3	Chappell_et_al_combined_UTRs	5UTR	868112	869784	.	-	.	Parent=PF3D7_0419500;length_added=283
Pf3D7_04_v3	Chappell_et_al_combined_UTRs	5UTR	869788	870736	.	+	.	Parent=PF3D7_0419600;length_added=249
Pf3D7_04_v3	Chappell_et_al_combined_UTRs	3UTR	871874	872102	.	+	.	Parent=PF3D7_0419600;length_added=0
Pf3D7_04_v3	Chappell_et_al_combined_UTRs	5UTR	872600	873137	.	+	.	Parent=PF3D7_0419700;length_added=31
Pf3D7_04_v3	Chappell_et_al_combined_UTRs	3UTR	874116	875321	.	+	.	Parent=PF3D7_0419700;length_added=0
Pf3D7_04_v3	Chappell_et_al_combined_UTRs	3UTR	874705	874810	.	-	.	Parent=PF3D7_0419800;length_added=0
Pf3D7_04_v3	Chappell_et_al_combined_UTRs	5UTR	875522	876464	.	-	.	Parent=PF3D7_0419800;length_added=598
Pf3D7_04_v3	Chappell_et_al_combined_UTRs	5UTR	876213	878021	.	+	.	Parent=PF3D7_0419900;length_added=389
Pf3D7_04_v3	Chappell_et_al_combined_UTRs	3UTR	893867	894383	.	+	.	Parent=PF3D7_0419900;length_added=0
Pf3D7_04_v3	Chappell_et_al_combined_UTRs	3UTR	893948	894611	.	-	.	Parent=PF3D7_0420000;length_added=0
Pf3D7_04_v3	Chappell_et_al_combined_UTRs	5UTR	904725	906047	.	-	.	Parent=PF3D7_0420000;length_added=0
Pf3D7_04_v3	Chappell_et_al_combined_UTRs	5UTR	906263	907055	.	+	.	Parent=PF3D7_0420100;length_added=62
Pf3D7_04_v3	Chappell_et_al_combined_UTRs	3UTR	908802	909398	.	+	.	Parent=PF3D7_0420100;length_added=0
Pf3D7_04_v3	Chappell_et_al_combined_UTRs	5UTR	909409	910186	.	+	.	Parent=PF3D7_0420200;length_added=0
Pf3D7_04_v3	Chappell_et_al_combined_UTRs	3UTR	911972	912119	.	+	.	Parent=PF3D7_0420200;length_added=0
Pf3D7_04_v3	Chappell_et_al_combined_UTRs	5UTR	915895	917989	.	+	.	Parent=PF3D7_0420300;length_added=383
Pf3D7_04_v3	Chappell_et_al_combined_UTRs	3UTR	928412	928649	.	+	.	Parent=PF3D7_0420300;length_added=0
Pf3D7_04_v3	Chappell_et_al_combined_UTRs	5UTR	929219	929339	.	+	.	Parent=PF3D7_0420400;length_added=0
Pf3D7_04_v3	Chappell_et_al_combined_UTRs	3UTR	930141	930280	.	+	.	Parent=PF3D7_0420400;length_added=0
Pf3D7_04_v3	Chappell_et_al_combined_UTRs	3UTR	930314	930403	.	-	.	Parent=PF3D7_0420500;length_added=0
Pf3D7_04_v3	Chappell_et_al_combined_UTRs	5UTR	931609	931842	.	-	.	Parent=PF3D7_0420500;length_added=37
Pf3D7_04_v3	Chappell_et_al_combined_UTRs	5UTR	932373	932462	.	+	.	Parent=PF3D7_0420600;length_added=0
Pf3D7_04_v3	Chappell_et_al_combined_UTRs	3UTR	934245	934499	.	+	.	Parent=PF3D7_0420600;length_added=0
Pf3D7_04_v3	Chappell_et_al_combined_UTRs	5UTR	997886	998646	.	+	.	Parent=PF3D7_0422000;length_added=591
Pf3D7_04_v3	Chappell_et_al_combined_UTRs	3UTR	1000186	1000908	.	+	.	Parent=PF3D7_0422000;length_added=0
Pf3D7_04_v3	Chappell_et_al_combined_UTRs	5UTR	1001207	1001612	.	+	.	Parent=PF3D7_0422100;length_added=137
Pf3D7_04_v3	Chappell_et_al_combined_UTRs	3UTR	1002771	1003506	.	+	.	Parent=PF3D7_0422100;length_added=0
Pf3D7_04_v3	Chappell_et_al_combined_UTRs	3UTR	1003768	1004461	.	-	.	Parent=PF3D7_0422200;length_added=0
Pf3D7_04_v3	Chappell_et_al_combined_UTRs	5UTR	1017248	1018837	.	-	.	Parent=PF3D7_0422200;length_added=0
Pf3D7_04_v3	Chappell_et_al_combined_UTRs	5UTR	1020961	1022486	.	+	.	Parent=PF3D7_0422300;length_added=949
Pf3D7_04_v3	Chappell_et_al_combined_UTRs	3UTR	1024167	1025057	.	+	.	Parent=PF3D7_0422300;length_added=0
Pf3D7_04_v3	Chappell_et_al_combined_UTRs	5UTR	1025510	1026647	.	+	.	Parent=PF3D7_0422400;length_added=935
Pf3D7_04_v3	Chappell_et_al_combined_UTRs	3UTR	1027400	1027735	.	+	.	Parent=PF3D7_0422400;length_added=0
Pf3D7_04_v3	Chappell_et_al_combined_UTRs	5UTR	1029062	1029328	.	+	.	Parent=PF3D7_0422500;length_added=0
Pf3D7_04_v3	Chappell_et_al_combined_UTRs	3UTR	1037954	1038336	.	+	.	Parent=PF3D7_0422500;length_added=0
Pf3D7_04_v3	Chappell_et_al_combined_UTRs	3UTR	1038409	1038696	.	-	.	Parent=PF3D7_0422600;length_added=0
Pf3D7_04_v3	Chappell_et_al_combined_UTRs	5UTR	1039120	1039295	.	-	.	Parent=PF3D7_0422600;length_added=0
Pf3D7_04_v3	Chappell_et_al_combined_UTRs	5UTR	1039634	1040469	.	+	.	Parent=PF3D7_0422700;length_added=0
Pf3D7_04_v3	Chappell_et_al_combined_UTRs	3UTR	1041643	1041812	.	+	.	Parent=PF3D7_0422700;length_added=0
Pf3D7_04_v3	Chappell_et_al_combined_UTRs	5UTR	1045301	1045380	.	+	.	Parent=PF3D7_0422900;length_added=0
Pf3D7_04_v3	Chappell_et_al_combined_UTRs	3UTR	1046697	1046988	.	+	.	Parent=PF3D7_0422900;length_added=0
Pf3D7_04_v3	Chappell_et_al_combined_UTRs	5UTR	1047470	1047695	.	+	.	Parent=PF3D7_0423000;length_added=0
Pf3D7_04_v3	Chappell_et_al_combined_UTRs	3UTR	1048479	1048843	.	+	.	Parent=PF3D7_0423000;length_added=0
Pf3D7_04_v3	Chappell_et_al_combined_UTRs	3UTR	1048879	1049269	.	-	.	Parent=PF3D7_0423100;length_added=0
Pf3D7_04_v3	Chappell_et_al_combined_UTRs	5UTR	1049895	1050294	.	-	.	Parent=PF3D7_0423100;length_added=220
Pf3D7_04_v3	Chappell_et_al_combined_UTRs	5UTR	1050249	1050406	.	+	.	Parent=PF3D7_0423200;length_added=93
Pf3D7_04_v3	Chappell_et_al_combined_UTRs	3UTR	1050975	1051258	.	+	.	Parent=PF3D7_0423200;length_added=0
Pf3D7_04_v3	Chappell_et_al_combined_UTRs	3UTR	1051095	1051575	.	-	.	Parent=PF3D7_0423300;length_added=0
Pf3D7_04_v3	Chappell_et_al_combined_UTRs	5UTR	1053007	1053352	.	-	.	Parent=PF3D7_0423300;length_added=0
Pf3D7_04_v3	Chappell_et_al_combined_UTRs	5UTR	1055314	1055664	.	+	.	Parent=PF3D7_0423400;length_added=24
Pf3D7_04_v3	Chappell_et_al_combined_UTRs	3UTR	1056319	1056674	.	+	.	Parent=PF3D7_0423400;length_added=0
Pf3D7_04_v3	Chappell_et_al_combined_UTRs	5UTR	1058888	1058996	.	+	.	Parent=PF3D7_0423500;length_added=0
Pf3D7_04_v3	Chappell_et_al_combined_UTRs	3UTR	1060552	1061603	.	+	.	Parent=PF3D7_0423500;length_added=0
Pf3D7_04_v3	Chappell_et_al_combined_UTRs	3UTR	1061719	1061789	.	-	.	Parent=PF3D7_0423600;length_added=0
Pf3D7_04_v3	Chappell_et_al_combined_UTRs	5UTR	1066629	1067023	.	-	.	Parent=PF3D7_0423600;length_added=0
Pf3D7_04_v3	Chappell_et_al_combined_UTRs	3UTR	1069829	1071434	.	-	.	Parent=PF3D7_0423700;length_added=0
Pf3D7_04_v3	Chappell_et_al_combined_UTRs	5UTR	1071846	1072039	.	-	.	Parent=PF3D7_0423700;length_added=106
Pf3D7_04_v3	Chappell_et_al_combined_UTRs	5UTR	1075910	1076346	.	+	.	Parent=PF3D7_0423800;length_added=64
Pf3D7_04_v3	Chappell_et_al_combined_UTRs	3UTR	1077535	1077829	.	+	.	Parent=PF3D7_0423800;length_added=0
Pf3D7_04_v3	Chappell_et_al_combined_UTRs	3UTR	1077575	1077925	.	-	.	Parent=PF3D7_0423900;length_added=0
Pf3D7_04_v3	Chappell_et_al_combined_UTRs	5UTR	1078489	1078515	.	-	.	Parent=PF3D7_0423900;length_added=0
Pf3D7_04_v3	Chappell_et_al_combined_UTRs	5UTR	1080176	1080958	.	+	.	Parent=PF3D7_0424000;length_added=9
Pf3D7_04_v3	Chappell_et_al_combined_UTRs	3UTR	1082005	1082362	.	-	.	Parent=PF3D7_0424100;length_added=0
Pf3D7_04_v3	Chappell_et_al_combined_UTRs	3UTR	1082190	1082321	.	+	.	Parent=PF3D7_0424000;length_added=0
Pf3D7_04_v3	Chappell_et_al_combined_UTRs	5UTR	1084151	1084464	.	-	.	Parent=PF3D7_0424100;length_added=0
Pf3D7_04_v3	Chappell_et_al_combined_UTRs	3UTR	1085641	1085978	.	-	.	Parent=PF3D7_0424200;length_added=0
Pf3D7_04_v3	Chappell_et_al_combined_UTRs	5UTR	1091278	1091369	.	-	.	Parent=PF3D7_0424200;length_added=0
Pf3D7_04_v3	Chappell_et_al_combined_UTRs	5UTR	1099303	1099810	.	+	.	Parent=PF3D7_0424400;length_added=0
Pf3D7_04_v3	Chappell_et_al_combined_UTRs	3UTR	1107112	1107445	.	+	.	Parent=PF3D7_0424400;length_added=0
Pf3D7_04_v3	Chappell_et_al_combined_UTRs	5UTR	1108275	1110059	.	+	.	Parent=PF3D7_0424500;length_added=45
Pf3D7_04_v3	Chappell_et_al_combined_UTRs	3UTR	1112294	1112724	.	+	.	Parent=PF3D7_0424500;length_added=0
Pf3D7_04_v3	Chappell_et_al_combined_UTRs	3UTR	1112736	1113344	.	-	.	Parent=PF3D7_0424600;length_added=0
Pf3D7_04_v3	Chappell_et_al_combined_UTRs	5UTR	1114487	1117250	.	-	.	Parent=PF3D7_0424600;length_added=2065
Pf3D7_04_v3	Chappell_et_al_combined_UTRs	5UTR	1115896	1118429	.	+	.	Parent=PF3D7_0424700;length_added=2056
Pf3D7_04_v3	Chappell_et_al_combined_UTRs	3UTR	1122415	1123289	.	+	.	Parent=PF3D7_0424700;length_added=0
Pf3D7_04_v3	Chappell_et_al_combined_UTRs	5UTR	1123975	1123985	.	+	.	Parent=PF3D7_0424800;length_added=0
Pf3D7_04_v3	Chappell_et_al_combined_UTRs	3UTR	1125005	1125348	.	+	.	Parent=PF3D7_0424800;length_added=0
Pf3D7_04_v3	Chappell_et_al_combined_UTRs	5UTR	1127257	1127778	.	+	.	Parent=PF3D7_0424900;length_added=146
Pf3D7_04_v3	Chappell_et_al_combined_UTRs	3UTR	1128803	1129353	.	+	.	Parent=PF3D7_0424900;length_added=0
Pf3D7_04_v3	Chappell_et_al_combined_UTRs	3UTR	1132895	1134414	.	-	.	Parent=PF3D7_0425100;length_added=0
Pf3D7_04_v3	Chappell_et_al_combined_UTRs	5UTR	1135176	1135394	.	-	.	Parent=PF3D7_0425100;length_added=30
Pf3D7_04_v3	Chappell_et_al_combined_UTRs	5UTR	1136443	1136585	.	+	.	Parent=PF3D7_0425200;length_added=0
Pf3D7_04_v3	Chappell_et_al_combined_UTRs	3UTR	1137386	1137793	.	+	.	Parent=PF3D7_0425200;length_added=0
Pf3D7_04_v3	Chappell_et_al_combined_UTRs	5UTR	1169521	1169979	.	+	.	Parent=PF3D7_0425900;length_added=254
Pf3D7_04_v3	Chappell_et_al_combined_UTRs	3UTR	1171185	1171286	.	+	.	Parent=PF3D7_0425900;length_added=0
Pf3D7_05_v3	Chappell_et_al_combined_UTRs	3UTR	42114	43326	.	-	.	Parent=PF3D7_0500800;length_added=0
Pf3D7_05_v3	Chappell_et_al_combined_UTRs	5UTR	47762	48258	.	-	.	Parent=PF3D7_0500800;length_added=75
Pf3D7_05_v3	Chappell_et_al_combined_UTRs	3UTR	50081	50421	.	-	.	Parent=PF3D7_0500900;length_added=0
Pf3D7_05_v3	Chappell_et_al_combined_UTRs	5UTR	52511	52576	.	-	.	Parent=PF3D7_0500900;length_added=0
Pf3D7_05_v3	Chappell_et_al_combined_UTRs	5UTR	55122	55840	.	+	.	Parent=PF3D7_0501000;length_added=204
Pf3D7_05_v3	Chappell_et_al_combined_UTRs	3UTR	56873	57159	.	+	.	Parent=PF3D7_0501000;length_added=0
Pf3D7_05_v3	Chappell_et_al_combined_UTRs	3UTR	57729	58036	.	-	.	Parent=PF3D7_0501100;length_added=0
Pf3D7_05_v3	Chappell_et_al_combined_UTRs	5UTR	59727	62476	.	-	.	Parent=PF3D7_0501100;length_added=1926
Pf3D7_05_v3	Chappell_et_al_combined_UTRs	5UTR	63225	64064	.	+	.	Parent=PF3D7_0501200;length_added=176
Pf3D7_05_v3	Chappell_et_al_combined_UTRs	3UTR	65490	66292	.	+	.	Parent=PF3D7_0501200;length_added=0
Pf3D7_05_v3	Chappell_et_al_combined_UTRs	5UTR	67224	68929	.	+	.	Parent=PF3D7_0501300;length_added=749
Pf3D7_05_v3	Chappell_et_al_combined_UTRs	3UTR	70114	70944	.	+	.	Parent=PF3D7_0501300;length_added=0
Pf3D7_05_v3	Chappell_et_al_combined_UTRs	5UTR	73163	74508	.	+	.	Parent=PF3D7_0501400;length_added=470
Pf3D7_05_v3	Chappell_et_al_combined_UTRs	3UTR	79843	80813	.	+	.	Parent=PF3D7_0501400;length_added=0
Pf3D7_05_v3	Chappell_et_al_combined_UTRs	3UTR	80570	81133	.	-	.	Parent=PF3D7_0501500;length_added=0
Pf3D7_05_v3	Chappell_et_al_combined_UTRs	5UTR	82337	82763	.	-	.	Parent=PF3D7_0501500;length_added=134
Pf3D7_05_v3	Chappell_et_al_combined_UTRs	3UTR	83760	84040	.	-	.	Parent=PF3D7_0501600;length_added=0
Pf3D7_05_v3	Chappell_et_al_combined_UTRs	5UTR	85238	85512	.	-	.	Parent=PF3D7_0501600;length_added=14
Pf3D7_05_v3	Chappell_et_al_combined_UTRs	5UTR	90735	91360	.	+	.	Parent=PF3D7_0501800;length_added=89
Pf3D7_05_v3	Chappell_et_al_combined_UTRs	3UTR	94592	95257	.	+	.	Parent=PF3D7_0501800;length_added=0
Pf3D7_05_v3	Chappell_et_al_combined_UTRs	3UTR	94808	95160	.	-	.	Parent=PF3D7_0501900;length_added=0
Pf3D7_05_v3	Chappell_et_al_combined_UTRs	5UTR	96634	97116	.	-	.	Parent=PF3D7_0501900;length_added=318
Pf3D7_05_v3	Chappell_et_al_combined_UTRs	5UTR	97199	97656	.	+	.	Parent=PF3D7_0502000;length_added=90
Pf3D7_05_v3	Chappell_et_al_combined_UTRs	3UTR	101346	102192	.	-	.	Parent=PF3D7_0502100;length_added=0
Pf3D7_05_v3	Chappell_et_al_combined_UTRs	3UTR	101896	102279	.	+	.	Parent=PF3D7_0502000;length_added=0
Pf3D7_05_v3	Chappell_et_al_combined_UTRs	5UTR	102898	103488	.	-	.	Parent=PF3D7_0502100;length_added=99
Pf3D7_05_v3	Chappell_et_al_combined_UTRs	5UTR	104000	104255	.	+	.	Parent=PF3D7_0502200;length_added=0
Pf3D7_05_v3	Chappell_et_al_combined_UTRs	3UTR	105738	106727	.	+	.	Parent=PF3D7_0502200;length_added=0
Pf3D7_05_v3	Chappell_et_al_combined_UTRs	3UTR	106583	107074	.	-	.	Parent=PF3D7_0502300;length_added=0
Pf3D7_05_v3	Chappell_et_al_combined_UTRs	5UTR	107939	108202	.	-	.	Parent=PF3D7_0502300;length_added=0
Pf3D7_05_v3	Chappell_et_al_combined_UTRs	3UTR	109846	109897	.	-	.	Parent=PF3D7_0502400;length_added=0
Pf3D7_05_v3	Chappell_et_al_combined_UTRs	5UTR	111692	112484	.	-	.	Parent=PF3D7_0502400;length_added=270
Pf3D7_05_v3	Chappell_et_al_combined_UTRs	3UTR	116198	116450	.	-	.	Parent=PF3D7_0502600;length_added=0
Pf3D7_05_v3	Chappell_et_al_combined_UTRs	5UTR	119970	120058	.	-	.	Parent=PF3D7_0502600;length_added=0
Pf3D7_05_v3	Chappell_et_al_combined_UTRs	3UTR	120060	120106	.	-	.	Parent=PF3D7_0502700;length_added=0
Pf3D7_05_v3	Chappell_et_al_combined_UTRs	5UTR	121456	121732	.	-	.	Parent=PF3D7_0502700;length_added=0
Pf3D7_05_v3	Chappell_et_al_combined_UTRs	5UTR	122377	122448	.	+	.	Parent=PF3D7_0502800;length_added=0
Pf3D7_05_v3	Chappell_et_al_combined_UTRs	3UTR	122863	123300	.	+	.	Parent=PF3D7_0502800;length_added=0
Pf3D7_05_v3	Chappell_et_al_combined_UTRs	3UTR	122938	123331	.	-	.	Parent=PF3D7_0502900;length_added=0
Pf3D7_05_v3	Chappell_et_al_combined_UTRs	5UTR	123905	124276	.	-	.	Parent=PF3D7_0502900;length_added=58
Pf3D7_05_v3	Chappell_et_al_combined_UTRs	5UTR	125012	125115	.	+	.	Parent=PF3D7_0503000;length_added=0
Pf3D7_05_v3	Chappell_et_al_combined_UTRs	3UTR	126515	126861	.	+	.	Parent=PF3D7_0503000;length_added=0
Pf3D7_05_v3	Chappell_et_al_combined_UTRs	3UTR	126662	127063	.	-	.	Parent=PF3D7_0503100;length_added=0
Pf3D7_05_v3	Chappell_et_al_combined_UTRs	5UTR	128678	128917	.	-	.	Parent=PF3D7_0503100;length_added=43
Pf3D7_05_v3	Chappell_et_al_combined_UTRs	5UTR	130209	130452	.	+	.	Parent=PF3D7_0503200;length_added=0
Pf3D7_05_v3	Chappell_et_al_combined_UTRs	3UTR	133393	133825	.	+	.	Parent=PF3D7_0503200;length_added=0
Pf3D7_05_v3	Chappell_et_al_combined_UTRs	3UTR	134119	135003	.	-	.	Parent=PF3D7_0503300;length_added=0
Pf3D7_05_v3	Chappell_et_al_combined_UTRs	5UTR	135931	137344	.	-	.	Parent=PF3D7_0503300;length_added=213
Pf3D7_05_v3	Chappell_et_al_combined_UTRs	5UTR	139481	140709	.	+	.	Parent=PF3D7_0503400;length_added=981
Pf3D7_05_v3	Chappell_et_al_combined_UTRs	3UTR	141472	142206	.	+	.	Parent=PF3D7_0503400;length_added=0
Pf3D7_05_v3	Chappell_et_al_combined_UTRs	3UTR	142470	142870	.	-	.	Parent=PF3D7_0503500;length_added=0
Pf3D7_05_v3	Chappell_et_al_combined_UTRs	5UTR	145424	145987	.	-	.	Parent=PF3D7_0503500;length_added=0
Pf3D7_05_v3	Chappell_et_al_combined_UTRs	3UTR	146352	146638	.	-	.	Parent=PF3D7_0503600;length_added=0
Pf3D7_05_v3	Chappell_et_al_combined_UTRs	5UTR	150132	150733	.	-	.	Parent=PF3D7_0503600;length_added=163
Pf3D7_05_v3	Chappell_et_al_combined_UTRs	3UTR	151316	151421	.	-	.	Parent=PF3D7_0503800;length_added=0
Pf3D7_05_v3	Chappell_et_al_combined_UTRs	5UTR	152385	153014	.	-	.	Parent=PF3D7_0503800;length_added=331
Pf3D7_05_v3	Chappell_et_al_combined_UTRs	3UTR	153455	153888	.	-	.	Parent=PF3D7_0503900;length_added=0
Pf3D7_05_v3	Chappell_et_al_combined_UTRs	5UTR	156058	156762	.	-	.	Parent=PF3D7_0503900;length_added=0
Pf3D7_05_v3	Chappell_et_al_combined_UTRs	5UTR	157065	157624	.	+	.	Parent=PF3D7_0504000;length_added=69
Pf3D7_05_v3	Chappell_et_al_combined_UTRs	3UTR	164969	165442	.	+	.	Parent=PF3D7_0504000;length_added=0
Pf3D7_05_v3	Chappell_et_al_combined_UTRs	3UTR	165089	165649	.	-	.	Parent=PF3D7_0504100;length_added=0
Pf3D7_05_v3	Chappell_et_al_combined_UTRs	5UTR	166643	166846	.	-	.	Parent=PF3D7_0504100;length_added=0
Pf3D7_05_v3	Chappell_et_al_combined_UTRs	5UTR	167258	167648	.	+	.	Parent=PF3D7_0504200;length_added=31
Pf3D7_05_v3	Chappell_et_al_combined_UTRs	3UTR	169503	169809	.	+	.	Parent=PF3D7_0504200;length_added=0
Pf3D7_05_v3	Chappell_et_al_combined_UTRs	3UTR	169539	169548	.	-	.	Parent=PF3D7_0504300;length_added=0
Pf3D7_05_v3	Chappell_et_al_combined_UTRs	5UTR	170591	170888	.	-	.	Parent=PF3D7_0504300;length_added=0
Pf3D7_05_v3	Chappell_et_al_combined_UTRs	5UTR	172042	172149	.	+	.	Parent=PF3D7_0504400;length_added=0
Pf3D7_05_v3	Chappell_et_al_combined_UTRs	3UTR	174418	174574	.	+	.	Parent=PF3D7_0504400;length_added=0
Pf3D7_05_v3	Chappell_et_al_combined_UTRs	5UTR	174882	174988	.	+	.	Parent=PF3D7_0504500;length_added=8
Pf3D7_05_v3	Chappell_et_al_combined_UTRs	3UTR	176434	176765	.	+	.	Parent=PF3D7_0504500;length_added=0
Pf3D7_05_v3	Chappell_et_al_combined_UTRs	5UTR	177390	177409	.	+	.	Parent=PF3D7_0504600;length_added=0
Pf3D7_05_v3	Chappell_et_al_combined_UTRs	3UTR	178556	179177	.	+	.	Parent=PF3D7_0504600;length_added=0
Pf3D7_05_v3	Chappell_et_al_combined_UTRs	5UTR	179898	180420	.	+	.	Parent=PF3D7_0504700;length_added=0
Pf3D7_05_v3	Chappell_et_al_combined_UTRs	3UTR	187471	187747	.	+	.	Parent=PF3D7_0504700;length_added=0
Pf3D7_05_v3	Chappell_et_al_combined_UTRs	3UTR	187586	187812	.	-	.	Parent=PF3D7_0504800;length_added=0
Pf3D7_05_v3	Chappell_et_al_combined_UTRs	5UTR	204733	205020	.	-	.	Parent=PF3D7_0504800;length_added=0
Pf3D7_05_v3	Chappell_et_al_combined_UTRs	5UTR	206397	206449	.	+	.	Parent=PF3D7_0504900;length_added=0
Pf3D7_05_v3	Chappell_et_al_combined_UTRs	3UTR	208376	208680	.	+	.	Parent=PF3D7_0504900;length_added=0
Pf3D7_05_v3	Chappell_et_al_combined_UTRs	3UTR	208676	209061	.	-	.	Parent=PF3D7_0505000;length_added=0
Pf3D7_05_v3	Chappell_et_al_combined_UTRs	5UTR	218190	219273	.	-	.	Parent=PF3D7_0505000;length_added=80
Pf3D7_05_v3	Chappell_et_al_combined_UTRs	5UTR	219562	220838	.	+	.	Parent=PF3D7_0505100;length_added=0
Pf3D7_05_v3	Chappell_et_al_combined_UTRs	3UTR	229254	230001	.	+	.	Parent=PF3D7_0505100;length_added=0
Pf3D7_05_v3	Chappell_et_al_combined_UTRs	5UTR	230206	230694	.	+	.	Parent=PF3D7_0505200;length_added=0
Pf3D7_05_v3	Chappell_et_al_combined_UTRs	3UTR	232393	232507	.	+	.	Parent=PF3D7_0505200;length_added=0
Pf3D7_05_v3	Chappell_et_al_combined_UTRs	5UTR	233139	233814	.	+	.	Parent=PF3D7_0505300;length_added=0
Pf3D7_05_v3	Chappell_et_al_combined_UTRs	3UTR	235651	235836	.	+	.	Parent=PF3D7_0505300;length_added=0
Pf3D7_05_v3	Chappell_et_al_combined_UTRs	3UTR	235735	236142	.	-	.	Parent=PF3D7_0505400;length_added=0
Pf3D7_05_v3	Chappell_et_al_combined_UTRs	5UTR	238366	238864	.	-	.	Parent=PF3D7_0505400;length_added=107
Pf3D7_05_v3	Chappell_et_al_combined_UTRs	3UTR	238878	239455	.	-	.	Parent=PF3D7_0505500;length_added=0
Pf3D7_05_v3	Chappell_et_al_combined_UTRs	5UTR	243881	243954	.	-	.	Parent=PF3D7_0505500;length_added=0
Pf3D7_05_v3	Chappell_et_al_combined_UTRs	5UTR	245653	245932	.	+	.	Parent=PF3D7_0505600;length_added=67
Pf3D7_05_v3	Chappell_et_al_combined_UTRs	3UTR	246935	247093	.	+	.	Parent=PF3D7_0505600;length_added=0
Pf3D7_05_v3	Chappell_et_al_combined_UTRs	3UTR	247142	247800	.	-	.	Parent=PF3D7_0505700;length_added=0
Pf3D7_05_v3	Chappell_et_al_combined_UTRs	5UTR	250576	250905	.	-	.	Parent=PF3D7_0505700;length_added=10
Pf3D7_05_v3	Chappell_et_al_combined_UTRs	3UTR	251337	252046	.	-	.	Parent=PF3D7_0505800;length_added=0
Pf3D7_05_v3	Chappell_et_al_combined_UTRs	5UTR	252607	253815	.	-	.	Parent=PF3D7_0505800;length_added=0
Pf3D7_05_v3	Chappell_et_al_combined_UTRs	3UTR	254058	254472	.	-	.	Parent=PF3D7_0505900;length_added=0
Pf3D7_05_v3	Chappell_et_al_combined_UTRs	5UTR	255518	256048	.	-	.	Parent=PF3D7_0505900;length_added=282
Pf3D7_05_v3	Chappell_et_al_combined_UTRs	5UTR	256063	256224	.	+	.	Parent=PF3D7_0506000;length_added=0
Pf3D7_05_v3	Chappell_et_al_combined_UTRs	3UTR	256330	257747	.	-	.	Parent=PF3D7_0506100;length_added=0
Pf3D7_05_v3	Chappell_et_al_combined_UTRs	3UTR	257379	257694	.	+	.	Parent=PF3D7_0506000;length_added=0
Pf3D7_05_v3	Chappell_et_al_combined_UTRs	5UTR	258832	259207	.	-	.	Parent=PF3D7_0506100;length_added=31
Pf3D7_05_v3	Chappell_et_al_combined_UTRs	5UTR	259462	259763	.	+	.	Parent=PF3D7_0506200;length_added=0
Pf3D7_05_v3	Chappell_et_al_combined_UTRs	3UTR	260639	260960	.	-	.	Parent=PF3D7_0506300;length_added=0
Pf3D7_05_v3	Chappell_et_al_combined_UTRs	3UTR	260748	260835	.	+	.	Parent=PF3D7_0506200;length_added=0
Pf3D7_05_v3	Chappell_et_al_combined_UTRs	5UTR	262185	262284	.	-	.	Parent=PF3D7_0506300;length_added=0
Pf3D7_05_v3	Chappell_et_al_combined_UTRs	5UTR	264456	265594	.	+	.	Parent=PF3D7_0506500;length_added=826
Pf3D7_05_v3	Chappell_et_al_combined_UTRs	5UTR	280493	280885	.	+	.	Parent=PF3D7_0506700;length_added=0
Pf3D7_05_v3	Chappell_et_al_combined_UTRs	3UTR	283346	283639	.	+	.	Parent=PF3D7_0506700;length_added=0
Pf3D7_05_v3	Chappell_et_al_combined_UTRs	5UTR	283669	284690	.	+	.	Parent=PF3D7_0506800;length_added=0
Pf3D7_05_v3	Chappell_et_al_combined_UTRs	3UTR	288024	288351	.	+	.	Parent=PF3D7_0506800;length_added=0
Pf3D7_05_v3	Chappell_et_al_combined_UTRs	3UTR	288024	288775	.	-	.	Parent=PF3D7_0506900;length_added=0
Pf3D7_05_v3	Chappell_et_al_combined_UTRs	5UTR	291056	291540	.	-	.	Parent=PF3D7_0506900;length_added=0
Pf3D7_05_v3	Chappell_et_al_combined_UTRs	3UTR	292305	292695	.	-	.	Parent=PF3D7_0507000;length_added=0
Pf3D7_05_v3	Chappell_et_al_combined_UTRs	5UTR	293475	294463	.	-	.	Parent=PF3D7_0507000;length_added=759
Pf3D7_05_v3	Chappell_et_al_combined_UTRs	3UTR	294476	294667	.	-	.	Parent=PF3D7_0507100;length_added=0
Pf3D7_05_v3	Chappell_et_al_combined_UTRs	5UTR	295904	297505	.	-	.	Parent=PF3D7_0507100;length_added=825
Pf3D7_05_v3	Chappell_et_al_combined_UTRs	3UTR	298070	298426	.	-	.	Parent=PF3D7_0507200;length_added=0
Pf3D7_05_v3	Chappell_et_al_combined_UTRs	5UTR	300737	301000	.	-	.	Parent=PF3D7_0507200;length_added=0
Pf3D7_05_v3	Chappell_et_al_combined_UTRs	3UTR	301508	301929	.	-	.	Parent=PF3D7_0507300;length_added=0
Pf3D7_05_v3	Chappell_et_al_combined_UTRs	5UTR	304612	305191	.	-	.	Parent=PF3D7_0507300;length_added=0
Pf3D7_05_v3	Chappell_et_al_combined_UTRs	3UTR	305282	305960	.	-	.	Parent=PF3D7_0507400;length_added=0
Pf3D7_05_v3	Chappell_et_al_combined_UTRs	5UTR	306423	306963	.	-	.	Parent=PF3D7_0507400;length_added=517
Pf3D7_05_v3	Chappell_et_al_combined_UTRs	3UTR	307090	307489	.	-	.	Parent=PF3D7_0507500;length_added=0
Pf3D7_05_v3	Chappell_et_al_combined_UTRs	5UTR	309557	310120	.	-	.	Parent=PF3D7_0507500;length_added=0
Pf3D7_05_v3	Chappell_et_al_combined_UTRs	5UTR	311816	313198	.	+	.	Parent=PF3D7_0507600;length_added=0
Pf3D7_05_v3	Chappell_et_al_combined_UTRs	3UTR	315158	315368	.	+	.	Parent=PF3D7_0507600;length_added=0
Pf3D7_05_v3	Chappell_et_al_combined_UTRs	3UTR	316610	316765	.	-	.	Parent=PF3D7_0507700;length_added=0
Pf3D7_05_v3	Chappell_et_al_combined_UTRs	5UTR	318362	319032	.	-	.	Parent=PF3D7_0507700;length_added=280
Pf3D7_05_v3	Chappell_et_al_combined_UTRs	5UTR	320839	322238	.	+	.	Parent=PF3D7_0507800;length_added=481
Pf3D7_05_v3	Chappell_et_al_combined_UTRs	3UTR	326823	327413	.	+	.	Parent=PF3D7_0507800;length_added=0
Pf3D7_05_v3	Chappell_et_al_combined_UTRs	3UTR	328346	328665	.	-	.	Parent=PF3D7_0508000;length_added=0
Pf3D7_05_v3	Chappell_et_al_combined_UTRs	5UTR	329716	330436	.	-	.	Parent=PF3D7_0508000;length_added=3
Pf3D7_05_v3	Chappell_et_al_combined_UTRs	5UTR	331618	331679	.	+	.	Parent=PF3D7_0508100;length_added=0
Pf3D7_05_v3	Chappell_et_al_combined_UTRs	3UTR	336705	337242	.	+	.	Parent=PF3D7_0508100;length_added=0
Pf3D7_05_v3	Chappell_et_al_combined_UTRs	3UTR	336882	337425	.	-	.	Parent=PF3D7_0508200;length_added=0
Pf3D7_05_v3	Chappell_et_al_combined_UTRs	5UTR	339026	340121	.	-	.	Parent=PF3D7_0508200;length_added=173
Pf3D7_05_v3	Chappell_et_al_combined_UTRs	5UTR	340652	342204	.	+	.	Parent=PF3D7_0508300;length_added=1019
Pf3D7_05_v3	Chappell_et_al_combined_UTRs	3UTR	343234	344452	.	+	.	Parent=PF3D7_0508300;length_added=0
Pf3D7_05_v3	Chappell_et_al_combined_UTRs	3UTR	346728	347218	.	-	.	Parent=PF3D7_0508500;length_added=0
Pf3D7_05_v3	Chappell_et_al_combined_UTRs	5UTR	355040	355169	.	-	.	Parent=PF3D7_0508500;length_added=0
Pf3D7_05_v3	Chappell_et_al_combined_UTRs	5UTR	355948	356221	.	+	.	Parent=PF3D7_0508600;length_added=0
Pf3D7_05_v3	Chappell_et_al_combined_UTRs	3UTR	357011	357049	.	+	.	Parent=PF3D7_0508600;length_added=0
Pf3D7_05_v3	Chappell_et_al_combined_UTRs	5UTR	358035	358260	.	+	.	Parent=PF3D7_0508700;length_added=0
Pf3D7_05_v3	Chappell_et_al_combined_UTRs	3UTR	362734	362825	.	+	.	Parent=PF3D7_0508700;length_added=0
Pf3D7_05_v3	Chappell_et_al_combined_UTRs	3UTR	362856	363587	.	-	.	Parent=PF3D7_0508800;length_added=0
Pf3D7_05_v3	Chappell_et_al_combined_UTRs	5UTR	364443	365744	.	-	.	Parent=PF3D7_0508800;length_added=0
Pf3D7_05_v3	Chappell_et_al_combined_UTRs	5UTR	366627	367021	.	+	.	Parent=PF3D7_0508900;length_added=0
Pf3D7_05_v3	Chappell_et_al_combined_UTRs	3UTR	376427	376779	.	+	.	Parent=PF3D7_0508900;length_added=0
Pf3D7_05_v3	Chappell_et_al_combined_UTRs	3UTR	376542	376854	.	-	.	Parent=PF3D7_0509000;length_added=0
Pf3D7_05_v3	Chappell_et_al_combined_UTRs	5UTR	378453	379117	.	-	.	Parent=PF3D7_0509000;length_added=512
Pf3D7_05_v3	Chappell_et_al_combined_UTRs	5UTR	380595	381076	.	+	.	Parent=PF3D7_0509100;length_added=0
Pf3D7_05_v3	Chappell_et_al_combined_UTRs	3UTR	386204	386806	.	+	.	Parent=PF3D7_0509100;length_added=0
Pf3D7_05_v3	Chappell_et_al_combined_UTRs	3UTR	388184	388695	.	-	.	Parent=PF3D7_0509300;length_added=0
Pf3D7_05_v3	Chappell_et_al_combined_UTRs	5UTR	389192	389809	.	-	.	Parent=PF3D7_0509300;length_added=0
Pf3D7_05_v3	Chappell_et_al_combined_UTRs	3UTR	389815	389913	.	-	.	Parent=PF3D7_0509400;length_added=0
Pf3D7_05_v3	Chappell_et_al_combined_UTRs	5UTR	398998	399902	.	-	.	Parent=PF3D7_0509400;length_added=182
Pf3D7_05_v3	Chappell_et_al_combined_UTRs	5UTR	401124	401436	.	+	.	Parent=PF3D7_0509500;length_added=1
Pf3D7_05_v3	Chappell_et_al_combined_UTRs	5UTR	402908	403341	.	+	.	Parent=PF3D7_0509600;length_added=222
Pf3D7_05_v3	Chappell_et_al_combined_UTRs	3UTR	405643	405758	.	+	.	Parent=PF3D7_0509600;length_added=0
Pf3D7_05_v3	Chappell_et_al_combined_UTRs	5UTR	409403	410267	.	+	.	Parent=PF3D7_0509800;length_added=100
Pf3D7_05_v3	Chappell_et_al_combined_UTRs	3UTR	415309	415758	.	+	.	Parent=PF3D7_0509800;length_added=0
Pf3D7_05_v3	Chappell_et_al_combined_UTRs	5UTR	415972	416364	.	+	.	Parent=PF3D7_0509900;length_added=0
Pf3D7_05_v3	Chappell_et_al_combined_UTRs	3UTR	417310	417680	.	+	.	Parent=PF3D7_0509900;length_added=0
Pf3D7_05_v3	Chappell_et_al_combined_UTRs	5UTR	417823	418135	.	+	.	Parent=PF3D7_0510000;length_added=0
Pf3D7_05_v3	Chappell_et_al_combined_UTRs	3UTR	421426	422380	.	+	.	Parent=PF3D7_0510000;length_added=0
Pf3D7_05_v3	Chappell_et_al_combined_UTRs	3UTR	421563	422745	.	-	.	Parent=PF3D7_0510100;length_added=0
Pf3D7_05_v3	Chappell_et_al_combined_UTRs	5UTR	430354	431426	.	-	.	Parent=PF3D7_0510100;length_added=0
Pf3D7_05_v3	Chappell_et_al_combined_UTRs	5UTR	436017	437494	.	+	.	Parent=PF3D7_0510200;length_added=1236
Pf3D7_05_v3	Chappell_et_al_combined_UTRs	3UTR	439739	439924	.	+	.	Parent=PF3D7_0510200;length_added=0
Pf3D7_05_v3	Chappell_et_al_combined_UTRs	3UTR	440724	440778	.	-	.	Parent=PF3D7_0510300;length_added=0
Pf3D7_05_v3	Chappell_et_al_combined_UTRs	5UTR	441880	442007	.	-	.	Parent=PF3D7_0510300;length_added=0
Pf3D7_05_v3	Chappell_et_al_combined_UTRs	5UTR	443533	444259	.	+	.	Parent=PF3D7_0510400;length_added=360
Pf3D7_05_v3	Chappell_et_al_combined_UTRs	3UTR	445554	445982	.	-	.	Parent=PF3D7_0510500;length_added=0
Pf3D7_05_v3	Chappell_et_al_combined_UTRs	3UTR	445580	445913	.	+	.	Parent=PF3D7_0510400;length_added=0
Pf3D7_05_v3	Chappell_et_al_combined_UTRs	5UTR	448503	448872	.	-	.	Parent=PF3D7_0510500;length_added=0
Pf3D7_05_v3	Chappell_et_al_combined_UTRs	3UTR	467139	467584	.	-	.	Parent=PF3D7_0511000;length_added=0
Pf3D7_05_v3	Chappell_et_al_combined_UTRs	5UTR	468101	468451	.	-	.	Parent=PF3D7_0511000;length_added=101
Pf3D7_05_v3	Chappell_et_al_combined_UTRs	5UTR	468884	469275	.	+	.	Parent=PF3D7_0511100;length_added=0
Pf3D7_05_v3	Chappell_et_al_combined_UTRs	3UTR	469843	470250	.	+	.	Parent=PF3D7_0511100;length_added=0
Pf3D7_05_v3	Chappell_et_al_combined_UTRs	5UTR	470506	471054	.	+	.	Parent=PF3D7_0511200;length_added=181
Pf3D7_05_v3	Chappell_et_al_combined_UTRs	3UTR	474059	474400	.	+	.	Parent=PF3D7_0511200;length_added=0
Pf3D7_05_v3	Chappell_et_al_combined_UTRs	3UTR	474407	474486	.	-	.	Parent=PF3D7_0511300;length_added=0
Pf3D7_05_v3	Chappell_et_al_combined_UTRs	5UTR	478883	478999	.	-	.	Parent=PF3D7_0511300;length_added=0
Pf3D7_05_v3	Chappell_et_al_combined_UTRs	5UTR	484937	486601	.	+	.	Parent=PF3D7_0511500;length_added=426
Pf3D7_05_v3	Chappell_et_al_combined_UTRs	3UTR	516788	517423	.	+	.	Parent=PF3D7_0511500;length_added=0
Pf3D7_05_v3	Chappell_et_al_combined_UTRs	3UTR	517088	517258	.	-	.	Parent=PF3D7_0511600;length_added=0
Pf3D7_05_v3	Chappell_et_al_combined_UTRs	5UTR	517886	518520	.	-	.	Parent=PF3D7_0511600;length_added=304
Pf3D7_05_v3	Chappell_et_al_combined_UTRs	5UTR	518405	519128	.	+	.	Parent=PF3D7_0511700;length_added=228
Pf3D7_05_v3	Chappell_et_al_combined_UTRs	3UTR	520079	520655	.	+	.	Parent=PF3D7_0511700;length_added=0
Pf3D7_05_v3	Chappell_et_al_combined_UTRs	3UTR	520131	520719	.	-	.	Parent=PF3D7_0511800;length_added=0
Pf3D7_05_v3	Chappell_et_al_combined_UTRs	5UTR	522694	522996	.	-	.	Parent=PF3D7_0511800;length_added=0
Pf3D7_05_v3	Chappell_et_al_combined_UTRs	5UTR	524501	525025	.	+	.	Parent=PF3D7_0511900;length_added=0
Pf3D7_05_v3	Chappell_et_al_combined_UTRs	5UTR	527485	527638	.	+	.	Parent=PF3D7_0512000;length_added=0
Pf3D7_05_v3	Chappell_et_al_combined_UTRs	3UTR	528667	528969	.	+	.	Parent=PF3D7_0512000;length_added=0
Pf3D7_05_v3	Chappell_et_al_combined_UTRs	3UTR	528729	528845	.	-	.	Parent=PF3D7_0512100;length_added=0
Pf3D7_05_v3	Chappell_et_al_combined_UTRs	5UTR	529410	529510	.	-	.	Parent=PF3D7_0512100;length_added=7
Pf3D7_05_v3	Chappell_et_al_combined_UTRs	3UTR	529629	529933	.	-	.	Parent=PF3D7_0512200;length_added=0
Pf3D7_05_v3	Chappell_et_al_combined_UTRs	5UTR	531902	532277	.	-	.	Parent=PF3D7_0512200;length_added=16
Pf3D7_05_v3	Chappell_et_al_combined_UTRs	3UTR	532825	533555	.	-	.	Parent=PF3D7_0512300;length_added=0
Pf3D7_05_v3	Chappell_et_al_combined_UTRs	5UTR	534339	534881	.	-	.	Parent=PF3D7_0512300;length_added=130
Pf3D7_05_v3	Chappell_et_al_combined_UTRs	3UTR	539571	539730	.	-	.	Parent=PF3D7_0512500;length_added=0
Pf3D7_05_v3	Chappell_et_al_combined_UTRs	5UTR	542594	543685	.	-	.	Parent=PF3D7_0512500;length_added=7
Pf3D7_05_v3	Chappell_et_al_combined_UTRs	5UTR	543951	544539	.	+	.	Parent=PF3D7_0512600;length_added=469
Pf3D7_05_v3	Chappell_et_al_combined_UTRs	3UTR	545994	546564	.	+	.	Parent=PF3D7_0512600;length_added=0
Pf3D7_05_v3	Chappell_et_al_combined_UTRs	3UTR	546264	546733	.	-	.	Parent=PF3D7_0512700;length_added=0
Pf3D7_05_v3	Chappell_et_al_combined_UTRs	5UTR	547580	547814	.	-	.	Parent=PF3D7_0512700;length_added=40
Pf3D7_05_v3	Chappell_et_al_combined_UTRs	3UTR	548139	548405	.	-	.	Parent=PF3D7_0512800;length_added=0
Pf3D7_05_v3	Chappell_et_al_combined_UTRs	5UTR	553341	553825	.	-	.	Parent=PF3D7_0512800;length_added=0
Pf3D7_05_v3	Chappell_et_al_combined_UTRs	5UTR	553939	553989	.	+	.	Parent=PF3D7_0512900;length_added=26
Pf3D7_05_v3	Chappell_et_al_combined_UTRs	3UTR	556074	556651	.	+	.	Parent=PF3D7_0513000;length_added=0
Pf3D7_05_v3	Chappell_et_al_combined_UTRs	3UTR	556685	557038	.	-	.	Parent=PF3D7_0513100;length_added=0
Pf3D7_05_v3	Chappell_et_al_combined_UTRs	5UTR	558013	558060	.	-	.	Parent=PF3D7_0513100;length_added=0
Pf3D7_05_v3	Chappell_et_al_combined_UTRs	5UTR	559099	559512	.	+	.	Parent=PF3D7_0513200;length_added=0
Pf3D7_05_v3	Chappell_et_al_combined_UTRs	3UTR	568385	569049	.	+	.	Parent=PF3D7_0513200;length_added=0
Pf3D7_05_v3	Chappell_et_al_combined_UTRs	3UTR	568594	569181	.	-	.	Parent=PF3D7_0513300;length_added=0
Pf3D7_05_v3	Chappell_et_al_combined_UTRs	5UTR	569920	570527	.	-	.	Parent=PF3D7_0513300;length_added=350
Pf3D7_05_v3	Chappell_et_al_combined_UTRs	3UTR	570684	571057	.	-	.	Parent=PF3D7_0513400;length_added=0
Pf3D7_05_v3	Chappell_et_al_combined_UTRs	5UTR	572662	572743	.	-	.	Parent=PF3D7_0513400;length_added=0
Pf3D7_05_v3	Chappell_et_al_combined_UTRs	5UTR	573224	573587	.	+	.	Parent=PF3D7_0513500;length_added=0
Pf3D7_05_v3	Chappell_et_al_combined_UTRs	3UTR	574249	574334	.	+	.	Parent=PF3D7_0513500;length_added=0
Pf3D7_05_v3	Chappell_et_al_combined_UTRs	3UTR	574365	574940	.	-	.	Parent=PF3D7_0513600;length_added=0
Pf3D7_05_v3	Chappell_et_al_combined_UTRs	5UTR	578506	579453	.	-	.	Parent=PF3D7_0513600;length_added=9
Pf3D7_05_v3	Chappell_et_al_combined_UTRs	5UTR	580815	581226	.	+	.	Parent=PF3D7_0513700;length_added=248
Pf3D7_05_v3	Chappell_et_al_combined_UTRs	3UTR	584125	584424	.	+	.	Parent=PF3D7_0513700;length_added=0
Pf3D7_05_v3	Chappell_et_al_combined_UTRs	3UTR	584878	585356	.	-	.	Parent=PF3D7_0513800;length_added=0
Pf3D7_05_v3	Chappell_et_al_combined_UTRs	5UTR	585981	586032	.	-	.	Parent=PF3D7_0513800;length_added=0
Pf3D7_05_v3	Chappell_et_al_combined_UTRs	5UTR	587509	587751	.	+	.	Parent=PF3D7_0513900;length_added=0
Pf3D7_05_v3	Chappell_et_al_combined_UTRs	3UTR	588678	588764	.	+	.	Parent=PF3D7_0513900;length_added=0
Pf3D7_05_v3	Chappell_et_al_combined_UTRs	5UTR	590770	590809	.	-	.	Parent=PF3D7_0514000;length_added=0
Pf3D7_05_v3	Chappell_et_al_combined_UTRs	3UTR	591098	591337	.	-	.	Parent=PF3D7_0514100;length_added=0
Pf3D7_05_v3	Chappell_et_al_combined_UTRs	5UTR	595664	595679	.	-	.	Parent=PF3D7_0514100;length_added=0
Pf3D7_05_v3	Chappell_et_al_combined_UTRs	5UTR	596622	596817	.	+	.	Parent=PF3D7_0514200;length_added=114
Pf3D7_05_v3	Chappell_et_al_combined_UTRs	3UTR	599422	599828	.	+	.	Parent=PF3D7_0514200;length_added=0
Pf3D7_05_v3	Chappell_et_al_combined_UTRs	5UTR	599959	600046	.	+	.	Parent=PF3D7_0514300;length_added=0
Pf3D7_05_v3	Chappell_et_al_combined_UTRs	3UTR	603434	603868	.	+	.	Parent=PF3D7_0514300;length_added=0
Pf3D7_05_v3	Chappell_et_al_combined_UTRs	3UTR	604633	605026	.	-	.	Parent=PF3D7_0514500;length_added=0
Pf3D7_05_v3	Chappell_et_al_combined_UTRs	5UTR	606331	606347	.	-	.	Parent=PF3D7_0514500;length_added=0
Pf3D7_05_v3	Chappell_et_al_combined_UTRs	3UTR	606433	607104	.	-	.	Parent=PF3D7_0514600;length_added=0
Pf3D7_05_v3	Chappell_et_al_combined_UTRs	5UTR	608452	609049	.	-	.	Parent=PF3D7_0514600;length_added=113
Pf3D7_05_v3	Chappell_et_al_combined_UTRs	3UTR	615232	615281	.	-	.	Parent=PF3D7_0514800;length_added=0
Pf3D7_05_v3	Chappell_et_al_combined_UTRs	5UTR	617994	618202	.	-	.	Parent=PF3D7_0514800;length_added=0
Pf3D7_05_v3	Chappell_et_al_combined_UTRs	5UTR	618369	618628	.	+	.	Parent=PF3D7_0514900;length_added=0
Pf3D7_05_v3	Chappell_et_al_combined_UTRs	3UTR	619946	620372	.	+	.	Parent=PF3D7_0514900;length_added=0
Pf3D7_05_v3	Chappell_et_al_combined_UTRs	3UTR	620377	620809	.	-	.	Parent=PF3D7_0515000;length_added=0
Pf3D7_05_v3	Chappell_et_al_combined_UTRs	5UTR	623357	624323	.	-	.	Parent=PF3D7_0515000;length_added=506
Pf3D7_05_v3	Chappell_et_al_combined_UTRs	5UTR	626482	626844	.	-	.	Parent=PF3D7_0515100;length_added=113
Pf3D7_05_v3	Chappell_et_al_combined_UTRs	5UTR	627289	627297	.	+	.	Parent=PF3D7_0515200;length_added=0
Pf3D7_05_v3	Chappell_et_al_combined_UTRs	5UTR	628784	628980	.	+	.	Parent=PF3D7_0515300;length_added=0
Pf3D7_05_v3	Chappell_et_al_combined_UTRs	3UTR	635383	635412	.	+	.	Parent=PF3D7_0515300;length_added=0
Pf3D7_05_v3	Chappell_et_al_combined_UTRs	5UTR	636591	637353	.	+	.	Parent=PF3D7_0515400;length_added=42
Pf3D7_05_v3	Chappell_et_al_combined_UTRs	3UTR	640382	640519	.	+	.	Parent=PF3D7_0515400;length_added=0
Pf3D7_05_v3	Chappell_et_al_combined_UTRs	5UTR	646042	646658	.	+	.	Parent=PF3D7_0515600;length_added=0
Pf3D7_05_v3	Chappell_et_al_combined_UTRs	3UTR	652107	652163	.	+	.	Parent=PF3D7_0515600;length_added=0
Pf3D7_05_v3	Chappell_et_al_combined_UTRs	3UTR	653317	653965	.	-	.	Parent=PF3D7_0515700;length_added=0
Pf3D7_05_v3	Chappell_et_al_combined_UTRs	5UTR	655337	656149	.	-	.	Parent=PF3D7_0515700;length_added=13
Pf3D7_05_v3	Chappell_et_al_combined_UTRs	3UTR	657947	658422	.	-	.	Parent=PF3D7_0515800;length_added=0
Pf3D7_05_v3	Chappell_et_al_combined_UTRs	5UTR	658678	659643	.	-	.	Parent=PF3D7_0515800;length_added=372
Pf3D7_05_v3	Chappell_et_al_combined_UTRs	3UTR	659849	660149	.	-	.	Parent=PF3D7_0515900;length_added=0
Pf3D7_05_v3	Chappell_et_al_combined_UTRs	5UTR	661137	661610	.	-	.	Parent=PF3D7_0515900;length_added=0
Pf3D7_05_v3	Chappell_et_al_combined_UTRs	5UTR	662435	663550	.	+	.	Parent=PF3D7_0516000;length_added=8
Pf3D7_05_v3	Chappell_et_al_combined_UTRs	3UTR	666918	667113	.	+	.	Parent=PF3D7_0516000;length_added=0
Pf3D7_05_v3	Chappell_et_al_combined_UTRs	5UTR	667396	667485	.	+	.	Parent=PF3D7_0516100;length_added=0
Pf3D7_05_v3	Chappell_et_al_combined_UTRs	3UTR	674862	675244	.	+	.	Parent=PF3D7_0516100;length_added=0
Pf3D7_05_v3	Chappell_et_al_combined_UTRs	3UTR	675278	675808	.	-	.	Parent=PF3D7_0516200;length_added=0
Pf3D7_05_v3	Chappell_et_al_combined_UTRs	5UTR	676615	677624	.	-	.	Parent=PF3D7_0516200;length_added=642
Pf3D7_05_v3	Chappell_et_al_combined_UTRs	5UTR	677677	678909	.	+	.	Parent=PF3D7_0516300;length_added=380
Pf3D7_05_v3	Chappell_et_al_combined_UTRs	3UTR	680956	681517	.	+	.	Parent=PF3D7_0516300;length_added=0
Pf3D7_05_v3	Chappell_et_al_combined_UTRs	3UTR	680968	681429	.	-	.	Parent=PF3D7_0516400;length_added=0
Pf3D7_05_v3	Chappell_et_al_combined_UTRs	5UTR	682438	682644	.	-	.	Parent=PF3D7_0516400;length_added=0
Pf3D7_05_v3	Chappell_et_al_combined_UTRs	3UTR	686350	686809	.	-	.	Parent=PF3D7_0516600;length_added=0
Pf3D7_05_v3	Chappell_et_al_combined_UTRs	5UTR	691643	693455	.	-	.	Parent=PF3D7_0516600;length_added=556
Pf3D7_05_v3	Chappell_et_al_combined_UTRs	5UTR	693120	694491	.	+	.	Parent=PF3D7_0516700;length_added=547
Pf3D7_05_v3	Chappell_et_al_combined_UTRs	3UTR	698779	699060	.	+	.	Parent=PF3D7_0516700;length_added=0
Pf3D7_05_v3	Chappell_et_al_combined_UTRs	3UTR	699574	700119	.	-	.	Parent=PF3D7_0516800;length_added=0
Pf3D7_05_v3	Chappell_et_al_combined_UTRs	5UTR	707257	708266	.	-	.	Parent=PF3D7_0516800;length_added=0
Pf3D7_05_v3	Chappell_et_al_combined_UTRs	3UTR	712371	712761	.	-	.	Parent=PF3D7_0516900;length_added=0
Pf3D7_05_v3	Chappell_et_al_combined_UTRs	5UTR	713773	714307	.	-	.	Parent=PF3D7_0516900;length_added=348
Pf3D7_05_v3	Chappell_et_al_combined_UTRs	3UTR	715214	715764	.	-	.	Parent=PF3D7_0517000;length_added=0
Pf3D7_05_v3	Chappell_et_al_combined_UTRs	5UTR	716676	717787	.	-	.	Parent=PF3D7_0517000;length_added=0
Pf3D7_05_v3	Chappell_et_al_combined_UTRs	3UTR	717799	718424	.	-	.	Parent=PF3D7_0517100;length_added=0
Pf3D7_05_v3	Chappell_et_al_combined_UTRs	5UTR	719856	719939	.	-	.	Parent=PF3D7_0517100;length_added=0
Pf3D7_05_v3	Chappell_et_al_combined_UTRs	3UTR	720614	720742	.	-	.	Parent=PF3D7_0517200;length_added=0
Pf3D7_05_v3	Chappell_et_al_combined_UTRs	5UTR	722642	722849	.	-	.	Parent=PF3D7_0517200;length_added=0
Pf3D7_05_v3	Chappell_et_al_combined_UTRs	3UTR	723233	724680	.	-	.	Parent=PF3D7_0517300;length_added=0
Pf3D7_05_v3	Chappell_et_al_combined_UTRs	5UTR	725752	727755	.	-	.	Parent=PF3D7_0517300;length_added=818
Pf3D7_05_v3	Chappell_et_al_combined_UTRs	5UTR	731350	731406	.	+	.	Parent=PF3D7_0517400;length_added=0
Pf3D7_05_v3	Chappell_et_al_combined_UTRs	3UTR	735163	735605	.	+	.	Parent=PF3D7_0517400;length_added=0
Pf3D7_05_v3	Chappell_et_al_combined_UTRs	3UTR	735386	735886	.	-	.	Parent=PF3D7_0517500;length_added=0
Pf3D7_05_v3	Chappell_et_al_combined_UTRs	5UTR	738401	738469	.	-	.	Parent=PF3D7_0517500;length_added=0
Pf3D7_05_v3	Chappell_et_al_combined_UTRs	3UTR	739651	740155	.	-	.	Parent=PF3D7_0517600;length_added=0
Pf3D7_05_v3	Chappell_et_al_combined_UTRs	5UTR	741035	741365	.	-	.	Parent=PF3D7_0517600;length_added=0
Pf3D7_05_v3	Chappell_et_al_combined_UTRs	5UTR	742798	743178	.	+	.	Parent=PF3D7_0517700;length_added=10
Pf3D7_05_v3	Chappell_et_al_combined_UTRs	3UTR	745330	745633	.	+	.	Parent=PF3D7_0517700;length_added=0
Pf3D7_05_v3	Chappell_et_al_combined_UTRs	3UTR	747364	747794	.	-	.	Parent=PF3D7_0517900;length_added=0
Pf3D7_05_v3	Chappell_et_al_combined_UTRs	5UTR	749678	749746	.	-	.	Parent=PF3D7_0517900;length_added=0
Pf3D7_05_v3	Chappell_et_al_combined_UTRs	5UTR	750421	750660	.	+	.	Parent=PF3D7_0518000;length_added=46
Pf3D7_05_v3	Chappell_et_al_combined_UTRs	3UTR	752436	752625	.	+	.	Parent=PF3D7_0518000;length_added=0
Pf3D7_05_v3	Chappell_et_al_combined_UTRs	5UTR	753178	753297	.	+	.	Parent=PF3D7_0518100;length_added=0
Pf3D7_05_v3	Chappell_et_al_combined_UTRs	3UTR	757545	758036	.	+	.	Parent=PF3D7_0518100;length_added=0
Pf3D7_05_v3	Chappell_et_al_combined_UTRs	3UTR	757797	758502	.	-	.	Parent=PF3D7_0518200;length_added=0
Pf3D7_05_v3	Chappell_et_al_combined_UTRs	5UTR	758899	759247	.	-	.	Parent=PF3D7_0518200;length_added=0
Pf3D7_05_v3	Chappell_et_al_combined_UTRs	3UTR	759377	759830	.	-	.	Parent=PF3D7_0518300;length_added=0
Pf3D7_05_v3	Chappell_et_al_combined_UTRs	5UTR	760999	761483	.	-	.	Parent=PF3D7_0518300;length_added=271
Pf3D7_05_v3	Chappell_et_al_combined_UTRs	3UTR	762933	763531	.	-	.	Parent=PF3D7_0518500;length_added=0
Pf3D7_05_v3	Chappell_et_al_combined_UTRs	5UTR	766904	767061	.	-	.	Parent=PF3D7_0518500;length_added=11
Pf3D7_05_v3	Chappell_et_al_combined_UTRs	5UTR	768798	769309	.	+	.	Parent=PF3D7_0518600;length_added=0
Pf3D7_05_v3	Chappell_et_al_combined_UTRs	3UTR	773141	774027	.	+	.	Parent=PF3D7_0518600;length_added=0
Pf3D7_05_v3	Chappell_et_al_combined_UTRs	3UTR	774052	774074	.	-	.	Parent=PF3D7_0518700;length_added=0
Pf3D7_05_v3	Chappell_et_al_combined_UTRs	5UTR	780439	780916	.	-	.	Parent=PF3D7_0518700;length_added=0
Pf3D7_05_v3	Chappell_et_al_combined_UTRs	5UTR	788099	788598	.	+	.	Parent=PF3D7_0519000;length_added=113
Pf3D7_05_v3	Chappell_et_al_combined_UTRs	3UTR	789481	790045	.	+	.	Parent=PF3D7_0519000;length_added=0
Pf3D7_05_v3	Chappell_et_al_combined_UTRs	5UTR	790072	790398	.	+	.	Parent=PF3D7_0519100;length_added=0
Pf3D7_05_v3	Chappell_et_al_combined_UTRs	3UTR	790774	791204	.	+	.	Parent=PF3D7_0519100;length_added=0
Pf3D7_05_v3	Chappell_et_al_combined_UTRs	3UTR	791256	791718	.	-	.	Parent=PF3D7_0519200;length_added=0
Pf3D7_05_v3	Chappell_et_al_combined_UTRs	5UTR	792937	793280	.	-	.	Parent=PF3D7_0519200;length_added=25
Pf3D7_05_v3	Chappell_et_al_combined_UTRs	5UTR	795081	795526	.	+	.	Parent=PF3D7_0519300;length_added=0
Pf3D7_05_v3	Chappell_et_al_combined_UTRs	3UTR	797474	797815	.	+	.	Parent=PF3D7_0519300;length_added=0
Pf3D7_05_v3	Chappell_et_al_combined_UTRs	3UTR	797479	798035	.	-	.	Parent=PF3D7_0519400;length_added=0
Pf3D7_05_v3	Chappell_et_al_combined_UTRs	5UTR	798776	799233	.	-	.	Parent=PF3D7_0519400;length_added=229
Pf3D7_05_v3	Chappell_et_al_combined_UTRs	3UTR	801173	801449	.	-	.	Parent=PF3D7_0519500;length_added=0
Pf3D7_05_v3	Chappell_et_al_combined_UTRs	5UTR	809128	810530	.	-	.	Parent=PF3D7_0519500;length_added=193
Pf3D7_05_v3	Chappell_et_al_combined_UTRs	5UTR	811849	812647	.	+	.	Parent=PF3D7_0519600;length_added=285
Pf3D7_05_v3	Chappell_et_al_combined_UTRs	3UTR	814916	815452	.	+	.	Parent=PF3D7_0519600;length_added=0
Pf3D7_05_v3	Chappell_et_al_combined_UTRs	5UTR	816163	817065	.	+	.	Parent=PF3D7_0519700;length_added=166
Pf3D7_05_v3	Chappell_et_al_combined_UTRs	3UTR	819140	819538	.	+	.	Parent=PF3D7_0519700;length_added=0
Pf3D7_05_v3	Chappell_et_al_combined_UTRs	3UTR	819888	820718	.	-	.	Parent=PF3D7_0519800;length_added=0
Pf3D7_05_v3	Chappell_et_al_combined_UTRs	5UTR	822909	824376	.	-	.	Parent=PF3D7_0519800;length_added=39
Pf3D7_05_v3	Chappell_et_al_combined_UTRs	3UTR	825229	825834	.	-	.	Parent=PF3D7_0519900;length_added=0
Pf3D7_05_v3	Chappell_et_al_combined_UTRs	5UTR	827413	828230	.	-	.	Parent=PF3D7_0519900;length_added=292
Pf3D7_05_v3	Chappell_et_al_combined_UTRs	5UTR	828277	828952	.	+	.	Parent=PF3D7_0520000;length_added=501
Pf3D7_05_v3	Chappell_et_al_combined_UTRs	3UTR	829884	830137	.	+	.	Parent=PF3D7_0520000;length_added=0
Pf3D7_05_v3	Chappell_et_al_combined_UTRs	5UTR	830897	831616	.	+	.	Parent=PF3D7_0520100;length_added=63
Pf3D7_05_v3	Chappell_et_al_combined_UTRs	3UTR	834344	834873	.	+	.	Parent=PF3D7_0520100;length_added=0
Pf3D7_05_v3	Chappell_et_al_combined_UTRs	3UTR	834812	835313	.	-	.	Parent=PF3D7_0520200;length_added=0
Pf3D7_05_v3	Chappell_et_al_combined_UTRs	5UTR	837408	837967	.	-	.	Parent=PF3D7_0520200;length_added=8
Pf3D7_05_v3	Chappell_et_al_combined_UTRs	5UTR	837998	838427	.	+	.	Parent=PF3D7_0520300;length_added=0
Pf3D7_05_v3	Chappell_et_al_combined_UTRs	3UTR	839084	839532	.	+	.	Parent=PF3D7_0520300;length_added=0
Pf3D7_05_v3	Chappell_et_al_combined_UTRs	3UTR	839260	839654	.	-	.	Parent=PF3D7_0520400;length_added=0
Pf3D7_05_v3	Chappell_et_al_combined_UTRs	5UTR	840561	841139	.	-	.	Parent=PF3D7_0520400;length_added=0
Pf3D7_05_v3	Chappell_et_al_combined_UTRs	3UTR	841321	841722	.	-	.	Parent=PF3D7_0520500;length_added=0
Pf3D7_05_v3	Chappell_et_al_combined_UTRs	5UTR	842656	842672	.	-	.	Parent=PF3D7_0520500;length_added=0
Pf3D7_05_v3	Chappell_et_al_combined_UTRs	3UTR	842960	843585	.	-	.	Parent=PF3D7_0520600;length_added=0
Pf3D7_05_v3	Chappell_et_al_combined_UTRs	5UTR	844818	845134	.	-	.	Parent=PF3D7_0520600;length_added=234
Pf3D7_05_v3	Chappell_et_al_combined_UTRs	3UTR	845538	845842	.	-	.	Parent=PF3D7_0520700;length_added=0
Pf3D7_05_v3	Chappell_et_al_combined_UTRs	5UTR	848768	848991	.	-	.	Parent=PF3D7_0520700;length_added=13
Pf3D7_05_v3	Chappell_et_al_combined_UTRs	3UTR	849251	849861	.	-	.	Parent=PF3D7_0520800;length_added=0
Pf3D7_05_v3	Chappell_et_al_combined_UTRs	5UTR	856027	856116	.	-	.	Parent=PF3D7_0520800;length_added=6
Pf3D7_05_v3	Chappell_et_al_combined_UTRs	5UTR	856500	857037	.	+	.	Parent=PF3D7_0520900;length_added=104
Pf3D7_05_v3	Chappell_et_al_combined_UTRs	3UTR	858478	859367	.	+	.	Parent=PF3D7_0520900;length_added=0
Pf3D7_05_v3	Chappell_et_al_combined_UTRs	3UTR	858511	859372	.	-	.	Parent=PF3D7_0521000;length_added=0
Pf3D7_05_v3	Chappell_et_al_combined_UTRs	5UTR	861064	861445	.	-	.	Parent=PF3D7_0521000;length_added=188
Pf3D7_05_v3	Chappell_et_al_combined_UTRs	5UTR	868694	868891	.	+	.	Parent=PF3D7_0521200;length_added=166
Pf3D7_05_v3	Chappell_et_al_combined_UTRs	3UTR	869879	869943	.	+	.	Parent=PF3D7_0521200;length_added=0
Pf3D7_05_v3	Chappell_et_al_combined_UTRs	3UTR	870142	870183	.	-	.	Parent=PF3D7_0521300;length_added=0
Pf3D7_05_v3	Chappell_et_al_combined_UTRs	5UTR	874571	875484	.	-	.	Parent=PF3D7_0521300;length_added=85
Pf3D7_05_v3	Chappell_et_al_combined_UTRs	3UTR	875800	875872	.	-	.	Parent=PF3D7_0521400;length_added=0
Pf3D7_05_v3	Chappell_et_al_combined_UTRs	5UTR	877562	877760	.	-	.	Parent=PF3D7_0521400;length_added=30
Pf3D7_05_v3	Chappell_et_al_combined_UTRs	5UTR	877768	878067	.	+	.	Parent=PF3D7_0521500;length_added=0
Pf3D7_05_v3	Chappell_et_al_combined_UTRs	3UTR	879763	879984	.	+	.	Parent=PF3D7_0521500;length_added=0
Pf3D7_05_v3	Chappell_et_al_combined_UTRs	3UTR	879807	880064	.	-	.	Parent=PF3D7_0521600;length_added=0
Pf3D7_05_v3	Chappell_et_al_combined_UTRs	5UTR	880356	881622	.	-	.	Parent=PF3D7_0521600;length_added=0
Pf3D7_05_v3	Chappell_et_al_combined_UTRs	5UTR	882262	882375	.	+	.	Parent=PF3D7_0521700;length_added=0
Pf3D7_05_v3	Chappell_et_al_combined_UTRs	3UTR	884902	885355	.	+	.	Parent=PF3D7_0521700;length_added=0
Pf3D7_05_v3	Chappell_et_al_combined_UTRs	5UTR	895431	896017	.	+	.	Parent=PF3D7_0522000;length_added=0
Pf3D7_05_v3	Chappell_et_al_combined_UTRs	3UTR	896941	897323	.	+	.	Parent=PF3D7_0522000;length_added=0
Pf3D7_05_v3	Chappell_et_al_combined_UTRs	3UTR	897008	897464	.	-	.	Parent=PF3D7_0522100;length_added=0
Pf3D7_05_v3	Chappell_et_al_combined_UTRs	5UTR	899757	900527	.	-	.	Parent=PF3D7_0522100;length_added=0
Pf3D7_05_v3	Chappell_et_al_combined_UTRs	5UTR	900568	901413	.	+	.	Parent=PF3D7_0522200;length_added=680
Pf3D7_05_v3	Chappell_et_al_combined_UTRs	3UTR	902174	902520	.	+	.	Parent=PF3D7_0522200;length_added=0
Pf3D7_05_v3	Chappell_et_al_combined_UTRs	3UTR	902269	902612	.	-	.	Parent=PF3D7_0522300;length_added=0
Pf3D7_05_v3	Chappell_et_al_combined_UTRs	5UTR	904845	905399	.	-	.	Parent=PF3D7_0522300;length_added=0
Pf3D7_05_v3	Chappell_et_al_combined_UTRs	5UTR	907140	907836	.	+	.	Parent=PF3D7_0522400;length_added=0
Pf3D7_05_v3	Chappell_et_al_combined_UTRs	3UTR	936316	937000	.	+	.	Parent=PF3D7_0522400;length_added=0
Pf3D7_05_v3	Chappell_et_al_combined_UTRs	5UTR	939097	940248	.	+	.	Parent=PF3D7_0522600;length_added=28
Pf3D7_05_v3	Chappell_et_al_combined_UTRs	3UTR	941701	942014	.	+	.	Parent=PF3D7_0522600;length_added=0
Pf3D7_05_v3	Chappell_et_al_combined_UTRs	5UTR	942427	942766	.	+	.	Parent=PF3D7_0522700;length_added=26
Pf3D7_05_v3	Chappell_et_al_combined_UTRs	3UTR	943731	944183	.	-	.	Parent=PF3D7_0522800;length_added=0
Pf3D7_05_v3	Chappell_et_al_combined_UTRs	3UTR	943874	944106	.	+	.	Parent=PF3D7_0522700;length_added=0
Pf3D7_05_v3	Chappell_et_al_combined_UTRs	5UTR	944932	945784	.	-	.	Parent=PF3D7_0522800;length_added=441
Pf3D7_05_v3	Chappell_et_al_combined_UTRs	5UTR	948230	948950	.	+	.	Parent=PF3D7_0522900;length_added=0
Pf3D7_05_v3	Chappell_et_al_combined_UTRs	3UTR	953610	953960	.	+	.	Parent=PF3D7_0522900;length_added=0
Pf3D7_05_v3	Chappell_et_al_combined_UTRs	5UTR	955955	957889	.	+	.	Parent=PF3D7_0523000;length_added=972
Pf3D7_05_v3	Chappell_et_al_combined_UTRs	3UTR	962150	963095	.	+	.	Parent=PF3D7_0523000;length_added=0
Pf3D7_05_v3	Chappell_et_al_combined_UTRs	3UTR	962443	963226	.	-	.	Parent=PF3D7_0523100;length_added=0
Pf3D7_05_v3	Chappell_et_al_combined_UTRs	5UTR	965045	965404	.	-	.	Parent=PF3D7_0523100;length_added=40
Pf3D7_05_v3	Chappell_et_al_combined_UTRs	5UTR	965466	966122	.	+	.	Parent=PF3D7_0523200;length_added=325
Pf3D7_05_v3	Chappell_et_al_combined_UTRs	3UTR	969738	970150	.	+	.	Parent=PF3D7_0523200;length_added=0
Pf3D7_05_v3	Chappell_et_al_combined_UTRs	3UTR	969839	970265	.	-	.	Parent=PF3D7_0523300;length_added=0
Pf3D7_05_v3	Chappell_et_al_combined_UTRs	5UTR	970963	971652	.	-	.	Parent=PF3D7_0523300;length_added=422
Pf3D7_05_v3	Chappell_et_al_combined_UTRs	5UTR	973038	973517	.	+	.	Parent=PF3D7_0523400;length_added=2
Pf3D7_05_v3	Chappell_et_al_combined_UTRs	3UTR	975877	976138	.	+	.	Parent=PF3D7_0523400;length_added=0
Pf3D7_05_v3	Chappell_et_al_combined_UTRs	3UTR	976450	976689	.	-	.	Parent=PF3D7_0523500;length_added=0
Pf3D7_05_v3	Chappell_et_al_combined_UTRs	5UTR	977816	978046	.	-	.	Parent=PF3D7_0523500;length_added=0
Pf3D7_05_v3	Chappell_et_al_combined_UTRs	5UTR	978381	978664	.	+	.	Parent=PF3D7_0523600;length_added=0
Pf3D7_05_v3	Chappell_et_al_combined_UTRs	3UTR	979871	979999	.	+	.	Parent=PF3D7_0523600;length_added=0
Pf3D7_05_v3	Chappell_et_al_combined_UTRs	3UTR	980469	980753	.	-	.	Parent=PF3D7_0523700;length_added=0
Pf3D7_05_v3	Chappell_et_al_combined_UTRs	5UTR	985355	986038	.	-	.	Parent=PF3D7_0523700;length_added=87
Pf3D7_05_v3	Chappell_et_al_combined_UTRs	5UTR	987076	990004	.	+	.	Parent=PF3D7_0523800;length_added=1344
Pf3D7_05_v3	Chappell_et_al_combined_UTRs	3UTR	992060	992081	.	+	.	Parent=PF3D7_0523800;length_added=0
Pf3D7_05_v3	Chappell_et_al_combined_UTRs	3UTR	992760	993432	.	-	.	Parent=PF3D7_0523900;length_added=0
Pf3D7_05_v3	Chappell_et_al_combined_UTRs	5UTR	994608	997375	.	-	.	Parent=PF3D7_0523900;length_added=1773
Pf3D7_05_v3	Chappell_et_al_combined_UTRs	5UTR	995782	998752	.	+	.	Parent=PF3D7_0524000;length_added=1788
Pf3D7_05_v3	Chappell_et_al_combined_UTRs	3UTR	1002125	1002522	.	+	.	Parent=PF3D7_0524000;length_added=0
Pf3D7_05_v3	Chappell_et_al_combined_UTRs	5UTR	1002547	1004236	.	+	.	Parent=PF3D7_0524100;length_added=1306
Pf3D7_05_v3	Chappell_et_al_combined_UTRs	3UTR	1008109	1008230	.	+	.	Parent=PF3D7_0524100;length_added=0
Pf3D7_05_v3	Chappell_et_al_combined_UTRs	3UTR	1008263	1008635	.	-	.	Parent=PF3D7_0524200;length_added=0
Pf3D7_05_v3	Chappell_et_al_combined_UTRs	5UTR	1009405	1010159	.	-	.	Parent=PF3D7_0524200;length_added=0
Pf3D7_05_v3	Chappell_et_al_combined_UTRs	3UTR	1010595	1010950	.	-	.	Parent=PF3D7_0524300;length_added=0
Pf3D7_05_v3	Chappell_et_al_combined_UTRs	5UTR	1012172	1012862	.	-	.	Parent=PF3D7_0524300;length_added=586
Pf3D7_05_v3	Chappell_et_al_combined_UTRs	3UTR	1013254	1013452	.	-	.	Parent=PF3D7_0524400;length_added=0
Pf3D7_05_v3	Chappell_et_al_combined_UTRs	5UTR	1014551	1015395	.	-	.	Parent=PF3D7_0524400;length_added=20
Pf3D7_05_v3	Chappell_et_al_combined_UTRs	5UTR	1015608	1016197	.	+	.	Parent=PF3D7_0524500;length_added=34
Pf3D7_05_v3	Chappell_et_al_combined_UTRs	3UTR	1016570	1017341	.	+	.	Parent=PF3D7_0524500;length_added=0
Pf3D7_05_v3	Chappell_et_al_combined_UTRs	5UTR	1017358	1017808	.	+	.	Parent=PF3D7_0524600;length_added=35
Pf3D7_05_v3	Chappell_et_al_combined_UTRs	3UTR	1018583	1019072	.	+	.	Parent=PF3D7_0524600;length_added=0
Pf3D7_05_v3	Chappell_et_al_combined_UTRs	3UTR	1018901	1019584	.	-	.	Parent=PF3D7_0524700;length_added=0
Pf3D7_05_v3	Chappell_et_al_combined_UTRs	5UTR	1019903	1020362	.	-	.	Parent=PF3D7_0524700;length_added=0
Pf3D7_05_v3	Chappell_et_al_combined_UTRs	3UTR	1020924	1021407	.	-	.	Parent=PF3D7_0524800;length_added=0
Pf3D7_05_v3	Chappell_et_al_combined_UTRs	5UTR	1024308	1024781	.	-	.	Parent=PF3D7_0524800;length_added=0
Pf3D7_05_v3	Chappell_et_al_combined_UTRs	5UTR	1026705	1027395	.	+	.	Parent=PF3D7_0524900;length_added=0
Pf3D7_05_v3	Chappell_et_al_combined_UTRs	3UTR	1030363	1030943	.	+	.	Parent=PF3D7_0524900;length_added=0
Pf3D7_05_v3	Chappell_et_al_combined_UTRs	5UTR	1034754	1036228	.	+	.	Parent=PF3D7_0525000;length_added=618
Pf3D7_05_v3	Chappell_et_al_combined_UTRs	3UTR	1038344	1039424	.	+	.	Parent=PF3D7_0525000;length_added=0
Pf3D7_05_v3	Chappell_et_al_combined_UTRs	5UTR	1040922	1041744	.	+	.	Parent=PF3D7_0525100;length_added=339
Pf3D7_05_v3	Chappell_et_al_combined_UTRs	3UTR	1043767	1043921	.	+	.	Parent=PF3D7_0525100;length_added=0
Pf3D7_05_v3	Chappell_et_al_combined_UTRs	5UTR	1044284	1045461	.	+	.	Parent=PF3D7_0525200;length_added=0
Pf3D7_05_v3	Chappell_et_al_combined_UTRs	3UTR	1051254	1051519	.	+	.	Parent=PF3D7_0525200;length_added=0
Pf3D7_05_v3	Chappell_et_al_combined_UTRs	3UTR	1052224	1052467	.	-	.	Parent=PF3D7_0525300;length_added=0
Pf3D7_05_v3	Chappell_et_al_combined_UTRs	5UTR	1053914	1053970	.	-	.	Parent=PF3D7_0525300;length_added=0
Pf3D7_05_v3	Chappell_et_al_combined_UTRs	5UTR	1057597	1057650	.	+	.	Parent=PF3D7_0525400;length_added=0
Pf3D7_05_v3	Chappell_et_al_combined_UTRs	3UTR	1059055	1059130	.	+	.	Parent=PF3D7_0525400;length_added=0
Pf3D7_05_v3	Chappell_et_al_combined_UTRs	3UTR	1059480	1059917	.	-	.	Parent=PF3D7_0525500;length_added=0
Pf3D7_05_v3	Chappell_et_al_combined_UTRs	5UTR	1065510	1065703	.	-	.	Parent=PF3D7_0525500;length_added=0
Pf3D7_05_v3	Chappell_et_al_combined_UTRs	3UTR	1065902	1066525	.	-	.	Parent=PF3D7_0525600;length_added=0
Pf3D7_05_v3	Chappell_et_al_combined_UTRs	5UTR	1067713	1070111	.	-	.	Parent=PF3D7_0525600;length_added=447
Pf3D7_05_v3	Chappell_et_al_combined_UTRs	5UTR	1068225	1068515	.	+	.	Parent=PF3D7_0525700;length_added=209
Pf3D7_05_v3	Chappell_et_al_combined_UTRs	3UTR	1069286	1070098	.	+	.	Parent=PF3D7_0525700;length_added=0
Pf3D7_05_v3	Chappell_et_al_combined_UTRs	5UTR	1071094	1071246	.	+	.	Parent=PF3D7_0525800;length_added=11
Pf3D7_05_v3	Chappell_et_al_combined_UTRs	3UTR	1072150	1072988	.	+	.	Parent=PF3D7_0525800;length_added=0
Pf3D7_05_v3	Chappell_et_al_combined_UTRs	5UTR	1073417	1073645	.	+	.	Parent=PF3D7_0525900;length_added=150
Pf3D7_05_v3	Chappell_et_al_combined_UTRs	3UTR	1075782	1075912	.	-	.	Parent=PF3D7_0526000;length_added=0
Pf3D7_05_v3	Chappell_et_al_combined_UTRs	5UTR	1078334	1079027	.	-	.	Parent=PF3D7_0526000;length_added=0
Pf3D7_05_v3	Chappell_et_al_combined_UTRs	5UTR	1079225	1079778	.	+	.	Parent=PF3D7_0526100;length_added=137
Pf3D7_05_v3	Chappell_et_al_combined_UTRs	3UTR	1081009	1081313	.	+	.	Parent=PF3D7_0526100;length_added=0
Pf3D7_05_v3	Chappell_et_al_combined_UTRs	3UTR	1081123	1081557	.	-	.	Parent=PF3D7_0526200;length_added=0
Pf3D7_05_v3	Chappell_et_al_combined_UTRs	5UTR	1083817	1084702	.	-	.	Parent=PF3D7_0526200;length_added=0
Pf3D7_05_v3	Chappell_et_al_combined_UTRs	5UTR	1086595	1087455	.	-	.	Parent=PF3D7_0526300;length_added=71
Pf3D7_05_v3	Chappell_et_al_combined_UTRs	5UTR	1087761	1088422	.	+	.	Parent=PF3D7_0526400;length_added=1
Pf3D7_05_v3	Chappell_et_al_combined_UTRs	5UTR	1090492	1090929	.	+	.	Parent=PF3D7_0526500;length_added=0
Pf3D7_05_v3	Chappell_et_al_combined_UTRs	3UTR	1095085	1095184	.	+	.	Parent=PF3D7_0526500;length_added=0
Pf3D7_05_v3	Chappell_et_al_combined_UTRs	5UTR	1098833	1101202	.	+	.	Parent=PF3D7_0526600;length_added=1332
Pf3D7_05_v3	Chappell_et_al_combined_UTRs	3UTR	1114778	1116194	.	+	.	Parent=PF3D7_0526600;length_added=0
Pf3D7_05_v3	Chappell_et_al_combined_UTRs	3UTR	1117087	1117260	.	-	.	Parent=PF3D7_0526700;length_added=0
Pf3D7_05_v3	Chappell_et_al_combined_UTRs	5UTR	1119652	1119867	.	-	.	Parent=PF3D7_0526700;length_added=0
Pf3D7_05_v3	Chappell_et_al_combined_UTRs	3UTR	1120104	1120703	.	-	.	Parent=PF3D7_0526800;length_added=0
Pf3D7_05_v3	Chappell_et_al_combined_UTRs	5UTR	1121811	1122685	.	-	.	Parent=PF3D7_0526800;length_added=356
Pf3D7_05_v3	Chappell_et_al_combined_UTRs	5UTR	1122602	1123609	.	+	.	Parent=PF3D7_0526900;length_added=3
Pf3D7_05_v3	Chappell_et_al_combined_UTRs	3UTR	1124729	1125098	.	-	.	Parent=PF3D7_0527000;length_added=0
Pf3D7_05_v3	Chappell_et_al_combined_UTRs	5UTR	1128147	1129071	.	-	.	Parent=PF3D7_0527000;length_added=143
Pf3D7_05_v3	Chappell_et_al_combined_UTRs	3UTR	1129570	1129958	.	-	.	Parent=PF3D7_0527100;length_added=0
Pf3D7_05_v3	Chappell_et_al_combined_UTRs	5UTR	1130755	1131702	.	-	.	Parent=PF3D7_0527100;length_added=279
Pf3D7_05_v3	Chappell_et_al_combined_UTRs	3UTR	1132901	1132936	.	-	.	Parent=PF3D7_0527200;length_added=0
Pf3D7_05_v3	Chappell_et_al_combined_UTRs	5UTR	1134855	1135534	.	-	.	Parent=PF3D7_0527200;length_added=140
Pf3D7_05_v3	Chappell_et_al_combined_UTRs	3UTR	1135566	1135975	.	-	.	Parent=PF3D7_0527300;length_added=0
Pf3D7_05_v3	Chappell_et_al_combined_UTRs	5UTR	1137871	1138779	.	-	.	Parent=PF3D7_0527300;length_added=358
Pf3D7_05_v3	Chappell_et_al_combined_UTRs	5UTR	1138602	1140626	.	+	.	Parent=PF3D7_0527400;length_added=110
Pf3D7_05_v3	Chappell_et_al_combined_UTRs	3UTR	1141155	1141621	.	+	.	Parent=PF3D7_0527400;length_added=0
Pf3D7_05_v3	Chappell_et_al_combined_UTRs	5UTR	1142668	1143617	.	+	.	Parent=PF3D7_0527500;length_added=508
Pf3D7_05_v3	Chappell_et_al_combined_UTRs	3UTR	1145360	1145603	.	+	.	Parent=PF3D7_0527500;length_added=0
Pf3D7_05_v3	Chappell_et_al_combined_UTRs	3UTR	1145803	1145856	.	-	.	Parent=PF3D7_0527600;length_added=0
Pf3D7_05_v3	Chappell_et_al_combined_UTRs	5UTR	1148811	1149684	.	-	.	Parent=PF3D7_0527600;length_added=55
Pf3D7_05_v3	Chappell_et_al_combined_UTRs	5UTR	1153516	1153675	.	+	.	Parent=PF3D7_0527900;length_added=8
Pf3D7_05_v3	Chappell_et_al_combined_UTRs	3UTR	1155674	1156002	.	+	.	Parent=PF3D7_0527900;length_added=0
Pf3D7_05_v3	Chappell_et_al_combined_UTRs	3UTR	1156067	1156204	.	-	.	Parent=PF3D7_0528000;length_added=0
Pf3D7_05_v3	Chappell_et_al_combined_UTRs	5UTR	1156580	1156986	.	-	.	Parent=PF3D7_0528000;length_added=136
Pf3D7_05_v3	Chappell_et_al_combined_UTRs	3UTR	1157507	1157839	.	-	.	Parent=PF3D7_0528100;length_added=0
Pf3D7_05_v3	Chappell_et_al_combined_UTRs	5UTR	1161554	1162257	.	-	.	Parent=PF3D7_0528100;length_added=32
Pf3D7_05_v3	Chappell_et_al_combined_UTRs	3UTR	1162969	1163407	.	-	.	Parent=PF3D7_0528200;length_added=0
Pf3D7_05_v3	Chappell_et_al_combined_UTRs	5UTR	1165073	1165509	.	-	.	Parent=PF3D7_0528200;length_added=0
Pf3D7_05_v3	Chappell_et_al_combined_UTRs	3UTR	1166047	1166519	.	-	.	Parent=PF3D7_0528300;length_added=0
Pf3D7_05_v3	Chappell_et_al_combined_UTRs	5UTR	1168011	1169378	.	-	.	Parent=PF3D7_0528300;length_added=40
Pf3D7_05_v3	Chappell_et_al_combined_UTRs	5UTR	1170170	1171658	.	+	.	Parent=PF3D7_0528400;length_added=0
Pf3D7_05_v3	Chappell_et_al_combined_UTRs	3UTR	1173891	1174394	.	+	.	Parent=PF3D7_0528400;length_added=0
Pf3D7_05_v3	Chappell_et_al_combined_UTRs	5UTR	1174532	1174906	.	+	.	Parent=PF3D7_0528500;length_added=122
Pf3D7_05_v3	Chappell_et_al_combined_UTRs	3UTR	1176626	1176968	.	-	.	Parent=PF3D7_0528600;length_added=0
Pf3D7_05_v3	Chappell_et_al_combined_UTRs	3UTR	1177068	1177311	.	+	.	Parent=PF3D7_0528500;length_added=0
Pf3D7_05_v3	Chappell_et_al_combined_UTRs	5UTR	1177287	1177319	.	-	.	Parent=PF3D7_0528600;length_added=0
Pf3D7_05_v3	Chappell_et_al_combined_UTRs	3UTR	1178062	1178275	.	-	.	Parent=PF3D7_0528700;length_added=0
Pf3D7_05_v3	Chappell_et_al_combined_UTRs	5UTR	1178891	1179980	.	-	.	Parent=PF3D7_0528700;length_added=499
Pf3D7_05_v3	Chappell_et_al_combined_UTRs	3UTR	1180162	1180424	.	-	.	Parent=PF3D7_0528800;length_added=0
Pf3D7_05_v3	Chappell_et_al_combined_UTRs	5UTR	1182039	1182686	.	-	.	Parent=PF3D7_0528800;length_added=0
Pf3D7_05_v3	Chappell_et_al_combined_UTRs	3UTR	1183850	1183915	.	-	.	Parent=PF3D7_0528900;length_added=0
Pf3D7_05_v3	Chappell_et_al_combined_UTRs	5UTR	1185640	1186249	.	-	.	Parent=PF3D7_0528900;length_added=0
Pf3D7_05_v3	Chappell_et_al_combined_UTRs	3UTR	1186294	1186786	.	-	.	Parent=PF3D7_0529000;length_added=0
Pf3D7_05_v3	Chappell_et_al_combined_UTRs	5UTR	1188947	1190130	.	-	.	Parent=PF3D7_0529000;length_added=64
Pf3D7_05_v3	Chappell_et_al_combined_UTRs	3UTR	1190980	1190999	.	-	.	Parent=PF3D7_0529100;length_added=0
Pf3D7_05_v3	Chappell_et_al_combined_UTRs	5UTR	1191683	1192000	.	-	.	Parent=PF3D7_0529100;length_added=0
Pf3D7_05_v3	Chappell_et_al_combined_UTRs	5UTR	1195884	1196314	.	+	.	Parent=PF3D7_0529300;length_added=59
Pf3D7_05_v3	Chappell_et_al_combined_UTRs	3UTR	1197390	1197645	.	+	.	Parent=PF3D7_0529300;length_added=0
Pf3D7_05_v3	Chappell_et_al_combined_UTRs	5UTR	1198563	1199164	.	+	.	Parent=PF3D7_0529400;length_added=0
Pf3D7_05_v3	Chappell_et_al_combined_UTRs	3UTR	1205188	1205743	.	+	.	Parent=PF3D7_0529400;length_added=0
Pf3D7_05_v3	Chappell_et_al_combined_UTRs	5UTR	1206043	1206472	.	+	.	Parent=PF3D7_0529500;length_added=0
Pf3D7_05_v3	Chappell_et_al_combined_UTRs	3UTR	1207680	1207830	.	+	.	Parent=PF3D7_0529500;length_added=0
Pf3D7_05_v3	Chappell_et_al_combined_UTRs	3UTR	1208695	1209005	.	-	.	Parent=PF3D7_0529700;length_added=0
Pf3D7_05_v3	Chappell_et_al_combined_UTRs	5UTR	1212103	1212893	.	-	.	Parent=PF3D7_0529700;length_added=152
Pf3D7_05_v3	Chappell_et_al_combined_UTRs	5UTR	1213104	1213532	.	+	.	Parent=PF3D7_0529800;length_added=0
Pf3D7_05_v3	Chappell_et_al_combined_UTRs	3UTR	1219377	1220543	.	+	.	Parent=PF3D7_0529800;length_added=0
Pf3D7_05_v3	Chappell_et_al_combined_UTRs	3UTR	1219683	1220776	.	-	.	Parent=PF3D7_0529900;length_added=0
Pf3D7_05_v3	Chappell_et_al_combined_UTRs	5UTR	1221993	1223261	.	-	.	Parent=PF3D7_0529900;length_added=45
Pf3D7_05_v3	Chappell_et_al_combined_UTRs	3UTR	1223345	1224597	.	-	.	Parent=PF3D7_0530000;length_added=0
Pf3D7_05_v3	Chappell_et_al_combined_UTRs	5UTR	1224892	1225947	.	-	.	Parent=PF3D7_0530000;length_added=287
Pf3D7_05_v3	Chappell_et_al_combined_UTRs	5UTR	1225877	1226882	.	+	.	Parent=PF3D7_0530100;length_added=0
Pf3D7_05_v3	Chappell_et_al_combined_UTRs	3UTR	1227758	1228191	.	+	.	Parent=PF3D7_0530100;length_added=0
Pf3D7_05_v3	Chappell_et_al_combined_UTRs	3UTR	1229052	1229076	.	-	.	Parent=PF3D7_0530200;length_added=0
Pf3D7_05_v3	Chappell_et_al_combined_UTRs	5UTR	1230652	1231469	.	-	.	Parent=PF3D7_0530200;length_added=0
Pf3D7_05_v3	Chappell_et_al_combined_UTRs	5UTR	1231929	1233400	.	+	.	Parent=PF3D7_0530300;length_added=325
Pf3D7_05_v3	Chappell_et_al_combined_UTRs	3UTR	1238120	1238632	.	-	.	Parent=PF3D7_0530400;length_added=0
Pf3D7_05_v3	Chappell_et_al_combined_UTRs	5UTR	1243988	1243999	.	-	.	Parent=PF3D7_0530400;length_added=0
Pf3D7_05_v3	Chappell_et_al_combined_UTRs	3UTR	1248232	1248367	.	-	.	Parent=PF3D7_0530600;length_added=0
Pf3D7_05_v3	Chappell_et_al_combined_UTRs	5UTR	1249962	1250252	.	-	.	Parent=PF3D7_0530600;length_added=14
Pf3D7_05_v3	Chappell_et_al_combined_UTRs	5UTR	1250370	1250736	.	+	.	Parent=PF3D7_0530700;length_added=0
Pf3D7_05_v3	Chappell_et_al_combined_UTRs	3UTR	1254191	1254901	.	+	.	Parent=PF3D7_0530700;length_added=0
Pf3D7_05_v3	Chappell_et_al_combined_UTRs	3UTR	1254200	1254281	.	-	.	Parent=PF3D7_0530750;length_added=0
Pf3D7_05_v3	Chappell_et_al_combined_UTRs	5UTR	1254797	1255290	.	-	.	Parent=PF3D7_0530750;length_added=14
Pf3D7_05_v3	Chappell_et_al_combined_UTRs	5UTR	1255012	1255220	.	+	.	Parent=PF3D7_0530800;length_added=0
Pf3D7_05_v3	Chappell_et_al_combined_UTRs	3UTR	1257255	1257579	.	+	.	Parent=PF3D7_0530800;length_added=0
Pf3D7_05_v3	Chappell_et_al_combined_UTRs	3UTR	1257680	1257722	.	-	.	Parent=PF3D7_0530900;length_added=0
Pf3D7_05_v3	Chappell_et_al_combined_UTRs	5UTR	1265751	1266372	.	-	.	Parent=PF3D7_0530900;length_added=0
Pf3D7_05_v3	Chappell_et_al_combined_UTRs	5UTR	1266892	1267409	.	+	.	Parent=PF3D7_0531000;length_added=0
Pf3D7_05_v3	Chappell_et_al_combined_UTRs	3UTR	1269540	1269589	.	+	.	Parent=PF3D7_0531000;length_added=0
Pf3D7_05_v3	Chappell_et_al_combined_UTRs	3UTR	1269832	1270387	.	-	.	Parent=PF3D7_0531100;length_added=0
Pf3D7_05_v3	Chappell_et_al_combined_UTRs	5UTR	1278485	1278893	.	-	.	Parent=PF3D7_0531100;length_added=6
Pf3D7_05_v3	Chappell_et_al_combined_UTRs	3UTR	1279189	1279957	.	-	.	Parent=PF3D7_0531200;length_added=0
Pf3D7_05_v3	Chappell_et_al_combined_UTRs	5UTR	1280600	1280883	.	-	.	Parent=PF3D7_0531200;length_added=0
Pf3D7_05_v3	Chappell_et_al_combined_UTRs	5UTR	1281104	1281288	.	+	.	Parent=PF3D7_0531300;length_added=2
Pf3D7_05_v3	Chappell_et_al_combined_UTRs	3UTR	1282255	1282484	.	+	.	Parent=PF3D7_0531300;length_added=0
Pf3D7_05_v3	Chappell_et_al_combined_UTRs	3UTR	1282377	1282590	.	-	.	Parent=PF3D7_0531400;length_added=0
Pf3D7_05_v3	Chappell_et_al_combined_UTRs	5UTR	1286107	1286689	.	-	.	Parent=PF3D7_0531400;length_added=244
Pf3D7_05_v3	Chappell_et_al_combined_UTRs	5UTR	1300188	1301223	.	+	.	Parent=PF3D7_0532100;length_added=855
Pf3D7_05_v3	Chappell_et_al_combined_UTRs	3UTR	1301770	1302740	.	+	.	Parent=PF3D7_0532100;length_added=0
Pf3D7_05_v3	Chappell_et_al_combined_UTRs	3UTR	1303429	1303661	.	-	.	Parent=PF3D7_0532200;length_added=0
Pf3D7_05_v3	Chappell_et_al_combined_UTRs	5UTR	1304527	1304634	.	-	.	Parent=PF3D7_0532200;length_added=0
Pf3D7_05_v3	Chappell_et_al_combined_UTRs	5UTR	1307099	1308277	.	+	.	Parent=PF3D7_0532300;length_added=492
Pf3D7_05_v3	Chappell_et_al_combined_UTRs	3UTR	1309941	1310572	.	+	.	Parent=PF3D7_0532300;length_added=0
Pf3D7_05_v3	Chappell_et_al_combined_UTRs	5UTR	1311992	1312470	.	+	.	Parent=PF3D7_0532400;length_added=116
Pf3D7_05_v3	Chappell_et_al_combined_UTRs	3UTR	1314155	1315355	.	+	.	Parent=PF3D7_0532400;length_added=0
Pf3D7_05_v3	Chappell_et_al_combined_UTRs	5UTR	1316238	1316341	.	+	.	Parent=PF3D7_0532500;length_added=94
Pf3D7_05_v3	Chappell_et_al_combined_UTRs	3UTR	1316847	1316874	.	+	.	Parent=PF3D7_0532500;length_added=0
Pf3D7_05_v3	Chappell_et_al_combined_UTRs	3UTR	1317882	1318530	.	-	.	Parent=PF3D7_0532600;length_added=0
Pf3D7_05_v3	Chappell_et_al_combined_UTRs	5UTR	1319230	1319382	.	-	.	Parent=PF3D7_0532600;length_added=143
Pf3D7_06_v3	Chappell_et_al_combined_UTRs	3UTR	17777	18585	.	-	.	Parent=PF3D7_0600400;length_added=0
Pf3D7_06_v3	Chappell_et_al_combined_UTRs	5UTR	22722	23068	.	-	.	Parent=PF3D7_0600400;length_added=0
Pf3D7_06_v3	Chappell_et_al_combined_UTRs	5UTR	47172	47462	.	+	.	Parent=PF3D7_0601200;length_added=0
Pf3D7_06_v3	Chappell_et_al_combined_UTRs	3UTR	48262	48600	.	+	.	Parent=PF3D7_0601200;length_added=0
Pf3D7_06_v3	Chappell_et_al_combined_UTRs	3UTR	64746	65787	.	-	.	Parent=PF3D7_0601500;length_added=0
Pf3D7_06_v3	Chappell_et_al_combined_UTRs	5UTR	67278	67786	.	-	.	Parent=PF3D7_0601500;length_added=201
Pf3D7_06_v3	Chappell_et_al_combined_UTRs	3UTR	68698	68832	.	-	.	Parent=PF3D7_0601600;length_added=0
Pf3D7_06_v3	Chappell_et_al_combined_UTRs	5UTR	69694	70201	.	-	.	Parent=PF3D7_0601600;length_added=0
Pf3D7_06_v3	Chappell_et_al_combined_UTRs	5UTR	76204	78189	.	+	.	Parent=PF3D7_0601900;length_added=1425
Pf3D7_06_v3	Chappell_et_al_combined_UTRs	3UTR	78785	79596	.	+	.	Parent=PF3D7_0601900;length_added=0
Pf3D7_06_v3	Chappell_et_al_combined_UTRs	3UTR	81532	82608	.	-	.	Parent=PF3D7_0602000;length_added=0
Pf3D7_06_v3	Chappell_et_al_combined_UTRs	5UTR	86923	88869	.	-	.	Parent=PF3D7_0602000;length_added=1471
Pf3D7_06_v3	Chappell_et_al_combined_UTRs	5UTR	91725	92505	.	+	.	Parent=PF3D7_0602100;length_added=63
Pf3D7_06_v3	Chappell_et_al_combined_UTRs	3UTR	96669	97247	.	+	.	Parent=PF3D7_0602100;length_added=0
Pf3D7_06_v3	Chappell_et_al_combined_UTRs	5UTR	97494	97889	.	+	.	Parent=PF3D7_0602200;length_added=67
Pf3D7_06_v3	Chappell_et_al_combined_UTRs	3UTR	98952	99410	.	+	.	Parent=PF3D7_0602200;length_added=0
Pf3D7_06_v3	Chappell_et_al_combined_UTRs	3UTR	101350	101384	.	-	.	Parent=PF3D7_0602400;length_added=0
Pf3D7_06_v3	Chappell_et_al_combined_UTRs	5UTR	104562	104706	.	-	.	Parent=PF3D7_0602400;length_added=5
Pf3D7_06_v3	Chappell_et_al_combined_UTRs	5UTR	105022	105502	.	+	.	Parent=PF3D7_0602500;length_added=40
Pf3D7_06_v3	Chappell_et_al_combined_UTRs	3UTR	106643	107401	.	+	.	Parent=PF3D7_0602500;length_added=0
Pf3D7_06_v3	Chappell_et_al_combined_UTRs	3UTR	106703	107036	.	-	.	Parent=PF3D7_0602600;length_added=0
Pf3D7_06_v3	Chappell_et_al_combined_UTRs	5UTR	111665	112376	.	-	.	Parent=PF3D7_0602600;length_added=85
Pf3D7_06_v3	Chappell_et_al_combined_UTRs	3UTR	113592	113823	.	-	.	Parent=PF3D7_0602700;length_added=0
Pf3D7_06_v3	Chappell_et_al_combined_UTRs	5UTR	115225	115478	.	-	.	Parent=PF3D7_0602700;length_added=0
Pf3D7_06_v3	Chappell_et_al_combined_UTRs	5UTR	115789	116083	.	+	.	Parent=PF3D7_0602800;length_added=0
Pf3D7_06_v3	Chappell_et_al_combined_UTRs	3UTR	118025	118379	.	+	.	Parent=PF3D7_0602800;length_added=0
Pf3D7_06_v3	Chappell_et_al_combined_UTRs	3UTR	118239	118637	.	-	.	Parent=PF3D7_0602900;length_added=0
Pf3D7_06_v3	Chappell_et_al_combined_UTRs	5UTR	120204	120929	.	-	.	Parent=PF3D7_0602900;length_added=37
Pf3D7_06_v3	Chappell_et_al_combined_UTRs	5UTR	121248	122633	.	+	.	Parent=PF3D7_0603000;length_added=48
Pf3D7_06_v3	Chappell_et_al_combined_UTRs	3UTR	124413	124846	.	+	.	Parent=PF3D7_0603000;length_added=0
Pf3D7_06_v3	Chappell_et_al_combined_UTRs	3UTR	125002	125457	.	-	.	Parent=PF3D7_0603100;length_added=0
Pf3D7_06_v3	Chappell_et_al_combined_UTRs	5UTR	126817	127010	.	-	.	Parent=PF3D7_0603100;length_added=0
Pf3D7_06_v3	Chappell_et_al_combined_UTRs	5UTR	128292	128620	.	+	.	Parent=PF3D7_0603200;length_added=0
Pf3D7_06_v3	Chappell_et_al_combined_UTRs	3UTR	130037	130385	.	+	.	Parent=PF3D7_0603200;length_added=0
Pf3D7_06_v3	Chappell_et_al_combined_UTRs	3UTR	130191	130328	.	-	.	Parent=PF3D7_0603300;length_added=0
Pf3D7_06_v3	Chappell_et_al_combined_UTRs	5UTR	132039	132792	.	-	.	Parent=PF3D7_0603300;length_added=544
Pf3D7_06_v3	Chappell_et_al_combined_UTRs	3UTR	132888	133149	.	-	.	Parent=PF3D7_0603400;length_added=0
Pf3D7_06_v3	Chappell_et_al_combined_UTRs	5UTR	136462	138199	.	-	.	Parent=PF3D7_0603400;length_added=1166
Pf3D7_06_v3	Chappell_et_al_combined_UTRs	5UTR	138667	139192	.	+	.	Parent=PF3D7_0603500;length_added=0
Pf3D7_06_v3	Chappell_et_al_combined_UTRs	3UTR	140519	141013	.	+	.	Parent=PF3D7_0603500;length_added=0
Pf3D7_06_v3	Chappell_et_al_combined_UTRs	3UTR	140777	141417	.	-	.	Parent=PF3D7_0603600;length_added=0
Pf3D7_06_v3	Chappell_et_al_combined_UTRs	5UTR	148944	149585	.	-	.	Parent=PF3D7_0603600;length_added=101
Pf3D7_06_v3	Chappell_et_al_combined_UTRs	5UTR	150279	151054	.	+	.	Parent=PF3D7_0603700;length_added=13
Pf3D7_06_v3	Chappell_et_al_combined_UTRs	3UTR	152387	152471	.	+	.	Parent=PF3D7_0603700;length_added=0
Pf3D7_06_v3	Chappell_et_al_combined_UTRs	3UTR	152505	152540	.	-	.	Parent=PF3D7_0603800;length_added=0
Pf3D7_06_v3	Chappell_et_al_combined_UTRs	5UTR	160456	160682	.	-	.	Parent=PF3D7_0603800;length_added=0
Pf3D7_06_v3	Chappell_et_al_combined_UTRs	3UTR	160825	161253	.	-	.	Parent=PF3D7_0603900;length_added=0
Pf3D7_06_v3	Chappell_et_al_combined_UTRs	5UTR	162382	162616	.	-	.	Parent=PF3D7_0603900;length_added=0
Pf3D7_06_v3	Chappell_et_al_combined_UTRs	3UTR	163582	163827	.	-	.	Parent=PF3D7_0604000;length_added=0
Pf3D7_06_v3	Chappell_et_al_combined_UTRs	5UTR	169861	170363	.	-	.	Parent=PF3D7_0604000;length_added=87
Pf3D7_06_v3	Chappell_et_al_combined_UTRs	3UTR	170776	171300	.	-	.	Parent=PF3D7_0604100;length_added=0
Pf3D7_06_v3	Chappell_et_al_combined_UTRs	5UTR	177241	178985	.	-	.	Parent=PF3D7_0604100;length_added=0
Pf3D7_06_v3	Chappell_et_al_combined_UTRs	5UTR	180607	180935	.	+	.	Parent=PF3D7_0604200;length_added=24
Pf3D7_06_v3	Chappell_et_al_combined_UTRs	3UTR	181482	181669	.	+	.	Parent=PF3D7_0604200;length_added=0
Pf3D7_06_v3	Chappell_et_al_combined_UTRs	5UTR	181680	182215	.	+	.	Parent=PF3D7_0604300;length_added=0
Pf3D7_06_v3	Chappell_et_al_combined_UTRs	3UTR	184538	184760	.	+	.	Parent=PF3D7_0604300;length_added=0
Pf3D7_06_v3	Chappell_et_al_combined_UTRs	5UTR	188237	189011	.	+	.	Parent=PF3D7_0604500;length_added=112
Pf3D7_06_v3	Chappell_et_al_combined_UTRs	3UTR	198079	198546	.	+	.	Parent=PF3D7_0604500;length_added=0
Pf3D7_06_v3	Chappell_et_al_combined_UTRs	3UTR	204545	204639	.	-	.	Parent=PF3D7_0604700;length_added=0
Pf3D7_06_v3	Chappell_et_al_combined_UTRs	5UTR	206208	206720	.	-	.	Parent=PF3D7_0604700;length_added=0
Pf3D7_06_v3	Chappell_et_al_combined_UTRs	3UTR	206807	206854	.	-	.	Parent=PF3D7_0604800;length_added=0
Pf3D7_06_v3	Chappell_et_al_combined_UTRs	5UTR	211160	211802	.	-	.	Parent=PF3D7_0604800;length_added=57
Pf3D7_06_v3	Chappell_et_al_combined_UTRs	3UTR	212174	212414	.	-	.	Parent=PF3D7_0604900;length_added=0
Pf3D7_06_v3	Chappell_et_al_combined_UTRs	5UTR	213033	213397	.	-	.	Parent=PF3D7_0604900;length_added=0
Pf3D7_06_v3	Chappell_et_al_combined_UTRs	5UTR	213348	213557	.	+	.	Parent=PF3D7_0605000;length_added=0
Pf3D7_06_v3	Chappell_et_al_combined_UTRs	3UTR	214143	214430	.	+	.	Parent=PF3D7_0605000;length_added=0
Pf3D7_06_v3	Chappell_et_al_combined_UTRs	5UTR	215004	217239	.	+	.	Parent=PF3D7_0605100;length_added=375
Pf3D7_06_v3	Chappell_et_al_combined_UTRs	3UTR	219508	220338	.	+	.	Parent=PF3D7_0605100;length_added=0
Pf3D7_06_v3	Chappell_et_al_combined_UTRs	3UTR	220100	220406	.	-	.	Parent=PF3D7_0605200;length_added=0
Pf3D7_06_v3	Chappell_et_al_combined_UTRs	5UTR	221814	221977	.	-	.	Parent=PF3D7_0605200;length_added=1
Pf3D7_06_v3	Chappell_et_al_combined_UTRs	5UTR	222150	222738	.	+	.	Parent=PF3D7_0605300;length_added=10
Pf3D7_06_v3	Chappell_et_al_combined_UTRs	3UTR	224288	224529	.	+	.	Parent=PF3D7_0605300;length_added=0
Pf3D7_06_v3	Chappell_et_al_combined_UTRs	3UTR	224446	224612	.	-	.	Parent=PF3D7_0605400;length_added=0
Pf3D7_06_v3	Chappell_et_al_combined_UTRs	5UTR	227447	227905	.	-	.	Parent=PF3D7_0605500;length_added=0
Pf3D7_06_v3	Chappell_et_al_combined_UTRs	3UTR	237355	237810	.	-	.	Parent=PF3D7_0605800;length_added=0
Pf3D7_06_v3	Chappell_et_al_combined_UTRs	5UTR	244522	246015	.	-	.	Parent=PF3D7_0605800;length_added=0
Pf3D7_06_v3	Chappell_et_al_combined_UTRs	5UTR	246321	247639	.	+	.	Parent=PF3D7_0605900;length_added=585
Pf3D7_06_v3	Chappell_et_al_combined_UTRs	3UTR	249167	249977	.	+	.	Parent=PF3D7_0605900;length_added=0
Pf3D7_06_v3	Chappell_et_al_combined_UTRs	3UTR	249666	250611	.	-	.	Parent=PF3D7_0606000;length_added=0
Pf3D7_06_v3	Chappell_et_al_combined_UTRs	5UTR	253804	255695	.	-	.	Parent=PF3D7_0606000;length_added=733
Pf3D7_06_v3	Chappell_et_al_combined_UTRs	5UTR	257163	257603	.	+	.	Parent=PF3D7_0606100;length_added=164
Pf3D7_06_v3	Chappell_et_al_combined_UTRs	3UTR	259975	260505	.	+	.	Parent=PF3D7_0606100;length_added=0
Pf3D7_06_v3	Chappell_et_al_combined_UTRs	3UTR	260228	261030	.	-	.	Parent=PF3D7_0606200;length_added=0
Pf3D7_06_v3	Chappell_et_al_combined_UTRs	5UTR	261946	262593	.	-	.	Parent=PF3D7_0606200;length_added=372
Pf3D7_06_v3	Chappell_et_al_combined_UTRs	5UTR	262635	262825	.	+	.	Parent=PF3D7_0606300;length_added=0
Pf3D7_06_v3	Chappell_et_al_combined_UTRs	3UTR	263195	263857	.	+	.	Parent=PF3D7_0606300;length_added=0
Pf3D7_06_v3	Chappell_et_al_combined_UTRs	3UTR	264901	265838	.	-	.	Parent=PF3D7_0606500;length_added=0
Pf3D7_06_v3	Chappell_et_al_combined_UTRs	5UTR	268400	269898	.	-	.	Parent=PF3D7_0606500;length_added=617
Pf3D7_06_v3	Chappell_et_al_combined_UTRs	3UTR	270150	270331	.	-	.	Parent=PF3D7_0606600;length_added=0
Pf3D7_06_v3	Chappell_et_al_combined_UTRs	5UTR	277763	279739	.	-	.	Parent=PF3D7_0606600;length_added=881
Pf3D7_06_v3	Chappell_et_al_combined_UTRs	5UTR	281991	282048	.	+	.	Parent=PF3D7_0606700;length_added=0
Pf3D7_06_v3	Chappell_et_al_combined_UTRs	3UTR	287018	287880	.	+	.	Parent=PF3D7_0606700;length_added=0
Pf3D7_06_v3	Chappell_et_al_combined_UTRs	3UTR	287041	288376	.	-	.	Parent=PF3D7_0606800;length_added=0
Pf3D7_06_v3	Chappell_et_al_combined_UTRs	5UTR	289277	289722	.	-	.	Parent=PF3D7_0606800;length_added=0
Pf3D7_06_v3	Chappell_et_al_combined_UTRs	3UTR	290146	290425	.	-	.	Parent=PF3D7_0606900;length_added=0
Pf3D7_06_v3	Chappell_et_al_combined_UTRs	5UTR	291086	292628	.	-	.	Parent=PF3D7_0606900;length_added=1274
Pf3D7_06_v3	Chappell_et_al_combined_UTRs	5UTR	291965	293863	.	+	.	Parent=PF3D7_0607000;length_added=596
Pf3D7_06_v3	Chappell_et_al_combined_UTRs	3UTR	296798	297805	.	+	.	Parent=PF3D7_0607000;length_added=0
Pf3D7_06_v3	Chappell_et_al_combined_UTRs	3UTR	301304	301873	.	-	.	Parent=PF3D7_0607200;length_added=0
Pf3D7_06_v3	Chappell_et_al_combined_UTRs	5UTR	303291	303478	.	-	.	Parent=PF3D7_0607200;length_added=0
Pf3D7_06_v3	Chappell_et_al_combined_UTRs	5UTR	304088	304637	.	+	.	Parent=PF3D7_0607300;length_added=0
Pf3D7_06_v3	Chappell_et_al_combined_UTRs	3UTR	306043	306392	.	+	.	Parent=PF3D7_0607300;length_added=0
Pf3D7_06_v3	Chappell_et_al_combined_UTRs	3UTR	306360	306383	.	-	.	Parent=PF3D7_0607400;length_added=0
Pf3D7_06_v3	Chappell_et_al_combined_UTRs	5UTR	309962	310500	.	-	.	Parent=PF3D7_0607400;length_added=4
Pf3D7_06_v3	Chappell_et_al_combined_UTRs	5UTR	310779	311549	.	+	.	Parent=PF3D7_0607500;length_added=0
Pf3D7_06_v3	Chappell_et_al_combined_UTRs	3UTR	311667	313855	.	-	.	Parent=PF3D7_0607600;length_added=0
Pf3D7_06_v3	Chappell_et_al_combined_UTRs	3UTR	313116	313770	.	+	.	Parent=PF3D7_0607500;length_added=0
Pf3D7_06_v3	Chappell_et_al_combined_UTRs	5UTR	316883	318394	.	-	.	Parent=PF3D7_0607600;length_added=856
Pf3D7_06_v3	Chappell_et_al_combined_UTRs	5UTR	319519	320739	.	+	.	Parent=PF3D7_0607700;length_added=0
Pf3D7_06_v3	Chappell_et_al_combined_UTRs	3UTR	328999	329442	.	+	.	Parent=PF3D7_0607700;length_added=0
Pf3D7_06_v3	Chappell_et_al_combined_UTRs	3UTR	329254	329536	.	-	.	Parent=PF3D7_0607800;length_added=0
Pf3D7_06_v3	Chappell_et_al_combined_UTRs	5UTR	331726	332013	.	-	.	Parent=PF3D7_0607800;length_added=0
Pf3D7_06_v3	Chappell_et_al_combined_UTRs	5UTR	332329	332342	.	+	.	Parent=PF3D7_0607900;length_added=0
Pf3D7_06_v3	Chappell_et_al_combined_UTRs	3UTR	334935	335631	.	+	.	Parent=PF3D7_0607900;length_added=0
Pf3D7_06_v3	Chappell_et_al_combined_UTRs	5UTR	336465	337791	.	+	.	Parent=PF3D7_0608100;length_added=1111
Pf3D7_06_v3	Chappell_et_al_combined_UTRs	5UTR	337369	337484	.	-	.	Parent=PF3D7_0608000;length_added=0
Pf3D7_06_v3	Chappell_et_al_combined_UTRs	3UTR	341761	342148	.	+	.	Parent=PF3D7_0608100;length_added=0
Pf3D7_06_v3	Chappell_et_al_combined_UTRs	3UTR	341804	341873	.	-	.	Parent=PF3D7_0608200;length_added=0
Pf3D7_06_v3	Chappell_et_al_combined_UTRs	5UTR	342351	343211	.	+	.	Parent=PF3D7_0608300;length_added=630
Pf3D7_06_v3	Chappell_et_al_combined_UTRs	5UTR	342822	342871	.	-	.	Parent=PF3D7_0608200;length_added=0
Pf3D7_06_v3	Chappell_et_al_combined_UTRs	3UTR	347508	347812	.	+	.	Parent=PF3D7_0608300;length_added=0
Pf3D7_06_v3	Chappell_et_al_combined_UTRs	5UTR	347997	348009	.	+	.	Parent=PF3D7_0608310;length_added=0
[truncated: 6,811 more rows]
