# Supplementary material for: Refining the transcriptome of the human malaria parasite Plasmodium falciparum using amplification-free RNA-seq
Source: BMC Genomics. 2020 Jun 8;21:395. doi: 10.1186/s12864-020-06787-5 (PMC7278070; doi:10.1186/s12864-020-06787-5)
Supplement: Supplementary file 9 — Additional file 9. [file 12864_2020_6787_MOESM9_ESM.xlsx]

## Sheet: All data
###### Chappell et al. 2019; Table S8: TSO-based 5'UTRs for 3D7 analysed for each time point (based on 5UTR-seq data)
Gene ID	Peak coverage of 5UTR-seq data in window upstream of CDS at each time point							Length of 5' UTR calculated from peak coverage of 5UTR-seq data in window upstream of CDS at each time point							Analysis of coverage across all time points				Analysis of 5' UTRs across all time points
	TP1_cov	TP2_cov	TP3_cov	TP4_cov	TP5_cov	TP6_cov	TP7_cov	TP1_length	TP2_length	TP3_length	TP4_length	TP5_length	TP6_length	TP7_length	MIN cov	MAX cov	AVG cov	STDEVP cov	MIN length	MAX length	AVG length	STDEVP length
PF3D7_1105000	2872	973	726	2380	5136	5905	3453	186	186	186	186	186	186	186	726	5905	3063.57	1807.09	186	186	186	0
PF3D7_0818900	751	714	1418	2079	2760	1004	816	966	970	966	966	966	966	966	714	2760	1363.14	726.157	966	970	966.571	1.39971
PF3D7_1358800	373	1024	1378	974	501	193	361	570	570	570	570	570	570	570	193	1378	686.286	406.539	570	570	570	0
PF3D7_1341300	282	446	799	473	329	171	186	308	308	308	308	308	308	308	171	799	383.714	200.71	308	308	308	0
PF3D7_1465900	138	238	437	472	294	124	148	173	173	173	173	173	173	173	124	472	264.429	132.934	173	173	173	0
PF3D7_1243600	196	182	207	267	190	122	144	345	345	345	345	345	345	345	122	267	186.857	43.0761	345	345	345	0
PF3D7_0519400	130	137	553	876	655	127	118	228	228	228	228	228	228	228	118	876	370.857	294.033	228	228	228	0
PF3D7_1110500	471	205	285	185	248	114	144	357	357	357	357	357	357	357	114	471	236	109.987	357	357	357	0
PF3D7_1120100	143	315	423	360	195	108	156	411	411	411	411	411	411	411	108	423	242.857	112.992	411	411	411	0
PF3D7_1444800	356	105	119	269	189	206	402	194	273	273	273	273	194	194	105	402	235.143	104.88	194	273	239.143	39.0949
PF3D7_1462800	137	159	241	294	300	126	102	285	285	285	285	129	285	285	102	300	194.143	76.5384	129	285	262.714	54.5886
PF3D7_0520000	126	163	353	412	391	108	98	174	174	174	174	174	174	174	98	412	235.857	131.772	174	174	174	0
PF3D7_0624600	125	98	131	187	247	118	110	964	964	964	964	964	964	964	98	247	145.143	49.1744	964	964	964	0
PF3D7_0617800	341	89	98	351	1031	973	595	173	173	173	173	231	173	173	89	1031	496.857	357.102	173	231	181.286	20.2958
PF3D7_0406200	106	125	184	149	128	82	107	432	432	432	432	432	432	432	82	184	125.857	30.694	432	432	432	0
PF3D7_0618300	116	117	281	195	231	82	96	356	356	356	356	356	356	356	82	281	159.714	70.5807	356	356	356	0
PF3D7_1038000	100	75	85	125	184	162	94	309	309	309	309	309	309	309	75	184	117.857	38.133	309	309	309	0
PF3D7_1250200	95	85	111	72	83	79	72	1585	1585	1585	1585	1585	1585	1585	72	111	85.2857	12.8365	1585	1585	1585	0
PF3D7_1309100	124	276	570	275	187	66	127	699	699	699	699	699	699	699	66	570	232.143	155.976	699	699	699	0
PF3D7_0209800	84	81	155	251	162	63	65	323	323	323	323	323	323	323	63	251	123	64.5623	323	323	323	0
PF3D7_1102800	1277	384	281	93	63	227	1161	458	458	458	458	458	458	458	63	1277	498	468.003	458	458	458	0
PF3D7_0811300	79	71	73	64	84	56	68	1908	1908	1908	1908	1908	1908	1908	56	84	70.7143	8.61418	1908	1908	1908	0
PF3D7_1016900	54	64	72	62	95	66	75	351	351	351	351	351	351	351	54	95	69.7143	12.1033	351	351	351	0
PF3D7_1450000	164	83	86	55	50	79	123	1710	1710	1710	1710	1710	1710	1710	50	164	91.4286	36.9589	1710	1710	1710	0
PF3D7_0831800	392	382	575	155	47	73	284	583	583	583	583	583	583	583	47	575	272.571	178.232	583	583	583	0
PF3D7_1103100	55	61	303	623	319	79	46	194	194	194	194	194	194	194	46	623	212.286	200.48	194	194	194	0
PF3D7_1130200	54	56	122	212	218	63	46	773	814	773	773	773	773	773	46	218	110.143	70.2738	773	814	778.857	14.347
PF3D7_1200900	135	98	83	70	68	45	56	575	575	575	575	575	575	575	45	135	79.2857	27.7731	575	575	575	0
PF3D7_0202000	143	264	247	182	94	44	86	835	835	835	439	439	439	835	44	264	151.429	77.3967	439	835	665.286	195.969
PF3D7_0423700	96	43	65	72	192	141	103	87	87	87	87	87	87	87	43	192	101.714	46.9155	87	87	87	0
PF3D7_1401400	224	119	108	102	79	43	84	594	594	594	594	594	594	594	43	224	108.429	52.4455	594	594	594	0
PF3D7_1142500	75	67	163	182	182	54	41	268	268	268	268	268	268	268	41	182	109.143	58.728	268	268	268	0
PF3D7_0920900	37	53	99	136	136	51	48	354	354	354	354	354	354	354	37	136	80	39.778	354	354	354	0
PF3D7_1412300	51	38	49	85	124	36	36	332	332	332	306	306	332	306	36	124	59.8571	30.6101	306	332	320.857	12.8667
PF3D7_0826700	51	97	127	138	67	35	41	495	495	495	495	495	495	495	35	138	79.4286	38.5741	495	495	495	0
PF3D7_1132600	45	65	99	111	83	35	47	380	380	380	380	380	380	380	35	111	69.2857	26.9694	380	380	380	0
PF3D7_1408600	60	100	184	128	62	35	47	734	734	734	734	734	734	734	35	184	88	49.1499	734	734	734	0
PF3D7_0420000	45	50	66	70	52	34	44	1327	1327	1327	1327	1327	1327	1327	34	70	51.5714	11.7091	1327	1327	1327	0
PF3D7_1020900	44	34	52	83	101	71	49	728	728	728	728	728	728	728	34	101	62	22.1037	728	728	728	0
PF3D7_1216500	46	47	44	51	35	34	72	400	279	400	400	400	400	400	34	72	47	11.7352	279	400	382.714	42.3412
PF3D7_0207600	329	83	33	226	1417	1188	577	145	145	145	145	145	145	145	33	1417	550.429	506.903	145	145	145	0
PF3D7_0936600	100	88	113	66	36	33	48	970	970	970	970	970	970	970	33	113	69.1429	29.5027	970	970	970	0
PF3D7_1210600	73	91	96	87	52	33	68	497	497	497	497	497	497	497	33	96	71.4286	21.0364	497	497	497	0
PF3D7_1358200	52	75	84	70	56	33	51	517	517	517	517	517	517	517	33	84	60.1429	15.9949	517	517	517	0
PF3D7_0617900	108	38	32	40	95	116	102	342	342	342	342	342	342	342	32	116	75.8571	34.5106	342	342	342	0
PF3D7_0627500	31	39	80	124	129	48	47	183	183	183	183	183	183	183	31	129	71.1429	37.764	183	183	183	0
PF3D7_1029600	47	58	64	154	97	40	31	369	369	369	369	369	369	369	31	154	70.1429	39.4875	369	369	369	0
PF3D7_1324900	34	67	68	249	198	61	31	499	499	189	189	189	189	499	31	249	101.143	79.7737	189	499	321.857	153.41
PF3D7_0517000	33	53	134	104	87	34	30	180	180	180	180	180	180	180	30	134	67.8571	37.9151	180	180	180	0
PF3D7_0932300	38	37	99	137	168	49	29	441	441	441	441	441	441	441	29	168	79.5714	51.4472	441	441	441	0
PF3D7_1315400	36	33	34	31	48	29	36	691	691	691	691	691	691	691	29	48	35.2857	5.69998	691	691	691	0
PF3D7_0532100	38	78	196	270	220	46	28	341	341	180	180	180	180	180	28	270	125.143	92.9815	180	341	226	72.7324
PF3D7_1136500	27	36	31	31	48	29	36	2117	2113	2113	2113	2113	2113	2113	27	48	34	6.50275	2113	2117	2113.57	1.39971
PF3D7_0309600	37	51	92	91	70	35	26	809	809	809	809	809	809	809	26	92	57.4286	25.1558	809	809	809	0
PF3D7_0419600	48	26	52	48	56	37	33	699	699	699	699	699	699	699	26	56	42.8571	10.176	699	699	699	0
PF3D7_1001500	216	314	314	79	26	33	138	380	380	399	399	399	399	399	26	314	160	114.454	380	399	393.571	8.58333
PF3D7_1205500	48	26	28	35	82	95	65	1255	1255	1255	1255	1255	1255	1255	26	95	54.1429	25.1931	1255	1255	1255	0
PF3D7_0708400	38	36	63	106	82	25	32	518	518	518	518	518	518	518	25	106	54.5714	27.9584	518	518	518	0
PF3D7_1424400	44	62	127	129	84	25	34	284	284	284	284	284	284	284	25	129	72.1429	39.5598	284	284	284	0
PF3D7_1452900	44	25	42	51	67	50	41	20	20	20	20	20	20	20	25	67	45.7143	11.756	20	20	20	0
PF3D7_0925900	54	26	39	101	83	25	24	231	231	231	155	155	155	155	24	101	50.2857	28.5443	155	231	187.571	37.6102
PF3D7_1121600	29	25	33	115	94	23	23	374	840	374	374	374	374	374	23	115	48.8571	35.7868	374	840	440.571	163.066
PF3D7_1353600	30	23	27	30	57	44	32	711	711	711	711	711	711	711	23	57	34.7143	10.8984	711	711	711	0
PF3D7_1450400	34	54	90	75	42	22	29	727	727	727	727	727	727	727	22	90	49.4286	23.2493	727	727	727	0
PF3D7_0610700	30	21	52	57	35	21	22	77	77	77	77	77	77	77	21	57	34	13.8976	77	77	77	0
PF3D7_0806800	31	25	21	36	53	28	40	804	804	804	804	804	804	804	21	53	33.4286	9.955	804	804	804	0
PF3D7_1228600	136	31	21	49	278	486	272	253	253	253	253	253	253	253	21	486	181.857	159.579	253	253	253	0
PF3D7_1307600	29	21	28	59	84	50	43	758	758	758	758	758	758	758	21	84	44.8571	20.2374	758	758	758	0
PF3D7_0731100	251	343	171	57	20	31	160	1104	1104	1104	1104	1104	1104	1104	20	343	147.571	111.905	1104	1104	1104	0
PF3D7_1204300	20	36	94	255	207	71	21	284	463	284	284	293	293	284	20	255	100.571	87.0843	284	463	312.143	61.7123
PF3D7_1453700	20	23	46	85	94	34	21	210	245	210	210	210	210	210	20	94	46.1429	28.7821	210	245	215	12.2474
PF3D7_0214400	36	61	67	65	40	19	25	532	532	532	532	532	532	529	19	67	44.7143	18.2108	529	532	531.571	1.04978
PF3D7_0416800	20	19	46	55	48	20	20	371	371	371	371	371	371	371	19	55	32.5714	15.0224	371	371	371	0
PF3D7_0503400	46	19	20	64	108	96	46	247	269	247	269	269	247	247	19	108	57	32.1292	247	269	256.429	10.8872
PF3D7_0906500	53	19	28	20	24	21	36	1276	1276	1276	1276	1276	1276	1276	19	53	28.7143	11.3101	1276	1276	1276	0
PF3D7_0930300	450	86	19	22	133	368	542	313	313	313	313	313	313	313	19	542	231.429	200.963	313	313	313	0
PF3D7_1123700	19	24	27	57	79	40	24	187	187	187	187	187	187	187	19	79	38.5714	20.4161	187	187	187	0
PF3D7_1129100	76	54	79	48	42	18	36	768	768	768	768	768	768	768	18	79	50.4286	20.0703	768	768	768	0
PF3D7_1211800	43	18	25	35	107	59	41	272	272	272	272	272	272	272	18	107	46.8571	27.4249	272	272	272	0
PF3D7_1302100	44	22	18	21	48	48	51	393	393	266	393	413	393	393	18	51	36	13.7425	266	413	377.714	46.1263
PF3D7_1333300	36	29	48	29	48	18	19	925	925	925	925	925	925	925	18	48	32.4286	11.4	925	925	925	0
PF3D7_1458100	33	25	18	22	26	19	25	455	455	455	455	455	455	455	18	33	24	4.65986	455	455	455	0
PF3D7_0409300	47	101	123	105	47	17	38	534	534	534	534	534	534	534	17	123	68.2857	37.5413	534	534	534	0
PF3D7_0512300	17	26	32	39	34	19	18	412	412	412	412	412	412	412	17	39	26.4286	8.12153	412	412	412	0
PF3D7_0923900	25	31	26	17	19	18	19	393	393	393	393	393	393	393	17	31	22.1429	4.85294	393	393	393	0
PF3D7_1006200	39	36	86	69	54	19	17	463	463	463	463	463	463	463	17	86	45.7143	23.6384	463	463	463	0
PF3D7_1148900	437	404	276	59	17	68	237	1094	1094	1094	1094	1094	1094	1094	17	437	214	157.821	1094	1094	1094	0
PF3D7_0320900	40	22	25	16	28	42	36	416	416	416	416	264	416	416	16	42	29.8571	9.01473	264	416	394.286	53.1889
PF3D7_0404300	18	24	27	35	23	16	19	682	682	682	682	682	682	682	16	35	23.1429	5.98638	682	682	682	0
PF3D7_1009600	17	20	63	106	101	31	16	221	221	221	221	221	221	221	16	106	50.5714	36.6639	221	221	221	0
PF3D7_1024400	30	28	34	16	33	44	42	314	314	314	314	314	314	314	16	44	32.4286	8.64964	314	314	314	0
PF3D7_1035200	210	39	16	34	301	567	387	203	203	203	203	203	203	203	16	567	222	194.166	203	203	203	0
PF3D7_1439900	23	16	65	123	116	49	37	276	276	276	276	276	276	276	16	123	61.2857	39.7733	276	276	276	0
PF3D7_0219500	21	15	16	23	27	25	16	405	405	405	405	405	405	405	15	27	20.4286	4.46757	405	405	405	0
PF3D7_0306900	30	34	67	48	68	15	23	220	220	220	160	160	160	220	15	68	40.7143	19.3591	160	220	194.286	29.6923
PF3D7_0312800	28	48	95	51	38	16	15	169	169	169	169	169	169	169	15	95	41.5714	25.4719	169	169	169	0
PF3D7_0528200	27	24	49	33	29	15	21	418	418	418	418	418	418	418	15	49	28.2857	10.0102	418	418	418	0
PF3D7_0608800	15	19	40	48	60	23	18	1130	1130	1130	1130	1130	1130	1130	15	60	31.8571	16.2078	1130	1130	1130	0
PF3D7_0812700	51	26	55	18	15	33	48	906	906	906	906	906	906	906	15	55	35.1429	15.1132	906	906	906	0
PF3D7_0912900	15	19	41	50	68	30	17	614	614	614	614	614	614	614	15	68	34.2857	18.3281	614	614	614	0
PF3D7_1019400	39	49	77	44	49	15	30	298	298	298	221	221	298	298	15	77	43.2857	17.7177	221	298	276	34.7851
PF3D7_1102500	111	100	111	46	41	15	40	1005	1005	1005	962	962	1005	1005	15	111	66.2857	36.8538	962	1005	992.714	19.4254
PF3D7_1337400	19	32	21	24	24	15	21	59	59	59	59	59	59	59	15	32	22.2857	4.89064	59	59	59	0
PF3D7_1424100	19	73	114	78	38	17	15	430	430	430	430	430	430	430	15	114	50.5714	35.508	430	430	430	0
PF3D7_0205400	14	18	29	48	47	18	21	405	405	405	405	408	405	405	14	48	27.8571	13.1304	405	408	405.429	1.04978
PF3D7_0813700	42	14	63	125	111	53	43	298	298	298	298	298	298	298	14	125	64.4286	36.7923	298	298	298	0
PF3D7_1132300	28	14	41	101	84	50	34	355	355	355	355	355	355	355	14	101	50.2857	28.9666	355	355	355	0
PF3D7_1132800	46	14	19	35	62	65	51	164	164	164	164	164	164	164	14	65	41.7143	18.4678	164	164	164	0
PF3D7_1217500	24	15	31	31	34	14	15	1152	1094	1094	1094	1094	1094	1152	14	34	23.4286	8.08627	1094	1152	1110.57	26.2017
PF3D7_1361200	14	21	21	25	22	17	18	443	514	514	514	443	514	514	14	25	19.7143	3.36852	443	514	493.714	32.0745
PF3D7_1413900	25	19	27	51	45	17	14	1141	1141	1141	1141	1141	1141	1141	14	51	28.2857	13.2311	1141	1141	1141	0
PF3D7_1471100	14	25	95	195	114	26	15	782	421	421	241	241	166	421	14	195	69.1429	63.5867	166	782	384.714	189.333
PF3D7_0313800	21	13	18	63	74	21	30	199	199	199	199	199	199	199	13	74	34.2857	22.3333	199	199	199	0
PF3D7_0526500	15	19	32	21	50	23	13	454	454	454	454	454	454	454	13	50	24.7143	11.7924	454	454	454	0
PF3D7_0527500	33	22	41	37	35	14	13	441	441	441	279	279	441	279	13	41	27.8571	10.5618	279	441	371.571	80.1692
PF3D7_0705700	38	83	64	46	35	13	39	359	359	359	192	192	192	359	13	83	45.4286	20.7492	192	359	287.429	82.6436
PF3D7_0731500	226	54	32	13	24	80	218	375	375	375	375	375	375	375	13	226	92.4286	84.4171	375	375	375	0
PF3D7_0917900	32	13	23	44	85	89	26	409	409	409	409	409	409	409	13	89	44.5714	28.2178	409	409	409	0
PF3D7_0922200	15	14	22	86	133	33	13	490	888	490	490	490	490	888	13	133	45.1429	43.0662	490	888	603.714	179.798
PF3D7_0927000	14	15	15	13	26	24	13	257	257	257	257	257	257	257	13	26	17.1429	5.0548	257	257	257	0
PF3D7_1013600	18	13	22	68	109	74	42	664	664	664	664	664	664	664	13	109	49.4286	32.9929	664	664	664	0
PF3D7_1035700	195	35	18	13	90	168	161	397	397	397	397	397	397	397	13	195	97.1429	71.6448	397	397	397	0
PF3D7_1123000	13	20	34	37	28	20	18	530	532	530	530	532	530	532	13	37	24.2857	8.22391	530	532	530.857	0.989743
PF3D7_1202900	28	13	23	40	66	26	29	713	713	713	713	713	713	713	13	66	32.1429	15.6883	713	713	713	0
PF3D7_1230800	18	37	34	25	13	18	17	422	422	422	422	419	422	422	13	37	23.1429	8.5093	419	422	421.571	1.04978
PF3D7_1237700	23	13	17	70	111	32	17	288	288	288	288	288	288	288	13	111	40.4286	33.9742	288	288	288	0
PF3D7_1338300	25	13	27	26	23	20	20	481	481	481	384	384	481	481	13	27	22	4.47214	384	481	453.286	43.8201
PF3D7_1421200	13	27	65	58	40	14	13	227	227	227	227	227	227	227	13	65	32.8571	20.336	227	227	227	0
PF3D7_1426000	16	18	57	121	108	18	13	219	222	222	222	222	222	222	13	121	50.1429	43.1391	219	222	221.571	1.04978
PF3D7_1445400	27	25	42	46	17	14	13	551	551	551	551	551	551	551	13	46	26.2857	12.2558	551	551	551	0
PF3D7_0219200	22	27	30	32	30	19	12	229	229	229	229	106	229	233	12	32	24.5714	6.71581	106	233	212	43.2963
PF3D7_1016400	12	25	27	34	29	14	13	661	661	661	661	661	661	661	12	34	22	8.21149	661	661	661	0
PF3D7_1105400	20	15	32	48	41	14	12	263	263	263	195	195	263	263	12	48	26	13.3202	195	263	243.571	30.7193
PF3D7_1132200	16	18	22	33	28	12	21	491	491	491	491	491	491	491	12	33	21.4286	6.63017	491	491	491	0
PF3D7_1213900	62	51	64	23	15	12	50	942	942	942	942	942	942	942	12	64	39.5714	20.6249	942	942	942	0
PF3D7_1223100	45	24	27	22	12	17	28	1757	1757	1757	1757	1757	1757	1757	12	45	25	9.68061	1757	1757	1757	0
PF3D7_1244400	67	36	62	20	18	12	42	1805	1805	1805	1805	1805	1805	1805	12	67	36.7143	20.0906	1805	1805	1805	0
PF3D7_1246600	12	14	47	56	50	21	22	482	482	482	482	482	482	482	12	56	31.7143	17.194	482	482	482	0
PF3D7_1311800	38	38	58	36	34	12	26	937	879	879	200	200	200	879	12	58	34.5714	12.8603	200	937	596.286	343.718
PF3D7_1336700	20	12	42	59	43	30	20	1571	1571	1571	1571	1571	1571	1571	12	59	32.2857	15.3131	1571	1571	1571	0
PF3D7_1407300	30	17	23	12	13	20	38	1350	1350	1350	1350	1350	1350	1350	12	38	21.8571	8.70843	1350	1350	1350	0
PF3D7_0202500	194	78	55	26	11	54	123	378	378	645	645	378	378	378	11	194	77.2857	58.2794	378	645	454.286	120.618
PF3D7_0503800	17	31	41	46	25	11	15	298	298	298	298	298	298	335	11	46	26.5714	12.3965	298	335	303.286	12.9473
PF3D7_0814200	26	11	26	88	82	26	23	1559	1645	1559	1559	1559	1559	1559	11	88	40.2857	28.7487	1559	1645	1571.29	30.0937
PF3D7_0929200	18	14	23	29	28	11	18	949	949	949	949	949	949	949	11	29	20.1429	6.31163	949	949	949	0
PF3D7_1105100	22	14	11	46	179	91	42	169	7	169	169	169	169	169	11	179	57.8571	55.5117	7	169	145.857	56.6882
PF3D7_1112000	22	11	18	22	24	24	16	313	313	313	313	313	313	313	11	24	19.5714	4.46757	313	313	313	0
PF3D7_1229400	19	27	34	60	80	21	11	241	241	241	145	145	145	241	11	80	36	23.1023	145	241	199.857	47.5077
PF3D7_1235900	28	27	42	33	31	11	11	639	639	639	639	639	639	639	11	42	26.1429	10.5888	639	639	639	0
PF3D7_1308200	17	33	31	56	18	11	13	526	526	526	526	526	526	526	11	56	25.5714	14.6955	526	526	526	0
PF3D7_1323100	12	28	55	38	24	13	11	258	258	258	258	258	258	258	11	55	25.8571	15.0374	258	258	258	0
PF3D7_1338200	12	18	28	34	26	12	11	299	347	299	299	299	299	299	11	34	20.1429	8.52607	299	347	305.857	16.7965
PF3D7_1347200	26	14	96	157	188	25	11	335	335	335	335	335	335	335	11	188	73.8571	68.2881	335	335	335	0
PF3D7_1357000	21	25	32	30	19	11	18	597	597	597	597	597	597	597	11	32	22.2857	6.75519	597	597	597	0
PF3D7_1357100	11	16	37	19	18	11	16	793	395	395	395	331	793	793	11	37	18.2857	8.17163	331	793	556.429	205.945
PF3D7_1438000	28	21	29	29	24	16	11	998	998	998	998	998	998	998	11	29	22.5714	6.47759	998	998	998	0
PF3D7_1438900	31	32	73	87	52	11	39	339	339	339	339	339	373	339	11	87	46.4286	24.3185	339	373	343.857	11.8975
PF3D7_1454700	20	11	20	36	49	18	11	437	437	437	437	437	437	437	11	49	23.5714	12.9489	437	437	437	0
PF3D7_1461300	16	19	30	51	53	11	17	325	325	282	282	282	282	282	11	53	28.1429	16.0038	282	325	294.286	19.4254
PF3D7_0210100	13	13	17	28	21	10	15	478	478	164	164	478	478	478	10	28	16.7143	5.62429	164	478	388.286	141.851
PF3D7_0214100	18	24	18	16	14	10	14	552	552	552	552	458	552	552	10	24	16.2857	4.06076	458	552	538.571	32.8931
PF3D7_0516900	10	23	58	53	46	10	10	186	186	186	186	186	186	186	10	58	30	20.0642	186	186	186	0
PF3D7_0718500	11	10	15	18	13	13	15	180	225	180	180	180	180	180	10	18	13.5714	2.49898	180	225	186.429	15.7467
PF3D7_0722600	13	14	15	13	13	10	18	666	666	624	666	666	666	624	10	18	13.7143	2.24972	624	666	654	18.9737
PF3D7_0727800	11	17	22	28	26	10	12	765	765	765	765	765	765	765	10	28	18	6.86607	765	765	765	0
PF3D7_0730800	121	97	60	24	10	22	77	397	397	372	372	372	397	397	10	121	58.7143	38.9275	372	397	386.286	12.3718
PF3D7_0804600	19	22	37	31	18	10	21	441	441	441	435	435	435	435	10	37	22.5714	8.22639	435	441	437.571	2.96923
PF3D7_1014600	11	15	27	27	17	10	10	701	701	701	701	701	701	701	10	27	16.7143	6.94292	701	701	701	0
PF3D7_1028500	12	17	14	15	16	10	14	308	393	393	308	308	393	393	10	17	14	2.20389	308	393	356.571	42.0641
PF3D7_1035400	301	47	19	10	102	264	327	125	125	125	125	125	125	125	10	327	152.857	129.142	125	125	125	0
PF3D7_1223400	14	19	14	11	11	12	10	1001	947	947	947	947	1001	798	10	19	13	2.82843	798	1001	941.143	63.0112
PF3D7_1252300	17	13	16	27	18	13	10	681	862	681	681	681	681	681	10	27	16.2857	5.06287	681	862	706.857	63.3368
PF3D7_1342400	17	11	22	51	52	13	10	582	582	582	582	582	582	582	10	52	25.1429	17.0832	582	582	582	0
PF3D7_1343700	19	16	19	10	13	15	16	952	952	952	952	952	952	952	10	19	15.4286	2.96923	952	952	952	0
PF3D7_1404900	28	11	10	19	24	21	26	632	644	632	644	632	632	644	10	28	19.8571	6.53406	632	644	637.143	5.93846
PF3D7_1412500	10	24	48	39	11	10	12	817	817	817	817	817	817	817	10	48	22	14.5308	817	817	817	0
PF3D7_1426800	35	36	44	47	26	10	28	490	490	490	490	490	490	490	10	47	32.2857	11.5228	490	490	490	0
PF3D7_1435500	11	10	17	32	30	16	11	905	905	905	905	905	905	905	10	32	18.1429	8.5093	905	905	905	0
PF3D7_0202600	10	9	15	26	32	11	9	765	765	765	765	765	765	765	9	32	16	8.5857	765	765	765	0
PF3D7_0210900	21	29	18	15	17	9	23	626	626	626	626	626	626	626	9	29	18.8571	5.86585	626	626	626	0
PF3D7_0218300	18	9	18	64	50	24	27	37	37	37	37	37	37	37	9	64	30	18.2444	37	37	37	0
PF3D7_0408500	17	9	19	22	44	36	17	376	376	376	376	376	376	376	9	44	23.4286	11.2993	376	376	376	0
PF3D7_0419900	9	9	9	14	18	17	11	1723	1723	1419	1419	1419	1419	1419	9	18	12.4286	3.61967	1419	1723	1505.86	137.333
PF3D7_0501100	29	38	25	10	9	10	23	823	823	823	823	823	675	823	9	38	20.5714	10.4041	675	823	801.857	51.7892
PF3D7_0516200	12	12	36	38	22	9	13	367	367	367	367	367	367	367	9	38	20.2857	11.2213	367	367	367	0
PF3D7_0529000	12	12	9	22	23	10	14	1119	1119	1119	1119	1119	1119	1119	9	23	14.5714	5.23333	1119	1119	1119	0
PF3D7_0601900	32	68	136	91	55	9	10	560	560	560	560	560	560	560	9	136	57.2857	42.5263	560	560	560	0
PF3D7_0605200	10	9	11	17	33	15	12	162	162	162	162	162	162	162	9	33	15.2857	7.68513	162	162	162	0
PF3D7_0614500	14	16	57	38	40	14	9	330	330	330	330	330	330	330	9	57	26.8571	16.788	330	330	330	0
PF3D7_0706400	15	24	38	29	21	9	11	375	375	375	375	375	375	375	9	38	21	9.57676	375	375	375	0
PF3D7_0720900	20	14	9	25	42	23	17	177	177	177	177	177	177	177	9	42	21.4286	9.78128	177	177	177	0
PF3D7_0721600	10	14	13	9	15	9	14	746	695	695	695	540	695	746	9	15	12	2.39046	540	746	687.429	64.1713
PF3D7_0822300	15	16	29	18	19	9	15	308	300	308	300	308	308	300	9	29	17.2857	5.62429	300	308	304.571	3.95897
PF3D7_0922500	16	9	39	174	121	41	25	347	347	347	347	347	347	347	9	174	60.7143	57.6658	347	347	347	0
PF3D7_1104100	18	11	11	9	15	13	13	348	348	348	348	348	348	348	9	18	12.8571	2.74791	348	348	348	0
PF3D7_1130100	9	14	35	67	63	12	15	174	174	174	174	174	174	174	9	67	30.7143	23.0695	174	174	174	0
PF3D7_1203700	18	11	11	39	36	9	15	397	438	397	226	226	226	438	9	39	19.8571	11.5193	226	438	335.429	96.0266
PF3D7_1242700	15	23	38	29	19	9	9	217	207	217	217	207	217	217	9	38	20.2857	9.86646	207	217	214.143	4.51754
PF3D7_1359400	22	25	30	14	11	9	17	1120	1120	1120	1226	1226	1120	1226	9	30	18.2857	7.12569	1120	1226	1165.43	52.4564
PF3D7_1410600	41	47	72	43	39	9	34	950	950	950	950	950	950	950	9	72	40.7143	17.2272	950	950	950	0
PF3D7_1414400	10	9	16	29	26	25	34	1756	1756	1756	1756	1756	1756	1756	9	34	21.2857	8.97161	1756	1756	1756	0
PF3D7_1437900	15	17	23	29	30	9	18	349	409	349	349	349	349	349	9	30	20.1429	7.05951	349	409	357.571	20.9956
PF3D7_0107500	38	24	14	10	8	12	33	1353	1353	1353	1353	1353	1353	1353	8	38	19.8571	11.038	1353	1353	1353	0
PF3D7_0220200	24	22	32	22	15	8	20	843	843	843	700	649	843	843	8	32	20.4286	6.92526	649	843	794.857	77.3313
PF3D7_0322500	10	8	23	19	31	19	18	246	246	246	246	246	246	246	8	31	18.2857	7.16568	246	246	246	0
PF3D7_0407800	117	41	8	22	115	254	147	689	689	689	689	689	689	689	8	254	100.571	79.701	689	689	689	0
PF3D7_0706000	9	9	11	11	17	10	8	1175	1245	1245	1175	1245	1175	1245	8	17	10.7143	2.76273	1175	1245	1215	34.641
PF3D7_0719700	10	8	10	15	10	10	8	1384	701	1384	1384	1495	1384	1384	8	15	10.1429	2.16654	701	1495	1302.29	248.444
PF3D7_0725100	17	15	11	8	11	10	12	966	966	966	966	966	966	966	8	17	12	2.82843	966	966	966	0
PF3D7_0730900	60	46	38	49	22	8	18	915	915	915	915	915	915	915	8	60	34.4286	17.4672	915	915	915	0
PF3D7_0803800	9	8	15	33	80	28	17	409	485	409	409	409	409	409	8	80	27.1429	23.2221	409	485	419.857	26.5945
PF3D7_0807900	16	35	44	20	11	8	11	836	836	836	836	215	304	836	8	44	20.7143	12.6459	215	836	671.286	261.52
PF3D7_0811200	8	15	24	21	39	16	12	454	454	454	454	454	454	454	8	39	19.2857	9.43723	454	454	454	0
PF3D7_0813900	8	9	34	47	47	12	10	562	471	471	471	471	471	471	8	47	23.8571	16.8135	471	562	484	31.8434
PF3D7_0931500	8	9	10	15	16	24	10	568	568	568	568	568	568	568	8	24	13.1429	5.24891	568	568	568	0
PF3D7_0933000	15	8	11	16	16	9	11	344	344	344	344	344	448	344	8	16	12.2857	3.10365	344	448	358.857	36.3924
PF3D7_1002400	25	8	8	35	36	17	16	623	623	623	623	623	623	623	8	36	20.7143	10.793	623	623	623	0
PF3D7_1008700	12	9	8	18	53	15	15	453	432	453	356	356	356	429	8	53	18.5714	14.4307	356	453	405	43.2864
PF3D7_1104000	8	9	20	19	32	9	8	388	353	388	322	388	318	322	8	32	15	8.45154	318	388	354.143	31.1972
PF3D7_1111500	8	10	16	26	35	11	8	365	365	365	365	365	365	365	8	35	16.2857	9.632	365	365	365	0
PF3D7_1115700	17	19	29	81	13	8	8	868	868	868	203	203	868	868	8	81	25	23.8268	203	868	678	300.416
PF3D7_1116400	10	8	12	10	16	10	13	850	799	799	799	799	850	850	8	16	11.2857	2.43277	799	850	820.857	25.2385
PF3D7_1116700	18	15	25	34	25	8	17	647	647	647	452	452	452	647	8	34	20.2857	7.81417	452	647	563.429	96.5
PF3D7_1129800	14	14	25	26	22	8	10	340	340	340	340	340	340	340	8	26	17	6.74007	340	340	340	0
PF3D7_1209200	10	23	20	19	24	20	8	459	459	459	459	459	459	459	8	24	17.7143	5.77468	459	459	459	0
PF3D7_1215400	13	8	14	36	67	27	17	515	515	515	515	515	515	515	8	67	26	18.8982	515	515	515	0
PF3D7_1232100	12	8	33	78	47	16	11	465	465	452	452	452	465	452	8	78	29.2857	23.795	452	465	457.571	6.43333
PF3D7_1253000	32	57	13	9	18	8	20	1213	1213	1213	234	234	1435	1213	8	57	22.4286	15.9898	234	1435	965	468.377
PF3D7_1302300	26	8	15	10	14	10	20	1046	1046	1046	1046	1046	1046	1046	8	26	14.7143	5.92125	1046	1046	1046	0
PF3D7_1304500	8	10	13	55	47	23	12	258	258	258	258	258	258	258	8	55	24	17.7603	258	258	258	0
PF3D7_1324700	14	15	8	11	26	26	8	424	424	424	424	424	424	424	8	26	15.4286	7.12856	424	424	424	0
PF3D7_1334700	55	57	24	10	8	14	35	475	475	475	475	475	475	475	8	57	29	19.0788	475	475	475	0
PF3D7_1343000	16	8	16	106	255	67	34	388	690	339	339	339	339	339	8	255	71.7143	81.4874	339	690	396.143	121.152
PF3D7_1346300	13	20	17	22	26	11	8	589	589	589	483	342	483	589	8	26	16.7143	5.94533	342	589	523.429	87.3284
PF3D7_1352700	14	12	21	31	26	8	15	366	366	366	366	366	366	366	8	31	18.1429	7.58624	366	366	366	0
PF3D7_1360800	12	21	27	31	27	14	8	298	298	298	298	202	298	298	8	31	20	8.1416	202	298	284.286	33.593
PF3D7_1401600	8	12	36	15	19	34	22	527	527	527	527	1123	1123	1123	8	36	20.8571	9.89125	527	1123	782.429	294.944
PF3D7_1441200	10	15	14	12	12	10	8	645	645	645	388	388	645	645	8	15	11.5714	2.25877	388	645	571.571	116.101
PF3D7_1472900	8	9	9	8	17	8	12	551	551	551	551	551	551	536	8	17	10.1429	3.09047	536	551	548.857	5.24891
PF3D7_0102200	181	48	28	9	7	47	112	322	322	322	322	322	322	322	7	181	61.7143	58.6411	322	322	322	0
PF3D7_0105300	22	8	7	8	16	49	21	183	183	183	183	183	183	183	7	49	18.7143	13.6666	183	183	183	0
PF3D7_0208200	7	14	19	13	18	7	8	420	409	409	409	409	409	418	7	19	12.2857	4.71212	409	420	411.857	4.54905
PF3D7_0217800	8	9	22	27	24	7	8	523	523	523	501	523	523	523	7	27	15	8.21149	501	523	519.857	7.6984
PF3D7_0220000	22	10	7	30	51	23	16	1631	841	1631	1631	1631	1631	1631	7	51	22.7143	13.6666	841	1631	1518.14	276.442
PF3D7_0310200	29	16	16	13	7	17	17	1108	1108	1108	1108	1108	1108	1108	7	29	16.4286	6.09114	1108	1108	1108	0
PF3D7_0318900	7	10	8	20	20	13	12	552	552	552	552	552	552	552	7	20	12.8571	4.91146	552	552	552	0
PF3D7_0319200	9	8	14	15	13	7	7	319	319	319	226	319	319	319	7	15	10.4286	3.20077	226	319	305.714	32.5432
PF3D7_0322000	7	11	16	59	76	9	8	385	385	174	174	174	222	385	7	76	26.5714	26.4189	174	385	271.286	99.7249
PF3D7_0401800	7	12	114	70	20	7	7	40	519	519	519	519	519	519	7	114	33.8571	38.8456	40	519	450.571	167.615
PF3D7_0422000	7	8	8	13	12	9	7	199	247	247	169	169	193	247	7	13	9.14286	2.2315	169	247	210.143	33.5492
PF3D7_0515700	29	7	17	16	83	57	63	799	799	799	799	799	799	799	7	83	38.8571	26.6535	799	799	799	0
PF3D7_0617200	7	23	29	20	14	14	10	1125	1162	1162	1162	1162	1162	1162	7	29	16.7143	7.12569	1125	1162	1156.71	12.9473
PF3D7_0621500	8	7	12	15	26	12	15	158	158	158	158	158	158	158	7	26	13.5714	5.82745	158	158	158	0
PF3D7_0628300	68	7	8	28	41	41	25	140	140	348	140	140	140	140	7	68	31.1429	19.7081	140	348	169.714	72.7848
PF3D7_0716400	10	7	7	18	20	10	9	306	306	306	306	306	306	306	7	20	11.5714	4.86554	306	306	306	0
PF3D7_0725400	95	17	7	8	23	64	95	111	111	111	111	111	111	111	7	95	44.1429	36.7168	111	111	111	0
PF3D7_0813300	15	9	20	53	29	7	9	611	611	198	198	198	264	611	7	53	20.2857	15.1442	198	611	384.429	197.402
PF3D7_0907300	7	14	23	12	12	7	7	310	310	310	310	310	310	310	7	23	11.7143	5.33758	310	310	310	0
PF3D7_0925700	7	8	17	11	14	8	9	1172	1172	1170	1027	1172	1079	1172	7	17	10.5714	3.41665	1027	1172	1137.71	55.3553
PF3D7_1001700	9	11	7	10	19	14	11	209	1031	528	528	528	209	528	7	19	11.5714	3.61967	209	1031	508.714	254.65
PF3D7_1011800	9	7	27	28	17	14	11	1826	1824	1836	1826	1826	1836	1836	7	28	16.1429	7.79063	1824	1836	1830	5.23723
PF3D7_1012400	8	7	63	156	155	46	19	435	435	435	435	435	435	435	7	156	64.8571	60.3263	435	435	435	0
PF3D7_1030000	10	12	14	17	14	7	7	216	207	207	207	207	207	207	7	17	11.5714	3.49927	207	216	208.286	3.14934
PF3D7_1117700	7	7	13	27	18	9	10	852	852	852	682	639	852	852	7	27	13	6.74007	639	852	797.286	87.2709
PF3D7_1126500	9	16	22	24	25	7	16	762	762	762	762	762	762	762	7	25	17	6.59004	762	762	762	0
PF3D7_1208300	17	14	13	17	7	11	9	702	702	702	702	702	702	702	7	17	12.5714	3.53986	702	702	702	0
PF3D7_1242800	14	13	14	16	32	12	7	543	543	543	228	228	228	228	7	32	15.4286	7.2478	228	543	363	155.885
PF3D7_1248500	7	10	11	17	21	9	10	1690	1690	1690	655	655	1690	655	7	21	12.1429	4.61143	655	1690	1246.43	512.192
PF3D7_1251500	18	19	26	17	13	7	16	434	434	434	434	434	434	434	7	26	16.5714	5.36808	434	434	434	0
PF3D7_1353900	7	7	17	35	29	8	12	954	954	954	954	954	954	954	7	35	16.4286	10.4998	954	954	954	0
PF3D7_1354300	15	23	40	33	17	7	11	622	622	622	622	622	622	622	7	40	20.8571	11.0638	622	622	622	0
PF3D7_1360900	14	7	14	44	85	20	21	345	345	345	345	345	345	345	7	85	29.2857	25.1834	345	345	345	0
PF3D7_1402000	7	12	16	26	16	7	12	188	188	188	188	188	188	188	7	26	13.7143	6.06428	188	188	188	0
PF3D7_1407800	26	7	20	21	28	24	12	775	775	775	775	775	775	775	7	28	19.7143	7.06529	775	775	775	0
PF3D7_1416900	7	9	18	42	31	13	13	196	196	196	196	196	196	196	7	42	19	11.8924	196	196	196	0
PF3D7_1434800	27	7	59	151	157	42	22	448	448	448	448	448	448	448	7	157	66.4286	57.4055	448	448	448	0
PF3D7_1451100	14	12	22	18	15	7	17	562	654	724	562	654	654	654	7	22	15	4.40779	562	724	637.714	53.4141
PF3D7_0215100	6	7	7	7	25	11	15	645	645	645	645	645	645	645	6	25	11.1429	6.37918	645	645	645	0
PF3D7_0303300	10	12	10	12	6	6	10	382	382	986	382	382	986	986	6	12	9.42857	2.32115	382	986	640.857	298.902
PF3D7_0304400	6	6	15	27	26	6	8	287	335	335	238	287	335	238	6	27	13.4286	8.78078	238	335	293.571	40.3763
PF3D7_0307600	6	7	8	30	20	17	20	210	210	210	210	210	210	210	6	30	15.4286	8.209	210	210	210	0
PF3D7_0402400	10	7	6	10	7	12	10	466	527	527	527	466	527	527	6	12	8.85714	2.03038	466	527	509.571	27.557
PF3D7_0405600	6	12	30	38	40	11	11	397	397	397	397	397	397	397	6	40	21.1429	13.2926	397	397	397	0
PF3D7_0414300	7	9	16	23	16	10	6	169	169	169	169	169	169	347	6	23	12.4286	5.67846	169	347	194.429	62.287
PF3D7_0422400	27	22	36	24	19	6	10	202	202	202	202	156	202	202	6	36	20.5714	9.40907	156	202	195.429	16.0966
PF3D7_0423600	10	13	20	21	18	6	8	400	400	400	400	400	400	400	6	21	13.7143	5.57326	400	400	400	0
PF3D7_0424900	54	69	57	9	6	6	33	375	375	375	375	375	375	375	6	69	33.4286	24.9162	375	375	375	0
PF3D7_0501300	34	62	46	16	6	10	49	956	956	956	956	956	956	956	6	62	31.8571	20.0173	956	956	956	0
PF3D7_0513300	6	8	21	66	48	15	6	257	257	257	257	257	257	257	6	66	24.2857	21.8221	257	257	257	0
PF3D7_0606000	20	24	19	6	6	11	13	1158	1158	1158	1158	1116	1158	1158	6	24	14.1429	6.53406	1116	1158	1152	14.6969
PF3D7_0616400	8	7	10	34	15	13	6	263	263	263	263	263	263	263	6	34	13.2857	8.97161	263	263	263	0
PF3D7_0625300	21	6	7	19	65	22	15	174	174	174	174	174	174	174	6	65	22.1429	18.4734	174	174	174	0
PF3D7_0627600	12	10	8	15	6	6	11	678	678	678	678	678	678	678	6	15	9.71429	3.05728	678	678	678	0
PF3D7_0630900	6	11	15	17	11	6	6	144	144	144	144	144	144	144	6	17	10.2857	4.19913	144	144	144	0
PF3D7_0702400	23	31	40	30	15	6	9	618	618	497	497	497	497	618	6	40	22	11.6128	497	618	548.857	59.8795
PF3D7_0703500	7	6	7	6	7	6	8	1143	1605	1513	833	1605	1114	1116	6	8	6.71429	0.699854	833	1605	1275.57	277.342
PF3D7_0708800	6	16	21	14	12	8	7	1356	1341	1356	1356	849	1356	1356	6	21	12	5.04268	849	1356	1281.43	176.614
PF3D7_0710600	14	17	34	50	48	10	6	367	408	408	367	367	367	367	6	50	25.5714	16.9188	367	408	378.714	18.5219
PF3D7_0713400	9	12	6	7	10	10	8	405	405	405	405	357	405	405	6	12	8.85714	1.88442	357	405	398.143	16.7965
PF3D7_0713700	11	6	13	26	38	20	10	137	137	137	137	137	137	137	6	38	17.7143	10.347	137	137	137	0
PF3D7_0719600	9	21	57	119	75	17	6	551	551	177	177	177	177	177	6	119	43.4286	39.0599	177	551	283.857	168.956
PF3D7_0720700	8	7	8	14	16	7	6	1648	1365	1648	1648	1648	1648	1648	6	16	9.42857	3.61967	1365	1648	1607.57	99.0294
PF3D7_0728900	6	21	16	23	15	6	11	280	280	280	280	280	280	280	6	23	14	6.23355	280	280	280	0
PF3D7_0806500	12	8	8	6	17	18	12	975	975	975	975	975	975	975	6	18	11.5714	4.2714	975	975	975	0
PF3D7_0815600	10	8	12	9	8	6	10	416	416	416	416	353	416	416	6	12	9	1.77281	353	416	407	22.0454
PF3D7_0830400	11	9	15	16	12	6	11	285	282	282	282	271	287	282	6	16	11.4286	3.15582	271	287	281.571	4.68606
PF3D7_0904800	6	6	9	53	80	23	13	457	183	183	183	183	183	183	6	80	27.1429	26.4652	183	457	222.143	95.88
PF3D7_0916200	11	6	17	58	51	19	20	197	197	197	197	197	197	197	6	58	26	18.6701	197	197	197	0
PF3D7_0916900	21	23	13	6	8	8	21	710	710	710	710	710	710	710	6	23	14.2857	6.71277	710	710	710	0
PF3D7_0927100	6	7	7	15	13	10	8	484	363	484	484	363	363	363	6	15	9.42857	3.15582	363	484	414.857	59.8795
PF3D7_0930100	15	6	25	49	38	30	25	206	206	206	206	206	206	206	6	49	26.8571	13.1304	206	206	206	0
PF3D7_1010300	33	15	6	6	21	23	39	752	752	752	752	752	752	752	6	39	20.4286	11.6846	752	752	752	0
PF3D7_1015900	15	12	32	34	19	6	9	239	239	239	239	239	295	239	6	34	18.1429	10.162	239	295	247	19.5959
PF3D7_1016300	14	6	49	204	156	48	26	850	850	850	850	850	850	850	6	204	71.8571	71.1345	850	850	850	0
PF3D7_1033200	6	6	14	41	49	23	14	367	652	367	367	367	367	367	6	49	21.8571	15.7247	367	652	407.714	99.7292
PF3D7_1036900	17	14	16	8	8	6	8	1598	1598	1598	1598	452	452	452	6	17	11	4.17475	452	1598	1106.86	567.123
PF3D7_1103400	6	7	10	26	23	9	9	667	667	667	667	667	667	667	6	26	12.8571	7.51054	667	667	667	0
PF3D7_1111900	6	10	10	17	16	8	12	426	426	426	426	426	426	426	6	17	11.2857	3.73073	426	426	426	0
PF3D7_1116000	50	6	6	10	56	103	67	179	179	179	179	179	179	179	6	103	42.5714	34.2673	179	179	179	0
PF3D7_1125600	10	10	6	19	22	19	12	105	120	105	120	120	120	105	6	22	14	5.52914	105	120	113.571	7.42307
PF3D7_1128100	10	11	9	18	15	7	6	579	579	579	529	579	579	529	6	18	10.8571	3.97954	529	579	564.714	22.5877
PF3D7_1140200	15	6	19	41	60	22	10	373	373	373	373	373	373	373	6	60	24.7143	17.7741	373	373	373	0
PF3D7_1149200	159	65	32	6	7	49	132	305	305	305	331	305	305	305	6	159	64.2857	55.4352	305	331	308.714	9.0981
PF3D7_1231100	13	6	18	29	25	19	13	668	668	668	573	668	668	573	6	29	17.5714	7.20827	573	668	640.857	42.9166
PF3D7_1238500	9	6	6	15	17	12	7	508	555	508	508	508	508	508	6	17	10.2857	4.13052	508	555	514.714	16.4466
PF3D7_1238800	10	9	7	8	10	6	8	689	679	701	679	719	719	679	6	10	8.28571	1.38505	679	719	695	16.8692
PF3D7_1311500	8	8	11	10	27	18	6	400	400	213	400	400	400	400	6	27	12.5714	6.88388	213	400	373.286	65.4364
PF3D7_1314500	7	6	9	30	65	11	10	449	449	449	449	449	449	449	6	65	19.7143	19.9694	449	449	449	0
PF3D7_1323700	38	10	6	12	43	50	35	841	843	843	884	843	841	841	6	50	27.7143	16.5677	841	884	848	14.7261
PF3D7_1329000	16	29	33	32	11	6	18	626	626	626	626	626	626	626	6	33	20.7143	9.9098	626	626	626	0
PF3D7_1330800	13	6	23	14	9	7	15	508	508	508	450	508	508	508	6	23	12.4286	5.39463	450	508	499.714	20.2958
PF3D7_1342000	9	18	30	48	46	8	6	537	537	537	537	483	483	483	6	48	23.5714	16.6292	483	537	513.857	26.7231
PF3D7_1342600	34	10	6	9	13	20	36	1084	1084	1084	1084	1084	1084	1084	6	36	18.2857	11.3227	1084	1084	1084	0
PF3D7_1346700	9	7	12	10	12	6	9	687	687	687	746	687	687	687	6	12	9.28571	2.11891	687	746	695.429	20.6457
PF3D7_1352500	16	6	15	36	108	54	20	268	239	268	268	268	268	268	6	108	36.4286	32.7408	239	268	263.857	10.1479
PF3D7_1367100	7	11	19	13	6	7	9	545	545	545	545	545	545	545	6	19	10.2857	4.23301	545	545	545	0
PF3D7_1404100	6	11	24	22	28	6	8	468	468	468	468	468	468	468	6	28	15	8.6685	468	468	468	0
PF3D7_1426100	10	13	21	48	36	10	6	702	327	327	327	327	327	327	6	48	20.5714	14.5588	327	702	380.571	131.223
PF3D7_1443000	8	11	8	6	9	13	6	610	598	610	610	610	598	598	6	13	8.71429	2.37332	598	610	604.857	5.93846
PF3D7_1446600	6	7	7	15	30	15	13	318	272	272	272	272	272	272	6	30	13.2857	7.72222	272	318	278.571	16.0966
PF3D7_1455100	14	6	10	10	7	10	23	32	32	32	32	32	32	32	6	23	11.4286	5.28764	32	32	32	0
PF3D7_1473200	7	8	8	31	36	11	6	1038	199	1038	199	199	199	199	6	36	15.2857	11.6829	199	1038	438.714	379.022
PF3D7_1474600	13	12	10	6	6	7	6	981	981	981	924	981	981	981	6	13	8.57143	2.8212	924	981	972.857	19.9458
PF3D7_0111500	26	5	7	22	53	42	31	425	425	425	425	425	425	425	5	53	26.5714	16.1498	425	425	425	0
PF3D7_0205500	13	15	12	18	16	10	5	182	182	182	182	182	182	182	5	18	12.7143	3.98978	182	182	182	0
PF3D7_0205900	5	5	13	28	24	33	11	591	598	598	598	598	591	591	5	33	17	10.4608	591	598	595	3.4641
PF3D7_0302900	5	7	12	5	8	5	6	1439	1439	1434	2144	2144	2144	1434	5	12	6.85714	2.35606	1434	2144	1739.71	350.127
PF3D7_0307200	5	5	8	35	30	10	7	436	436	157	157	157	157	393	5	35	14.2857	11.7073	157	436	270.429	131.647
PF3D7_0308600	24	47	35	19	5	7	22	352	352	352	352	681	352	352	5	47	22.7143	13.7187	352	681	399	115.126
PF3D7_0315400	6	5	8	15	14	17	7	474	474	474	474	301	474	474	5	17	10.2857	4.52657	301	474	449.286	60.5374
PF3D7_0316800	7	5	6	14	11	5	5	563	555	563	506	506	563	563	5	14	7.57143	3.28882	506	563	545.571	25.1729
PF3D7_0319700	12	18	16	11	5	10	6	487	487	487	486	487	389	487	5	18	11.1429	4.42165	389	487	472.857	34.2363
PF3D7_0323700	9	12	9	9	7	9	5	620	620	620	480	620	620	620	5	12	8.57143	1.98977	480	620	600	48.9898
PF3D7_0414500	12	14	17	15	5	13	15	389	389	389	389	389	389	389	5	17	13	3.58569	389	389	389	0
PF3D7_0511300	8	10	7	17	20	13	5	397	397	399	397	397	397	399	5	20	11.4286	5.09502	397	399	397.571	0.903508
PF3D7_0512600	5	6	6	9	16	7	7	524	144	119	144	119	119	144	5	16	8	3.4641	119	524	187.571	137.833
PF3D7_0609100	10	7	10	10	9	6	5	1381	1381	1381	1381	1381	1381	1381	5	10	8.14286	1.95876	1381	1381	1381	0
PF3D7_0617100	7	9	25	19	15	5	9	1769	1769	1769	1769	1769	1769	1769	5	25	12.7143	6.71277	1769	1769	1769	0
PF3D7_0714000	18	5	12	41	90	39	17	384	384	384	384	384	384	384	5	90	31.7143	26.8419	384	384	384	0
PF3D7_0714600	6	11	12	8	17	7	5	341	341	341	341	341	341	341	5	17	9.42857	3.88613	341	341	341	0
PF3D7_0720800	33	5	8	6	6	6	6	74	74	74	266	266	197	74	5	33	10	9.42641	74	266	146.429	86.3016
PF3D7_0814300	5	12	7	5	11	5	12	345	345	345	345	345	345	345	5	12	8.14286	3.13636	345	345	345	0
PF3D7_0817900	7	5	10	14	22	17	7	1294	1338	1294	1100	1100	1100	1294	5	22	11.7143	5.74989	1100	1338	1217.14	102.466
PF3D7_0818000	5	8	8	20	30	14	7	2143	2143	2143	2143	2143	2143	2143	5	30	13.1429	8.35684	2143	2143	2143	0
PF3D7_0820300	18	7	5	12	17	15	18	1587	684	684	684	1266	1587	1587	5	18	13.1429	4.94046	684	1587	1154.14	420.495
PF3D7_0821700	7	12	16	11	15	5	8	796	796	568	568	568	568	796	5	16	10.5714	3.8119	568	796	665.714	112.831
PF3D7_0831700	7	9	19	24	24	5	5	884	1833	1397	1397	1833	1833	1397	5	24	13.2857	8.08375	884	1833	1510.57	325.832
PF3D7_0903900	5	11	19	22	20	6	5	478	255	255	255	255	255	255	5	22	12.5714	7.02764	255	478	286.857	78.0337
PF3D7_0911900	9	8	15	11	8	5	6	187	187	187	187	187	31	187	5	15	8.85714	3.09047	31	187	164.714	54.5886
PF3D7_0913200	7	7	12	20	16	8	5	281	281	335	281	281	397	322	5	20	10.7143	5.11899	281	397	311.143	40.8706
PF3D7_0919100	5	11	8	20	13	10	13	319	272	272	272	319	272	272	5	20	11.4286	4.37059	272	319	285.429	21.2324
PF3D7_1001200	16	5	64	163	159	51	25	344	344	344	344	344	344	344	5	163	69	61.0924	344	344	344	0
PF3D7_1008400	5	9	10	22	25	12	8	428	428	428	428	428	428	428	5	25	13	6.96932	428	428	428	0
PF3D7_1008900	5	7	6	20	20	9	5	412	308	308	308	308	308	308	5	20	10.2857	6.27271	308	412	322.857	36.3924
PF3D7_1011700	6	11	18	17	21	5	6	420	410	406	406	406	420	406	5	21	12	6.1412	406	420	410.571	6.11455
PF3D7_1016200	8	6	5	10	9	5	8	517	519	519	519	519	519	517	5	10	7.28571	1.82946	517	519	518.429	0.903508
PF3D7_1017900	5	6	15	27	32	14	15	553	557	557	553	553	557	557	5	32	16.2857	9.28462	553	557	555.286	1.97949
PF3D7_1023200	6	7	10	8	9	5	5	239	239	281	239	239	281	224	5	10	7.14286	1.80702	224	281	248.857	20.9518
PF3D7_1027300	45	28	5	28	113	87	63	392	392	282	392	392	392	392	5	113	52.7143	34.7921	282	392	376.286	38.492
PF3D7_1037300	6	13	22	40	28	9	5	542	1331	542	542	542	542	542	5	40	17.5714	12.0577	542	1331	654.714	276.092
PF3D7_1108000	12	9	21	13	13	5	9	617	727	729	617	617	619	617	5	21	11.7143	4.62027	617	729	649	49.9714
PF3D7_1115500	14	5	8	5	8	6	18	659	659	659	659	659	659	659	5	18	9.14286	4.61143	659	659	659	0
PF3D7_1120200	6	8	5	11	12	8	13	628	628	628	628	628	568	628	5	13	9	2.82843	568	628	619.429	20.9956
PF3D7_1124300	16	13	27	31	28	6	5	1103	1103	1103	1103	1103	1103	1103	5	31	18	9.94269	1103	1103	1103	0
PF3D7_1124900	6	18	20	21	16	5	5	222	222	222	222	222	222	181	5	21	13	6.80336	181	222	216.143	14.347
PF3D7_1137300	18	17	17	24	18	11	5	709	709	709	709	684	709	684	5	24	15.7143	5.59883	684	709	701.857	11.2938
PF3D7_1144000	5	10	6	5	10	5	6	574	574	553	553	553	574	574	5	10	6.71429	2.11891	553	574	565	10.3923
PF3D7_1144900	7	5	6	6	17	17	8	472	472	472	472	472	472	472	5	17	9.42857	4.86554	472	472	472	0
PF3D7_1145400	23	5	5	13	41	28	17	638	626	638	638	638	638	638	5	41	18.8571	12.0289	626	638	636.286	4.19913
PF3D7_1149100	8	5	51	171	102	43	11	149	149	149	149	149	149	149	5	171	55.8571	56.6504	149	149	149	0
PF3D7_1212700	5	7	10	16	13	7	7	876	876	817	876	817	876	879	5	16	9.28571	3.65335	817	879	859.571	26.9436
PF3D7_1216900	6	11	15	8	11	5	10	1863	1863	1822	1822	1822	1822	1822	5	15	9.42857	3.15582	1822	1863	1833.71	18.5219
PF3D7_1224300	8	5	12	13	11	5	5	2160	2157	2160	2160	2160	2160	2157	5	13	8.42857	3.28882	2157	2160	2159.14	1.35526
PF3D7_1234900	21	8	5	19	46	18	21	172	172	172	172	172	172	172	5	46	19.7143	12.2558	172	172	172	0
PF3D7_1238300	10	19	19	9	5	6	7	563	563	563	563	563	563	563	5	19	10.7143	5.46977	563	563	563	0
PF3D7_1239700	17	5	33	59	57	37	22	625	625	625	625	625	625	625	5	59	32.8571	18.6274	625	625	625	0
PF3D7_1250300	6	5	8	11	23	8	9	751	751	648	648	648	753	850	5	23	10	5.60612	648	850	721.286	71.1652
PF3D7_1302800	10	15	33	23	22	5	13	553	553	562	562	509	509	562	5	33	17.2857	8.6967	509	562	544.286	22.6256
PF3D7_1311900	6	9	16	20	18	7	5	870	946	870	870	870	870	946	5	20	11.5714	5.77821	870	946	891.714	34.3333
PF3D7_1316600	5	6	18	20	26	18	9	300	300	300	300	300	300	300	5	26	14.5714	7.36511	300	300	300	0
PF3D7_1318800	16	5	12	7	22	8	10	1637	1637	1637	1637	502	502	1637	5	22	11.4286	5.44734	502	1637	1312.71	512.741
PF3D7_1321900	87	18	11	5	10	67	106	937	937	937	937	937	937	937	5	106	43.4286	39.0269	937	937	937	0
PF3D7_1323200	5	6	13	12	8	6	7	398	398	398	398	329	398	398	5	13	8.14286	2.89968	329	398	388.143	24.145
PF3D7_1331800	5	5	5	11	7	11	16	1589	1589	315	1589	1589	1589	1589	5	16	8.57143	3.92272	315	1589	1407	445.807
PF3D7_1350200	8	13	35	25	25	7	5	327	327	327	327	327	327	327	5	35	16.8571	10.6426	327	327	327	0
PF3D7_1355700	6	7	6	10	5	5	6	2008	1992	1992	2008	2008	1992	2008	5	10	6.42857	1.59079	1992	2008	2001.14	7.91795
PF3D7_1358100	9	12	12	5	11	5	13	583	583	583	583	583	583	583	5	13	9.57143	3.11022	583	583	583	0
PF3D7_1358500	12	8	21	32	21	5	12	263	263	263	263	263	263	263	5	32	15.8571	8.64256	263	263	263	0
PF3D7_1360100	11	21	21	18	23	5	11	242	242	242	242	242	242	242	5	23	15.7143	6.2499	242	242	242	0
PF3D7_1364000	8	10	5	7	19	13	6	908	908	908	845	845	845	908	5	19	9.71429	4.52657	845	908	881	31.1769
PF3D7_1366500	9	5	11	49	71	20	12	284	364	284	284	284	284	284	5	71	25.2857	23.1067	284	364	295.429	27.9942
PF3D7_1414300	5	6	19	38	31	11	10	442	442	442	442	442	442	442	5	38	17.1429	11.8975	442	442	442	0
PF3D7_1418000	5	8	7	10	11	8	9	286	647	647	286	286	286	286	5	11	8.28571	1.82946	286	647	389.143	163.083
PF3D7_1419700	8	5	13	11	8	6	5	774	801	767	767	767	801	801	5	13	8	2.82843	767	801	782.571	16.1232
PF3D7_1420300	12	5	7	9	17	11	7	472	472	472	472	472	472	472	5	17	9.71429	3.73073	472	472	472	0
PF3D7_1422000	5	5	6	12	15	8	6	88	75	88	88	88	75	88	5	15	8.14286	3.60272	75	88	84.2857	5.8728
PF3D7_1425700	5	18	26	19	23	11	5	146	146	146	146	146	146	146	5	26	15.2857	7.79586	146	146	146	0
PF3D7_1434600	9	5	6	9	6	5	5	377	377	377	377	377	411	377	5	9	6.42857	1.67819	377	411	381.857	11.8975
PF3D7_1439300	8	11	8	5	11	6	6	968	968	968	968	694	968	968	5	11	7.85714	2.2315	694	968	928.857	95.88
PF3D7_1445700	8	7	24	28	19	7	5	539	539	560	560	560	611	539	5	28	14	8.75051	539	611	558.286	23.6142
PF3D7_1475000	7	5	18	41	35	7	6	6	6	6	6	6	6	6	5	41	17	13.9694	6	6	6	0
PF3D7_0102600	13	17	9	5	4	4	10	2020	2020	2020	2020	2020	2020	2020	4	17	8.85714	4.58035	2020	2020	2020	0
PF3D7_0108300	9	4	14	20	20	9	8	1221	617	539	539	1221	1221	1221	4	20	12	5.73212	539	1221	939.857	325.527
PF3D7_0109500	5	4	11	10	9	4	4	379	379	379	379	379	379	379	4	11	6.71429	2.91373	379	379	379	0
PF3D7_0110000	4	5	12	17	11	7	20	164	164	164	164	159	164	164	4	20	10.8571	5.59154	159	164	163.286	1.74964
PF3D7_0114000	4	4	7	6	8	6	12	536	536	536	536	536	536	536	4	12	6.71429	2.54751	536	536	536	0
PF3D7_0207000	20	7	4	11	32	29	23	342	344	342	342	342	344	342	4	32	18	10.0854	342	344	342.571	0.903508
PF3D7_0209700	20	15	20	19	7	4	7	534	534	534	534	534	534	534	4	20	13.1429	6.44601	534	534	534	0
PF3D7_0215000	8	4	14	6	7	5	10	1755	1820	1820	1820	1820	1742	1820	4	14	7.71429	3.14934	1742	1820	1799.57	32.4867
PF3D7_0218000	7	4	5	16	40	15	7	487	487	487	487	487	487	487	4	40	13.4286	11.6969	487	487	487	0
PF3D7_0218700	6	5	6	6	5	4	5	270	270	344	270	270	348	344	4	6	5.28571	0.699854	270	348	302.286	37.3008
PF3D7_0219400	6	4	6	15	45	22	9	380	376	376	151	284	284	284	4	45	15.2857	13.4559	151	380	305	76.2945
PF3D7_0316300	12	5	4	22	63	34	10	116	113	116	116	113	113	113	4	63	21.4286	19.5657	113	116	114.286	1.48461
PF3D7_0417400	10	8	11	9	9	5	4	1137	1137	1137	1137	1137	1137	1137	4	11	8	2.39046	1137	1137	1137	0
PF3D7_0424000	6	18	74	79	27	7	4	773	773	773	773	773	773	773	4	79	30.7143	29.9223	773	773	773	0
PF3D7_0424600	19	9	5	4	4	9	11	698	238	238	698	757	698	698	4	19	8.71429	4.91976	238	757	575	214.069
PF3D7_0512700	4	12	56	60	26	6	14	117	194	194	194	194	194	194	4	60	25.4286	21.639	117	194	183	26.9444
PF3D7_0517300	5	11	5	8	16	4	11	1185	1185	1185	487	584	584	1185	4	16	8.57143	4.0305	487	1185	913.571	314.845
PF3D7_0520900	4	6	7	17	23	7	4	556	540	499	433	433	433	556	4	23	9.71429	6.79736	433	556	492.857	54.7499
PF3D7_0530100	13	5	7	7	10	4	10	873	1023	1023	1023	1023	959	873	4	13	8	2.9277	873	1023	971	65.6484
PF3D7_0605100	8	4	14	8	7	4	5	1860	2002	1860	1831	1841	2002	1860	4	14	7.14286	3.22617	1831	2002	1893.71	69.2546
PF3D7_0606100	5	4	12	9	19	5	4	276	342	276	276	276	333	342	4	19	8.28571	5.17451	276	342	303	31.3004
PF3D7_0606600	9	14	17	16	5	4	7	1095	1095	1095	1095	1561	1095	1095	4	17	10.2857	4.94872	1095	1561	1161.57	163.066
PF3D7_0607000	8	12	9	23	7	4	4	223	225	1302	1302	1302	1145	225	4	23	9.57143	6.06765	223	1302	817.714	516.447
PF3D7_0611600	28	9	4	13	64	102	51	421	421	421	421	421	421	421	4	102	38.7143	33.0788	421	421	421	0
PF3D7_0616300	4	7	12	16	10	6	6	197	197	197	197	197	197	197	4	16	8.71429	3.88088	197	197	197	0
PF3D7_0620500	5	4	11	15	13	9	4	1444	295	295	295	295	295	1444	4	15	8.71429	4.16497	295	1444	623.286	519.065
PF3D7_0621200	5	6	28	25	8	5	4	276	276	276	276	276	280	466	4	28	11.5714	9.54474	276	466	303.714	66.2672
PF3D7_0621800	4	8	10	12	5	5	7	941	350	941	350	610	941	941	4	12	7.28571	2.71052	350	941	724.857	262.161
PF3D7_0626700	9	7	4	5	15	4	8	807	807	807	807	807	807	807	4	15	7.42857	3.57999	807	807	807	0
PF3D7_0629600	6	10	11	11	6	5	4	540	544	544	504	544	255	540	4	11	7.57143	2.7701	255	544	495.857	99.2319
PF3D7_0705500	7	6	8	9	6	5	4	1453	1453	1453	1453	1380	1006	909	4	9	6.42857	1.59079	909	1453	1301	220.177
PF3D7_0707300	71	18	4	14	94	184	133	480	480	556	480	480	480	480	4	184	74	62.8217	480	556	490.857	26.5945
PF3D7_0707700	8	4	10	12	8	7	13	481	1506	1506	1506	1506	481	481	4	13	8.85714	2.84999	481	1506	1066.71	507.243
PF3D7_0716200	5	5	6	6	8	4	6	787	787	877	787	880	938	880	4	8	5.71429	1.16058	787	938	848	56.2545
PF3D7_0721000	8	4	6	12	25	16	9	485	485	485	485	485	485	485	4	25	11.4286	6.63017	485	485	485	0
PF3D7_0803400	9	4	8	7	48	23	12	1044	1044	1044	1044	1044	1044	1044	4	48	15.8571	14.2771	1044	1044	1044	0
PF3D7_0811900	4	4	4	29	49	22	13	269	269	269	269	269	269	269	4	49	17.8571	15.6336	269	269	269	0
PF3D7_0812500	9	6	11	9	16	4	10	458	458	458	510	458	510	458	4	16	9.28571	3.53409	458	510	472.857	23.4912
PF3D7_0813600	6	4	9	7	11	6	4	331	331	331	331	331	331	331	4	11	6.71429	2.37332	331	331	331	0
PF3D7_0816100	13	5	4	6	16	24	12	238	337	334	238	238	238	238	4	24	11.4286	6.63017	238	337	265.857	44.0533
PF3D7_0817800	8	4	5	18	15	12	15	155	155	155	155	155	155	155	4	18	11	5.01427	155	155	155	0
PF3D7_0818200	6	5	9	14	31	5	4	335	335	335	335	335	335	1476	4	31	10.5714	8.926	335	1476	498	399.267
PF3D7_0821100	25	16	13	7	6	4	10	874	874	874	874	874	901	874	4	25	11.5714	6.6945	874	901	877.857	9.44803
PF3D7_0823200	17	12	12	11	9	4	11	1091	1091	1816	1091	1091	1091	1091	4	17	10.8571	3.60272	1091	1816	1194.57	253.697
PF3D7_0829400	6	4	4	4	6	8	9	445	445	445	812	753	753	753	4	9	5.85714	1.88442	445	812	629.429	160.883
PF3D7_0831300	9	14	9	8	5	4	7	1468	1468	1468	1468	1468	1468	1468	4	14	8	3.02372	1468	1468	1468	0
PF3D7_0902200	6	12	43	24	14	9	4	840	840	840	1210	1210	1210	1140	4	43	16	12.5698	840	1210	1041.43	175.941
PF3D7_0905400	36	10	4	18	65	119	66	742	770	781	770	770	742	770	4	119	45.4286	37.8563	742	781	763.571	14.1407
PF3D7_0905700	4	4	5	18	18	6	9	617	617	647	647	647	647	647	4	18	9.14286	5.81694	617	647	638.429	13.5526
PF3D7_0911000	11	4	12	14	21	10	13	226	226	226	226	226	264	226	4	21	12.1429	4.70345	226	264	231.429	13.2972
PF3D7_0914300	11	19	21	22	9	4	7	204	204	204	204	204	204	204	4	22	13.2857	6.73401	204	204	204	0
PF3D7_0918100	18	18	24	5	4	8	13	769	769	769	769	130	125	769	4	24	12.8571	6.9781	125	769	585.714	289.803
PF3D7_0930400	5	9	9	12	12	4	7	450	450	450	450	450	450	450	4	12	8.28571	2.91373	450	450	450	0
PF3D7_0935900	29	28	31	5	4	6	15	1279	1274	1274	1274	1279	1279	1274	4	31	16.8571	11.3317	1274	1279	1276.14	2.47436
PF3D7_1002200	10	4	6	11	14	10	5	1244	1244	530	615	555	530	1202	4	14	8.57143	3.37457	530	1244	845.714	334.087
PF3D7_1002900	6	4	6	15	11	18	10	389	470	389	389	389	389	389	4	18	10	4.75094	389	470	400.571	28.3441
PF3D7_1006600	4	4	12	16	11	4	6	567	690	567	567	567	567	613	4	16	8.14286	4.48581	567	690	591.143	43.367
PF3D7_1008100	10	6	12	9	6	5	4	1941	1941	1941	1941	1941	1941	1941	4	12	7.42857	2.71804	1941	1941	1941	0
PF3D7_1009800	14	19	37	14	16	4	21	432	432	432	432	432	432	432	4	37	17.8571	9.28022	432	432	432	0
PF3D7_1012900	4	5	12	4	6	4	4	1049	1076	1076	1076	1076	1076	1076	4	12	5.57143	2.71804	1049	1076	1072.14	9.44803
PF3D7_1025800	12	4	6	16	26	23	10	287	287	365	287	287	287	287	4	26	13.8571	7.67982	287	365	298.143	27.2943
PF3D7_1026800	4	7	8	24	32	5	4	449	449	566	226	226	226	791	4	32	12	10.4335	226	791	419	197.679
PF3D7_1035500	131	25	12	4	41	91	126	325	325	325	325	325	325	325	4	131	61.4286	49.8135	325	325	325	0
PF3D7_1102700	93	63	47	11	4	23	72	592	592	592	592	893	592	592	4	93	44.7143	30.8948	592	893	635	105.328
PF3D7_1104800	4	9	31	26	20	8	4	1089	1089	1089	1089	1089	1089	1089	4	31	14.5714	10.196	1089	1089	1089	0
PF3D7_1108400	4	5	5	10	8	5	4	931	1034	941	705	701	701	931	4	10	5.85714	2.09956	701	1034	849.143	131.302
PF3D7_1108600	10	4	9	16	28	11	13	782	835	782	782	782	782	782	4	28	13	7.0102	782	835	789.571	18.5461
PF3D7_1109900	11	18	33	11	10	4	11	314	314	314	239	314	580	314	4	33	14	8.61892	239	580	341.286	100.832
PF3D7_1122200	7	12	8	11	4	5	4	85	164	85	164	177	164	164	4	12	7.28571	3.01019	85	177	143.286	37.1242
PF3D7_1129200	6	5	5	14	22	9	4	103	103	103	103	103	103	372	4	22	9.28571	6.08779	103	372	141.429	94.1304
PF3D7_1129400	7	13	17	20	12	4	7	663	661	661	661	661	663	663	4	20	11.4286	5.36808	661	663	661.857	0.989743
PF3D7_1130000	4	5	15	34	26	15	9	161	161	161	161	161	161	161	4	34	15.4286	10.2659	161	161	161	0
PF3D7_1133400	112	19	12	4	24	64	121	262	262	262	262	262	262	262	4	121	50.8571	45.1551	262	262	262	0
PF3D7_1137500	4	6	9	17	32	27	13	335	335	335	335	335	335	335	4	32	15.4286	9.83953	335	335	335	0
PF3D7_1141400	15	13	4	37	80	40	21	125	125	227	125	125	125	125	4	80	30	23.6643	125	227	139.571	35.6926
PF3D7_1206200	4	6	4	6	5	4	5	375	469	347	347	324	375	469	4	6	4.85714	0.832993	324	469	386.571	54.6465
PF3D7_1206600	8	8	17	14	9	5	4	582	582	582	582	642	582	582	4	17	9.28571	4.33307	582	642	590.571	20.9956
PF3D7_1209900	6	4	5	22	24	12	7	189	189	189	189	189	189	189	4	24	11.4286	7.70635	189	189	189	0
PF3D7_1215100	6	4	11	15	21	10	8	396	396	396	396	396	396	396	4	21	10.7143	5.33758	396	396	396	0
PF3D7_1225200	6	4	10	6	9	7	10	677	632	638	632	638	704	632	4	10	7.42857	2.12852	632	704	650.429	26.4675
PF3D7_1232500	46	9	5	4	18	32	53	52	52	52	52	52	52	52	4	53	23.8571	18.5582	52	52	52	0
PF3D7_1234500	8	4	5	4	5	4	4	580	580	580	294	305	580	580	4	8	4.85714	1.35526	294	580	499.857	126.751
PF3D7_1235300	4	4	8	6	8	4	7	928	928	928	928	928	2222	928	4	8	5.85714	1.72615	928	2222	1112.86	452.806
PF3D7_1241800	4	4	12	10	8	7	5	855	1037	1037	1037	1047	1037	1037	4	12	7.14286	2.84999	855	1047	1012.43	64.3625
PF3D7_1246200	21	7	4	14	38	57	34	734	734	739	734	734	734	734	4	57	25	17.6311	734	739	734.714	1.74964
PF3D7_1247400	6	5	22	41	33	8	4	357	357	357	357	357	357	357	4	41	17	14	357	357	357	0
PF3D7_1250000	4	5	17	14	13	5	8	456	456	284	284	456	284	284	4	17	9.42857	4.80646	284	456	357.714	85.1179
PF3D7_1250500	4	6	12	15	24	10	8	192	192	192	192	192	192	192	4	24	11.2857	6.20401	192	192	192	0
PF3D7_1304900	5	7	10	5	6	4	6	421	421	421	82	421	485	421	4	10	6.14286	1.80702	82	485	381.714	124.334
PF3D7_1309500	7	14	24	7	14	4	5	510	510	510	510	510	510	510	4	24	10.7143	6.58384	510	510	510	0
PF3D7_1317300	4	4	12	15	17	7	6	236	222	222	222	222	222	222	4	17	9.28571	4.94872	222	236	224	4.89898
PF3D7_1325700	5	4	10	10	9	8	9	191	555	555	555	555	191	191	4	10	7.85714	2.2315	191	555	399	180.133
PF3D7_1326300	4	7	10	17	7	5	8	752	755	752	755	755	752	752	4	17	8.28571	3.98978	752	755	753.286	1.48461
PF3D7_1332800	9	9	10	10	5	6	4	1542	1542	1542	1542	1542	1542	1542	4	10	7.57143	2.32115	1542	1542	1542	0
PF3D7_1333200	4	4	8	9	13	4	4	1128	1128	1130	1130	1130	1130	1130	4	13	6.57143	3.28882	1128	1130	1129.43	0.903508
PF3D7_1333600	6	8	9	8	5	4	4	371	374	374	374	374	371	374	4	9	6.28571	1.90595	371	374	373.143	1.35526
PF3D7_1335700	5	4	8	21	43	24	15	324	324	417	324	324	324	324	4	43	17.1429	12.7552	324	417	337.286	32.5432
PF3D7_1341200	12	14	26	15	11	5	4	385	574	385	385	374	385	385	4	26	12.4286	6.77932	374	574	410.429	66.8855
PF3D7_1344500	4	4	4	7	14	9	7	41	53	53	53	53	53	41	4	14	7	3.38062	41	53	49.5714	5.42105
PF3D7_1354400	5	5	14	28	36	11	4	1348	1337	1337	1337	1337	1337	1337	4	36	14.7143	11.6339	1337	1348	1338.57	3.8492
PF3D7_1363400	4	4	7	11	24	5	5	519	519	519	519	519	519	519	4	24	8.57143	6.6945	519	519	519	0
PF3D7_1369000	4	4	6	13	28	15	7	260	260	260	260	260	260	260	4	28	11	8	260	260	260	0
PF3D7_1370300	36	35	27	6	4	4	12	863	863	863	863	745	1279	863	4	36	17.7143	13.4453	745	1279	905.571	157.794
PF3D7_1402500	8	8	26	8	15	4	6	193	193	193	93	193	406	193	4	26	10.7143	6.98395	93	406	209.143	87.4601
PF3D7_1404800	24	8	5	4	5	4	14	1324	1324	1279	1324	1279	1324	1279	4	24	9.14286	6.89572	1279	1324	1304.71	22.2692
PF3D7_1407900	41	13	7	4	5	11	21	758	758	758	758	1258	758	758	4	41	14.5714	12.0458	758	1258	829.429	174.964
PF3D7_1410400	37	8	4	5	39	64	39	539	539	539	539	684	539	539	4	64	28	21.1255	539	684	559.714	50.7394
PF3D7_1416700	7	4	9	7	9	7	16	73	73	73	137	73	137	73	4	16	8.42857	3.45821	73	137	91.2857	28.9123
PF3D7_1428300	10	6	8	7	9	4	4	548	322	548	322	322	322	513	4	10	6.85714	2.16654	322	548	413.857	106.616
PF3D7_1434200	6	4	6	4	11	9	4	368	368	368	368	368	174	159	4	11	6.28571	2.54751	159	368	310.429	91.1167
PF3D7_1441100	10	10	11	12	10	6	4	678	766	766	711	711	763	470	4	12	9	2.67261	470	766	695	97.1979
PF3D7_1443300	4	6	16	19	31	15	8	121	121	121	121	121	121	121	4	31	14.1429	8.60944	121	121	121	0
PF3D7_1444300	11	4	5	11	39	15	4	161	161	161	161	161	161	161	4	39	12.7143	11.4232	161	161	161	0
PF3D7_1446200	5	5	16	46	33	9	4	93	0	93	93	93	93	93	4	46	16.8571	15.2074	0	93	79.7143	32.5432
PF3D7_1447000	6	12	18	16	12	4	7	709	515	637	282	643	637	643	4	18	10.7143	4.86134	282	709	580.857	133.149
PF3D7_1451500	12	4	8	6	4	7	5	492	492	492	492	438	492	492	4	12	6.57143	2.61081	438	492	484.286	18.8961
PF3D7_1454500	8	4	7	6	17	7	6	551	666	663	551	551	551	551	4	17	7.85714	3.90708	551	666	583.429	51.2803
PF3D7_1459000	12	5	8	13	11	9	4	511	511	511	511	511	511	511	4	13	8.85714	3.18158	511	511	511	0
PF3D7_1459200	5	14	7	8	6	6	4	678	931	926	931	678	931	931	4	14	7.14286	3.0439	678	931	858	113.855
PF3D7_1461200	5	6	10	9	4	4	6	482	482	482	482	482	436	482	4	10	6.28571	2.18529	436	482	475.429	16.0966
PF3D7_1461600	4	4	8	6	13	6	7	307	397	307	307	307	307	307	4	13	6.85714	2.84999	307	397	319.857	31.4934
PF3D7_1462900	6	14	14	10	4	4	5	472	472	472	472	472	472	472	4	14	8.14286	4.15515	472	472	472	0
PF3D7_1469000	5	7	4	7	6	5	4	250	567	519	567	250	250	599	4	7	5.42857	1.17803	250	599	428.857	156.393
PF3D7_0102800	6	3	4	15	18	6	4	246	246	246	246	246	246	246	3	18	8	5.52914	246	246	246	0
PF3D7_0103200	3	4	10	13	14	4	4	328	328	328	328	356	356	328	3	14	7.42857	4.40315	328	356	336	12.6491
PF3D7_0104300	6	9	10	3	4	3	6	681	681	681	712	681	681	1680	3	10	5.85714	2.58725	681	1680	828.143	347.934
PF3D7_0108500	40	21	9	4	3	11	31	672	672	672	732	672	672	672	3	40	17	13.1258	672	732	680.571	20.9956
PF3D7_0110600	15	5	8	3	5	11	18	365	365	365	365	365	365	353	3	18	9.28571	5.20204	353	365	363.286	4.19913
PF3D7_0111300	8	3	11	18	29	13	11	1288	1288	1353	1353	1288	1288	1353	3	29	13.2857	7.68513	1288	1353	1315.86	32.1667
PF3D7_0113700	16	22	15	8	3	3	9	1004	1004	1004	1004	1034	1034	1034	3	22	10.8571	6.57764	1004	1034	1016.86	14.8461
PF3D7_0202200	37	28	12	3	4	6	21	1419	1082	1082	1082	1419	1419	1419	3	37	15.8571	12.1823	1082	1419	1274.57	166.772
PF3D7_0206000	10	4	6	9	6	3	8	694	754	754	754	754	694	694	3	10	6.57143	2.3819	694	754	728.286	29.6923
PF3D7_0206800	62	16	3	5	65	89	86	256	256	214	256	256	256	256	3	89	46.5714	34.8337	214	256	250	14.6969
PF3D7_0212300	3	4	6	17	6	6	4	774	774	774	774	774	774	774	3	17	6.57143	4.40315	774	774	774	0
PF3D7_0213100	3	5	15	13	15	5	4	377	374	374	374	374	374	374	3	15	8.57143	5.0669	374	377	374.429	1.04978
PF3D7_0215400	3	6	5	11	7	4	4	1820	1842	1842	1820	1820	1820	1842	3	11	5.71429	2.4908	1820	1842	1829.43	10.8872
PF3D7_0220300	3	5	22	30	8	5	6	951	819	819	819	951	819	819	3	30	11.2857	9.64682	819	951	856.714	59.6315
PF3D7_0301500	5	3	4	6	15	5	4	1220	580	582	1220	1220	1220	1220	3	15	6	3.77964	580	1220	1037.43	288.671
PF3D7_0302500	12	6	3	5	26	46	29	414	388	261	414	388	388	388	3	46	18.1429	14.8461	261	414	377.286	48.8108
PF3D7_0305700	5	4	3	11	18	17	8	428	605	428	318	318	318	318	3	18	9.42857	5.67846	318	605	390.429	99.8912
PF3D7_0306300	7	3	3	3	8	3	7	1653	1246	223	1246	1246	1246	1653	3	8	4.85714	2.16654	223	1653	1216.14	442.652
PF3D7_0309500	7	5	5	6	7	3	3	447	447	254	878	447	447	447	3	7	5.14286	1.55183	254	878	481	175.221
PF3D7_0310700	4	4	7	3	4	5	4	561	539	561	561	561	561	561	3	7	4.42857	1.17803	539	561	557.857	7.6984
PF3D7_0311100	8	11	13	22	19	3	11	472	472	472	472	472	380	472	3	22	12.4286	5.94876	380	472	458.857	32.1933
PF3D7_0314700	3	4	5	9	9	4	5	1532	1497	874	1532	1563	1529	1532	3	9	5.57143	2.25877	874	1563	1437	230.522
PF3D7_0316900	4	3	6	4	3	3	5	571	467	467	335	571	335	335	3	6	4	1.06904	335	571	440.143	99.1787
PF3D7_0317000	6	3	5	9	16	9	7	492	492	493	491	502	480	480	3	16	7.85714	3.87035	480	502	490	7.19126
PF3D7_0317600	3	6	16	15	12	7	4	271	271	271	271	271	271	271	3	16	9	4.89898	271	271	271	0
PF3D7_0320600	3	3	8	4	9	4	4	308	330	330	330	330	330	330	3	9	5	2.26779	308	330	326.857	7.6984
PF3D7_0323500	5	4	3	4	4	3	8	1470	158	283	237	296	283	1421	3	8	4.42857	1.59079	158	1470	592.571	541.306
PF3D7_0413900	4	3	7	9	14	10	3	382	88	382	382	382	382	88	3	14	7.14286	3.83326	88	382	298	132.816
PF3D7_0415900	3	4	12	16	8	8	3	204	204	204	204	268	204	204	3	16	7.71429	4.55802	204	268	213.143	22.3953
PF3D7_0420100	5	9	7	10	6	3	7	600	730	600	598	730	598	730	3	10	6.71429	2.18529	598	730	655.143	64.8326
PF3D7_0500800	5	3	23	55	68	17	5	421	220	421	220	421	421	421	3	68	25.1429	24.2041	220	421	363.571	90.8025
PF3D7_0505400	13	5	3	11	29	12	12	391	514	391	391	391	514	514	3	29	12.1429	7.75387	391	514	443.714	60.8692
PF3D7_0505800	4	5	10	9	10	7	3	242	685	248	190	190	624	685	3	10	6.85714	2.69542	190	685	409.143	223.066
PF3D7_0507700	3	5	7	5	10	3	5	711	390	367	390	390	390	390	3	10	5.42857	2.25877	367	711	432.571	113.945
PF3D7_0509400	4	8	14	6	4	3	5	711	722	722	722	722	711	722	3	14	6.28571	3.49343	711	722	718.857	4.96929
PF3D7_0513700	9	20	23	17	3	6	9	163	163	163	163	163	163	163	3	23	12.4286	7.00728	163	163	163	0
PF3D7_0518300	3	7	7	16	16	4	4	213	261	259	213	213	207	259	3	16	8.14286	5.16661	207	261	232.143	23.9251
PF3D7_0522500	3	3	3	16	33	12	7	154	154	154	154	154	154	154	3	33	11	10.1278	154	154	154	0
PF3D7_0523000	6	3	4	7	8	3	6	2340	1911	1849	962	962	1849	1849	3	8	5.28571	1.82946	962	2340	1674.57	478.91
PF3D7_0524500	3	5	6	4	9	3	7	555	555	555	555	555	555	555	3	9	5.28571	2.05039	555	555	555	0
PF3D7_0527100	4	3	5	7	14	5	4	668	587	668	589	668	368	419	3	14	6	3.4641	368	668	566.714	115.258
PF3D7_0532300	8	48	86	33	7	3	16	691	686	686	686	1186	660	686	3	86	28.7143	27.7628	660	1186	754.429	176.443
PF3D7_0606200	14	8	6	3	15	17	19	275	1297	1297	275	273	275	273	3	19	11.7143	5.59883	273	1297	566.429	462.055
PF3D7_0609700	11	13	11	5	3	3	7	1178	1178	1178	1178	1178	1178	1178	3	13	7.57143	3.8119	1178	1178	1178	0
PF3D7_0611700	4	6	11	19	18	3	4	156	156	156	156	156	156	196	3	19	9.28571	6.3181	156	196	161.714	13.9971
PF3D7_0614300	3	4	8	3	8	5	9	1690	1925	1925	817	817	817	817	3	9	5.71429	2.37332	817	1925	1258.29	514.688
PF3D7_0616900	3	6	4	5	7	4	3	421	432	432	432	421	394	432	3	7	4.57143	1.39971	394	432	423.429	12.9378
PF3D7_0621100	5	3	6	5	11	8	6	607	478	607	607	607	607	607	3	11	6.28571	2.37332	478	607	588.571	45.1406
PF3D7_0622400	5	4	3	8	10	3	7	227	227	227	227	227	227	227	3	10	5.71429	2.4908	227	227	227	0
PF3D7_0623100	8	6	9	6	3	4	5	984	984	984	984	694	984	984	3	9	5.85714	1.95876	694	984	942.571	101.479
PF3D7_0624000	3	3	8	19	18	6	9	933	839	584	584	584	931	584	3	19	9.42857	6.11455	584	933	719.857	159.479
PF3D7_0626800	3	3	11	19	33	9	4	991	446	924	924	924	924	991	3	33	11.7143	10.18	446	991	874.857	177.505
PF3D7_0627100	7	9	8	6	6	3	4	1514	1514	1514	1514	1503	2096	2008	3	9	6.14286	1.95876	1503	2096	1666.14	245.196
PF3D7_0628200	3	3	3	5	7	3	4	1133	966	1029	208	208	1133	1029	3	7	4	1.41421	208	1133	815.143	387.95
PF3D7_0702200	28	12	17	4	3	11	44	667	667	667	667	794	667	667	3	44	17	13.5013	667	794	685.143	44.4407
PF3D7_0704600	3	5	3	8	5	3	4	1591	841	841	841	841	841	1626	3	8	4.42857	1.67819	841	1626	1060.29	346.847
PF3D7_0708700	3	4	3	5	15	7	3	453	490	438	438	438	510	459	3	15	5.71429	4.02543	438	510	460.857	26.449
PF3D7_0716300	13	3	26	96	160	43	34	493	498	493	493	493	493	493	3	160	53.5714	51.5277	493	498	493.714	1.74964
PF3D7_0717300	5	10	12	6	4	3	5	1056	1056	1056	1056	1041	1056	1056	3	12	6.42857	3.06394	1041	1056	1053.86	5.24891
PF3D7_0719100	5	3	8	19	19	16	7	88	88	88	88	88	88	88	3	19	11	6.30193	88	88	88	0
PF3D7_0723900	6	3	9	19	15	4	6	506	506	506	506	506	506	506	3	19	8.85714	5.54021	506	506	506	0
PF3D7_0731300	27	52	48	11	3	3	21	1280	1280	1280	539	1629	1280	1280	3	52	23.5714	18.623	539	1629	1224	304.474
PF3D7_0801700	3	3	3	11	7	3	3	789	789	576	576	576	681	681	3	11	4.71429	2.91373	576	789	666.857	88.6428
PF3D7_0804300	8	6	8	6	6	3	6	202	648	202	202	648	202	202	3	8	6.14286	1.55183	202	648	329.429	201.482
PF3D7_0805600	8	3	6	6	6	7	4	459	459	472	459	459	459	459	3	8	5.71429	1.57791	459	472	460.857	4.54905
PF3D7_0811100	6	3	8	22	67	21	7	528	528	576	528	528	528	528	3	67	19.1429	20.7256	528	576	534.857	16.7965
PF3D7_0811400	3	8	22	19	15	5	6	585	532	532	532	532	532	532	3	22	11.1429	6.91641	532	585	539.571	18.5461
PF3D7_0813400	9	3	13	19	12	4	4	1106	1106	1106	1106	1106	1106	1578	3	19	9.14286	5.48839	1106	1578	1173.43	165.166
PF3D7_0814900	6	10	7	26	24	10	3	385	385	385	385	385	385	422	3	26	12.2857	8.36172	385	422	390.286	12.9473
PF3D7_0815200	5	5	12	11	10	3	7	1497	1497	1497	1352	1352	1436	1495	3	12	7.57143	3.20077	1352	1497	1446.57	63.2159
PF3D7_0816000	9	12	18	16	10	5	3	564	564	564	564	564	564	564	3	18	10.4286	5.03863	564	564	564	0
PF3D7_0823800	6	11	16	10	13	4	3	837	843	837	756	756	756	837	3	16	9	4.47214	756	843	803.143	40.8741
PF3D7_0826100	4	3	8	9	7	4	3	1286	1286	1286	1286	1286	1286	1286	3	9	5.42857	2.32115	1286	1286	1286	0
PF3D7_0903200	4	3	12	30	26	6	6	280	280	214	214	214	214	214	3	30	12.4286	10.2519	214	280	232.857	29.8158
PF3D7_0907800	5	3	3	12	11	9	7	467	467	466	467	467	467	467	3	12	7.14286	3.39868	466	467	466.857	0.349927
PF3D7_0913000	4	3	7	7	4	5	3	272	272	272	204	204	272	276	3	7	4.71429	1.57791	204	276	253.143	31.1101
PF3D7_0914600	6	3	3	14	18	3	5	525	528	528	525	525	525	525	3	18	7.42857	5.62792	525	528	525.857	1.35526
PF3D7_0923200	3	7	8	6	6	4	8	970	964	964	922	899	940	899	3	8	6	1.77281	899	970	936.857	28.4576
PF3D7_0924200	6	6	4	4	5	3	3	1173	917	1173	835	388	917	917	3	6	4.42857	1.17803	388	1173	902.857	243.849
PF3D7_0925800	4	3	3	7	14	3	4	303	303	1769	303	303	1769	1769	3	14	5.42857	3.7362	303	1769	931.286	725.482
PF3D7_0928600	5	6	12	14	9	3	6	1094	1094	1094	1094	1094	1094	1094	3	14	7.85714	3.68117	1094	1094	1094	0
PF3D7_0932000	17	4	3	3	10	26	18	587	587	587	406	587	587	587	3	26	11.5714	8.32993	406	587	561.143	63.3368
PF3D7_0933300	4	4	3	11	25	12	4	397	397	397	397	397	397	397	3	25	9	7.36788	397	397	397	0
PF3D7_0934200	3	3	3	5	28	7	4	123	271	271	187	187	187	199	3	28	7.57143	8.44913	123	271	203.571	48.4469
PF3D7_1003500	4	4	10	5	4	3	4	332	332	332	332	321	2441	2460	3	10	4.85714	2.16654	321	2460	935.714	958.055
PF3D7_1005100	8	8	12	6	6	3	7	476	404	404	404	404	476	404	3	12	7.14286	2.53144	404	476	424.571	32.5263
PF3D7_1007400	5	3	5	4	4	7	7	535	628	535	628	535	535	535	3	7	5	1.41421	535	628	561.571	42.0131
PF3D7_1007500	12	4	9	6	9	3	6	170	170	170	170	170	170	170	3	12	7	2.9277	170	170	170	0
PF3D7_1012300	15	5	3	6	13	13	17	625	625	625	303	625	625	625	3	17	10.2857	5.09101	303	625	579	112.677
PF3D7_1013200	5	5	7	11	5	3	3	873	2056	2056	1555	1712	2056	873	3	11	5.57143	2.55551	873	2056	1597.29	492.136
PF3D7_1014700	4	3	8	19	16	6	5	367	367	367	367	367	367	367	3	19	8.71429	5.79937	367	367	367	0
PF3D7_1024600	5	3	3	4	5	4	4	201	165	201	165	201	165	201	3	5	4	0.755929	165	201	185.571	17.8154
PF3D7_1027100	7	12	5	12	4	3	12	445	445	445	445	443	445	445	3	12	7.85714	3.75798	443	445	444.714	0.699854
PF3D7_1032700	6	3	8	4	6	8	4	356	356	356	356	356	356	356	3	8	5.57143	1.84059	356	356	356	0
PF3D7_1033900	6	6	3	4	26	17	8	409	1340	1340	409	409	1340	1340	3	26	10	7.8011	409	1340	941	460.726
PF3D7_1034900	3	6	7	22	34	5	3	239	239	261	239	239	239	239	3	34	11.4286	11.0435	239	261	242.143	7.6984
PF3D7_1102400	3	3	5	14	10	4	3	1679	1620	1377	1378	1378	1377	1378	3	14	6	4	1377	1679	1455.29	123.841
PF3D7_1105600	25	12	13	8	3	4	16	971	971	984	971	636	984	971	3	25	11.5714	7.02764	636	984	926.857	118.877
PF3D7_1106300	4	3	6	10	14	8	4	310	310	310	288	288	310	310	3	14	7	3.6645	288	310	303.714	9.93859
PF3D7_1107700	5	3	5	8	7	3	4	341	314	260	264	264	341	341	3	8	5	1.77281	260	341	303.571	36.5312
PF3D7_1108500	4	3	3	9	28	11	7	154	154	154	154	154	154	154	3	28	9.28571	8.15413	154	154	154	0
PF3D7_1110400	8	3	7	5	5	3	5	1760	2021	2021	2021	2021	2021	2021	3	8	5.14286	1.72615	1760	2021	1983.71	91.331
PF3D7_1110900	4	3	8	4	3	3	3	674	650	676	637	650	676	676	3	8	4	1.69031	637	676	662.714	15.3131
PF3D7_1116100	11	10	3	15	38	19	16	1132	383	495	383	383	554	1132	3	38	16	10.17	383	1132	637.429	318.624
PF3D7_1126200	3	7	7	12	10	5	5	243	204	243	204	204	204	243	3	12	7	2.87849	204	243	220.714	19.3
PF3D7_1130400	3	3	3	8	8	3	4	458	2499	458	525	525	525	525	3	8	4.57143	2.19461	458	2499	787.857	699.183
PF3D7_1131800	17	4	3	5	8	10	12	1049	1049	1123	1049	1049	1049	1049	3	17	8.42857	4.62469	1049	1123	1059.57	25.8946
PF3D7_1133800	5	3	7	5	7	8	4	689	689	689	689	689	689	689	3	8	5.57143	1.67819	689	689	689	0
PF3D7_1136400	8	4	9	5	6	3	7	731	731	731	731	927	927	731	3	9	6	2	731	927	787	88.5438
PF3D7_1143500	6	4	3	9	7	3	6	7	7	7	7	7	7	7	3	9	5.42857	2.06032	7	7	7	0
PF3D7_1143800	9	8	3	7	6	5	5	1207	1207	1207	1207	1207	1207	1207	3	9	6.14286	1.88442	1207	1207	1207	0
PF3D7_1211700	10	3	9	16	27	21	15	1013	1121	1013	1013	1013	1013	1013	3	27	14.4286	7.4038	1013	1121	1028.43	37.7921
PF3D7_1211900	5	3	5	9	7	4	8	1049	1170	1177	1177	1073	1177	1177	3	9	5.85714	2.03038	1049	1177	1142.86	52.2205
PF3D7_1212500	3	5	4	6	7	4	4	736	672	672	672	672	1132	672	3	7	4.71429	1.27775	672	1132	746.857	158.777
PF3D7_1213600	6	3	5	7	13	9	3	358	358	358	358	358	358	358	3	13	6.57143	3.28882	358	358	358	0
PF3D7_1213700	9	4	13	31	24	13	3	198	198	198	198	198	198	198	3	31	13.8571	9.53832	198	198	198	0
PF3D7_1218300	10	5	3	3	10	14	12	731	1195	731	1249	731	731	731	3	14	8.14286	4.12063	731	1249	871.286	222.28
PF3D7_1218400	8	9	18	3	11	7	7	783	783	783	872	783	783	783	3	18	9	4.30946	783	872	795.714	31.1435
PF3D7_1224500	3	3	9	11	21	12	9	769	769	769	769	769	769	769	3	21	9.71429	5.67486	769	769	769	0
PF3D7_1226300	6	7	3	5	6	4	4	1281	1283	1283	937	712	1283	1285	3	7	5	1.30931	712	1285	1152	215.684
PF3D7_1231500	12	4	3	5	6	8	6	1129	1129	1129	1067	1153	1129	1129	3	12	6.28571	2.76273	1067	1153	1123.57	24.5349
PF3D7_1238600	6	4	3	4	16	11	6	1280	1280	1280	1280	1232	1232	1280	3	16	7.14286	4.35656	1232	1280	1266.29	21.6842
PF3D7_1239000	3	3	3	3	5	6	4	335	335	725	725	1184	1270	1270	3	6	3.85714	1.12486	335	1270	834.857	382.557
PF3D7_1246300	24	11	3	4	34	65	45	431	431	431	431	431	431	431	3	65	26.5714	21.3331	431	431	431	0
PF3D7_1247100	4	4	5	6	7	3	7	255	255	447	280	372	447	255	3	7	5.14286	1.45686	255	447	330.143	83.2525
PF3D7_1248900	4	3	6	6	15	11	5	349	325	325	302	330	325	330	3	15	7.14286	3.97954	302	349	326.571	12.7487
PF3D7_1249900	6	12	18	3	4	5	8	264	264	264	264	264	264	264	3	18	8	4.92805	264	264	264	0
PF3D7_1303300	4	3	8	13	8	6	6	278	320	320	278	278	320	320	3	13	6.85714	3.0439	278	320	302	20.7846
PF3D7_1304300	3	3	4	10	11	6	5	339	339	339	339	339	339	339	3	11	6	3.02372	339	339	339	0
PF3D7_1306400	3	4	7	11	13	7	5	1552	766	766	766	766	766	766	3	13	7.14286	3.39868	766	1552	878.286	275.043
PF3D7_1310300	21	3	6	6	6	8	15	542	542	542	542	542	542	542	3	21	9.28571	5.89708	542	542	542	0
PF3D7_1312800	15	19	13	15	3	3	10	961	961	961	961	961	961	961	3	19	11.1429	5.71786	961	961	961	0
PF3D7_1316900	10	8	17	20	11	3	9	1350	1350	1350	1350	1350	1350	1350	3	20	11.1429	5.27605	1350	1350	1350	0
PF3D7_1320600	5	4	7	3	7	5	7	1165	818	818	818	818	880	1037	3	7	5.42857	1.4983	818	1165	907.714	128.66
PF3D7_1323400	4	6	10	7	14	5	3	494	210	210	402	402	210	172	3	14	7	3.54562	172	494	300	119.001
PF3D7_1324100	5	3	4	7	10	6	6	829	829	829	829	829	829	829	3	10	5.85714	2.09956	829	829	829	0
PF3D7_1325600	3	3	5	5	14	8	7	417	417	481	417	417	417	417	3	14	6.42857	3.53986	417	481	426.143	22.3953
PF3D7_1326100	4	5	4	3	4	3	3	289	312	312	312	312	701	310	3	5	3.71429	0.699854	289	701	364	137.802
PF3D7_1327000	6	3	6	8	7	4	5	259	259	259	259	259	259	259	3	8	5.57143	1.59079	259	259	259	0
PF3D7_1328300	12	7	3	16	27	33	23	1205	1205	1205	1205	1205	1205	1205	3	33	17.2857	10.0955	1205	1205	1205	0
PF3D7_1329600	11	3	10	10	7	3	8	325	325	325	325	325	325	325	3	11	7.42857	3.06394	325	325	325	0
PF3D7_1330300	4	3	8	14	20	12	5	152	152	152	152	152	161	152	3	20	9.42857	5.75344	152	161	153.286	3.14934
PF3D7_1332000	3	6	6	4	5	3	3	1104	1111	1028	731	1066	1028	993	3	6	4.28571	1.27775	731	1111	1008.71	120.083
PF3D7_1332400	5	7	6	5	3	3	5	502	502	502	502	298	499	524	3	7	4.85714	1.35526	298	524	475.571	72.9185
PF3D7_1336000	6	7	3	6	7	4	3	692	692	692	692	692	692	692	3	7	5.14286	1.6413	692	692	692	0
PF3D7_1344800	7	6	9	8	3	4	5	956	994	994	956	956	956	956	3	9	6	2	956	994	966.857	17.1667
PF3D7_1345800	6	3	7	14	8	4	7	808	808	808	808	808	808	808	3	14	7	3.29502	808	808	808	0
PF3D7_1346100	3	3	4	18	29	6	6	692	692	692	692	692	692	692	3	29	9.85714	9.18739	692	692	692	0
PF3D7_1346200	3	3	5	5	7	4	4	422	422	449	422	422	422	422	3	7	4.42857	1.29363	422	449	425.857	9.44803
PF3D7_1347400	5	11	8	7	9	6	3	310	310	310	310	310	310	228	3	11	7	2.44949	228	310	298.286	28.694
PF3D7_1347500	5	3	7	15	23	4	7	616	616	634	616	616	616	634	3	23	9.14286	6.72795	616	634	621.143	8.13157
PF3D7_1353100	13	18	19	5	3	3	5	878	878	878	866	878	843	845	3	19	9.42857	6.54342	843	878	866.571	14.8503
PF3D7_1355100	7	3	4	8	10	5	5	554	512	554	554	554	554	554	3	10	6	2.26779	512	554	548	14.6969
PF3D7_1355800	5	6	4	9	6	5	3	933	1131	1042	933	1042	1182	1042	3	9	5.42857	1.76126	933	1182	1043.57	85.5785
PF3D7_1358400	10	5	3	7	11	15	11	511	514	514	514	514	511	511	3	15	8.85714	3.79581	511	514	512.714	1.48461
PF3D7_1359000	5	6	10	5	4	3	3	776	776	776	730	730	776	776	3	10	5.14286	2.2315	730	776	762.857	20.7807
PF3D7_1361100	3	4	4	6	5	10	5	623	623	575	621	621	621	621	3	10	5.28571	2.11891	575	623	615	16.3532
PF3D7_1361500	55	16	3	4	39	75	62	523	523	523	523	523	523	523	3	75	36.2857	26.9376	523	523	523	0
PF3D7_1361700	8	3	6	8	15	14	9	611	369	611	611	369	369	611	3	15	9	3.92792	369	611	507.286	119.759
PF3D7_1365200	3	6	14	11	17	7	4	487	487	487	487	487	487	465	3	17	8.85714	4.88229	465	487	483.857	7.6984
PF3D7_1367400	4	13	19	8	5	3	9	372	372	372	372	413	372	372	3	19	8.71429	5.25668	372	413	377.857	14.347
PF3D7_1372200	41	88	82	33	7	3	29	731	731	667	731	731	731	731	3	88	40.4286	30.9278	667	731	721.857	22.3953
PF3D7_1403600	12	3	4	8	12	18	11	345	775	775	345	345	345	345	3	18	9.71429	4.80221	345	775	467.857	194.254
PF3D7_1408100	3	5	11	18	21	3	4	708	526	526	526	328	328	328	3	21	9.28571	6.98395	328	708	467.143	134.423
PF3D7_1409900	5	4	8	15	15	10	3	1824	1142	1142	1142	1142	1142	1991	3	15	8.57143	4.62469	1142	1991	1360.71	348.686
PF3D7_1410900	10	3	4	8	13	5	3	557	557	557	557	557	895	903	3	13	6.57143	3.57999	557	903	654.714	154.515
PF3D7_1413800	8	11	13	8	3	4	4	511	511	511	511	513	462	1259	3	13	7.28571	3.53409	462	1259	611.143	265.036
PF3D7_1416200	4	3	4	9	5	5	5	1037	1073	1149	1149	1068	1073	1149	3	9	5	1.77281	1037	1149	1099.71	44.1643
PF3D7_1417600	5	6	7	6	6	4	3	1086	1086	1069	1058	1069	1058	1069	3	7	5.28571	1.27775	1058	1086	1070.71	10.6866
PF3D7_1422700	6	4	6	8	15	6	3	585	623	585	585	585	585	623	3	15	6.85714	3.64216	585	623	595.857	17.1667
PF3D7_1423200	3	3	10	9	6	6	3	400	400	400	295	400	400	436	3	10	5.71429	2.71052	295	436	390.143	40.7796
PF3D7_1429300	4	4	5	4	6	3	3	223	223	223	223	223	223	223	3	6	4.14286	0.989743	223	223	223	0
PF3D7_1431700	4	4	14	31	20	4	3	215	215	215	215	215	343	224	3	31	11.4286	9.99796	215	343	234.571	44.3746
PF3D7_1433400	6	3	6	13	23	15	7	653	717	614	614	614	614	653	3	23	10.4286	6.4555	614	717	639.857	35.7988
PF3D7_1435100	4	4	3	9	11	6	6	161	161	161	161	161	161	161	3	11	6.14286	2.69542	161	161	161	0
PF3D7_1435400	3	5	8	10	8	3	4	583	667	667	583	583	669	583	3	10	5.85714	2.58725	583	669	619.286	41.9037
PF3D7_1436300	7	8	16	5	7	3	7	1313	1536	1536	1536	1534	1536	1536	3	16	7.57143	3.77424	1313	1536	1503.86	77.9202
PF3D7_1436900	17	5	3	6	7	4	8	1325	1325	1325	1325	1325	1325	1325	3	17	7.14286	4.32364	1325	1325	1325	0
PF3D7_1439600	4	5	3	3	18	11	5	112	112	224	112	112	112	112	3	18	7	5.15475	112	224	128	39.1918
PF3D7_1442900	9	7	6	3	8	3	3	865	865	865	865	661	661	1095	3	9	5.57143	2.3819	661	1095	839.571	137.116
PF3D7_1443100	3	3	3	5	8	8	5	912	1342	912	912	912	912	912	3	8	5	2.0702	912	1342	973.429	150.469
PF3D7_1445500	7	6	6	6	10	3	7	1728	1728	714	714	714	1626	1728	3	10	6.42857	1.91663	714	1728	1278.86	490.319
PF3D7_1448300	3	7	8	11	17	14	5	1705	1705	1705	1705	1705	1705	1705	3	17	9.28571	4.62027	1705	1705	1705	0
PF3D7_1453000	9	5	6	13	17	12	3	292	292	292	292	292	292	292	3	17	9.28571	4.62027	292	292	292	0
PF3D7_1455400	10	3	9	3	14	3	7	673	673	673	594	673	625	673	3	14	7	3.96412	594	673	654.857	29.8589
PF3D7_1458000	4	6	7	3	3	6	6	685	685	685	685	698	685	685	3	7	5	1.51186	685	698	686.857	4.54905
PF3D7_1460700	10	18	18	10	7	3	8	255	255	255	255	255	458	255	3	18	10.5714	5.17845	255	458	284	71.0352
PF3D7_1467700	9	3	5	9	6	4	9	794	794	794	794	182	794	794	3	9	6.42857	2.3819	182	794	706.571	214.155
PF3D7_1470000	3	3	11	15	12	5	6	118	290	290	290	290	290	290	3	15	7.85714	4.42165	118	290	265.429	60.1875
PF3D7_1470900	3	4	5	7	20	11	4	341	454	341	341	341	341	454	3	20	7.71429	5.59883	341	454	373.286	51.0482
PF3D7_1471200	3	3	4	5	8	4	4	910	1056	1054	1056	891	910	895	3	8	4.42857	1.59079	891	1056	967.429	76.4084
PF3D7_0102300	2	2	2	9	14	3	2	389	461	496	344	344	461	188	2	14	4.85714	4.42165	188	496	383.286	97.1298
PF3D7_0102500	34	6	4	2	6	21	52	925	925	1019	925	1024	1041	925	2	52	17.8571	17.5697	925	1041	969.143	51.3432
PF3D7_0102900	2	5	24	84	45	14	9	227	459	227	227	227	227	227	2	84	26.1429	27.1999	227	459	260.143	81.1831
PF3D7_0104200	6	2	2	2	3	8	6	549	549	2312	2312	2312	575	575	2	8	4.14286	2.29463	549	2312	1312	866.081
PF3D7_0105200	2	2	6	8	5	5	2	393	402	303	303	303	449	303	2	8	4.28571	2.18529	303	449	350.857	57.551
PF3D7_0106300	2	3	5	9	12	4	6	532	1088	1088	1088	1088	1088	1088	2	12	5.85714	3.27015	532	1088	1008.57	194.559
PF3D7_0106400	3	6	9	10	7	2	3	128	128	146	146	128	130	128	2	10	5.71429	2.91373	128	146	133.429	7.97957
PF3D7_0108000	7	2	5	14	13	3	2	282	282	282	282	282	329	282	2	14	6.57143	4.68606	282	329	288.714	16.4466
PF3D7_0109100	3	5	2	2	2	4	2	118	108	196	108	894	108	118	2	5	2.85714	1.12486	108	894	235.714	270.334
PF3D7_0109700	3	4	6	6	4	3	2	269	269	269	269	269	267	223	2	6	4	1.41421	223	269	262.143	15.9949
PF3D7_0113300	12	21	10	2	3	2	6	506	506	508	508	506	506	506	2	21	8	6.4365	506	508	506.571	0.903508
PF3D7_0201900	2	9	23	6	7	2	2	682	682	682	682	682	386	552	2	23	7.28571	6.92231	386	682	621.143	105.959
PF3D7_0202100	61	7	8	2	2	10	27	505	505	505	550	426	505	505	2	61	16.7143	19.6956	426	550	500.143	34.0186
PF3D7_0203200	3	3	5	2	4	2	3	176	457	176	130	176	176	173	2	5	3.14286	0.989743	130	457	209.143	102.398
PF3D7_0204700	6	4	4	9	5	2	4	1247	1208	846	1247	545	552	1247	2	9	4.85714	2.03038	545	1247	984.571	306.144
PF3D7_0206500	10	4	5	3	2	3	3	1481	1481	1481	1366	1366	1416	1481	2	10	4.28571	2.4908	1366	1481	1438.86	51.0502
PF3D7_0207400	8	4	2	4	29	24	8	244	244	314	147	244	244	244	2	29	11.2857	9.9242	147	314	240.143	45.0474
PF3D7_0208400	3	2	3	3	6	5	4	1595	1293	1461	1595	1595	1595	1595	2	6	3.71429	1.27775	1293	1595	1532.71	108.235
PF3D7_0210200	2	2	2	3	6	4	3	315	317	318	358	358	685	399	2	6	3.14286	1.35526	315	685	392.857	122.611
PF3D7_0211900	3	2	2	4	4	3	2	404	652	404	395	404	416	324	2	4	2.85714	0.832993	324	652	428.429	95.5822
PF3D7_0214000	2	2	5	12	6	2	3	450	450	450	284	203	450	284	2	12	4.57143	3.37457	203	450	367.286	98.7272
PF3D7_0214200	3	4	5	9	7	2	2	409	409	409	409	465	409	409	2	9	4.57143	2.44114	409	465	417	19.5959
PF3D7_0217500	26	6	2	2	23	27	30	1139	1139	901	901	1139	1139	1139	2	30	16.5714	11.6846	901	1139	1071	107.517
PF3D7_0220600	2	3	2	2	5	2	2	928	826	840	405	436	436	481	2	5	2.57143	1.04978	405	928	621.714	213.454
PF3D7_0301300	10	9	16	8	3	2	8	712	755	755	755	712	676	755	2	16	8	4.30946	676	755	731.429	29.398
PF3D7_0301600	21	6	7	13	2	5	8	525	525	525	525	525	525	525	2	21	8.85714	5.84144	525	525	525	0
PF3D7_0301900	2	2	3	5	5	5	3	45	0	410	416	410	416	410	2	5	3.57143	1.29363	0	416	301	176.566
PF3D7_0303800	10	2	2	6	6	10	8	820	1061	820	820	820	820	820	2	10	6.28571	3.10365	820	1061	854.429	84.3324
PF3D7_0303900	3	8	5	3	2	2	9	166	166	146	174	166	147	166	2	9	4.57143	2.66497	146	174	161.571	9.91186
PF3D7_0305200	2	2	2	2	2	2	2	597	645	645	489	975	819	819	2	2	2	0	489	975	712.714	153.062
PF3D7_0305500	6	5	2	3	11	8	7	661	661	661	661	661	661	661	2	11	6	2.82843	661	661	661	0
PF3D7_0305600	5	2	4	8	19	9	11	288	288	288	288	243	243	288	2	19	8.28571	5.22943	243	288	275.143	20.3289
PF3D7_0306200	4	3	6	8	3	3	2	539	539	539	539	539	539	1215	2	8	4.14286	1.95876	539	1215	635.571	236.551
PF3D7_0306600	2	2	2	4	15	3	4	308	308	287	308	308	308	308	2	15	4.57143	4.33778	287	308	305	7.34847
PF3D7_0306700	3	4	8	5	9	3	2	415	415	415	415	343	415	384	2	9	4.85714	2.47436	343	415	400.286	25.7167
PF3D7_0307100	2	4	3	3	14	2	2	244	273	158	134	158	158	244	2	14	4.28571	4.02543	134	273	195.571	51.7021
PF3D7_0308200	2	5	3	5	4	4	4	412	412	412	406	254	415	406	2	5	3.85714	0.989743	254	415	388.143	54.8516
PF3D7_0308800	3	3	2	5	7	6	3	153	120	120	120	177	120	120	2	7	4.14286	1.72615	120	177	132.857	21.3169
PF3D7_0309000	6	7	10	9	9	2	3	450	450	450	450	450	254	450	2	10	6.57143	2.87139	254	450	422	68.5857
PF3D7_0310500	3	2	5	7	4	5	2	551	551	551	551	375	551	551	2	7	4	1.69031	375	551	525.857	61.5872
PF3D7_0311600	2	2	4	5	7	2	7	1512	1444	1436	68	68	421	68	2	7	4.14286	2.09956	68	1512	716.714	657.781
PF3D7_0312400	3	2	2	3	3	3	5	1629	1592	853	238	1527	853	1658	2	5	3	0.92582	238	1658	1192.86	509.944
PF3D7_0315600	2	2	2	3	5	2	2	713	497	701	497	497	707	497	2	5	2.57143	1.04978	497	713	587	103.973
PF3D7_0317300	4	3	3	9	12	6	2	702	583	684	583	583	571	412	2	12	5.57143	3.41665	412	702	588.286	87.4654
PF3D7_0319100	2	3	7	10	13	14	8	315	315	315	315	315	315	315	2	14	8.14286	4.25705	315	315	315	0
PF3D7_0319300	2	2	5	3	6	2	2	419	492	492	492	492	328	466	2	6	3.14286	1.55183	328	492	454.429	57.3457
PF3D7_0319500	2	5	7	11	21	14	12	249	177	79	74	79	74	74	2	21	10.2857	5.84843	74	249	115.143	64.8458
PF3D7_0319600	2	3	4	5	9	3	3	276	366	366	366	276	276	276	2	9	4.14286	2.16654	276	366	314.571	44.5384
PF3D7_0321600	3	2	2	5	6	6	5	291	305	291	291	305	291	305	2	6	4.14286	1.6413	291	305	297	6.9282
PF3D7_0402300	34	9	2	3	8	18	48	424	424	424	424	424	424	424	2	48	17.4286	16.1055	424	424	424	0
PF3D7_0403200	2	2	4	4	2	2	2	835	787	723	723	791	833	833	2	4	2.57143	0.903508	723	835	789.286	45.8373
PF3D7_0403500	4	2	2	5	2	2	2	364	86	364	364	8	364	364	2	5	2.71429	1.16058	8	364	273.429	144.715
PF3D7_0403800	17	3	2	2	3	6	10	2387	960	2387	807	770	2387	2387	2	17	6.14286	5.16661	770	2387	1726.43	764.66
PF3D7_0405400	2	4	5	11	7	3	5	380	380	380	380	380	380	380	2	11	5.28571	2.76273	380	380	380	0
PF3D7_0406100	2	3	5	10	9	3	6	1016	108	108	283	283	1522	283	2	10	5.42857	2.87139	108	1522	514.714	501.116
PF3D7_0407500	2	2	7	7	4	3	2	1072	1004	994	994	1004	915	1070	2	7	3.85714	2.09956	915	1072	1007.57	49.2975
PF3D7_0409100	4	2	6	10	8	2	5	178	190	178	178	193	178	193	2	10	5.28571	2.76273	178	193	184	6.98979
PF3D7_0409400	2	2	2	10	5	3	3	592	580	794	513	513	438	794	2	10	3.85714	2.69542	438	794	603.429	129.303
PF3D7_0409800	2	2	3	2	4	3	2	993	1116	1036	1036	515	240	993	2	4	2.57143	0.728431	240	1116	847	308.246
PF3D7_0410800	3	2	6	6	9	5	7	1070	1070	1070	1070	181	1070	1070	2	9	5.42857	2.19461	181	1070	943	311.085
PF3D7_0413700	8	2	3	21	27	7	6	437	628	437	437	437	437	437	2	27	10.5714	8.86175	437	628	464.286	66.8361
PF3D7_0415400	8	4	2	3	6	5	2	429	348	348	429	429	429	348	2	8	4.28571	2.05039	348	429	394.286	40.0846
PF3D7_0416700	8	2	2	15	19	12	10	893	893	893	893	893	896	896	2	19	9.71429	5.8728	893	896	893.857	1.35526
PF3D7_0417500	3	2	4	13	13	7	5	271	318	271	271	271	271	271	2	13	6.71429	4.23301	271	318	277.714	16.4466
PF3D7_0418200	4	2	7	6	7	4	4	904	920	904	904	904	904	904	2	7	4.85714	1.72615	904	920	906.286	5.59883
PF3D7_0418900	2	2	2	2	4	5	3	352	889	889	889	354	889	889	2	5	2.85714	1.12486	352	889	735.857	242.141
PF3D7_0419800	12	4	8	15	8	2	3	344	344	344	344	344	344	344	2	15	7.42857	4.46757	344	344	344	0
PF3D7_0424400	20	10	4	2	3	4	9	493	518	518	518	493	493	493	2	20	7.42857	5.85191	493	518	503.714	12.3718
PF3D7_0501000	2	8	30	38	29	6	4	1613	514	514	514	514	514	1613	2	38	16.7143	13.8844	514	1613	828	496.478
PF3D7_0501400	13	7	4	3	2	3	6	875	1080	1078	1352	1132	875	875	2	13	5.42857	3.49927	875	1352	1038.14	164.969
PF3D7_0502400	26	28	25	4	2	5	20	522	522	522	522	455	522	522	2	28	15.7143	10.7	455	522	512.429	23.4451
PF3D7_0505000	2	2	5	4	6	2	2	267	895	895	1003	568	568	267	2	6	3.28571	1.57791	267	1003	637.571	280.409
PF3D7_0505700	3	2	4	9	22	6	5	319	524	319	319	319	319	319	2	22	7.28571	6.36316	319	524	348.286	71.7351
PF3D7_0506100	3	5	8	13	7	2	6	344	344	344	344	344	344	344	2	13	6.28571	3.36852	344	344	344	0
PF3D7_0507100	2	8	7	11	9	3	2	761	849	776	776	776	776	622	2	11	6	3.38062	622	849	762.286	63.1929
PF3D7_0511700	2	2	5	4	4	2	3	518	509	518	495	495	495	495	2	5	3.14286	1.12486	495	518	503.571	10.2798
PF3D7_0513600	3	3	6	6	7	2	7	1955	1844	1847	938	938	938	938	2	7	4.85714	1.95876	938	1955	1342.57	468.38
PF3D7_0514900	4	2	2	8	8	2	3	264	264	282	264	284	273	264	2	8	4.14286	2.53144	264	284	270.714	8.36172
PF3D7_0515000	2	3	3	2	3	2	3	460	444	359	444	141	460	460	2	3	2.57143	0.494872	141	460	395.429	109.079
PF3D7_0516700	4	2	4	3	4	6	3	824	824	824	1533	267	1533	824	2	6	3.71429	1.16058	267	1533	947	415.711
PF3D7_0517700	2	3	4	2	10	2	2	352	370	370	331	370	370	370	2	10	3.57143	2.71804	331	370	361.857	14.0451
PF3D7_0519600	2	3	7	4	6	2	3	522	537	513	537	522	1027	487	2	7	3.85714	1.80702	487	1027	592.143	178.222
PF3D7_0519700	6	3	6	6	11	2	4	838	712	809	736	736	796	809	2	11	5.42857	2.71804	712	838	776.571	44.265
PF3D7_0520600	3	4	6	4	4	2	3	237	234	82	237	82	25	0	2	6	3.71429	1.16058	0	237	128.143	97.2646
PF3D7_0521000	3	2	13	6	3	5	4	193	193	193	193	193	460	193	2	13	5.14286	3.44046	193	460	231.143	93.4305
PF3D7_0522000	3	4	3	5	2	2	5	217	614	602	116	614	217	602	2	5	3.42857	1.17803	116	614	426	212.503
PF3D7_0522600	2	3	2	3	6	7	7	1158	1123	645	645	1158	1123	1123	2	7	4.28571	2.11891	645	1158	996.429	222.735
PF3D7_0523900	4	4	5	2	6	2	2	994	994	994	994	294	273	273	2	6	3.57143	1.4983	273	994	688	353.398
PF3D7_0524000	5	5	4	5	3	2	4	1182	1747	1747	1182	1450	1182	1203	2	5	4	1.06904	1182	1747	1384.71	245.841
PF3D7_0525100	7	4	2	3	8	4	7	483	628	503	975	503	483	483	2	8	5	2.13809	483	975	579.714	168.359
PF3D7_0526900	3	2	7	3	4	3	4	1004	1004	1004	1004	1007	1004	1004	2	7	3.71429	1.48461	1004	1007	1004.43	1.04978
PF3D7_0527400	7	2	5	8	8	6	8	1914	1914	1914	1914	1914	1911	1914	2	8	6.28571	2.05039	1911	1914	1913.57	1.04978
PF3D7_0528000	3	2	2	2	9	2	3	270	270	338	202	270	270	270	2	9	3.28571	2.37332	202	338	270	36.3475
PF3D7_0528500	3	3	2	5	11	12	9	806	252	252	252	252	252	252	2	12	6.42857	3.8492	252	806	331.143	193.86
PF3D7_0530000	5	7	2	4	6	5	7	768	768	428	768	768	768	768	2	7	5.14286	1.6413	428	768	719.429	118.975
PF3D7_0530600	2	2	4	2	4	3	2	276	280	276	232	276	276	232	2	4	2.71429	0.880631	232	280	264	20.2837
PF3D7_0603000	3	9	6	6	9	5	2	1337	1337	1337	1337	1337	1337	1334	2	9	5.71429	2.4908	1334	1337	1336.57	1.04978
PF3D7_0603300	2	4	11	8	5	2	4	192	209	209	209	179	175	209	2	11	5.14286	3.0439	175	209	197.429	14.181
PF3D7_0603400	3	2	6	11	8	4	4	520	507	507	571	507	568	571	2	11	5.42857	2.92072	507	571	535.857	29.8875
PF3D7_0604000	2	3	4	4	3	3	2	415	415	527	415	415	319	527	2	4	3	0.755929	319	527	433.286	67.5737
PF3D7_0604700	3	2	3	6	6	5	2	239	514	237	237	239	364	237	2	6	3.85714	1.6413	237	514	295.286	99.3446
PF3D7_0607400	4	3	3	4	6	3	2	534	531	534	534	324	531	486	2	6	3.57143	1.17803	324	534	496.286	72.1758
PF3D7_0608000	2	2	3	8	6	2	2	123	126	126	9	126	60	9	2	8	3.57143	2.25877	9	126	82.7143	51.5855
PF3D7_0608500	2	5	8	5	16	5	2	263	263	273	273	263	263	303	2	16	6.14286	4.45384	263	303	271.571	13.5526
PF3D7_0608700	3	3	9	8	5	3	2	483	460	460	401	460	460	464	2	9	4.71429	2.54751	401	483	455.429	23.5424
PF3D7_0609200	4	4	3	8	9	6	2	378	573	517	378	378	511	573	2	9	5.14286	2.41593	378	573	472.571	84.898
PF3D7_0610200	2	4	4	4	2	2	2	481	499	509	509	481	509	509	2	4	2.85714	0.989743	481	509	499.571	12.2224
PF3D7_0610400	10	2	3	11	39	20	8	214	359	359	214	214	214	214	2	39	13.2857	11.8528	214	359	255.429	65.5043
PF3D7_0612100	2	3	5	5	2	3	4	720	462	720	462	322	462	720	2	5	3.42857	1.17803	322	720	552.571	152.067
PF3D7_0615400	3	3	4	2	3	3	4	801	801	803	797	176	807	803	2	4	3.14286	0.638877	176	807	712.571	219.072
PF3D7_0615700	2	3	4	3	10	3	4	223	202	142	202	202	223	223	2	10	4.14286	2.47436	142	223	202.429	26.5161
PF3D7_0615900	2	2	5	6	11	5	2	941	995	995	995	995	995	995	2	11	4.71429	3.01019	941	995	987.286	18.8961
PF3D7_0619400	5	2	4	12	27	6	6	470	470	543	470	470	470	470	2	27	8.85714	7.93597	470	543	480.429	25.5447
PF3D7_0619900	5	2	5	3	4	5	9	550	488	550	488	550	550	550	2	9	4.71429	2.05039	488	550	532.286	28.0087
PF3D7_0620100	11	5	6	7	4	6	2	363	363	363	363	363	363	397	2	11	5.85714	2.58725	363	397	367.857	11.8975
PF3D7_0621300	5	2	3	3	3	2	2	226	359	493	382	758	341	758	2	5	2.85714	0.989743	226	758	473.857	193.669
PF3D7_0621900	3	3	5	3	5	2	3	564	537	522	209	290	355	394	2	5	3.42857	1.04978	209	564	410.143	125.625
PF3D7_0623200	3	4	5	4	7	2	3	1030	1032	1030	1030	1032	1032	1032	2	7	4	1.51186	1030	1032	1031.14	0.989743
PF3D7_0625500	2	2	3	2	2	3	2	465	367	367	230	465	1228	367	2	3	2.28571	0.451754	230	1228	498.429	306.684
PF3D7_0625600	3	3	2	3	3	2	2	2039	1875	2039	2052	572	2052	2052	2	3	2.57143	0.494872	572	2052	1811.57	509.541
PF3D7_0627700	3	2	4	6	6	6	3	1870	1899	1935	1935	1935	1935	1935	2	6	4.28571	1.57791	1870	1935	1920.57	24.0942
PF3D7_0627900	4	2	7	10	2	2	2	1082	1082	1082	1082	1111	1214	1168	2	10	4.14286	2.94854	1082	1214	1117.29	49.2014
PF3D7_0629800	3	2	3	5	4	2	3	564	762	707	510	564	618	764	2	5	3.14286	0.989743	510	764	641.286	95.374
PF3D7_0630300	6	2	8	23	40	11	12	1106	1106	1106	1106	1106	1106	1106	2	40	14.5714	12.0221	1106	1106	1106	0
PF3D7_0703100	2	8	8	11	3	6	4	236	184	184	184	228	184	239	2	11	6	2.9761	184	239	205.571	25.0933
PF3D7_0703700	8	5	6	3	3	2	3	738	676	738	520	1098	371	676	2	8	4.28571	1.97949	371	1098	688.143	207.743
PF3D7_0705000	4	3	6	13	7	2	6	409	320	320	320	320	320	320	2	13	5.85714	3.35638	320	409	332.714	31.1435
PF3D7_0706500	2	3	2	3	5	3	2	740	753	832	786	1117	1060	786	2	5	2.85714	0.989743	740	1117	867.714	143.037
PF3D7_0707600	4	6	6	10	10	4	2	219	219	219	219	219	219	219	2	10	6	2.82843	219	219	219	0
PF3D7_0707900	3	2	6	3	4	2	3	338	367	338	410	203	406	410	2	6	3.28571	1.27775	203	410	353.143	68.0891
PF3D7_0711500	3	2	4	8	7	3	2	706	662	706	706	706	706	706	2	8	4.14286	2.2315	662	706	699.714	15.3968
PF3D7_0716000	6	2	2	2	10	4	2	188	287	465	465	188	188	543	2	10	4	2.82843	188	543	332	143.493
PF3D7_0716100	4	6	9	11	5	2	5	812	235	235	235	235	812	267	2	11	6	2.82843	235	812	404.429	257.998
PF3D7_0716800	11	16	31	22	18	2	6	856	856	856	601	601	601	856	2	31	15.1429	9.10931	601	856	746.714	126.192
PF3D7_0716900	2	2	3	10	3	2	3	1293	1532	1337	1337	1337	1622	1980	2	10	3.57143	2.66497	1293	1980	1491.14	229.383
PF3D7_0717000	5	4	5	2	13	4	5	536	536	536	536	536	536	536	2	13	5.42857	3.24509	536	536	536	0
PF3D7_0719500	5	2	2	7	7	11	8	794	794	794	794	794	794	794	2	11	6	3.02372	794	794	794	0
PF3D7_0719900	4	2	2	7	7	4	3	195	189	83	83	83	83	83	2	7	4.14286	1.95876	83	195	114.143	49.2673
PF3D7_0720600	2	2	3	7	4	4	3	179	204	398	179	379	398	398	2	7	3.57143	1.59079	179	398	305	102.383
PF3D7_0721100	2	5	3	7	16	5	2	1036	825	767	557	619	619	886	2	16	5.71429	4.52657	557	1036	758.429	159.14
PF3D7_0721300	6	14	18	17	12	2	5	671	616	616	671	616	671	671	2	18	10.5714	5.80288	616	671	647.429	27.2179
PF3D7_0721900	6	3	2	2	5	4	3	1030	1030	705	712	712	712	1030	2	6	3.57143	1.39971	705	1030	847.286	158.252
PF3D7_0722200	19	2	3	3	21	47	20	236	236	236	236	236	236	236	2	47	16.4286	14.8503	236	236	236	0
PF3D7_0722400	2	2	4	15	12	2	3	280	400	327	280	280	327	327	2	15	5.71429	5.03457	280	400	317.286	40.17
PF3D7_0722700	8	2	6	14	23	8	3	288	288	288	288	288	288	288	2	23	9.14286	6.72795	288	288	288	0
PF3D7_0723400	9	12	15	8	4	2	5	508	508	508	508	508	508	508	2	15	7.85714	4.25705	508	508	508	0
PF3D7_0726900	2	2	7	11	8	2	3	478	376	376	376	376	289	376	2	11	5	3.38062	289	478	378.143	50.6259
PF3D7_0728300	2	3	3	2	4	3	4	198	198	198	182	198	186	198	2	4	3	0.755929	182	198	194	6.41427
PF3D7_0729100	2	3	2	7	21	5	5	395	439	1191	395	395	395	395	2	21	6.42857	6.18425	395	1191	515	276.393
PF3D7_0730200	3	7	2	3	3	2	5	733	733	657	483	483	2310	733	2	7	3.57143	1.67819	483	2310	876	594.566
PF3D7_0801800	7	5	5	5	6	4	2	1449	2191	1449	2191	2124	2124	2191	2	7	4.85714	1.45686	1449	2191	1959.86	324.283
PF3D7_0801900	4	4	4	4	2	2	4	1983	2100	2100	1944	2201	1983	2100	2	4	3.42857	0.903508	1944	2201	2058.71	84.5014
PF3D7_0802500	4	2	2	6	4	4	3	700	700	700	700	700	700	625	2	6	3.57143	1.29363	625	700	689.286	26.2445
PF3D7_0803700	2	4	12	24	32	20	11	429	429	429	429	429	429	429	2	32	15	10.0712	429	429	429	0
PF3D7_0804500	2	2	4	7	15	6	2	1494	1494	1494	1285	1393	1393	1461	2	15	5.42857	4.33778	1285	1494	1430.57	72.7125
PF3D7_0805200	14	2	3	2	3	3	8	234	268	268	268	234	268	268	2	14	5	4.14039	234	268	258.286	15.3596
PF3D7_0806200	6	3	2	5	13	21	6	274	274	274	274	274	274	274	2	21	8	6.23355	274	274	274	0
PF3D7_0807300	2	2	4	3	3	2	2	354	343	343	343	343	1035	86	2	4	2.57143	0.728431	86	1035	406.714	271.666
PF3D7_0807500	5	2	3	3	12	2	2	490	725	490	490	490	725	490	2	12	4.14286	3.35638	490	725	557.143	106.162
PF3D7_0807600	2	3	5	5	6	3	5	324	324	324	189	189	324	324	2	6	4.14286	1.35526	189	324	285.429	60.9868
PF3D7_0807800	3	2	4	4	6	7	4	176	723	723	176	723	723	176	2	7	4.28571	1.57791	176	723	488.571	270.695
PF3D7_0808300	6	8	2	3	4	4	7	1518	908	910	1518	342	1518	1518	2	8	4.85714	2.03038	342	1518	1176	431.938
PF3D7_0808400	4	2	3	5	6	5	3	211	233	233	37	204	233	204	2	6	4	1.30931	37	233	193.571	65.1369
PF3D7_0810600	3	4	11	16	9	2	3	2183	2196	936	936	936	1092	2471	2	16	6.85714	4.88229	936	2471	1535.71	655.261
PF3D7_0812400	3	3	3	5	11	3	2	719	566	564	489	516	514	259	2	11	4.28571	2.86428	259	719	518.143	126.921
PF3D7_0812600	13	8	2	5	11	5	2	898	898	840	898	898	898	373	2	13	6.57143	3.95897	373	898	814.714	181.436
PF3D7_0813000	4	3	2	2	3	2	4	1177	1175	1177	1136	1177	1175	1175	2	4	2.85714	0.832993	1136	1177	1170.29	14.0277
PF3D7_0814000	2	2	3	6	8	2	3	804	625	535	629	607	1507	633	2	8	3.71429	2.18529	535	1507	762.857	312.921
PF3D7_0817200	6	2	2	6	7	8	9	592	583	583	592	592	592	592	2	9	5.71429	2.54751	583	592	589.429	4.06579
PF3D7_0818700	2	3	5	4	5	4	4	1028	1039	1474	1083	824	824	1474	2	5	3.85714	0.989743	824	1474	1106.57	250.997
PF3D7_0819000	2	3	2	4	3	2	5	648	616	648	878	616	548	878	2	5	3	1.06904	548	878	690.286	122.668
PF3D7_0819600	3	2	4	7	13	10	8	359	1513	1184	1235	1235	1513	1235	2	13	6.71429	3.69224	359	1513	1182	359.54
PF3D7_0821300	2	4	9	6	3	2	3	406	391	406	406	406	379	293	2	9	4.14286	2.35606	293	406	383.857	38.3422
PF3D7_0821400	9	2	5	2	4	3	7	962	1151	157	1147	974	977	962	2	9	4.57143	2.44114	157	1151	904.286	315.102
PF3D7_0821500	5	2	7	2	3	2	3	398	374	375	333	375	383	398	2	7	3.42857	1.76126	333	398	376.571	20.2474
PF3D7_0822800	5	5	9	15	22	2	5	422	423	423	423	423	423	423	2	22	9	6.56832	422	423	422.857	0.349927
PF3D7_0823000	2	5	5	5	11	4	2	339	339	339	339	339	339	339	2	11	4.85714	2.79942	339	339	339	0
PF3D7_0823300	2	2	3	2	6	2	2	1565	278	807	1565	278	1563	394	2	6	2.71429	1.38505	278	1565	921.429	580.549
PF3D7_0824600	5	4	5	7	4	2	3	337	321	131	131	337	337	131	2	7	4.28571	1.48461	131	337	246.429	100.101
PF3D7_0824800	2	4	3	6	5	7	4	420	405	382	382	220	382	382	2	7	4.42857	1.59079	220	420	367.571	61.8289
PF3D7_0826500	3	4	7	8	7	2	2	581	581	581	581	581	1887	1842	2	8	4.71429	2.37332	581	1887	947.714	579.951
PF3D7_0827900	2	3	10	6	12	5	4	572	316	316	316	316	572	316	2	12	6	3.42261	316	572	389.143	115.649
PF3D7_0828700	8	2	3	4	8	9	2	743	743	743	743	743	743	743	2	9	5.14286	2.84999	743	743	743	0
PF3D7_0828900	8	2	3	4	16	19	14	470	470	470	470	470	470	470	2	19	9.42857	6.36637	470	470	470	0
PF3D7_0829300	3	3	9	4	10	2	3	297	745	261	295	261	745	225	2	10	4.85714	2.9966	225	745	404.143	216.739
PF3D7_0829600	3	3	2	3	2	2	3	317	256	317	256	256	344	249	2	3	2.57143	0.494872	249	344	285	36.5435
PF3D7_0830700	2	4	16	10	8	2	3	879	598	398	398	398	893	879	2	16	6.42857	4.83609	398	893	634.714	225.36
PF3D7_0831500	6	5	5	3	4	2	2	1085	1129	461	452	461	1085	1401	2	6	3.85714	1.45686	452	1401	867.714	368.538
PF3D7_0832200	2	2	34	13	5	2	2	528	578	578	430	578	321	408	2	34	8.57143	11.0306	321	578	488.714	95.2811
PF3D7_0902800	6	2	2	12	49	12	5	231	206	260	206	206	206	206	2	49	12.5714	15.361	206	260	217.286	19.4548
PF3D7_0903400	6	10	10	8	8	7	2	626	626	626	626	606	606	570	2	10	7.28571	2.54751	570	626	612.286	19.3444
PF3D7_0903700	3	2	4	8	15	10	6	539	1103	610	357	357	357	357	2	15	6.85714	4.22336	357	1103	525.714	254.782
PF3D7_0904100	7	4	10	4	5	2	4	698	698	698	698	698	560	698	2	10	5.14286	2.41593	560	698	678.286	48.2899
PF3D7_0906000	2	2	2	2	4	3	4	326	326	326	309	311	326	326	2	4	2.71429	0.880631	309	326	321.429	7.2478
PF3D7_0906800	2	2	5	3	6	2	2	200	200	200	200	200	132	857	2	6	3.14286	1.55183	132	857	284.143	235.042
PF3D7_0908500	2	2	2	3	6	6	8	135	196	199	199	135	196	199	2	8	4.14286	2.29463	135	199	179.857	28.3973
PF3D7_0909700	6	4	3	2	6	10	5	888	888	888	1985	1985	923	923	2	10	5.14286	2.41593	888	1985	1211.43	489.464
PF3D7_0909900	4	2	6	6	12	8	7	612	612	612	612	612	612	612	2	12	6.42857	2.92072	612	612	612	0
PF3D7_0910100	2	2	2	5	8	4	2	990	1225	943	992	992	990	990	2	8	3.57143	2.12852	943	1225	1017.43	86.3347
PF3D7_0912800	8	6	8	8	9	2	2	812	831	831	812	812	779	465	2	9	6.14286	2.74791	465	831	763.143	122.772
PF3D7_0913300	4	9	12	2	2	2	3	739	739	739	739	386	407	695	2	12	4.85714	3.71978	386	739	634.857	151.586
PF3D7_0914700	5	4	10	8	4	3	2	639	752	663	433	663	423	752	2	10	5.14286	2.64189	423	752	617.857	126.859
PF3D7_0915000	6	5	3	2	12	8	8	460	460	460	460	460	460	460	2	12	6.28571	3.14934	460	460	460	0
PF3D7_0915300	3	2	2	6	2	2	2	459	402	448	402	359	406	472	2	6	2.71429	1.38505	359	472	421.143	36.965
PF3D7_0915400	4	5	5	3	7	2	7	1052	1052	1052	458	2195	1171	1052	2	7	4.71429	1.74964	458	2195	1147.43	479.538
PF3D7_0915900	2	2	5	3	4	2	7	516	490	486	486	475	486	490	2	7	3.57143	1.76126	475	516	489.857	11.6426
PF3D7_0916800	4	2	4	6	11	3	3	208	242	389	208	242	242	389	2	11	4.71429	2.81396	208	389	274.286	73.9048
PF3D7_0917600	4	2	2	3	3	2	3	351	326	142	351	351	398	398	2	4	2.71429	0.699854	142	398	331	80.9974
PF3D7_0918000	7	2	3	3	15	16	8	1408	257	732	732	732	732	674	2	16	7.71429	5.33758	257	1408	752.429	312.374
PF3D7_0918300	7	9	15	12	5	2	6	458	458	458	458	458	458	458	2	15	8	4.0708	458	458	458	0
PF3D7_0919000	7	3	2	3	10	5	3	287	287	280	280	287	287	623	2	10	4.71429	2.6573	280	623	333	118.431
PF3D7_0919200	12	4	3	2	5	6	19	626	118	626	118	626	118	254	2	19	7.28571	5.64963	118	626	355.143	238.756
PF3D7_0919700	2	4	6	11	10	3	3	278	301	114	114	114	301	200	2	11	5.57143	3.33197	114	301	203.143	83.328
PF3D7_0919800	2	5	3	4	7	3	6	101	162	162	162	113	787	162	2	7	4.28571	1.66599	101	787	235.571	226.419
PF3D7_0921000	3	4	7	8	3	7	2	348	348	510	348	348	348	348	2	8	4.85714	2.2315	348	510	371.143	56.6882
PF3D7_0921600	5	3	6	5	15	2	6	434	434	434	434	434	528	434	2	15	6	3.92792	434	528	447.429	32.8931
PF3D7_0923400	2	2	9	7	7	5	3	277	261	277	220	277	261	395	2	9	5	2.56348	220	395	281.143	50.0926
PF3D7_0924700	4	3	7	7	7	3	2	380	380	380	380	380	383	380	2	7	4.71429	2.05039	380	383	380.429	1.04978
PF3D7_0925200	3	4	5	6	5	2	5	116	105	105	105	81	105	105	2	6	4.28571	1.27775	81	116	103.143	9.80421
PF3D7_0928000	3	2	3	8	12	8	5	306	306	286	306	306	306	286	2	12	5.85714	3.35638	286	306	300.286	9.03508
PF3D7_0930200	5	2	2	2	8	5	7	1940	1967	1940	1940	1940	1967	1940	2	8	4.42857	2.32115	1940	1967	1947.71	12.1974
PF3D7_0932800	2	2	5	6	7	2	4	741	770	770	770	770	557	770	2	7	4	1.92725	557	770	735.429	73.5272
PF3D7_0935700	8	6	5	2	2	3	5	1002	658	1002	1002	1002	1002	1002	2	8	4.42857	2.06032	658	1002	952.857	120.375
PF3D7_0936000	34	33	15	5	2	4	24	587	587	587	587	609	587	587	2	34	16.7143	12.7359	587	609	590.143	7.6984
PF3D7_0936200	3	2	6	11	3	2	5	1044	1082	972	972	972	972	972	2	11	4.57143	2.96923	972	1082	998	42.3455
PF3D7_0936300	14	16	15	4	2	2	14	409	409	1260	409	944	409	443	2	16	9.57143	6.04406	409	1260	611.857	321.498
PF3D7_1001000	2	3	37	21	7	2	2	300	189	189	189	122	189	189	2	37	10.5714	12.5226	122	300	195.286	48.5996
PF3D7_1001100	27	8	3	3	2	8	15	501	501	604	501	501	497	497	2	27	9.42857	8.29556	497	604	514.571	36.5508
PF3D7_1001400	10	20	19	6	2	3	4	999	236	568	559	236	1089	209	2	20	9.14286	6.9781	209	1089	556.571	339.263
PF3D7_1001600	4	2	2	6	40	20	5	2149	2149	2149	2149	2149	2149	2149	2	40	11.2857	13.0572	2149	2149	2149	0
PF3D7_1001800	16	5	2	4	5	5	9	790	790	790	859	790	915	790	2	16	6.57143	4.30472	790	915	817.714	46.3056
PF3D7_1003800	3	6	3	8	8	2	3	406	406	289	406	406	369	406	2	8	4.71429	2.37332	289	406	384	40.8307
PF3D7_1004000	4	2	19	29	33	8	4	467	154	154	154	154	154	467	2	33	14.1429	11.8975	154	467	243.429	141.399
PF3D7_1004300	4	5	3	2	6	2	3	1346	1435	1440	1346	1346	1440	1346	2	6	3.57143	1.39971	1346	1440	1385.57	45.7192
PF3D7_1004500	4	2	2	3	10	6	10	475	475	475	403	475	403	475	2	10	5.28571	3.2388	403	475	454.429	32.5263
PF3D7_1005500	4	2	2	4	16	3	4	667	667	608	667	667	667	667	2	16	5	4.56696	608	667	658.571	20.6457
PF3D7_1007000	2	2	4	8	8	2	3	450	450	450	331	450	450	331	2	8	4.14286	2.53144	331	450	416	53.7587
PF3D7_1008500	4	5	2	6	17	7	7	1912	1912	1912	1912	1912	323	323	2	17	6.85714	4.45384	323	1912	1458	717.837
PF3D7_1008800	8	7	11	8	2	2	6	593	593	593	593	139	104	593	2	11	6.28571	3.05728	104	593	458.286	213.207
PF3D7_1010600	2	4	3	7	5	2	4	670	670	678	690	690	703	670	2	7	3.85714	1.6413	670	703	681.571	12.0458
PF3D7_1011900	11	2	2	4	11	8	2	247	247	247	247	247	247	247	2	11	5.71429	3.88088	247	247	247	0
PF3D7_1014400	2	2	3	4	5	2	3	525	512	527	525	527	505	527	2	5	3	1.06904	505	527	521.143	8.25363
PF3D7_1015600	5	2	10	25	21	5	2	276	330	330	276	276	276	376	2	25	10	8.652	276	376	305.714	37.1319
PF3D7_1018700	2	3	2	2	2	3	4	2000	2052	2052	1622	2115	852	755	2	4	2.57143	0.728431	755	2115	1635.43	547.6
PF3D7_1019900	4	2	2	2	2	4	5	1110	1690	815	1198	1005	1198	1198	2	5	3	1.19523	815	1690	1173.43	247.709
PF3D7_1021100	3	5	7	2	2	3	2	554	522	554	516	504	522	554	2	7	3.42857	1.76126	504	554	532.286	19.6084
PF3D7_1021600	5	4	7	10	13	2	7	623	504	504	501	504	635	501	2	13	6.85714	3.44046	501	635	538.857	57.115
PF3D7_1022500	10	7	3	2	10	4	8	755	755	1758	740	755	755	755	2	10	6.28571	3.05728	740	1758	896.143	351.89
PF3D7_1024000	3	3	3	3	4	2	2	2447	2447	2447	217	217	217	2447	2	4	2.85714	0.638877	217	2447	1491.29	1103.56
PF3D7_1024200	3	2	3	5	3	5	3	280	303	280	280	297	280	280	2	5	3.42857	1.04978	280	303	285.714	9.17628
PF3D7_1024300	6	3	2	9	11	7	6	249	249	270	249	249	249	249	2	11	6.28571	2.91373	249	270	252	7.34847
PF3D7_1025000	4	2	2	4	5	2	2	1549	1547	1535	1535	1535	280	1535	2	5	3	1.19523	280	1549	1359.43	440.712
PF3D7_1025400	21	8	2	7	33	47	35	376	376	376	376	376	376	376	2	47	21.8571	15.7519	376	376	376	0
PF3D7_1026100	2	2	2	2	3	4	2	16	14	655	293	337	258	829	2	4	2.42857	0.728431	14	829	343.143	282.456
PF3D7_1026300	2	2	3	4	6	3	2	498	542	542	498	498	498	498	2	6	3.14286	1.35526	498	542	510.571	19.8772
PF3D7_1027200	5	3	3	6	6	2	2	1132	1132	1132	1132	1132	1132	1132	2	6	3.85714	1.6413	1132	1132	1132	0
PF3D7_1027400	4	5	5	5	6	3	2	702	702	702	704	572	661	702	2	6	4.28571	1.27775	572	704	677.857	45.5206
PF3D7_1030500	5	2	5	9	15	5	5	537	537	537	537	537	626	626	2	15	6.57143	3.92272	537	626	562.429	40.2061
PF3D7_1031600	2	6	9	8	13	3	4	567	231	231	231	567	785	231	2	13	6.42857	3.57999	231	785	406.143	213.134
PF3D7_1033000	6	2	3	9	10	5	5	347	347	265	347	347	347	347	2	10	5.71429	2.71052	265	347	335.286	28.694
PF3D7_1033100	2	2	3	8	7	2	2	2433	1228	2444	2393	2393	2433	2393	2	8	3.71429	2.43277	1228	2444	2245.29	415.811
PF3D7_1033600	3	2	3	9	10	3	2	571	430	441	441	441	441	634	2	10	4.57143	3.15582	430	634	485.571	75.9358
PF3D7_1033700	2	5	4	8	6	2	2	720	724	724	720	720	715	724	2	8	4.14286	2.16654	715	724	721	3.0706
PF3D7_1035900	20	3	2	2	8	16	17	87	48	48	87	163	48	48	2	20	9.71429	7.22524	48	163	75.5714	39.5433
PF3D7_1036600	3	2	9	9	18	5	3	294	296	296	296	296	296	311	2	18	7	5.20988	294	311	297.857	5.40974
PF3D7_1037400	5	2	2	4	3	3	3	375	375	325	233	271	824	375	2	5	3.14286	0.989743	233	824	396.857	181.949
PF3D7_1103700	2	3	4	3	4	2	2	421	421	406	372	372	426	421	2	4	2.85714	0.832993	372	426	405.571	21.9926
PF3D7_1103800	3	2	8	19	7	5	7	482	1211	482	482	482	1166	482	2	19	7.28571	5.20204	482	1211	683.857	319.391
PF3D7_1105800	2	3	3	9	7	5	2	632	468	632	468	632	617	632	2	9	4.42857	2.49898	468	632	583	72.9089
PF3D7_1107200	4	2	5	8	11	2	3	299	360	243	243	320	323	243	2	11	5	3.11677	243	360	290.143	44.0728
PF3D7_1115800	11	3	2	2	3	4	10	494	494	1071	1054	1071	388	494	2	11	5	3.54562	388	1071	723.714	297.925
PF3D7_1115900	2	3	2	3	2	8	4	1473	1473	237	356	353	237	1109	2	8	3.42857	1.98977	237	1473	748.286	536.324
PF3D7_1116300	2	2	3	4	3	2	2	738	393	413	393	393	393	393	2	4	2.57143	0.728431	393	738	445.143	119.757
PF3D7_1116500	4	4	2	7	9	6	3	1826	1852	1852	1654	1654	1826	1826	2	9	5	2.26779	1654	1852	1784.29	83.1001
PF3D7_1116600	2	3	14	12	17	10	4	404	427	427	427	427	427	404	2	17	8.85714	5.4623	404	427	420.429	10.3903
PF3D7_1116800	10	5	7	4	4	2	4	1530	1530	1535	1414	1530	1530	1412	2	10	5.14286	2.41593	1412	1535	1497.29	53.3364
PF3D7_1119100	2	4	16	13	15	3	2	250	250	250	250	250	250	478	2	16	7.85714	5.98638	250	478	282.571	79.7834
PF3D7_1121100	5	5	4	2	5	4	8	307	307	307	307	307	307	307	2	8	4.71429	1.66599	307	307	307	0
PF3D7_1124000	2	2	2	2	8	4	4	244	391	738	738	738	738	738	2	8	3.42857	2.06032	244	738	617.857	193.983
PF3D7_1124600	7	2	3	13	30	10	7	1486	1465	1630	1486	1517	1514	1630	2	30	10.2857	8.77845	1465	1630	1532.57	63.7806
PF3D7_1125000	2	2	2	2	11	9	3	208	233	233	208	208	208	178	2	11	4.42857	3.57999	178	233	210.857	17.291
PF3D7_1125500	2	3	4	9	16	7	3	415	612	612	415	415	415	415	2	16	6.28571	4.58925	415	612	471.286	88.9955
PF3D7_1126000	3	4	4	7	11	2	5	397	321	230	239	239	239	397	2	11	5.14286	2.79942	230	397	294.571	70.8275
PF3D7_1126600	3	2	10	15	19	5	8	614	468	614	614	614	614	614	2	19	8.85714	5.84144	468	614	593.143	51.0894
PF3D7_1127300	2	5	8	2	6	2	3	247	247	247	201	247	201	247	2	8	4	2.20389	201	247	233.857	20.7807
PF3D7_1128200	2	2	5	2	2	2	2	404	412	418	418	418	397	669	2	5	2.42857	1.04978	397	669	448	90.5333
PF3D7_1128400	4	2	5	14	20	3	6	348	348	348	348	348	293	348	2	20	7.71429	6.20401	293	348	340.143	19.246
PF3D7_1129000	2	2	4	6	4	2	3	859	161	18	161	750	448	600	2	6	3.28571	1.38505	18	859	428.143	300.025
PF3D7_1129700	2	4	7	2	6	3	3	631	1272	1326	631	633	631	1326	2	7	3.85714	1.80702	631	1326	921.429	335.196
PF3D7_1134000	3	2	5	12	10	3	2	857	857	1046	591	584	1329	584	2	12	5.28571	3.76883	584	1329	835.429	260.511
PF3D7_1134200	4	5	8	7	6	2	2	520	520	520	520	520	520	520	2	8	4.85714	2.16654	520	520	520	0
PF3D7_1135900	7	2	7	10	18	22	12	604	474	604	604	604	604	604	2	22	11.1429	6.37918	474	604	585.429	45.4905
PF3D7_1136800	3	2	4	7	4	2	2	1518	1518	1518	1518	863	1290	1363	2	7	3.42857	1.67819	863	1518	1369.71	223.962
PF3D7_1138100	3	3	4	2	5	2	2	423	406	423	406	409	409	678	2	5	3	1.06904	406	678	450.571	93.1003
PF3D7_1138800	5	3	5	4	6	4	2	404	404	404	404	404	404	404	2	6	4.14286	1.2454	404	404	404	0
PF3D7_1139900	2	3	7	11	4	3	2	687	610	610	610	706	610	794	2	11	4.57143	3.06394	610	794	661	66.326
PF3D7_1140800	5	4	5	3	9	2	3	494	686	494	623	378	686	686	2	9	4.42857	2.12852	378	686	578.143	114.098
PF3D7_1142600	5	8	6	11	11	2	4	482	482	482	327	327	327	426	2	11	6.71429	3.19438	327	482	407.571	72.1444
PF3D7_1143300	6	5	6	7	3	2	3	853	858	853	745	734	745	745	2	7	4.57143	1.76126	734	858	790.429	55.7696
PF3D7_1143400	2	4	3	11	17	6	3	1097	1100	1100	346	346	346	1100	2	17	6.57143	5.09502	346	1100	776.429	372.763
PF3D7_1144300	3	4	8	6	6	3	2	351	351	351	150	351	269	168	2	8	4.57143	1.98977	150	351	284.429	84.1697
PF3D7_1145500	8	3	10	11	21	9	2	349	349	349	349	349	349	349	2	21	9.14286	5.79232	349	349	349	0
PF3D7_1145800	2	2	5	2	2	2	2	346	346	346	340	346	346	346	2	5	2.42857	1.04978	340	346	345.143	2.09956
PF3D7_1146600	10	5	2	4	10	8	15	2099	2099	2102	2099	2099	2099	2099	2	15	7.71429	4.09579	2099	2102	2099.43	1.04978
PF3D7_1147300	4	2	7	8	6	5	9	1612	1166	1205	674	1205	1139	1205	2	9	5.85714	2.2315	674	1612	1172.29	252.416
PF3D7_1147700	4	2	2	4	8	7	3	660	662	662	662	662	662	244	2	8	4.28571	2.18529	244	662	602	146.155
PF3D7_1148700	3	11	22	4	2	2	5	1105	1609	1609	1107	1105	1107	1609	2	22	7	6.76123	1105	1609	1321.57	248.922
PF3D7_1200700	114	96	30	8	2	13	68	743	743	743	743	719	743	743	2	114	47.2857	41.9548	719	743	739.571	8.39825
PF3D7_1200800	5	3	2	2	2	2	2	314	314	347	388	1102	388	314	2	5	2.57143	1.04978	314	1102	452.429	266.953
PF3D7_1201200	32	6	4	5	2	5	16	575	1250	1250	1250	1670	1670	575	2	32	10	9.89949	575	1670	1177.14	418.653
PF3D7_1202200	4	2	2	3	11	8	5	571	532	571	592	571	571	571	2	11	5	3.11677	532	592	568.429	16.5431
PF3D7_1203200	2	3	4	3	5	3	2	538	151	151	151	151	151	538	2	5	3.14286	0.989743	151	538	261.571	174.829
PF3D7_1207100	4	2	6	6	7	3	3	266	266	266	266	266	266	77	2	7	4.42857	1.76126	77	266	239	66.1362
PF3D7_1209700	3	2	6	9	11	9	8	266	397	397	397	397	397	397	2	11	6.85714	3.09047	266	397	378.286	45.8405
PF3D7_1211400	2	3	4	7	9	4	5	950	418	458	422	422	422	458	2	9	4.85714	2.2315	418	950	507.143	181.52
PF3D7_1212000	7	3	7	2	5	4	3	600	600	600	414	213	213	600	2	7	4.42857	1.84059	213	600	462.857	170.074
PF3D7_1212800	3	2	3	3	8	5	2	586	536	582	582	582	536	586	2	8	3.71429	1.97949	536	586	570	21.5672
PF3D7_1215000	3	7	7	2	5	5	8	214	214	214	305	214	214	214	2	8	5.28571	2.05039	214	305	227	31.8434
PF3D7_1215300	6	5	8	10	6	4	2	313	313	313	313	313	313	229	2	10	5.85714	2.41593	229	313	301	29.3939
PF3D7_1215900	3	2	3	3	7	2	2	345	299	299	343	299	345	345	2	7	3.14286	1.6413	299	345	325	22.5262
PF3D7_1217300	3	4	5	13	6	8	2	286	286	286	286	286	286	331	2	13	5.85714	3.44046	286	331	292.429	15.7467
PF3D7_1217800	3	4	4	6	5	4	2	214	214	214	214	214	214	214	2	6	4	1.19523	214	214	214	0
PF3D7_1222400	4	2	2	4	5	9	4	1675	1800	1675	1800	1569	1675	1723	2	9	4.28571	2.18529	1569	1800	1702.43	75.1415
PF3D7_1223700	3	2	6	7	8	6	2	454	454	454	358	379	454	379	2	8	4.85714	2.29463	358	454	418.857	41.0937
PF3D7_1224900	3	2	3	3	7	3	2	429	439	378	260	260	260	260	2	7	3.28571	1.57791	260	439	326.571	78.8341
PF3D7_1225100	3	3	2	3	4	2	2	285	285	187	285	285	209	285	2	4	2.71429	0.699854	187	285	260.143	39.74
PF3D7_1225300	4	2	6	6	8	2	6	885	976	885	885	885	921	885	2	8	4.85714	2.09956	885	976	903.143	32.2332
PF3D7_1225700	3	6	4	4	3	2	5	367	367	367	367	296	297	367	2	6	3.85714	1.2454	296	367	346.857	31.8498
PF3D7_1226100	3	2	3	5	4	2	3	480	603	457	480	457	471	457	2	5	3.14286	0.989743	457	603	486.429	48.5618
PF3D7_1228300	5	3	2	6	11	6	4	1118	1118	1118	1118	805	805	1118	2	11	5.28571	2.71052	805	1118	1028.57	141.399
PF3D7_1232200	3	2	2	6	10	2	3	583	631	694	583	583	694	694	2	10	4	2.77746	583	694	637.429	51.45
PF3D7_1233600	4	2	4	5	4	3	2	707	707	1413	707	1413	1330	1393	2	5	3.42857	1.04978	707	1413	1095.71	337.619
PF3D7_1236000	7	2	7	12	17	10	6	406	673	408	408	406	406	406	2	17	8.71429	4.463	406	673	444.714	93.2013
PF3D7_1236200	5	3	2	2	3	6	4	1783	1783	1853	1801	1783	1783	1762	2	6	3.57143	1.39971	1762	1853	1792.57	26.7894
PF3D7_1236400	4	3	3	2	7	2	3	528	322	528	528	322	528	528	2	7	3.42857	1.59079	322	528	469.143	93.0613
PF3D7_1238100	2	2	4	11	10	2	2	807	186	236	236	236	186	186	2	11	4.71429	3.73073	186	807	296.143	209.837
PF3D7_1238900	7	2	3	6	2	3	7	2018	1266	1532	932	1245	2022	2018	2	7	4.28571	2.11891	932	2022	1576.14	416.1
PF3D7_1239300	4	3	4	4	2	2	2	622	597	597	519	676	622	597	2	4	3	0.92582	519	676	604.286	43.4305
PF3D7_1239500	5	2	3	11	29	6	14	227	227	227	227	227	227	227	2	29	10	8.7178	227	227	227	0
PF3D7_1240100	38	6	8	2	2	16	45	307	348	348	348	884	307	307	2	45	16.7143	16.3769	307	884	407	195.657
PF3D7_1244000	3	2	4	13	23	6	5	865	152	261	261	261	261	138	2	23	8	6.96932	138	865	314.143	230.545
PF3D7_1244100	4	2	3	4	7	2	2	534	886	882	886	886	749	882	2	7	3.42857	1.67819	534	886	815	123.877
PF3D7_1247900	3	2	3	5	6	2	2	653	653	600	592	592	592	600	2	6	3.28571	1.48461	592	653	611.714	26.3206
PF3D7_1248700	2	2	6	2	8	6	6	1259	1259	1259	1594	1259	1259	1259	2	8	4.57143	2.32115	1259	1594	1306.86	117.226
PF3D7_1249100	2	4	7	6	5	2	4	480	313	323	323	323	323	318	2	7	4.28571	1.74964	313	480	343.286	55.9252
PF3D7_1250400	4	2	6	4	13	8	6	0	0	0	0	0	0	0	2	13	6.14286	3.31355	0	0	0	0
PF3D7_1250600	10	8	4	7	4	2	5	621	621	621	1214	1214	822	621	2	10	5.71429	2.54751	621	1214	819.143	258.809
PF3D7_1251600	3	6	3	9	5	4	2	381	381	372	319	319	381	381	2	9	4.57143	2.19461	319	381	362	27.3653
PF3D7_1252600	28	9	4	2	3	8	5	361	361	361	1520	361	361	361	2	28	8.42857	8.32993	361	1520	526.571	405.566
PF3D7_1252900	8	5	2	2	3	2	5	305	370	143	275	143	203	370	2	8	3.85714	2.09956	143	370	258.429	90.285
PF3D7_1253100	3	2	3	2	3	2	3	158	373	373	247	46	362	373	2	3	2.57143	0.494872	46	373	276	121.472
PF3D7_1300300	8	11	7	3	2	2	6	575	575	575	575	652	575	575	2	11	5.57143	3.15582	575	652	586	26.9444
PF3D7_1301600	60	14	2	3	11	35	59	624	624	624	624	624	624	624	2	60	26.2857	23.2975	624	624	624	0
PF3D7_1301700	36	67	67	20	5	2	25	581	581	581	581	581	581	581	2	67	31.7143	24.7485	581	581	581	0
PF3D7_1302000	4	4	9	4	4	2	5	216	216	899	899	216	586	216	2	9	4.57143	1.98977	216	899	464	302.218
PF3D7_1302500	3	2	3	2	4	3	2	735	735	735	1091	1091	1026	1078	2	4	2.71429	0.699854	735	1091	927.286	167.752
PF3D7_1305900	2	3	5	7	5	2	3	475	475	475	475	475	1276	475	2	7	3.85714	1.72615	475	1276	589.429	280.292
PF3D7_1308300	2	4	4	5	3	2	2	1076	756	481	328	756	369	882	2	5	3.14286	1.12486	328	1076	664	258.459
PF3D7_1308600	3	2	6	8	4	2	2	325	230	230	230	230	230	230	2	8	3.85714	2.16654	230	325	243.571	33.2431
PF3D7_1308700	7	2	5	8	22	9	5	207	226	207	207	207	207	207	2	22	8.28571	5.99319	207	226	209.714	6.64862
PF3D7_1308800	6	2	4	6	8	5	5	468	468	468	468	468	370	468	2	8	5.14286	1.72615	370	468	454	34.2929
PF3D7_1310700	34	2	2	3	7	24	35	471	417	675	471	732	471	471	2	35	15.2857	14.0785	417	732	529.714	112.454
PF3D7_1311700	7	4	5	2	2	2	5	1744	1744	1744	639	579	1744	1744	2	7	3.85714	1.80702	579	1744	1419.71	512.991
PF3D7_1312900	5	2	4	3	7	5	7	619	648	619	1249	648	648	619	2	7	4.71429	1.74964	619	1249	721.429	215.798
PF3D7_1313800	3	3	7	2	4	5	7	347	294	437	291	437	437	437	2	7	4.42857	1.84059	291	437	382.857	64.7466
PF3D7_1316500	4	2	6	10	6	3	2	603	603	555	542	542	542	593	2	10	4.71429	2.6573	542	603	568.571	27.4375
PF3D7_1316800	2	4	4	10	12	2	3	152	252	252	252	252	147	252	2	12	5.28571	3.73073	147	252	222.714	46.3241
PF3D7_1317400	2	5	13	7	8	4	2	395	434	361	434	434	361	461	2	13	5.85714	3.60272	361	461	411.429	36.5312
PF3D7_1317800	4	3	8	9	9	3	2	158	158	158	147	158	362	362	2	9	5.42857	2.87139	147	362	214.714	93.2259
PF3D7_1318400	2	2	3	6	8	4	9	559	559	218	218	162	169	559	2	9	4.85714	2.64189	162	559	349.143	182.831
PF3D7_1320000	3	2	2	2	5	2	4	1122	440	1318	1351	434	453	434	2	5	2.85714	1.12486	434	1351	793.143	412.865
PF3D7_1320500	4	2	2	12	5	4	4	143	143	143	143	143	143	143	2	12	4.71429	3.14934	143	143	143	0
PF3D7_1321500	8	3	2	7	27	24	12	830	573	830	830	830	830	830	2	27	11.8571	9.18739	573	830	793.286	89.9313
PF3D7_1321700	2	4	7	8	7	2	6	260	260	260	260	260	382	260	2	8	5.14286	2.29463	260	382	277.429	42.6911
PF3D7_1321800	7	2	4	5	5	4	5	729	776	721	729	759	721	721	2	7	4.57143	1.39971	721	776	736.571	20.353
PF3D7_1323500	3	6	5	7	5	3	2	1523	1440	1435	1373	1443	1432	1440	2	7	4.42857	1.67819	1373	1523	1440.86	40.4808
PF3D7_1324200	2	3	13	15	6	2	7	420	420	420	420	420	372	420	2	15	6.85714	4.88229	372	420	413.143	16.7965
PF3D7_1325100	8	6	7	7	6	4	2	695	695	695	695	695	695	695	2	8	5.71429	1.90595	695	695	695	0
PF3D7_1326000	4	2	2	4	24	7	5	137	137	137	137	137	137	137	2	24	6.85714	7.1799	137	137	137	0
PF3D7_1328500	2	3	6	5	2	4	3	687	1019	1019	1019	684	687	1019	2	6	3.57143	1.39971	684	1019	876.286	164.795
PF3D7_1329400	5	3	13	19	9	3	2	557	557	557	557	557	557	557	2	19	7.71429	5.8728	557	557	557	0
PF3D7_1330400	3	2	2	3	10	5	2	549	103	416	508	549	488	545	2	10	3.85714	2.69542	103	549	451.143	148.8
PF3D7_1331200	2	2	2	6	6	2	7	449	936	938	490	509	936	936	2	7	3.85714	2.16654	449	938	742	225.188
PF3D7_1331700	2	3	5	5	2	2	4	1172	1175	1197	1175	328	628	328	2	5	3.28571	1.27775	328	1197	857.571	383.442
PF3D7_1333000	2	2	7	5	5	2	3	252	252	252	263	252	252	252	2	7	3.71429	1.82946	252	263	253.571	3.8492
PF3D7_1333800	3	3	7	9	5	2	2	257	247	247	206	505	505	877	2	9	4.42857	2.49898	206	877	406.286	224.946
PF3D7_1334200	3	2	6	6	6	2	2	422	657	422	467	467	414	931	2	6	3.85714	1.88442	414	931	540	177.664
PF3D7_1335100	10	3	2	2	9	8	7	189	177	189	180	189	177	177	2	10	5.85714	3.18158	177	189	182.571	5.65325
PF3D7_1335800	7	4	2	11	10	2	2	127	127	127	127	127	127	127	2	11	5.42857	3.61967	127	127	127	0
PF3D7_1336800	4	6	3	4	2	3	3	339	339	339	339	1941	339	289	2	6	3.57143	1.17803	289	1941	560.714	563.763
PF3D7_1338600	6	2	6	15	25	12	3	305	305	305	305	305	305	283	2	25	9.85714	7.54848	283	305	301.857	7.6984
PF3D7_1339400	3	5	2	2	4	7	5	257	257	257	249	304	304	257	2	7	4	1.69031	249	304	269.286	22.1212
PF3D7_1339800	2	3	4	5	5	3	3	241	241	194	194	194	192	194	2	5	3.57143	1.04978	192	241	207.143	21.4238
PF3D7_1340900	3	2	3	2	10	13	5	1702	1812	790	1702	782	782	739	2	13	5.42857	4.0305	739	1812	1187	479.201
PF3D7_1343900	3	4	3	2	4	3	3	464	464	464	464	322	464	464	2	4	3.14286	0.638877	322	464	443.714	49.6896
PF3D7_1344000	2	2	2	5	5	5	2	557	549	524	557	524	549	437	2	5	3.28571	1.48461	437	557	528.143	39.4187
PF3D7_1344100	3	10	6	5	2	5	6	729	729	729	729	729	729	729	2	10	5.28571	2.37332	729	729	729	0
PF3D7_1345300	2	2	2	3	5	5	5	250	250	250	226	250	250	214	2	5	3.42857	1.39971	214	250	241.429	13.9269
PF3D7_1345700	2	2	4	4	6	3	5	833	343	1100	1069	518	833	343	2	6	3.71429	1.38505	343	1100	719.857	296.841
PF3D7_1345900	3	2	2	3	8	4	2	312	387	387	387	312	315	312	2	8	3.42857	1.98977	312	387	344.571	36.7573
PF3D7_1346600	4	2	5	11	16	10	7	511	509	511	511	511	511	511	2	16	7.85714	4.45384	509	511	510.714	0.699854
PF3D7_1346900	2	3	2	7	12	7	2	642	605	638	440	423	498	646	2	12	5	3.54562	423	646	556	91.9083
PF3D7_1349300	3	2	2	4	9	3	3	796	1780	1900	1900	494	899	901	2	9	3.71429	2.24972	494	1900	1238.57	553.9
PF3D7_1349500	2	2	2	3	5	6	4	304	302	313	304	330	617	617	2	6	3.42857	1.4983	302	617	398.143	138.697
PF3D7_1349800	12	3	12	10	8	2	3	424	424	424	424	424	424	420	2	12	7.14286	4.08581	420	424	423.429	1.39971
PF3D7_1350100	7	2	4	8	4	4	7	448	448	185	448	448	448	448	2	8	5.14286	2.03038	185	448	410.429	92.0308
PF3D7_1350300	3	3	5	3	5	2	2	307	307	307	81	124	307	297	2	5	3.28571	1.16058	81	307	247.143	92.2612
PF3D7_1351000	2	4	6	6	3	3	2	1178	1193	1178	1193	1204	1458	1450	2	6	3.71429	1.57791	1178	1458	1264.86	119.941
PF3D7_1351400	2	4	6	6	12	2	3	275	321	205	275	182	290	318	2	12	5	3.25137	182	321	266.571	49.6296
PF3D7_1352200	3	2	10	5	4	3	7	484	484	484	484	484	484	484	2	10	4.85714	2.58725	484	484	484	0
PF3D7_1352800	3	2	9	8	10	2	2	322	467	334	334	334	334	415	2	10	5.14286	3.39868	322	467	362.857	51.4988
PF3D7_1353200	8	10	11	3	2	2	7	718	777	777	777	1256	1254	1202	2	11	6.14286	3.52252	718	1256	965.857	236.464
PF3D7_1354800	3	3	3	7	2	4	2	529	594	594	529	439	479	529	2	7	3.42857	1.59079	439	594	527.571	52.1477
PF3D7_1356100	5	3	2	6	17	14	8	497	641	357	357	475	475	475	2	17	7.85714	5.22162	357	641	468.143	89.0897
PF3D7_1356300	9	2	2	4	21	15	9	302	304	302	304	300	300	300	2	21	8.85714	6.57764	300	304	301.714	1.66599
PF3D7_1357700	4	3	5	2	3	5	2	972	972	642	867	642	680	1157	2	5	3.42857	1.17803	642	1157	847.429	185.044
PF3D7_1357900	2	6	5	11	10	2	4	197	378	309	197	197	232	378	2	11	5.71429	3.32584	197	378	269.714	77.7169
PF3D7_1365000	3	4	5	6	5	2	8	361	361	361	357	361	357	361	2	8	4.71429	1.82946	357	361	359.857	1.80702
PF3D7_1365700	2	2	2	2	4	3	2	1427	1912	1420	1420	1420	782	782	2	4	2.42857	0.728431	782	1912	1309	372.243
PF3D7_1365900	3	3	7	6	6	3	2	546	295	211	131	198	211	131	2	7	4.28571	1.82946	131	546	246.143	132.883
PF3D7_1366300	3	5	2	3	2	2	2	936	990	793	667	1484	990	256	2	5	2.71429	1.03016	256	1484	873.714	345.21
PF3D7_1366700	6	3	5	9	6	2	2	855	855	855	855	855	471	855	2	9	4.71429	2.37332	471	855	800.143	134.372
PF3D7_1366900	5	3	11	12	7	4	2	815	815	815	815	815	815	908	2	12	6.28571	3.61403	815	908	828.286	32.5432
PF3D7_1368400	6	3	4	6	4	7	2	357	357	357	357	357	357	357	2	7	4.57143	1.67819	357	357	357	0
PF3D7_1372100	4	2	2	7	13	6	2	823	1002	823	823	823	821	843	2	13	5.14286	3.71978	821	1002	851.143	61.9918
PF3D7_1401200	2	2	18	34	14	4	2	628	688	549	549	549	487	628	2	34	10.8571	11.205	487	688	582.571	62.9713
PF3D7_1402100	3	2	6	8	2	3	5	312	490	312	312	268	312	312	2	8	4.14286	2.09956	268	490	331.143	66.6064
PF3D7_1402300	3	2	2	5	9	2	8	860	743	460	460	860	460	860	2	9	4.42857	2.7701	460	860	671.857	187.428
PF3D7_1403900	6	4	7	13	14	2	6	162	162	162	162	162	162	162	2	14	7.42857	4.13546	162	162	162	0
PF3D7_1404500	3	3	6	7	5	4	2	243	276	243	243	243	243	276	2	7	4.28571	1.66599	243	276	252.429	14.9079
PF3D7_1405200	2	2	5	9	13	3	3	965	525	403	403	403	339	965	2	13	5.28571	3.88088	339	965	571.857	253.85
PF3D7_1405500	3	3	8	2	5	5	6	178	240	180	240	240	240	240	2	8	4.57143	1.91663	178	240	222.571	27.5622
PF3D7_1406200	2	6	3	4	5	3	3	668	429	429	431	429	429	431	2	6	3.71429	1.27775	429	668	463.714	83.4039
PF3D7_1406700	3	2	4	10	12	6	6	423	458	458	318	458	458	458	2	12	6.14286	3.39868	318	458	433	48.4768
PF3D7_1407100	8	6	15	8	6	2	6	421	386	421	386	386	421	421	2	15	7.28571	3.65335	386	421	406	17.3205
PF3D7_1407200	8	2	4	6	5	5	3	609	609	611	609	609	609	609	2	8	4.71429	1.82946	609	611	609.286	0.699854
PF3D7_1408000	4	4	7	5	8	2	4	1155	740	578	578	578	582	1146	2	8	4.85714	1.88442	578	1155	765.286	249.652
PF3D7_1409400	9	5	2	4	19	18	19	267	267	267	267	267	267	267	2	19	10.8571	7.03925	267	267	267	0
PF3D7_1411100	9	8	9	9	5	2	2	979	979	979	979	1553	629	979	2	9	6.28571	3.01019	629	1553	1011	252.079
PF3D7_1411200	7	4	2	2	3	6	6	1536	1606	1536	1606	1305	1606	1606	2	7	4.28571	1.90595	1305	1606	1543	101.853
PF3D7_1414000	3	2	3	8	17	7	2	29	173	178	29	173	173	107	2	17	6	5.01427	29	178	123.143	63.755
PF3D7_1415400	4	2	3	9	9	5	3	1074	1074	1072	1074	1074	1074	1072	2	9	5	2.67261	1072	1074	1073.43	0.903508
PF3D7_1417700	5	2	2	5	7	2	2	2231	1338	748	689	748	748	1338	2	7	3.57143	1.91663	689	2231	1120	525.123
PF3D7_1419300	4	2	7	21	6	6	8	895	895	1640	1640	1640	1640	1640	2	21	7.71429	5.72499	895	1640	1427.14	336.557
PF3D7_1419400	9	4	7	6	4	2	3	1040	867	760	760	1040	737	867	2	9	5	2.26779	737	1040	867.286	119.317
PF3D7_1420000	3	4	3	8	7	2	2	100	100	100	100	100	148	151	2	8	4.14286	2.2315	100	151	114.143	22.3762
PF3D7_1422400	4	4	7	6	2	2	4	423	423	423	423	415	423	423	2	7	4.14286	1.72615	415	423	421.857	2.79942
PF3D7_1423700	2	4	2	3	5	2	2	1138	977	938	932	977	1357	1189	2	5	2.85714	1.12486	932	1357	1072.57	148.744
PF3D7_1425300	2	2	4	2	6	2	2	281	281	281	245	187	28	247	2	6	2.85714	1.45686	28	281	221.429	84.8997
PF3D7_1427500	2	2	2	5	5	3	3	378	713	533	775	606	624	775	2	5	3.14286	1.2454	378	775	629.143	132.265
PF3D7_1427900	8	2	7	26	21	7	8	247	1394	247	247	247	247	247	2	26	11.2857	8.06605	247	1394	410.857	401.366
PF3D7_1428800	2	2	2	7	5	4	2	816	793	1242	793	786	793	743	2	7	3.42857	1.84059	743	1242	852.286	160.39
PF3D7_1431100	3	6	6	6	5	2	4	119	119	119	119	119	1396	119	2	6	4.57143	1.4983	119	1396	301.429	446.857
PF3D7_1431300	5	8	8	5	4	2	4	785	345	345	785	785	785	345	2	8	5.14286	2.03038	345	785	596.429	217.744
PF3D7_1432500	2	2	7	8	3	2	4	98	326	326	98	98	98	326	2	8	4	2.32993	98	326	195.714	112.831
PF3D7_1433000	12	7	16	19	15	2	7	274	274	274	274	274	258	274	2	19	11.1429	5.59154	258	274	271.714	5.59883
PF3D7_1434700	3	5	13	5	8	2	2	961	947	1122	1031	1122	770	1031	2	13	5.42857	3.65893	770	1122	997.714	112.684
PF3D7_1435700	2	2	5	8	5	3	4	1054	1134	1168	1054	1054	1478	1143	2	8	4.14286	1.95876	1054	1478	1155	139.225
PF3D7_1436000	2	2	10	8	4	2	2	1419	1750	683	683	453	624	729	2	10	4.28571	3.10365	453	1750	905.857	445.778
PF3D7_1438100	2	6	6	5	5	3	3	509	448	509	448	448	448	509	2	6	4.28571	1.48461	448	509	474.143	30.1872
PF3D7_1439400	3	3	2	3	7	7	4	475	477	475	475	477	411	329	2	7	4.14286	1.88442	329	477	445.571	52.587
PF3D7_1439700	3	3	2	6	8	5	4	65	65	477	65	65	65	65	2	8	4.42857	1.91663	65	477	123.857	144.17
PF3D7_1439800	10	2	13	12	23	9	4	747	747	747	747	747	747	747	2	23	10.4286	6.34389	747	747	747	0
PF3D7_1442300	3	4	7	5	4	2	2	764	699	699	180	224	633	760	2	7	3.85714	1.6413	180	764	565.571	233.809
PF3D7_1445200	7	11	6	3	2	2	6	482	454	482	482	454	339	454	2	11	5.28571	3.01019	339	482	449.571	46.9646
PF3D7_1445300	3	2	4	18	21	8	6	308	230	230	230	230	230	230	2	21	8.85714	7.01892	230	308	241.143	27.2943
PF3D7_1445600	2	3	2	4	4	2	2	1800	1800	1837	1794	1508	2202	1874	2	4	2.71429	0.880631	1508	2202	1830.71	187.9
PF3D7_1445900	6	5	18	17	7	2	4	824	824	824	824	824	824	824	2	18	8.42857	5.9247	824	824	824	0
PF3D7_1446500	3	6	3	9	6	3	2	1175	578	578	1175	1175	368	2291	2	9	4.57143	2.32115	368	2291	1048.57	597.331
PF3D7_1446700	2	3	3	2	8	7	4	351	370	351	351	390	390	390	2	8	4.14286	2.2315	351	390	370.429	18.0543
PF3D7_1447200	3	2	5	3	4	2	2	360	360	336	366	354	360	386	2	5	3	1.06904	336	386	360.286	13.75
PF3D7_1449300	3	5	3	2	4	3	2	168	134	134	168	168	134	446	2	5	3.14286	0.989743	134	446	193.143	104.421
PF3D7_1449800	5	2	5	12	9	6	4	791	791	791	709	709	709	709	2	12	6.14286	3.09047	709	791	744.143	40.5795
PF3D7_1452500	2	2	5	5	6	5	7	953	953	953	953	953	953	953	2	7	4.57143	1.76126	953	953	953	0
PF3D7_1452600	5	2	7	5	9	12	10	1001	956	578	578	1001	1001	1001	2	12	7.14286	3.18158	578	1001	873.714	187.644
PF3D7_1455000	2	4	3	4	4	4	2	902	902	902	902	902	902	902	2	4	3.28571	0.880631	902	902	902	0
PF3D7_1456100	3	2	3	10	8	3	3	126	126	126	126	126	126	126	2	10	4.57143	2.87139	126	126	126	0
PF3D7_1456900	5	7	13	6	2	2	2	1058	1058	1058	1058	172	1058	1353	2	13	5.28571	3.69224	172	1353	973.571	342.704
PF3D7_1457300	2	4	7	5	7	5	3	702	885	774	634	1267	1277	702	2	7	4.71429	1.74964	634	1277	891.571	251.165
PF3D7_1457900	7	2	4	6	13	8	4	346	346	346	346	346	346	346	2	13	6.28571	3.32584	346	346	346	0
PF3D7_1458400	4	5	11	7	5	2	8	661	661	661	661	661	661	661	2	11	6	2.72554	661	661	661	0
PF3D7_1459400	2	3	3	3	7	5	5	456	451	462	451	451	462	451	2	7	4	1.60357	451	462	454.857	4.82341
PF3D7_1460300	2	5	8	13	11	4	2	198	215	215	179	215	198	210	2	13	6.42857	4.0305	179	215	204.286	12.5096
PF3D7_1461800	2	2	2	4	5	2	4	952	950	990	907	905	907	907	2	5	3	1.19523	905	990	931.143	30.9074
PF3D7_1462300	8	10	8	6	12	2	5	577	577	577	577	950	835	631	2	12	7.28571	3.05728	577	950	674.857	142.216
PF3D7_1463500	4	2	2	3	2	3	4	528	652	652	603	603	652	446	2	4	2.85714	0.832993	446	652	590.857	72.1554
PF3D7_1464600	3	2	4	2	2	2	3	588	1551	1551	929	588	588	416	2	4	2.57143	0.728431	416	1551	887.286	442.977
PF3D7_1464900	6	2	6	10	3	3	3	533	533	533	533	565	533	1131	2	10	4.71429	2.60298	533	1131	623	207.684
PF3D7_1465000	4	2	3	4	16	8	7	447	340	439	389	447	328	447	2	16	6.28571	4.43087	328	447	405.286	49.0735
PF3D7_1465400	4	5	3	2	5	3	3	1069	1025	1053	972	1118	1092	1069	2	5	3.57143	1.04978	972	1118	1056.86	43.9136
PF3D7_1467200	2	4	6	8	3	2	4	463	468	463	468	468	298	468	2	8	4.14286	2.03038	298	468	442.286	58.9448
PF3D7_1467600	2	7	10	16	10	2	3	643	867	831	831	867	1630	598	2	16	7.14286	4.85294	598	1630	895.286	316.611
PF3D7_1469300	2	2	12	5	6	5	3	398	340	398	398	398	398	398	2	12	5	3.20713	340	398	389.714	20.2958
PF3D7_1470200	3	3	4	2	6	2	3	214	227	237	214	214	237	214	2	6	3.28571	1.27775	214	237	222.429	10.21
PF3D7_1472100	2	2	2	3	6	4	4	958	1020	934	964	1151	1151	1020	2	6	3.28571	1.38505	934	1151	1028.29	82.9952
PF3D7_1472200	14	9	9	3	3	2	8	1631	1631	1631	1631	1683	1726	1578	2	14	6.85714	4.0507	1578	1726	1644.43	43.5492
PF3D7_1473500	2	4	3	2	4	2	3	1099	1099	320	634	1099	1163	1163	2	4	2.85714	0.832993	320	1163	939.571	305.506
PF3D7_1475300	2	3	3	13	6	4	3	215	212	215	215	461	215	215	2	13	4.85714	3.52252	212	461	249.714	86.2632
PF3D7_1475600	2	7	2	3	4	4	4	1071	1261	1148	1261	1261	1261	1148	2	7	3.71429	1.57791	1071	1261	1201.57	72.6201
PF3D7_0102700	1	1	1	1	1	1	1	851	110	360	523	1925	229	106	1	1	1	0	106	1925	586.286	597.927
PF3D7_0103000	1	1	1	1	1	1	1	108	275	343	258	248	341	327	1	1	1	0	108	343	271.429	76.0655
PF3D7_0103100	1	1	1	1	2	1	2	1067	7	7	600	1067	7	1004	1	2	1.28571	0.451754	7	1067	537	482.043
PF3D7_0103300	3	5	8	13	3	1	3	551	566	566	566	551	434	566	1	13	5.14286	3.79581	434	566	542.857	44.9203
PF3D7_0103900	2	1	2	3	5	2	2	268	402	270	220	218	273	864	1	5	2.42857	1.17803	218	864	359.286	213.7
PF3D7_0104400	1	1	1	2	2	2	1	923	855	1130	449	891	391	931	1	2	1.42857	0.494872	391	1130	795.714	251.524
PF3D7_0104500	1	2	2	3	3	2	1	339	164	85	164	91	88	91	1	3	2	0.755929	85	339	146	85.3832
PF3D7_0104600	1	1	2	3	3	1	1	429	429	311	429	19	429	353	1	3	1.71429	0.880631	19	429	342.714	139.224
PF3D7_0105400	16	1	2	1	13	25	12	136	65	122	55	136	136	136	1	25	10	8.45154	55	136	112.286	33.5121
PF3D7_0105500	1	2	2	4	9	1	1	217	409	409	409	409	375	409	1	9	2.85714	2.69542	217	409	376.714	66.25
PF3D7_0105700	1	1	2	2	1	2	1	955	1733	1782	912	1733	912	1782	1	2	1.42857	0.494872	912	1782	1401.29	411.951
PF3D7_0105800	1	1	1	1	8	5	2	251	397	762	610	642	642	773	1	8	2.71429	2.54751	251	773	582.429	177.543
PF3D7_0106100	1	2	1	1	3	1	2	148	621	169	143	184	184	184	1	3	1.57143	0.728431	143	621	233.286	159.09
PF3D7_0106700	2	1	2	7	2	1	1	608	693	456	456	561	608	608	1	7	2.28571	1.97949	456	693	570	80.6527
PF3D7_0106900	2	1	1	5	11	7	2	527	260	610	429	429	527	429	1	11	4.14286	3.48173	260	610	458.714	103.06
PF3D7_0107000	3	2	1	5	15	7	3	119	250	343	119	119	119	344	1	15	5.14286	4.42165	119	344	201.857	99.932
PF3D7_0107400	4	1	1	3	3	2	2	325	844	322	325	325	325	325	1	4	2.28571	1.03016	322	844	398.714	181.79
PF3D7_0107600	1	1	1	1	1	1	1	883	885	969	1859	870	1936	661	1	1	1	0	661	1936	1151.86	479.918
PF3D7_0107800	1	2	5	6	4	1	2	235	185	185	185	65	551	583	1	6	3	1.85164	65	583	284.143	185.339
PF3D7_0108400	6	2	1	3	3	5	2	41	39	51	279	39	39	39	1	6	3.14286	1.6413	39	279	75.2857	83.265
PF3D7_0108600	1	1	1	2	7	4	1	132	45	45	22	135	135	45	1	7	2.42857	2.12852	22	135	79.8571	47.4987
PF3D7_0108800	1	1	1	3	6	2	1	1166	211	430	178	306	306	209	1	6	2.14286	1.72615	178	1166	400.857	322.226
PF3D7_0109000	11	2	2	1	3	10	13	34	34	34	271	34	34	34	1	13	6	4.72077	34	271	67.8571	82.9327
PF3D7_0109200	1	1	1	2	2	1	1	401	273	395	283	401	9	273	1	2	1.28571	0.451754	9	401	290.714	128.314
PF3D7_0109400	1	1	3	6	9	1	2	194	245	248	248	248	347	571	1	9	3.28571	2.86428	194	571	300.143	118.335
PF3D7_0109800	3	1	3	4	3	2	2	433	718	317	433	387	433	351	1	4	2.57143	0.903508	317	718	438.857	121.468
PF3D7_0110200	2	1	2	2	5	2	2	131	232	174	87	127	174	174	1	5	2.28571	1.16058	87	232	157	43.0415
PF3D7_0110400	2	1	1	4	3	2	3	622	218	255	218	216	274	276	1	4	2.28571	1.03016	216	622	297	134.908
PF3D7_0110700	1	1	2	3	6	1	1	277	378	678	567	567	517	342	1	6	2.14286	1.72615	277	678	475.143	134.272
PF3D7_0110800	2	2	4	3	2	1	5	484	330	177	303	646	593	392	1	5	2.71429	1.27775	177	646	417.857	154.315
PF3D7_0111700	1	7	7	6	4	2	2	484	696	696	696	696	487	687	1	7	4.14286	2.35606	484	696	634.571	94.3335
PF3D7_0111800	1	1	2	4	6	1	1	1468	1194	1010	1015	975	1088	1481	1	6	2.28571	1.82946	975	1481	1175.86	200.084
PF3D7_0112000	2	1	3	4	4	3	2	2375	58	58	58	174	174	174	1	4	2.71429	1.03016	58	2375	438.714	792.307
PF3D7_0112200	4	1	6	20	21	7	3	337	1165	337	337	293	337	337	1	21	8.85714	7.58624	293	1165	449	292.7
PF3D7_0112800	2	1	1	1	1	1	3	726	649	684	750	688	673	750	1	3	1.42857	0.728431	649	750	702.857	36.5452
PF3D7_0112900	13	3	1	1	1	4	5	503	503	589	586	839	503	589	1	13	4	3.96412	503	839	587.429	109.987
PF3D7_0113000	2	1	6	8	6	2	2	550	251	792	535	535	792	792	1	8	3.85714	2.53144	251	792	606.714	186.328
PF3D7_0113200	2	2	5	10	4	2	1	1099	1105	632	632	632	632	575	1	10	3.71429	2.86428	575	1105	758.143	218.332
PF3D7_0115100	1	1	1	1	1	1	1	1763	1763	1775	1632	1763	1031	1763	1	1	1	0	1031	1775	1641.43	253.454
PF3D7_0201500	2	1	3	2	7	1	1	691	135	437	172	1262	8	250	1	7	2.42857	1.98977	8	1262	422.143	400.72
PF3D7_0201600	4	9	9	2	2	1	1	793	793	294	109	139	248	275	1	9	4	3.29502	109	793	378.714	269.522
PF3D7_0201800	4	8	4	3	2	1	4	622	649	626	305	374	74	649	1	8	3.71429	2.05039	74	649	471.286	208.658
PF3D7_0202300	4	1	11	16	5	1	2	1872	2187	188	188	188	1915	1832	1	16	5.71429	5.28378	188	2187	1195.71	879.018
PF3D7_0202400	1	2	6	2	2	2	1	1669	652	373	414	1669	652	1526	1	6	2.28571	1.57791	373	1669	993.571	554.236
PF3D7_0202700	1	1	1	2	4	1	2	996	922	1087	922	860	922	922	1	4	1.71429	1.03016	860	1087	947.286	67.6856
PF3D7_0202900	5	1	2	3	8	3	2	237	1309	1312	237	237	237	333	1	8	3.42857	2.19461	237	1312	557.429	477.389
PF3D7_0203000	2	2	1	1	4	1	1	946	722	957	502	946	798	734	1	4	1.71429	1.03016	502	957	800.714	154.238
PF3D7_0203100	2	1	1	2	1	2	1	225	225	222	146	225	146	168	1	2	1.42857	0.494872	146	225	193.857	35.7588
PF3D7_0203700	3	3	11	7	2	1	5	585	592	581	581	511	581	581	1	11	4.57143	3.20077	511	592	573.143	25.6483
PF3D7_0204100	1	1	1	2	3	3	1	899	240	742	998	960	1032	732	1	3	1.71429	0.880631	240	1032	800.429	253.551
PF3D7_0204200	2	1	1	1	2	2	2	667	760	764	2440	2099	727	666	1	2	1.57143	0.494872	666	2440	1160.43	708.268
PF3D7_0204600	1	4	5	8	3	1	2	372	372	372	372	372	361	1668	1	8	3.42857	2.32115	361	1668	555.571	454.163
PF3D7_0204800	1	1	3	7	7	4	3	110	107	110	200	110	110	110	1	7	3.71429	2.31234	107	200	122.429	31.6853
PF3D7_0204900	1	2	3	5	5	4	1	313	4	235	235	125	235	312	1	5	3	1.60357	4	313	208.429	101.792
PF3D7_0205100	4	1	5	1	3	8	3	182	163	187	187	163	187	187	1	8	3.57143	2.25877	163	187	179.429	10.5269
PF3D7_0205600	3	1	3	5	10	3	1	249	1383	249	249	249	249	280	1	10	3.71429	2.86428	249	1383	415.429	395.154
PF3D7_0205700	2	3	1	1	2	1	1	490	291	407	511	291	298	488	1	3	1.57143	0.728431	291	511	396.571	94.3381
PF3D7_0205800	1	1	1	2	4	2	1	447	521	673	488	488	447	499	1	4	1.71429	1.03016	447	673	509	71.4243
PF3D7_0206100	1	1	2	1	1	2	2	653	540	666	710	1070	653	386	1	2	1.42857	0.494872	386	1070	668.286	192.625
PF3D7_0206200	2	3	2	1	2	4	3	1751	1397	1271	1867	1751	1257	1271	1	4	2.42857	0.903508	1257	1867	1509.29	249.178
PF3D7_0206900	22	4	1	4	6	22	26	4	4	4	247	33	4	4	1	26	12.1429	9.86232	4	247	42.8571	83.9395
PF3D7_0207100	3	1	1	1	1	2	2	398	708	963	415	770	563	963	1	3	1.57143	0.728431	398	963	682.857	217.926
PF3D7_0208000	3	1	1	1	3	1	2	587	276	265	243	243	7	243	1	3	1.71429	0.880631	7	587	266.286	156.666
PF3D7_0208300	4	2	1	5	1	1	2	218	221	275	218	333	336	303	1	5	2.28571	1.48461	218	336	272	49.5984
PF3D7_0208500	3	1	1	3	6	4	3	1015	1215	1213	431	1015	1091	1091	1	6	3	1.60357	431	1215	1010.14	248.322
PF3D7_0208700	1	1	1	3	2	1	1	468	294	325	8	6	740	892	1	3	1.42857	0.728431	6	892	390.429	313.371
PF3D7_0208800	2	1	1	1	2	1	1	763	1050	982	1070	175	1312	1841	1	2	1.28571	0.451754	175	1841	1027.57	469.623
PF3D7_0209000	1	3	7	6	2	5	10	1279	812	812	812	886	812	812	1	10	4.85714	2.89968	812	1279	889.286	161.136
PF3D7_0209100	2	2	1	2	1	2	3	537	583	570	552	526	535	535	1	3	1.85714	0.638877	526	583	548.286	19.5208
PF3D7_0209200	2	1	1	1	2	1	1	63	427	136	63	270	35	136	1	2	1.28571	0.451754	35	427	161.429	130.367
PF3D7_0209300	1	3	2	12	11	9	5	496	332	291	332	332	332	332	1	12	6.14286	4.15515	291	496	349.571	61.4302
PF3D7_0209400	1	1	2	1	3	2	1	510	133	321	321	454	321	317	1	3	1.57143	0.728431	133	510	339.571	111.07
PF3D7_0209500	1	1	1	1	1	1	2	450	358	486	710	450	483	710	1	2	1.14286	0.349927	358	710	521	125.79
PF3D7_0210000	3	2	2	1	1	2	1	533	533	533	533	1749	775	783	1	3	1.71429	0.699854	533	1749	777	411.091
PF3D7_0210400	1	1	3	1	5	2	2	68	76	76	79	76	73	79	1	5	2.14286	1.35526	68	79	75.2857	3.53409
PF3D7_0210500	2	1	6	3	4	2	2	543	353	272	295	272	543	718	1	6	2.85714	1.55183	272	718	428	161.482
PF3D7_0210700	2	1	1	1	2	1	2	997	1345	1105	1828	1047	1609	1322	1	2	1.42857	0.494872	997	1828	1321.86	284.673
PF3D7_0210800	6	5	1	2	1	1	5	537	537	455	537	364	457	537	1	6	3	2.0702	364	537	489.143	62.1299
PF3D7_0211100	1	1	3	10	3	4	3	575	307	244	241	244	244	241	1	10	3.57143	2.8212	241	575	299.429	114.668
PF3D7_0211200	3	1	1	2	7	4	1	401	267	267	417	267	417	373	1	7	2.71429	2.05039	267	417	344.143	68.175
PF3D7_0211600	1	1	1	1	2	2	1	382	375	532	247	329	313	371	1	2	1.28571	0.451754	247	532	364.143	81.2693
PF3D7_0212000	1	1	1	5	4	2	1	400	438	438	122	122	131	122	1	5	2.14286	1.55183	122	438	253.286	149.487
PF3D7_0212500	1	1	2	3	4	4	2	830	1943	827	693	682	827	827	1	4	2.42857	1.17803	682	1943	947	411.208
PF3D7_0212600	11	3	1	3	3	16	8	0	152	359	233	20	233	233	1	16	6.42857	5.0669	0	359	175.714	118.998
PF3D7_0212700	1	1	1	2	1	1	2	396	749	772	659	446	526	772	1	2	1.28571	0.451754	396	772	617.143	148.132
PF3D7_0212800	2	1	1	2	2	2	3	1152	1053	1704	733	1747	1152	1152	1	3	1.85714	0.638877	733	1747	1241.86	335.425
PF3D7_0212900	2	1	1	1	2	3	2	713	634	707	713	634	457	713	1	3	1.71429	0.699854	457	713	653	86.894
PF3D7_0213000	1	1	2	4	3	1	5	581	512	338	227	512	698	227	1	5	2.42857	1.4983	227	698	442.143	168.151
PF3D7_0213300	1	2	2	11	9	4	2	211	222	211	211	211	211	222	1	11	4.42857	3.65893	211	222	214.143	4.96929
PF3D7_0213400	1	1	1	2	4	2	2	568	151	438	1825	78	1409	122	1	4	1.85714	0.989743	78	1825	655.857	639.543
PF3D7_0213900	2	2	4	3	3	1	3	792	1150	706	615	696	706	792	1	4	2.57143	0.903508	615	1150	779.571	161.431
PF3D7_0214300	2	1	4	1	2	1	2	1324	1324	1293	1381	1322	1322	1324	1	4	1.85714	0.989743	1293	1381	1327.14	24.3453
PF3D7_0214500	1	1	2	4	3	1	3	630	732	590	384	384	630	384	1	4	2.14286	1.12486	384	732	533.429	135.367
PF3D7_0214800	4	3	2	3	2	1	6	1459	721	1636	1636	1636	2478	1270	1	6	3	1.51186	721	2478	1548	486.572
PF3D7_0214900	12	2	1	2	11	22	9	331	331	361	331	331	351	331	1	22	8.42857	6.98687	331	361	338.143	11.6058
PF3D7_0215200	1	3	4	1	2	2	2	1837	1839	1839	2338	1839	461	1839	1	4	2.14286	0.989743	461	2338	1713.14	539.445
PF3D7_0215600	1	2	1	3	2	2	1	503	503	503	503	798	603	786	1	3	1.71429	0.699854	503	798	599.857	126.177
PF3D7_0215700	2	2	8	7	5	1	1	530	535	530	409	530	729	699	1	8	3.71429	2.71052	409	729	566	102.648
PF3D7_0216000	1	1	1	2	1	2	2	882	990	1121	593	944	874	899	1	2	1.42857	0.494872	593	1121	900.429	148.384
PF3D7_0216200	1	3	4	3	6	2	1	159	204	159	178	204	227	220	1	6	2.85714	1.6413	159	227	193	25.8125
PF3D7_0216300	1	1	1	2	5	1	1	1811	483	561	43	49	134	568	1	5	1.71429	1.38505	43	1811	521.286	569.51
PF3D7_0216600	2	1	2	2	7	10	2	833	975	833	831	831	831	833	1	10	3.71429	3.14934	831	975	852.429	50.0481
PF3D7_0216700	8	2	1	1	1	7	10	466	147	466	466	654	147	466	1	10	4.28571	3.61403	147	654	401.714	173.179
PF3D7_0217300	1	1	2	1	1	1	3	520	543	582	485	495	344	582	1	3	1.42857	0.728431	344	582	507.286	75.5092
PF3D7_0217400	1	2	1	3	3	1	1	905	321	321	321	321	905	309	1	3	1.71429	0.880631	309	905	486.143	264.94
PF3D7_0217600	2	1	2	3	3	2	2	428	317	317	568	513	317	568	1	3	2.14286	0.638877	317	568	432.571	109.049
PF3D7_0217700	3	3	2	5	5	2	1	954	944	853	853	853	702	522	1	5	3	1.41421	522	954	811.571	140.829
PF3D7_0217900	5	2	1	6	10	2	5	817	817	817	817	817	826	817	1	10	4.42857	2.87139	817	826	818.286	3.14934
PF3D7_0218100	2	1	1	2	3	2	2	120	77	120	120	47	325	120	1	3	1.85714	0.638877	47	325	132.714	82.8695
PF3D7_0218200	1	1	1	2	3	3	3	495	352	301	529	529	460	529	1	3	2	0.92582	301	529	456.429	86.4901
PF3D7_0218500	1	1	1	5	3	1	2	500	747	500	500	500	443	618	1	5	2	1.41421	443	747	544	96.0878
PF3D7_0219800	3	2	2	2	1	2	6	2402	2402	2402	2402	863	2402	2402	1	6	2.57143	1.4983	863	2402	2182.14	538.538
PF3D7_0219900	5	1	1	2	2	6	8	528	918	1159	528	528	528	528	1	8	3.57143	2.55551	528	1159	673.857	239.446
PF3D7_0220100	1	1	3	2	1	2	2	2007	1483	1024	1024	1860	1024	1024	1	3	1.71429	0.699854	1024	2007	1349.43	402.588
PF3D7_0220500	3	1	2	1	3	6	3	431	229	412	496	496	496	340	1	6	2.71429	1.57791	229	496	414.286	92.7096
PF3D7_0220700	5	4	4	4	1	1	6	561	561	561	174	709	660	561	1	6	3.57143	1.76126	174	709	541	159.765
PF3D7_0220800	4	2	1	1	10	13	11	116	175	1910	240	116	116	175	1	13	6	4.78091	116	1910	406.857	615.118
PF3D7_0221200	1	2	5	6	3	4	1	733	733	779	779	779	779	1737	1	6	3.14286	1.80702	733	1737	902.714	341.187
PF3D7_0221400	3	2	4	1	2	1	2	1128	1128	1128	1128	1128	1128	1128	1	4	2.14286	0.989743	1128	1128	1128	0
PF3D7_0301200	5	3	2	1	1	3	5	979	979	1024	86	86	908	979	1	5	2.85714	1.55183	86	1024	720.143	402.3
PF3D7_0301400	2	1	7	7	3	2	1	531	531	531	531	531	531	382	1	7	3.28571	2.43277	382	531	509.714	52.1391
PF3D7_0301700	2	1	6	10	14	4	3	2037	469	2037	1778	2037	2037	679	1	14	5.71429	4.36592	469	2037	1582	645.943
PF3D7_0301800	24	14	2	1	2	6	14	672	672	601	984	766	672	672	1	24	9	7.98212	601	984	719.857	116.612
PF3D7_0302000	2	2	2	2	4	1	1	351	403	392	304	444	347	214	1	4	2	0.92582	214	444	350.714	69.7213
PF3D7_0302100	2	1	2	2	6	2	1	1286	1570	1207	1703	1286	1203	1969	1	6	2.28571	1.57791	1203	1969	1460.57	272.774
PF3D7_0302600	1	1	3	9	6	4	1	232	232	153	232	232	232	183	1	9	3.57143	2.8212	153	232	213.714	30.0034
PF3D7_0302700	1	1	1	6	3	6	2	134	371	162	238	238	187	162	1	6	2.85714	2.09956	134	371	213.143	74.0008
PF3D7_0302800	1	1	1	1	2	1	1	41	623	22	1539	1352	1827	1063	1	2	1.14286	0.349927	22	1827	923.857	663.328
PF3D7_0303000	1	2	2	5	4	2	1	394	359	725	289	289	413	267	1	5	2.42857	1.39971	267	725	390.857	146.022
PF3D7_0303100	3	2	5	3	2	2	1	737	737	737	737	730	1450	327	1	5	2.57143	1.17803	327	1450	779.286	307.989
PF3D7_0303200	2	1	2	2	4	5	2	733	884	1526	259	641	733	771	1	5	2.57143	1.29363	259	1526	792.429	350.818
PF3D7_0303600	1	2	4	5	3	1	1	340	340	328	328	330	354	330	1	5	2.42857	1.4983	328	354	335.714	8.90769
PF3D7_0304100	5	1	3	1	4	7	4	814	1310	468	547	743	547	547	1	7	3.57143	1.98977	468	1310	710.857	269.966
PF3D7_0304300	2	1	1	2	3	3	2	334	235	1818	342	334	334	297	1	3	2	0.755929	235	1818	527.714	527.909
PF3D7_0304500	1	2	3	5	4	2	2	433	448	451	451	369	369	457	1	5	2.71429	1.27775	369	457	425.429	36.3312
PF3D7_0304900	2	1	1	1	1	1	1	1182	1121	1121	448	1095	1246	897	1	2	1.14286	0.349927	448	1246	1015.71	252.284
PF3D7_0305100	1	1	1	1	1	2	2	1384	2305	3	2112	14	1384	1383	1	2	1.28571	0.451754	3	2305	1226.43	844.181
PF3D7_0305300	4	1	2	2	7	2	2	577	261	577	577	189	189	577	1	7	2.85714	1.88442	189	577	421	181.499
PF3D7_0305400	1	1	1	1	1	1	1	1456	1198	1498	1651	358	1456	1203	1	1	1	0	358	1651	1260	397.681
PF3D7_0306100	3	1	6	4	22	1	5	548	548	548	594	548	250	548	1	22	6	6.76123	250	594	512	108.132
PF3D7_0306400	2	1	2	1	3	1	1	1288	868	955	1293	600	1293	1165	1	3	1.57143	0.728431	600	1293	1066	248.085
PF3D7_0306500	1	1	1	1	1	1	1	275	330	412	328	328	215	315	1	1	1	0	215	412	314.714	55.5125
PF3D7_0307500	2	1	1	10	7	4	4	495	565	495	456	456	567	456	1	10	4.14286	3.09047	456	567	498.571	45.6034
PF3D7_0307700	2	1	2	2	6	2	3	342	342	761	342	342	761	342	1	6	2.57143	1.4983	342	761	461.714	189.285
PF3D7_0307800	2	1	5	3	4	2	2	366	1382	320	697	320	333	348	1	5	2.71429	1.27775	320	1382	538	366.523
PF3D7_0308500	1	1	2	8	7	4	3	2291	1339	520	214	237	214	214	1	8	3.71429	2.60298	214	2291	718.429	745.71
PF3D7_0308900	1	2	5	2	3	2	2	311	750	438	329	438	735	565	1	5	2.42857	1.17803	311	750	509.429	166.467
PF3D7_0309300	1	1	2	3	1	1	1	1610	1771	572	15	1633	787	2062	1	3	1.42857	0.728431	15	2062	1207.14	696.265
PF3D7_0309700	2	2	1	3	2	2	1	482	440	486	479	677	447	442	1	3	1.85714	0.638877	440	677	493.286	77.2264
PF3D7_0309800	1	2	4	1	2	1	2	552	442	481	357	481	1834	481	1	4	1.85714	0.989743	357	1834	661.143	481.869
PF3D7_0310300	2	2	3	3	3	1	3	402	349	296	553	230	1078	349	1	3	2.42857	0.728431	230	1078	465.286	266.774
PF3D7_0310600	2	2	1	3	1	2	4	512	512	112	512	112	512	512	1	4	2.14286	0.989743	112	512	397.714	180.702
PF3D7_0311300	4	1	2	4	8	7	7	2368	1983	2375	2368	2375	2364	2375	1	8	4.71429	2.4908	1983	2375	2315.43	135.774
PF3D7_0311500	2	1	3	2	2	1	2	488	488	488	488	488	460	460	1	3	1.85714	0.638877	460	488	480	12.6491
PF3D7_0312000	1	1	1	1	1	1	1	174	223	513	174	215	513	428	1	1	1	0	174	513	320	146.008
PF3D7_0313100	1	3	5	14	9	3	3	926	154	161	154	154	161	161	1	14	5.42857	4.20398	154	926	267.286	268.939
PF3D7_0313400	2	1	2	5	4	1	3	164	111	164	164	164	137	164	1	5	2.57143	1.39971	111	164	152.571	19.3602
PF3D7_0314000	1	1	1	3	3	6	1	220	332	1347	220	220	220	359	1	6	2.28571	1.74964	220	1347	416.857	383.727
PF3D7_0314100	1	5	2	3	8	2	2	407	394	394	394	394	394	29	1	8	3.28571	2.24972	29	407	343.714	128.56
PF3D7_0314300	1	1	2	2	4	2	2	477	309	435	330	330	396	477	1	4	2	0.92582	309	477	393.429	66.4161
PF3D7_0314400	2	2	3	3	5	1	1	876	468	425	781	928	879	703	1	5	2.42857	1.29363	425	928	722.857	187.983
PF3D7_0314500	2	3	3	3	2	1	2	725	725	710	2468	1464	1977	1684	1	3	2.28571	0.699854	710	2468	1393.29	648.662
PF3D7_0314600	1	3	6	2	3	2	1	865	263	463	412	579	463	842	1	6	2.57143	1.59079	263	865	555.286	207.6
PF3D7_0314800	2	1	1	2	8	6	4	415	386	403	415	386	386	384	1	8	3.42857	2.49898	384	415	396.429	13.1677
PF3D7_0314900	1	1	1	1	2	2	1	84	177	343	137	181	85	339	1	2	1.28571	0.451754	84	343	192.286	100.636
PF3D7_0315000	3	4	1	5	11	4	2	322	61	322	61	322	61	61	1	11	4.28571	3.01019	61	322	172.857	129.162
PF3D7_0315100	2	1	2	2	2	2	1	723	99	575	723	634	723	634	1	2	1.71429	0.451754	99	723	587.286	206.395
PF3D7_0315500	1	2	1	6	5	6	4	358	545	389	574	578	574	574	1	6	3.57143	2.06032	358	578	513.143	89.2931
PF3D7_0315800	2	1	4	2	1	1	2	327	449	461	352	161	399	456	1	4	1.85714	0.989743	161	461	372.143	98.9811
PF3D7_0316100	4	1	1	1	2	3	5	570	444	440	570	363	570	570	1	5	2.42857	1.4983	363	570	503.857	80.1791
PF3D7_0316200	1	2	1	2	1	2	1	1496	1584	1600	1556	598	1796	1017	1	2	1.42857	0.494872	598	1796	1378.14	387.441
PF3D7_0316400	1	1	1	1	5	1	1	534	362	300	294	296	385	61	1	5	1.57143	1.39971	61	534	318.857	131.208
PF3D7_0316500	2	2	2	3	4	2	1	552	1229	1229	1229	1180	694	1238	1	4	2.28571	0.880631	552	1238	1050.14	273.367
PF3D7_0316600	1	1	2	3	5	1	1	923	872	821	574	574	828	574	1	5	2	1.41421	574	923	738	145.336
PF3D7_0316700	5	1	2	6	8	4	4	501	683	806	544	544	501	657	1	8	4.28571	2.18529	501	806	605.143	105.737
PF3D7_0317200	8	2	1	3	17	9	3	1848	1770	1537	1546	1777	1848	1707	1	17	6.14286	5.24891	1537	1848	1719	120.975
PF3D7_0317500	1	1	2	3	7	3	3	269	41	269	537	526	537	526	1	7	2.85714	1.88442	41	537	386.429	181.739
PF3D7_0317700	3	3	6	11	11	4	1	686	811	686	686	686	686	1210	1	11	5.57143	3.69777	686	1210	778.714	181.277
PF3D7_0318200	2	2	6	1	8	1	4	1181	1179	1181	1181	1128	2031	1179	1	8	3.42857	2.49898	1128	2031	1294.29	301.302
PF3D7_0318300	1	1	2	1	4	1	1	774	774	803	371	371	377	574	1	4	1.57143	1.04978	371	803	577.714	190.327
PF3D7_0318600	1	1	1	1	1	1	1	555	779	449	449	719	775	783	1	1	1	0	449	783	644.143	143.578
PF3D7_0319000	4	2	1	5	16	4	4	1063	1054	1299	1056	1056	1004	1004	1	16	5.14286	4.61143	1004	1299	1076.57	93.7685
PF3D7_0319900	2	2	3	1	3	2	1	432	483	541	123	170	402	371	1	3	2	0.755929	123	541	360.286	145.026
PF3D7_0320100	2	2	3	3	4	2	1	797	838	781	797	781	797	838	1	4	2.42857	0.903508	781	838	804.143	22.4145
PF3D7_0320300	1	6	5	8	4	2	2	861	790	855	283	855	790	855	1	8	4	2.32993	283	861	755.571	195.107
PF3D7_0320500	1	3	2	5	4	2	3	568	560	532	532	388	558	34	1	5	2.85714	1.2454	34	568	453.143	180.462
PF3D7_0320700	2	1	1	8	27	6	5	88	243	95	146	146	96	146	1	27	7.14286	8.47566	88	243	137.143	49.7492
PF3D7_0320800	1	1	1	1	2	2	1	1829	967	2477	1719	1844	1011	1616	1	2	1.28571	0.451754	967	2477	1637.57	483.034
PF3D7_0321000	2	1	7	2	7	1	1	114	705	331	331	331	697	705	1	7	3	2.56348	114	705	459.143	222.278
PF3D7_0321300	11	10	6	6	6	1	6	1659	1659	1659	1659	1659	463	1659	1	11	6.57143	3.01696	463	1659	1488.14	418.513
PF3D7_0321700	4	1	1	7	3	6	4	531	2028	260	528	528	531	531	1	7	3.71429	2.11891	260	2028	705.286	547.962
PF3D7_0321800	3	1	2	1	2	1	2	900	1202	900	2175	814	954	133	1	3	1.71429	0.699854	133	2175	1011.14	564.29
PF3D7_0321900	1	1	1	1	2	1	1	1134	906	1191	1200	916	1150	906	1	2	1.14286	0.349927	906	1200	1057.57	130.09
PF3D7_0322100	1	1	1	3	1	2	1	16	558	357	318	321	318	318	1	3	1.42857	0.728431	16	558	315.143	146.52
PF3D7_0322300	1	1	1	2	7	1	2	1334	462	970	374	462	352	462	1	7	2.14286	2.03038	352	1334	630.857	346.143
PF3D7_0322400	1	1	2	1	2	1	2	374	1336	137	374	1336	1497	1336	1	2	1.42857	0.494872	137	1497	912.857	542.621
PF3D7_0322700	3	4	3	4	7	2	1	729	729	729	792	792	743	667	1	7	3.42857	1.76126	667	792	740.143	39.8369
PF3D7_0322900	1	1	3	4	4	4	2	226	204	299	183	204	505	299	1	4	2.71429	1.27775	183	505	274.286	103.507
PF3D7_0323000	3	3	18	18	16	9	1	183	183	183	183	183	183	105	1	18	9.71429	7.00437	105	183	171.857	27.2943
PF3D7_0323100	1	1	1	5	3	1	1	1413	1408	1409	1408	1413	1449	1771	1	5	1.85714	1.45686	1408	1771	1467.29	124.727
PF3D7_0323400	4	3	1	1	2	2	3	367	367	30	437	454	149	149	1	4	2.28571	1.03016	30	454	279	154.401
PF3D7_0323600	2	1	1	3	2	1	1	283	839	328	389	710	710	283	1	3	1.57143	0.728431	283	839	506	220.049
PF3D7_0323800	2	1	2	6	3	3	1	779	941	691	541	541	541	779	1	6	2.57143	1.59079	541	941	687.571	144.126
PF3D7_0324900	1	2	2	1	3	1	1	469	469	2056	2048	2066	2055	469	1	3	1.57143	0.728431	469	2066	1376	785.5
PF3D7_0400400	2	1	2	1	2	1	1	590	588	590	590	590	590	544	1	2	1.42857	0.494872	544	590	583.143	15.9949
PF3D7_0401600	2	2	9	9	5	1	1	693	2483	301	301	301	252	213	1	9	4.14286	3.31355	213	2483	649.143	763.124
PF3D7_0402000	1	3	17	32	17	4	2	165	165	165	165	165	165	209	1	32	10.8571	10.7362	165	209	171.286	15.3968
PF3D7_0402100	21	4	4	1	3	12	12	370	370	329	8	51	370	370	1	21	8.14286	6.62093	8	370	266.857	151.194
PF3D7_0402900	2	2	1	1	1	2	3	459	1307	494	1437	1538	494	436	1	3	1.71429	0.699854	436	1538	880.714	477.779
PF3D7_0403300	1	1	1	5	2	2	1	1	214	209	214	290	200	22	1	5	1.85714	1.35526	1	290	164.286	100.662
PF3D7_0403400	1	2	1	3	2	2	2	1033	978	1012	978	723	978	556	1	3	1.85714	0.638877	556	1033	894	168.14
PF3D7_0403700	2	3	2	2	2	1	2	494	518	494	506	494	482	57	1	3	2	0.534522	57	518	435	154.673
PF3D7_0404500	1	1	2	1	1	1	1	195	1989	1883	974	347	1560	347	1	2	1.14286	0.349927	195	1989	1042.14	713.192
PF3D7_0404600	2	1	1	2	2	1	1	2429	1318	2429	2429	2290	2429	2429	1	2	1.42857	0.494872	1318	2429	2250.43	383.672
PF3D7_0404900	6	1	1	3	12	11	7	467	173	177	271	271	467	467	1	12	5.85714	4.15515	173	467	327.571	126.087
PF3D7_0405000	1	3	2	2	2	3	3	305	721	412	235	721	412	676	1	3	2.28571	0.699854	235	721	497.429	189.868
PF3D7_0405100	3	2	1	2	2	4	3	1675	386	342	386	386	1631	1675	1	4	2.42857	0.903508	342	1675	925.857	636.383
PF3D7_0405200	3	1	2	2	4	3	3	219	1662	1537	1520	1537	254	219	1	4	2.57143	0.903508	219	1662	992.571	661.323
PF3D7_0405300	2	2	1	1	2	1	1	2105	2152	1915	1108	1938	1674	1302	1	2	1.42857	0.494872	1108	2152	1742	371.944
PF3D7_0405900	7	1	1	1	5	6	5	124	117	124	231	234	234	124	1	7	3.71429	2.43277	117	234	169.714	54.8627
PF3D7_0406000	1	1	2	1	4	1	1	458	276	461	563	461	977	904	1	4	1.57143	1.04978	276	977	585.714	238.527
PF3D7_0406400	1	1	4	3	2	1	2	2151	439	345	207	798	1993	2215	1	4	2	1.06904	207	2215	1164	846.185
PF3D7_0407000	2	1	3	4	3	3	2	128	128	128	128	128	128	128	1	4	2.57143	0.903508	128	128	128	0
PF3D7_0407100	1	1	2	2	2	2	2	294	357	148	148	266	284	311	1	2	1.71429	0.451754	148	357	258.286	74.4939
PF3D7_0407200	1	4	1	1	2	2	1	771	827	621	43	827	781	5	1	4	1.71429	1.03016	5	827	553.571	341.151
PF3D7_0407300	1	3	5	2	4	1	1	485	420	420	398	420	454	2458	1	5	2.42857	1.4983	398	2458	722.143	709.152
PF3D7_0407400	2	1	2	5	6	1	3	389	524	435	433	389	411	433	1	6	2.85714	1.80702	389	524	430.571	42.4259
PF3D7_0407700	3	1	1	1	6	3	5	598	408	495	598	622	598	598	1	6	2.85714	1.88442	408	622	559.571	72.6515
PF3D7_0408000	2	1	1	1	1	3	1	2072	477	2071	1303	56	124	36	1	3	1.42857	0.728431	36	2072	877	857.194
PF3D7_0408100	1	2	2	2	5	1	2	1431	409	363	506	360	506	360	1	5	2.14286	1.2454	360	1431	562.143	359.772
PF3D7_0408400	1	1	2	2	1	1	2	267	487	267	230	7	1	233	1	2	1.42857	0.494872	1	487	213.143	155.369
PF3D7_0408900	2	1	1	13	15	8	6	217	217	188	148	148	148	148	1	15	6.57143	5.31459	148	217	173.429	30.696
PF3D7_0410000	4	1	1	1	1	1	4	764	1335	5	849	924	884	764	1	4	1.85714	1.35526	5	1335	789.286	367.398
PF3D7_0410400	2	8	3	5	2	1	2	643	340	340	340	643	643	340	1	8	3.28571	2.24972	340	643	469.857	149.946
PF3D7_0410600	1	2	2	4	1	1	1	1765	448	807	448	637	448	1890	1	4	1.71429	1.03016	448	1890	920.429	587.505
PF3D7_0410700	2	1	1	1	2	2	1	668	873	627	623	627	1138	525	1	2	1.42857	0.494872	525	1138	725.857	194.69
PF3D7_0411000	2	1	1	1	1	1	1	2405	2384	2387	2383	2387	2176	2310	1	2	1.14286	0.349927	2176	2405	2347.43	75.4394
PF3D7_0411200	1	1	3	5	5	1	1	201	201	135	137	137	135	35	1	5	2.42857	1.76126	35	201	140.143	51.4571
PF3D7_0411300	1	1	1	5	3	1	1	250	177	307	177	177	307	515	1	5	1.85714	1.45686	177	515	272.857	112.791
PF3D7_0411400	2	1	2	2	2	1	2	466	229	466	471	323	229	441	1	2	1.71429	0.451754	229	471	375	103.834
PF3D7_0411800	5	8	1	4	6	3	2	464	464	91	464	582	464	464	1	8	4.14286	2.2315	91	582	427.571	143.31
PF3D7_0411900	2	1	1	2	2	1	1	664	298	191	454	249	454	300	1	2	1.42857	0.494872	191	664	372.857	149.884
PF3D7_0412100	1	2	1	4	9	2	3	352	258	139	258	258	258	258	1	9	3.14286	2.58725	139	352	254.429	57.206
PF3D7_0412300	1	1	1	1	3	4	4	330	352	376	352	352	352	352	1	4	2.14286	1.35526	330	376	352.286	12.3023
PF3D7_0412700	5	6	7	2	1	2	2	1018	1018	1018	1020	847	1010	1018	1	7	3.57143	2.19461	847	1020	992.714	59.562
PF3D7_0412900	4	5	10	4	1	1	6	1020	1018	1018	1018	889	896	1018	1	10	4.42857	2.87139	889	1020	982.429	56.9106
PF3D7_0413500	1	1	1	3	7	8	4	184	172	83	172	172	182	172	1	8	3.57143	2.71804	83	184	162.429	32.7844
PF3D7_0413600	3	1	3	3	4	3	2	57	54	57	57	57	57	59	1	4	2.71429	0.880631	54	59	56.8571	1.35526
PF3D7_0414600	4	2	1	2	9	13	5	297	297	261	297	297	297	297	1	13	5.14286	4.0507	261	297	291.857	12.5974
PF3D7_0414700	2	1	1	2	5	2	1	660	100	2312	651	368	662	792	1	5	2	1.30931	100	2312	792.143	657.185
PF3D7_0414800	5	1	1	1	1	3	4	905	753	905	975	171	905	921	1	5	2.28571	1.57791	171	975	790.714	260.655
PF3D7_0415100	2	1	1	5	11	3	3	2459	2459	2459	508	508	508	508	1	11	3.71429	3.2388	508	2459	1344.14	965.495
PF3D7_0415200	1	1	1	5	11	1	1	203	1671	572	572	572	572	2028	1	11	3	3.54562	203	2028	884.286	630.333
PF3D7_0415300	1	2	1	1	1	1	1	1572	1672	408	2496	1642	1653	1642	1	2	1.14286	0.349927	408	2496	1583.57	564.939
PF3D7_0415500	1	1	2	1	4	1	1	473	442	413	400	335	447	643	1	4	1.57143	1.04978	335	643	450.429	88.5952
PF3D7_0416000	1	1	2	2	3	2	2	1028	1072	1121	1134	1121	1169	1177	1	3	1.85714	0.638877	1028	1177	1117.43	48.6529
PF3D7_0416100	1	1	1	1	6	2	2	486	1443	63	1796	361	125	559	1	6	2	1.69031	63	1796	690.429	617.555
PF3D7_0416300	1	2	1	2	2	1	1	343	1859	343	343	343	436	339	1	2	1.42857	0.494872	339	1859	572.286	526.297
PF3D7_0416500	4	1	4	2	6	3	1	187	141	187	187	187	187	143	1	6	3	1.69031	141	187	174.143	20.336
PF3D7_0416600	2	1	1	3	7	2	1	176	181	156	179	156	179	1615	1	7	2.42857	1.98977	156	1615	377.429	505.336
PF3D7_0416900	2	6	4	3	3	1	1	847	850	850	850	850	118	581	1	6	2.85714	1.6413	118	850	706.571	257.513
PF3D7_0417000	1	1	1	1	1	1	1	336	1469	1484	1469	1189	1959	392	1	1	1	0	336	1959	1185.43	560.542
PF3D7_0417700	6	1	1	2	5	4	1	412	423	422	423	412	412	412	1	6	2.85714	1.95876	412	423	416.571	5.28764
PF3D7_0417800	3	1	2	3	7	4	2	275	300	413	275	275	275	257	1	7	3.14286	1.80702	257	413	295.714	49.2652
PF3D7_0418300	1	1	1	1	2	1	1	877	1963	1963	391	612	313	1642	1	2	1.14286	0.349927	313	1963	1108.71	675.351
PF3D7_0418600	2	1	1	1	1	3	9	423	353	769	672	758	423	433	1	9	2.57143	2.71804	353	769	547.286	165.103
PF3D7_0418700	2	3	4	1	4	1	1	213	213	213	217	213	484	224	1	4	2.28571	1.27775	213	484	253.857	94.031
PF3D7_0419400	1	1	2	2	11	20	8	503	387	387	364	387	387	387	1	20	6.42857	6.60859	364	503	400.286	42.6772
PF3D7_0419500	1	1	1	4	2	1	1	41	1468	1383	1389	1383	173	1389	1	4	1.57143	1.04978	41	1468	1032.29	586.924
PF3D7_0419700	6	2	1	1	14	14	11	506	424	495	584	506	506	506	1	14	7	5.50325	424	584	503.857	42.9233
PF3D7_0420300	6	2	2	2	1	3	5	1711	2062	1994	2078	2321	1711	1711	1	6	3	1.69031	1711	2321	1941.14	220.168
PF3D7_0420500	1	1	1	1	6	4	2	193	196	206	196	196	206	196	1	6	2.28571	1.82946	193	206	198.429	4.89481
PF3D7_0420600	1	1	1	1	1	1	3	917	1200	376	380	651	199	380	1	3	1.28571	0.699854	199	1200	586.143	331.56
PF3D7_0422100	2	1	8	14	25	4	3	268	328	268	268	268	268	287	1	25	8.14286	8.02547	268	328	279.286	20.9401
PF3D7_0422200	2	1	2	2	2	2	1	1246	1291	1391	1415	949	1468	949	1	2	1.71429	0.451754	949	1468	1244.14	199.029
PF3D7_0422300	5	1	2	9	6	7	4	507	1325	823	507	576	507	576	1	9	4.85714	2.58725	507	1325	688.714	279.633
PF3D7_0422500	3	1	2	2	5	3	1	622	625	1814	622	622	541	625	1	5	2.42857	1.29363	541	1814	781.571	422.442
PF3D7_0422600	6	3	3	4	2	1	4	2438	2438	2438	2438	166	147	2438	1	6	3.28571	1.48461	147	2438	1786.14	1030.69
PF3D7_0422700	3	3	2	2	4	2	1	856	877	856	877	877	856	840	1	4	2.42857	0.903508	840	877	862.714	13.4346
PF3D7_0423000	1	1	1	1	1	1	2	524	461	502	463	502	502	516	1	2	1.14286	0.349927	461	524	495.714	22.695
PF3D7_0423100	1	2	3	3	6	2	2	97	179	179	91	106	179	179	1	6	2.71429	1.48461	91	179	144.286	40.2872
PF3D7_0423200	1	1	2	3	3	2	2	91	162	63	64	65	93	64	1	3	2	0.755929	63	162	86	33.3552
PF3D7_0423400	5	1	1	1	5	6	6	326	1936	209	264	326	326	326	1	6	3.57143	2.25877	209	1936	530.429	575.338
PF3D7_0423800	2	1	1	2	2	6	6	486	904	413	372	372	372	372	1	6	2.85714	2.03038	372	904	470.143	181.374
PF3D7_0423900	2	1	1	1	1	1	2	14	487	687	720	135	14	14	1	2	1.28571	0.451754	14	720	295.857	300.863
PF3D7_0424100	15	9	1	1	5	21	17	380	380	380	380	380	380	380	1	21	9.85714	7.39553	380	380	380	0
PF3D7_0424500	6	13	2	1	1	4	6	1739	1739	1767	1923	1923	1739	1739	1	13	4.71429	3.91752	1739	1923	1795.57	81.1469
PF3D7_0424700	4	11	9	6	1	1	3	477	477	472	477	1724	1980	472	1	11	5	3.58569	472	1980	868.429	625.82
PF3D7_0425100	4	3	2	1	1	1	5	188	188	213	119	241	137	258	1	5	2.42857	1.4983	119	258	192	47.1835
PF3D7_0425800	1	3	5	1	1	2	4	650	592	592	629	592	592	592	1	5	2.42857	1.4983	592	650	605.571	22.1802
PF3D7_0425900	1	1	8	2	2	1	1	1000	204	204	204	327	322	327	1	8	2.28571	2.37332	204	1000	369.714	263.376
PF3D7_0501500	23	4	1	3	15	30	14	292	242	231	292	285	285	242	1	30	12.8571	10.1338	231	292	267	25.1964
PF3D7_0501600	9	1	1	1	9	12	11	260	256	226	181	260	260	260	1	12	6.28571	4.68171	181	260	243.286	27.9219
PF3D7_0501900	2	2	1	3	5	1	3	164	153	164	164	164	164	164	1	5	2.42857	1.29363	153	164	162.429	3.8492
PF3D7_0502000	2	1	2	2	3	2	1	436	440	362	367	367	440	440	1	3	1.85714	0.638877	362	440	407.429	36.5117
PF3D7_0502100	2	3	3	3	7	3	1	491	491	491	491	491	491	429	1	7	3.14286	1.72615	429	491	482.143	21.6955
PF3D7_0502200	1	1	1	1	1	2	2	116	662	741	251	688	116	168	1	2	1.28571	0.451754	116	741	391.714	268.521
PF3D7_0502900	1	3	1	2	8	3	1	313	313	313	313	313	313	313	1	8	2.71429	2.31234	313	313	313	0
PF3D7_0503000	2	1	1	1	2	1	2	45	512	0	1888	0	129	392	1	2	1.42857	0.494872	0	1888	423.714	625.903
PF3D7_0503100	2	3	1	11	13	6	3	270	196	98	196	196	196	196	1	13	5.57143	4.33778	98	270	192.571	46.2875
PF3D7_0503300	5	3	5	5	7	1	2	1200	1200	1200	1150	1200	934	1150	1	7	4	1.92725	934	1200	1147.71	89.936
PF3D7_0503500	2	1	1	1	1	3	1	850	362	527	850	531	750	532	1	3	1.42857	0.728431	362	850	628.857	174.45
PF3D7_0503600	14	2	1	1	3	6	21	438	242	242	122	531	438	438	1	21	6.85714	7.15998	122	531	350.143	136.959
PF3D7_0504100	1	1	1	1	1	1	3	90	92	92	702	3	928	928	1	3	1.28571	0.699854	3	928	405	394.975
PF3D7_0504200	2	2	1	1	3	3	1	768	768	768	463	359	359	402	1	3	1.85714	0.832993	359	768	555.286	187.011
PF3D7_0504400	1	1	1	1	1	1	1	934	945	945	736	967	967	973	1	1	1	0	736	973	923.857	77.8505
PF3D7_0504500	1	3	1	4	3	9	7	260	98	113	98	98	98	98	1	9	4	2.77746	98	260	123.286	56.0528
PF3D7_0504800	1	1	1	1	3	1	2	1022	903	867	814	913	740	88	1	3	1.42857	0.728431	88	1022	763.857	287.538
PF3D7_0505100	2	2	2	2	2	2	1	1456	1456	1256	1456	1456	668	737	1	2	1.85714	0.349927	668	1456	1212.14	329.857
PF3D7_0505600	1	1	3	2	2	1	1	270	1167	42	212	696	685	685	1	3	1.57143	0.728431	42	1167	536.714	356.156
PF3D7_0505900	2	1	3	6	6	5	2	248	112	248	248	248	248	227	1	6	3.57143	1.91663	112	248	225.571	46.9281
PF3D7_0507000	1	2	2	3	5	3	1	229	229	227	227	229	229	227	1	5	2.42857	1.29363	227	229	228.143	0.989743
PF3D7_0507400	6	1	1	1	1	5	9	20	338	785	23	5	20	23	1	9	3.42857	3.01696	5	785	173.429	273.028
PF3D7_0507500	3	1	1	1	5	7	7	627	520	637	620	627	627	627	1	7	3.57143	2.55551	520	637	612.143	37.8962
PF3D7_0507800	1	1	1	3	4	2	2	1170	2044	1168	1119	918	1584	1168	1	4	2	1.06904	918	2044	1310.14	351.305
PF3D7_0508000	2	2	1	2	5	6	2	334	717	331	674	674	717	674	1	6	2.85714	1.72615	331	717	588.714	163.021
PF3D7_0508200	1	1	1	2	1	2	5	426	895	816	922	34	436	922	1	5	1.85714	1.35526	34	922	635.857	318.384
PF3D7_0508300	1	1	3	7	9	3	2	1412	1341	636	533	636	1341	1341	1	9	3.71429	2.86428	533	1412	1034.29	376.723
PF3D7_0508700	1	1	1	1	1	2	2	415	380	218	218	446	415	218	1	2	1.28571	0.451754	218	446	330	98.5886
PF3D7_0509000	1	1	1	3	7	2	3	24	278	137	152	152	152	152	1	7	2.57143	1.98977	24	278	149.571	68.0795
PF3D7_0509300	1	2	3	2	1	2	1	474	512	186	72	291	512	186	1	3	1.71429	0.699854	72	512	319	167.201
PF3D7_0509600	2	3	3	5	7	2	1	163	0	211	452	211	440	211	1	7	3.28571	1.90595	0	452	241.143	146.866
PF3D7_0509800	4	2	5	1	2	3	1	753	764	764	968	764	764	764	1	5	2.57143	1.39971	753	968	791.571	72.1266
PF3D7_0510000	1	1	1	1	2	1	2	628	401	401	512	192	628	401	1	2	1.28571	0.451754	192	628	451.857	141.903
PF3D7_0510200	1	2	7	3	3	3	1	2409	241	241	269	1835	2409	2409	1	7	2.85714	1.88442	241	2409	1401.86	1014.83
PF3D7_0510400	2	6	5	7	4	1	2	369	366	366	366	292	1522	366	1	7	3.85714	2.09956	292	1522	521	409.468
PF3D7_0510500	2	1	2	3	3	1	1	1448	181	306	357	279	788	115	1	3	1.85714	0.832993	115	1448	496.286	437.275
PF3D7_0511000	1	1	2	3	5	3	1	84	198	249	249	275	249	231	1	5	2.28571	1.38505	84	275	219.286	59.3361
PF3D7_0511200	4	1	2	12	42	16	7	370	422	367	367	367	367	367	1	42	12	13.2342	367	422	375.286	19.0991
PF3D7_0511500	3	1	1	2	3	3	2	1306	1703	2036	1658	1659	1514	1703	1	3	2.14286	0.832993	1306	2036	1654.14	204.056
PF3D7_0511600	4	1	1	1	4	8	11	330	77	922	284	330	277	330	1	11	4.28571	3.61403	77	922	364.286	242.36
PF3D7_0511900	1	1	1	2	2	1	1	1339	201	494	311	201	1362	1312	1	2	1.28571	0.451754	201	1362	745.714	520.747
PF3D7_0512000	1	1	2	3	2	1	1	107	131	153	137	153	147	131	1	3	1.57143	0.728431	107	153	137	15.0428
PF3D7_0512500	1	1	1	5	3	1	1	220	1033	235	1084	1081	98	300	1	5	1.85714	1.45686	98	1084	578.714	425.871
PF3D7_0512800	1	1	1	1	2	1	1	345	401	401	485	488	588	406	1	2	1.14286	0.349927	345	588	444.857	74.9198
PF3D7_0512900	3	1	2	4	6	1	2	50	24	24	24	24	24	38	1	6	2.71429	1.66599	24	50	29.7143	9.58741
PF3D7_0514200	1	1	2	3	2	1	1	125	92	81	78	97	1145	1143	1	3	1.57143	0.728431	78	1145	394.429	474.281
PF3D7_0514300	1	2	2	2	3	1	1	103	51	21	57	65	18	66	1	3	1.71429	0.699854	18	103	54.4286	26.9065
PF3D7_0514600	1	3	4	6	2	1	3	353	484	484	353	341	187	353	1	6	2.85714	1.6413	187	484	365	93.3611
PF3D7_0515100	1	1	2	1	3	1	1	258	254	249	232	249	249	236	1	3	1.42857	0.728431	232	258	246.714	8.68026
PF3D7_0515800	2	1	3	7	10	3	1	595	593	593	593	593	593	359	1	10	3.85714	3.13636	359	595	559.857	82.0025
PF3D7_0515900	1	1	1	1	2	1	1	1014	578	1083	314	2136	438	315	1	2	1.14286	0.349927	314	2136	839.714	603.737
PF3D7_0516000	2	1	1	1	2	2	2	1211	1326	1473	1107	31	48	1107	1	2	1.57143	0.494872	31	1473	900.429	557.198
PF3D7_0516300	1	1	3	1	2	1	1	1492	2108	852	1150	905	1580	2038	1	3	1.42857	0.728431	852	2108	1446.43	469.333
PF3D7_0516600	1	1	2	6	5	2	1	396	972	1256	1256	1299	1236	1108	1	6	2.57143	1.91663	396	1299	1074.71	296.252
PF3D7_0517100	1	1	1	5	5	3	1	333	330	409	333	333	333	411	1	5	2.42857	1.76126	330	411	354.571	35.0748
PF3D7_0517600	1	1	1	1	1	2	2	192	276	299	254	256	192	388	1	2	1.28571	0.451754	192	388	265.286	62.4104
PF3D7_0518000	1	1	2	1	1	1	2	271	236	193	281	258	256	281	1	2	1.28571	0.451754	193	281	253.714	28.8133
PF3D7_0518200	6	1	3	2	13	3	4	183	189	183	216	183	183	183	1	13	4.57143	3.7362	183	216	188.571	11.3874
PF3D7_0518500	1	3	3	1	12	2	3	146	146	146	146	146	146	146	1	12	3.57143	3.53986	146	146	146	0
PF3D7_0518600	1	2	1	1	1	1	1	560	764	1317	1800	1855	606	664	1	2	1.14286	0.349927	560	1855	1080.86	526.874
PF3D7_0518700	1	1	2	2	1	1	1	629	1575	1571	1445	709	420	466	1	2	1.28571	0.451754	420	1575	973.571	491.888
PF3D7_0519000	1	1	1	2	2	2	1	377	834	913	386	386	386	386	1	2	1.42857	0.494872	377	913	524	222.07
PF3D7_0519100	1	1	1	1	2	1	1	305	360	237	602	313	305	462	1	2	1.14286	0.349927	237	602	369.143	114.499
PF3D7_0519200	1	1	1	2	4	2	2	229	283	214	318	338	208	318	1	4	1.85714	0.989743	208	338	272.571	50.7314
PF3D7_0519500	2	2	2	2	7	1	1	1206	1209	1232	1232	1209	1209	1026	1	7	2.42857	1.91663	1026	1232	1189	67.3541
PF3D7_0519800	2	4	2	3	5	2	1	1649	1428	1414	1414	1428	1414	186	1	5	2.71429	1.27775	186	1649	1276.14	452.07
PF3D7_0519900	1	1	1	7	5	2	1	1290	243	521	525	525	525	525	1	7	2.57143	2.25877	243	1290	593.429	300.473
PF3D7_0520100	5	2	6	5	15	3	1	656	834	656	656	656	656	996	1	15	5.28571	4.29998	656	996	730	124.758
PF3D7_0520200	1	1	4	3	5	2	1	523	606	517	517	551	551	115	1	5	2.42857	1.4983	115	606	482.857	152.93
PF3D7_0520300	1	1	1	2	3	1	2	267	539	202	267	249	457	249	1	3	1.57143	0.728431	202	539	318.571	117.315
PF3D7_0520400	2	1	2	10	4	1	3	293	591	614	614	614	365	614	1	10	3.28571	2.91373	293	614	529.286	128.361
PF3D7_0520700	2	2	2	5	6	1	2	215	251	178	210	210	133	265	1	6	2.85714	1.72615	133	265	208.857	40.8392
PF3D7_0521200	5	3	2	1	2	2	1	1300	31	141	143	31	141	942	1	5	2.28571	1.27775	31	1300	389.857	474.429
PF3D7_0521300	1	2	2	4	2	2	1	755	956	386	828	728	651	346	1	4	2	0.92582	346	956	664.286	208.091
PF3D7_0521400	1	1	3	4	4	2	3	168	168	168	168	168	168	168	1	4	2.57143	1.17803	168	168	168	0
PF3D7_0521600	1	2	3	1	2	1	2	1447	1207	1504	305	1923	416	1255	1	3	1.71429	0.699854	305	1923	1151	544.859
PF3D7_0522100	14	2	3	1	7	21	7	778	778	778	656	778	778	778	1	21	7.85714	6.72795	656	778	760.571	42.6911
PF3D7_0522200	2	2	5	8	11	4	1	165	224	165	165	165	165	822	1	11	4.71429	3.36852	165	822	267.286	227.374
PF3D7_0522300	1	1	2	2	3	1	2	330	340	351	360	428	282	1527	1	3	1.71429	0.699854	282	1527	516.857	414.341
PF3D7_0522400	1	4	1	1	4	6	2	1639	1172	1174	1262	1169	1172	1172	1	6	2.71429	1.82946	1169	1639	1251.43	161.263
PF3D7_0522700	1	1	1	8	11	2	4	313	115	321	313	313	193	313	1	11	4	3.70328	115	321	268.714	75.5356
PF3D7_0522800	1	2	2	5	3	2	3	200	443	374	200	268	200	443	1	5	2.57143	1.17803	200	443	304	105.075
PF3D7_0522900	2	2	2	1	1	3	1	2175	2175	1112	2147	2290	2185	2290	1	3	1.71429	0.699854	1112	2290	2053.43	388.007
PF3D7_0523100	1	1	1	4	7	5	2	134	229	129	319	319	319	231	1	7	3	2.20389	129	319	240	77.9029
PF3D7_0523200	3	3	2	2	3	2	1	599	331	380	331	599	331	634	1	3	2.28571	0.699854	331	634	457.857	133.742
PF3D7_0523300	2	2	1	2	4	5	3	267	191	140	118	265	267	267	1	5	2.71429	1.27775	118	267	216.429	61.1879
PF3D7_0523400	2	1	1	1	3	2	2	477	2089	477	2400	477	477	462	1	3	1.71429	0.699854	462	2400	979.857	804.154
PF3D7_0523700	1	1	1	1	3	1	1	624	624	557	530	596	557	589	1	3	1.28571	0.699854	530	624	582.429	33.2216
PF3D7_0523800	1	2	1	1	2	1	3	1803	1584	1803	1612	1631	1571	1584	1	3	1.57143	0.728431	1571	1803	1655.43	95.1463
PF3D7_0524100	1	3	6	3	9	3	3	1123	371	383	383	383	383	383	1	9	4	2.44949	371	1123	487	259.679
PF3D7_0524300	1	1	1	2	2	1	2	488	104	56	104	638	457	104	1	2	1.42857	0.494872	56	638	278.714	222.277
PF3D7_0524400	2	2	3	3	2	1	2	764	786	824	795	795	453	795	1	3	2.14286	0.638877	453	824	744.571	120.146
PF3D7_0524600	1	1	1	6	9	5	2	483	415	415	415	415	415	420	1	9	3.57143	2.92072	415	483	425.429	23.5667
PF3D7_0524700	2	1	6	3	6	1	2	392	347	465	398	465	165	465	1	6	3	2	165	465	385.286	99.4711
PF3D7_0524800	1	1	1	1	3	2	1	287	284	284	276	316	284	194	1	3	1.42857	0.728431	194	316	275	35.1121
PF3D7_0524900	1	1	2	2	1	1	1	934	677	651	539	2482	2499	930	1	2	1.28571	0.451754	539	2499	1244.57	799.332
PF3D7_0525200	2	1	1	1	3	3	1	440	450	418	405	396	440	562	1	3	1.71429	0.880631	396	562	444.429	51.3972
PF3D7_0525500	1	5	1	2	2	1	1	276	418	373	345	276	276	216	1	5	1.85714	1.35526	216	418	311.429	64.5287
PF3D7_0525600	3	7	1	4	4	4	5	1819	1951	241	324	329	1886	1951	1	7	4	1.69031	241	1951	1214.43	795.164
PF3D7_0526000	1	1	2	1	1	1	1	691	417	696	643	631	643	652	1	2	1.14286	0.349927	417	696	624.714	87.8907
PF3D7_0526100	1	1	2	4	3	1	1	735	525	387	533	416	703	617	1	4	1.85714	1.12486	387	735	559.429	123.601
PF3D7_0526200	1	1	1	1	2	2	1	483	803	736	736	402	879	569	1	2	1.28571	0.451754	402	879	658.286	163.058
PF3D7_0526300	1	1	3	1	2	2	4	778	497	871	646	871	789	789	1	4	2	1.06904	497	871	748.714	124.167
PF3D7_0526400	2	2	1	1	5	1	2	660	663	663	663	660	1033	664	1	5	2	1.30931	660	1033	715.143	129.773
PF3D7_0526600	1	1	1	2	2	2	1	1095	2486	2423	1037	1037	1037	2320	1	2	1.42857	0.494872	1037	2486	1633.57	673.877
PF3D7_0526800	3	3	4	7	3	1	2	575	575	516	518	881	342	414	1	7	3.28571	1.74964	342	881	545.857	157.947
PF3D7_0527200	2	1	1	1	4	2	1	573	485	201	217	401	539	247	1	4	1.71429	1.03016	201	573	380.429	146.528
PF3D7_0527300	1	1	1	2	6	3	2	369	305	144	550	550	550	423	1	6	2.28571	1.66599	144	550	413	142.612
PF3D7_0528100	2	2	1	2	2	1	2	671	674	521	1033	686	486	671	1	2	1.71429	0.451754	486	1033	677.429	163.757
PF3D7_0528400	2	1	1	1	2	4	3	1941	2022	547	883	1131	1120	1177	1	4	2	1.06904	547	2022	1260.14	498.287
PF3D7_0528700	3	1	1	2	1	1	3	590	596	569	554	552	554	590	1	3	1.71429	0.880631	552	596	572.143	18.0509
PF3D7_0528800	2	2	3	2	1	1	6	667	667	497	603	329	338	667	1	6	2.42857	1.59079	329	667	538.286	141.173
PF3D7_0529300	2	1	1	2	4	3	1	371	755	588	369	371	471	856	1	4	2	1.06904	369	856	540.143	184.974
PF3D7_0529700	1	1	5	2	4	2	2	235	235	654	649	638	653	643	1	5	2.42857	1.39971	235	654	529.571	186.374
PF3D7_0529900	5	2	2	4	4	2	1	1223	1376	201	1223	1223	102	169	1	5	2.85714	1.35526	102	1376	788.143	549.252
PF3D7_0530200	2	1	1	1	3	1	2	1291	1822	488	211	1001	503	825	1	3	1.57143	0.728431	211	1822	877.286	509.517
PF3D7_0530300	3	1	1	2	5	3	5	1146	1146	1889	1146	1572	1146	1146	1	5	2.85714	1.55183	1146	1889	1313	277.309
PF3D7_0530400	1	2	4	7	3	2	1	174	262	262	262	262	262	196	1	7	2.85714	1.95876	174	262	240	35.2785
PF3D7_0530700	2	3	5	3	4	1	1	380	380	380	380	380	195	379	1	5	2.71429	1.38505	195	380	353.429	64.6791
PF3D7_0530750	1	3	1	4	6	1	1	30	30	50	479	479	10	91	1	6	2.42857	1.84059	10	479	167	198.689
PF3D7_0531000	1	3	1	1	2	2	2	609	587	693	681	681	587	587	1	3	1.71429	0.699854	587	693	632.143	46.4863
PF3D7_0531400	1	3	3	1	1	1	1	49	343	338	308	7	124	334	1	3	1.57143	0.903508	7	343	214.714	138.06
PF3D7_0532400	1	12	30	16	7	2	1	839	362	362	362	362	551	845	1	30	9.85714	9.81877	362	845	526.143	209.741
PF3D7_0532500	1	1	1	3	2	2	1	9	304	313	9	66	61	1682	1	3	1.57143	0.728431	9	1682	349.143	557.346
PF3D7_0532600	1	1	4	6	4	1	1	93	9	100	9	100	9	100	1	6	2.57143	1.91663	9	100	60	44.2267
PF3D7_0600400	3	3	3	1	1	1	2	512	592	546	459	605	516	516	1	3	2	0.92582	459	605	535.143	46.7468
PF3D7_0601500	1	1	6	5	4	3	1	264	307	307	307	307	321	264	1	6	3	1.92725	264	321	296.714	21.2247
PF3D7_0602000	1	2	1	5	2	2	1	585	585	527	475	475	475	467	1	5	2	1.30931	467	585	512.714	49.2971
PF3D7_0602100	1	1	2	5	4	2	1	918	914	717	622	717	622	1735	1	5	2.28571	1.48461	622	1735	892.143	362.306
PF3D7_0602200	2	4	1	7	4	1	1	414	328	488	328	328	762	762	1	7	2.85714	2.09956	328	762	487.143	182.218
PF3D7_0602500	1	1	1	4	9	1	1	466	542	523	466	440	623	517	1	9	2.57143	2.8212	440	623	511	57.0413
PF3D7_0602600	1	1	3	2	6	1	1	490	551	700	644	626	110	455	1	6	2.14286	1.72615	110	700	510.857	182.292
PF3D7_0602800	1	1	1	1	1	1	1	911	607	346	482	348	333	241	1	1	1	0	241	911	466.857	212.063
PF3D7_0602900	1	1	1	2	3	1	1	688	704	370	688	688	634	826	1	3	1.42857	0.728431	370	826	656.857	129.035
PF3D7_0603600	2	3	2	3	2	1	2	540	537	540	540	239	450	540	1	3	2.14286	0.638877	239	540	483.714	104.563
PF3D7_0603700	2	1	1	4	5	2	1	762	778	905	762	762	762	381	1	5	2.28571	1.48461	381	905	730.286	150.63
PF3D7_0604100	1	1	1	1	1	2	2	509	1416	1158	1022	244	1672	1641	1	2	1.28571	0.451754	244	1672	1094.57	508.637
PF3D7_0604200	3	2	1	6	6	3	1	236	304	2475	304	304	2436	2458	1	6	3.14286	1.95876	236	2475	1216.71	1073.82
PF3D7_0604300	1	2	3	1	3	1	1	443	342	198	437	198	491	401	1	3	1.71429	0.880631	198	491	358.571	109.843
PF3D7_0604500	3	1	1	1	2	1	3	662	1908	2237	2241	2332	2371	662	1	3	1.71429	0.880631	662	2371	1773.29	716.267
PF3D7_0604800	2	2	2	2	3	2	1	585	585	621	585	585	585	446	1	3	2	0.534522	446	621	570.286	52.2377
PF3D7_0604900	1	1	1	1	3	1	3	1913	1913	146	125	146	2053	125	1	3	1.57143	0.903508	125	2053	917.286	903.797
PF3D7_0605300	2	1	3	3	3	2	2	141	578	578	554	578	578	616	1	3	2.28571	0.699854	141	616	517.571	154.655
PF3D7_0605800	2	2	1	3	3	1	2	334	2065	1605	332	328	324	292	1	3	2	0.755929	292	2065	754.286	694.594
PF3D7_0605900	5	2	2	1	3	1	2	733	733	733	2340	733	1296	680	1	5	2.28571	1.27775	680	2340	1035.43	568.455
PF3D7_0606500	3	4	3	5	2	1	2	881	544	881	544	449	424	679	1	5	2.85714	1.2454	424	881	628.857	176.628
PF3D7_0606700	1	2	3	4	3	3	1	1428	660	660	1438	1434	1267	1754	1	4	2.42857	1.04978	660	1754	1234.43	387.241
PF3D7_0606900	1	1	3	5	10	4	3	501	296	593	268	268	268	1061	1	10	3.85714	2.84999	268	1061	465	271.999
PF3D7_0607500	1	1	2	2	1	1	1	1065	973	594	973	973	973	1000	1	2	1.28571	0.451754	594	1065	935.857	143.017
PF3D7_0607600	1	1	1	1	2	2	3	653	293	719	293	477	624	655	1	3	1.57143	0.728431	293	719	530.571	164.948
PF3D7_0607800	1	1	1	1	2	1	1	139	563	565	117	280	147	123	1	2	1.14286	0.349927	117	565	276.286	188.984
PF3D7_0608300	1	1	2	1	2	1	2	118	208	186	127	195	1058	186	1	2	1.42857	0.494872	118	1058	296.857	312.371
PF3D7_0609000	4	6	4	5	8	3	1	1137	1136	1147	968	1147	1147	1164	1	8	4.42857	2.06032	968	1164	1120.86	62.9817
PF3D7_0609800	1	1	2	1	1	3	1	1327	1159	788	502	447	1561	970	1	3	1.42857	0.728431	447	1561	964.857	385.068
PF3D7_0609900	3	1	2	1	2	7	3	1259	1327	1317	1317	1314	1259	1314	1	7	2.71429	1.90595	1259	1327	1301	26.8701
PF3D7_0610000	2	2	2	1	5	3	2	609	541	583	742	609	609	676	1	5	2.42857	1.17803	541	742	624.143	60.7957
PF3D7_0610500	2	2	2	2	2	2	1	109	391	109	58	109	1668	58	1	2	1.85714	0.349927	58	1668	357.429	545.526
PF3D7_0610900	1	1	1	2	1	1	1	438	537	272	272	171	272	229	1	2	1.14286	0.349927	171	537	313	118.36
PF3D7_0611000	2	1	1	1	3	3	1	359	356	379	274	356	356	312	1	3	1.71429	0.880631	274	379	341.714	33.3154
PF3D7_0611100	2	1	2	10	15	5	5	562	497	562	575	562	562	562	1	15	5.71429	4.71212	497	575	554.571	23.9276
PF3D7_0611300	1	1	3	1	3	1	1	482	541	307	541	526	543	626	1	3	1.57143	0.903508	307	626	509.429	91.5842
PF3D7_0611400	2	1	2	1	2	1	1	707	565	714	303	118	384	368	1	2	1.42857	0.494872	118	714	451.286	204.196
PF3D7_0611900	2	1	4	6	5	3	1	996	984	1226	1041	1142	1041	2179	1	6	3.14286	1.80702	984	2179	1229.86	395.524
PF3D7_0612000	2	1	2	6	4	5	3	115	115	115	115	115	115	82	1	6	3.28571	1.66599	82	115	110.286	11.5476
PF3D7_0612300	3	2	1	2	5	3	6	384	384	418	342	384	331	384	1	6	3.14286	1.6413	331	418	375.286	27.2487
PF3D7_0612500	1	1	1	1	2	1	1	482	435	452	389	438	490	405	1	2	1.14286	0.349927	389	490	441.571	34.3214
PF3D7_0612700	4	1	1	1	4	8	5	286	233	290	227	284	294	294	1	8	3.42857	2.44114	227	294	272.571	27.1917
PF3D7_0612900	1	2	3	3	2	2	1	367	411	424	411	411	354	427	1	3	2	0.755929	354	427	400.714	26.3748
PF3D7_0613000	2	1	1	10	9	4	2	164	177	27	169	169	157	156	1	10	4.14286	3.52252	27	177	145.571	48.8784
PF3D7_0613100	2	1	1	2	2	2	4	375	1335	1446	280	280	375	280	1	4	2	0.92582	280	1446	624.429	487.005
PF3D7_0613300	4	2	1	1	4	9	8	472	610	543	602	610	610	610	1	9	4.14286	2.9966	472	610	579.571	49.448
PF3D7_0613500	1	2	1	1	2	1	2	710	844	311	208	314	866	658	1	2	1.42857	0.494872	208	866	558.714	254.335
PF3D7_0613600	12	2	1	1	4	5	10	143	143	506	143	287	143	143	1	12	5	4.0708	143	506	215.429	128.61
PF3D7_0613700	1	2	4	8	7	8	2	351	351	351	351	351	1601	2160	1	8	4.57143	2.8212	351	2160	788	706.925
PF3D7_0613900	28	4	4	1	9	21	36	117	117	117	163	117	117	117	1	36	14.7143	12.6459	117	163	123.571	16.0966
PF3D7_0614000	3	2	1	3	3	3	3	350	277	237	277	190	246	277	1	3	2.57143	0.728431	190	350	264.857	45.398
PF3D7_0614400	1	2	7	3	3	2	2	2396	1789	1400	1403	229	1981	974	1	7	2.85714	1.80702	229	2396	1453.14	656.164
PF3D7_0614800	2	1	1	4	3	3	1	524	435	99	537	537	85	125	1	4	2.14286	1.12486	85	537	334.571	203.408
PF3D7_0614900	1	1	1	1	3	4	3	430	159	438	876	94	94	159	1	4	2	1.19523	94	876	321.429	264.343
PF3D7_0615000	1	2	2	1	4	1	2	189	338	584	336	336	441	336	1	4	1.85714	0.989743	189	584	365.714	112.098
PF3D7_0615600	1	1	1	2	2	2	1	7	230	175	242	179	242	183	1	2	1.42857	0.494872	7	242	179.714	75.7358
PF3D7_0616000	1	2	2	3	5	1	1	763	818	804	763	763	816	804	1	5	2.14286	1.35526	763	818	790.143	24.0204
PF3D7_0616700	1	2	1	1	1	1	1	986	1438	634	216	662	220	1516	1	2	1.14286	0.349927	216	1516	810.286	489.55
PF3D7_0617400	2	4	5	1	1	1	1	900	900	900	862	1033	900	860	1	5	2.14286	1.55183	860	1033	907.857	53.8528
PF3D7_0618000	5	2	1	1	4	14	8	318	213	296	1655	318	318	318	1	14	5	4.34248	213	1655	490.857	476.583
PF3D7_0618200	3	4	4	5	5	3	1	451	510	451	451	451	419	201	1	5	3.57143	1.29363	201	510	419.143	92.5055
PF3D7_0618700	1	1	1	1	1	1	1	181	349	340	247	385	340	405	1	1	1	0	181	405	321	73.4205
PF3D7_0619000	1	1	1	2	2	1	1	5	246	111	111	5	21	28	1	2	1.28571	0.451754	5	246	75.2857	81.729
PF3D7_0619200	2	2	1	2	4	4	1	219	219	714	219	227	227	299	1	4	2.28571	1.16058	219	714	303.429	169.729
PF3D7_0619500	1	2	4	7	12	2	2	44	147	147	147	147	147	147	1	12	4.28571	3.65335	44	147	132.286	36.0425
PF3D7_0619600	1	1	1	1	2	1	2	335	4	763	705	458	4	495	1	2	1.28571	0.451754	4	763	394.857	281.54
PF3D7_0619700	2	2	3	2	3	2	1	205	196	199	196	579	199	190	1	3	2.14286	0.638877	190	579	252	133.562
PF3D7_0620700	4	3	1	1	5	7	2	294	305	270	283	294	294	294	1	7	3.28571	2.05039	270	305	290.571	10.2519
PF3D7_0621000	1	1	2	3	2	2	1	423	1047	283	297	423	297	1701	1	3	1.71429	0.699854	283	1701	638.714	499.755
PF3D7_0621700	2	1	2	4	5	2	3	185	218	175	218	185	136	2	1	5	2.71429	1.27775	2	218	159.857	69.4292
PF3D7_0622300	1	2	1	2	3	2	2	727	1598	1596	429	429	429	178	1	3	1.85714	0.638877	178	1598	769.429	543.667
PF3D7_0622800	1	1	1	2	1	1	1	1175	1096	2090	800	1130	2090	1024	1	2	1.14286	0.349927	800	2090	1343.57	485.096
PF3D7_0623300	3	2	2	1	6	4	2	232	356	232	119	232	232	232	1	6	2.85714	1.55183	119	356	233.571	63.3896
PF3D7_0623400	1	1	1	2	1	1	1	434	615	718	718	434	1070	884	1	2	1.14286	0.349927	434	1070	696.143	213.821
PF3D7_0623500	2	1	2	3	2	2	1	691	693	700	701	693	697	632	1	3	1.85714	0.638877	632	701	686.714	22.6067
PF3D7_0623600	1	2	1	2	3	3	1	1196	1058	1213	1199	1196	1213	1279	1	3	1.85714	0.832993	1058	1279	1193.43	61.4976
PF3D7_0623800	15	15	10	5	1	2	4	1951	1951	1951	1951	239	1951	1951	1	15	7.42857	5.4735	239	1951	1706.43	599.075
PF3D7_0624100	3	1	1	5	5	3	3	754	728	790	496	496	790	710	1	5	3	1.51186	496	790	680.571	119.875
PF3D7_0624400	1	1	1	6	7	3	2	38	30	30	30	40	30	40	1	7	3	2.32993	30	40	34	4.65986
PF3D7_0624500	1	1	1	2	2	2	1	283	387	1805	619	1383	1287	1228	1	2	1.42857	0.494872	283	1805	998.857	529.7
PF3D7_0625400	4	1	1	1	1	1	4	240	233	233	683	243	243	474	1	4	1.85714	1.35526	233	683	335.571	163.525
PF3D7_0625700	1	3	2	6	4	1	1	209	285	331	285	285	285	196	1	6	2.57143	1.76126	196	331	268	44.3847
PF3D7_0626100	1	1	1	1	2	1	1	826	813	826	1299	361	361	279	1	2	1.14286	0.349927	279	1299	680.714	339.706
PF3D7_0626200	1	1	1	1	1	1	1	160	79	160	155	176	160	158	1	1	1	0	79	176	149.714	29.5331
PF3D7_0626400	3	3	1	3	8	7	2	692	692	692	692	668	668	668	1	8	3.85714	2.41593	668	692	681.714	11.8769
PF3D7_0626900	1	2	3	10	4	1	3	311	23	311	311	311	470	311	1	10	3.42857	2.87139	23	470	292.571	122.968
PF3D7_0627000	1	1	1	3	2	1	1	2163	665	2166	2163	2166	483	2077	1	3	1.42857	0.728431	483	2166	1697.57	712.887
PF3D7_0627400	3	3	5	6	10	1	4	326	326	326	326	326	293	326	1	10	4.57143	2.66497	293	326	321.286	11.5476
PF3D7_0628400	1	1	1	2	2	2	1	1533	281	232	232	232	234	1341	1	2	1.42857	0.494872	232	1533	583.571	542.438
PF3D7_0628700	1	1	3	3	8	3	4	1503	420	420	420	420	420	420	1	8	3.28571	2.18529	420	1503	574.714	378.971
PF3D7_0628800	1	1	1	3	3	4	1	270	260	346	260	260	260	219	1	4	2	1.19523	219	346	267.857	35.3449
PF3D7_0628900	1	1	1	3	2	1	2	283	681	378	247	318	410	247	1	3	1.57143	0.728431	247	681	366.286	140.824
PF3D7_0629100	2	2	2	2	2	1	1	1063	1173	1061	1063	1063	1063	1063	1	2	1.71429	0.451754	1061	1173	1078.43	38.6148
PF3D7_0629200	7	1	7	33	27	6	4	984	775	984	984	984	1041	984	1	33	12.1429	11.5688	775	1041	962.286	78.9479
PF3D7_0629400	3	1	2	3	5	2	2	1213	2012	1354	1354	1213	1535	1564	1	5	2.57143	1.17803	1213	2012	1463.57	257.889
PF3D7_0629500	3	2	2	2	2	3	1	835	1027	1531	892	1059	1232	835	1	3	2.14286	0.638877	835	1531	1058.71	233.598
PF3D7_0629700	3	3	2	2	7	1	4	624	624	624	1905	574	624	574	1	7	3.14286	1.80702	574	1905	792.714	454.613
PF3D7_0629900	3	1	2	2	4	2	2	2069	2244	2069	2047	2047	2069	2261	1	4	2.28571	0.880631	2047	2261	2115.14	87.4666
PF3D7_0630400	1	1	2	1	3	1	1	1270	1022	460	460	470	189	470	1	3	1.42857	0.728431	189	1270	620.143	351.744
PF3D7_0630500	1	1	2	3	4	2	2	1962	1085	800	1037	875	971	800	1	4	2.14286	0.989743	800	1962	1075.71	376.141
PF3D7_0630700	1	1	1	1	4	1	1	1104	634	858	1311	634	1276	1260	1	4	1.42857	1.04978	634	1311	1011	277.371
PF3D7_0631000	1	1	1	2	4	1	1	738	1840	1840	681	562	1390	2037	1	4	1.57143	1.04978	562	2037	1298.29	582.862
PF3D7_0700100	1	2	2	3	2	1	2	2220	2143	2135	2135	2140	2224	2144	1	3	1.85714	0.638877	2135	2224	2163	37.47
PF3D7_0701900	6	2	1	1	1	4	3	842	836	531	558	742	836	833	1	6	2.57143	1.76126	531	842	739.714	127.78
PF3D7_0702000	16	8	5	1	1	6	11	575	575	575	560	723	575	575	1	16	6.85714	4.99796	560	723	594	52.9177
PF3D7_0702500	2	1	4	15	12	1	1	2062	691	521	521	521	521	521	1	15	5.14286	5.43609	521	2062	765.429	532.563
PF3D7_0702900	6	8	13	10	9	1	2	420	420	420	420	420	420	420	1	13	7	4	420	420	420	0
PF3D7_0703600	1	1	1	2	8	6	2	281	281	80	279	80	80	70	1	8	3	2.61861	70	281	164.429	100.432
PF3D7_0703900	2	2	3	2	2	1	1	506	455	455	413	455	236	465	1	3	1.85714	0.638877	236	506	426.429	81.6891
PF3D7_0704300	4	1	1	2	6	3	3	531	1214	1317	816	754	762	816	1	6	2.85714	1.6413	531	1317	887.143	256.894
PF3D7_0704400	2	1	1	1	2	2	1	480	817	623	767	535	311	439	1	2	1.42857	0.494872	311	817	567.429	167.395
PF3D7_0704700	1	1	1	1	3	1	2	1452	690	580	1295	573	765	1496	1	3	1.42857	0.728431	573	1496	978.714	386.232
PF3D7_0704900	1	2	1	1	2	2	1	265	447	265	373	411	388	373	1	2	1.42857	0.494872	265	447	360.286	64.7428
PF3D7_0705100	1	1	1	1	1	1	1	1498	1392	252	1392	1397	1440	597	1	1	1	0	252	1498	1138.29	462.075
PF3D7_0705200	1	1	1	2	2	2	1	230	238	237	113	235	235	191	1	2	1.42857	0.494872	113	238	211.286	42.9642
PF3D7_0705300	1	2	1	2	7	4	4	836	562	390	562	562	611	611	1	7	3	2	390	836	590.571	121.742
PF3D7_0705400	4	1	4	5	30	6	3	436	309	436	436	436	436	436	1	30	7.57143	9.27142	309	436	417.857	44.4407
PF3D7_0705900	1	1	1	1	2	1	1	235	186	149	298	298	235	470	1	2	1.14286	0.349927	149	470	267.286	96.8529
PF3D7_0706100	1	1	1	3	4	2	1	614	572	572	709	709	559	293	1	4	1.85714	1.12486	293	709	575.429	129.411
PF3D7_0706200	1	1	1	5	2	1	1	2200	363	332	414	363	486	1298	1	5	1.71429	1.38505	332	2200	779.429	660.476
PF3D7_0707200	4	4	1	1	4	7	7	1538	1538	64	448	448	1538	1538	1	7	4	2.26779	64	1538	1016	614.293
PF3D7_0707800	1	1	1	2	3	3	1	279	398	646	316	277	313	410	1	3	1.71429	0.880631	277	646	377	120.304
PF3D7_0708000	1	1	3	3	2	2	2	389	416	281	336	416	389	336	1	3	2	0.755929	281	416	366.143	46.4187
PF3D7_0708100	1	1	1	1	2	2	1	291	422	293	429	450	439	429	1	2	1.28571	0.451754	291	450	393.286	64.5882
PF3D7_0708300	2	2	2	2	1	1	1	367	364	364	364	334	399	373	1	2	1.57143	0.494872	334	399	366.429	17.6219
PF3D7_0708500	1	1	2	1	1	2	1	262	242	243	264	264	264	252	1	2	1.28571	0.451754	242	264	255.857	9.32628
PF3D7_0708600	13	4	4	2	2	1	3	742	742	742	742	742	742	742	1	13	4.14286	3.75798	742	742	742	0
PF3D7_0708900	1	4	3	5	6	2	2	135	700	211	211	215	211	274	1	6	3.28571	1.66599	135	700	279.571	175.649
PF3D7_0709100	2	1	1	4	3	3	2	220	220	937	220	307	220	293	1	4	2.28571	1.03016	220	937	345.286	244.105
PF3D7_0709400	8	1	5	3	1	1	3	1370	1370	1370	1370	418	513	1370	1	8	3.14286	2.41593	418	1370	1111.57	409.4
PF3D7_0709500	2	1	1	1	7	2	2	1322	1441	1332	1322	1055	1302	1322	1	7	2.28571	1.97949	1055	1441	1299.43	108.485
PF3D7_0709800	3	2	2	6	4	2	1	676	676	676	581	581	581	749	1	6	2.85714	1.55183	581	749	645.714	60.9255
PF3D7_0710200	2	1	2	2	7	1	4	672	672	672	836	672	889	672	1	7	2.71429	1.97949	672	889	726.429	87.2171
PF3D7_0710300	1	1	1	2	4	1	1	228	319	371	630	307	775	291	1	4	1.57143	1.04978	228	775	417.286	188.585
PF3D7_0710700	2	2	4	2	1	1	1	322	362	364	362	271	302	286	1	4	1.85714	0.989743	271	364	324.143	36.3099
PF3D7_0710900	1	2	1	2	3	1	1	1963	531	543	531	543	659	794	1	3	1.57143	0.728431	531	1963	794.857	485.375
PF3D7_0711000	1	3	2	9	9	2	4	220	220	220	220	220	220	220	1	9	4.28571	3.10365	220	220	220	0
PF3D7_0711100	1	2	1	1	2	4	1	924	1076	480	1076	1222	1305	551	1	4	1.71429	1.03016	480	1305	947.714	295.804
PF3D7_0711200	3	1	1	1	1	2	2	579	619	294	579	579	339	339	1	3	1.57143	0.728431	294	619	475.429	132.523
PF3D7_0711300	1	2	2	6	4	2	3	36	173	173	173	173	173	19	1	6	2.85714	1.55183	19	173	131.429	65.887
PF3D7_0713200	3	3	1	4	1	2	3	808	771	757	759	825	759	759	1	4	2.42857	1.04978	757	825	776.857	25.837
PF3D7_0713800	1	1	1	1	2	3	2	797	467	1557	1557	1352	800	800	1	3	1.57143	0.728431	467	1557	1047.14	402.518
PF3D7_0713900	2	2	7	2	2	1	2	1100	1097	1084	1084	1450	1097	1097	1	7	2.57143	1.84059	1084	1450	1144.14	125.014
PF3D7_0714200	1	1	2	2	2	2	3	586	404	322	322	404	337	322	1	3	1.85714	0.638877	322	586	385.286	88.9088
PF3D7_0714300	1	1	1	1	2	1	1	531	608	608	576	636	296	737	1	2	1.14286	0.349927	296	737	570.286	126.359
PF3D7_0714500	1	1	3	2	1	1	2	605	857	448	801	798	798	854	1	3	1.57143	0.728431	448	857	737.286	141.71
PF3D7_0715000	2	2	2	6	4	1	1	409	409	409	409	409	449	2488	1	6	2.57143	1.67819	409	2488	711.714	725.297
PF3D7_0715200	2	2	1	4	3	1	4	1676	1632	1632	1632	1632	465	1632	1	4	2.42857	1.17803	465	1676	1471.57	411.211
PF3D7_0715700	1	1	2	2	3	1	1	442	236	465	442	442	500	424	1	3	1.57143	0.728431	236	500	421.571	79.0404
PF3D7_0717200	3	1	1	1	3	4	2	782	602	605	600	522	602	522	1	4	2.14286	1.12486	522	782	605	80.3119
PF3D7_0717500	3	1	1	2	7	8	2	528	643	641	447	603	603	615	1	8	3.42857	2.66497	447	643	582.857	65.8015
PF3D7_0717900	1	1	1	1	2	1	1	151	329	223	151	187	151	37	1	2	1.14286	0.349927	37	329	175.571	81.8829
PF3D7_0718100	1	4	1	3	9	2	2	1043	2132	1301	1383	1383	1383	1254	1	9	3.14286	2.58725	1043	2132	1411.29	314.952
PF3D7_0718400	1	1	1	2	3	1	1	865	531	591	686	546	640	542	1	3	1.42857	0.728431	531	865	628.714	109.916
PF3D7_0718700	1	1	1	1	2	1	1	116	168	126	99	116	54	54	1	2	1.14286	0.349927	54	168	104.714	37.5869
PF3D7_0719000	4	8	14	16	5	1	3	182	182	182	182	182	260	182	1	16	7.28571	5.28378	182	260	193.143	27.2943
PF3D7_0719200	1	1	1	1	1	1	2	451	734	411	2314	445	451	389	1	2	1.14286	0.349927	389	2314	742.143	650.603
PF3D7_0719300	1	3	3	2	2	1	1	761	763	680	794	680	736	763	1	3	1.85714	0.832993	680	794	739.571	40.7601
PF3D7_0719400	2	1	2	1	3	2	1	208	208	148	188	142	270	208	1	3	1.71429	0.699854	142	270	196	39.9857
PF3D7_0719800	2	1	1	2	4	4	2	675	673	507	701	675	701	675	1	4	2.28571	1.16058	507	701	658.143	62.7818
PF3D7_0720000	2	2	4	4	3	1	2	438	245	438	208	208	438	263	1	4	2.57143	1.04978	208	438	319.714	104.015
PF3D7_0720100	1	6	4	3	2	1	6	523	578	563	563	385	467	578	1	6	3.28571	1.97949	385	578	522.429	67.005
PF3D7_0720400	1	1	2	2	3	1	1	554	1290	489	499	245	554	618	1	3	1.57143	0.728431	245	1290	607	299.728
PF3D7_0720500	2	1	4	1	3	2	2	647	507	351	509	462	511	485	1	4	2.14286	0.989743	351	647	496	80.7271
PF3D7_0721200	1	1	1	1	1	1	1	230	230	357	295	343	348	1038	1	1	1	0	230	1038	405.857	262.796
PF3D7_0721400	7	1	6	9	16	12	3	466	625	466	466	155	155	568	1	16	7.71429	4.77237	155	625	414.429	173.415
PF3D7_0721700	1	1	1	1	1	2	1	416	569	1993	414	2430	970	946	1	2	1.14286	0.349927	414	2430	1105.43	739.418
PF3D7_0721800	2	1	2	8	8	2	3	395	412	444	356	356	409	444	1	8	3.71429	2.76273	356	444	402.286	33.7161
PF3D7_0722000	1	2	2	2	2	1	3	386	357	435	439	439	508	381	1	3	1.85714	0.638877	357	508	420.714	46.8027
PF3D7_0722100	4	2	10	7	4	2	1	300	374	300	300	199	300	380	1	10	4.28571	2.96235	199	380	307.571	55.6465
PF3D7_0722500	1	2	4	4	5	1	3	282	385	372	372	385	211	385	1	5	2.85714	1.45686	211	385	341.714	63.3668
PF3D7_0723000	3	1	1	1	2	1	3	165	165	165	212	168	73	165	1	3	1.71429	0.880631	73	212	159	38.6005
PF3D7_0723800	1	1	2	1	2	1	1	1004	943	943	1159	1206	1461	943	1	2	1.28571	0.451754	943	1461	1094.14	180.46
PF3D7_0724200	1	1	3	9	3	1	3	153	87	164	164	164	164	164	1	9	3	2.61861	87	164	151.429	26.5753
PF3D7_0724600	1	1	1	2	4	3	1	370	683	42	370	370	683	845	1	4	1.85714	1.12486	42	845	480.429	251.79
PF3D7_0724700	5	4	3	3	1	1	5	737	737	737	737	645	680	737	1	5	3.14286	1.55183	645	737	715.714	34.9314
PF3D7_0724800	1	1	1	1	1	3	2	1499	1607	484	801	564	476	476	1	3	1.42857	0.728431	476	1607	843.857	461.657
PF3D7_0725000	1	1	1	2	5	2	2	554	554	554	554	988	1057	554	1	5	2	1.30931	554	1057	687.857	212.449
PF3D7_0725200	1	3	3	2	9	2	4	308	339	308	308	7	354	233	1	9	3.42857	2.44114	7	354	265.286	111.183
PF3D7_0726100	2	2	4	2	2	1	2	478	1196	1196	1057	574	211	556	1	4	2.14286	0.832993	211	1196	752.571	363.544
PF3D7_0726200	1	2	9	2	3	1	1	317	814	794	814	794	319	796	1	9	2.71429	2.6573	317	814	664	218.977
PF3D7_0726400	1	1	1	1	2	1	1	228	179	493	216	238	179	685	1	2	1.14286	0.349927	179	685	316.857	180.812
PF3D7_0726500	2	1	2	2	4	2	1	1836	1441	1194	1118	1234	1234	1118	1	4	2	0.92582	1118	1836	1310.71	236.815
PF3D7_0726600	1	1	1	1	2	1	1	1359	1040	341	356	444	1434	432	1	2	1.14286	0.349927	341	1434	772.286	453.028
PF3D7_0727000	1	2	2	1	4	1	2	239	561	492	491	492	222	492	1	4	1.85714	0.989743	222	561	427	126.545
PF3D7_0727200	2	1	2	1	1	1	1	696	477	804	432	668	441	471	1	2	1.28571	0.451754	432	804	569.857	138.549
PF3D7_0727300	2	1	1	1	2	1	3	410	340	399	37	10	328	410	1	3	1.57143	0.728431	10	410	276.286	162.884
PF3D7_0727400	1	2	2	11	21	5	2	295	239	192	192	192	192	221	1	21	6.28571	6.79736	192	295	217.571	36.0193
PF3D7_0727500	2	1	3	12	27	2	2	289	289	289	289	289	289	289	1	27	7	8.88015	289	289	289	0
PF3D7_0727600	1	2	2	6	6	3	3	165	165	285	165	165	165	249	1	6	3.28571	1.82946	165	285	194.143	47.0727
PF3D7_0727900	1	1	1	2	3	2	3	1523	951	628	441	441	473	396	1	3	1.85714	0.832993	396	1523	693.286	382.343
PF3D7_0728000	1	2	3	3	4	1	2	372	372	372	372	397	334	438	1	4	2.28571	1.03016	334	438	379.571	29.3348
PF3D7_0728200	1	1	1	3	1	1	1	394	394	822	274	934	302	203	1	3	1.28571	0.699854	203	934	474.714	264.177
PF3D7_0728400	1	1	1	1	3	2	1	326	330	126	338	14	281	19	1	3	1.42857	0.728431	14	338	204.857	136.826
PF3D7_0728600	2	1	3	2	4	2	2	578	1087	1013	578	578	949	1013	1	4	2.28571	0.880631	578	1087	828	219.633
PF3D7_0728700	1	2	3	1	4	2	2	879	1078	1078	1078	1078	1078	1008	1	4	2.14286	0.989743	879	1078	1039.57	69.8608
PF3D7_0728800	1	1	3	4	6	3	3	572	453	374	374	378	465	465	1	6	3	1.60357	374	572	440.143	66.9743
PF3D7_0729000	3	2	2	2	1	1	2	485	536	493	267	485	267	239	1	3	1.85714	0.638877	239	536	396	121.174
PF3D7_0729300	1	1	4	2	4	1	1	271	291	291	291	291	503	291	1	4	2	1.30931	271	503	318.429	75.6663
PF3D7_0729400	1	2	5	5	5	2	1	735	695	523	551	520	623	618	1	5	3	1.77281	520	735	609.286	77.6709
PF3D7_0729500	2	1	1	2	1	2	1	277	398	398	398	400	398	400	1	2	1.42857	0.494872	277	400	381.286	42.5834
PF3D7_0729600	2	1	1	2	3	2	1	154	703	446	222	702	715	152	1	3	1.71429	0.699854	152	715	442	246.608
PF3D7_0729800	1	1	1	1	1	2	1	1479	1521	1278	1227	1519	1227	1368	1	2	1.14286	0.349927	1227	1521	1374.14	123.131
PF3D7_0730000	1	1	1	1	1	1	1	218	120	228	151	122	31	659	1	1	1	0	31	659	218.429	190.059
PF3D7_0730500	4	2	2	4	7	3	1	1128	1586	2411	1128	1128	1246	1028	1	7	3.28571	1.82946	1028	2411	1379.29	453.205
PF3D7_0731200	4	4	1	2	4	2	3	502	484	504	484	484	484	484	1	4	2.85714	1.12486	484	504	489.429	8.59995
PF3D7_0731600	1	1	4	5	11	4	2	1680	1740	1484	1562	1484	1484	1562	1	11	4	3.20713	1484	1740	1570.86	95.1021
PF3D7_0731800	1	3	2	2	1	2	6	1732	1732	2086	1713	441	441	1713	1	6	2.42857	1.59079	441	2086	1408.29	624.026
PF3D7_0733000	2	1	1	1	2	1	1	1880	1885	1804	1892	1893	1883	424	1	2	1.28571	0.451754	424	1893	1665.86	507.805
PF3D7_0800200	3	5	4	2	1	1	5	578	578	578	578	608	589	578	1	5	3	1.60357	578	608	583.857	10.5618
PF3D7_0800700	2	1	5	2	1	1	1	2114	735	735	735	394	154	623	1	5	1.85714	1.35526	154	2114	784.286	579.535
PF3D7_0801000	5	3	3	2	3	1	3	616	616	616	995	1027	602	618	1	5	2.85714	1.12486	602	1027	727.143	179.799
PF3D7_0801500	1	1	2	1	3	2	1	244	195	195	261	195	195	111	1	3	1.57143	0.728431	111	261	199.429	44.2004
PF3D7_0802000	1	1	2	2	9	1	1	1679	1824	1587	439	439	1824	2240	1	9	2.42857	2.71804	439	2240	1433.14	656.54
PF3D7_0802200	5	1	3	29	29	10	4	266	1220	266	266	266	266	266	1	29	11.5714	11.3119	266	1220	402.286	333.83
PF3D7_0802300	2	4	6	2	2	1	3	542	548	548	466	577	580	548	1	6	2.85714	1.55183	466	580	544.143	34.8893
PF3D7_0802800	3	1	1	2	5	5	2	563	495	573	414	414	482	563	1	5	2.71429	1.57791	414	573	500.571	63.7021
PF3D7_0803000	2	3	1	1	2	1	1	286	283	416	298	283	289	1617	1	3	1.57143	0.728431	283	1617	496	459.803
PF3D7_0803100	1	3	3	2	6	2	1	267	584	325	321	370	362	361	1	6	2.57143	1.59079	267	584	370	93.332
PF3D7_0803300	1	1	1	1	1	2	1	511	238	259	253	1047	511	807	1	2	1.14286	0.349927	238	1047	518	287.642
PF3D7_0803500	2	1	1	1	1	1	1	820	816	368	368	1437	854	1024	1	2	1.14286	0.349927	368	1437	812.429	344.691
PF3D7_0803600	1	1	1	1	3	2	1	541	393	385	848	848	532	848	1	3	1.42857	0.728431	385	848	627.857	198.659
PF3D7_0804000	2	2	6	4	3	2	1	875	900	875	592	894	875	935	1	6	2.85714	1.55183	592	935	849.429	106.97
PF3D7_0804400	2	1	2	3	7	3	1	584	466	472	472	466	483	584	1	7	2.71429	1.90595	466	584	503.857	50.9578
PF3D7_0804800	1	5	3	5	6	4	4	222	169	166	169	169	169	169	1	6	4	1.51186	166	222	176.143	18.7497
PF3D7_0804900	1	1	1	1	1	1	1	598	831	691	95	679	691	806	1	1	1	0	95	831	627.286	229.415
PF3D7_0805000	6	3	3	4	3	2	1	321	1308	321	530	1308	149	201	1	6	3.14286	1.45686	149	1308	591.143	466.777
PF3D7_0805300	8	2	1	2	2	4	5	333	245	289	283	226	554	226	1	8	3.42857	2.25877	226	554	308	106.599
PF3D7_0805500	3	1	2	1	3	1	5	1433	214	1433	87	718	382	1433	1	5	2.28571	1.38505	87	1433	814.286	564.909
PF3D7_0806000	1	2	1	1	5	1	1	157	139	157	17	139	200	157	1	5	1.71429	1.38505	17	200	138	52.8745
PF3D7_0806100	1	4	4	2	6	1	1	236	236	236	241	141	241	264	1	6	2.71429	1.82946	141	264	227.857	36.635
PF3D7_0806400	2	1	1	2	3	3	2	307	224	262	226	262	262	307	1	3	2	0.755929	224	307	264.286	31.0608
PF3D7_0806700	1	2	2	2	4	5	4	775	767	513	480	767	767	767	1	5	2.85714	1.35526	480	775	690.857	123.268
PF3D7_0806900	1	2	1	3	11	2	3	384	379	299	428	428	428	379	1	11	3.28571	3.2388	299	428	389.286	42.9076
PF3D7_0807000	1	2	1	2	2	1	1	729	508	1569	1569	1569	1569	1569	1	2	1.42857	0.494872	508	1569	1297.43	433.435
PF3D7_0807200	1	2	2	1	2	2	1	1098	1057	1056	1080	1099	1044	1076	1	2	1.57143	0.494872	1044	1099	1072.86	19.8021
PF3D7_0808000	1	1	2	2	3	1	2	213	215	193	307	218	307	223	1	3	1.71429	0.699854	193	307	239.429	43.6082
PF3D7_0808100	1	1	1	3	13	1	1	349	493	493	430	430	582	497	1	13	3	4.14039	349	582	467.714	67.7553
PF3D7_0809200	1	1	1	1	1	1	1	269	586	28	373	47	852	1056	1	1	1	0	28	1056	458.714	363.709
PF3D7_0809400	1	2	1	1	4	1	1	2488	208	2148	452	114	2399	2230	1	4	1.57143	1.04978	114	2488	1434.14	1027.85
PF3D7_0809500	1	1	2	3	1	1	1	141	816	218	218	214	218	218	1	3	1.42857	0.728431	141	816	291.857	215.594
PF3D7_0809600	1	3	3	10	17	3	2	1264	1264	1264	1264	1264	1264	1264	1	17	5.57143	5.39463	1264	1264	1264	0
PF3D7_0809900	1	1	1	1	1	1	1	277	382	713	179	604	604	602	1	1	1	0	179	713	480.143	185.68
PF3D7_0810500	1	2	4	2	5	2	2	403	328	413	135	404	413	135	1	5	2.57143	1.29363	135	413	318.714	119.371
PF3D7_0810800	1	3	10	17	12	4	4	1711	310	286	286	286	310	286	1	17	7.28571	5.39085	286	1711	496.429	495.957
PF3D7_0810900	2	2	2	1	1	2	3	364	729	460	50	197	434	460	1	3	1.85714	0.638877	50	729	384.857	199.999
PF3D7_0811000	1	2	2	1	4	4	2	1815	288	288	1406	299	302	275	1	4	2.28571	1.16058	275	1815	667.571	606.349
PF3D7_0811500	2	1	2	2	2	1	1	509	856	622	483	372	328	770	1	2	1.57143	0.494872	328	856	562.857	182.522
PF3D7_0811600	1	1	1	1	2	2	2	411	198	362	350	2459	2434	2459	1	2	1.42857	0.494872	198	2459	1239	1051.09
PF3D7_0811800	1	1	1	2	2	1	2	246	154	273	197	195	8	447	1	2	1.42857	0.494872	8	447	217.143	122.714
PF3D7_0812000	1	2	1	1	1	1	1	652	1286	1286	993	181	10	348	1	2	1.14286	0.349927	10	1286	679.429	484.23
PF3D7_0814100	2	2	6	1	3	2	3	1438	1393	1393	94	239	1923	239	1	6	2.71429	1.48461	94	1923	959.857	688.733
PF3D7_0814400	1	1	2	1	1	2	1	478	365	440	17	440	481	10	1	2	1.28571	0.451754	10	481	318.714	196.253
PF3D7_0814500	49	22	9	5	1	7	34	779	779	779	779	2257	779	779	1	49	18.1429	16.4441	779	2257	990.143	517.192
PF3D7_0815000	1	1	2	5	4	2	1	144	249	282	282	139	282	139	1	5	2.28571	1.48461	139	282	216.714	66.7569
PF3D7_0815300	1	1	1	2	3	1	1	583	583	720	602	602	602	602	1	3	1.42857	0.728431	583	720	613.429	44.2908
PF3D7_0815400	1	1	1	2	1	1	1	140	349	76	285	165	325	303	1	2	1.14286	0.349927	76	349	234.714	98.1438
PF3D7_0815500	2	1	3	3	21	6	4	480	569	554	554	554	480	478	1	21	5.71429	6.4079	478	569	524.143	39.1204
PF3D7_0815800	3	1	5	4	11	4	3	554	34	554	559	554	559	554	1	11	4.42857	2.92072	34	559	481.143	182.558
PF3D7_0816600	1	1	2	2	4	2	2	398	374	638	638	398	639	638	1	4	2	0.92582	374	639	531.857	123.075
PF3D7_0816700	1	1	1	2	3	2	1	315	787	852	852	696	448	852	1	3	1.57143	0.728431	315	852	686	202.574
PF3D7_0816800	1	1	2	2	1	1	2	241	193	241	218	188	178	198	1	2	1.42857	0.494872	178	241	208.143	23.6125
PF3D7_0817400	3	1	13	28	28	11	6	900	309	900	900	900	900	900	1	28	12.8571	10.3293	309	900	815.571	206.807
PF3D7_0817500	3	1	3	4	13	4	3	316	310	316	316	316	316	316	1	13	4.42857	3.61967	310	316	315.143	2.09956
PF3D7_0817600	9	2	1	1	5	13	9	345	423	345	198	333	345	345	1	13	5.71429	4.36592	198	423	333.429	61.9905
PF3D7_0818400	1	1	2	1	1	1	2	506	183	150	43	103	118	150	1	2	1.28571	0.451754	43	506	179	139.704
PF3D7_0818500	5	1	2	1	3	3	4	775	2108	313	1256	387	771	775	1	5	2.71429	1.38505	313	2108	912.143	565.761
PF3D7_0818800	2	2	2	2	1	1	2	2096	547	547	537	2025	2035	537	1	2	1.71429	0.451754	537	2096	1189.14	747.548
PF3D7_0819100	3	3	6	2	3	2	1	544	558	544	558	614	558	642	1	6	2.85714	1.45686	544	642	574	35.4401
PF3D7_0819500	2	1	4	4	2	2	2	487	514	379	364	514	379	379	1	4	2.42857	1.04978	364	514	430.857	64.9339
PF3D7_0819700	1	1	1	1	2	1	1	18	975	688	20	23	20	20	1	2	1.14286	0.349927	18	975	252	374.451
PF3D7_0820000	1	1	3	1	3	1	1	528	243	643	494	532	517	724	1	3	1.57143	0.903508	243	724	525.857	138.423
PF3D7_0820100	1	1	1	2	2	1	1	135	176	130	137	179	137	137	1	2	1.28571	0.451754	130	179	147.286	19.2629
PF3D7_0820200	1	1	2	3	3	2	1	526	44	572	526	526	1260	1163	1	3	1.85714	0.832993	44	1260	659.571	388.049
PF3D7_0820500	2	1	1	5	10	2	2	358	361	422	353	361	361	353	1	10	3.28571	3.01019	353	422	367	22.6968
PF3D7_0820700	2	2	1	2	3	2	2	504	391	394	391	638	391	391	1	3	2	0.534522	391	638	442.857	88.6106
PF3D7_0820800	2	3	1	4	3	2	3	226	138	90	225	152	138	138	1	4	2.57143	0.903508	90	226	158.143	46.2491
PF3D7_0820900	1	1	1	1	2	1	1	11	9	4	1865	418	1860	9	1	2	1.14286	0.349927	4	1865	596.571	812.541
PF3D7_0821000	1	2	2	5	8	6	2	1750	1758	1947	1750	1755	1750	281	1	8	3.71429	2.43277	281	1947	1570.14	530.555
PF3D7_0821200	2	1	6	2	4	2	2	243	288	243	218	243	245	210	1	6	2.71429	1.57791	210	288	241.429	23.0704
PF3D7_0821800	1	2	1	4	3	1	1	1018	338	889	1025	1087	1036	1084	1	4	1.85714	1.12486	338	1087	925.286	247.375
PF3D7_0821900	2	1	2	1	2	1	1	198	118	198	118	96	81	57	1	2	1.42857	0.494872	57	198	123.714	50.9137
PF3D7_0822100	1	1	1	2	3	3	2	343	329	148	343	343	148	343	1	3	1.85714	0.832993	148	343	285.286	86.956
PF3D7_0822500	1	1	1	1	1	1	1	1524	1524	1390	1578	1565	1586	1567	1	1	1	0	1390	1586	1533.43	62.8191
PF3D7_0822600	1	1	1	1	1	1	1	810	2019	97	1096	1816	1760	2115	1	1	1	0	97	2115	1387.57	690.164
PF3D7_0822900	24	6	3	1	10	23	27	237	237	237	227	237	237	237	1	27	13.4286	10.1257	227	237	235.571	3.49927
PF3D7_0823100	1	1	3	3	1	1	1	329	82	329	319	298	363	298	1	3	1.57143	0.903508	82	363	288.286	86.6713
PF3D7_0823700	2	1	6	3	3	1	2	285	177	179	198	179	159	309	1	6	2.57143	1.59079	159	309	212.286	54.9616
PF3D7_0823900	2	1	2	7	7	1	2	416	622	416	416	416	1317	416	1	7	3.14286	2.47436	416	1317	574.143	311.488
PF3D7_0824200	1	1	1	1	4	2	1	127	69	337	740	337	136	605	1	4	1.57143	1.04978	69	740	335.857	236.205
PF3D7_0824400	1	1	1	5	6	2	1	672	716	732	752	838	1462	642	1	6	2.42857	1.98977	642	1462	830.571	264.164
PF3D7_0824900	3	5	5	7	6	1	3	412	412	412	380	380	187	412	1	7	4.28571	1.90595	187	412	370.714	76.2903
PF3D7_0825200	3	1	1	5	6	2	2	249	263	249	249	120	249	263	1	6	2.85714	1.80702	120	263	234.571	47.171
PF3D7_0825300	1	1	1	1	2	1	2	2074	260	214	427	424	304	430	1	2	1.28571	0.451754	214	2074	590.429	611.094
PF3D7_0825400	2	2	1	1	3	3	1	215	206	215	206	215	215	466	1	3	1.85714	0.832993	206	466	248.286	88.9682
PF3D7_0825500	2	1	4	2	2	1	2	434	761	367	480	409	522	409	1	4	2	0.92582	367	761	483.143	122.837
PF3D7_0825900	1	3	5	4	2	2	9	406	412	412	360	412	387	387	1	9	3.71429	2.4908	360	412	396.571	18.2197
PF3D7_0826000	1	1	1	2	2	1	2	877	536	576	694	696	921	644	1	2	1.42857	0.494872	536	921	706.286	133.819
PF3D7_0826200	1	1	2	1	4	2	2	596	372	642	18	642	631	642	1	4	1.85714	0.989743	18	642	506.143	218.865
PF3D7_0826300	2	1	2	2	2	1	2	516	592	516	496	519	1799	516	1	2	1.71429	0.451754	496	1799	707.714	446.413
PF3D7_0826600	1	2	2	4	3	1	3	417	502	417	595	595	403	595	1	4	2.28571	1.03016	403	595	503.429	84.6706
PF3D7_0827600	1	1	1	5	5	3	4	284	525	800	616	624	516	377	1	5	2.85714	1.72615	284	800	534.571	157.268
PF3D7_0827800	1	1	1	1	2	1	1	670	381	1249	381	134	658	424	1	2	1.14286	0.349927	134	1249	556.714	329.589
PF3D7_0828200	2	2	4	4	4	3	1	476	226	348	348	348	348	399	1	4	2.85714	1.12486	226	476	356.143	69.0806
PF3D7_0828800	6	1	2	1	1	8	5	1211	718	1375	1375	36	1645	1211	1	8	3.42857	2.66497	36	1645	1081.57	499.794
PF3D7_0829000	2	1	3	5	6	1	2	652	652	652	652	652	712	654	1	6	2.85714	1.80702	652	712	660.857	20.8904
PF3D7_0829100	1	1	1	4	4	1	2	732	496	730	496	950	633	709	1	4	2	1.30931	496	950	678	145.817
PF3D7_0829200	1	1	2	8	8	2	2	429	429	486	429	429	492	429	1	8	3.42857	2.92072	429	492	446.143	27.1526
PF3D7_0830300	1	1	1	1	1	1	2	651	1204	1617	287	1967	284	1615	1	2	1.14286	0.349927	284	1967	1089.29	635.007
PF3D7_0830500	9	4	2	1	1	2	5	965	1056	928	679	375	470	1056	1	9	3.42857	2.66497	375	1056	789.857	261.35
PF3D7_0830600	5	8	3	1	2	1	7	497	497	617	1691	1617	1646	471	1	8	3.85714	2.64189	471	1691	1005.14	561.611
PF3D7_0830900	1	2	2	1	3	3	2	521	439	521	396	788	521	723	1	3	2	0.755929	396	788	558.429	133.436
PF3D7_0831000	1	1	2	3	1	1	1	2498	668	642	459	642	455	670	1	3	1.42857	0.728431	455	2498	862	673.568
PF3D7_0831200	2	1	2	1	11	3	1	807	675	574	1971	564	574	1455	1	11	3	3.33809	564	1971	945.714	510.624
PF3D7_0831400	1	1	17	38	20	2	1	242	200	366	366	366	347	293	1	38	11.4286	13.2326	200	366	311.429	62.9917
PF3D7_0900100	1	1	1	1	2	2	2	2119	2118	1955	2121	2032	1955	1955	1	2	1.42857	0.494872	1955	2121	2036.43	76.0974
PF3D7_0901700	1	1	2	5	8	2	2	113	215	380	446	446	224	670	1	8	3	2.39046	113	670	356.286	173.915
PF3D7_0901800	3	1	3	6	8	2	2	448	703	703	703	628	703	448	1	8	3.57143	2.32115	448	703	619.429	111.346
PF3D7_0902100	1	1	1	1	1	2	1	190	157	610	515	157	99	99	1	2	1.14286	0.349927	99	610	261	194.745
PF3D7_0902500	9	3	1	1	1	3	8	580	580	568	383	506	580	580	1	9	3.71429	3.14934	383	580	539.571	68.6479
PF3D7_0902600	3	2	3	2	1	1	1	1125	1125	1125	1819	1083	809	1101	1	3	1.85714	0.832993	809	1819	1169.57	285.338
PF3D7_0903000	1	1	1	2	2	1	1	328	382	385	385	382	349	664	1	2	1.28571	0.451754	328	664	410.714	105.408
PF3D7_0903300	1	1	1	2	29	10	5	2258	2268	1535	2268	2268	2268	2268	1	29	7	9.48683	1535	2268	2161.86	255.937
PF3D7_0903500	3	2	2	3	3	2	1	809	809	809	741	796	656	761	1	3	2.28571	0.699854	656	809	768.714	52.2978
PF3D7_0904000	2	1	2	3	1	1	1	717	196	794	717	80	148	717	1	3	1.57143	0.728431	80	794	481.286	297.122
PF3D7_0904200	2	1	6	5	2	2	5	157	279	147	147	147	147	279	1	6	3.28571	1.82946	147	279	186.143	58.8252
PF3D7_0904400	2	2	2	2	4	2	1	564	2089	448	261	266	264	276	1	4	2.14286	0.832993	261	2089	595.429	619.415
PF3D7_0904600	2	2	1	1	2	1	1	586	665	687	1331	687	687	876	1	2	1.42857	0.494872	586	1331	788.429	235.775
PF3D7_0904700	2	1	5	8	6	3	3	98	308	2289	2289	291	291	2289	1	8	4	2.26779	98	2289	1122.14	1012.63
PF3D7_0904900	2	2	1	3	4	1	1	859	961	733	766	844	577	699	1	4	2	1.06904	577	961	777	115.394
PF3D7_0905000	1	2	2	3	4	4	2	277	160	150	150	150	150	160	1	4	2.57143	1.04978	150	277	171	43.4938
PF3D7_0905200	2	1	1	2	3	2	2	847	137	788	633	849	1154	958	1	3	1.85714	0.638877	137	1154	766.571	296.327
PF3D7_0905500	24	2	2	1	15	44	36	1925	1925	1925	1925	1925	1925	1925	1	44	17.7143	16.2368	1925	1925	1925	0
PF3D7_0905800	1	3	3	5	7	2	2	1389	1214	1228	1228	1228	1237	1228	1	7	3.28571	1.90595	1214	1389	1250.29	56.973
PF3D7_0906200	1	1	1	1	2	1	2	351	287	293	296	287	274	304	1	2	1.28571	0.451754	274	351	298.857	22.9498
PF3D7_0906300	1	1	1	1	1	1	3	1071	1031	763	1163	1104	1104	763	1	3	1.28571	0.699854	763	1163	999.857	154.245
PF3D7_0906400	1	1	2	1	1	1	2	417	1982	1987	414	1819	1987	1987	1	2	1.28571	0.451754	414	1987	1513.29	696.588
PF3D7_0906890	1	1	4	1	1	1	1	2	9	0	406	375	9	0	1	4	1.42857	1.04978	0	406	114.429	174.834
PF3D7_0907000	1	2	1	1	2	1	1	524	220	220	264	205	220	219	1	2	1.28571	0.451754	205	524	267.429	106.121
PF3D7_0907200	6	4	3	1	3	2	2	418	418	418	2121	1565	418	418	1	6	3	1.51186	418	2121	825.143	660.677
PF3D7_0907400	1	1	1	3	2	4	1	512	1211	986	522	645	512	512	1	4	1.85714	1.12486	512	1211	700	262.857
PF3D7_0907500	4	5	3	1	6	17	7	721	840	659	360	840	840	840	1	17	6.14286	4.7937	360	840	728.571	164.928
PF3D7_0907600	1	7	2	3	4	3	2	1847	668	421	668	668	1704	1692	1	7	3.14286	1.80702	421	1847	1095.43	572.47
PF3D7_0907700	2	5	4	5	10	1	4	703	703	703	703	703	401	703	1	10	4.42857	2.66497	401	703	659.857	105.678
PF3D7_0907900	1	1	1	4	4	2	1	36	33	36	33	36	160	33	1	4	2	1.30931	33	160	52.4286	43.9378
PF3D7_0908100	7	4	2	1	4	6	6	45	1453	1453	45	1596	1596	1596	1	7	4.28571	2.05039	45	1596	1112	677.422
PF3D7_0908300	2	1	3	3	8	4	2	195	777	195	195	195	195	360	1	8	3.28571	2.11891	195	777	301.714	202.214
[truncated: 3,242 more rows]

## Sheet: Depth>5
###### Chappell et al. 2019; Table S8: TSO-based 5'UTRs for 3D7 analysed for each time point (based on 5UTR-seq data)
Gene ID	Peak coverage of 5UTR-seq data in window upstream of CDS at each time point							Length of 5' UTR calculated from peak coverage of 5UTR-seq data in window upstream of CDS at each time point							Analysis of coverage across all time points				Analysis of 5' UTRs across all time points
	TP1_cov	TP2_cov	TP3_cov	TP4_cov	TP5_cov	TP6_cov	TP7_cov	TP1_length	TP2_length	TP3_length	TP4_length	TP5_length	TP6_length	TP7_length	MIN cov	MAX cov	AVG cov	STDEVP cov	MIN length	MAX length	AVG length	STDEVP length	AVGcov*STDEVPlength	AVGcov*range	MaxCov*STDEVP
PF3D7_0202000	143	264	247	182	94	44	86	835	835	835	439	439	439	835	44	264	151.429	77.3967	439	835	665.286	195.969	29675.3	59965.7	51735.9
PF3D7_1324900	34	67	68	249	198	61	31	499	499	189	189	189	189	499	31	249	101.143	79.7737	189	499	321.857	153.41	15516.3	31354.3	38199.1
PF3D7_1471100	14	25	95	195	114	26	15	782	421	421	241	241	166	421	14	195	69.1429	63.5867	166	782	384.714	189.333	13091	42592	36920
PF3D7_1311800	38	38	58	36	34	12	26	937	879	879	200	200	200	879	12	58	34.5714	12.8603	200	937	596.286	343.718	11882.8	25479.1	19935.7
PF3D7_1462800	137	159	241	294	300	126	102	285	285	285	285	129	285	285	102	300	194.143	76.5384	129	285	262.714	54.5886	10598	30286.3	16376.6
PF3D7_1253000	32	57	13	9	18	8	20	1213	1213	1213	234	234	1435	1213	8	57	22.4286	15.9898	234	1435	965	468.377	10505	26936.7	26697.5
PF3D7_0617800	341	89	98	351	1031	973	595	173	173	173	173	231	173	173	89	1031	496.857	357.102	173	231	181.286	20.2958	10084.1	28817.7	20924.9
PF3D7_0202500	194	78	55	26	11	54	123	378	378	645	645	378	378	378	11	194	77.2857	58.2794	378	645	454.286	120.618	9322.07	20635.3	23400
PF3D7_1444800	356	105	119	269	189	206	402	194	273	273	273	273	194	194	105	402	235.143	104.88	194	273	239.143	39.0949	9192.88	18576.3	15716.1
PF3D7_0532100	38	78	196	270	220	46	28	341	341	180	180	180	180	180	28	270	125.143	92.9815	180	341	226	72.7324	9101.94	20148	19637.7
PF3D7_1343000	16	8	16	106	255	67	34	388	690	339	339	339	339	339	8	255	71.7143	81.4874	339	690	396.143	121.152	8688.34	25171.7	30893.8
PF3D7_0922200	15	14	22	86	133	33	13	490	888	490	490	490	490	888	13	133	45.1429	43.0662	490	888	603.714	179.798	8116.6	17966.9	23913.1
PF3D7_1121600	29	25	33	115	94	23	23	374	840	374	374	374	374	374	23	115	48.8571	35.7868	374	840	440.571	163.066	7966.94	22767.4	18752.6
PF3D7_1115700	17	19	29	81	13	8	8	868	868	868	203	203	868	868	8	81	25	23.8268	203	868	678	300.416	7510.41	16625	24333.7
PF3D7_0719600	9	21	57	119	75	17	6	551	551	177	177	177	177	177	6	119	43.4286	39.0599	177	551	283.857	168.956	7337.52	16242.3	20105.8
PF3D7_0220000	22	10	7	30	51	23	16	1631	841	1631	1631	1631	1631	1631	7	51	22.7143	13.6666	841	1631	1518.14	276.442	6279.19	17944.3	14098.6
PF3D7_1036900	17	14	16	8	8	6	8	1598	1598	1598	1598	452	452	452	6	17	11	4.17475	452	1598	1106.86	567.123	6238.35	12606	9641.09
PF3D7_1248500	7	10	11	17	21	9	10	1690	1690	1690	655	655	1690	655	7	21	12.1429	4.61143	655	1690	1246.43	512.192	6219.48	12567.9	10756
PF3D7_1204300	20	36	94	255	207	71	21	284	463	284	284	293	293	284	20	255	100.571	87.0843	284	463	312.143	61.7123	6206.49	18002.3	15736.6
PF3D7_1401600	8	12	36	15	19	34	22	527	527	527	527	1123	1123	1123	8	36	20.8571	9.89125	527	1123	782.429	294.944	6151.68	12430.9	10618
PF3D7_1318800	16	5	12	7	22	8	10	1637	1637	1637	1637	502	502	1637	5	22	11.4286	5.44734	502	1637	1312.71	512.741	5859.89	12971.4	11280.3
PF3D7_1473200	7	8	8	31	36	11	6	1038	199	1038	199	199	199	199	6	36	15.2857	11.6829	199	1038	438.714	379.022	5793.62	12824.7	13644.8
PF3D7_0401800	7	12	114	70	20	7	7	40	519	519	519	519	519	519	7	114	33.8571	38.8456	40	519	450.571	167.615	5674.97	16217.6	19108.1
PF3D7_0820300	18	7	5	12	17	15	18	1587	684	684	684	1266	1587	1587	5	18	13.1429	4.94046	684	1587	1154.14	420.495	5526.5	11868	7568.91
PF3D7_0807900	16	35	44	20	11	8	11	836	836	836	836	215	304	836	8	44	20.7143	12.6459	215	836	671.286	261.52	5417.2	12863.6	11506.9
PF3D7_1037300	6	13	22	40	28	9	5	542	1331	542	542	542	542	542	5	40	17.5714	12.0577	542	1331	654.714	276.092	4851.34	13863.9	11043.7
PF3D7_0831700	7	9	19	24	24	5	5	884	1833	1397	1397	1833	1833	1397	5	24	13.2857	8.08375	884	1833	1510.57	325.832	4328.92	12608.1	7819.98
PF3D7_0813300	15	9	20	53	29	7	9	611	611	198	198	198	264	611	7	53	20.2857	15.1442	198	611	384.429	197.402	4004.45	8378	10462.3
PF3D7_1331800	5	5	5	11	7	11	16	1589	1589	315	1589	1589	1589	1589	5	16	8.57143	3.92272	315	1589	1407	445.807	3821.2	10920	7132.91
PF3D7_1357100	11	16	37	19	18	11	16	793	395	395	395	331	793	793	11	37	18.2857	8.17163	331	793	556.429	205.945	3765.85	8448	7619.97
PF3D7_0705700	38	83	64	46	35	13	39	359	359	359	192	192	192	359	13	83	45.4286	20.7492	192	359	287.429	82.6436	3754.38	7586.57	6859.42
PF3D7_1105100	22	14	11	46	179	91	42	169	7	169	169	169	169	169	11	179	57.8571	55.5117	7	169	145.857	56.6882	3279.82	9372.86	10147.2
PF3D7_1001700	9	11	7	10	19	14	11	209	1031	528	528	528	209	528	7	19	11.5714	3.61967	209	1031	508.714	254.65	2946.67	9511.71	4838.36
PF3D7_0303300	10	12	10	12	6	6	10	382	382	986	382	382	986	986	6	12	9.42857	2.32115	382	986	640.857	298.902	2818.22	5694.86	3586.83
PF3D7_1426100	10	13	21	48	36	10	6	702	327	327	327	327	327	327	6	48	20.5714	14.5588	327	702	380.571	131.223	2699.44	7714.29	6298.69
PF3D7_0322000	7	11	16	59	76	9	8	385	385	174	174	174	222	385	7	76	26.5714	26.4189	174	385	271.286	99.7249	2649.83	5606.57	7579.09
PF3D7_0308600	24	47	35	19	5	7	22	352	352	352	352	681	352	352	5	47	22.7143	13.7187	352	681	399	115.126	2615.01	7473	5410.92
PF3D7_0904800	6	6	9	53	80	23	13	457	183	183	183	183	183	183	6	80	27.1429	26.4652	183	457	222.143	95.88	2602.46	7437.14	7670.4
PF3D7_0719700	10	8	10	15	10	10	8	1384	701	1384	1384	1495	1384	1384	8	15	10.1429	2.16654	701	1495	1302.29	248.444	2519.93	8053.43	3726.65
PF3D7_1242800	14	13	14	16	32	12	7	543	543	543	228	228	228	228	7	32	15.4286	7.2478	228	543	363	155.885	2405.08	4860	4988.31
PF3D7_0302900	5	7	12	5	8	5	6	1439	1439	1434	2144	2144	2144	1434	5	12	6.85714	2.35606	1434	2144	1739.71	350.127	2400.87	4868.57	4201.52
PF3D7_0210100	13	13	17	28	21	10	15	478	478	164	164	478	478	478	10	28	16.7143	5.62429	164	478	388.286	141.851	2370.93	5248.29	3971.82
PF3D7_0628300	68	7	8	28	41	41	25	140	140	348	140	140	140	140	7	68	31.1429	19.7081	140	348	169.714	72.7848	2266.73	6477.71	4949.37
PF3D7_0527500	33	22	41	37	35	14	13	441	441	441	279	279	441	279	13	41	27.8571	10.5618	279	441	371.571	80.1692	2233.29	4512.86	3286.94
PF3D7_1033200	6	6	14	41	49	23	14	367	652	367	367	367	367	367	6	49	21.8571	15.7247	367	652	407.714	99.7292	2179.8	6229.29	4886.73
PF3D7_0708800	6	16	21	14	12	8	7	1356	1341	1356	1356	849	1356	1356	6	21	12	5.04268	849	1356	1281.43	176.614	2119.37	6084	3708.9
PF3D7_1027300	45	28	5	28	113	87	63	392	392	282	392	392	392	392	5	113	52.7143	34.7921	282	392	376.286	38.492	2029.08	5798.57	4349.59
PF3D7_1216500	46	47	44	51	35	34	72	400	279	400	400	400	400	400	34	72	47	11.7352	279	400	382.714	42.3412	1990.04	5687	3048.56
PF3D7_1116700	18	15	25	34	25	8	17	647	647	647	452	452	452	647	8	34	20.2857	7.81417	452	647	563.429	96.5	1957.57	3955.71	3281
PF3D7_0818900	751	714	1418	2079	2760	1004	816	966	970	966	966	966	966	966	714	2760	1363.14	726.157	966	970	966.571	1.39971	1908	5452.57	3863.2
PF3D7_1203700	18	11	11	39	36	9	15	397	438	397	226	226	226	438	9	39	19.8571	11.5193	226	438	335.429	96.0266	1906.81	4209.71	3745.04
PF3D7_0925900	54	26	39	101	83	25	24	231	231	231	155	155	155	155	24	101	50.2857	28.5443	155	231	187.571	37.6102	1891.26	3821.71	3798.63
PF3D7_0307200	5	5	8	35	30	10	7	436	436	157	157	157	157	393	5	35	14.2857	11.7073	157	436	270.429	131.647	1880.67	3985.71	4607.63
PF3D7_0703500	7	6	7	6	7	6	8	1143	1605	1513	833	1605	1114	1116	6	8	6.71429	0.699854	833	1605	1275.57	277.342	1862.16	5183.43	2218.74
PF3D7_1229400	19	27	34	60	80	21	11	241	241	241	145	145	145	241	11	80	36	23.1023	145	241	199.857	47.5077	1710.28	3456	3800.61
PF3D7_0419900	9	9	9	14	18	17	11	1723	1723	1419	1419	1419	1419	1419	9	18	12.4286	3.61967	1419	1723	1505.86	137.333	1706.86	3778.29	2472
PF3D7_1302100	44	22	18	21	48	48	51	393	393	266	393	413	393	393	18	51	36	13.7425	266	413	377.714	46.1263	1660.55	5292	2352.44
PF3D7_0320900	40	22	25	16	28	42	36	416	416	416	416	264	416	416	16	42	29.8571	9.01473	264	416	394.286	53.1889	1588.07	4538.29	2233.93
PF3D7_1130200	54	56	122	212	218	63	46	773	814	773	773	773	773	773	46	218	110.143	70.2738	773	814	778.857	14.347	1580.22	4515.86	3127.65
PF3D7_0220200	24	22	32	22	15	8	20	843	843	843	700	649	843	843	8	32	20.4286	6.92526	649	843	794.857	77.3313	1579.77	3963.14	2474.6
PF3D7_1019400	39	49	77	44	49	15	30	298	298	298	221	221	298	298	15	77	43.2857	17.7177	221	298	276	34.7851	1505.7	3333	2678.45
PF3D7_1346300	13	20	17	22	26	11	8	589	589	589	483	342	483	589	8	26	16.7143	5.94533	342	589	523.429	87.3284	1459.63	4128.43	2270.54
PF3D7_1001500	216	314	314	79	26	33	138	380	380	399	399	399	399	399	26	314	160	114.454	380	399	393.571	8.58333	1373.33	3040	2695.16
PF3D7_1418000	5	8	7	10	11	8	9	286	647	647	286	286	286	286	5	11	8.28571	1.82946	286	647	389.143	163.083	1351.26	2991.14	1793.91
PF3D7_1441200	10	15	14	12	12	10	8	645	645	645	388	388	645	645	8	15	11.5714	2.25877	388	645	571.571	116.101	1343.45	2973.86	1741.51
PF3D7_0702400	23	31	40	30	15	6	9	618	618	497	497	497	497	618	6	40	22	11.6128	497	618	548.857	59.8795	1317.35	2662	2395.18
PF3D7_1102500	111	100	111	46	41	15	40	1005	1005	1005	962	962	1005	1005	15	111	66.2857	36.8538	962	1005	992.714	19.4254	1287.63	2850.29	2156.22
PF3D7_0814200	26	11	26	88	82	26	23	1559	1645	1559	1559	1559	1559	1559	11	88	40.2857	28.7487	1559	1645	1571.29	30.0937	1212.35	3464.57	2648.25
PF3D7_0306900	30	34	67	48	68	15	23	220	220	220	160	160	160	220	15	68	40.7143	19.3591	160	220	194.286	29.6923	1208.9	2442.86	2019.08
PF3D7_0817900	7	5	10	14	22	17	7	1294	1338	1294	1100	1100	1100	1294	5	22	11.7143	5.74989	1100	1338	1217.14	102.466	1200.32	2788	2254.25
PF3D7_0821700	7	12	16	11	15	5	8	796	796	568	568	568	568	796	5	16	10.5714	3.8119	568	796	665.714	112.831	1192.78	2410.29	1805.29
PF3D7_1117700	7	7	13	27	18	9	10	852	852	852	682	639	852	852	7	27	13	6.74007	639	852	797.286	87.2709	1134.52	2769	2356.31
PF3D7_0512600	5	6	6	9	16	7	7	524	144	119	144	119	119	144	5	16	8	3.4641	119	524	187.571	137.833	1102.66	3240	2205.33
PF3D7_0501100	29	38	25	10	9	10	23	823	823	823	823	823	675	823	9	38	20.5714	10.4041	675	823	801.857	51.7892	1065.38	3044.57	1967.99
PF3D7_0219200	22	27	30	32	30	19	12	229	229	229	229	106	229	233	12	32	24.5714	6.71581	106	233	212	43.2963	1063.85	3120.57	1385.48
PF3D7_1252300	17	13	16	27	18	13	10	681	862	681	681	681	681	681	10	27	16.2857	5.06287	681	862	706.857	63.3368	1031.49	2947.71	1710.09
PF3D7_0903900	5	11	19	22	20	6	5	478	255	255	255	255	255	255	5	22	12.5714	7.02764	255	478	286.857	78.0337	980.996	2803.43	1716.74
PF3D7_1338300	25	13	27	26	23	20	20	481	481	481	384	384	481	481	13	27	22	4.47214	384	481	453.286	43.8201	964.043	2134	1183.14
PF3D7_1359400	22	25	30	14	11	9	17	1120	1120	1120	1226	1226	1120	1226	9	30	18.2857	7.12569	1120	1226	1165.43	52.4564	959.203	1938.29	1573.69
PF3D7_0720700	8	7	8	14	16	7	6	1648	1365	1648	1648	1648	1648	1648	6	16	9.42857	3.61967	1365	1648	1607.57	99.0294	933.705	2668.29	1584.47
PF3D7_0720800	33	5	8	6	6	6	6	74	74	74	266	266	197	74	5	33	10	9.42641	74	266	146.429	86.3016	863.016	1920	2847.95
PF3D7_1311500	8	8	11	10	27	18	6	400	400	213	400	400	400	400	6	27	12.5714	6.88388	213	400	373.286	65.4364	822.629	2350.86	1766.78
PF3D7_1223400	14	19	14	11	11	12	10	1001	947	947	947	947	1001	798	10	19	13	2.82843	798	1001	941.143	63.0112	819.145	2639	1197.21
PF3D7_1008700	12	9	8	18	53	15	15	453	432	453	356	356	356	429	8	53	18.5714	14.4307	356	453	405	43.2864	803.891	1801.43	2294.18
PF3D7_1451100	14	12	22	18	15	7	17	562	654	724	562	654	654	654	7	22	15	4.40779	562	724	637.714	53.4141	801.211	2430	1175.11
PF3D7_1105400	20	15	32	48	41	14	12	263	263	263	195	195	263	263	12	48	26	13.3202	195	263	243.571	30.7193	798.701	1768	1474.52
PF3D7_0414300	7	9	16	23	16	10	6	169	169	169	169	169	169	347	6	23	12.4286	5.67846	169	347	194.429	62.287	774.139	2212.29	1432.6
PF3D7_1412300	51	38	49	85	124	36	36	332	332	332	306	306	332	306	36	124	59.8571	30.6101	306	332	320.857	12.8667	770.162	1556.29	1595.47
PF3D7_0721600	10	14	13	9	15	9	14	746	695	695	695	540	695	746	9	15	12	2.39046	540	746	687.429	64.1713	770.056	2472	962.57
PF3D7_0813900	8	9	34	47	47	12	10	562	471	471	471	471	471	471	8	47	23.8571	16.8135	471	562	484	31.8434	759.692	2171	1496.64
PF3D7_1231100	13	6	18	29	25	19	13	668	668	668	573	668	668	573	6	29	17.5714	7.20827	573	668	640.857	42.9166	754.106	1669.29	1244.58
PF3D7_1439300	8	11	8	5	11	6	6	968	968	968	968	694	968	968	5	11	7.85714	2.2315	694	968	928.857	95.88	753.343	2152.86	1054.68
PF3D7_0730800	121	97	60	24	10	22	77	397	397	372	372	372	397	397	10	121	58.7143	38.9275	372	397	386.286	12.3718	726.401	1467.86	1496.99
PF3D7_0803800	9	8	15	33	80	28	17	409	485	409	409	409	409	409	8	80	27.1429	23.2221	409	485	419.857	26.5945	721.85	2062.86	2127.56
PF3D7_1250300	6	5	8	11	23	8	9	751	751	648	648	648	753	850	5	23	10	5.60612	648	850	721.286	71.1652	711.652	2020	1636.8
PF3D7_1366500	9	5	11	49	71	20	12	284	364	284	284	284	284	284	5	71	25.2857	23.1067	284	364	295.429	27.9942	707.853	2022.86	1987.59
PF3D7_1360800	12	21	27	31	27	14	8	298	298	298	298	202	298	298	8	31	20	8.1416	202	298	284.286	33.593	671.86	1920	1041.38
PF3D7_1361200	14	21	21	25	22	17	18	443	514	514	514	443	514	514	14	25	19.7143	3.36852	443	514	493.714	32.0745	632.326	1399.71	801.863
PF3D7_1342000	9	18	30	48	46	8	6	537	537	537	537	483	483	483	6	48	23.5714	16.6292	483	537	513.857	26.7231	629.901	1272.86	1282.71
PF3D7_0315400	6	5	8	15	14	17	7	474	474	474	474	301	474	474	5	17	10.2857	4.52657	301	474	449.286	60.5374	622.67	1779.43	1029.14
PF3D7_0503400	46	19	20	64	108	96	46	247	269	247	269	269	247	247	19	108	57	32.1292	247	269	256.429	10.8872	620.569	1254	1175.82
PF3D7_1217500	24	15	31	31	34	14	15	1152	1094	1094	1094	1094	1094	1152	14	34	23.4286	8.08627	1094	1152	1110.57	26.2017	613.869	1358.86	890.859
PF3D7_1028500	12	17	14	15	16	10	14	308	393	393	308	308	393	393	10	17	14	2.20389	308	393	356.571	42.0641	588.897	1190	715.09
PF3D7_1108000	12	9	21	13	13	5	9	617	727	729	617	617	619	617	5	21	11.7143	4.62027	617	729	649	49.9714	585.379	1312	1049.4
PF3D7_0925700	7	8	17	11	14	8	9	1172	1172	1170	1027	1172	1079	1172	7	17	10.5714	3.41665	1027	1172	1137.71	55.3553	585.184	1532.86	941.039
PF3D7_1149200	159	65	32	6	7	49	132	305	305	305	331	305	305	305	6	159	64.2857	55.4352	305	331	308.714	9.0981	584.878	1671.43	1446.6
PF3D7_1453700	20	23	46	85	94	34	21	210	245	210	210	210	210	210	20	94	46.1429	28.7821	210	245	215	12.2474	565.132	1615	1151.26
PF3D7_0927100	6	7	7	15	13	10	8	484	363	484	484	363	363	363	6	15	9.42857	3.15582	363	484	414.857	59.8795	564.578	1140.86	898.192
PF3D7_1438900	31	32	73	87	52	11	39	339	339	339	339	339	373	339	11	87	46.4286	24.3185	339	373	343.857	11.8975	552.385	1578.57	1035.08
PF3D7_1461300	16	19	30	51	53	11	17	325	325	282	282	282	282	282	11	53	28.1429	16.0038	282	325	294.286	19.4254	546.687	1210.14	1029.55
PF3D7_0304400	6	6	15	27	26	6	8	287	335	335	238	287	335	238	6	27	13.4286	8.78078	238	335	293.571	40.3763	542.196	1302.57	1090.16
PF3D7_0214100	18	24	18	16	14	10	14	552	552	552	552	458	552	552	10	24	16.2857	4.06076	458	552	538.571	32.8931	535.688	1530.86	789.436
PF3D7_0911900	9	8	15	11	8	5	6	187	187	187	187	187	31	187	5	15	8.85714	3.09047	31	187	164.714	54.5886	483.499	1381.71	818.829
PF3D7_0710600	14	17	34	50	48	10	6	367	408	408	367	367	367	367	6	50	25.5714	16.9188	367	408	378.714	18.5219	473.632	1048.43	926.096
PF3D7_1104000	8	9	20	19	32	9	8	388	353	388	322	388	318	322	8	32	15	8.45154	318	388	354.143	31.1972	467.958	1050	998.31
PF3D7_0933000	15	8	11	16	16	9	11	344	344	344	344	344	448	344	8	16	12.2857	3.10365	344	448	358.857	36.3924	447.107	1277.71	582.279
PF3D7_0913200	7	7	12	20	16	8	5	281	281	335	281	281	397	322	5	20	10.7143	5.11899	281	397	311.143	40.8706	437.9	1242.86	817.413
PF3D7_1437900	15	17	23	29	30	9	18	349	409	349	349	349	349	349	9	30	20.1429	7.05951	349	409	357.571	20.9956	422.912	1208.57	629.869
PF3D7_0323700	9	12	9	9	7	9	5	620	620	620	480	620	620	620	5	12	8.57143	1.98977	480	620	600	48.9898	419.913	1200	587.878
PF3D7_1323700	38	10	6	12	43	50	35	841	843	843	884	843	841	841	6	50	27.7143	16.5677	841	884	848	14.7261	408.123	1191.71	736.304
PF3D7_1311900	6	9	16	20	18	7	5	870	946	870	870	870	870	946	5	20	11.5714	5.77821	870	946	891.714	34.3333	397.285	879.429	686.666
PF3D7_1302800	10	15	33	23	22	5	13	553	553	562	562	509	509	562	5	33	17.2857	8.6967	509	562	544.286	22.6256	391.1	916.143	746.645
PF3D7_0319700	12	18	16	11	5	10	6	487	487	487	486	487	389	487	5	18	11.1429	4.42165	389	487	472.857	34.2363	381.49	1092	616.253
PF3D7_1008900	5	7	6	20	20	9	5	412	308	308	308	308	308	308	5	20	10.2857	6.27271	308	412	322.857	36.3924	374.322	1069.71	727.848
PF3D7_0706000	9	9	11	11	17	10	8	1175	1245	1245	1175	1245	1175	1245	8	17	10.7143	2.76273	1175	1245	1215	34.641	371.154	750	588.897
PF3D7_1352500	16	6	15	36	108	54	20	268	239	268	268	268	268	268	6	108	36.4286	32.7408	239	268	263.857	10.1479	369.673	1056.43	1095.97
PF3D7_1015900	15	12	32	34	19	6	9	239	239	239	239	239	295	239	6	34	18.1429	10.162	239	295	247	19.5959	355.526	1016	666.261
PF3D7_0503800	17	31	41	46	25	11	15	298	298	298	298	298	298	335	11	46	26.5714	12.3965	298	335	303.286	12.9473	344.028	983.143	595.576
PF3D7_0319200	9	8	14	15	13	7	7	319	319	319	226	319	319	319	7	15	10.4286	3.20077	226	319	305.714	32.5432	339.379	969.857	488.148
PF3D7_1338200	12	18	28	34	26	12	11	299	347	299	299	299	299	299	11	34	20.1429	8.52607	299	347	305.857	16.7965	338.33	966.857	571.081
PF3D7_0422400	27	22	36	24	19	6	10	202	202	202	202	156	202	202	6	36	20.5714	9.40907	156	202	195.429	16.0966	331.131	946.286	579.479
PF3D7_1445700	8	7	24	28	19	7	5	539	539	560	560	560	611	539	5	28	14	8.75051	539	611	558.286	23.6142	330.599	1008	661.199
PF3D7_0422000	7	8	8	13	12	9	7	199	247	247	169	169	193	247	7	13	9.14286	2.2315	169	247	210.143	33.5492	306.736	713.143	436.14
PF3D7_1364000	8	10	5	7	19	13	6	908	908	908	845	845	845	908	5	19	9.71429	4.52657	845	908	881	31.1769	302.861	612	592.361
PF3D7_1116400	10	8	12	10	16	10	13	850	799	799	799	799	850	850	8	16	11.2857	2.43277	799	850	820.857	25.2385	284.834	575.571	403.815
PF3D7_0722600	13	14	15	13	13	10	18	666	666	624	666	666	666	624	10	18	13.7143	2.24972	624	666	654	18.9737	260.21	576	341.526
PF3D7_1330800	13	6	23	14	9	7	15	508	508	508	450	508	508	508	6	23	12.4286	5.39463	450	508	499.714	20.2958	252.247	720.857	466.803
PF3D7_1212700	5	7	10	16	13	7	7	876	876	817	876	817	876	879	5	16	9.28571	3.65335	817	879	859.571	26.9436	250.191	575.714	431.098
PF3D7_1128100	10	11	9	18	15	7	6	579	579	579	529	579	579	529	6	18	10.8571	3.97954	529	579	564.714	22.5877	245.238	542.857	406.579
PF3D7_0402400	10	7	6	10	7	12	10	466	527	527	527	466	527	527	6	12	8.85714	2.03038	466	527	509.571	27.557	244.076	540.286	330.684
PF3D7_0919100	5	11	8	20	13	10	13	319	272	272	272	319	272	272	5	20	11.4286	4.37059	272	319	285.429	21.2324	242.656	537.143	424.649
PF3D7_0617200	7	23	29	20	14	14	10	1125	1162	1162	1162	1162	1162	1162	7	29	16.7143	7.12569	1125	1162	1156.71	12.9473	216.405	618.429	375.472
PF3D7_1446600	6	7	7	15	30	15	13	318	272	272	272	272	272	272	6	30	13.2857	7.72222	272	318	278.571	16.0966	213.855	611.143	482.899
PF3D7_0718500	11	10	15	18	13	13	15	180	225	180	180	180	180	180	10	18	13.5714	2.49898	180	225	186.429	15.7467	213.705	610.714	283.441
PF3D7_0606000	20	24	19	6	6	11	13	1158	1158	1158	1158	1116	1158	1158	6	24	14.1429	6.53406	1116	1158	1152	14.6969	207.857	594	352.727
PF3D7_0815600	10	8	12	9	8	6	10	416	416	416	416	353	416	416	6	12	9	1.77281	353	416	407	22.0454	198.409	567	264.545
PF3D7_1323200	5	6	13	12	8	6	7	398	398	398	398	329	398	398	5	13	8.14286	2.89968	329	398	388.143	24.145	196.609	561.857	313.885
PF3D7_1346700	9	7	12	10	12	6	9	687	687	687	746	687	687	687	6	12	9.28571	2.11891	687	746	695.429	20.6457	191.71	547.857	247.748
PF3D7_0316800	7	5	6	14	11	5	5	563	555	563	506	506	563	563	5	14	7.57143	3.28882	506	563	545.571	25.1729	190.595	431.571	352.42
PF3D7_1120200	6	8	5	11	12	8	13	628	628	628	628	628	568	628	5	13	9	2.82843	568	628	619.429	20.9956	188.961	540	272.943
PF3D7_1232100	12	8	33	78	47	16	11	465	465	452	452	452	465	452	8	78	29.2857	23.795	452	465	457.571	6.43333	188.405	380.714	501.8
PF3D7_1124900	6	18	20	21	16	5	5	222	222	222	222	222	222	181	5	21	13	6.80336	181	222	216.143	14.347	186.511	533	301.287
PF3D7_1137300	18	17	17	24	18	11	5	709	709	709	709	684	709	684	5	24	15.7143	5.59883	684	709	701.857	11.2938	177.475	392.857	271.052
PF3D7_1216900	6	11	15	8	11	5	10	1863	1863	1822	1822	1822	1822	1822	5	15	9.42857	3.15582	1822	1863	1833.71	18.5219	174.635	386.571	277.829
PF3D7_1474600	13	12	10	6	6	7	6	981	981	981	924	981	981	981	6	13	8.57143	2.8212	924	981	972.857	19.9458	170.964	488.571	259.296
PF3D7_1238500	9	6	6	15	17	12	7	508	555	508	508	508	508	508	6	17	10.2857	4.13052	508	555	514.714	16.4466	169.165	483.429	279.592
PF3D7_1023200	6	7	10	8	9	5	5	239	239	281	239	239	281	224	5	10	7.14286	1.80702	224	281	248.857	20.9518	149.656	407.143	209.518
PF3D7_0713400	9	12	6	7	10	10	8	405	405	405	405	357	405	405	6	12	8.85714	1.88442	357	405	398.143	16.7965	148.769	425.143	201.558
PF3D7_1238800	10	9	7	8	10	6	8	689	679	701	679	719	719	679	6	10	8.28571	1.38505	679	719	695	16.8692	139.774	331.429	168.692
PF3D7_1419700	8	5	13	11	8	6	5	774	801	767	767	767	801	801	5	13	8	2.82843	767	801	782.571	16.1232	128.986	272	209.602
PF3D7_1404900	28	11	10	19	24	21	26	632	644	632	644	632	632	644	10	28	19.8571	6.53406	632	644	637.143	5.93846	117.921	238.286	166.277
PF3D7_0217800	8	9	22	27	24	7	8	523	523	523	501	523	523	523	7	27	15	8.21149	501	523	519.857	7.6984	115.476	330	207.857
PF3D7_1125600	10	10	6	19	22	19	12	105	120	105	120	120	120	105	6	22	14	5.52914	105	120	113.571	7.42307	103.923	210	163.308
PF3D7_1242700	15	23	38	29	19	9	9	217	207	217	217	207	217	217	9	38	20.2857	9.86646	207	217	214.143	4.51754	91.6415	202.857	171.667
PF3D7_1011800	9	7	27	28	17	14	11	1826	1824	1836	1826	1826	1836	1836	7	28	16.1429	7.79063	1824	1836	1830	5.23723	84.5438	193.714	146.642
PF3D7_1145400	23	5	5	13	41	28	17	638	626	638	638	638	638	638	5	41	18.8571	12.0289	626	638	636.286	4.19913	79.1835	226.286	172.164
PF3D7_1434600	9	5	6	9	6	5	5	377	377	377	377	377	411	377	5	9	6.42857	1.67819	377	411	381.857	11.8975	76.4841	218.571	107.078
PF3D7_1011700	6	11	18	17	21	5	6	420	410	406	406	406	420	406	5	21	12	6.1412	406	420	410.571	6.11455	73.3746	168	128.406
PF3D7_1144000	5	10	6	5	10	5	6	574	574	553	553	553	574	574	5	10	6.71429	2.11891	553	574	565	10.3923	69.7769	141	103.923
PF3D7_0822300	15	16	29	18	19	9	15	308	300	308	300	308	308	300	9	29	17.2857	5.62429	300	308	304.571	3.95897	68.4337	138.286	114.81
PF3D7_0804600	19	22	37	31	18	10	21	441	441	441	435	435	435	435	10	37	22.5714	8.22639	435	441	437.571	2.96923	67.0198	135.429	109.862
PF3D7_0205900	5	5	13	28	24	33	11	591	598	598	598	598	591	591	5	33	17	10.4608	591	598	595	3.4641	58.8897	119	114.315
PF3D7_0208200	7	14	19	13	18	7	8	420	409	409	409	409	409	418	7	19	12.2857	4.71212	409	420	411.857	4.54905	55.8884	135.143	86.432
PF3D7_0830400	11	9	15	16	12	6	11	285	282	282	282	271	287	282	6	16	11.4286	3.15582	271	287	281.571	4.68606	53.555	182.857	74.977
PF3D7_1472900	8	9	9	8	17	8	12	551	551	551	551	551	551	536	8	17	10.1429	3.09047	536	551	548.857	5.24891	53.2389	152.143	89.2314
PF3D7_1426000	16	18	57	121	108	18	13	219	222	222	222	222	222	222	13	121	50.1429	43.1391	219	222	221.571	1.04978	52.639	150.429	127.024
PF3D7_1443000	8	11	8	6	9	13	6	610	598	610	610	610	598	598	6	13	8.71429	2.37332	598	610	604.857	5.93846	51.7494	104.571	77.2
PF3D7_1355700	6	7	6	10	5	5	6	2008	1992	1992	2008	2008	1992	2008	5	10	6.42857	1.59079	1992	2008	2001.14	7.91795	50.9011	102.857	79.1795
PF3D7_1422000	5	5	6	12	15	8	6	88	75	88	88	88	75	88	5	15	8.14286	3.60272	75	88	84.2857	5.8728	47.8214	105.857	88.092
PF3D7_1136500	27	36	31	31	48	29	36	2117	2113	2113	2113	2113	2113	2113	27	48	34	6.50275	2113	2117	2113.57	1.39971	47.5901	136	67.186
PF3D7_0214400	36	61	67	65	40	19	25	532	532	532	532	532	532	529	19	67	44.7143	18.2108	529	532	531.571	1.04978	46.9402	134.143	70.3353
PF3D7_1030000	10	12	14	17	14	7	7	216	207	207	207	207	207	207	7	17	11.5714	3.49927	207	216	208.286	3.14934	36.4424	104.143	53.5388
PF3D7_1017900	5	6	15	27	32	14	15	553	557	557	553	553	557	557	5	32	16.2857	9.28462	553	557	555.286	1.97949	32.2374	65.1429	63.3436
PF3D7_0205400	14	18	29	48	47	18	21	405	405	405	405	408	405	405	14	48	27.8571	13.1304	405	408	405.429	1.04978	29.2439	83.5714	50.3895
PF3D7_1230800	18	37	34	25	13	18	17	422	422	422	422	419	422	422	13	37	23.1429	8.5093	419	422	421.571	1.04978	24.2949	69.4286	38.8419
PF3D7_1123000	13	20	34	37	28	20	18	530	532	530	530	532	530	532	13	37	24.2857	8.22391	530	532	530.857	0.989743	24.0366	48.5714	36.6205
PF3D7_1224300	8	5	12	13	11	5	5	2160	2157	2160	2160	2160	2160	2157	5	13	8.42857	3.28882	2157	2160	2159.14	1.35526	11.4229	25.2857	17.6184
PF3D7_0511300	8	10	7	17	20	13	5	397	397	399	397	397	397	399	5	20	11.4286	5.09502	397	399	397.571	0.903508	10.3258	22.8571	18.0702
PF3D7_1016200	8	6	5	10	9	5	8	517	519	519	519	519	519	517	5	10	7.28571	1.82946	517	519	518.429	0.903508	6.5827	14.5714	9.03508
PF3D7_1105000	2872	973	726	2380	5136	5905	3453	186	186	186	186	186	186	186	726	5905	3063.57	1807.09	186	186	186	0	0	0	0
PF3D7_1358800	373	1024	1378	974	501	193	361	570	570	570	570	570	570	570	193	1378	686.286	406.539	570	570	570	0	0	0	0
PF3D7_1341300	282	446	799	473	329	171	186	308	308	308	308	308	308	308	171	799	383.714	200.71	308	308	308	0	0	0	0
PF3D7_1465900	138	238	437	472	294	124	148	173	173	173	173	173	173	173	124	472	264.429	132.934	173	173	173	0	0	0	0
PF3D7_1243600	196	182	207	267	190	122	144	345	345	345	345	345	345	345	122	267	186.857	43.0761	345	345	345	0	0	0	0
PF3D7_0519400	130	137	553	876	655	127	118	228	228	228	228	228	228	228	118	876	370.857	294.033	228	228	228	0	0	0	0
PF3D7_1110500	471	205	285	185	248	114	144	357	357	357	357	357	357	357	114	471	236	109.987	357	357	357	0	0	0	0
PF3D7_1120100	143	315	423	360	195	108	156	411	411	411	411	411	411	411	108	423	242.857	112.992	411	411	411	0	0	0	0
PF3D7_0520000	126	163	353	412	391	108	98	174	174	174	174	174	174	174	98	412	235.857	131.772	174	174	174	0	0	0	0
PF3D7_0624600	125	98	131	187	247	118	110	964	964	964	964	964	964	964	98	247	145.143	49.1744	964	964	964	0	0	0	0
PF3D7_0406200	106	125	184	149	128	82	107	432	432	432	432	432	432	432	82	184	125.857	30.694	432	432	432	0	0	0	0
PF3D7_0618300	116	117	281	195	231	82	96	356	356	356	356	356	356	356	82	281	159.714	70.5807	356	356	356	0	0	0	0
PF3D7_1038000	100	75	85	125	184	162	94	309	309	309	309	309	309	309	75	184	117.857	38.133	309	309	309	0	0	0	0
PF3D7_1250200	95	85	111	72	83	79	72	1585	1585	1585	1585	1585	1585	1585	72	111	85.2857	12.8365	1585	1585	1585	0	0	0	0
PF3D7_1309100	124	276	570	275	187	66	127	699	699	699	699	699	699	699	66	570	232.143	155.976	699	699	699	0	0	0	0
PF3D7_0209800	84	81	155	251	162	63	65	323	323	323	323	323	323	323	63	251	123	64.5623	323	323	323	0	0	0	0
PF3D7_1102800	1277	384	281	93	63	227	1161	458	458	458	458	458	458	458	63	1277	498	468.003	458	458	458	0	0	0	0
PF3D7_0811300	79	71	73	64	84	56	68	1908	1908	1908	1908	1908	1908	1908	56	84	70.7143	8.61418	1908	1908	1908	0	0	0	0
PF3D7_1016900	54	64	72	62	95	66	75	351	351	351	351	351	351	351	54	95	69.7143	12.1033	351	351	351	0	0	0	0
PF3D7_1450000	164	83	86	55	50	79	123	1710	1710	1710	1710	1710	1710	1710	50	164	91.4286	36.9589	1710	1710	1710	0	0	0	0
PF3D7_0831800	392	382	575	155	47	73	284	583	583	583	583	583	583	583	47	575	272.571	178.232	583	583	583	0	0	0	0
PF3D7_1103100	55	61	303	623	319	79	46	194	194	194	194	194	194	194	46	623	212.286	200.48	194	194	194	0	0	0	0
PF3D7_1200900	135	98	83	70	68	45	56	575	575	575	575	575	575	575	45	135	79.2857	27.7731	575	575	575	0	0	0	0
PF3D7_0423700	96	43	65	72	192	141	103	87	87	87	87	87	87	87	43	192	101.714	46.9155	87	87	87	0	0	0	0
PF3D7_1401400	224	119	108	102	79	43	84	594	594	594	594	594	594	594	43	224	108.429	52.4455	594	594	594	0	0	0	0
PF3D7_1142500	75	67	163	182	182	54	41	268	268	268	268	268	268	268	41	182	109.143	58.728	268	268	268	0	0	0	0
PF3D7_0920900	37	53	99	136	136	51	48	354	354	354	354	354	354	354	37	136	80	39.778	354	354	354	0	0	0	0
PF3D7_0826700	51	97	127	138	67	35	41	495	495	495	495	495	495	495	35	138	79.4286	38.5741	495	495	495	0	0	0	0
PF3D7_1132600	45	65	99	111	83	35	47	380	380	380	380	380	380	380	35	111	69.2857	26.9694	380	380	380	0	0	0	0
PF3D7_1408600	60	100	184	128	62	35	47	734	734	734	734	734	734	734	35	184	88	49.1499	734	734	734	0	0	0	0
PF3D7_0420000	45	50	66	70	52	34	44	1327	1327	1327	1327	1327	1327	1327	34	70	51.5714	11.7091	1327	1327	1327	0	0	0	0
PF3D7_1020900	44	34	52	83	101	71	49	728	728	728	728	728	728	728	34	101	62	22.1037	728	728	728	0	0	0	0
PF3D7_0207600	329	83	33	226	1417	1188	577	145	145	145	145	145	145	145	33	1417	550.429	506.903	145	145	145	0	0	0	0
PF3D7_0936600	100	88	113	66	36	33	48	970	970	970	970	970	970	970	33	113	69.1429	29.5027	970	970	970	0	0	0	0
PF3D7_1210600	73	91	96	87	52	33	68	497	497	497	497	497	497	497	33	96	71.4286	21.0364	497	497	497	0	0	0	0
PF3D7_1358200	52	75	84	70	56	33	51	517	517	517	517	517	517	517	33	84	60.1429	15.9949	517	517	517	0	0	0	0
PF3D7_0617900	108	38	32	40	95	116	102	342	342	342	342	342	342	342	32	116	75.8571	34.5106	342	342	342	0	0	0	0
PF3D7_0627500	31	39	80	124	129	48	47	183	183	183	183	183	183	183	31	129	71.1429	37.764	183	183	183	0	0	0	0
PF3D7_1029600	47	58	64	154	97	40	31	369	369	369	369	369	369	369	31	154	70.1429	39.4875	369	369	369	0	0	0	0
PF3D7_0517000	33	53	134	104	87	34	30	180	180	180	180	180	180	180	30	134	67.8571	37.9151	180	180	180	0	0	0	0
PF3D7_0932300	38	37	99	137	168	49	29	441	441	441	441	441	441	441	29	168	79.5714	51.4472	441	441	441	0	0	0	0
PF3D7_1315400	36	33	34	31	48	29	36	691	691	691	691	691	691	691	29	48	35.2857	5.69998	691	691	691	0	0	0	0
PF3D7_0309600	37	51	92	91	70	35	26	809	809	809	809	809	809	809	26	92	57.4286	25.1558	809	809	809	0	0	0	0
PF3D7_0419600	48	26	52	48	56	37	33	699	699	699	699	699	699	699	26	56	42.8571	10.176	699	699	699	0	0	0	0
PF3D7_1205500	48	26	28	35	82	95	65	1255	1255	1255	1255	1255	1255	1255	26	95	54.1429	25.1931	1255	1255	1255	0	0	0	0
PF3D7_0708400	38	36	63	106	82	25	32	518	518	518	518	518	518	518	25	106	54.5714	27.9584	518	518	518	0	0	0	0
PF3D7_1424400	44	62	127	129	84	25	34	284	284	284	284	284	284	284	25	129	72.1429	39.5598	284	284	284	0	0	0	0
PF3D7_1452900	44	25	42	51	67	50	41	20	20	20	20	20	20	20	25	67	45.7143	11.756	20	20	20	0	0	0	0
PF3D7_1353600	30	23	27	30	57	44	32	711	711	711	711	711	711	711	23	57	34.7143	10.8984	711	711	711	0	0	0	0
PF3D7_1450400	34	54	90	75	42	22	29	727	727	727	727	727	727	727	22	90	49.4286	23.2493	727	727	727	0	0	0	0
PF3D7_0610700	30	21	52	57	35	21	22	77	77	77	77	77	77	77	21	57	34	13.8976	77	77	77	0	0	0	0
PF3D7_0806800	31	25	21	36	53	28	40	804	804	804	804	804	804	804	21	53	33.4286	9.955	804	804	804	0	0	0	0
PF3D7_1228600	136	31	21	49	278	486	272	253	253	253	253	253	253	253	21	486	181.857	159.579	253	253	253	0	0	0	0
PF3D7_1307600	29	21	28	59	84	50	43	758	758	758	758	758	758	758	21	84	44.8571	20.2374	758	758	758	0	0	0	0
PF3D7_0731100	251	343	171	57	20	31	160	1104	1104	1104	1104	1104	1104	1104	20	343	147.571	111.905	1104	1104	1104	0	0	0	0
PF3D7_0416800	20	19	46	55	48	20	20	371	371	371	371	371	371	371	19	55	32.5714	15.0224	371	371	371	0	0	0	0
PF3D7_0906500	53	19	28	20	24	21	36	1276	1276	1276	1276	1276	1276	1276	19	53	28.7143	11.3101	1276	1276	1276	0	0	0	0
PF3D7_0930300	450	86	19	22	133	368	542	313	313	313	313	313	313	313	19	542	231.429	200.963	313	313	313	0	0	0	0
PF3D7_1123700	19	24	27	57	79	40	24	187	187	187	187	187	187	187	19	79	38.5714	20.4161	187	187	187	0	0	0	0
PF3D7_1129100	76	54	79	48	42	18	36	768	768	768	768	768	768	768	18	79	50.4286	20.0703	768	768	768	0	0	0	0
PF3D7_1211800	43	18	25	35	107	59	41	272	272	272	272	272	272	272	18	107	46.8571	27.4249	272	272	272	0	0	0	0
PF3D7_1333300	36	29	48	29	48	18	19	925	925	925	925	925	925	925	18	48	32.4286	11.4	925	925	925	0	0	0	0
PF3D7_1458100	33	25	18	22	26	19	25	455	455	455	455	455	455	455	18	33	24	4.65986	455	455	455	0	0	0	0
PF3D7_0409300	47	101	123	105	47	17	38	534	534	534	534	534	534	534	17	123	68.2857	37.5413	534	534	534	0	0	0	0
PF3D7_0512300	17	26	32	39	34	19	18	412	412	412	412	412	412	412	17	39	26.4286	8.12153	412	412	412	0	0	0	0
PF3D7_0923900	25	31	26	17	19	18	19	393	393	393	393	393	393	393	17	31	22.1429	4.85294	393	393	393	0	0	0	0
PF3D7_1006200	39	36	86	69	54	19	17	463	463	463	463	463	463	463	17	86	45.7143	23.6384	463	463	463	0	0	0	0
PF3D7_1148900	437	404	276	59	17	68	237	1094	1094	1094	1094	1094	1094	1094	17	437	214	157.821	1094	1094	1094	0	0	0	0
PF3D7_0404300	18	24	27	35	23	16	19	682	682	682	682	682	682	682	16	35	23.1429	5.98638	682	682	682	0	0	0	0
PF3D7_1009600	17	20	63	106	101	31	16	221	221	221	221	221	221	221	16	106	50.5714	36.6639	221	221	221	0	0	0	0
PF3D7_1024400	30	28	34	16	33	44	42	314	314	314	314	314	314	314	16	44	32.4286	8.64964	314	314	314	0	0	0	0
PF3D7_1035200	210	39	16	34	301	567	387	203	203	203	203	203	203	203	16	567	222	194.166	203	203	203	0	0	0	0
PF3D7_1439900	23	16	65	123	116	49	37	276	276	276	276	276	276	276	16	123	61.2857	39.7733	276	276	276	0	0	0	0
PF3D7_0219500	21	15	16	23	27	25	16	405	405	405	405	405	405	405	15	27	20.4286	4.46757	405	405	405	0	0	0	0
PF3D7_0312800	28	48	95	51	38	16	15	169	169	169	169	169	169	169	15	95	41.5714	25.4719	169	169	169	0	0	0	0
PF3D7_0528200	27	24	49	33	29	15	21	418	418	418	418	418	418	418	15	49	28.2857	10.0102	418	418	418	0	0	0	0
PF3D7_0608800	15	19	40	48	60	23	18	1130	1130	1130	1130	1130	1130	1130	15	60	31.8571	16.2078	1130	1130	1130	0	0	0	0
PF3D7_0812700	51	26	55	18	15	33	48	906	906	906	906	906	906	906	15	55	35.1429	15.1132	906	906	906	0	0	0	0
PF3D7_0912900	15	19	41	50	68	30	17	614	614	614	614	614	614	614	15	68	34.2857	18.3281	614	614	614	0	0	0	0
PF3D7_1337400	19	32	21	24	24	15	21	59	59	59	59	59	59	59	15	32	22.2857	4.89064	59	59	59	0	0	0	0
PF3D7_1424100	19	73	114	78	38	17	15	430	430	430	430	430	430	430	15	114	50.5714	35.508	430	430	430	0	0	0	0
PF3D7_0813700	42	14	63	125	111	53	43	298	298	298	298	298	298	298	14	125	64.4286	36.7923	298	298	298	0	0	0	0
PF3D7_1132300	28	14	41	101	84	50	34	355	355	355	355	355	355	355	14	101	50.2857	28.9666	355	355	355	0	0	0	0
PF3D7_1132800	46	14	19	35	62	65	51	164	164	164	164	164	164	164	14	65	41.7143	18.4678	164	164	164	0	0	0	0
PF3D7_1413900	25	19	27	51	45	17	14	1141	1141	1141	1141	1141	1141	1141	14	51	28.2857	13.2311	1141	1141	1141	0	0	0	0
PF3D7_0313800	21	13	18	63	74	21	30	199	199	199	199	199	199	199	13	74	34.2857	22.3333	199	199	199	0	0	0	0
PF3D7_0526500	15	19	32	21	50	23	13	454	454	454	454	454	454	454	13	50	24.7143	11.7924	454	454	454	0	0	0	0
PF3D7_0731500	226	54	32	13	24	80	218	375	375	375	375	375	375	375	13	226	92.4286	84.4171	375	375	375	0	0	0	0
PF3D7_0917900	32	13	23	44	85	89	26	409	409	409	409	409	409	409	13	89	44.5714	28.2178	409	409	409	0	0	0	0
PF3D7_0927000	14	15	15	13	26	24	13	257	257	257	257	257	257	257	13	26	17.1429	5.0548	257	257	257	0	0	0	0
PF3D7_1013600	18	13	22	68	109	74	42	664	664	664	664	664	664	664	13	109	49.4286	32.9929	664	664	664	0	0	0	0
PF3D7_1035700	195	35	18	13	90	168	161	397	397	397	397	397	397	397	13	195	97.1429	71.6448	397	397	397	0	0	0	0
PF3D7_1202900	28	13	23	40	66	26	29	713	713	713	713	713	713	713	13	66	32.1429	15.6883	713	713	713	0	0	0	0
PF3D7_1237700	23	13	17	70	111	32	17	288	288	288	288	288	288	288	13	111	40.4286	33.9742	288	288	288	0	0	0	0
PF3D7_1421200	13	27	65	58	40	14	13	227	227	227	227	227	227	227	13	65	32.8571	20.336	227	227	227	0	0	0	0
PF3D7_1445400	27	25	42	46	17	14	13	551	551	551	551	551	551	551	13	46	26.2857	12.2558	551	551	551	0	0	0	0
PF3D7_1016400	12	25	27	34	29	14	13	661	661	661	661	661	661	661	12	34	22	8.21149	661	661	661	0	0	0	0
PF3D7_1132200	16	18	22	33	28	12	21	491	491	491	491	491	491	491	12	33	21.4286	6.63017	491	491	491	0	0	0	0
PF3D7_1213900	62	51	64	23	15	12	50	942	942	942	942	942	942	942	12	64	39.5714	20.6249	942	942	942	0	0	0	0
PF3D7_1223100	45	24	27	22	12	17	28	1757	1757	1757	1757	1757	1757	1757	12	45	25	9.68061	1757	1757	1757	0	0	0	0
PF3D7_1244400	67	36	62	20	18	12	42	1805	1805	1805	1805	1805	1805	1805	12	67	36.7143	20.0906	1805	1805	1805	0	0	0	0
PF3D7_1246600	12	14	47	56	50	21	22	482	482	482	482	482	482	482	12	56	31.7143	17.194	482	482	482	0	0	0	0
PF3D7_1336700	20	12	42	59	43	30	20	1571	1571	1571	1571	1571	1571	1571	12	59	32.2857	15.3131	1571	1571	1571	0	0	0	0
PF3D7_1407300	30	17	23	12	13	20	38	1350	1350	1350	1350	1350	1350	1350	12	38	21.8571	8.70843	1350	1350	1350	0	0	0	0
PF3D7_0929200	18	14	23	29	28	11	18	949	949	949	949	949	949	949	11	29	20.1429	6.31163	949	949	949	0	0	0	0
PF3D7_1112000	22	11	18	22	24	24	16	313	313	313	313	313	313	313	11	24	19.5714	4.46757	313	313	313	0	0	0	0
PF3D7_1235900	28	27	42	33	31	11	11	639	639	639	639	639	639	639	11	42	26.1429	10.5888	639	639	639	0	0	0	0
PF3D7_1308200	17	33	31	56	18	11	13	526	526	526	526	526	526	526	11	56	25.5714	14.6955	526	526	526	0	0	0	0
PF3D7_1323100	12	28	55	38	24	13	11	258	258	258	258	258	258	258	11	55	25.8571	15.0374	258	258	258	0	0	0	0
PF3D7_1347200	26	14	96	157	188	25	11	335	335	335	335	335	335	335	11	188	73.8571	68.2881	335	335	335	0	0	0	0
PF3D7_1357000	21	25	32	30	19	11	18	597	597	597	597	597	597	597	11	32	22.2857	6.75519	597	597	597	0	0	0	0
PF3D7_1438000	28	21	29	29	24	16	11	998	998	998	998	998	998	998	11	29	22.5714	6.47759	998	998	998	0	0	0	0
PF3D7_1454700	20	11	20	36	49	18	11	437	437	437	437	437	437	437	11	49	23.5714	12.9489	437	437	437	0	0	0	0
PF3D7_0516900	10	23	58	53	46	10	10	186	186	186	186	186	186	186	10	58	30	20.0642	186	186	186	0	0	0	0
PF3D7_0727800	11	17	22	28	26	10	12	765	765	765	765	765	765	765	10	28	18	6.86607	765	765	765	0	0	0	0
PF3D7_1014600	11	15	27	27	17	10	10	701	701	701	701	701	701	701	10	27	16.7143	6.94292	701	701	701	0	0	0	0
PF3D7_1035400	301	47	19	10	102	264	327	125	125	125	125	125	125	125	10	327	152.857	129.142	125	125	125	0	0	0	0
PF3D7_1342400	17	11	22	51	52	13	10	582	582	582	582	582	582	582	10	52	25.1429	17.0832	582	582	582	0	0	0	0
PF3D7_1343700	19	16	19	10	13	15	16	952	952	952	952	952	952	952	10	19	15.4286	2.96923	952	952	952	0	0	0	0
PF3D7_1412500	10	24	48	39	11	10	12	817	817	817	817	817	817	817	10	48	22	14.5308	817	817	817	0	0	0	0
PF3D7_1426800	35	36	44	47	26	10	28	490	490	490	490	490	490	490	10	47	32.2857	11.5228	490	490	490	0	0	0	0
PF3D7_1435500	11	10	17	32	30	16	11	905	905	905	905	905	905	905	10	32	18.1429	8.5093	905	905	905	0	0	0	0
PF3D7_0202600	10	9	15	26	32	11	9	765	765	765	765	765	765	765	9	32	16	8.5857	765	765	765	0	0	0	0
PF3D7_0210900	21	29	18	15	17	9	23	626	626	626	626	626	626	626	9	29	18.8571	5.86585	626	626	626	0	0	0	0
PF3D7_0218300	18	9	18	64	50	24	27	37	37	37	37	37	37	37	9	64	30	18.2444	37	37	37	0	0	0	0
PF3D7_0408500	17	9	19	22	44	36	17	376	376	376	376	376	376	376	9	44	23.4286	11.2993	376	376	376	0	0	0	0
PF3D7_0516200	12	12	36	38	22	9	13	367	367	367	367	367	367	367	9	38	20.2857	11.2213	367	367	367	0	0	0	0
PF3D7_0529000	12	12	9	22	23	10	14	1119	1119	1119	1119	1119	1119	1119	9	23	14.5714	5.23333	1119	1119	1119	0	0	0	0
PF3D7_0601900	32	68	136	91	55	9	10	560	560	560	560	560	560	560	9	136	57.2857	42.5263	560	560	560	0	0	0	0
PF3D7_0605200	10	9	11	17	33	15	12	162	162	162	162	162	162	162	9	33	15.2857	7.68513	162	162	162	0	0	0	0
PF3D7_0614500	14	16	57	38	40	14	9	330	330	330	330	330	330	330	9	57	26.8571	16.788	330	330	330	0	0	0	0
PF3D7_0706400	15	24	38	29	21	9	11	375	375	375	375	375	375	375	9	38	21	9.57676	375	375	375	0	0	0	0
PF3D7_0720900	20	14	9	25	42	23	17	177	177	177	177	177	177	177	9	42	21.4286	9.78128	177	177	177	0	0	0	0
PF3D7_0922500	16	9	39	174	121	41	25	347	347	347	347	347	347	347	9	174	60.7143	57.6658	347	347	347	0	0	0	0
PF3D7_1104100	18	11	11	9	15	13	13	348	348	348	348	348	348	348	9	18	12.8571	2.74791	348	348	348	0	0	0	0
PF3D7_1130100	9	14	35	67	63	12	15	174	174	174	174	174	174	174	9	67	30.7143	23.0695	174	174	174	0	0	0	0
PF3D7_1410600	41	47	72	43	39	9	34	950	950	950	950	950	950	950	9	72	40.7143	17.2272	950	950	950	0	0	0	0
PF3D7_1414400	10	9	16	29	26	25	34	1756	1756	1756	1756	1756	1756	1756	9	34	21.2857	8.97161	1756	1756	1756	0	0	0	0
PF3D7_0107500	38	24	14	10	8	12	33	1353	1353	1353	1353	1353	1353	1353	8	38	19.8571	11.038	1353	1353	1353	0	0	0	0
PF3D7_0322500	10	8	23	19	31	19	18	246	246	246	246	246	246	246	8	31	18.2857	7.16568	246	246	246	0	0	0	0
PF3D7_0407800	117	41	8	22	115	254	147	689	689	689	689	689	689	689	8	254	100.571	79.701	689	689	689	0	0	0	0
PF3D7_0725100	17	15	11	8	11	10	12	966	966	966	966	966	966	966	8	17	12	2.82843	966	966	966	0	0	0	0
PF3D7_0730900	60	46	38	49	22	8	18	915	915	915	915	915	915	915	8	60	34.4286	17.4672	915	915	915	0	0	0	0
PF3D7_0811200	8	15	24	21	39	16	12	454	454	454	454	454	454	454	8	39	19.2857	9.43723	454	454	454	0	0	0	0
PF3D7_0931500	8	9	10	15	16	24	10	568	568	568	568	568	568	568	8	24	13.1429	5.24891	568	568	568	0	0	0	0
PF3D7_1002400	25	8	8	35	36	17	16	623	623	623	623	623	623	623	8	36	20.7143	10.793	623	623	623	0	0	0	0
PF3D7_1111500	8	10	16	26	35	11	8	365	365	365	365	365	365	365	8	35	16.2857	9.632	365	365	365	0	0	0	0
PF3D7_1129800	14	14	25	26	22	8	10	340	340	340	340	340	340	340	8	26	17	6.74007	340	340	340	0	0	0	0
PF3D7_1209200	10	23	20	19	24	20	8	459	459	459	459	459	459	459	8	24	17.7143	5.77468	459	459	459	0	0	0	0
PF3D7_1215400	13	8	14	36	67	27	17	515	515	515	515	515	515	515	8	67	26	18.8982	515	515	515	0	0	0	0
PF3D7_1302300	26	8	15	10	14	10	20	1046	1046	1046	1046	1046	1046	1046	8	26	14.7143	5.92125	1046	1046	1046	0	0	0	0
PF3D7_1304500	8	10	13	55	47	23	12	258	258	258	258	258	258	258	8	55	24	17.7603	258	258	258	0	0	0	0
PF3D7_1324700	14	15	8	11	26	26	8	424	424	424	424	424	424	424	8	26	15.4286	7.12856	424	424	424	0	0	0	0
PF3D7_1334700	55	57	24	10	8	14	35	475	475	475	475	475	475	475	8	57	29	19.0788	475	475	475	0	0	0	0
PF3D7_1352700	14	12	21	31	26	8	15	366	366	366	366	366	366	366	8	31	18.1429	7.58624	366	366	366	0	0	0	0
PF3D7_0102200	181	48	28	9	7	47	112	322	322	322	322	322	322	322	7	181	61.7143	58.6411	322	322	322	0	0	0	0
PF3D7_0105300	22	8	7	8	16	49	21	183	183	183	183	183	183	183	7	49	18.7143	13.6666	183	183	183	0	0	0	0
PF3D7_0310200	29	16	16	13	7	17	17	1108	1108	1108	1108	1108	1108	1108	7	29	16.4286	6.09114	1108	1108	1108	0	0	0	0
PF3D7_0318900	7	10	8	20	20	13	12	552	552	552	552	552	552	552	7	20	12.8571	4.91146	552	552	552	0	0	0	0
PF3D7_0515700	29	7	17	16	83	57	63	799	799	799	799	799	799	799	7	83	38.8571	26.6535	799	799	799	0	0	0	0
PF3D7_0621500	8	7	12	15	26	12	15	158	158	158	158	158	158	158	7	26	13.5714	5.82745	158	158	158	0	0	0	0
PF3D7_0716400	10	7	7	18	20	10	9	306	306	306	306	306	306	306	7	20	11.5714	4.86554	306	306	306	0	0	0	0
PF3D7_0725400	95	17	7	8	23	64	95	111	111	111	111	111	111	111	7	95	44.1429	36.7168	111	111	111	0	0	0	0
PF3D7_0907300	7	14	23	12	12	7	7	310	310	310	310	310	310	310	7	23	11.7143	5.33758	310	310	310	0	0	0	0
PF3D7_1012400	8	7	63	156	155	46	19	435	435	435	435	435	435	435	7	156	64.8571	60.3263	435	435	435	0	0	0	0
PF3D7_1126500	9	16	22	24	25	7	16	762	762	762	762	762	762	762	7	25	17	6.59004	762	762	762	0	0	0	0
PF3D7_1208300	17	14	13	17	7	11	9	702	702	702	702	702	702	702	7	17	12.5714	3.53986	702	702	702	0	0	0	0
PF3D7_1251500	18	19	26	17	13	7	16	434	434	434	434	434	434	434	7	26	16.5714	5.36808	434	434	434	0	0	0	0
PF3D7_1353900	7	7	17	35	29	8	12	954	954	954	954	954	954	954	7	35	16.4286	10.4998	954	954	954	0	0	0	0
PF3D7_1354300	15	23	40	33	17	7	11	622	622	622	622	622	622	622	7	40	20.8571	11.0638	622	622	622	0	0	0	0
PF3D7_1360900	14	7	14	44	85	20	21	345	345	345	345	345	345	345	7	85	29.2857	25.1834	345	345	345	0	0	0	0
PF3D7_1402000	7	12	16	26	16	7	12	188	188	188	188	188	188	188	7	26	13.7143	6.06428	188	188	188	0	0	0	0
PF3D7_1407800	26	7	20	21	28	24	12	775	775	775	775	775	775	775	7	28	19.7143	7.06529	775	775	775	0	0	0	0
PF3D7_1416900	7	9	18	42	31	13	13	196	196	196	196	196	196	196	7	42	19	11.8924	196	196	196	0	0	0	0
PF3D7_1434800	27	7	59	151	157	42	22	448	448	448	448	448	448	448	7	157	66.4286	57.4055	448	448	448	0	0	0	0
PF3D7_0215100	6	7	7	7	25	11	15	645	645	645	645	645	645	645	6	25	11.1429	6.37918	645	645	645	0	0	0	0
PF3D7_0307600	6	7	8	30	20	17	20	210	210	210	210	210	210	210	6	30	15.4286	8.209	210	210	210	0	0	0	0
PF3D7_0405600	6	12	30	38	40	11	11	397	397	397	397	397	397	397	6	40	21.1429	13.2926	397	397	397	0	0	0	0
PF3D7_0423600	10	13	20	21	18	6	8	400	400	400	400	400	400	400	6	21	13.7143	5.57326	400	400	400	0	0	0	0
PF3D7_0424900	54	69	57	9	6	6	33	375	375	375	375	375	375	375	6	69	33.4286	24.9162	375	375	375	0	0	0	0
PF3D7_0501300	34	62	46	16	6	10	49	956	956	956	956	956	956	956	6	62	31.8571	20.0173	956	956	956	0	0	0	0
PF3D7_0513300	6	8	21	66	48	15	6	257	257	257	257	257	257	257	6	66	24.2857	21.8221	257	257	257	0	0	0	0
PF3D7_0616400	8	7	10	34	15	13	6	263	263	263	263	263	263	263	6	34	13.2857	8.97161	263	263	263	0	0	0	0
PF3D7_0625300	21	6	7	19	65	22	15	174	174	174	174	174	174	174	6	65	22.1429	18.4734	174	174	174	0	0	0	0
PF3D7_0627600	12	10	8	15	6	6	11	678	678	678	678	678	678	678	6	15	9.71429	3.05728	678	678	678	0	0	0	0
PF3D7_0630900	6	11	15	17	11	6	6	144	144	144	144	144	144	144	6	17	10.2857	4.19913	144	144	144	0	0	0	0
PF3D7_0713700	11	6	13	26	38	20	10	137	137	137	137	137	137	137	6	38	17.7143	10.347	137	137	137	0	0	0	0
PF3D7_0728900	6	21	16	23	15	6	11	280	280	280	280	280	280	280	6	23	14	6.23355	280	280	280	0	0	0	0
PF3D7_0806500	12	8	8	6	17	18	12	975	975	975	975	975	975	975	6	18	11.5714	4.2714	975	975	975	0	0	0	0
PF3D7_0916200	11	6	17	58	51	19	20	197	197	197	197	197	197	197	6	58	26	18.6701	197	197	197	0	0	0	0
PF3D7_0916900	21	23	13	6	8	8	21	710	710	710	710	710	710	710	6	23	14.2857	6.71277	710	710	710	0	0	0	0
PF3D7_0930100	15	6	25	49	38	30	25	206	206	206	206	206	206	206	6	49	26.8571	13.1304	206	206	206	0	0	0	0
PF3D7_1010300	33	15	6	6	21	23	39	752	752	752	752	752	752	752	6	39	20.4286	11.6846	752	752	752	0	0	0	0
PF3D7_1016300	14	6	49	204	156	48	26	850	850	850	850	850	850	850	6	204	71.8571	71.1345	850	850	850	0	0	0	0
PF3D7_1103400	6	7	10	26	23	9	9	667	667	667	667	667	667	667	6	26	12.8571	7.51054	667	667	667	0	0	0	0
PF3D7_1111900	6	10	10	17	16	8	12	426	426	426	426	426	426	426	6	17	11.2857	3.73073	426	426	426	0	0	0	0
PF3D7_1116000	50	6	6	10	56	103	67	179	179	179	179	179	179	179	6	103	42.5714	34.2673	179	179	179	0	0	0	0
PF3D7_1140200	15	6	19	41	60	22	10	373	373	373	373	373	373	373	6	60	24.7143	17.7741	373	373	373	0	0	0	0
PF3D7_1314500	7	6	9	30	65	11	10	449	449	449	449	449	449	449	6	65	19.7143	19.9694	449	449	449	0	0	0	0
PF3D7_1329000	16	29	33	32	11	6	18	626	626	626	626	626	626	626	6	33	20.7143	9.9098	626	626	626	0	0	0	0
PF3D7_1342600	34	10	6	9	13	20	36	1084	1084	1084	1084	1084	1084	1084	6	36	18.2857	11.3227	1084	1084	1084	0	0	0	0
PF3D7_1367100	7	11	19	13	6	7	9	545	545	545	545	545	545	545	6	19	10.2857	4.23301	545	545	545	0	0	0	0
PF3D7_1404100	6	11	24	22	28	6	8	468	468	468	468	468	468	468	6	28	15	8.6685	468	468	468	0	0	0	0
PF3D7_1455100	14	6	10	10	7	10	23	32	32	32	32	32	32	32	6	23	11.4286	5.28764	32	32	32	0	0	0	0
PF3D7_0111500	26	5	7	22	53	42	31	425	425	425	425	425	425	425	5	53	26.5714	16.1498	425	425	425	0	0	0	0
PF3D7_0205500	13	15	12	18	16	10	5	182	182	182	182	182	182	182	5	18	12.7143	3.98978	182	182	182	0	0	0	0
PF3D7_0414500	12	14	17	15	5	13	15	389	389	389	389	389	389	389	5	17	13	3.58569	389	389	389	0	0	0	0
PF3D7_0609100	10	7	10	10	9	6	5	1381	1381	1381	1381	1381	1381	1381	5	10	8.14286	1.95876	1381	1381	1381	0	0	0	0
PF3D7_0617100	7	9	25	19	15	5	9	1769	1769	1769	1769	1769	1769	1769	5	25	12.7143	6.71277	1769	1769	1769	0	0	0	0
PF3D7_0714000	18	5	12	41	90	39	17	384	384	384	384	384	384	384	5	90	31.7143	26.8419	384	384	384	0	0	0	0
PF3D7_0714600	6	11	12	8	17	7	5	341	341	341	341	341	341	341	5	17	9.42857	3.88613	341	341	341	0	0	0	0
PF3D7_0814300	5	12	7	5	11	5	12	345	345	345	345	345	345	345	5	12	8.14286	3.13636	345	345	345	0	0	0	0
PF3D7_0818000	5	8	8	20	30	14	7	2143	2143	2143	2143	2143	2143	2143	5	30	13.1429	8.35684	2143	2143	2143	0	0	0	0
PF3D7_1001200	16	5	64	163	159	51	25	344	344	344	344	344	344	344	5	163	69	61.0924	344	344	344	0	0	0	0
PF3D7_1008400	5	9	10	22	25	12	8	428	428	428	428	428	428	428	5	25	13	6.96932	428	428	428	0	0	0	0
PF3D7_1115500	14	5	8	5	8	6	18	659	659	659	659	659	659	659	5	18	9.14286	4.61143	659	659	659	0	0	0	0
PF3D7_1124300	16	13	27	31	28	6	5	1103	1103	1103	1103	1103	1103	1103	5	31	18	9.94269	1103	1103	1103	0	0	0	0
PF3D7_1144900	7	5	6	6	17	17	8	472	472	472	472	472	472	472	5	17	9.42857	4.86554	472	472	472	0	0	0	0
PF3D7_1149100	8	5	51	171	102	43	11	149	149	149	149	149	149	149	5	171	55.8571	56.6504	149	149	149	0	0	0	0
PF3D7_1234900	21	8	5	19	46	18	21	172	172	172	172	172	172	172	5	46	19.7143	12.2558	172	172	172	0	0	0	0
PF3D7_1238300	10	19	19	9	5	6	7	563	563	563	563	563	563	563	5	19	10.7143	5.46977	563	563	563	0	0	0	0
PF3D7_1239700	17	5	33	59	57	37	22	625	625	625	625	625	625	625	5	59	32.8571	18.6274	625	625	625	0	0	0	0
PF3D7_1316600	5	6	18	20	26	18	9	300	300	300	300	300	300	300	5	26	14.5714	7.36511	300	300	300	0	0	0	0
PF3D7_1321900	87	18	11	5	10	67	106	937	937	937	937	937	937	937	5	106	43.4286	39.0269	937	937	937	0	0	0	0
PF3D7_1350200	8	13	35	25	25	7	5	327	327	327	327	327	327	327	5	35	16.8571	10.6426	327	327	327	0	0	0	0
PF3D7_1358100	9	12	12	5	11	5	13	583	583	583	583	583	583	583	5	13	9.57143	3.11022	583	583	583	0	0	0	0
PF3D7_1358500	12	8	21	32	21	5	12	263	263	263	263	263	263	263	5	32	15.8571	8.64256	263	263	263	0	0	0	0
PF3D7_1360100	11	21	21	18	23	5	11	242	242	242	242	242	242	242	5	23	15.7143	6.2499	242	242	242	0	0	0	0
PF3D7_1414300	5	6	19	38	31	11	10	442	442	442	442	442	442	442	5	38	17.1429	11.8975	442	442	442	0	0	0	0
PF3D7_1420300	12	5	7	9	17	11	7	472	472	472	472	472	472	472	5	17	9.71429	3.73073	472	472	472	0	0	0	0
PF3D7_1425700	5	18	26	19	23	11	5	146	146	146	146	146	146	146	5	26	15.2857	7.79586	146	146	146	0	0	0	0
PF3D7_1475000	7	5	18	41	35	7	6	6	6	6	6	6	6	6	5	41	17	13.9694	6	6	6	0	0	0	0

## Sheet: Most variable
###### Chappell et al. 2019; Table S8: TSO-based 5'UTRs for 3D7 analysed for each time point (based on 5UTR-seq data)
Gene ID	Peak coverage of 5UTR-seq data in window upstream of CDS at each time point							Length of 5' UTR calculated from peak coverage of 5UTR-seq data in window upstream of CDS at each time point							Analysis of coverage across all time points				Analysis of 5' UTRs across all time points
	TP1_cov	TP2_cov	TP3_cov	TP4_cov	TP5_cov	TP6_cov	TP7_cov	TP1_length	TP2_length	TP3_length	TP4_length	TP5_length	TP6_length	TP7_length	MIN cov	MAX cov	AVG cov	STDEVP cov	MIN length	MAX length	AVG length	STDEVP length	AVGcov*STDEVPlength	AVGcov*range
PF3D7_0202000	143	264	247	182	94	44	86	835	835	835	439	439	439	835	44	264	151.429	77.3967	439	835	665.286	195.969	29675.3	59965.7
PF3D7_1324900	34	67	68	249	198	61	31	499	499	189	189	189	189	499	31	249	101.143	79.7737	189	499	321.857	153.41	15516.3	31354.3
PF3D7_1471100	14	25	95	195	114	26	15	782	421	421	241	241	166	421	14	195	69.1429	63.5867	166	782	384.714	189.333	13091	42592
PF3D7_1311800	38	38	58	36	34	12	26	937	879	879	200	200	200	879	12	58	34.5714	12.8603	200	937	596.286	343.718	11882.8	25479.1
PF3D7_1462800	137	159	241	294	300	126	102	285	285	285	285	129	285	285	102	300	194.143	76.5384	129	285	262.714	54.5886	10598	30286.3
PF3D7_1253000	32	57	13	9	18	8	20	1213	1213	1213	234	234	1435	1213	8	57	22.4286	15.9898	234	1435	965	468.377	10505	26936.7
PF3D7_0617800	341	89	98	351	1031	973	595	173	173	173	173	231	173	173	89	1031	496.857	357.102	173	231	181.286	20.2958	10084.1	28817.7
PF3D7_0202500	194	78	55	26	11	54	123	378	378	645	645	378	378	378	11	194	77.2857	58.2794	378	645	454.286	120.618	9322.07	20635.3
PF3D7_1444800	356	105	119	269	189	206	402	194	273	273	273	273	194	194	105	402	235.143	104.88	194	273	239.143	39.0949	9192.88	18576.3
PF3D7_0532100	38	78	196	270	220	46	28	341	341	180	180	180	180	180	28	270	125.143	92.9815	180	341	226	72.7324	9101.94	20148
PF3D7_1343000	16	8	16	106	255	67	34	388	690	339	339	339	339	339	8	255	71.7143	81.4874	339	690	396.143	121.152	8688.34	25171.7
PF3D7_0922200	15	14	22	86	133	33	13	490	888	490	490	490	490	888	13	133	45.1429	43.0662	490	888	603.714	179.798	8116.6	17966.9
PF3D7_1121600	29	25	33	115	94	23	23	374	840	374	374	374	374	374	23	115	48.8571	35.7868	374	840	440.571	163.066	7966.94	22767.4
PF3D7_1115700	17	19	29	81	13	8	8	868	868	868	203	203	868	868	8	81	25	23.8268	203	868	678	300.416	7510.41	16625
PF3D7_0719600	9	21	57	119	75	17	6	551	551	177	177	177	177	177	6	119	43.4286	39.0599	177	551	283.857	168.956	7337.52	16242.3
PF3D7_0220000	22	10	7	30	51	23	16	1631	841	1631	1631	1631	1631	1631	7	51	22.7143	13.6666	841	1631	1518.14	276.442	6279.19	17944.3
PF3D7_1036900	17	14	16	8	8	6	8	1598	1598	1598	1598	452	452	452	6	17	11	4.17475	452	1598	1106.86	567.123	6238.35	12606
PF3D7_1248500	7	10	11	17	21	9	10	1690	1690	1690	655	655	1690	655	7	21	12.1429	4.61143	655	1690	1246.43	512.192	6219.48	12567.9
PF3D7_1204300	20	36	94	255	207	71	21	284	463	284	284	293	293	284	20	255	100.571	87.0843	284	463	312.143	61.7123	6206.49	18002.3
PF3D7_1401600	8	12	36	15	19	34	22	527	527	527	527	1123	1123	1123	8	36	20.8571	9.89125	527	1123	782.429	294.944	6151.68	12430.9
PF3D7_1318800	16	5	12	7	22	8	10	1637	1637	1637	1637	502	502	1637	5	22	11.4286	5.44734	502	1637	1312.71	512.741	5859.89	12971.4
PF3D7_1473200	7	8	8	31	36	11	6	1038	199	1038	199	199	199	199	6	36	15.2857	11.6829	199	1038	438.714	379.022	5793.62	12824.7
PF3D7_0401800	7	12	114	70	20	7	7	40	519	519	519	519	519	519	7	114	33.8571	38.8456	40	519	450.571	167.615	5674.97	16217.6
PF3D7_0820300	18	7	5	12	17	15	18	1587	684	684	684	1266	1587	1587	5	18	13.1429	4.94046	684	1587	1154.14	420.495	5526.5	11868
PF3D7_0807900	16	35	44	20	11	8	11	836	836	836	836	215	304	836	8	44	20.7143	12.6459	215	836	671.286	261.52	5417.2	12863.6
PF3D7_1037300	6	13	22	40	28	9	5	542	1331	542	542	542	542	542	5	40	17.5714	12.0577	542	1331	654.714	276.092	4851.34	13863.9
PF3D7_0831700	7	9	19	24	24	5	5	884	1833	1397	1397	1833	1833	1397	5	24	13.2857	8.08375	884	1833	1510.57	325.832	4328.92	12608.1
PF3D7_0813300	15	9	20	53	29	7	9	611	611	198	198	198	264	611	7	53	20.2857	15.1442	198	611	384.429	197.402	4004.45	8378
PF3D7_1331800	5	5	5	11	7	11	16	1589	1589	315	1589	1589	1589	1589	5	16	8.57143	3.92272	315	1589	1407	445.807	3821.2	10920
PF3D7_1357100	11	16	37	19	18	11	16	793	395	395	395	331	793	793	11	37	18.2857	8.17163	331	793	556.429	205.945	3765.85	8448
