# Supplementary material for: Refining the transcriptome of the human malaria parasite Plasmodium falciparum using amplification-free RNA-seq
Source: BMC Genomics. 2020 Jun 8;21:395. doi: 10.1186/s12864-020-06787-5 (PMC7278070; doi:10.1186/s12864-020-06787-5)
Supplement: Supplementary file 10 — Additional file 10. [file 12864_2020_6787_MOESM10_ESM.xlsx]

## Sheet: TP1
###### Chappell et al. 2019; Table S9: Tag clusters (TCs) for 3D7 analysed for each time point (based on 5UTR-seq data)
Chromosome	Strand	Quantile_10	Quantile_90	Dominant_tag	Quantile_TPM	Dominant_tag_TPM	Annotation	Annotation_TPM	Shape
Pf3D7_01_v3	+	97754	97769	97754	2.56408	1.28204	PF3D7_0102200	10728.5	broad
Pf3D7_01_v3	+	98106	98125	98123	3.84612	1.28204	PF3D7_0102200	10728.5	broad
Pf3D7_01_v3	+	98171	98185	98171	3.87851	2.59647	PF3D7_0102200	10728.5	broad
Pf3D7_01_v3	+	98226	98235	98229	21.123	12.0067	PF3D7_0102200	10728.5	sharp
Pf3D7_01_v3	+	98347	98351	98347	3.87851	2.59647	PF3D7_0102200	10728.5	sharp
Pf3D7_01_v3	+	98404	98416	98413	13.0604	5.25853	PF3D7_0102200	10728.5	sharp
Pf3D7_01_v3	+	98458	98461	98458	21.0882	9.29615	PF3D7_0102200	10728.5	sharp
Pf3D7_01_v3	+	98492	98498	98495	347.922	180.597	PF3D7_0102200	10728.5	sharp
Pf3D7_01_v3	+	98548	98554	98548	14.5708	12.0067	PF3D7_0102200	10728.5	sharp
Pf3D7_01_v3	+	98590	98597	98597	32.0863	24.3167	PF3D7_0102200	10728.5	sharp
Pf3D7_01_v3	+	98652	98674	98674	18.5744	14.7283	PF3D7_0102200	10728.5	broad
Pf3D7_01_v3	+	104358	104374	104358	3.87851	2.59647	PF3D7_0102300	60.8456	broad
Pf3D7_01_v3	+	139576	139592	139576	3.87851	2.59647	PF3D7_0103500	37.0144	broad
Pf3D7_01_v3	+	139618	139629	139618	5.16055	2.59647	PF3D7_0103500	37.0144	sharp
Pf3D7_01_v3	+	188586	188587	188587	5.20544	3.9234	PF3D7_0104300	1466.27	sharp
Pf3D7_01_v3	+	189514	189534	189524	3.84612	1.28204	PF3D7_0104300	1466.27	broad
Pf3D7_01_v3	+	189555	189557	189555	3.87851	2.59647	PF3D7_0104300	1466.27	sharp
Pf3D7_01_v3	+	189579	189586	189586	9.22796	7.94592	PF3D7_0104300	1466.27	sharp
Pf3D7_01_v3	+	272306	272324	272324	7.80191	3.9234	PF3D7_0106400	116.042	broad
Pf3D7_01_v3	+	280642	280654	280642	2.56408	1.28204	PF3D7_0106700	155.342	sharp
Pf3D7_01_v3	+	293499	293521	293521	6.48749	3.9234	PF3D7_0107000	132.632	broad
Pf3D7_01_v3	+	302610	302610	302610	5.25853	5.25853	PF3D7_0107400	47.0391	sharp
Pf3D7_01_v3	+	334420	334431	334431	7.855	5.25853	PF3D7_0108300	769.497	sharp
Pf3D7_01_v3	+	334639	334660	334639	7.82261	5.25853	PF3D7_0108300	769.497	broad
Pf3D7_01_v3	+	335805	335831	335805	17.0506	7.94592	PF3D7_0108300	769.497	broad
Pf3D7_01_v3	+	335879	335887	335884	7.80191	3.9234	PF3D7_0108300	769.497	sharp
Pf3D7_01_v3	+	335945	335945	335945	13.2888	12.0067	PF3D7_0108300	769.497	sharp
Pf3D7_01_v3	+	336549	336564	336561	6.44259	2.59647	PF3D7_0108300	769.497	broad
Pf3D7_01_v3	+	336606	336649	336627	7.69225	1.28204	PF3D7_0108300	769.497	broad
Pf3D7_01_v3	+	336681	336682	336682	3.87851	2.59647	PF3D7_0108300	769.497	sharp
Pf3D7_01_v3	+	347587	347587	347587	6.59977	6.59977	PF3D7_0108500	4237.1	sharp
Pf3D7_01_v3	+	348379	348386	348379	2.56408	1.28204	PF3D7_0108500	4237.1	sharp
Pf3D7_01_v3	+	348424	348525	348436	141.758	28.4488	PF3D7_0108500	4237.1	broad
Pf3D7_01_v3	+	348555	348579	348564	38.481	14.7283	PF3D7_0108500	4237.1	broad
Pf3D7_01_v3	+	348623	348640	348623	22.58	16.0926	PF3D7_0108500	4237.1	broad
Pf3D7_01_v3	+	363265	363282	363282	17.2124	13.3663	PF3D7_0109000	627.09	broad
Pf3D7_01_v3	+	365403	365412	365403	2.56408	1.28204	PF3D7_0109100	59.8164	sharp
Pf3D7_01_v3	+	365490	365500	365490	6.51987	3.9234	PF3D7_0109100	59.8164	sharp
Pf3D7_01_v3	+	380256	380262	380262	3.87851	2.59647	PF3D7_0109800	168.884	sharp
Pf3D7_01_v3	+	383081	383098	383081	5.19294	2.59647	PF3D7_0109900	26.3468	broad
Pf3D7_01_v3	+	388205	388223	388211	15.612	5.25853	PF3D7_0110000	124.727	broad
Pf3D7_01_v3	+	392471	392483	392481	3.84612	1.28204	PF3D7_0110200	40.4268	sharp
Pf3D7_01_v3	+	405372	405384	405372	21.298	16.0926	PF3D7_0110600	356.156	sharp
Pf3D7_01_v3	+	405413	405420	405413	2.56408	1.28204	PF3D7_0110600	356.156	sharp
Pf3D7_01_v3	+	405450	405453	405450	2.56408	1.28204	PF3D7_0110600	356.156	sharp
Pf3D7_01_v3	+	417280	417303	417285	3.84612	1.28204	PF3D7_0110800	245.319	broad
Pf3D7_01_v3	+	417437	417457	417437	2.56408	1.28204	PF3D7_0110800	245.319	broad
Pf3D7_01_v3	+	417737	417742	417737	2.56408	1.28204	PF3D7_0110800	245.319	sharp
Pf3D7_01_v3	+	464387	464387	464387	5.25853	5.25853	PF3D7_0112200	31.4092	sharp
Pf3D7_01_v3	+	464422	464431	464431	6.51987	3.9234	PF3D7_0112200	31.4092	sharp
Pf3D7_01_v3	+	472554	472559	472554	6.48749	3.9234	PF3D7_0112300	12.5559	sharp
Pf3D7_01_v3	+	485804	485817	485804	2.56408	1.28204	PF3D7_0112900	126.028	sharp
Pf3D7_01_v3	+	485902	485909	485909	7.88181	6.59977	PF3D7_0112900	126.028	sharp
Pf3D7_01_v3	+	485987	485995	485995	19.9387	16.0926	PF3D7_0112900	126.028	sharp
Pf3D7_01_v3	+	486034	486036	486034	2.56408	1.28204	PF3D7_0112900	126.028	sharp
Pf3D7_01_v3	+	511416	511426	511425	3.84612	1.28204	PF3D7_0113600	241.551	sharp
Pf3D7_01_v3	+	511530	511536	511536	5.20544	3.9234	PF3D7_0113600	241.551	sharp
Pf3D7_01_v3	+	519766	519801	519801	42.3089	16.0926	PF3D7_0113700	186.988	broad
Pf3D7_01_v3	+	520003	520003	520003	10.6499	10.6499	PF3D7_0113700	186.988	sharp
Pf3D7_01_v3	+	541928	541942	541942	6.54057	5.25853	PF3D7_0114000	119.631	broad
Pf3D7_01_v3	-	116477	116515	116515	11.7011	5.25853	PF3D7_0102500	1228.84	broad
Pf3D7_01_v3	-	116643	116656	116643	3.87851	2.59647	PF3D7_0102500	1228.84	sharp
Pf3D7_01_v3	-	116685	116685	116685	7.94592	7.94592	PF3D7_0102500	1228.84	sharp
Pf3D7_01_v3	-	116724	116724	116724	43.4402	39.5168	PF3D7_0102500	1228.84	sharp
Pf3D7_01_v3	-	116809	116855	116818	182.172	40.9045	PF3D7_0102500	1228.84	broad
Pf3D7_01_v3	-	123269	123269	123269	6.59977	6.59977	PF3D7_0102600	21.3952	sharp
Pf3D7_01_v3	-	128270	128272	128272	3.87851	2.59647	PF3D7_0102800	20.4028	sharp
Pf3D7_01_v3	-	128387	128387	128387	7.94592	7.94592	PF3D7_0102800	20.4028	sharp
Pf3D7_01_v3	-	142547	142595	142547	9.03906	2.59647	PF3D7_0103200	102.682	broad
Pf3D7_01_v3	-	142664	142668	142664	2.56408	1.28204	PF3D7_0103200	102.682	sharp
Pf3D7_01_v3	-	142905	142907	142905	2.56408	1.28204	PF3D7_0103200	102.682	sharp
Pf3D7_01_v3	-	146878	146887	146878	2.56408	1.28204	PF3D7_0103300	97.8396	sharp
Pf3D7_01_v3	-	146946	146962	146962	7.80191	3.9234	PF3D7_0103300	97.8396	broad
Pf3D7_01_v3	-	184794	184797	184797	5.20544	3.9234	PF3D7_0104200	794.299	sharp
Pf3D7_01_v3	-	187186	187222	187221	48.6088	10.6499	PF3D7_0104200	794.299	broad
Pf3D7_01_v3	-	224263	224276	224263	2.56408	1.28204	PF3D7_0105200	84.1958	sharp
Pf3D7_01_v3	-	224353	224377	224353	9.03906	2.59647	PF3D7_0105200	84.1958	broad
Pf3D7_01_v3	-	225961	225981	225962	26.5358	16.0926	PF3D7_0105300	215.117	broad
Pf3D7_01_v3	-	227338	227374	227350	5.12816	1.28204	PF3D7_0105400	43.2286	broad
Pf3D7_01_v3	-	227395	227421	227421	21.2482	14.7283	PF3D7_0105400	43.2286	broad
Pf3D7_01_v3	-	229736	229741	229736	2.56408	1.28204	PF3D7_0105500	8.70052	sharp
Pf3D7_01_v3	-	264405	264422	264405	2.56408	1.28204	PF3D7_0106200	18.3157	broad
Pf3D7_01_v3	-	269702	269707	269705	5.16055	2.59647	PF3D7_0106300	245.042	sharp
Pf3D7_01_v3	-	270091	270133	270125	7.72463	2.59647	PF3D7_0106300	245.042	broad
Pf3D7_01_v3	-	310488	310492	310488	2.56408	1.28204	PF3D7_0107500	870.479	sharp
Pf3D7_01_v3	-	310552	310569	310552	6.51987	3.9234	PF3D7_0107500	870.479	broad
Pf3D7_01_v3	-	310609	310624	310609	13.0811	5.25853	PF3D7_0107500	870.479	broad
Pf3D7_01_v3	-	310664	310693	310689	9.00667	2.59647	PF3D7_0107500	870.479	broad
Pf3D7_01_v3	-	310730	310749	310740	9.10465	5.25853	PF3D7_0107500	870.479	broad
Pf3D7_01_v3	-	310849	310888	310849	10.3336	3.9234	PF3D7_0107500	870.479	broad
Pf3D7_01_v3	-	310981	311000	310981	6.47498	2.59647	PF3D7_0107500	870.479	broad
Pf3D7_01_v3	-	311092	311094	311092	2.56408	1.28204	PF3D7_0107500	870.479	sharp
Pf3D7_01_v3	-	311584	311596	311584	2.56408	1.28204	PF3D7_0107500	870.479	sharp
Pf3D7_01_v3	-	311817	311835	311820	5.12816	1.28204	PF3D7_0107500	870.479	broad
Pf3D7_01_v3	-	312338	312365	312356	9.11634	3.9234	PF3D7_0107500	870.479	broad
Pf3D7_01_v3	-	329840	329840	329840	9.29615	9.29615	PF3D7_0108000	151.934	sharp
Pf3D7_01_v3	-	329967	329982	329969	3.84612	1.28204	PF3D7_0108000	151.934	broad
Pf3D7_01_v3	-	362630	362660	362649	34.1224	10.6499	PF3D7_0108900	311.339	broad
Pf3D7_01_v3	-	362693	362716	362693	15.7478	7.94592	PF3D7_0108900	311.339	broad
Pf3D7_01_v3	-	371250	371258	371250	2.56408	1.28204	PF3D7_0109200	24.9305	sharp
Pf3D7_01_v3	-	373520	373525	373520	2.56408	1.28204	PF3D7_0109300	73.3055	sharp
Pf3D7_01_v3	-	377282	377303	377291	3.84612	1.28204	PF3D7_0109500	43.9823	broad
Pf3D7_01_v3	-	377383	377403	377383	13.0748	6.59977	PF3D7_0109500	43.9823	broad
Pf3D7_01_v3	-	380027	380029	380029	3.87851	2.59647	PF3D7_0109700	222.536	sharp
Pf3D7_01_v3	-	380062	380075	380075	6.48749	3.9234	PF3D7_0109700	222.536	sharp
Pf3D7_01_v3	-	436313	436330	436330	11.8602	9.29615	PF3D7_0111300	79.9522	broad
Pf3D7_01_v3	-	436394	436415	436395	5.16055	2.59647	PF3D7_0111300	79.9522	broad
Pf3D7_01_v3	-	441843	441843	441843	35.1881	32.5916	PF3D7_0111500	93.1563	sharp
Pf3D7_01_v3	-	441875	441898	441888	6.41021	1.28204	PF3D7_0111500	93.1563	broad
Pf3D7_01_v3	-	441986	441988	441986	2.56408	1.28204	PF3D7_0111500	93.1563	sharp
Pf3D7_01_v3	-	444630	444634	444630	2.56408	1.28204	PF3D7_0111700	47.2025	sharp
Pf3D7_01_v3	-	483342	483344	483344	3.87851	2.59647	PF3D7_0112800	55.2677	sharp
Pf3D7_01_v3	-	490662	490677	490662	2.56408	1.28204	PF3D7_0113000	316.322	broad
Pf3D7_01_v3	-	507380	507385	507380	25.1923	14.7283	PF3D7_0113300	164.986	sharp
Pf3D7_02_v3	+	89916	89929	89916	2.56408	1.28204	PF3D7_0202300	10.7073	sharp
Pf3D7_02_v3	+	115351	115351	115351	5.25853	5.25853	PF3D7_0202300	10.7073	sharp
Pf3D7_02_v3	+	127284	127359	127347	190.478	75.8192	PF3D7_0202500	4893.01	broad
Pf3D7_02_v3	+	127500	127744	127614	604.959	234.892	PF3D7_0202500	4893.01	broad
Pf3D7_02_v3	+	127776	127809	127776	69.5421	31.2096	PF3D7_0202500	4893.01	broad
Pf3D7_02_v3	+	134597	134599	134597	2.56408	1.28204	PF3D7_0202700	34.9047	sharp
Pf3D7_02_v3	+	138588	138592	138592	3.87851	2.59647	PF3D7_0202900	15.1876	sharp
Pf3D7_02_v3	+	138687	138688	138688	6.51987	3.9234	PF3D7_0202900	15.1876	sharp
Pf3D7_02_v3	+	192149	192161	192149	5.16055	2.59647	PF3D7_0204200	437.323	sharp
Pf3D7_02_v3	+	222983	222993	222983	7.88181	6.59977	PF3D7_0205400	78.9924	sharp
Pf3D7_02_v3	+	223068	223071	223071	32.0411	18.8271	PF3D7_0205400	78.9924	sharp
Pf3D7_02_v3	+	223122	223127	223122	5.16055	2.59647	PF3D7_0205400	78.9924	sharp
Pf3D7_02_v3	+	227773	227774	227773	2.56408	1.28204	PF3D7_0205600	30.2016	sharp
Pf3D7_02_v3	+	234637	234644	234637	13.0074	3.9234	PF3D7_0205900	179.679	sharp
Pf3D7_02_v3	+	234669	234689	234669	2.56408	1.28204	PF3D7_0205900	179.679	broad
Pf3D7_02_v3	+	247267	247277	247272	3.84612	1.28204	PF3D7_0206200	251.689	sharp
Pf3D7_02_v3	+	247707	247728	247710	3.84612	1.28204	PF3D7_0206200	251.689	broad
Pf3D7_02_v3	+	247757	247771	247757	2.56408	1.28204	PF3D7_0206200	251.689	broad
Pf3D7_02_v3	+	251849	251870	251860	22.2884	7.94592	PF3D7_0206300	869.959	broad
Pf3D7_02_v3	+	251894	251917	251894	15.6706	7.94592	PF3D7_0206300	869.959	broad
Pf3D7_02_v3	+	252009	252018	252009	2.56408	1.28204	PF3D7_0206300	869.959	sharp
Pf3D7_02_v3	+	281371	281377	281373	3.84612	1.28204	PF3D7_0207100	449.823	sharp
Pf3D7_02_v3	+	337337	337338	337338	5.20544	3.9234	PF3D7_0208300	85.8466	sharp
Pf3D7_02_v3	+	351743	351747	351743	5.19294	2.59647	PF3D7_0208500	46.4895	sharp
Pf3D7_02_v3	+	352390	352403	352390	2.56408	1.28204	PF3D7_0208500	46.4895	sharp
Pf3D7_02_v3	+	411792	411798	411795	22.58	16.0926	PF3D7_0210100	855.307	sharp
Pf3D7_02_v3	+	411881	411899	411881	2.56408	1.28204	PF3D7_0210100	855.307	broad
Pf3D7_02_v3	+	411926	411928	411928	3.87851	2.59647	PF3D7_0210100	855.307	sharp
Pf3D7_02_v3	+	412085	412109	412088	16.9308	3.9234	PF3D7_0210100	855.307	broad
Pf3D7_02_v3	+	412144	412157	412144	2.56408	1.28204	PF3D7_0210100	855.307	sharp
Pf3D7_02_v3	+	427308	427309	427308	3.87851	2.59647	PF3D7_0210500	43.9362	sharp
Pf3D7_02_v3	+	443728	443756	443741	5.16055	2.59647	PF3D7_0211000	13.3769	broad
Pf3D7_02_v3	+	451505	451507	451505	2.56408	1.28204	PF3D7_0211100	9.27924	sharp
Pf3D7_02_v3	+	467463	467470	467463	2.56408	1.28204	PF3D7_0211600	15.6037	sharp
Pf3D7_02_v3	+	467516	467532	467516	2.56408	1.28204	PF3D7_0211600	15.6037	broad
Pf3D7_02_v3	+	522685	522696	522695	10.3535	2.59647	PF3D7_0212600	369.835	sharp
Pf3D7_02_v3	+	522736	522747	522747	7.82261	5.25853	PF3D7_0212600	369.835	sharp
Pf3D7_02_v3	+	522771	522777	522777	14.5016	9.29615	PF3D7_0212600	369.835	sharp
Pf3D7_02_v3	+	522909	522929	522929	26.4886	14.7283	PF3D7_0212600	369.835	broad
Pf3D7_02_v3	+	527078	527095	527095	3.87851	2.59647	PF3D7_0212800	54.4388	broad
Pf3D7_02_v3	+	532617	532626	532617	2.56408	1.28204	PF3D7_0212900	146.345	sharp
Pf3D7_02_v3	+	535402	535414	535402	2.56408	1.28204	PF3D7_0213000	94.6446	sharp
Pf3D7_02_v3	+	537410	537432	537410	7.75702	2.59647	PF3D7_0213100	138.744	broad
Pf3D7_02_v3	+	541728	541731	541728	2.56408	1.28204	PF3D7_0213400	25.8144	sharp
Pf3D7_02_v3	+	565658	565684	565669	5.16055	2.59647	PF3D7_0214000	176.804	broad
Pf3D7_02_v3	+	565726	565732	565726	2.56408	1.28204	PF3D7_0214000	176.804	sharp
Pf3D7_02_v3	+	565835	565850	565835	3.87851	2.59647	PF3D7_0214000	176.804	broad
Pf3D7_02_v3	+	565912	565916	565912	2.56408	1.28204	PF3D7_0214000	176.804	sharp
Pf3D7_02_v3	+	574235	574254	574235	5.19294	2.59647	PF3D7_0214300	173.32	broad
Pf3D7_02_v3	+	577336	577338	577336	2.56408	1.28204	PF3D7_0214300	173.32	sharp
Pf3D7_02_v3	+	577367	577402	577382	3.84612	1.28204	PF3D7_0214300	173.32	broad
Pf3D7_02_v3	+	603584	603584	603584	5.25853	5.25853	PF3D7_0214800	237.78	sharp
Pf3D7_02_v3	+	603773	603799	603799	10.3867	5.25853	PF3D7_0214800	237.78	broad
Pf3D7_02_v3	+	603820	603835	603822	3.84612	1.28204	PF3D7_0214800	237.78	broad
Pf3D7_02_v3	+	603949	603950	603949	3.87851	2.59647	PF3D7_0214800	237.78	sharp
Pf3D7_02_v3	+	604068	604070	604068	2.56408	1.28204	PF3D7_0214800	237.78	sharp
Pf3D7_02_v3	+	604137	604149	604140	5.12816	1.28204	PF3D7_0214800	237.78	sharp
Pf3D7_02_v3	+	604186	604205	604186	2.56408	1.28204	PF3D7_0214800	237.78	broad
Pf3D7_02_v3	+	610265	610292	610292	27.773	16.0926	PF3D7_0214900	1090.48	broad
Pf3D7_02_v3	+	610315	610321	610317	5.12816	1.28204	PF3D7_0214900	1090.48	sharp
Pf3D7_02_v3	+	610359	610369	610359	2.56408	1.28204	PF3D7_0214900	1090.48	sharp
Pf3D7_02_v3	+	645388	645397	645397	3.87851	2.59647	PF3D7_0215700	93.6509	sharp
Pf3D7_02_v3	+	685649	685651	685650	3.84612	1.28204	PF3D7_0216600	207.359	sharp
Pf3D7_02_v3	+	689843	689843	689843	10.6499	10.6499	PF3D7_0216700	898.109	sharp
Pf3D7_02_v3	+	690145	690162	690162	3.87851	2.59647	PF3D7_0216700	898.109	broad
Pf3D7_02_v3	+	690232	690234	690232	2.56408	1.28204	PF3D7_0216700	898.109	sharp
Pf3D7_02_v3	+	717324	717326	717324	2.56408	1.28204	PF3D7_0217400	99.7375	sharp
Pf3D7_02_v3	+	719296	719334	719296	34.7974	25.6928	PF3D7_0217500	613.216	broad
Pf3D7_02_v3	+	719530	719550	719534	14.3885	7.94592	PF3D7_0217500	613.216	broad
Pf3D7_02_v3	+	733747	733747	733747	10.6499	10.6499	PF3D7_0217800	289.949	sharp
Pf3D7_02_v3	+	733769	733780	733769	5.19294	2.59647	PF3D7_0217800	289.949	sharp
Pf3D7_02_v3	+	738247	738248	738248	6.54057	5.25853	PF3D7_0218000	55.8027	sharp
Pf3D7_02_v3	+	738371	738374	738371	13.1403	6.59977	PF3D7_0218000	55.8027	sharp
Pf3D7_02_v3	+	741013	741032	741013	2.56408	1.28204	PF3D7_0218100	29.6265	broad
Pf3D7_02_v3	+	747255	747282	747268	7.69225	1.28204	PF3D7_0218500	101.992	broad
Pf3D7_02_v3	+	772010	772035	772035	6.48749	3.9234	PF3D7_0219200	589.506	broad
Pf3D7_02_v3	+	772081	772085	772085	32.1291	20.1971	PF3D7_0219200	589.506	sharp
Pf3D7_02_v3	+	772127	772215	772136	58.8149	7.94592	PF3D7_0219200	589.506	broad
Pf3D7_02_v3	+	772237	772238	772237	2.56408	1.28204	PF3D7_0219200	589.506	sharp
Pf3D7_02_v3	+	774433	774475	774435	19.3278	2.59647	PF3D7_0219400	139.414	broad
Pf3D7_02_v3	+	774502	774506	774502	6.51987	3.9234	PF3D7_0219400	139.414	sharp
Pf3D7_02_v3	+	774528	774529	774529	6.54057	5.25853	PF3D7_0219400	139.414	sharp
Pf3D7_02_v3	+	774660	774664	774662	6.48749	3.9234	PF3D7_0219400	139.414	sharp
Pf3D7_02_v3	+	790596	790613	790596	3.87851	2.59647	PF3D7_0219900	270.008	broad
Pf3D7_02_v3	+	790791	790794	790791	3.87851	2.59647	PF3D7_0219900	270.008	sharp
Pf3D7_02_v3	+	790934	790950	790934	15.7044	6.59977	PF3D7_0219900	270.008	broad
Pf3D7_02_v3	+	790983	790996	790983	2.56408	1.28204	PF3D7_0219900	270.008	sharp
Pf3D7_02_v3	+	794763	794766	794763	2.56408	1.28204	PF3D7_0220000	2514.09	sharp
Pf3D7_02_v3	+	795060	795075	795070	3.84612	1.28204	PF3D7_0220000	2514.09	broad
Pf3D7_02_v3	+	795114	795119	795119	18.6517	14.7283	PF3D7_0220000	2514.09	sharp
Pf3D7_02_v3	+	795908	795921	795909	23.7994	12.0067	PF3D7_0220000	2514.09	sharp
Pf3D7_02_v3	+	811785	811791	811785	2.56408	1.28204	PF3D7_0220400	16.467	sharp
Pf3D7_02_v3	+	830248	830259	830258	3.84612	1.28204	PF3D7_0220600	47.0067	sharp
Pf3D7_02_v3	+	830343	830347	830346	3.84612	1.28204	PF3D7_0220600	47.0067	sharp
Pf3D7_02_v3	+	833073	833100	833090	9.08395	3.9234	PF3D7_0220700	433	broad
Pf3D7_02_v3	+	833143	833163	833143	5.16055	2.59647	PF3D7_0220700	433	broad
Pf3D7_02_v3	+	833223	833244	833242	11.7784	5.25853	PF3D7_0220700	433	broad
Pf3D7_02_v3	+	833300	833309	833300	2.56408	1.28204	PF3D7_0220700	433	sharp
Pf3D7_02_v3	+	833394	833403	833394	2.56408	1.28204	PF3D7_0220700	433	sharp
Pf3D7_02_v3	+	838573	838619	838573	10.366	3.9234	PF3D7_0220800	137.223	broad
Pf3D7_02_v3	+	838665	838666	838665	2.56408	1.28204	PF3D7_0220800	137.223	sharp
Pf3D7_02_v3	-	75077	75087	75087	3.87851	2.59647	PF3D7_0201500	108.319	sharp
Pf3D7_02_v3	-	75199	75205	75205	3.87851	2.59647	PF3D7_0201500	108.319	sharp
Pf3D7_02_v3	-	79598	79601	79601	6.54057	5.25853	PF3D7_0201600	78.7054	sharp
Pf3D7_02_v3	-	84942	84946	84946	6.54057	5.25853	PF3D7_0201700	582.672	sharp
Pf3D7_02_v3	-	85074	85083	85074	2.56408	1.28204	PF3D7_0201700	582.672	sharp
Pf3D7_02_v3	-	85143	85160	85143	2.56408	1.28204	PF3D7_0201700	582.672	broad
Pf3D7_02_v3	-	89413	89440	89417	14.3343	3.9234	PF3D7_0201800	143.548	broad
Pf3D7_02_v3	-	99657	99685	99671	3.84612	1.28204	PF3D7_0201900	196.784	broad
Pf3D7_02_v3	-	106234	106238	106234	39.871	20.1971	PF3D7_0202000	1887.52	sharp
Pf3D7_02_v3	-	106312	106315	106312	2.56408	1.28204	PF3D7_0202000	1887.52	sharp
Pf3D7_02_v3	-	106450	106527	106478	11.5708	2.59647	PF3D7_0202000	1887.52	broad
Pf3D7_02_v3	-	106559	106631	106631	318.379	187.726	PF3D7_0202000	1887.52	broad
Pf3D7_02_v3	-	106704	106706	106704	2.56408	1.28204	PF3D7_0202000	1887.52	sharp
Pf3D7_02_v3	-	110744	110752	110744	2.56408	1.28204	PF3D7_0202100	1382.78	sharp
Pf3D7_02_v3	-	110927	110932	110927	10.4433	3.9234	PF3D7_0202100	1382.78	sharp
Pf3D7_02_v3	-	110966	110973	110967	11.746	5.25853	PF3D7_0202100	1382.78	sharp
Pf3D7_02_v3	-	111006	111037	111006	46.4945	28.4488	PF3D7_0202100	1382.78	broad
Pf3D7_02_v3	-	111080	111085	111085	90.5197	78.6271	PF3D7_0202100	1382.78	sharp
Pf3D7_02_v3	-	111128	111130	111130	47.2138	38.1299	PF3D7_0202100	1382.78	sharp
Pf3D7_02_v3	-	111196	111209	111196	2.56408	1.28204	PF3D7_0202100	1382.78	sharp
Pf3D7_02_v3	-	111438	111439	111438	2.56408	1.28204	PF3D7_0202100	1382.78	sharp
Pf3D7_02_v3	-	111563	111583	111563	13.2464	10.6499	PF3D7_0202100	1382.78	broad
Pf3D7_02_v3	-	111605	111607	111605	2.56408	1.28204	PF3D7_0202100	1382.78	sharp
Pf3D7_02_v3	-	114295	114303	114295	2.56408	1.28204	PF3D7_0202200	692.54	sharp
Pf3D7_02_v3	-	114360	114389	114377	3.84612	1.28204	PF3D7_0202200	692.54	broad
Pf3D7_02_v3	-	114516	114521	114521	6.51987	3.9234	PF3D7_0202200	692.54	sharp
Pf3D7_02_v3	-	114544	114549	114547	6.48749	3.9234	PF3D7_0202200	692.54	sharp
Pf3D7_02_v3	-	114583	114596	114587	3.84612	1.28204	PF3D7_0202200	692.54	sharp
Pf3D7_02_v3	-	114631	114685	114673	39.1749	6.59977	PF3D7_0202200	692.54	broad
Pf3D7_02_v3	-	114713	114732	114725	18.5049	10.6499	PF3D7_0202200	692.54	broad
Pf3D7_02_v3	-	114764	114764	114764	13.2888	12.0067	PF3D7_0202200	692.54	sharp
Pf3D7_02_v3	-	115040	115051	115040	2.56408	1.28204	PF3D7_0202200	692.54	sharp
Pf3D7_02_v3	-	115100	115101	115101	39.0646	31.2096	PF3D7_0202200	692.54	sharp
Pf3D7_02_v3	-	134267	134300	134287	5.12816	1.28204	PF3D7_0202600	34.0652	broad
Pf3D7_02_v3	-	134328	134328	134328	12.0067	12.0067	PF3D7_0202600	34.0652	sharp
Pf3D7_02_v3	-	157191	157206	157206	3.87851	2.59647	PF3D7_0203100	130.941	broad
Pf3D7_02_v3	-	159836	159849	159836	5.20544	3.9234	PF3D7_0203200	95.1734	sharp
Pf3D7_02_v3	-	208475	208475	208475	5.25853	5.25853	PF3D7_0204700	292.148	sharp
Pf3D7_02_v3	-	208649	208652	208650	9.16385	6.59977	PF3D7_0204700	292.148	sharp
Pf3D7_02_v3	-	217530	217535	217530	7.855	5.25853	PF3D7_0205100	83.7734	sharp
Pf3D7_02_v3	-	217578	217580	217578	2.56408	1.28204	PF3D7_0205100	83.7734	sharp
Pf3D7_02_v3	-	226390	226401	226401	3.87851	2.59647	PF3D7_0205500	56.0177	sharp
Pf3D7_02_v3	-	226427	226439	226427	22.6194	17.4589	PF3D7_0205500	56.0177	sharp
Pf3D7_02_v3	-	227475	227493	227475	2.56408	1.28204	PF3D7_0205500	56.0177	broad
Pf3D7_02_v3	-	244490	244490	244490	12.0067	12.0067	PF3D7_0206000	194.219	sharp
Pf3D7_02_v3	-	244518	244518	244518	7.94592	7.94592	PF3D7_0206000	194.219	sharp
Pf3D7_02_v3	-	244550	244583	244550	11.792	7.94592	PF3D7_0206000	194.219	broad
Pf3D7_02_v3	-	268828	268832	268828	15.9303	13.3663	PF3D7_0206500	224.921	sharp
Pf3D7_02_v3	-	274648	274651	274648	2.56408	1.28204	PF3D7_0206800	1693.18	sharp
Pf3D7_02_v3	-	274721	274843	274763	266.338	67.4069	PF3D7_0206800	1693.18	broad
Pf3D7_02_v3	-	276581	276610	276581	61.6758	24.3167	PF3D7_0206900	382.362	broad
Pf3D7_02_v3	-	276836	276840	276836	2.56408	1.28204	PF3D7_0206900	382.362	sharp
Pf3D7_02_v3	-	278679	278693	278681	3.84612	1.28204	PF3D7_0207000	503.906	broad
Pf3D7_02_v3	-	278720	278760	278720	15.7044	6.59977	PF3D7_0207000	503.906	broad
Pf3D7_02_v3	-	278798	278811	278798	67.1982	27.0702	PF3D7_0207000	503.906	sharp
Pf3D7_02_v3	-	279056	279077	279060	6.44259	2.59647	PF3D7_0207000	503.906	broad
Pf3D7_02_v3	-	279146	279151	279146	2.56408	1.28204	PF3D7_0207000	503.906	sharp
Pf3D7_02_v3	-	279191	279204	279204	7.80191	3.9234	PF3D7_0207000	503.906	sharp
Pf3D7_02_v3	-	297770	297794	297785	10.4459	6.59977	PF3D7_0207400	92.4919	broad
Pf3D7_02_v3	-	297857	297863	297860	14.4243	9.29615	PF3D7_0207400	92.4919	sharp
Pf3D7_02_v3	-	297928	297930	297928	2.56408	1.28204	PF3D7_0207400	92.4919	sharp
Pf3D7_02_v3	-	302733	302766	302757	6.44259	2.59647	PF3D7_0207500	122.462	broad
Pf3D7_02_v3	-	307082	307122	307108	6.41021	1.28204	PF3D7_0207600	1115.83	broad
Pf3D7_02_v3	-	307172	307209	307172	494.694	348.444	PF3D7_0207600	1115.83	broad
Pf3D7_02_v3	-	307301	307309	307301	2.56408	1.28204	PF3D7_0207600	1115.83	sharp
Pf3D7_02_v3	-	316881	316881	316881	5.25853	5.25853	PF3D7_0207800	77.4363	sharp
Pf3D7_02_v3	-	336926	336940	336940	6.51987	3.9234	PF3D7_0208200	193.819	broad
Pf3D7_02_v3	-	336990	337001	336999	22.4324	7.94592	PF3D7_0208200	193.819	sharp
Pf3D7_02_v3	-	337024	337038	337024	2.56408	1.28204	PF3D7_0208200	193.819	broad
Pf3D7_02_v3	-	350924	350935	350935	5.20544	3.9234	PF3D7_0208400	214.476	sharp
Pf3D7_02_v3	-	383981	383982	383981	2.56408	1.28204	PF3D7_0209100	92.6902	sharp
Pf3D7_02_v3	-	384011	384028	384015	6.41021	1.28204	PF3D7_0209100	92.6902	broad
Pf3D7_02_v3	-	402383	402413	402393	44.9448	21.5688	PF3D7_0209700	212.743	broad
Pf3D7_02_v3	-	402488	402502	402492	15.6245	5.25853	PF3D7_0209700	212.743	broad
Pf3D7_02_v3	-	406677	406678	406678	114.268	99.7395	PF3D7_0209800	627.068	sharp
Pf3D7_02_v3	-	421452	421456	421452	5.16055	2.59647	PF3D7_0210200	97.8353	sharp
Pf3D7_02_v3	-	421495	421501	421499	3.84612	1.28204	PF3D7_0210200	97.8353	sharp
Pf3D7_02_v3	-	421534	421536	421534	2.56408	1.28204	PF3D7_0210200	97.8353	sharp
Pf3D7_02_v3	-	434209	434218	434218	7.855	5.25853	PF3D7_0210600	590.008	sharp
Pf3D7_02_v3	-	439528	439548	439539	9.10465	5.25853	PF3D7_0210800	328.895	broad
Pf3D7_02_v3	-	443305	443316	443305	2.56408	1.28204	PF3D7_0210900	419.456	sharp
Pf3D7_02_v3	-	443358	443367	443361	3.84612	1.28204	PF3D7_0210900	419.456	sharp
Pf3D7_02_v3	-	443451	443474	443474	14.3885	7.94592	PF3D7_0210900	419.456	broad
Pf3D7_02_v3	-	443516	443529	443529	18.689	16.0926	PF3D7_0210900	419.456	sharp
Pf3D7_02_v3	-	443560	443560	443560	25.6928	25.6928	PF3D7_0210900	419.456	sharp
Pf3D7_02_v3	-	443614	443623	443614	2.56408	1.28204	PF3D7_0210900	419.456	sharp
Pf3D7_02_v3	-	456687	456703	456687	5.20544	3.9234	PF3D7_0211200	50.6305	broad
Pf3D7_02_v3	-	479495	479507	479495	3.87851	2.59647	PF3D7_0211900	121.954	sharp
Pf3D7_02_v3	-	532269	532284	532284	3.87851	2.59647	PF3D7_0212700	48.0082	broad
Pf3D7_02_v3	-	541758	541767	541758	2.56408	1.28204	PF3D7_0213300	34.1643	sharp
Pf3D7_02_v3	-	565380	565414	565414	5.16055	2.59647	PF3D7_0213900	142.107	broad
Pf3D7_02_v3	-	573449	573450	573449	2.56408	1.28204	PF3D7_0214100	286.012	sharp
Pf3D7_02_v3	-	573475	573491	573484	3.84612	1.28204	PF3D7_0214100	286.012	broad
Pf3D7_02_v3	-	573528	573545	573528	3.87851	2.59647	PF3D7_0214100	286.012	broad
Pf3D7_02_v3	-	573773	573808	573773	11.7603	6.59977	PF3D7_0214100	286.012	broad
Pf3D7_02_v3	-	573860	573885	573867	37.1542	22.942	PF3D7_0214100	286.012	broad
Pf3D7_02_v3	-	576418	576429	576418	2.56408	1.28204	PF3D7_0214200	114.052	sharp
Pf3D7_02_v3	-	576462	576463	576463	3.87851	2.59647	PF3D7_0214200	114.052	sharp
Pf3D7_02_v3	-	589580	589583	589583	92.0268	42.2931	PF3D7_0214400	264.328	sharp
Pf3D7_02_v3	-	621171	621195	621184	17.0925	10.6499	PF3D7_0215000	236.256	broad
Pf3D7_02_v3	-	621274	621304	621289	6.48749	3.9234	PF3D7_0215000	236.256	broad
Pf3D7_02_v3	-	621788	621798	621798	3.87851	2.59647	PF3D7_0215000	236.256	sharp
Pf3D7_02_v3	-	624676	624690	624676	2.56408	1.28204	PF3D7_0215100	71.7246	broad
Pf3D7_02_v3	-	624949	624970	624951	10.4783	6.59977	PF3D7_0215100	71.7246	broad
Pf3D7_02_v3	-	639348	639362	639351	3.84612	1.28204	PF3D7_0215400	198.125	broad
Pf3D7_02_v3	-	639471	639492	639485	3.84612	1.28204	PF3D7_0215400	198.125	broad
Pf3D7_02_v3	-	670068	670072	670068	2.56408	1.28204	PF3D7_0216200	97.6618	sharp
Pf3D7_02_v3	-	730435	730445	730435	2.56408	1.28204	PF3D7_0217600	103.067	sharp
Pf3D7_02_v3	-	733266	733277	733266	5.16055	2.59647	PF3D7_0217700	36.392	sharp
Pf3D7_02_v3	-	737814	737823	737814	6.54057	5.25853	PF3D7_0217900	50.5895	sharp
Pf3D7_02_v3	-	737861	737873	737864	5.16055	2.59647	PF3D7_0217900	50.5895	sharp
Pf3D7_02_v3	-	737969	737985	737969	2.56408	1.28204	PF3D7_0217900	50.5895	broad
Pf3D7_02_v3	-	749401	749402	749401	13.1995	6.59977	PF3D7_0218300	37.9105	sharp
Pf3D7_02_v3	-	765460	765480	765461	9.16385	6.59977	PF3D7_0218700	351.278	broad
Pf3D7_02_v3	-	768283	768283	768283	17.3746	16.0926	PF3D7_0219000	42.212	sharp
Pf3D7_02_v3	-	774127	774130	774130	3.87851	2.59647	PF3D7_0219300	57.5411	sharp
Pf3D7_02_v3	-	778470	778470	778470	27.0702	27.0702	PF3D7_0219500	51.0903	sharp
Pf3D7_02_v3	-	785483	785500	785500	3.87851	2.59647	PF3D7_0219700	369.401	broad
Pf3D7_02_v3	-	790333	790342	790342	7.76953	3.9234	PF3D7_0219800	314.497	sharp
Pf3D7_02_v3	-	810945	810947	810947	6.51987	3.9234	PF3D7_0220200	709.456	sharp
Pf3D7_02_v3	-	810982	810987	810982	2.56408	1.28204	PF3D7_0220200	709.456	sharp
Pf3D7_02_v3	-	811011	811015	811011	2.56408	1.28204	PF3D7_0220200	709.456	sharp
Pf3D7_02_v3	-	811054	811081	811081	5.16055	2.59647	PF3D7_0220200	709.456	broad
Pf3D7_02_v3	-	811141	811151	811141	9.22796	7.94592	PF3D7_0220200	709.456	sharp
Pf3D7_02_v3	-	811227	811237	811231	3.84612	1.28204	PF3D7_0220200	709.456	sharp
Pf3D7_02_v3	-	811316	811326	811316	7.88181	6.59977	PF3D7_0220200	709.456	sharp
Pf3D7_02_v3	-	812180	812184	812182	3.84612	1.28204	PF3D7_0220200	709.456	sharp
Pf3D7_02_v3	-	825319	825331	825331	3.87851	2.59647	PF3D7_0220500	188.275	sharp
Pf3D7_02_v3	-	825358	825360	825358	2.56408	1.28204	PF3D7_0220500	188.275	sharp
Pf3D7_02_v3	-	832604	832618	832604	2.56408	1.28204	PF3D7_0220500	188.275	broad
Pf3D7_02_v3	-	871317	871321	871317	3.87851	2.59647	PF3D7_0221700	90.6147	sharp
Pf3D7_02_v3	-	871520	871539	871520	2.56408	1.28204	PF3D7_0221700	90.6147	broad
Pf3D7_02_v3	-	871671	871675	871671	2.56408	1.28204	PF3D7_0221700	90.6147	sharp
Pf3D7_03_v3	+	103364	103368	103364	6.54057	5.25853	PF3D7_0301800	924.008	sharp
Pf3D7_03_v3	+	103396	103425	103396	17.2448	13.3663	PF3D7_0301800	924.008	broad
Pf3D7_03_v3	+	103469	103479	103469	2.56408	1.28204	PF3D7_0301800	924.008	sharp
Pf3D7_03_v3	+	103541	103557	103543	15.7711	9.29615	PF3D7_0301800	924.008	broad
Pf3D7_03_v3	+	103651	103655	103651	41.5756	31.2096	PF3D7_0301800	924.008	sharp
Pf3D7_03_v3	+	103688	103695	103693	11.8244	7.94592	PF3D7_0301800	924.008	sharp
Pf3D7_03_v3	+	103722	103820	103722	91.4325	22.942	PF3D7_0301800	924.008	broad
Pf3D7_03_v3	+	119168	119188	119169	5.16055	2.59647	PF3D7_0302200	274.9	broad
Pf3D7_03_v3	+	134157	134170	134170	3.87851	2.59647	PF3D7_0302500	1237.19	sharp
Pf3D7_03_v3	+	134601	134611	134601	2.56408	1.28204	PF3D7_0302500	1237.19	sharp
Pf3D7_03_v3	+	135002	135042	135002	35.5594	14.7283	PF3D7_0302500	1237.19	broad
Pf3D7_03_v3	+	135096	135102	135096	3.87851	2.59647	PF3D7_0302500	1237.19	sharp
Pf3D7_03_v3	+	135136	135173	135153	23.4291	6.59977	PF3D7_0302500	1237.19	broad
Pf3D7_03_v3	+	135197	135199	135197	3.87851	2.59647	PF3D7_0302500	1237.19	sharp
Pf3D7_03_v3	+	141368	141371	141368	2.56408	1.28204	PF3D7_0302600	35.8245	sharp
Pf3D7_03_v3	+	168836	168844	168836	6.47498	2.59647	PF3D7_0303200	450.577	sharp
Pf3D7_03_v3	+	169309	169310	169309	2.56408	1.28204	PF3D7_0303200	450.577	sharp
Pf3D7_03_v3	+	193608	193608	193608	14.6483	13.3663	PF3D7_0303800	68.2101	sharp
Pf3D7_03_v3	+	203726	203726	203726	6.59977	6.59977	PF3D7_0304100	265.197	sharp
Pf3D7_03_v3	+	203751	203764	203755	3.84612	1.28204	PF3D7_0304100	265.197	sharp
Pf3D7_03_v3	+	204029	204031	204029	2.56408	1.28204	PF3D7_0304100	265.197	sharp
Pf3D7_03_v3	+	204072	204084	204072	2.56408	1.28204	PF3D7_0304100	265.197	sharp
Pf3D7_03_v3	+	211947	211958	211947	3.87851	2.59647	PF3D7_0304300	37.1562	sharp
Pf3D7_03_v3	+	217274	217287	217274	2.56408	1.28204	PF3D7_0304400	1390.87	sharp
Pf3D7_03_v3	+	217346	217366	217346	2.56408	1.28204	PF3D7_0304400	1390.87	broad
Pf3D7_03_v3	+	217542	217544	217542	6.51987	3.9234	PF3D7_0304400	1390.87	sharp
Pf3D7_03_v3	+	217688	217703	217688	9.13704	5.25853	PF3D7_0304400	1390.87	broad
Pf3D7_03_v3	+	217750	217753	217750	2.56408	1.28204	PF3D7_0304400	1390.87	sharp
Pf3D7_03_v3	+	250628	250646	250643	5.16055	2.59647	PF3D7_0305200	436.147	broad
Pf3D7_03_v3	+	292370	292402	292402	10.4191	5.25853	PF3D7_0306200	88.8442	broad
Pf3D7_03_v3	+	302515	302525	302516	3.84612	1.28204	PF3D7_0306600	83.5068	sharp
Pf3D7_03_v3	+	303900	303906	303900	6.51987	3.9234	PF3D7_0306700	72.542	sharp
Pf3D7_03_v3	+	303961	303982	303972	3.84612	1.28204	PF3D7_0306700	72.542	broad
Pf3D7_03_v3	+	310035	310038	310038	3.87851	2.59647	PF3D7_0306900	604.272	sharp
Pf3D7_03_v3	+	310398	310430	310430	35.846	18.8271	PF3D7_0306900	604.272	broad
Pf3D7_03_v3	+	310459	310490	310490	31.7408	13.3663	PF3D7_0306900	604.272	broad
Pf3D7_03_v3	+	310548	310549	310549	6.54057	5.25853	PF3D7_0306900	604.272	sharp
Pf3D7_03_v3	+	325699	325722	325710	10.3867	5.25853	PF3D7_0307600	64.9677	broad
Pf3D7_03_v3	+	325911	325923	325923	5.20544	3.9234	PF3D7_0307600	64.9677	sharp
Pf3D7_03_v3	+	336811	336826	336811	2.56408	1.28204	PF3D7_0307800	77.4847	broad
Pf3D7_03_v3	+	372277	372277	372277	6.59977	6.59977	PF3D7_0308600	165.948	sharp
Pf3D7_03_v3	+	377880	377890	377890	5.20544	3.9234	PF3D7_0308800	126.625	sharp
Pf3D7_03_v3	+	377922	377939	377923	6.44259	2.59647	PF3D7_0308800	126.625	broad
Pf3D7_03_v3	+	383923	383933	383923	9.22796	7.94592	PF3D7_0309000	92.9462	sharp
Pf3D7_03_v3	+	402104	402105	402104	3.87851	2.59647	PF3D7_0309500	319.54	sharp
Pf3D7_03_v3	+	402133	402183	402163	6.44259	2.59647	PF3D7_0309500	319.54	broad
Pf3D7_03_v3	+	402362	402378	402362	2.56408	1.28204	PF3D7_0309500	319.54	broad
Pf3D7_03_v3	+	402484	402489	402484	11.8244	7.94592	PF3D7_0309500	319.54	sharp
Pf3D7_03_v3	+	402526	402530	402526	2.56408	1.28204	PF3D7_0309500	319.54	sharp
Pf3D7_03_v3	+	402711	402729	402711	2.56408	1.28204	PF3D7_0309500	319.54	broad
Pf3D7_03_v3	+	406668	406675	406668	2.56408	1.28204	PF3D7_0309600	814.552	sharp
Pf3D7_03_v3	+	406805	406834	406816	5.16055	2.59647	PF3D7_0309600	814.552	broad
Pf3D7_03_v3	+	407074	407088	407074	24.0201	18.8271	PF3D7_0309600	814.552	broad
Pf3D7_03_v3	+	407119	407124	407124	9.22796	7.94592	PF3D7_0309600	814.552	sharp
Pf3D7_03_v3	+	407168	407169	407169	51.5602	45.0727	PF3D7_0309600	814.552	sharp
Pf3D7_03_v3	+	407203	407221	407221	5.16055	2.59647	PF3D7_0309600	814.552	broad
Pf3D7_03_v3	+	407265	407272	407265	5.20544	3.9234	PF3D7_0309600	814.552	sharp
Pf3D7_03_v3	+	407306	407317	407306	7.82261	5.25853	PF3D7_0309600	814.552	sharp
Pf3D7_03_v3	+	426180	426180	426180	41.8338	35.3588	PF3D7_0310200	589.63	sharp
Pf3D7_03_v3	+	462763	462763	462763	5.25853	5.25853	PF3D7_0310700	177.817	sharp
Pf3D7_03_v3	+	465799	465808	465808	3.87851	2.59647	PF3D7_0310900	49.1817	sharp
Pf3D7_03_v3	+	498160	498164	498160	2.56408	1.28204	PF3D7_0311600	43.4563	sharp
Pf3D7_03_v3	+	533890	533901	533890	2.56408	1.28204	PF3D7_0312800	672.753	sharp
Pf3D7_03_v3	+	534068	534072	534068	19.9387	16.0926	PF3D7_0312800	672.753	sharp
Pf3D7_03_v3	+	534139	534139	534139	6.59977	6.59977	PF3D7_0312800	672.753	sharp
Pf3D7_03_v3	+	539583	539600	539587	5.12816	1.28204	PF3D7_0313100	94.3851	broad
Pf3D7_03_v3	+	559132	559133	559133	25.4473	21.5688	PF3D7_0313800	53.2546	sharp
Pf3D7_03_v3	+	583491	583533	583499	7.72463	2.59647	PF3D7_0314500	188.05	broad
Pf3D7_03_v3	+	586025	586029	586025	2.56408	1.28204	PF3D7_0314600	128.435	sharp
Pf3D7_03_v3	+	604207	604209	604209	3.87851	2.59647	PF3D7_0314800	37.3806	sharp
Pf3D7_03_v3	+	604235	604238	604235	2.56408	1.28204	PF3D7_0314800	37.3806	sharp
Pf3D7_03_v3	+	635087	635089	635087	6.47498	2.59647	PF3D7_0315600	202.814	sharp
Pf3D7_03_v3	+	658154	658157	658154	24.0244	14.7283	PF3D7_0316300	206.347	sharp
Pf3D7_03_v3	+	673878	673912	673912	6.48749	3.9234	PF3D7_0316700	80.2928	broad
Pf3D7_03_v3	+	673949	673955	673955	6.54057	5.25853	PF3D7_0316700	80.2928	sharp
Pf3D7_03_v3	+	677046	677058	677058	5.16055	2.59647	PF3D7_0316800	657.928	sharp
Pf3D7_03_v3	+	677284	677291	677284	2.56408	1.28204	PF3D7_0316800	657.928	sharp
Pf3D7_03_v3	+	677327	677342	677328	5.12816	1.28204	PF3D7_0316800	657.928	broad
Pf3D7_03_v3	+	727552	727575	727571	6.47498	2.59647	PF3D7_0317700	236.651	broad
Pf3D7_03_v3	+	727633	727647	727633	2.56408	1.28204	PF3D7_0317700	236.651	broad
Pf3D7_03_v3	+	747282	747284	747282	2.56408	1.28204	PF3D7_0318200	216.38	sharp
Pf3D7_03_v3	+	788266	788286	788268	6.44259	2.59647	PF3D7_0318700	261.836	broad
Pf3D7_03_v3	+	794175	794177	794175	2.56408	1.28204	PF3D7_0319000	98.2743	sharp
Pf3D7_03_v3	+	794512	794522	794512	7.855	5.25853	PF3D7_0319000	98.2743	sharp
Pf3D7_03_v3	+	815318	815323	815318	2.56408	1.28204	PF3D7_0319500	165.434	sharp
Pf3D7_03_v3	+	815488	815493	815488	3.87851	2.59647	PF3D7_0319500	165.434	sharp
Pf3D7_03_v3	+	817537	817584	817564	6.41021	1.28204	PF3D7_0319600	201.354	broad
Pf3D7_03_v3	+	817635	817641	817635	3.87851	2.59647	PF3D7_0319600	201.354	sharp
Pf3D7_03_v3	+	820218	820219	820218	13.214	10.6499	PF3D7_0319700	260.954	sharp
Pf3D7_03_v3	+	820296	820317	820317	13.1747	9.29615	PF3D7_0319700	260.954	broad
Pf3D7_03_v3	+	833546	833559	833546	2.56408	1.28204	PF3D7_0320000	108.449	sharp
Pf3D7_03_v3	+	837012	837017	837012	2.56408	1.28204	PF3D7_0320000	108.449	sharp
Pf3D7_03_v3	+	839563	839586	839563	6.44259	2.59647	PF3D7_0320100	79.926	broad
Pf3D7_03_v3	+	844912	844924	844921	3.84612	1.28204	PF3D7_0320300	195.84	sharp
Pf3D7_03_v3	+	845413	845416	845413	2.56408	1.28204	PF3D7_0320300	195.84	sharp
Pf3D7_03_v3	+	845527	845544	845527	2.56408	1.28204	PF3D7_0320300	195.84	broad
Pf3D7_03_v3	+	860243	860253	860251	3.84612	1.28204	PF3D7_0320500	262.085	sharp
Pf3D7_03_v3	+	860408	860433	860426	3.84612	1.28204	PF3D7_0320500	262.085	broad
Pf3D7_03_v3	+	867310	867330	867310	2.56408	1.28204	PF3D7_0320800	63.7439	broad
Pf3D7_03_v3	+	874331	874331	874331	5.25853	5.25853	PF3D7_0320900	1229.65	sharp
Pf3D7_03_v3	+	874562	874583	874563	11.7784	5.25853	PF3D7_0320900	1229.65	broad
Pf3D7_03_v3	+	874780	874827	874795	63.4645	45.0727	PF3D7_0320900	1229.65	broad
Pf3D7_03_v3	+	874855	874858	874855	13.1514	7.94592	PF3D7_0320900	1229.65	sharp
Pf3D7_03_v3	+	874886	874897	874897	3.87851	2.59647	PF3D7_0320900	1229.65	sharp
Pf3D7_03_v3	+	874946	874957	874955	21.0366	10.6499	PF3D7_0320900	1229.65	sharp
Pf3D7_03_v3	+	875003	875004	875004	3.87851	2.59647	PF3D7_0320900	1229.65	sharp
Pf3D7_03_v3	+	877402	877405	877402	2.56408	1.28204	PF3D7_0321000	228.267	sharp
Pf3D7_03_v3	+	900538	900564	900550	6.41021	1.28204	PF3D7_0321600	172.448	broad
Pf3D7_03_v3	+	912100	912119	912100	2.56408	1.28204	PF3D7_0321800	209.385	broad
Pf3D7_03_v3	+	942169	942172	942169	2.56408	1.28204	PF3D7_0322400	127.482	sharp
Pf3D7_03_v3	+	976831	976846	976831	2.56408	1.28204	PF3D7_0323200	17.462	broad
Pf3D7_03_v3	+	984793	984793	984793	5.25853	5.25853	PF3D7_0323500	225.755	sharp
Pf3D7_03_v3	+	984885	984885	984885	5.25853	5.25853	PF3D7_0323500	225.755	sharp
Pf3D7_03_v3	+	985961	985967	985964	6.47498	2.59647	PF3D7_0323500	225.755	sharp
Pf3D7_03_v3	+	986019	986025	986024	7.80191	3.9234	PF3D7_0323500	225.755	sharp
Pf3D7_03_v3	+	986143	986157	986154	14.2652	5.25853	PF3D7_0323500	225.755	broad
Pf3D7_03_v3	-	81300	81308	81300	3.87851	2.59647	PF3D7_0301200	116.705	sharp
Pf3D7_03_v3	-	81372	81417	81417	18.3989	6.59977	PF3D7_0301200	116.705	broad
Pf3D7_03_v3	-	84172	84191	84191	6.54057	5.25853	PF3D7_0301300	98.3861	broad
Pf3D7_03_v3	-	84226	84227	84227	9.22796	7.94592	PF3D7_0301300	98.3861	sharp
Pf3D7_03_v3	-	86662	86671	86662	3.87851	2.59647	PF3D7_0301400	17.3347	sharp
Pf3D7_03_v3	-	89813	89834	89825	9.08395	3.9234	PF3D7_0301500	59.0877	broad
Pf3D7_03_v3	-	90451	90453	90451	7.88181	6.59977	PF3D7_0301500	59.0877	sharp
Pf3D7_03_v3	-	93988	93988	93988	13.214	10.6499	PF3D7_0301600	263.099	sharp
Pf3D7_03_v3	-	94020	94043	94025	7.76953	3.9234	PF3D7_0301600	263.099	broad
Pf3D7_03_v3	-	94108	94119	94119	3.87851	2.59647	PF3D7_0301600	263.099	sharp
Pf3D7_03_v3	-	98227	98247	98227	2.56408	1.28204	PF3D7_0301700	181.932	broad
Pf3D7_03_v3	-	98498	98502	98498	2.56408	1.28204	PF3D7_0301700	181.932	sharp
Pf3D7_03_v3	-	107514	107525	107519	3.84612	1.28204	PF3D7_0301900	40.1937	sharp
Pf3D7_03_v3	-	110254	110285	110272	7.72463	2.59647	PF3D7_0302000	141.852	broad
Pf3D7_03_v3	-	110324	110334	110324	2.56408	1.28204	PF3D7_0302000	141.852	sharp
Pf3D7_03_v3	-	130521	130550	130521	7.75702	2.59647	PF3D7_0302300	62.7625	broad
Pf3D7_03_v3	-	130578	130592	130590	7.75702	2.59647	PF3D7_0302300	62.7625	broad
Pf3D7_03_v3	-	157580	157585	157585	13.0873	6.59977	PF3D7_0302900	175.24	sharp
Pf3D7_03_v3	-	158287	158290	158287	13.1403	6.59977	PF3D7_0302900	175.24	sharp
Pf3D7_03_v3	-	158329	158346	158329	5.16055	2.59647	PF3D7_0302900	175.24	broad
Pf3D7_03_v3	-	162097	162117	162097	2.56408	1.28204	PF3D7_0303000	33.9871	broad
Pf3D7_03_v3	-	176045	176046	176045	2.56408	1.28204	PF3D7_0303300	150.884	sharp
Pf3D7_03_v3	-	176137	176151	176139	3.84612	1.28204	PF3D7_0303300	150.884	broad
Pf3D7_03_v3	-	176181	176198	176181	17.2122	12.0067	PF3D7_0303300	150.884	broad
Pf3D7_03_v3	-	193062	193068	193062	2.56408	1.28204	PF3D7_0303700	111.291	sharp
Pf3D7_03_v3	-	197604	197610	197604	3.87851	2.59647	PF3D7_0303900	16.0466	sharp
Pf3D7_03_v3	-	220305	220318	220305	2.56408	1.28204	PF3D7_0304500	35.8292	sharp
Pf3D7_03_v3	-	258992	258993	258993	3.87851	2.59647	PF3D7_0305300	643.545	sharp
Pf3D7_03_v3	-	273753	273765	273753	2.56408	1.28204	PF3D7_0305500	323.762	sharp
Pf3D7_03_v3	-	273818	273836	273818	2.56408	1.28204	PF3D7_0305500	323.762	broad
Pf3D7_03_v3	-	273863	273864	273863	2.56408	1.28204	PF3D7_0305500	323.762	sharp
Pf3D7_03_v3	-	274178	274191	274183	3.84612	1.28204	PF3D7_0305500	323.762	sharp
Pf3D7_03_v3	-	277957	277982	277960	6.44259	2.59647	PF3D7_0305600	129.939	broad
Pf3D7_03_v3	-	278004	278005	278005	6.54057	5.25853	PF3D7_0305600	129.939	sharp
Pf3D7_03_v3	-	280145	280163	280146	5.16055	2.59647	PF3D7_0305700	263.033	broad
Pf3D7_03_v3	-	280189	280204	280189	5.16055	2.59647	PF3D7_0305700	263.033	broad
Pf3D7_03_v3	-	280339	280350	280339	2.56408	1.28204	PF3D7_0305700	263.033	sharp
Pf3D7_03_v3	-	291276	291311	291295	7.76953	3.9234	PF3D7_0306100	105.032	broad
Pf3D7_03_v3	-	291338	291346	291346	3.87851	2.59647	PF3D7_0306100	105.032	sharp
Pf3D7_03_v3	-	297339	297340	297340	3.87851	2.59647	PF3D7_0306300	223.75	sharp
Pf3D7_03_v3	-	297736	297758	297747	15.7368	6.59977	PF3D7_0306300	223.75	broad
Pf3D7_03_v3	-	302181	302186	302181	2.56408	1.28204	PF3D7_0306500	62.9867	sharp
Pf3D7_03_v3	-	316391	316411	316393	7.80191	3.9234	PF3D7_0307200	1244.19	broad
Pf3D7_03_v3	-	316441	316444	316441	5.20544	3.9234	PF3D7_0307200	1244.19	sharp
Pf3D7_03_v3	-	316529	316534	316529	2.56408	1.28204	PF3D7_0307200	1244.19	sharp
Pf3D7_03_v3	-	316625	316629	316629	5.20544	3.9234	PF3D7_0307200	1244.19	sharp
Pf3D7_03_v3	-	316672	316672	316672	6.59977	6.59977	PF3D7_0307200	1244.19	sharp
Pf3D7_03_v3	-	325331	325342	325331	7.72463	2.59647	PF3D7_0307500	52.7904	sharp
Pf3D7_03_v3	-	325399	325403	325403	3.87851	2.59647	PF3D7_0307500	52.7904	sharp
Pf3D7_03_v3	-	335610	335611	335610	2.56408	1.28204	PF3D7_0307700	167.608	sharp
Pf3D7_03_v3	-	335735	335738	335735	2.56408	1.28204	PF3D7_0307700	167.608	sharp
Pf3D7_03_v3	-	364639	364656	364645	7.75702	2.59647	PF3D7_0308200	241.497	broad
Pf3D7_03_v3	-	367819	367821	367819	2.56408	1.28204	PF3D7_0308300	380.762	sharp
Pf3D7_03_v3	-	383703	383765	383728	7.69225	1.28204	PF3D7_0308900	100.006	broad
Pf3D7_03_v3	-	402495	402507	402495	2.56408	1.28204	PF3D7_0309400	24.7755	sharp
Pf3D7_03_v3	-	402734	402759	402750	3.84612	1.28204	PF3D7_0309400	24.7755	broad
Pf3D7_03_v3	-	459657	459670	459657	5.20544	3.9234	PF3D7_0310500	80.7655	sharp
Pf3D7_03_v3	-	473632	473633	473633	7.88181	6.59977	PF3D7_0311100	153.774	sharp
Pf3D7_03_v3	-	485817	485830	485821	16.9389	5.25853	PF3D7_0311300	171.885	sharp
Pf3D7_03_v3	-	497849	497866	497849	2.56408	1.28204	PF3D7_0311500	236.156	broad
Pf3D7_03_v3	-	528097	528103	528103	6.51987	3.9234	PF3D7_0312400	289.333	sharp
Pf3D7_03_v3	-	581385	581393	581385	2.56408	1.28204	PF3D7_0314400	46.1138	sharp
Pf3D7_03_v3	-	594076	594079	594079	5.20544	3.9234	PF3D7_0314700	134.213	sharp
Pf3D7_03_v3	-	614144	614145	614144	2.56408	1.28204	PF3D7_0315100	92.2758	sharp
Pf3D7_03_v3	-	631678	631682	631678	2.56408	1.28204	PF3D7_0315400	96.772	sharp
Pf3D7_03_v3	-	631793	631803	631803	6.48749	3.9234	PF3D7_0315400	96.772	sharp
Pf3D7_03_v3	-	634118	634122	634118	2.56408	1.28204	PF3D7_0315500	105.971	sharp
Pf3D7_03_v3	-	642897	642906	642906	3.87851	2.59647	PF3D7_0315800	92.9317	sharp
Pf3D7_03_v3	-	643040	643048	643040	2.56408	1.28204	PF3D7_0315800	92.9317	sharp
Pf3D7_03_v3	-	647611	647624	647612	3.84612	1.28204	PF3D7_0316000	236.535	sharp
Pf3D7_03_v3	-	681598	681627	681612	5.16055	2.59647	PF3D7_0316900	332.495	broad
Pf3D7_03_v3	-	681730	681743	681730	3.87851	2.59647	PF3D7_0316900	332.495	sharp
Pf3D7_03_v3	-	681848	681848	681848	5.25853	5.25853	PF3D7_0316900	332.495	sharp
Pf3D7_03_v3	-	684176	684193	684177	28.6401	5.25853	PF3D7_0317000	246.415	broad
Pf3D7_03_v3	-	696396	696412	696396	2.56408	1.28204	PF3D7_0317200	261.1	broad
Pf3D7_03_v3	-	696486	696545	696522	11.5708	2.59647	PF3D7_0317200	261.1	broad
Pf3D7_03_v3	-	696589	696621	696602	5.12816	1.28204	PF3D7_0317200	261.1	broad
Pf3D7_03_v3	-	696663	696668	696663	13.2464	10.6499	PF3D7_0317200	261.1	sharp
Pf3D7_03_v3	-	696698	696725	696725	5.16055	2.59647	PF3D7_0317200	261.1	broad
Pf3D7_03_v3	-	710290	710311	710299	6.47498	2.59647	PF3D7_0317300	469.39	broad
Pf3D7_03_v3	-	710353	710359	710353	2.56408	1.28204	PF3D7_0317300	469.39	sharp
Pf3D7_03_v3	-	710393	710442	710430	12.9301	3.9234	PF3D7_0317300	469.39	broad
Pf3D7_03_v3	-	722355	722368	722357	3.84612	1.28204	PF3D7_0317500	95.8078	sharp
Pf3D7_03_v3	-	793917	793926	793918	6.48749	3.9234	PF3D7_0318900	277.474	sharp
Pf3D7_03_v3	-	802893	802913	802898	5.16055	2.59647	PF3D7_0319100	109.908	broad
Pf3D7_03_v3	-	806620	806631	806620	7.75702	2.59647	PF3D7_0319200	109.735	sharp
Pf3D7_03_v3	-	835209	835218	835209	3.87851	2.59647	PF3D7_0319900	73.7941	sharp
Pf3D7_03_v3	-	835283	835318	835309	6.41021	1.28204	PF3D7_0319900	73.7941	broad
Pf3D7_03_v3	-	900382	900390	900382	2.56408	1.28204	PF3D7_0321500	57.4412	sharp
Pf3D7_03_v3	-	910646	910649	910649	6.48749	3.9234	PF3D7_0321700	127.191	sharp
Pf3D7_03_v3	-	929333	929353	929333	11.746	5.25853	PF3D7_0322000	693.882	broad
Pf3D7_03_v3	-	929381	929387	929381	5.20544	3.9234	PF3D7_0322000	693.882	sharp
Pf3D7_03_v3	-	929478	929487	929481	3.84612	1.28204	PF3D7_0322000	693.882	sharp
Pf3D7_03_v3	-	929527	929561	929544	14.3885	7.94592	PF3D7_0322000	693.882	broad
Pf3D7_03_v3	-	929593	929609	929602	7.76953	3.9234	PF3D7_0322000	693.882	broad
Pf3D7_03_v3	-	946994	946997	946997	18.5473	12.0067	PF3D7_0322500	70.4287	sharp
Pf3D7_03_v3	-	963096	963110	963096	3.87851	2.59647	PF3D7_0322700	123.525	broad
Pf3D7_03_v3	-	963159	963182	963159	6.48749	3.9234	PF3D7_0322700	123.525	broad
Pf3D7_03_v3	-	967038	967042	967038	2.56408	1.28204	PF3D7_0322900	610.042	sharp
Pf3D7_03_v3	-	984145	984165	984149	3.84612	1.28204	PF3D7_0323400	552.367	broad
Pf3D7_03_v3	-	984333	984340	984333	3.87851	2.59647	PF3D7_0323400	552.367	sharp
Pf3D7_03_v3	-	984420	984450	984420	11.6031	2.59647	PF3D7_0323400	552.367	broad
Pf3D7_03_v3	-	994245	994265	994245	15.8528	12.0067	PF3D7_0323700	269.39	broad
Pf3D7_04_v3	+	38408	38421	38408	2.56408	1.28204	PF3D7_0400200	191.906	sharp
Pf3D7_04_v3	+	38470	38470	38470	6.59977	6.59977	PF3D7_0400200	191.906	sharp
Pf3D7_04_v3	+	38532	38535	38532	3.87851	2.59647	PF3D7_0400200	191.906	sharp
Pf3D7_04_v3	+	38562	38572	38562	3.87851	2.59647	PF3D7_0400200	191.906	sharp
Pf3D7_04_v3	+	136499	136515	136499	2.56408	1.28204	PF3D7_0402300	1359.12	broad
Pf3D7_04_v3	+	136797	136803	136797	2.56408	1.28204	PF3D7_0402300	1359.12	sharp
Pf3D7_04_v3	+	137090	137093	137090	2.56408	1.28204	PF3D7_0402300	1359.12	sharp
Pf3D7_04_v3	+	137148	137163	137163	5.16055	2.59647	PF3D7_0402300	1359.12	broad
Pf3D7_04_v3	+	137199	137214	137214	62.0676	39.5168	PF3D7_0402300	1359.12	broad
Pf3D7_04_v3	+	177681	177685	177681	6.47498	2.59647	PF3D7_0403200	601.722	sharp
Pf3D7_04_v3	+	177719	177741	177725	3.84612	1.28204	PF3D7_0403200	601.722	broad
Pf3D7_04_v3	+	181934	181944	181934	2.56408	1.28204	PF3D7_0403400	199.384	sharp
Pf3D7_04_v3	+	182132	182144	182132	2.56408	1.28204	PF3D7_0403400	199.384	sharp
Pf3D7_04_v3	+	195177	195191	195177	5.20544	3.9234	PF3D7_0403500	47.8624	broad
Pf3D7_04_v3	+	277533	277550	277550	3.87851	2.59647	PF3D7_0405200	171.745	broad
Pf3D7_04_v3	+	278851	278881	278851	7.76953	3.9234	PF3D7_0405200	171.745	broad
Pf3D7_04_v3	+	302847	302865	302847	2.56408	1.28204	PF3D7_0405600	70.2988	broad
Pf3D7_04_v3	+	302929	302930	302930	7.88181	6.59977	PF3D7_0405600	70.2988	sharp
Pf3D7_04_v3	+	302968	302983	302981	3.84612	1.28204	PF3D7_0405600	70.2988	broad
Pf3D7_04_v3	+	328507	328510	328507	2.56408	1.28204	PF3D7_0406200	9586.84	sharp
Pf3D7_04_v3	+	328621	328624	328621	9.19624	6.59977	PF3D7_0406200	9586.84	sharp
Pf3D7_04_v3	+	328663	328686	328681	19.5272	3.9234	PF3D7_0406200	9586.84	broad
Pf3D7_04_v3	+	328728	328744	328743	22.3278	12.0067	PF3D7_0406200	9586.84	broad
Pf3D7_04_v3	+	328780	328782	328782	192.684	116.688	PF3D7_0406200	9586.84	sharp
Pf3D7_04_v3	+	328808	328842	328808	85.9985	45.0727	PF3D7_0406200	9586.84	broad
Pf3D7_04_v3	+	329025	329035	329025	6.47498	2.59647	PF3D7_0406200	9586.84	sharp
Pf3D7_04_v3	+	329890	329901	329890	2.56408	1.28204	PF3D7_0406400	53.3262	sharp
Pf3D7_04_v3	+	368811	368815	368813	3.84612	1.28204	PF3D7_0407500	20.3148	sharp
Pf3D7_04_v3	+	384233	384233	384233	144.195	132.263	PF3D7_0407800	360.346	sharp
Pf3D7_04_v3	+	396886	396917	396902	5.12816	1.28204	PF3D7_0408100	162.977	broad
Pf3D7_04_v3	+	458720	458726	458720	2.56408	1.28204	PF3D7_0409800	419.52	sharp
Pf3D7_04_v3	+	496761	496767	496761	3.87851	2.59647	PF3D7_0411000	131.836	sharp
Pf3D7_04_v3	+	615170	615182	615172	3.84612	1.28204	PF3D7_0413500	148.171	sharp
Pf3D7_04_v3	+	659962	659971	659962	3.87851	2.59647	PF3D7_0414700	115.408	sharp
Pf3D7_04_v3	+	665783	665786	665783	3.87851	2.59647	PF3D7_0414900	590.583	sharp
Pf3D7_04_v3	+	693319	693338	693319	2.56408	1.28204	PF3D7_0415800	189.051	broad
Pf3D7_04_v3	+	693801	693811	693805	10.51	7.94592	PF3D7_0415800	189.051	sharp
Pf3D7_04_v3	+	706519	706528	706519	2.56408	1.28204	PF3D7_0416100	120.486	sharp
Pf3D7_04_v3	+	726082	726107	726087	5.16055	2.59647	PF3D7_0416600	72.9166	broad
Pf3D7_04_v3	+	729585	729589	729589	23.9553	18.8271	PF3D7_0416800	342.636	sharp
Pf3D7_04_v3	+	755155	755155	755155	12.0067	12.0067	PF3D7_0417400	261.915	sharp
Pf3D7_04_v3	+	783769	783780	783780	9.22796	7.94592	PF3D7_0417700	35.6746	sharp
Pf3D7_04_v3	+	816478	816495	816494	7.82261	5.25853	PF3D7_0418200	284.523	broad
Pf3D7_04_v3	+	816717	816718	816718	3.87851	2.59647	PF3D7_0418200	284.523	sharp
Pf3D7_04_v3	+	816872	816885	816872	3.87851	2.59647	PF3D7_0418200	284.523	sharp
Pf3D7_04_v3	+	833706	833718	833706	2.56408	1.28204	PF3D7_0418600	363.557	sharp
Pf3D7_04_v3	+	833959	833969	833968	3.84612	1.28204	PF3D7_0418600	363.557	sharp
Pf3D7_04_v3	+	846875	846877	846875	2.56408	1.28204	PF3D7_0418900	35.459	sharp
Pf3D7_04_v3	+	854051	854059	854051	2.56408	1.28204	PF3D7_0419200	77.6397	sharp
Pf3D7_04_v3	+	857632	857644	857632	2.56408	1.28204	PF3D7_0419400	43.152	sharp
Pf3D7_04_v3	+	869886	869888	869888	3.87851	2.59647	PF3D7_0419600	646.364	sharp
Pf3D7_04_v3	+	869979	870036	870036	103.565	60.4108	PF3D7_0419600	646.364	broad
Pf3D7_04_v3	+	872630	872639	872630	14.4334	7.94592	PF3D7_0419700	253.022	sharp
Pf3D7_04_v3	+	872832	872850	872832	3.87851	2.59647	PF3D7_0419700	253.022	broad
Pf3D7_04_v3	+	876297	876319	876297	18.4493	12.0067	PF3D7_0419900	418.313	broad
Pf3D7_04_v3	+	876521	876546	876521	7.82261	5.25853	PF3D7_0419900	418.313	broad
Pf3D7_04_v3	+	876576	876579	876576	3.87851	2.59647	PF3D7_0419900	418.313	sharp
Pf3D7_04_v3	+	876601	876606	876601	11.8926	9.29615	PF3D7_0419900	418.313	sharp
Pf3D7_04_v3	+	876786	876788	876786	5.20544	3.9234	PF3D7_0419900	418.313	sharp
Pf3D7_04_v3	+	906450	906458	906454	7.76953	3.9234	PF3D7_0420100	141.913	sharp
Pf3D7_04_v3	+	913185	913204	913185	5.19294	2.59647	PF3D7_0420300	1043.73	broad
Pf3D7_04_v3	+	913282	913282	913282	17.3746	16.0926	PF3D7_0420300	1043.73	sharp
Pf3D7_04_v3	+	913381	913407	913407	5.16055	2.59647	PF3D7_0420300	1043.73	broad
Pf3D7_04_v3	+	913433	913436	913433	3.87851	2.59647	PF3D7_0420300	1043.73	sharp
Pf3D7_04_v3	+	913503	913518	913503	2.56408	1.28204	PF3D7_0420300	1043.73	broad
Pf3D7_04_v3	+	998319	998326	998319	2.56408	1.28204	PF3D7_0422000	135.756	sharp
Pf3D7_04_v3	+	998372	998398	998372	7.76953	3.9234	PF3D7_0422000	135.756	broad
Pf3D7_04_v3	+	998422	998476	998446	34.0487	7.94592	PF3D7_0422000	135.756	broad
Pf3D7_04_v3	+	1001324	1001343	1001343	3.87851	2.59647	PF3D7_0422100	54.7065	broad
Pf3D7_04_v3	+	1001474	1001476	1001474	2.56408	1.28204	PF3D7_0422100	54.7065	sharp
Pf3D7_04_v3	+	1021330	1021331	1021330	2.56408	1.28204	PF3D7_0422300	459.784	sharp
Pf3D7_04_v3	+	1021362	1021365	1021362	5.20544	3.9234	PF3D7_0422300	459.784	sharp
Pf3D7_04_v3	+	1021662	1021666	1021662	2.56408	1.28204	PF3D7_0422300	459.784	sharp
Pf3D7_04_v3	+	1021805	1021806	1021805	2.56408	1.28204	PF3D7_0422300	459.784	sharp
Pf3D7_04_v3	+	1021909	1021918	1021909	6.51987	3.9234	PF3D7_0422300	459.784	sharp
Pf3D7_04_v3	+	1021971	1021978	1021978	7.855	5.25853	PF3D7_0422300	459.784	sharp
Pf3D7_04_v3	+	1026125	1026144	1026138	3.84612	1.28204	PF3D7_0422400	973.655	broad
Pf3D7_04_v3	+	1026211	1026216	1026213	6.47498	2.59647	PF3D7_0422400	973.655	sharp
Pf3D7_04_v3	+	1026239	1026266	1026266	9.00667	2.59647	PF3D7_0422400	973.655	broad
Pf3D7_04_v3	+	1026394	1026416	1026406	11.792	7.94592	PF3D7_0422400	973.655	broad
Pf3D7_04_v3	+	1026440	1026444	1026444	24.0326	18.8271	PF3D7_0422400	973.655	sharp
Pf3D7_04_v3	+	1026490	1026496	1026490	5.19294	2.59647	PF3D7_0422400	973.655	sharp
Pf3D7_04_v3	+	1028704	1028705	1028705	3.87851	2.59647	PF3D7_0422500	185.395	sharp
Pf3D7_04_v3	+	1039612	1039628	1039612	3.87851	2.59647	PF3D7_0422700	79.8822	broad
Pf3D7_04_v3	+	1055337	1055348	1055337	6.54057	5.25853	PF3D7_0423400	240.385	sharp
Pf3D7_04_v3	+	1055399	1055409	1055399	5.19294	2.59647	PF3D7_0423400	240.385	sharp
Pf3D7_04_v3	+	1056462	1056470	1056462	2.56408	1.28204	PF3D7_0423500	324.159	sharp
Pf3D7_04_v3	+	1075973	1075977	1075973	5.19294	2.59647	PF3D7_0423800	133.839	sharp
Pf3D7_04_v3	+	1080184	1080184	1080184	6.59977	6.59977	PF3D7_0424000	9.80089	sharp
Pf3D7_04_v3	+	1092095	1092117	1092108	5.16055	2.59647	PF3D7_0424300	384.558	broad
Pf3D7_04_v3	+	1092276	1092285	1092276	2.56408	1.28204	PF3D7_0424300	384.558	sharp
Pf3D7_04_v3	+	1092322	1092339	1092339	10.5424	7.94592	PF3D7_0424300	384.558	broad
Pf3D7_04_v3	+	1092366	1092373	1092366	3.87851	2.59647	PF3D7_0424300	384.558	sharp
Pf3D7_04_v3	+	1099291	1099316	1099291	44.3333	22.942	PF3D7_0424400	126.24	broad
Pf3D7_04_v3	+	1108319	1108319	1108319	6.59977	6.59977	PF3D7_0424500	375.483	sharp
Pf3D7_04_v3	+	1117774	1117775	1117774	2.56408	1.28204	PF3D7_0424700	199.147	sharp
Pf3D7_04_v3	+	1117865	1117915	1117885	6.41021	1.28204	PF3D7_0424700	199.147	broad
Pf3D7_04_v3	+	1117949	1117951	1117951	6.54057	5.25853	PF3D7_0424700	199.147	sharp
Pf3D7_04_v3	+	1127388	1127402	1127402	85.4242	66.0066	PF3D7_0424900	377.926	broad
Pf3D7_04_v3	+	1127459	1127487	1127459	10.4191	5.25853	PF3D7_0424900	377.926	broad
Pf3D7_04_v3	+	1155771	1155788	1155771	2.56408	1.28204	PF3D7_0425800	7.38597	broad
Pf3D7_04_v3	+	1155829	1155840	1155829	2.56408	1.28204	PF3D7_0425800	7.38597	sharp
Pf3D7_04_v3	-	57439	57452	57450	5.16055	2.59647	PF3D7_0400400	4.2193	sharp
Pf3D7_04_v3	-	111827	111846	111827	3.87851	2.59647	PF3D7_0401900	60.6634	broad
Pf3D7_04_v3	-	111895	111902	111902	5.20544	3.9234	PF3D7_0401900	60.6634	sharp
Pf3D7_04_v3	-	111965	111969	111965	2.56408	1.28204	PF3D7_0401900	60.6634	sharp
Pf3D7_04_v3	-	116582	116584	116582	2.56408	1.28204	PF3D7_0402000	258.445	sharp
Pf3D7_04_v3	-	125575	125635	125635	15.4942	3.9234	PF3D7_0402100	983.922	broad
Pf3D7_04_v3	-	125693	125695	125695	3.87851	2.59647	PF3D7_0402100	983.922	sharp
Pf3D7_04_v3	-	125729	125731	125729	5.20544	3.9234	PF3D7_0402100	983.922	sharp
Pf3D7_04_v3	-	125764	125766	125766	6.54057	5.25853	PF3D7_0402100	983.922	sharp
Pf3D7_04_v3	-	125791	125793	125793	9.22796	7.94592	PF3D7_0402100	983.922	sharp
Pf3D7_04_v3	-	125825	125834	125834	45.0752	21.5688	PF3D7_0402100	983.922	sharp
Pf3D7_04_v3	-	135146	135147	135147	5.20544	3.9234	PF3D7_0402200	789.783	sharp
Pf3D7_04_v3	-	135183	135193	135183	5.19294	2.59647	PF3D7_0402200	789.783	sharp
Pf3D7_04_v3	-	135234	135240	135240	5.16055	2.59647	PF3D7_0402200	789.783	sharp
Pf3D7_04_v3	-	135355	135365	135355	2.56408	1.28204	PF3D7_0402200	789.783	sharp
Pf3D7_04_v3	-	135511	135561	135556	10.2887	2.59647	PF3D7_0402200	789.783	broad
Pf3D7_04_v3	-	135630	135636	135636	3.87851	2.59647	PF3D7_0402200	789.783	sharp
Pf3D7_04_v3	-	148844	148867	148846	23.6999	13.3663	PF3D7_0402400	878.247	broad
Pf3D7_04_v3	-	148896	148907	148907	15.8528	12.0067	PF3D7_0402400	878.247	sharp
Pf3D7_04_v3	-	148939	148971	148939	9.08395	3.9234	PF3D7_0402400	878.247	broad
Pf3D7_04_v3	-	173406	173418	173414	6.44259	2.59647	PF3D7_0402900	39.4643	sharp
Pf3D7_04_v3	-	174518	174520	174518	2.56408	1.28204	PF3D7_0402900	39.4643	sharp
Pf3D7_04_v3	-	174543	174545	174543	2.56408	1.28204	PF3D7_0402900	39.4643	sharp
Pf3D7_04_v3	-	209876	209911	209888	6.44259	2.59647	PF3D7_0403700	227.217	broad
Pf3D7_04_v3	-	214623	214624	214623	2.56408	1.28204	PF3D7_0403800	578.457	sharp
Pf3D7_04_v3	-	215904	215913	215904	2.56408	1.28204	PF3D7_0403800	578.457	sharp
Pf3D7_04_v3	-	216006	216037	216037	15.6513	6.59977	PF3D7_0403800	578.457	broad
Pf3D7_04_v3	-	216134	216151	216138	6.44259	2.59647	PF3D7_0403800	578.457	broad
Pf3D7_04_v3	-	216192	216194	216192	3.87851	2.59647	PF3D7_0403800	578.457	sharp
Pf3D7_04_v3	-	216240	216251	216241	33.1165	18.8271	PF3D7_0403800	578.457	sharp
Pf3D7_04_v3	-	216295	216300	216300	3.87851	2.59647	PF3D7_0403800	578.457	sharp
Pf3D7_04_v3	-	216357	216418	216390	19.4706	5.25853	PF3D7_0403800	578.457	broad
Pf3D7_04_v3	-	216463	216487	216463	31.8103	18.8271	PF3D7_0403800	578.457	broad
Pf3D7_04_v3	-	237563	237588	237564	9.00667	2.59647	PF3D7_0404300	306.946	broad
Pf3D7_04_v3	-	237641	237644	237644	5.20544	3.9234	PF3D7_0404300	306.946	sharp
Pf3D7_04_v3	-	237692	237695	237695	25.2697	18.8271	PF3D7_0404300	306.946	sharp
Pf3D7_04_v3	-	244336	244343	244336	2.56408	1.28204	PF3D7_0404500	11.5167	sharp
Pf3D7_04_v3	-	263685	263688	263685	2.56408	1.28204	PF3D7_0404700	471.888	sharp
Pf3D7_04_v3	-	263709	263710	263709	2.56408	1.28204	PF3D7_0404700	471.888	sharp
Pf3D7_04_v3	-	263741	263751	263741	2.56408	1.28204	PF3D7_0404700	471.888	sharp
Pf3D7_04_v3	-	268546	268569	268565	3.84612	1.28204	PF3D7_0404900	191.799	broad
Pf3D7_04_v3	-	268647	268651	268651	6.54057	5.25853	PF3D7_0404900	191.799	sharp
Pf3D7_04_v3	-	268847	268849	268847	14.4865	7.94592	PF3D7_0404900	191.799	sharp
Pf3D7_04_v3	-	268887	268893	268887	2.56408	1.28204	PF3D7_0404900	191.799	sharp
Pf3D7_04_v3	-	277203	277210	277203	3.87851	2.59647	PF3D7_0405100	125.742	sharp
Pf3D7_04_v3	-	278495	278499	278499	5.20544	3.9234	PF3D7_0405100	125.742	sharp
Pf3D7_04_v3	-	319295	319302	319302	11.8926	9.29615	PF3D7_0405900	524.774	sharp
Pf3D7_04_v3	-	319409	319441	319420	11.6687	5.25853	PF3D7_0405900	524.774	broad
Pf3D7_04_v3	-	325701	325717	325701	2.56408	1.28204	PF3D7_0406100	270.814	broad
Pf3D7_04_v3	-	325843	325851	325843	2.56408	1.28204	PF3D7_0406100	270.814	sharp
Pf3D7_04_v3	-	360004	360006	360004	2.56408	1.28204	PF3D7_0406900	9.48956	sharp
Pf3D7_04_v3	-	365704	365716	365704	2.56408	1.28204	PF3D7_0407200	54.4225	sharp
Pf3D7_04_v3	-	383752	383759	383752	3.87851	2.59647	PF3D7_0407700	200.997	sharp
Pf3D7_04_v3	-	396714	396715	396714	2.56408	1.28204	PF3D7_0408000	396.631	sharp
Pf3D7_04_v3	-	411073	411079	411073	21.3374	17.4589	PF3D7_0408500	58.0034	sharp
Pf3D7_04_v3	-	411107	411120	411113	10.3336	3.9234	PF3D7_0408500	58.0034	sharp
Pf3D7_04_v3	-	438242	438251	438244	5.16055	2.59647	PF3D7_0409100	323.388	sharp
Pf3D7_04_v3	-	444775	444776	444776	41.8463	35.3588	PF3D7_0409300	71.6942	sharp
Pf3D7_04_v3	-	464165	464172	464172	7.82261	5.25853	PF3D7_0409900	10.3016	sharp
Pf3D7_04_v3	-	468103	468103	468103	5.25853	5.25853	PF3D7_0410000	383.309	sharp
Pf3D7_04_v3	-	526081	526082	526081	3.87851	2.59647	PF3D7_0411800	51.3396	sharp
Pf3D7_04_v3	-	541550	541559	541550	2.56408	1.28204	PF3D7_0412100	17.5859	sharp
Pf3D7_04_v3	-	554714	554718	554718	3.87851	2.59647	PF3D7_0412400	17.8809	sharp
Pf3D7_04_v3	-	570279	570280	570279	3.87851	2.59647	PF3D7_0412700	111.504	sharp
Pf3D7_04_v3	-	570352	570366	570360	9.13704	5.25853	PF3D7_0412700	111.504	broad
Pf3D7_04_v3	-	570423	570430	570423	2.56408	1.28204	PF3D7_0412700	111.504	sharp
Pf3D7_04_v3	-	585603	585626	585616	3.84612	1.28204	PF3D7_0412900	5.27407	broad
Pf3D7_04_v3	-	585686	585704	585688	12.9948	3.9234	PF3D7_0412900	5.27407	broad
Pf3D7_04_v3	-	585749	585756	585749	2.56408	1.28204	PF3D7_0412900	5.27407	sharp
Pf3D7_04_v3	-	621238	621239	621239	10.5424	7.94592	PF3D7_0413700	91.7057	sharp
Pf3D7_04_v3	-	621262	621273	621264	6.44259	2.59647	PF3D7_0413700	91.7057	sharp
Pf3D7_04_v3	-	626608	626622	626608	9.18193	5.25853	PF3D7_0413900	104.802	broad
Pf3D7_04_v3	-	650763	650766	650763	2.56408	1.28204	PF3D7_0414300	26.7157	sharp
Pf3D7_04_v3	-	650896	650906	650900	15.7064	9.29615	PF3D7_0414300	26.7157	sharp
Pf3D7_04_v3	-	650946	650946	650946	5.25853	5.25853	PF3D7_0414300	26.7157	sharp
Pf3D7_04_v3	-	657692	657703	657703	19.7152	9.29615	PF3D7_0414500	36.6624	sharp
Pf3D7_04_v3	-	664810	664828	664810	9.08395	3.9234	PF3D7_0414800	193.525	broad
Pf3D7_04_v3	-	664920	664936	664920	10.5232	6.59977	PF3D7_0414800	193.525	broad
Pf3D7_04_v3	-	664990	664992	664990	2.56408	1.28204	PF3D7_0414800	193.525	sharp
Pf3D7_04_v3	-	687194	687202	687194	2.56408	1.28204	PF3D7_0415400	222.848	sharp
Pf3D7_04_v3	-	687370	687388	687388	3.87851	2.59647	PF3D7_0415400	222.848	broad
Pf3D7_04_v3	-	687456	687469	687469	17.1374	10.6499	PF3D7_0415400	222.848	sharp
Pf3D7_04_v3	-	699020	699040	699036	6.44259	2.59647	PF3D7_0415900	815.773	broad
Pf3D7_04_v3	-	705331	705339	705331	2.56408	1.28204	PF3D7_0416000	275.391	sharp
Pf3D7_04_v3	-	724427	724429	724429	7.855	5.25853	PF3D7_0416500	258.68	sharp
Pf3D7_04_v3	-	728872	728875	728872	17.178	9.29615	PF3D7_0416700	61.5257	sharp
Pf3D7_04_v3	-	740718	740722	740722	5.16055	2.59647	PF3D7_0416900	65.0804	sharp
Pf3D7_04_v3	-	826583	826590	826583	2.56408	1.28204	PF3D7_0418300	886.921	sharp
Pf3D7_04_v3	-	826671	826674	826672	7.82261	5.25853	PF3D7_0418300	886.921	sharp
Pf3D7_04_v3	-	827823	827836	827828	3.84612	1.28204	PF3D7_0418300	886.921	sharp
Pf3D7_04_v3	-	840762	840765	840762	2.56408	1.28204	PF3D7_0418500	35.7667	sharp
Pf3D7_04_v3	-	905976	905977	905977	18.5744	14.7283	PF3D7_0420000	282.712	sharp
Pf3D7_04_v3	-	906050	906051	906051	47.4244	40.9045	PF3D7_0420000	282.712	sharp
Pf3D7_04_v3	-	1049991	1050003	1049991	2.56408	1.28204	PF3D7_0423100	98.8075	sharp
Pf3D7_04_v3	-	1053438	1053450	1053450	3.87851	2.59647	PF3D7_0423300	456.358	sharp
Pf3D7_04_v3	-	1053491	1053501	1053499	3.84612	1.28204	PF3D7_0423300	456.358	sharp
Pf3D7_04_v3	-	1066975	1066983	1066975	2.56408	1.28204	PF3D7_0423600	243.177	sharp
Pf3D7_04_v3	-	1067016	1067028	1067028	10.4783	6.59977	PF3D7_0423600	243.177	sharp
Pf3D7_04_v3	-	1070630	1070630	1070630	6.59977	6.59977	PF3D7_0423600	243.177	sharp
Pf3D7_04_v3	-	1070849	1070860	1070849	2.56408	1.28204	PF3D7_0423600	243.177	sharp
Pf3D7_04_v3	-	1070885	1070902	1070885	3.87851	2.59647	PF3D7_0423600	243.177	broad
Pf3D7_04_v3	-	1071922	1071932	1071932	187.016	132.263	PF3D7_0423700	3385.58	sharp
Pf3D7_04_v3	-	1071990	1072022	1072022	77.8647	25.6928	PF3D7_0423700	3385.58	broad
Pf3D7_04_v3	-	1084196	1084200	1084196	2.56408	1.28204	PF3D7_0424100	695.017	sharp
Pf3D7_04_v3	-	1084496	1084530	1084530	23.8172	16.0926	PF3D7_0424100	695.017	broad
Pf3D7_04_v3	-	1107724	1107736	1107724	2.56408	1.28204	PF3D7_0424200	591.045	sharp
Pf3D7_04_v3	-	1114628	1114640	1114628	2.56408	1.28204	PF3D7_0424600	1510.64	sharp
Pf3D7_04_v3	-	1114724	1114748	1114724	28.9401	12.0067	PF3D7_0424600	1510.64	broad
Pf3D7_04_v3	-	1114838	1114848	1114838	7.82261	5.25853	PF3D7_0424600	1510.64	sharp
Pf3D7_04_v3	-	1115126	1115142	1115139	3.84612	1.28204	PF3D7_0424600	1510.64	broad
Pf3D7_04_v3	-	1115165	1115191	1115184	47.9019	22.942	PF3D7_0424600	1510.64	broad
Pf3D7_04_v3	-	1115231	1115245	1115245	29.0042	12.0067	PF3D7_0424600	1510.64	broad
Pf3D7_04_v3	-	1115283	1115313	1115313	14.3244	6.59977	PF3D7_0424600	1510.64	broad
Pf3D7_04_v3	-	1115403	1115431	1115403	7.75702	2.59647	PF3D7_0424600	1510.64	broad
Pf3D7_04_v3	-	1116102	1116103	1116102	2.56408	1.28204	PF3D7_0424600	1510.64	sharp
Pf3D7_04_v3	-	1116771	1116785	1116777	3.84612	1.28204	PF3D7_0424600	1510.64	broad
Pf3D7_04_v3	-	1116835	1116856	1116835	7.75702	2.59647	PF3D7_0424600	1510.64	broad
Pf3D7_04_v3	-	1117257	1117259	1117257	2.56408	1.28204	PF3D7_0424600	1510.64	sharp
Pf3D7_04_v3	-	1135363	1135363	1135363	5.25853	5.25853	PF3D7_0425100	152.038	sharp
Pf3D7_04_v3	-	1135388	1135393	1135388	3.87851	2.59647	PF3D7_0425100	152.038	sharp
Pf3D7_05_v3	+	55150	55164	55150	2.56408	1.28204	PF3D7_0501000	162.308	broad
Pf3D7_05_v3	+	55225	55255	55236	3.84612	1.28204	PF3D7_0501000	162.308	broad
Pf3D7_05_v3	+	67189	67189	67189	5.25853	5.25853	PF3D7_0501300	2541.53	sharp
Pf3D7_05_v3	+	67910	67920	67915	22.1444	5.25853	PF3D7_0501300	2541.53	sharp
Pf3D7_05_v3	+	67970	67972	67972	51.2171	38.1299	PF3D7_0501300	2541.53	sharp
Pf3D7_05_v3	+	68014	68042	68016	6.44259	2.59647	PF3D7_0501300	2541.53	broad
Pf3D7_05_v3	+	68071	68087	68071	5.19294	2.59647	PF3D7_0501300	2541.53	broad
Pf3D7_05_v3	+	68144	68150	68144	6.51987	3.9234	PF3D7_0501300	2541.53	sharp
Pf3D7_05_v3	+	68179	68206	68179	26.4403	13.3663	PF3D7_0501300	2541.53	broad
Pf3D7_05_v3	+	68276	68282	68282	3.87851	2.59647	PF3D7_0501300	2541.53	sharp
Pf3D7_05_v3	+	68348	68364	68348	3.87851	2.59647	PF3D7_0501300	2541.53	broad
Pf3D7_05_v3	+	73373	73375	73373	2.56408	1.28204	PF3D7_0501400	1443.97	sharp
Pf3D7_05_v3	+	73416	73500	73476	24.5531	2.59647	PF3D7_0501400	1443.97	broad
Pf3D7_05_v3	+	73540	73558	73540	2.56408	1.28204	PF3D7_0501400	1443.97	broad
Pf3D7_05_v3	+	73632	73644	73632	18.5744	14.7283	PF3D7_0501400	1443.97	sharp
Pf3D7_05_v3	+	73683	73692	73683	2.56408	1.28204	PF3D7_0501400	1443.97	sharp
Pf3D7_05_v3	+	73767	73776	73767	2.56408	1.28204	PF3D7_0501400	1443.97	sharp
Pf3D7_05_v3	+	86279	86283	86279	2.56408	1.28204	PF3D7_0501800	125.073	sharp
Pf3D7_05_v3	+	86368	86377	86368	10.5782	9.29615	PF3D7_0501800	125.073	sharp
Pf3D7_05_v3	+	90810	90823	90810	2.56408	1.28204	PF3D7_0501800	125.073	sharp
Pf3D7_05_v3	+	97215	97219	97219	3.87851	2.59647	PF3D7_0502000	105.739	sharp
Pf3D7_05_v3	+	97279	97288	97279	2.56408	1.28204	PF3D7_0502000	105.739	sharp
Pf3D7_05_v3	+	112805	112808	112808	6.54057	5.25853	PF3D7_0502500	5.66993	sharp
Pf3D7_05_v3	+	139402	139406	139402	7.80191	3.9234	PF3D7_0503400	2248.3	sharp
Pf3D7_05_v3	+	139634	139672	139672	5.16055	2.59647	PF3D7_0503400	2248.3	broad
Pf3D7_05_v3	+	139761	139771	139761	49.6251	21.5688	PF3D7_0503400	2248.3	sharp
Pf3D7_05_v3	+	139840	139920	139841	75.862	38.1299	PF3D7_0503400	2248.3	broad
Pf3D7_05_v3	+	140434	140461	140461	156.385	57.6163	PF3D7_0503400	2248.3	broad
Pf3D7_05_v3	+	174727	174737	174727	2.56408	1.28204	PF3D7_0504500	19.407	sharp
Pf3D7_05_v3	+	220100	220104	220100	2.56408	1.28204	PF3D7_0505100	91.9959	sharp
Pf3D7_05_v3	+	321956	321966	321956	2.56408	1.28204	PF3D7_0507800	406.617	sharp
Pf3D7_05_v3	+	340854	340874	340854	2.56408	1.28204	PF3D7_0508300	96.5276	broad
Pf3D7_05_v3	+	409512	409550	409513	10.366	3.9234	PF3D7_0509800	303.587	broad
Pf3D7_05_v3	+	436754	436763	436754	2.56408	1.28204	PF3D7_0510200	69.858	sharp
Pf3D7_05_v3	+	443889	443892	443889	3.87851	2.59647	PF3D7_0510400	19.8798	sharp
Pf3D7_05_v3	+	443966	443968	443966	2.56408	1.28204	PF3D7_0510400	19.8798	sharp
Pf3D7_05_v3	+	470631	470646	470631	6.48749	3.9234	PF3D7_0511200	64.944	broad
Pf3D7_05_v3	+	470683	470688	470683	10.4191	5.25853	PF3D7_0511200	64.944	sharp
Pf3D7_05_v3	+	485294	485298	485294	5.20544	3.9234	PF3D7_0511500	833.533	sharp
Pf3D7_05_v3	+	518609	518636	518618	3.84612	1.28204	PF3D7_0511700	48.1729	broad
Pf3D7_05_v3	+	544007	544014	544014	7.82261	5.25853	PF3D7_0512600	183.335	sharp
Pf3D7_05_v3	+	581061	581065	581062	14.4567	9.29615	PF3D7_0513700	40.7283	sharp
Pf3D7_05_v3	+	596719	596735	596719	2.56408	1.28204	PF3D7_0514200	60.6746	broad
Pf3D7_05_v3	+	600024	600053	600025	5.12816	1.28204	PF3D7_0514300	56.3426	broad
Pf3D7_05_v3	+	618294	618363	618363	27.2726	5.25853	PF3D7_0514900	79.6386	broad
Pf3D7_05_v3	+	636631	636632	636632	3.87851	2.59647	PF3D7_0515400	275.287	sharp
Pf3D7_05_v3	+	693665	693666	693666	3.87851	2.59647	PF3D7_0516700	179.866	sharp
Pf3D7_05_v3	+	742807	742825	742818	5.12816	1.28204	PF3D7_0517700	238.189	broad
Pf3D7_05_v3	+	812112	812124	812124	3.87851	2.59647	PF3D7_0519600	69.3498	sharp
Pf3D7_05_v3	+	816133	816135	816133	3.87851	2.59647	PF3D7_0519700	862.874	sharp
Pf3D7_05_v3	+	816226	816230	816226	10.51	7.94592	PF3D7_0519700	862.874	sharp
Pf3D7_05_v3	+	816255	816283	816255	7.72463	2.59647	PF3D7_0519700	862.874	broad
Pf3D7_05_v3	+	816321	816328	816328	7.88181	6.59977	PF3D7_0519700	862.874	sharp
Pf3D7_05_v3	+	816351	816352	816351	2.56408	1.28204	PF3D7_0519700	862.874	sharp
Pf3D7_05_v3	+	828552	828569	828552	14.4243	9.29615	PF3D7_0520000	998.215	broad
Pf3D7_05_v3	+	828632	828665	828646	11.7279	6.59977	PF3D7_0520000	998.215	broad
Pf3D7_05_v3	+	828768	828780	828777	256.5	149.291	PF3D7_0520000	998.215	sharp
Pf3D7_05_v3	+	828853	828879	828868	3.84612	1.28204	PF3D7_0520000	998.215	broad
Pf3D7_05_v3	+	830959	830962	830959	7.88181	6.59977	PF3D7_0520100	50.5607	sharp
Pf3D7_05_v3	+	856469	856508	856480	16.9264	5.25853	PF3D7_0520900	303.311	broad
Pf3D7_05_v3	+	856537	856539	856537	3.87851	2.59647	PF3D7_0520900	303.311	sharp
Pf3D7_05_v3	+	856624	856646	856626	3.84612	1.28204	PF3D7_0520900	303.311	broad
Pf3D7_05_v3	+	895402	895439	895414	5.12816	1.28204	PF3D7_0522000	489.412	broad
Pf3D7_05_v3	+	895891	895900	895896	3.84612	1.28204	PF3D7_0522000	489.412	sharp
Pf3D7_05_v3	+	906666	906673	906666	2.56408	1.28204	PF3D7_0522400	193.309	sharp
Pf3D7_05_v3	+	906710	906715	906710	2.56408	1.28204	PF3D7_0522400	193.309	sharp
Pf3D7_05_v3	+	906746	906756	906746	2.56408	1.28204	PF3D7_0522400	193.309	sharp
Pf3D7_05_v3	+	939124	939148	939124	5.16055	2.59647	PF3D7_0522600	74.16	broad
Pf3D7_05_v3	+	954950	954964	954953	3.84612	1.28204	PF3D7_0523000	709.699	broad
Pf3D7_05_v3	+	955129	955145	955129	2.56408	1.28204	PF3D7_0523000	709.699	broad
Pf3D7_05_v3	+	955540	955549	955548	10.51	7.94592	PF3D7_0523000	709.699	sharp
Pf3D7_05_v3	+	955977	955999	955993	9.07145	2.59647	PF3D7_0523000	709.699	broad
Pf3D7_05_v3	+	956037	956095	956078	27.26	5.25853	PF3D7_0523000	709.699	broad
Pf3D7_05_v3	+	956187	956189	956187	2.56408	1.28204	PF3D7_0523000	709.699	sharp
Pf3D7_05_v3	+	957333	957354	957337	3.84612	1.28204	PF3D7_0523000	709.699	broad
Pf3D7_05_v3	+	965521	965522	965522	3.87851	2.59647	PF3D7_0523200	52.9134	sharp
Pf3D7_05_v3	+	965573	965583	965573	2.56408	1.28204	PF3D7_0523200	52.9134	sharp
Pf3D7_05_v3	+	965790	965805	965790	2.56408	1.28204	PF3D7_0523200	52.9134	broad
Pf3D7_05_v3	+	973039	973044	973039	3.87851	2.59647	PF3D7_0523400	251.995	sharp
Pf3D7_05_v3	+	988233	988239	988233	2.56408	1.28204	PF3D7_0523800	58.4695	sharp
Pf3D7_05_v3	+	997004	997008	997008	5.20544	3.9234	PF3D7_0524000	829.119	sharp
Pf3D7_05_v3	+	997299	997303	997301	3.84612	1.28204	PF3D7_0524000	829.119	sharp
Pf3D7_05_v3	+	997351	997353	997352	3.84612	1.28204	PF3D7_0524000	829.119	sharp
Pf3D7_05_v3	+	997569	997569	997569	5.25853	5.25853	PF3D7_0524000	829.119	sharp
Pf3D7_05_v3	+	997608	997622	997622	3.87851	2.59647	PF3D7_0524000	829.119	broad
Pf3D7_05_v3	+	1015641	1015643	1015641	5.20544	3.9234	PF3D7_0524500	161.626	sharp
Pf3D7_05_v3	+	1015689	1015719	1015700	5.12816	1.28204	PF3D7_0524500	161.626	broad
Pf3D7_05_v3	+	1031699	1031701	1031699	5.20544	3.9234	PF3D7_0525000	59.3909	sharp
Pf3D7_05_v3	+	1031762	1031762	1031762	6.59977	6.59977	PF3D7_0525000	59.3909	sharp
Pf3D7_05_v3	+	1031803	1031816	1031816	5.16055	2.59647	PF3D7_0525000	59.3909	sharp
Pf3D7_05_v3	+	1040947	1040958	1040947	2.56408	1.28204	PF3D7_0525100	643.777	sharp
Pf3D7_05_v3	+	1041009	1041017	1041009	2.56408	1.28204	PF3D7_0525100	643.777	sharp
Pf3D7_05_v3	+	1041240	1041260	1041260	20.974	7.94592	PF3D7_0525100	643.777	broad
Pf3D7_05_v3	+	1041306	1041326	1041306	5.20544	3.9234	PF3D7_0525100	643.777	broad
Pf3D7_05_v3	+	1041407	1041411	1041411	3.87851	2.59647	PF3D7_0525100	643.777	sharp
Pf3D7_05_v3	+	1056340	1056361	1056347	9.16385	6.59977	PF3D7_0525400	56.6843	broad
Pf3D7_05_v3	+	1070610	1070626	1070610	6.51987	3.9234	PF3D7_0525800	2414.69	broad
Pf3D7_05_v3	+	1070945	1070955	1070945	2.56408	1.28204	PF3D7_0525800	2414.69	sharp
Pf3D7_05_v3	+	1071103	1071111	1071104	7.76953	3.9234	PF3D7_0525800	2414.69	sharp
Pf3D7_05_v3	+	1073461	1073486	1073486	5.16055	2.59647	PF3D7_0525900	12.4802	broad
Pf3D7_05_v3	+	1090473	1090499	1090474	31.762	16.0926	PF3D7_0526500	138.372	broad
Pf3D7_05_v3	+	1122657	1122669	1122657	2.56408	1.28204	PF3D7_0526900	155.856	sharp
Pf3D7_05_v3	+	1138698	1138714	1138711	15.816	9.29615	PF3D7_0527400	243.043	broad
Pf3D7_05_v3	+	1138740	1138810	1138753	11.5708	2.59647	PF3D7_0527400	243.043	broad
Pf3D7_05_v3	+	1138833	1138879	1138861	6.41021	1.28204	PF3D7_0527400	243.043	broad
Pf3D7_05_v3	+	1142513	1142525	1142513	2.56408	1.28204	PF3D7_0527500	393.173	sharp
Pf3D7_05_v3	+	1142651	1142653	1142651	5.20544	3.9234	PF3D7_0527500	393.173	sharp
Pf3D7_05_v3	+	1143175	1143175	1143175	37.9553	35.3588	PF3D7_0527500	393.173	sharp
Pf3D7_05_v3	+	1143222	1143232	1143231	10.4433	3.9234	PF3D7_0527500	393.173	sharp
Pf3D7_05_v3	+	1143318	1143337	1143318	18.5473	12.0067	PF3D7_0527500	393.173	broad
Pf3D7_05_v3	+	1170504	1170523	1170523	3.87851	2.59647	PF3D7_0528400	209.529	broad
Pf3D7_05_v3	+	1170774	1170788	1170774	2.56408	1.28204	PF3D7_0528400	209.529	broad
Pf3D7_05_v3	+	1174469	1174471	1174469	3.87851	2.59647	PF3D7_0528500	33.28	sharp
Pf3D7_05_v3	+	1174649	1174664	1174653	6.48749	3.9234	PF3D7_0528500	33.28	broad
Pf3D7_05_v3	+	1195942	1195944	1195942	3.87851	2.59647	PF3D7_0529300	8.82478	sharp
Pf3D7_05_v3	+	1225858	1225858	1225858	9.29615	9.29615	PF3D7_0530100	308.233	sharp
Pf3D7_05_v3	+	1225906	1225935	1225922	9.07145	2.59647	PF3D7_0530100	308.233	broad
Pf3D7_05_v3	+	1225967	1225971	1225967	6.47498	2.59647	PF3D7_0530100	308.233	sharp
Pf3D7_05_v3	+	1225999	1226009	1226008	27.9229	17.4589	PF3D7_0530100	308.233	sharp
Pf3D7_05_v3	+	1226031	1226044	1226031	2.56408	1.28204	PF3D7_0530100	308.233	sharp
Pf3D7_05_v3	+	1288556	1288558	1288556	224.974	122.348	PF3D7_0531500	22.2162	sharp
Pf3D7_05_v3	+	1300048	1300052	1300048	2.56408	1.28204	PF3D7_0532100	1908.09	sharp
Pf3D7_05_v3	+	1300463	1300481	1300463	2.56408	1.28204	PF3D7_0532100	1908.09	broad
Pf3D7_05_v3	+	1300551	1300567	1300565	10.4191	5.25853	PF3D7_0532100	1908.09	broad
Pf3D7_05_v3	+	1300679	1300774	1300679	77.7138	13.3663	PF3D7_0532100	1908.09	broad
Pf3D7_05_v3	+	1300828	1300837	1300832	10.4191	5.25853	PF3D7_0532100	1908.09	sharp
Pf3D7_05_v3	+	1300881	1300896	1300881	128.726	47.8553	PF3D7_0532100	1908.09	broad
Pf3D7_05_v3	+	1300933	1300938	1300938	22.5033	13.3663	PF3D7_0532100	1908.09	sharp
Pf3D7_05_v3	+	1300962	1300972	1300964	5.12816	1.28204	PF3D7_0532100	1908.09	sharp
Pf3D7_05_v3	+	1301010	1301014	1301010	2.56408	1.28204	PF3D7_0532100	1908.09	sharp
Pf3D7_05_v3	+	1301042	1301044	1301042	36.0076	20.1971	PF3D7_0532100	1908.09	sharp
Pf3D7_05_v3	+	1301089	1301097	1301089	2.56408	1.28204	PF3D7_0532100	1908.09	sharp
Pf3D7_05_v3	+	1307362	1307367	1307367	3.87851	2.59647	PF3D7_0532300	244.891	sharp
Pf3D7_05_v3	+	1307471	1307483	1307471	7.80191	3.9234	PF3D7_0532300	244.891	sharp
Pf3D7_05_v3	+	1307504	1307510	1307510	3.87851	2.59647	PF3D7_0532300	244.891	sharp
Pf3D7_05_v3	+	1307585	1307616	1307585	23.7205	9.29615	PF3D7_0532300	244.891	broad
Pf3D7_05_v3	+	1307651	1307663	1307651	3.87851	2.59647	PF3D7_0532300	244.891	sharp
Pf3D7_05_v3	-	47981	47996	47981	2.56408	1.28204	PF3D7_0500800	1562.6	broad
Pf3D7_05_v3	-	48179	48182	48182	10.5232	6.59977	PF3D7_0500800	1562.6	sharp
Pf3D7_05_v3	-	48204	48231	48219	10.3211	2.59647	PF3D7_0500800	1562.6	broad
Pf3D7_05_v3	-	60115	60127	60127	7.80191	3.9234	PF3D7_0501100	403.664	sharp
Pf3D7_05_v3	-	60178	60180	60178	2.56408	1.28204	PF3D7_0501100	403.664	sharp
Pf3D7_05_v3	-	60388	60401	60401	33.5746	25.6928	PF3D7_0501100	403.664	sharp
Pf3D7_05_v3	-	60444	60458	60449	25.0467	13.3663	PF3D7_0501100	403.664	broad
Pf3D7_05_v3	-	60532	60549	60549	48.3172	33.9747	PF3D7_0501100	403.664	broad
Pf3D7_05_v3	-	60642	60643	60643	5.20544	3.9234	PF3D7_0501100	403.664	sharp
Pf3D7_05_v3	-	60720	60735	60735	3.87851	2.59647	PF3D7_0501100	403.664	broad
Pf3D7_05_v3	-	82507	82527	82507	6.47498	2.59647	PF3D7_0501500	261.66	broad
Pf3D7_05_v3	-	82567	82590	82578	10.366	3.9234	PF3D7_0501500	261.66	broad
Pf3D7_05_v3	-	82621	82628	82621	46.4319	16.0926	PF3D7_0501500	261.66	sharp
Pf3D7_05_v3	-	82683	82685	82683	6.51987	3.9234	PF3D7_0501500	261.66	sharp
Pf3D7_05_v3	-	85496	85497	85497	11.8926	9.29615	PF3D7_0501600	331.166	sharp
Pf3D7_05_v3	-	96791	96800	96796	5.12816	1.28204	PF3D7_0501900	45.1806	sharp
Pf3D7_05_v3	-	112039	112043	112040	3.84612	1.28204	PF3D7_0502400	384.966	sharp
Pf3D7_05_v3	-	112144	112173	112146	15.6038	3.9234	PF3D7_0502400	384.966	broad
Pf3D7_05_v3	-	112213	112238	112213	53.6313	33.9747	PF3D7_0502400	384.966	broad
Pf3D7_05_v3	-	112274	112286	112286	9.10465	5.25853	PF3D7_0502400	384.966	sharp
Pf3D7_05_v3	-	112312	112324	112312	2.56408	1.28204	PF3D7_0502400	384.966	sharp
Pf3D7_05_v3	-	112390	112410	112410	13.1403	6.59977	PF3D7_0502400	384.966	broad
Pf3D7_05_v3	-	112443	112450	112443	3.87851	2.59647	PF3D7_0502400	384.966	sharp
Pf3D7_05_v3	-	137079	137080	137080	3.87851	2.59647	PF3D7_0503300	401.382	sharp
Pf3D7_05_v3	-	137107	137130	137130	5.16055	2.59647	PF3D7_0503300	401.382	broad
Pf3D7_05_v3	-	150311	150317	150313	6.44259	2.59647	PF3D7_0503600	386.67	sharp
Pf3D7_05_v3	-	150373	150373	150373	9.29615	9.29615	PF3D7_0503600	386.67	sharp
Pf3D7_05_v3	-	150397	150409	150397	2.56408	1.28204	PF3D7_0503600	386.67	sharp
Pf3D7_05_v3	-	150466	150466	150466	5.25853	5.25853	PF3D7_0503600	386.67	sharp
Pf3D7_05_v3	-	150569	150584	150569	28.8479	13.3663	PF3D7_0503600	386.67	broad
Pf3D7_05_v3	-	150642	150678	150662	9.08395	3.9234	PF3D7_0503600	386.67	broad
Pf3D7_05_v3	-	152682	152719	152719	54.5832	20.1971	PF3D7_0503800	309.006	broad
Pf3D7_05_v3	-	152759	152766	152759	2.56408	1.28204	PF3D7_0503800	309.006	sharp
Pf3D7_05_v3	-	152888	152902	152893	5.12816	1.28204	PF3D7_0503800	309.006	broad
Pf3D7_05_v3	-	152953	152953	152953	17.4589	17.4589	PF3D7_0503800	309.006	sharp
Pf3D7_05_v3	-	238669	238672	238672	5.20544	3.9234	PF3D7_0505400	61.4698	sharp
Pf3D7_05_v3	-	238756	238756	238756	14.6483	13.3663	PF3D7_0505400	61.4698	sharp
Pf3D7_05_v3	-	252793	252796	252793	2.56408	1.28204	PF3D7_0505800	366.63	sharp
Pf3D7_05_v3	-	252836	252854	252848	11.7011	5.25853	PF3D7_0505800	366.63	broad
Pf3D7_05_v3	-	253293	253298	253293	2.56408	1.28204	PF3D7_0505800	366.63	sharp
Pf3D7_05_v3	-	255765	255777	255765	2.56408	1.28204	PF3D7_0505900	104.007	sharp
Pf3D7_05_v3	-	255811	255825	255811	2.56408	1.28204	PF3D7_0505900	104.007	broad
Pf3D7_05_v3	-	259130	259140	259140	5.16055	2.59647	PF3D7_0506100	195.074	sharp
Pf3D7_05_v3	-	259196	259203	259196	2.56408	1.28204	PF3D7_0506100	195.074	sharp
Pf3D7_05_v3	-	296648	296695	296664	7.75702	2.59647	PF3D7_0507100	862.63	broad
Pf3D7_05_v3	-	296752	296767	296752	2.56408	1.28204	PF3D7_0507100	862.63	broad
Pf3D7_05_v3	-	305855	305871	305869	3.84612	1.28204	PF3D7_0507300	109.616	broad
Pf3D7_05_v3	-	306439	306445	306442	14.3693	6.59977	PF3D7_0507400	167.531	sharp
Pf3D7_05_v3	-	306634	306657	306655	11.7253	3.9234	PF3D7_0507400	167.531	broad
Pf3D7_05_v3	-	307206	307209	307206	2.56408	1.28204	PF3D7_0507400	167.531	sharp
Pf3D7_05_v3	-	309986	310000	309986	3.87851	2.59647	PF3D7_0507500	452.507	broad
Pf3D7_05_v3	-	310111	310129	310121	3.84612	1.28204	PF3D7_0507500	452.507	broad
Pf3D7_05_v3	-	310182	310193	310183	7.72463	2.59647	PF3D7_0507500	452.507	sharp
Pf3D7_05_v3	-	330071	330075	330071	2.56408	1.28204	PF3D7_0508000	131.606	sharp
Pf3D7_05_v3	-	330852	330865	330852	2.56408	1.28204	PF3D7_0508000	131.606	sharp
Pf3D7_05_v3	-	389665	389679	389665	2.56408	1.28204	PF3D7_0509300	108.717	broad
Pf3D7_05_v3	-	399600	399607	399600	2.56408	1.28204	PF3D7_0509400	246.554	sharp
Pf3D7_05_v3	-	399704	399730	399708	11.7011	5.25853	PF3D7_0509400	246.554	broad
Pf3D7_05_v3	-	399751	399753	399753	3.87851	2.59647	PF3D7_0509400	246.554	sharp
Pf3D7_05_v3	-	434019	434019	434019	37.9553	35.3588	PF3D7_0510100	258.733	sharp
Pf3D7_05_v3	-	465432	465471	465432	7.76953	3.9234	PF3D7_0510500	168.809	broad
Pf3D7_05_v3	-	479206	479210	479206	2.56408	1.28204	PF3D7_0511300	37.971	sharp
Pf3D7_05_v3	-	479278	479279	479279	9.22796	7.94592	PF3D7_0511300	37.971	sharp
Pf3D7_05_v3	-	484345	484345	484345	9.29615	9.29615	PF3D7_0511300	37.971	sharp
Pf3D7_05_v3	-	518120	518132	518120	5.19294	2.59647	PF3D7_0511600	145.95	sharp
Pf3D7_05_v3	-	518215	518215	518215	5.25853	5.25853	PF3D7_0511600	145.95	sharp
Pf3D7_05_v3	-	534750	534750	534750	24.2241	22.942	PF3D7_0512300	65.1624	sharp
Pf3D7_05_v3	-	547695	547696	547696	5.20544	3.9234	PF3D7_0512700	90.8179	sharp
Pf3D7_05_v3	-	547742	547742	547742	5.25853	5.25853	PF3D7_0512700	90.8179	sharp
Pf3D7_05_v3	-	547773	547791	547773	6.54057	5.25853	PF3D7_0512700	90.8179	broad
Pf3D7_05_v3	-	553755	553775	553755	2.56408	1.28204	PF3D7_0512800	39.1791	broad
Pf3D7_05_v3	-	570158	570176	570176	9.16385	6.59977	PF3D7_0513300	340.757	broad
Pf3D7_05_v3	-	570219	570317	570248	24.767	7.94592	PF3D7_0513300	340.757	broad
Pf3D7_05_v3	-	570338	570357	570338	2.56408	1.28204	PF3D7_0513300	340.757	broad
Pf3D7_05_v3	-	570401	570404	570401	2.56408	1.28204	PF3D7_0513300	340.757	sharp
Pf3D7_05_v3	-	570528	570535	570528	2.56408	1.28204	PF3D7_0513300	340.757	sharp
Pf3D7_05_v3	-	570583	570588	570583	2.56408	1.28204	PF3D7_0513300	340.757	sharp
Pf3D7_05_v3	-	579437	579443	579437	2.56408	1.28204	PF3D7_0513600	469.097	sharp
Pf3D7_05_v3	-	580292	580303	580292	2.56408	1.28204	PF3D7_0513600	469.097	sharp
Pf3D7_05_v3	-	580460	580471	580460	7.80191	3.9234	PF3D7_0513600	469.097	sharp
Pf3D7_05_v3	-	580535	580536	580535	2.56408	1.28204	PF3D7_0513600	469.097	sharp
Pf3D7_05_v3	-	623711	623714	623711	2.56408	1.28204	PF3D7_0515000	257.331	sharp
Pf3D7_05_v3	-	656073	656085	656073	2.56408	1.28204	PF3D7_0515700	651.106	sharp
Pf3D7_05_v3	-	656134	656135	656135	41.7766	33.9747	PF3D7_0515700	651.106	sharp
Pf3D7_05_v3	-	657513	657524	657515	9.08395	3.9234	PF3D7_0515700	651.106	sharp
Pf3D7_05_v3	-	676981	676983	676981	13.214	10.6499	PF3D7_0516200	531.398	sharp
Pf3D7_05_v3	-	677361	677374	677361	2.56408	1.28204	PF3D7_0516200	531.398	sharp
Pf3D7_05_v3	-	677879	677892	677879	2.56408	1.28204	PF3D7_0516200	531.398	sharp
Pf3D7_05_v3	-	678201	678202	678202	11.8926	9.29615	PF3D7_0516200	531.398	sharp
Pf3D7_05_v3	-	713956	713960	713958	19.7762	12.0067	PF3D7_0516900	433.921	sharp
Pf3D7_05_v3	-	713998	714016	714009	3.84612	1.28204	PF3D7_0516900	433.921	broad
Pf3D7_05_v3	-	714071	714104	714071	5.16055	2.59647	PF3D7_0516900	433.921	broad
Pf3D7_05_v3	-	714180	714199	714189	5.16055	2.59647	PF3D7_0516900	433.921	broad
Pf3D7_05_v3	-	714309	714309	714309	6.59977	6.59977	PF3D7_0516900	433.921	sharp
Pf3D7_05_v3	-	716776	716801	716780	5.12816	1.28204	PF3D7_0517000	771.127	broad
Pf3D7_05_v3	-	716839	716855	716855	55.3004	42.2931	PF3D7_0517000	771.127	broad
Pf3D7_05_v3	-	716913	716917	716913	2.56408	1.28204	PF3D7_0517000	771.127	sharp
Pf3D7_05_v3	-	717005	717011	717005	2.56408	1.28204	PF3D7_0517000	771.127	sharp
Pf3D7_05_v3	-	717069	717079	717069	2.56408	1.28204	PF3D7_0517000	771.127	sharp
Pf3D7_05_v3	-	726936	726946	726936	7.88181	6.59977	PF3D7_0517300	767.785	sharp
Pf3D7_05_v3	-	727099	727110	727099	2.56408	1.28204	PF3D7_0517300	767.785	sharp
Pf3D7_05_v3	-	727164	727169	727169	6.54057	5.25853	PF3D7_0517300	767.785	sharp
Pf3D7_05_v3	-	727300	727332	727300	6.44259	2.59647	PF3D7_0517300	767.785	broad
Pf3D7_05_v3	-	727484	727495	727488	3.84612	1.28204	PF3D7_0517300	767.785	sharp
Pf3D7_05_v3	-	759042	759043	759043	3.87851	2.59647	PF3D7_0518200	82.7881	sharp
Pf3D7_05_v3	-	759081	759081	759081	6.59977	6.59977	PF3D7_0518200	82.7881	sharp
Pf3D7_05_v3	-	759102	759114	759114	5.16055	2.59647	PF3D7_0518200	82.7881	sharp
Pf3D7_05_v3	-	761210	761211	761211	3.87851	2.59647	PF3D7_0518300	168.628	sharp
Pf3D7_05_v3	-	761305	761315	761305	2.56408	1.28204	PF3D7_0518300	168.628	sharp
Pf3D7_05_v3	-	799003	799003	799003	184.981	170.625	PF3D7_0519400	1501.75	sharp
Pf3D7_05_v3	-	799071	799101	799096	11.792	7.94592	PF3D7_0519400	1501.75	broad
Pf3D7_05_v3	-	799122	799149	799149	14.2445	3.9234	PF3D7_0519400	1501.75	broad
Pf3D7_05_v3	-	799182	799223	799186	9.00667	2.59647	PF3D7_0519400	1501.75	broad
Pf3D7_05_v3	-	810333	810336	810333	3.87851	2.59647	PF3D7_0519500	117.858	sharp
Pf3D7_05_v3	-	824322	824348	824336	3.84612	1.28204	PF3D7_0519800	266.335	broad
Pf3D7_05_v3	-	837930	837937	837930	2.56408	1.28204	PF3D7_0520200	28.4226	sharp
Pf3D7_05_v3	-	844899	844904	844899	2.56408	1.28204	PF3D7_0520600	231.362	sharp
Pf3D7_05_v3	-	845051	845054	845054	5.20544	3.9234	PF3D7_0520600	231.362	sharp
Pf3D7_05_v3	-	845083	845112	845112	7.72463	2.59647	PF3D7_0520600	231.362	broad
Pf3D7_05_v3	-	849018	849032	849018	5.19294	2.59647	PF3D7_0520700	71.2683	broad
Pf3D7_05_v3	-	877729	877738	877729	2.56408	1.28204	PF3D7_0521400	33.6868	sharp
Pf3D7_05_v3	-	900534	900534	900534	16.0103	14.7283	PF3D7_0522100	113.526	sharp
Pf3D7_05_v3	-	905195	905207	905195	2.56408	1.28204	PF3D7_0522300	85.8292	sharp
Pf3D7_05_v3	-	945295	945305	945295	2.56408	1.28204	PF3D7_0522800	81.5269	sharp
Pf3D7_05_v3	-	955304	955331	955304	5.16055	2.59647	PF3D7_0522800	81.5269	broad
Pf3D7_05_v3	-	978141	978143	978141	2.56408	1.28204	PF3D7_0523500	15.6374	sharp
Pf3D7_05_v3	-	994848	994866	994848	2.56408	1.28204	PF3D7_0523900	103.434	broad
Pf3D7_05_v3	-	996863	996865	996865	3.87851	2.59647	PF3D7_0523900	103.434	sharp
Pf3D7_05_v3	-	1015313	1015314	1015313	2.56408	1.28204	PF3D7_0524400	197.65	sharp
Pf3D7_05_v3	-	1015335	1015345	1015343	5.16055	2.59647	PF3D7_0524400	197.65	sharp
Pf3D7_05_v3	-	1015374	1015386	1015374	3.87851	2.59647	PF3D7_0524400	197.65	sharp
Pf3D7_05_v3	-	1015416	1015422	1015416	2.56408	1.28204	PF3D7_0524400	197.65	sharp
Pf3D7_05_v3	-	1020294	1020296	1020294	3.87851	2.59647	PF3D7_0524700	71.7889	sharp
Pf3D7_05_v3	-	1024752	1024754	1024752	2.56408	1.28204	PF3D7_0524800	75.9412	sharp
Pf3D7_05_v3	-	1035391	1035393	1035392	3.84612	1.28204	PF3D7_0524800	75.9412	sharp
Pf3D7_05_v3	-	1068127	1068129	1068127	2.56408	1.28204	PF3D7_0525600	54.0829	sharp
Pf3D7_05_v3	-	1069512	1069537	1069531	5.16055	2.59647	PF3D7_0525600	54.0829	broad
Pf3D7_05_v3	-	1069663	1069667	1069663	6.51987	3.9234	PF3D7_0525600	54.0829	sharp
Pf3D7_05_v3	-	1084593	1084602	1084593	2.56408	1.28204	PF3D7_0526200	57.2586	sharp
Pf3D7_05_v3	-	1084628	1084641	1084630	3.84612	1.28204	PF3D7_0526200	57.2586	sharp
Pf3D7_05_v3	-	1122326	1122328	1122326	5.19294	2.59647	PF3D7_0526800	196.904	sharp
Pf3D7_05_v3	-	1122377	1122385	1122385	7.76953	3.9234	PF3D7_0526800	196.904	sharp
Pf3D7_05_v3	-	1131176	1131180	1131176	2.56408	1.28204	PF3D7_0527100	340.824	sharp
Pf3D7_05_v3	-	1131341	1131345	1131345	5.16055	2.59647	PF3D7_0527100	340.824	sharp
Pf3D7_05_v3	-	1131422	1131437	1131437	5.16055	2.59647	PF3D7_0527100	340.824	broad
Pf3D7_05_v3	-	1135396	1135412	1135397	3.84612	1.28204	PF3D7_0527200	198.568	broad
Pf3D7_05_v3	-	1138405	1138420	1138418	3.84612	1.28204	PF3D7_0527300	91.0511	broad
Pf3D7_05_v3	-	1149928	1149953	1149947	3.84612	1.28204	PF3D7_0527600	103.971	broad
Pf3D7_05_v3	-	1156848	1156849	1156848	3.87851	2.59647	PF3D7_0528000	158.132	sharp
Pf3D7_05_v3	-	1156915	1156936	1156915	5.16055	2.59647	PF3D7_0528000	158.132	broad
Pf3D7_05_v3	-	1162224	1162258	1162224	7.75702	2.59647	PF3D7_0528100	149.382	broad
Pf3D7_05_v3	-	1165413	1165424	1165413	2.56408	1.28204	PF3D7_0528200	289.858	sharp
Pf3D7_05_v3	-	1165490	1165493	1165490	34.9363	28.4488	PF3D7_0528200	289.858	sharp
Pf3D7_05_v3	-	1169260	1169261	1169260	2.56408	1.28204	PF3D7_0528300	87.5841	sharp
Pf3D7_05_v3	-	1169337	1169337	1169337	5.25853	5.25853	PF3D7_0528300	87.5841	sharp
Pf3D7_05_v3	-	1169362	1169374	1169362	2.56408	1.28204	PF3D7_0528300	87.5841	sharp
Pf3D7_05_v3	-	1177645	1177652	1177645	2.56408	1.28204	PF3D7_0528600	68.5533	sharp
Pf3D7_05_v3	-	1179479	1179480	1179480	3.87851	2.59647	PF3D7_0528700	86.6665	sharp
Pf3D7_05_v3	-	1182673	1182674	1182673	2.56408	1.28204	PF3D7_0528800	183.924	sharp
Pf3D7_05_v3	-	1190065	1190065	1190065	16.0926	16.0926	PF3D7_0529000	152.42	sharp
Pf3D7_05_v3	-	1190112	1190150	1190112	6.44259	2.59647	PF3D7_0529000	152.42	broad
Pf3D7_05_v3	-	1212745	1212763	1212758	3.84612	1.28204	PF3D7_0529700	35.6419	broad
Pf3D7_05_v3	-	1223215	1223215	1223215	6.59977	6.59977	PF3D7_0529900	274.823	sharp
Pf3D7_05_v3	-	1225658	1225660	1225659	6.48749	3.9234	PF3D7_0530000	193.398	sharp
Pf3D7_05_v3	-	1231209	1231215	1231209	2.56408	1.28204	PF3D7_0530200	68.6718	sharp
Pf3D7_05_v3	-	1250225	1250237	1250237	5.16055	2.59647	PF3D7_0530600	133.632	sharp
Pf3D7_05_v3	-	1278864	1278886	1278886	5.16055	2.59647	PF3D7_0531100	50.1457	broad
Pf3D7_06_v3	+	44018	44028	44028	3.87851	2.59647	PF3D7_0601100	9.6139	sharp
Pf3D7_06_v3	+	70576	70577	70576	2.56408	1.28204	PF3D7_0601700	56.4369	sharp
Pf3D7_06_v3	+	76681	76693	76693	5.20544	3.9234	PF3D7_0601900	462.23	sharp
Pf3D7_06_v3	+	77172	77190	77190	3.87851	2.59647	PF3D7_0601900	462.23	broad
Pf3D7_06_v3	+	77435	77445	77435	2.56408	1.28204	PF3D7_0601900	462.23	sharp
Pf3D7_06_v3	+	77618	77628	77628	33.429	21.5688	PF3D7_0601900	462.23	sharp
Pf3D7_06_v3	+	91779	91787	91779	2.56408	1.28204	PF3D7_0602100	136.687	sharp
Pf3D7_06_v3	+	97559	97560	97559	2.56408	1.28204	PF3D7_0602200	94.777	sharp
Pf3D7_06_v3	+	105035	105061	105052	3.84612	1.28204	PF3D7_0602500	10.5592	broad
Pf3D7_06_v3	+	121267	121295	121295	6.48749	3.9234	PF3D7_0603000	201.206	broad
Pf3D7_06_v3	+	215184	215190	215184	2.56408	1.28204	PF3D7_0605100	167.61	sharp
Pf3D7_06_v3	+	215226	215238	215236	7.7894	2.59647	PF3D7_0605100	167.61	sharp
Pf3D7_06_v3	+	215378	215378	215378	9.29615	9.29615	PF3D7_0605100	167.61	sharp
Pf3D7_06_v3	+	215402	215407	215406	3.84612	1.28204	PF3D7_0605100	167.61	sharp
Pf3D7_06_v3	+	222183	222192	222183	2.56408	1.28204	PF3D7_0605300	53.013	sharp
Pf3D7_06_v3	+	246903	246905	246905	7.88181	6.59977	PF3D7_0605900	473.125	sharp
Pf3D7_06_v3	+	246962	246963	246963	3.87851	2.59647	PF3D7_0605900	473.125	sharp
Pf3D7_06_v3	+	247078	247089	247078	2.56408	1.28204	PF3D7_0605900	473.125	sharp
Pf3D7_06_v3	+	257326	257342	257326	9.13704	5.25853	PF3D7_0606100	398.909	broad
Pf3D7_06_v3	+	292473	292482	292473	2.56408	1.28204	PF3D7_0607000	798.39	sharp
Pf3D7_06_v3	+	292707	292717	292707	2.56408	1.28204	PF3D7_0607000	798.39	sharp
Pf3D7_06_v3	+	293637	293639	293639	15.8367	9.29615	PF3D7_0607000	798.39	sharp
Pf3D7_06_v3	+	353264	353271	353264	2.56408	1.28204	PF3D7_0608600	64.5772	sharp
Pf3D7_06_v3	+	357337	357348	357337	5.16055	2.59647	PF3D7_0608700	202.184	sharp
Pf3D7_06_v3	+	357878	357887	357878	2.56408	1.28204	PF3D7_0608700	202.184	sharp
Pf3D7_06_v3	+	357914	357930	357929	9.00667	2.59647	PF3D7_0608700	202.184	broad
Pf3D7_06_v3	+	361493	361503	361503	30.6874	18.8271	PF3D7_0608800	455.777	sharp
Pf3D7_06_v3	+	361544	361585	361547	52.6954	10.6499	PF3D7_0608800	455.777	broad
Pf3D7_06_v3	+	361616	361635	361621	21.0064	7.94592	PF3D7_0608800	455.777	broad
Pf3D7_06_v3	+	361786	361800	361786	2.56408	1.28204	PF3D7_0608800	455.777	broad
Pf3D7_06_v3	+	361983	361988	361988	6.54057	5.25853	PF3D7_0608800	455.777	sharp
Pf3D7_06_v3	+	369121	369138	369122	6.48749	3.9234	PF3D7_0609000	261.595	broad
Pf3D7_06_v3	+	369206	369208	369206	2.56408	1.28204	PF3D7_0609000	261.595	sharp
Pf3D7_06_v3	+	392478	392482	392478	3.87851	2.59647	PF3D7_0609200	67.8723	sharp
Pf3D7_06_v3	+	392610	392611	392611	5.20544	3.9234	PF3D7_0609200	67.8723	sharp
Pf3D7_06_v3	+	412472	412491	412472	14.496	10.6499	PF3D7_0609700	289.348	broad
Pf3D7_06_v3	+	424530	424544	424543	5.16055	2.59647	PF3D7_0609900	62.9941	broad
Pf3D7_06_v3	+	425327	425330	425327	2.56408	1.28204	PF3D7_0609900	62.9941	sharp
Pf3D7_06_v3	+	432624	432626	432624	3.87851	2.59647	PF3D7_0610000	21.4417	sharp
Pf3D7_06_v3	+	443809	443817	443809	5.20544	3.9234	PF3D7_0610400	7121.89	sharp
Pf3D7_06_v3	+	444509	444546	444531	7.76953	3.9234	PF3D7_0610400	7121.89	broad
Pf3D7_06_v3	+	444581	444594	444581	3.87851	2.59647	PF3D7_0610400	7121.89	sharp
Pf3D7_06_v3	+	452491	452503	452495	7.80191	3.9234	PF3D7_0610700	104.202	sharp
Pf3D7_06_v3	+	452587	452602	452588	51.1652	33.9747	PF3D7_0610700	104.202	broad
Pf3D7_06_v3	+	466997	467006	467006	3.87851	2.59647	PF3D7_0611200	45.8534	sharp
Pf3D7_06_v3	+	467299	467335	467320	9.00667	2.59647	PF3D7_0611200	45.8534	broad
Pf3D7_06_v3	+	505378	505382	505382	3.87851	2.59647	PF3D7_0611900	95.0261	sharp
Pf3D7_06_v3	+	520365	520376	520365	5.20544	3.9234	PF3D7_0612300	20.5626	sharp
Pf3D7_06_v3	+	520401	520424	520407	6.48749	3.9234	PF3D7_0612300	20.5626	broad
Pf3D7_06_v3	+	537401	537402	537401	3.87851	2.59647	PF3D7_0613100	91.3815	sharp
Pf3D7_06_v3	+	537478	537496	537496	3.87851	2.59647	PF3D7_0613100	91.3815	broad
Pf3D7_06_v3	+	554201	554220	554201	2.56408	1.28204	PF3D7_0613600	114.864	broad
Pf3D7_06_v3	+	554309	554312	554312	14.496	10.6499	PF3D7_0613600	114.864	sharp
Pf3D7_06_v3	+	656172	656185	656185	3.87851	2.59647	PF3D7_0615700	111.449	sharp
Pf3D7_06_v3	+	678121	678122	678122	10.5782	9.29615	PF3D7_0616400	72.3476	sharp
Pf3D7_06_v3	+	698818	698829	698829	6.51987	3.9234	PF3D7_0616900	117.321	sharp
Pf3D7_06_v3	+	708095	708125	708095	9.03906	2.59647	PF3D7_0617100	232.165	broad
Pf3D7_06_v3	+	708147	708159	708147	2.56408	1.28204	PF3D7_0617100	232.165	sharp
Pf3D7_06_v3	+	708278	708291	708288	11.8602	9.29615	PF3D7_0617100	232.165	sharp
Pf3D7_06_v3	+	715855	715886	715886	11.8244	7.94592	PF3D7_0617200	857.538	broad
Pf3D7_06_v3	+	715923	715923	715923	9.29615	9.29615	PF3D7_0617200	857.538	sharp
Pf3D7_06_v3	+	716008	716019	716008	2.56408	1.28204	PF3D7_0617200	857.538	sharp
Pf3D7_06_v3	+	753407	753425	753407	2.56408	1.28204	PF3D7_0617900	2497.42	broad
Pf3D7_06_v3	+	753596	753612	753612	9.10465	5.25853	PF3D7_0617900	2497.42	broad
Pf3D7_06_v3	+	753795	753817	753815	3.84612	1.28204	PF3D7_0617900	2497.42	broad
Pf3D7_06_v3	+	753968	753978	753978	34.8298	25.6928	PF3D7_0617900	2497.42	sharp
Pf3D7_06_v3	+	754051	754182	754051	346.406	108.208	PF3D7_0617900	2497.42	broad
Pf3D7_06_v3	+	754260	754262	754260	2.56408	1.28204	PF3D7_0617900	2497.42	sharp
Pf3D7_06_v3	+	758272	758292	758289	18.2478	6.59977	PF3D7_0618000	506.523	broad
Pf3D7_06_v3	+	758389	758445	758439	14.1996	2.59647	PF3D7_0618000	506.523	broad
Pf3D7_06_v3	+	761759	761769	761759	5.20544	3.9234	PF3D7_0618100	102.138	sharp
Pf3D7_06_v3	+	768284	768297	768286	3.84612	1.28204	PF3D7_0618300	529.701	sharp
Pf3D7_06_v3	+	768394	768448	768434	250.831	130.846	PF3D7_0618300	529.701	broad
Pf3D7_06_v3	+	784039	784050	784039	2.56408	1.28204	PF3D7_0618900	53.4685	sharp
Pf3D7_06_v3	+	840009	840033	840018	5.16055	2.59647	PF3D7_0619900	99.4542	broad
Pf3D7_06_v3	+	845253	845261	845253	2.56408	1.28204	PF3D7_0620100	43.5613	sharp
Pf3D7_06_v3	+	845295	845295	845295	14.7283	14.7283	PF3D7_0620100	43.5613	sharp
Pf3D7_06_v3	+	853714	853731	853714	11.7603	6.59977	PF3D7_0620500	101.867	broad
Pf3D7_06_v3	+	854862	854865	854863	6.47498	2.59647	PF3D7_0620500	101.867	sharp
Pf3D7_06_v3	+	854936	854944	854944	3.87851	2.59647	PF3D7_0620500	101.867	sharp
Pf3D7_06_v3	+	873432	873488	873468	9.05157	3.9234	PF3D7_0621300	316.006	broad
Pf3D7_06_v3	+	881802	881803	881803	9.22796	7.94592	PF3D7_0621500	34.4876	sharp
Pf3D7_06_v3	+	890980	890997	890980	6.48749	3.9234	PF3D7_0621800	703.337	broad
Pf3D7_06_v3	+	891054	891064	891054	9.13704	5.25853	PF3D7_0621800	703.337	sharp
Pf3D7_06_v3	+	891104	891117	891104	2.56408	1.28204	PF3D7_0621800	703.337	sharp
Pf3D7_06_v3	+	891292	891305	891292	2.56408	1.28204	PF3D7_0621800	703.337	sharp
Pf3D7_06_v3	+	891385	891408	891397	3.84612	1.28204	PF3D7_0621800	703.337	broad
Pf3D7_06_v3	+	911274	911289	911274	9.16385	6.59977	PF3D7_0622400	23.2618	broad
Pf3D7_06_v3	+	933716	933717	933717	3.87851	2.59647	PF3D7_0623200	66.8559	sharp
Pf3D7_06_v3	+	945086	945097	945097	5.20544	3.9234	PF3D7_0623200	66.8559	sharp
Pf3D7_06_v3	+	955666	955668	955666	2.56408	1.28204	PF3D7_0623600	159.66	sharp
Pf3D7_06_v3	+	955703	955713	955703	2.56408	1.28204	PF3D7_0623600	159.66	sharp
Pf3D7_06_v3	+	955963	955966	955963	2.56408	1.28204	PF3D7_0623600	159.66	sharp
Pf3D7_06_v3	+	980131	980133	980131	6.51987	3.9234	PF3D7_0624000	237.264	sharp
Pf3D7_06_v3	+	980183	980194	980183	2.56408	1.28204	PF3D7_0624000	237.264	sharp
Pf3D7_06_v3	+	980318	980337	980337	3.87851	2.59647	PF3D7_0624000	237.264	broad
Pf3D7_06_v3	+	983448	983461	983448	2.56408	1.28204	PF3D7_0624100	24.4433	sharp
Pf3D7_06_v3	+	998558	998558	998558	155.168	136.517	PF3D7_0624600	824.107	sharp
Pf3D7_06_v3	+	1019675	1019676	1019675	2.56408	1.28204	PF3D7_0625000	39.6862	sharp
Pf3D7_06_v3	+	1024858	1024863	1024858	2.56408	1.28204	PF3D7_0625200	65.8237	sharp
Pf3D7_06_v3	+	1037601	1037617	1037614	5.16055	2.59647	PF3D7_0625600	60.542	broad
Pf3D7_06_v3	+	1037768	1037813	1037778	9.00667	2.59647	PF3D7_0625600	60.542	broad
Pf3D7_06_v3	+	1074205	1074209	1074209	14.5733	10.6499	PF3D7_0626700	172.62	sharp
Pf3D7_06_v3	+	1074689	1074701	1074689	3.87851	2.59647	PF3D7_0626700	172.62	sharp
Pf3D7_06_v3	+	1078060	1078073	1078069	6.48749	3.9234	PF3D7_0626800	749.501	sharp
Pf3D7_06_v3	+	1078527	1078547	1078527	2.56408	1.28204	PF3D7_0626800	749.501	broad
Pf3D7_06_v3	+	1087092	1087099	1087092	5.16055	2.59647	PF3D7_0627100	625.934	sharp
Pf3D7_06_v3	+	1087171	1087180	1087180	5.16055	2.59647	PF3D7_0627100	625.934	sharp
Pf3D7_06_v3	+	1087248	1087258	1087248	2.56408	1.28204	PF3D7_0627100	625.934	sharp
Pf3D7_06_v3	+	1087672	1087685	1087685	21.0513	7.94592	PF3D7_0627100	625.934	sharp
Pf3D7_06_v3	+	1087709	1087718	1087709	2.56408	1.28204	PF3D7_0627100	625.934	sharp
Pf3D7_06_v3	+	1103335	1103335	1103335	6.59977	6.59977	PF3D7_0627600	45.3591	sharp
Pf3D7_06_v3	+	1118371	1118373	1118371	2.56408	1.28204	PF3D7_0627900	83.2326	sharp
Pf3D7_06_v3	+	1118407	1118428	1118417	6.44259	2.59647	PF3D7_0627900	83.2326	broad
Pf3D7_06_v3	+	1150928	1150928	1150928	31.2096	31.2096	PF3D7_0628200	327.875	sharp
Pf3D7_06_v3	+	1158582	1158596	1158582	2.56408	1.28204	PF3D7_0628200	327.875	broad
Pf3D7_06_v3	+	1158632	1158639	1158632	2.56408	1.28204	PF3D7_0628200	327.875	sharp
Pf3D7_06_v3	+	1158690	1158727	1158727	15.5265	3.9234	PF3D7_0628200	327.875	broad
Pf3D7_06_v3	+	1158831	1158833	1158831	6.51987	3.9234	PF3D7_0628200	327.875	sharp
Pf3D7_06_v3	+	1158908	1158911	1158908	2.56408	1.28204	PF3D7_0628200	327.875	sharp
Pf3D7_06_v3	+	1183488	1183510	1183494	3.84612	1.28204	PF3D7_0628700	72.075	broad
Pf3D7_06_v3	+	1209484	1209487	1209484	3.87851	2.59647	PF3D7_0629400	56.1467	sharp
Pf3D7_06_v3	+	1217293	1217294	1217293	2.56408	1.28204	PF3D7_0629600	147.052	sharp
Pf3D7_06_v3	+	1217684	1217685	1217684	2.56408	1.28204	PF3D7_0629600	147.052	sharp
Pf3D7_06_v3	+	1217761	1217775	1217765	20.9291	7.94592	PF3D7_0629600	147.052	broad
Pf3D7_06_v3	+	1217800	1217811	1217805	3.84612	1.28204	PF3D7_0629600	147.052	sharp
Pf3D7_06_v3	+	1221347	1221365	1221347	2.56408	1.28204	PF3D7_0629700	296.8	broad
Pf3D7_06_v3	+	1248280	1248298	1248289	3.84612	1.28204	PF3D7_0629900	80.2644	broad
Pf3D7_06_v3	+	1248323	1248374	1248341	9.08395	3.9234	PF3D7_0629900	80.2644	broad
Pf3D7_06_v3	-	23221	23246	23233	9.08395	3.9234	PF3D7_0600400	33.3397	broad
Pf3D7_06_v3	-	67584	67598	67584	2.56408	1.28204	PF3D7_0601500	58.8558	broad
Pf3D7_06_v3	-	132213	132259	132247	15.4817	2.59647	PF3D7_0603300	38.7678	broad
Pf3D7_06_v3	-	136956	136981	136981	6.48749	3.9234	PF3D7_0603400	197.594	broad
Pf3D7_06_v3	-	138509	138524	138509	2.56408	1.28204	PF3D7_0603400	197.594	broad
Pf3D7_06_v3	-	160758	160776	160773	3.84612	1.28204	PF3D7_0603800	41.0389	broad
Pf3D7_06_v3	-	170274	170278	170275	3.84612	1.28204	PF3D7_0604000	27.2602	sharp
Pf3D7_06_v3	-	206444	206446	206446	3.87851	2.59647	PF3D7_0604700	43.672	sharp
Pf3D7_06_v3	-	206536	206539	206536	2.56408	1.28204	PF3D7_0604700	43.672	sharp
Pf3D7_06_v3	-	206713	206721	206713	2.56408	1.28204	PF3D7_0604700	43.672	sharp
Pf3D7_06_v3	-	221957	221975	221975	22.4426	10.6499	PF3D7_0605200	26.5728	broad
Pf3D7_06_v3	-	246066	246067	246066	2.56408	1.28204	PF3D7_0605800	116.931	sharp
Pf3D7_06_v3	-	254696	254700	254696	6.54057	5.25853	PF3D7_0606000	432.422	sharp
Pf3D7_06_v3	-	254736	254751	254737	9.12885	3.9234	PF3D7_0606000	432.422	broad
Pf3D7_06_v3	-	254821	254840	254840	6.48749	3.9234	PF3D7_0606000	432.422	broad
Pf3D7_06_v3	-	254887	254888	254887	3.87851	2.59647	PF3D7_0606000	432.422	sharp
Pf3D7_06_v3	-	254919	254964	254961	41.163	22.942	PF3D7_0606000	432.422	broad
Pf3D7_06_v3	-	255131	255135	255131	2.56408	1.28204	PF3D7_0606000	432.422	sharp
Pf3D7_06_v3	-	262156	262194	262177	9.05157	3.9234	PF3D7_0606200	129.049	broad
Pf3D7_06_v3	-	262217	262220	262220	17.1511	9.29615	PF3D7_0606200	129.049	sharp
Pf3D7_06_v3	-	262450	262460	262450	2.56408	1.28204	PF3D7_0606200	129.049	sharp
Pf3D7_06_v3	-	269058	269078	269058	5.19294	2.59647	PF3D7_0606500	165.912	broad
Pf3D7_06_v3	-	278874	278888	278874	2.56408	1.28204	PF3D7_0606600	343.155	broad
Pf3D7_06_v3	-	278996	278998	278996	2.56408	1.28204	PF3D7_0606600	343.155	sharp
Pf3D7_06_v3	-	279059	279061	279059	2.56408	1.28204	PF3D7_0606600	343.155	sharp
Pf3D7_06_v3	-	279323	279330	279323	7.855	5.25853	PF3D7_0606600	343.155	sharp
Pf3D7_06_v3	-	279766	279781	279781	9.10465	5.25853	PF3D7_0606600	343.155	broad
Pf3D7_06_v3	-	291586	291594	291586	2.56408	1.28204	PF3D7_0606900	142.676	sharp
Pf3D7_06_v3	-	310494	310495	310495	5.20544	3.9234	PF3D7_0607400	51.2405	sharp
Pf3D7_06_v3	-	310753	310759	310753	3.87851	2.59647	PF3D7_0607400	51.2405	sharp
Pf3D7_06_v3	-	337489	337506	337491	3.84612	1.28204	PF3D7_0608000	26.2654	broad
Pf3D7_06_v3	-	352969	352974	352969	2.56408	1.28204	PF3D7_0608500	155.367	sharp
Pf3D7_06_v3	-	353038	353080	353046	5.12816	1.28204	PF3D7_0608500	155.367	broad
Pf3D7_06_v3	-	392129	392137	392129	18.5717	13.3663	PF3D7_0609100	109.24	sharp
Pf3D7_06_v3	-	441026	441044	441026	3.87851	2.59647	PF3D7_0610200	290.106	broad
Pf3D7_06_v3	-	441082	441088	441082	2.56408	1.28204	PF3D7_0610200	290.106	sharp
Pf3D7_06_v3	-	461027	461039	461027	2.56408	1.28204	PF3D7_0610900	326.916	sharp
Pf3D7_06_v3	-	464994	465010	464994	2.56408	1.28204	PF3D7_0611000	20.226	broad
Pf3D7_06_v3	-	467011	467013	467011	3.87851	2.59647	PF3D7_0611100	9.7604	sharp
Pf3D7_06_v3	-	487399	487409	487399	3.87851	2.59647	PF3D7_0611600	182.123	sharp
Pf3D7_06_v3	-	487432	487450	487446	11.7253	3.9234	PF3D7_0611600	182.123	broad
Pf3D7_06_v3	-	487487	487487	487487	37.8209	33.9747	PF3D7_0611600	182.123	sharp
Pf3D7_06_v3	-	489399	489407	489399	2.56408	1.28204	PF3D7_0611700	174.531	sharp
Pf3D7_06_v3	-	489442	489443	489443	5.20544	3.9234	PF3D7_0611700	174.531	sharp
Pf3D7_06_v3	-	489493	489509	489509	3.87851	2.59647	PF3D7_0611700	174.531	broad
Pf3D7_06_v3	-	508401	508407	508401	2.56408	1.28204	PF3D7_0612000	26.4774	sharp
Pf3D7_06_v3	-	511838	511850	511850	3.87851	2.59647	PF3D7_0612100	184.428	sharp
Pf3D7_06_v3	-	511907	511928	511908	3.84612	1.28204	PF3D7_0612100	184.428	broad
Pf3D7_06_v3	-	527221	527223	527221	2.56408	1.28204	PF3D7_0612700	236.867	sharp
Pf3D7_06_v3	-	527314	527315	527314	2.56408	1.28204	PF3D7_0612700	236.867	sharp
Pf3D7_06_v3	-	527352	527356	527352	2.56408	1.28204	PF3D7_0612700	236.867	sharp
Pf3D7_06_v3	-	527437	527459	527441	6.47498	2.59647	PF3D7_0612700	236.867	broad
Pf3D7_06_v3	-	535528	535541	535528	6.44259	2.59647	PF3D7_0613000	36.3318	sharp
Pf3D7_06_v3	-	545250	545278	545270	7.75702	2.59647	PF3D7_0613300	377.448	broad
Pf3D7_06_v3	-	545406	545408	545406	10.5171	5.25853	PF3D7_0613300	377.448	sharp
Pf3D7_06_v3	-	545438	545452	545438	2.56408	1.28204	PF3D7_0613300	377.448	broad
Pf3D7_06_v3	-	586011	586013	586013	33.752	29.8286	PF3D7_0613900	913.556	sharp
Pf3D7_06_v3	-	586067	586085	586069	30.2279	13.3663	PF3D7_0613900	913.556	broad
Pf3D7_06_v3	-	586306	586323	586306	2.56408	1.28204	PF3D7_0613900	913.556	broad
Pf3D7_06_v3	-	588781	588789	588781	2.56408	1.28204	PF3D7_0614000	224.055	sharp
Pf3D7_06_v3	-	588911	588925	588912	3.84612	1.28204	PF3D7_0614000	224.055	broad
Pf3D7_06_v3	-	592559	592578	592559	2.56408	1.28204	PF3D7_0614100	114.966	broad
Pf3D7_06_v3	-	601228	601236	601228	2.56408	1.28204	PF3D7_0614300	201.842	sharp
Pf3D7_06_v3	-	601856	601860	601856	2.56408	1.28204	PF3D7_0614300	201.842	sharp
Pf3D7_06_v3	-	602168	602176	602168	2.56408	1.28204	PF3D7_0614300	201.842	sharp
Pf3D7_06_v3	-	602441	602442	602441	2.56408	1.28204	PF3D7_0614300	201.842	sharp
Pf3D7_06_v3	-	607445	607453	607445	2.56408	1.28204	PF3D7_0614500	955.223	sharp
Pf3D7_06_v3	-	607513	607526	607513	2.56408	1.28204	PF3D7_0614500	955.223	sharp
Pf3D7_06_v3	-	607547	607550	607550	10.5424	7.94592	PF3D7_0614500	955.223	sharp
Pf3D7_06_v3	-	607589	607598	607589	33.1942	17.4589	PF3D7_0614500	955.223	sharp
Pf3D7_06_v3	-	607647	607676	607663	9.05157	3.9234	PF3D7_0614500	955.223	broad
Pf3D7_06_v3	-	607758	607789	607789	16.9209	6.59977	PF3D7_0614500	955.223	broad
Pf3D7_06_v3	-	607831	607853	607833	3.84612	1.28204	PF3D7_0614500	955.223	broad
Pf3D7_06_v3	-	607875	607883	607883	5.16055	2.59647	PF3D7_0614500	955.223	sharp
Pf3D7_06_v3	-	607959	607996	607967	9.03906	2.59647	PF3D7_0614500	955.223	broad
Pf3D7_06_v3	-	611478	611478	611478	6.59977	6.59977	PF3D7_0614600	62.6026	sharp
Pf3D7_06_v3	-	616985	616998	616985	2.56408	1.28204	PF3D7_0614800	157.046	sharp
Pf3D7_06_v3	-	640971	640977	640975	7.80191	3.9234	PF3D7_0615400	399.428	sharp
Pf3D7_06_v3	-	668850	668870	668850	3.87851	2.59647	PF3D7_0615900	100.354	broad
Pf3D7_06_v3	-	677768	677780	677768	7.855	5.25853	PF3D7_0616300	159.452	sharp
Pf3D7_06_v3	-	732386	732390	732390	3.87851	2.59647	PF3D7_0617400	13.5019	sharp
Pf3D7_06_v3	-	748854	748884	748884	14.2652	5.25853	PF3D7_0617800	9668.5	broad
Pf3D7_06_v3	-	748987	749051	749045	1650	326.824	PF3D7_0617800	9668.5	broad
Pf3D7_06_v3	-	749120	749132	749120	5.19294	2.59647	PF3D7_0617800	9668.5	sharp
Pf3D7_06_v3	-	749187	749205	749205	5.16055	2.59647	PF3D7_0617800	9668.5	broad
Pf3D7_06_v3	-	749291	749291	749291	29.7309	28.4488	PF3D7_0617800	9668.5	sharp
Pf3D7_06_v3	-	765871	765888	765871	2.56408	1.28204	PF3D7_0618200	146.242	broad
Pf3D7_06_v3	-	765943	765951	765943	5.20544	3.9234	PF3D7_0618200	146.242	sharp
Pf3D7_06_v3	-	766000	766002	766000	2.56408	1.28204	PF3D7_0618200	146.242	sharp
Pf3D7_06_v3	-	818565	818566	818565	3.87851	2.59647	PF3D7_0619400	319.484	sharp
Pf3D7_06_v3	-	818717	818717	818717	5.25853	5.25853	PF3D7_0619400	319.484	sharp
Pf3D7_06_v3	-	818781	818787	818781	2.56408	1.28204	PF3D7_0619400	319.484	sharp
Pf3D7_06_v3	-	830588	830594	830594	3.87851	2.59647	PF3D7_0619700	113.23	sharp
Pf3D7_06_v3	-	830755	830756	830755	2.56408	1.28204	PF3D7_0619700	113.23	sharp
Pf3D7_06_v3	-	860408	860425	860408	6.48749	3.9234	PF3D7_0620700	101.296	broad
Pf3D7_06_v3	-	870337	870337	870337	5.25853	5.25853	PF3D7_0621100	119.709	sharp
Pf3D7_06_v3	-	870383	870387	870383	2.56408	1.28204	PF3D7_0621100	119.709	sharp
Pf3D7_06_v3	-	870423	870436	870423	3.87851	2.59647	PF3D7_0621100	119.709	sharp
Pf3D7_06_v3	-	870516	870516	870516	6.59977	6.59977	PF3D7_0621100	119.709	sharp
Pf3D7_06_v3	-	872473	872482	872478	11.8052	6.59977	PF3D7_0621200	194.798	sharp
Pf3D7_06_v3	-	872623	872626	872623	2.56408	1.28204	PF3D7_0621200	194.798	sharp
Pf3D7_06_v3	-	872656	872668	872668	6.51987	3.9234	PF3D7_0621200	194.798	sharp
Pf3D7_06_v3	-	872771	872795	872780	6.47498	2.59647	PF3D7_0621200	194.798	broad
Pf3D7_06_v3	-	872989	872993	872989	2.56408	1.28204	PF3D7_0621200	194.798	sharp
Pf3D7_06_v3	-	873176	873179	873176	2.56408	1.28204	PF3D7_0621200	194.798	sharp
Pf3D7_06_v3	-	877515	877518	877515	2.56408	1.28204	PF3D7_0621200	194.798	sharp
Pf3D7_06_v3	-	877862	877882	877862	2.56408	1.28204	PF3D7_0621200	194.798	broad
Pf3D7_06_v3	-	896061	896072	896070	3.84612	1.28204	PF3D7_0621900	217.352	sharp
Pf3D7_06_v3	-	944688	944704	944704	10.5782	9.29615	PF3D7_0623100	262.215	broad
Pf3D7_06_v3	-	948856	948878	948856	7.75702	2.59647	PF3D7_0623300	43.4446	broad
Pf3D7_06_v3	-	972738	972762	972762	6.44259	2.59647	PF3D7_0623800	906.965	broad
Pf3D7_06_v3	-	972906	972906	972906	21.3912	18.8271	PF3D7_0623800	906.965	sharp
Pf3D7_06_v3	-	973006	973011	973006	2.56408	1.28204	PF3D7_0623800	906.965	sharp
Pf3D7_06_v3	-	973345	973356	973345	5.16055	2.59647	PF3D7_0623800	906.965	sharp
Pf3D7_06_v3	-	1031248	1031250	1031248	2.56408	1.28204	PF3D7_0625300	90.8921	sharp
Pf3D7_06_v3	-	1031331	1031331	1031331	28.3522	27.0702	PF3D7_0625300	90.8921	sharp
Pf3D7_06_v3	-	1034006	1034014	1034006	6.47498	2.59647	PF3D7_0625400	300.025	sharp
Pf3D7_06_v3	-	1060526	1060541	1060526	2.56408	1.28204	PF3D7_0626200	49.0373	broad
Pf3D7_06_v3	-	1087003	1087006	1087003	2.56408	1.28204	PF3D7_0627000	26.3655	sharp
Pf3D7_06_v3	-	1098976	1098978	1098978	3.87851	2.59647	PF3D7_0627300	311.729	sharp
Pf3D7_06_v3	-	1101184	1101192	1101184	6.48749	3.9234	PF3D7_0627400	32.3305	sharp
Pf3D7_06_v3	-	1103022	1103035	1103035	36.3161	29.8286	PF3D7_0627500	236.196	sharp
Pf3D7_06_v3	-	1154381	1154389	1154389	6.54057	5.25853	PF3D7_0628100	256.22	sharp
Pf3D7_06_v3	-	1154544	1154545	1154544	2.56408	1.28204	PF3D7_0628100	256.22	sharp
Pf3D7_06_v3	-	1156806	1156811	1156806	2.56408	1.28204	PF3D7_0628100	256.22	sharp
Pf3D7_06_v3	-	1173755	1173783	1173783	13.0604	5.25853	PF3D7_0628300	2086.84	broad
Pf3D7_06_v3	-	1173814	1173855	1173836	169.727	85.6546	PF3D7_0628300	2086.84	broad
Pf3D7_06_v3	-	1173893	1173920	1173897	32.5948	9.29615	PF3D7_0628300	2086.84	broad
Pf3D7_06_v3	-	1174036	1174173	1174173	185.246	29.8286	PF3D7_0628300	2086.84	broad
Pf3D7_06_v3	-	1174223	1174283	1174280	20.7527	5.25853	PF3D7_0628300	2086.84	broad
Pf3D7_06_v3	-	1174316	1174326	1174316	15.816	9.29615	PF3D7_0628300	2086.84	sharp
Pf3D7_06_v3	-	1174542	1174556	1174542	2.56408	1.28204	PF3D7_0628300	2086.84	broad
Pf3D7_06_v3	-	1201770	1201773	1201770	2.56408	1.28204	PF3D7_0629200	220.389	sharp
Pf3D7_06_v3	-	1201835	1201849	1201849	3.87851	2.59647	PF3D7_0629200	220.389	broad
Pf3D7_06_v3	-	1201967	1201979	1201979	7.88181	6.59977	PF3D7_0629200	220.389	sharp
Pf3D7_06_v3	-	1202020	1202036	1202036	6.44259	2.59647	PF3D7_0629200	220.389	broad
Pf3D7_06_v3	-	1217237	1217253	1217237	2.56408	1.28204	PF3D7_0629500	379.565	broad
Pf3D7_06_v3	-	1247718	1247729	1247718	2.56408	1.28204	PF3D7_0629800	165.358	sharp
Pf3D7_06_v3	-	1247782	1247783	1247783	3.87851	2.59647	PF3D7_0629800	165.358	sharp
Pf3D7_06_v3	-	1247970	1247983	1247970	6.47498	2.59647	PF3D7_0629800	165.358	sharp
Pf3D7_06_v3	-	1270702	1270702	1270702	7.94592	7.94592	PF3D7_0630300	45.7059	sharp
Pf3D7_06_v3	-	1270841	1270843	1270841	2.56408	1.28204	PF3D7_0630300	45.7059	sharp
Pf3D7_06_v3	-	1293116	1293116	1293116	7.94592	7.94592	PF3D7_0630900	143.648	sharp
Pf3D7_07_v3	+	67626	67644	67626	2.56408	1.28204	PF3D7_0701500	7.63576	broad
Pf3D7_07_v3	+	83766	83780	83780	3.87851	2.59647	PF3D7_0702000	866.555	broad
Pf3D7_07_v3	+	83993	83994	83994	3.87851	2.59647	PF3D7_0702000	866.555	sharp
Pf3D7_07_v3	+	84018	84027	84018	6.47498	2.59647	PF3D7_0702000	866.555	sharp
Pf3D7_07_v3	+	84122	84135	84125	9.13704	5.25853	PF3D7_0702000	866.555	sharp
Pf3D7_07_v3	+	84184	84235	84220	60.9716	21.5688	PF3D7_0702000	866.555	broad
Pf3D7_07_v3	+	84276	84295	84286	10.4191	5.25853	PF3D7_0702000	866.555	broad
Pf3D7_07_v3	+	84325	84335	84325	2.56408	1.28204	PF3D7_0702000	866.555	sharp
Pf3D7_07_v3	+	88023	88027	88027	19.8535	12.0067	PF3D7_0702100	442.994	sharp
Pf3D7_07_v3	+	88108	88121	88120	7.7894	2.59647	PF3D7_0702100	442.994	sharp
Pf3D7_07_v3	+	88160	88180	88163	7.69225	1.28204	PF3D7_0702100	442.994	broad
Pf3D7_07_v3	+	88229	88237	88236	3.84612	1.28204	PF3D7_0702100	442.994	sharp
Pf3D7_07_v3	+	96142	96166	96161	12.9625	3.9234	PF3D7_0702300	523.585	broad
Pf3D7_07_v3	+	96210	96212	96212	7.88181	6.59977	PF3D7_0702300	523.585	sharp
Pf3D7_07_v3	+	100849	100854	100849	2.56408	1.28204	PF3D7_0702400	547.002	sharp
Pf3D7_07_v3	+	100910	100929	100923	5.12816	1.28204	PF3D7_0702400	547.002	broad
Pf3D7_07_v3	+	101009	101032	101028	3.84612	1.28204	PF3D7_0702400	547.002	broad
Pf3D7_07_v3	+	101074	101074	101074	25.5988	24.3167	PF3D7_0702400	547.002	sharp
Pf3D7_07_v3	+	101100	101112	101100	21.0297	9.29615	PF3D7_0702400	547.002	sharp
Pf3D7_07_v3	+	101158	101195	101195	27.456	12.0067	PF3D7_0702400	547.002	broad
Pf3D7_07_v3	+	133481	133517	133494	5.12816	1.28204	PF3D7_0703500	446.564	broad
Pf3D7_07_v3	+	134367	134368	134368	3.87851	2.59647	PF3D7_0703500	446.564	sharp
Pf3D7_07_v3	+	134458	134490	134461	23.6593	9.29615	PF3D7_0703500	446.564	broad
Pf3D7_07_v3	+	134513	134530	134513	2.56408	1.28204	PF3D7_0703500	446.564	broad
Pf3D7_07_v3	+	134797	134802	134797	2.56408	1.28204	PF3D7_0703500	446.564	sharp
Pf3D7_07_v3	+	197158	197158	197158	5.25853	5.25853	PF3D7_0704300	264.313	sharp
Pf3D7_07_v3	+	204457	204470	204457	2.56408	1.28204	PF3D7_0704400	62.2662	sharp
Pf3D7_07_v3	+	232826	232830	232826	2.56408	1.28204	PF3D7_0704700	76.9799	sharp
Pf3D7_07_v3	+	280153	280156	280153	2.56408	1.28204	PF3D7_0706000	368.851	sharp
Pf3D7_07_v3	+	292153	292172	292153	7.82261	5.25853	PF3D7_0706000	368.851	broad
Pf3D7_07_v3	+	292201	292223	292223	15.7711	9.29615	PF3D7_0706000	368.851	broad
Pf3D7_07_v3	+	305273	305293	305273	3.87851	2.59647	PF3D7_0706300	177.288	broad
Pf3D7_07_v3	+	338332	338403	338403	202.896	92.6923	PF3D7_0707300	3654.95	broad
Pf3D7_07_v3	+	338455	338511	338511	112.491	40.9045	PF3D7_0707300	3654.95	broad
Pf3D7_07_v3	+	338568	338568	338568	73.7439	64.6068	PF3D7_0707300	3654.95	sharp
Pf3D7_07_v3	+	347763	347783	347763	6.54057	5.25853	PF3D7_0707500	412.115	broad
Pf3D7_07_v3	+	353765	353767	353765	6.54057	5.25853	PF3D7_0707600	192.833	sharp
Pf3D7_07_v3	+	353811	353825	353811	2.56408	1.28204	PF3D7_0707600	192.833	broad
Pf3D7_07_v3	+	353853	353864	353853	5.20544	3.9234	PF3D7_0707600	192.833	sharp
Pf3D7_07_v3	+	356192	356192	356192	5.25853	5.25853	PF3D7_0707700	340.769	sharp
Pf3D7_07_v3	+	357207	357217	357217	10.5782	9.29615	PF3D7_0707700	340.769	sharp
Pf3D7_07_v3	+	357266	357270	357266	3.87851	2.59647	PF3D7_0707700	340.769	sharp
Pf3D7_07_v3	+	366589	366595	366589	5.20544	3.9234	PF3D7_0707900	203.103	sharp
Pf3D7_07_v3	+	377662	377668	377662	5.16055	2.59647	PF3D7_0708300	37.8382	sharp
Pf3D7_07_v3	+	380843	380850	380843	2.56408	1.28204	PF3D7_0708400	4261.9	sharp
Pf3D7_07_v3	+	380908	380977	380922	36.406	9.29615	PF3D7_0708400	4261.9	broad
Pf3D7_07_v3	+	381050	381131	381072	145.379	45.0727	PF3D7_0708400	4261.9	broad
Pf3D7_07_v3	+	381195	381204	381204	19.8061	9.29615	PF3D7_0708400	4261.9	sharp
Pf3D7_07_v3	+	393950	393951	393950	2.56408	1.28204	PF3D7_0708800	800.255	sharp
Pf3D7_07_v3	+	394352	394368	394368	15.7368	6.59977	PF3D7_0708800	800.255	broad
Pf3D7_07_v3	+	394858	394860	394860	9.19624	6.59977	PF3D7_0708800	800.255	sharp
Pf3D7_07_v3	+	395011	395016	395011	3.87851	2.59647	PF3D7_0708800	800.255	sharp
Pf3D7_07_v3	+	407880	407882	407880	2.56408	1.28204	PF3D7_0709100	97.8557	sharp
Pf3D7_07_v3	+	427399	427433	427399	5.16055	2.59647	PF3D7_0709500	40.5592	broad
Pf3D7_07_v3	+	427530	427534	427530	2.56408	1.28204	PF3D7_0709500	40.5592	sharp
Pf3D7_07_v3	+	494656	494657	494656	2.56408	1.28204	PF3D7_0711200	31.2533	sharp
Pf3D7_07_v3	+	499298	499315	499298	2.56408	1.28204	PF3D7_0711300	81.6405	broad
Pf3D7_07_v3	+	504638	504653	504638	2.56408	1.28204	PF3D7_0711500	114.465	broad
Pf3D7_07_v3	+	612050	612051	612051	11.8583	6.59977	PF3D7_0713400	168.303	sharp
Pf3D7_07_v3	+	612096	612119	612096	14.3693	6.59977	PF3D7_0713400	168.303	broad
Pf3D7_07_v3	+	650472	650485	650472	2.56408	1.28204	PF3D7_0714200	231.073	sharp
Pf3D7_07_v3	+	667642	667651	667642	9.22796	7.94592	PF3D7_0714600	250.036	sharp
Pf3D7_07_v3	+	673045	673058	673045	2.56408	1.28204	PF3D7_0715000	68.7388	sharp
Pf3D7_07_v3	+	703017	703017	703017	7.94592	7.94592	PF3D7_0716000	294.722	sharp
Pf3D7_07_v3	+	711587	711590	711589	3.84612	1.28204	PF3D7_0716200	264.222	sharp
Pf3D7_07_v3	+	711679	711694	711680	9.08395	3.9234	PF3D7_0716200	264.222	broad
Pf3D7_07_v3	+	716781	716786	716786	21.298	16.0926	PF3D7_0716300	502.139	sharp
Pf3D7_07_v3	+	716893	716899	716893	3.87851	2.59647	PF3D7_0716300	502.139	sharp
Pf3D7_07_v3	+	719702	719704	719702	17.2124	13.3663	PF3D7_0716400	103.637	sharp
Pf3D7_07_v3	+	724723	724729	724723	2.56408	1.28204	PF3D7_0716600	40.4145	sharp
Pf3D7_07_v3	+	734448	734454	734448	2.56408	1.28204	PF3D7_0716900	68.6856	sharp
Pf3D7_07_v3	+	735016	735031	735016	2.56408	1.28204	PF3D7_0716900	68.6856	broad
Pf3D7_07_v3	+	735063	735075	735075	3.87851	2.59647	PF3D7_0716900	68.6856	sharp
Pf3D7_07_v3	+	738040	738040	738040	6.59977	6.59977	PF3D7_0717000	48.7002	sharp
Pf3D7_07_v3	+	738347	738364	738347	2.56408	1.28204	PF3D7_0717000	48.7002	broad
Pf3D7_07_v3	+	738468	738469	738468	2.56408	1.28204	PF3D7_0717000	48.7002	sharp
Pf3D7_07_v3	+	747932	747957	747932	7.76953	3.9234	PF3D7_0717300	147.462	broad
Pf3D7_07_v3	+	755150	755158	755156	6.47498	2.59647	PF3D7_0717500	281.24	sharp
Pf3D7_07_v3	+	755359	755364	755359	2.56408	1.28204	PF3D7_0717500	281.24	sharp
Pf3D7_07_v3	+	824197	824218	824198	5.16055	2.59647	PF3D7_0718500	137.912	broad
Pf3D7_07_v3	+	824263	824281	824263	15.9303	13.3663	PF3D7_0718500	137.912	broad
Pf3D7_07_v3	+	859968	859987	859968	2.56408	1.28204	PF3D7_0719700	842.854	broad
Pf3D7_07_v3	+	860086	860091	860086	2.56408	1.28204	PF3D7_0719700	842.854	sharp
Pf3D7_07_v3	+	860197	860197	860197	9.29615	9.29615	PF3D7_0719700	842.854	sharp
Pf3D7_07_v3	+	860755	860757	860756	5.16055	2.59647	PF3D7_0719700	842.854	sharp
Pf3D7_07_v3	+	861301	861303	861301	2.56408	1.28204	PF3D7_0719700	842.854	sharp
Pf3D7_07_v3	+	865730	865747	865730	6.54057	5.25853	PF3D7_0719900	104.961	broad
Pf3D7_07_v3	+	876479	876481	876479	2.56408	1.28204	PF3D7_0720000	39.2494	sharp
Pf3D7_07_v3	+	882435	882438	882435	2.56408	1.28204	PF3D7_0720400	51.0298	sharp
Pf3D7_07_v3	+	890033	890033	890033	10.6499	10.6499	PF3D7_0720700	416.637	sharp
Pf3D7_07_v3	+	890316	890320	890316	9.16385	6.59977	PF3D7_0720700	416.637	sharp
Pf3D7_07_v3	+	891681	891684	891684	3.87851	2.59647	PF3D7_0720700	416.637	sharp
Pf3D7_07_v3	+	901370	901370	901370	14.5708	12.0067	PF3D7_0720900	62.2944	sharp
Pf3D7_07_v3	+	903593	903628	903608	7.72463	2.59647	PF3D7_0721000	128.453	broad
Pf3D7_07_v3	+	903654	903656	903656	7.88181	6.59977	PF3D7_0721000	128.453	sharp
Pf3D7_07_v3	+	915179	915188	915179	2.56408	1.28204	PF3D7_0721100	359.48	sharp
Pf3D7_07_v3	+	915612	915615	915612	2.56408	1.28204	PF3D7_0721100	359.48	sharp
Pf3D7_07_v3	+	915696	915715	915696	2.56408	1.28204	PF3D7_0721100	359.48	broad
Pf3D7_07_v3	+	915765	915780	915770	6.41021	1.28204	PF3D7_0721100	359.48	broad
Pf3D7_07_v3	+	921610	921626	921612	10.366	3.9234	PF3D7_0721300	195.718	broad
Pf3D7_07_v3	+	921657	921671	921667	7.82261	5.25853	PF3D7_0721300	195.718	broad
Pf3D7_07_v3	+	926064	926067	926064	2.56408	1.28204	PF3D7_0721400	46.4633	sharp
Pf3D7_07_v3	+	926224	926224	926224	7.94592	7.94592	PF3D7_0721400	46.4633	sharp
Pf3D7_07_v3	+	941388	941393	941388	2.56408	1.28204	PF3D7_0722000	385.632	sharp
Pf3D7_07_v3	+	941500	941520	941500	2.56408	1.28204	PF3D7_0722000	385.632	broad
Pf3D7_07_v3	+	943648	943658	943648	2.56408	1.28204	PF3D7_0722100	39.087	sharp
Pf3D7_07_v3	+	943701	943721	943721	5.20544	3.9234	PF3D7_0722100	39.087	broad
Pf3D7_07_v3	+	943818	943822	943818	2.56408	1.28204	PF3D7_0722100	39.087	sharp
Pf3D7_07_v3	+	946124	946144	946125	43.9446	24.3167	PF3D7_0722200	1061.32	broad
Pf3D7_07_v3	+	946179	946208	946193	3.84612	1.28204	PF3D7_0722200	1061.32	broad
Pf3D7_07_v3	+	946284	946286	946284	2.56408	1.28204	PF3D7_0722200	1061.32	sharp
Pf3D7_07_v3	+	954376	954387	954376	2.56408	1.28204	PF3D7_0722400	213.762	sharp
Pf3D7_07_v3	+	954425	954455	954440	5.12816	1.28204	PF3D7_0722400	213.762	broad
Pf3D7_07_v3	+	954614	954629	954614	3.87851	2.59647	PF3D7_0722400	213.762	broad
Pf3D7_07_v3	+	961660	961676	961668	5.16055	2.59647	PF3D7_0722700	85.7994	broad
Pf3D7_07_v3	+	961741	961751	961741	13.2464	10.6499	PF3D7_0722700	85.7994	sharp
Pf3D7_07_v3	+	1064284	1064284	1064284	22.8509	21.5688	PF3D7_0725100	84.7511	sharp
Pf3D7_07_v3	+	1064316	1064363	1064363	9.05157	3.9234	PF3D7_0725100	84.7511	broad
Pf3D7_07_v3	+	1070670	1070688	1070673	3.84612	1.28204	PF3D7_0725200	76.1939	broad
Pf3D7_07_v3	+	1078707	1078714	1078711	14.4334	7.94592	PF3D7_0725400	2572.56	sharp
Pf3D7_07_v3	+	1078755	1078765	1078759	6.48749	3.9234	PF3D7_0725400	2572.56	sharp
Pf3D7_07_v3	+	1078796	1078863	1078796	54.9074	10.6499	PF3D7_0725400	2572.56	broad
Pf3D7_07_v3	+	1078902	1078907	1078902	146.719	118.102	PF3D7_0725400	2572.56	sharp
Pf3D7_07_v3	+	1082614	1082614	1082614	24.2241	22.942	PF3D7_0725600	451.035	sharp
Pf3D7_07_v3	+	1097029	1097030	1097029	2.56408	1.28204	PF3D7_0726200	53.1354	sharp
Pf3D7_07_v3	+	1145168	1145183	1145168	6.47498	2.59647	PF3D7_0726900	50.4294	broad
Pf3D7_07_v3	+	1162458	1162463	1162458	2.56408	1.28204	PF3D7_0727400	149.635	sharp
Pf3D7_07_v3	+	1162516	1162524	1162516	2.56408	1.28204	PF3D7_0727400	149.635	sharp
Pf3D7_07_v3	+	1175176	1175177	1175177	11.8693	7.94592	PF3D7_0727800	74.8245	sharp
Pf3D7_07_v3	+	1211336	1211342	1211336	2.56408	1.28204	PF3D7_0728200	20.6974	sharp
Pf3D7_07_v3	+	1217291	1217295	1217291	2.56408	1.28204	PF3D7_0728600	147.337	sharp
Pf3D7_07_v3	+	1238005	1238019	1238010	3.84612	1.28204	PF3D7_0729100	117.508	broad
Pf3D7_07_v3	+	1252222	1252231	1252222	2.56408	1.28204	PF3D7_0729400	180.662	sharp
Pf3D7_07_v3	+	1258261	1258268	1258261	2.56408	1.28204	PF3D7_0729600	46.7091	sharp
Pf3D7_07_v3	+	1258619	1258631	1258631	3.87851	2.59647	PF3D7_0729600	46.7091	sharp
Pf3D7_07_v3	+	1293133	1293133	1293133	32.3927	29.8286	PF3D7_0730300	1263.65	sharp
Pf3D7_07_v3	+	1293343	1293346	1293343	2.56408	1.28204	PF3D7_0730300	1263.65	sharp
Pf3D7_07_v3	+	1294044	1294045	1294045	6.51987	3.9234	PF3D7_0730300	1263.65	sharp
Pf3D7_07_v3	+	1294091	1294117	1294095	5.12816	1.28204	PF3D7_0730300	1263.65	broad
Pf3D7_07_v3	+	1294155	1294176	1294176	10.4783	6.59977	PF3D7_0730300	1263.65	broad
Pf3D7_07_v3	+	1294491	1294495	1294491	18.3568	7.94592	PF3D7_0730300	1263.65	sharp
Pf3D7_07_v3	+	1297432	1297436	1297432	2.56408	1.28204	PF3D7_0730300	1263.65	sharp
Pf3D7_07_v3	+	1302875	1302878	1302878	3.87851	2.59647	PF3D7_0730400	171.774	sharp
Pf3D7_07_v3	+	1320215	1320232	1320215	2.56408	1.28204	PF3D7_0730800	1916.33	broad
Pf3D7_07_v3	+	1320253	1320262	1320253	7.88181	6.59977	PF3D7_0730800	1916.33	sharp
Pf3D7_07_v3	+	1320716	1320718	1320716	10.5782	9.29615	PF3D7_0730800	1916.33	sharp
Pf3D7_07_v3	+	1320764	1320779	1320771	9.13704	5.25853	PF3D7_0730800	1916.33	broad
Pf3D7_07_v3	+	1320812	1320848	1320814	30.073	9.29615	PF3D7_0730800	1916.33	broad
Pf3D7_07_v3	+	1320907	1320963	1320907	416.032	157.818	PF3D7_0730800	1916.33	broad
Pf3D7_07_v3	+	1321126	1321154	1321126	27.3049	5.25853	PF3D7_0730800	1916.33	broad
Pf3D7_07_v3	+	1321215	1321219	1321219	7.855	5.25853	PF3D7_0730800	1916.33	sharp
Pf3D7_07_v3	+	1324457	1324461	1324458	94.9235	63.2076	PF3D7_0730900	657.925	sharp
Pf3D7_07_v3	+	1336784	1336784	1336784	5.25853	5.25853	PF3D7_0731100	923.936	sharp
Pf3D7_07_v3	+	1337341	1337350	1337341	2.56408	1.28204	PF3D7_0731100	923.936	sharp
Pf3D7_07_v3	+	1337590	1337596	1337590	2.56408	1.28204	PF3D7_0731100	923.936	sharp
Pf3D7_07_v3	+	1337626	1337641	1337626	2.56408	1.28204	PF3D7_0731100	923.936	broad
Pf3D7_07_v3	+	1337668	1337680	1337668	3.87851	2.59647	PF3D7_0731100	923.936	sharp
Pf3D7_07_v3	+	1337723	1337777	1337777	26.038	6.59977	PF3D7_0731100	923.936	broad
Pf3D7_07_v3	+	1337809	1337819	1337813	3.84612	1.28204	PF3D7_0731100	923.936	sharp
Pf3D7_07_v3	+	1337853	1337853	1337853	374.407	321.064	PF3D7_0731100	923.936	sharp
Pf3D7_07_v3	+	1337897	1337927	1337897	24.8076	7.94592	PF3D7_0731100	923.936	broad
Pf3D7_07_v3	+	1337984	1337998	1337985	13.0424	6.59977	PF3D7_0731100	923.936	broad
Pf3D7_07_v3	+	1338037	1338040	1338040	3.87851	2.59647	PF3D7_0731100	923.936	sharp
Pf3D7_07_v3	+	1348668	1348670	1348670	3.87851	2.59647	PF3D7_0731300	362.911	sharp
Pf3D7_07_v3	+	1348697	1348750	1348750	70.8511	36.7439	PF3D7_0731300	362.911	broad
Pf3D7_07_v3	+	1348803	1348805	1348803	2.56408	1.28204	PF3D7_0731300	362.911	sharp
Pf3D7_07_v3	+	1348827	1348874	1348833	11.6031	2.59647	PF3D7_0731300	362.911	broad
Pf3D7_07_v3	+	1348996	1349011	1349002	6.41021	1.28204	PF3D7_0731300	362.911	broad
Pf3D7_07_v3	+	1357361	1357370	1357361	6.47498	2.59647	PF3D7_0731500	3952.13	sharp
Pf3D7_07_v3	+	1357406	1357458	1357449	19.5622	6.59977	PF3D7_0731500	3952.13	broad
Pf3D7_07_v3	+	1357542	1357545	1357542	17.1188	9.29615	PF3D7_0731500	3952.13	sharp
Pf3D7_07_v3	+	1357678	1357725	1357678	509.51	310.986	PF3D7_0731500	3952.13	broad
Pf3D7_07_v3	+	1357863	1357865	1357863	2.56408	1.28204	PF3D7_0731500	3952.13	sharp
Pf3D7_07_v3	+	1366479	1366484	1366479	2.56408	1.28204	PF3D7_0731600	90.7479	sharp
Pf3D7_07_v3	-	83522	83529	83522	2.56408	1.28204	PF3D7_0701900	534.305	sharp
Pf3D7_07_v3	-	83779	83819	83785	31.3724	7.94592	PF3D7_0701900	534.305	broad
Pf3D7_07_v3	-	87763	87783	87763	5.16055	2.59647	PF3D7_0701900	534.305	broad
Pf3D7_07_v3	-	93808	93808	93808	38.0259	36.7439	PF3D7_0702200	206.19	sharp
Pf3D7_07_v3	-	93855	93862	93855	2.56408	1.28204	PF3D7_0702200	206.19	sharp
Pf3D7_07_v3	-	93935	93950	93935	37.4788	18.8271	PF3D7_0702200	206.19	broad
Pf3D7_07_v3	-	94235	94236	94236	3.87851	2.59647	PF3D7_0702200	206.19	sharp
Pf3D7_07_v3	-	114368	114372	114368	9.22796	7.94592	PF3D7_0702900	45.6323	sharp
Pf3D7_07_v3	-	148057	148081	148061	7.82261	5.25853	PF3D7_0703700	156.333	broad
Pf3D7_07_v3	-	148132	148141	148132	13.2464	10.6499	PF3D7_0703700	156.333	sharp
Pf3D7_07_v3	-	166888	166902	166902	3.87851	2.59647	PF3D7_0703900	134.215	broad
Pf3D7_07_v3	-	229913	229927	229913	2.56408	1.28204	PF3D7_0704600	490.47	broad
Pf3D7_07_v3	-	229968	229974	229968	2.56408	1.28204	PF3D7_0704600	490.47	sharp
Pf3D7_07_v3	-	230658	230698	230663	14.1797	3.9234	PF3D7_0704600	490.47	broad
Pf3D7_07_v3	-	250430	250449	250430	2.56408	1.28204	PF3D7_0705000	170.625	broad
Pf3D7_07_v3	-	250560	250564	250561	6.48749	3.9234	PF3D7_0705000	170.625	sharp
Pf3D7_07_v3	-	250602	250636	250636	5.16055	2.59647	PF3D7_0705000	170.625	broad
Pf3D7_07_v3	-	267873	267874	267874	5.20544	3.9234	PF3D7_0705400	119.701	sharp
Pf3D7_07_v3	-	279947	279960	279958	3.84612	1.28204	PF3D7_0705500	725.361	sharp
Pf3D7_07_v3	-	279987	280039	280022	11.6156	3.9234	PF3D7_0705500	725.361	broad
Pf3D7_07_v3	-	280086	280094	280086	2.56408	1.28204	PF3D7_0705500	725.361	sharp
Pf3D7_07_v3	-	280151	280159	280159	10.51	7.94592	PF3D7_0705500	725.361	sharp
Pf3D7_07_v3	-	280181	280195	280181	3.87851	2.59647	PF3D7_0705500	725.361	broad
Pf3D7_07_v3	-	280230	280242	280230	5.20544	3.9234	PF3D7_0705500	725.361	sharp
Pf3D7_07_v3	-	286358	286383	286358	27.4029	5.25853	PF3D7_0705700	643.575	broad
Pf3D7_07_v3	-	286439	286525	286463	128.912	29.8286	PF3D7_0705700	643.575	broad
Pf3D7_07_v3	-	307443	307476	307460	6.41021	1.28204	PF3D7_0706400	643.226	broad
Pf3D7_07_v3	-	307506	307508	307508	27.9029	14.7283	PF3D7_0706400	643.226	sharp
Pf3D7_07_v3	-	307530	307532	307532	3.87851	2.59647	PF3D7_0706400	643.226	sharp
Pf3D7_07_v3	-	307555	307555	307555	7.94592	7.94592	PF3D7_0706400	643.226	sharp
Pf3D7_07_v3	-	307578	307615	307578	21.0297	9.29615	PF3D7_0706400	643.226	broad
Pf3D7_07_v3	-	315792	315794	315792	2.56408	1.28204	PF3D7_0706500	648.521	sharp
Pf3D7_07_v3	-	315843	315852	315843	2.56408	1.28204	PF3D7_0706500	648.521	sharp
Pf3D7_07_v3	-	316094	316105	316103	3.84612	1.28204	PF3D7_0706500	648.521	sharp
Pf3D7_07_v3	-	316252	316267	316252	2.56408	1.28204	PF3D7_0706500	648.521	broad
Pf3D7_07_v3	-	316323	316337	316323	2.56408	1.28204	PF3D7_0706500	648.521	broad
Pf3D7_07_v3	-	316390	316402	316396	5.12816	1.28204	PF3D7_0706500	648.521	sharp
Pf3D7_07_v3	-	337863	337863	337863	5.25853	5.25853	PF3D7_0707200	126.092	sharp
Pf3D7_07_v3	-	388583	388598	388585	3.84612	1.28204	PF3D7_0708500	124.854	broad
Pf3D7_07_v3	-	392621	392644	392641	10.3211	2.59647	PF3D7_0708700	82.6734	broad
Pf3D7_07_v3	-	392678	392698	392678	5.16055	2.59647	PF3D7_0708700	82.6734	broad
Pf3D7_07_v3	-	392768	392788	392788	7.80191	3.9234	PF3D7_0708700	82.6734	broad
Pf3D7_07_v3	-	479436	479439	479436	2.56408	1.28204	PF3D7_0710600	670.817	sharp
Pf3D7_07_v3	-	479465	479467	479465	5.20544	3.9234	PF3D7_0710600	670.817	sharp
Pf3D7_07_v3	-	479504	479513	479505	14.3244	6.59977	PF3D7_0710600	670.817	sharp
Pf3D7_07_v3	-	479546	479546	479546	13.2888	12.0067	PF3D7_0710600	670.817	sharp
Pf3D7_07_v3	-	479636	479679	479651	5.12816	1.28204	PF3D7_0710600	670.817	broad
Pf3D7_07_v3	-	482276	482312	482296	5.16055	2.59647	PF3D7_0710700	635.472	broad
Pf3D7_07_v3	-	482333	482338	482336	3.84612	1.28204	PF3D7_0710700	635.472	sharp
Pf3D7_07_v3	-	623653	623658	623658	18.4944	13.3663	PF3D7_0713700	69.036	sharp
Pf3D7_07_v3	-	638873	638878	638876	5.16055	2.59647	PF3D7_0713900	188.195	sharp
Pf3D7_07_v3	-	638899	638909	638899	2.56408	1.28204	PF3D7_0713900	188.195	sharp
Pf3D7_07_v3	-	640653	640668	640658	3.84612	1.28204	PF3D7_0713900	188.195	broad
Pf3D7_07_v3	-	640692	640703	640692	9.05157	3.9234	PF3D7_0713900	188.195	sharp
Pf3D7_07_v3	-	640754	640768	640768	6.44259	2.59647	PF3D7_0713900	188.195	broad
Pf3D7_07_v3	-	640810	640812	640810	2.56408	1.28204	PF3D7_0713900	188.195	sharp
Pf3D7_07_v3	-	643797	643817	643803	6.41021	1.28204	PF3D7_0714000	2202.43	broad
Pf3D7_07_v3	-	643854	643856	643856	34.8455	20.1971	PF3D7_0714000	2202.43	sharp
Pf3D7_07_v3	-	643942	643946	643942	5.20544	3.9234	PF3D7_0714000	2202.43	sharp
Pf3D7_07_v3	-	643974	643983	643980	9.16385	6.59977	PF3D7_0714000	2202.43	sharp
Pf3D7_07_v3	-	644387	644401	644387	2.56408	1.28204	PF3D7_0714000	2202.43	broad
Pf3D7_07_v3	-	688993	689005	688993	2.56408	1.28204	PF3D7_0715400	50.0225	sharp
Pf3D7_07_v3	-	711174	711175	711175	3.87851	2.59647	PF3D7_0716100	247.004	sharp
Pf3D7_07_v3	-	734064	734074	734069	3.84612	1.28204	PF3D7_0716800	344.861	sharp
Pf3D7_07_v3	-	734297	734303	734300	5.16055	2.59647	PF3D7_0716800	344.861	sharp
Pf3D7_07_v3	-	734349	734352	734352	18.6068	14.7283	PF3D7_0716800	344.861	sharp
Pf3D7_07_v3	-	754857	754872	754857	2.56408	1.28204	PF3D7_0717200	291.002	broad
Pf3D7_07_v3	-	775415	775416	775415	2.56408	1.28204	PF3D7_0717900	66.7331	sharp
Pf3D7_07_v3	-	840112	840119	840112	10.5232	6.59977	PF3D7_0719100	57.0739	sharp
Pf3D7_07_v3	-	840184	840217	840200	10.3211	2.59647	PF3D7_0719100	57.0739	broad
Pf3D7_07_v3	-	853801	853804	853801	2.56408	1.28204	PF3D7_0719400	142.734	sharp
Pf3D7_07_v3	-	859652	859691	859691	6.44259	2.59647	PF3D7_0719600	580.395	broad
Pf3D7_07_v3	-	859752	859756	859754	6.48749	3.9234	PF3D7_0719600	580.395	sharp
Pf3D7_07_v3	-	859876	859879	859876	2.56408	1.28204	PF3D7_0719600	580.395	sharp
Pf3D7_07_v3	-	859948	859952	859948	2.56408	1.28204	PF3D7_0719600	580.395	sharp
Pf3D7_07_v3	-	859991	860006	860006	7.88181	6.59977	PF3D7_0719600	580.395	broad
Pf3D7_07_v3	-	860035	860047	860043	23.5594	6.59977	PF3D7_0719600	580.395	sharp
Pf3D7_07_v3	-	860134	860150	860139	7.75702	2.59647	PF3D7_0719600	580.395	broad
Pf3D7_07_v3	-	860175	860178	860175	2.56408	1.28204	PF3D7_0719600	580.395	sharp
Pf3D7_07_v3	-	860200	860215	860201	5.16055	2.59647	PF3D7_0719600	580.395	broad
Pf3D7_07_v3	-	860313	860313	860313	6.59977	6.59977	PF3D7_0719600	580.395	sharp
Pf3D7_07_v3	-	865488	865501	865488	3.87851	2.59647	PF3D7_0719800	41.0052	sharp
Pf3D7_07_v3	-	879210	879230	879210	2.56408	1.28204	PF3D7_0720100	256.133	broad
Pf3D7_07_v3	-	889542	889557	889557	3.87851	2.59647	PF3D7_0720600	137.894	broad
Pf3D7_07_v3	-	889582	889596	889596	5.16055	2.59647	PF3D7_0720600	137.894	broad
Pf3D7_07_v3	-	889633	889669	889649	3.84612	1.28204	PF3D7_0720600	137.894	broad
Pf3D7_07_v3	-	889745	889763	889745	2.56408	1.28204	PF3D7_0720600	137.894	broad
Pf3D7_07_v3	-	890119	890137	890119	2.56408	1.28204	PF3D7_0720600	137.894	broad
Pf3D7_07_v3	-	890643	890647	890643	2.56408	1.28204	PF3D7_0720600	137.894	sharp
Pf3D7_07_v3	-	932718	932741	932731	14.3693	6.59977	PF3D7_0721600	766.244	broad
Pf3D7_07_v3	-	932785	932817	932785	16.7313	2.59647	PF3D7_0721600	766.244	broad
Pf3D7_07_v3	-	932847	932859	932859	11.9319	10.6499	PF3D7_0721600	766.244	sharp
Pf3D7_07_v3	-	932910	932910	932910	10.6499	10.6499	PF3D7_0721600	766.244	sharp
Pf3D7_07_v3	-	941230	941248	941230	2.56408	1.28204	PF3D7_0721900	98.9876	broad
Pf3D7_07_v3	-	941279	941280	941280	3.87851	2.59647	PF3D7_0721900	98.9876	sharp
Pf3D7_07_v3	-	961255	961264	961264	3.87851	2.59647	PF3D7_0722600	204.201	sharp
Pf3D7_07_v3	-	961298	961318	961305	26.3433	7.94592	PF3D7_0722600	204.201	broad
Pf3D7_07_v3	-	961360	961360	961360	10.6499	10.6499	PF3D7_0722600	204.201	sharp
Pf3D7_07_v3	-	969900	969903	969903	3.87851	2.59647	PF3D7_0723000	43.0207	sharp
Pf3D7_07_v3	-	983477	983486	983477	2.56408	1.28204	PF3D7_0723400	469.376	sharp
Pf3D7_07_v3	-	983696	983720	983696	15.8528	12.0067	PF3D7_0723400	469.376	broad
Pf3D7_07_v3	-	983769	983773	983769	3.87851	2.59647	PF3D7_0723400	469.376	sharp
Pf3D7_07_v3	-	983854	983854	983854	5.25853	5.25853	PF3D7_0723400	469.376	sharp
Pf3D7_07_v3	-	983894	983896	983894	2.56408	1.28204	PF3D7_0723400	469.376	sharp
Pf3D7_07_v3	-	1005242	1005252	1005252	10.51	7.94592	PF3D7_0723900	129.73	sharp
Pf3D7_07_v3	-	1046846	1046850	1046846	6.54057	5.25853	PF3D7_0724700	146.617	sharp
Pf3D7_07_v3	-	1096600	1096604	1096600	3.87851	2.59647	PF3D7_0726100	442.789	sharp
Pf3D7_07_v3	-	1096634	1096696	1096676	9.00667	2.59647	PF3D7_0726100	442.789	broad
Pf3D7_07_v3	-	1159077	1159120	1159105	6.44259	2.59647	PF3D7_0727200	68.9157	broad
Pf3D7_07_v3	-	1166867	1166869	1166867	2.56408	1.28204	PF3D7_0727500	35.6044	sharp
Pf3D7_07_v3	-	1234949	1234952	1234952	9.22796	7.94592	PF3D7_0728900	165.419	sharp
Pf3D7_07_v3	-	1289880	1289881	1289880	2.56408	1.28204	PF3D7_0730200	54.6423	sharp
Pf3D7_07_v3	-	1315343	1315343	1315343	5.25853	5.25853	PF3D7_0730500	175.647	sharp
Pf3D7_07_v3	-	1315573	1315575	1315573	2.56408	1.28204	PF3D7_0730500	175.647	sharp
Pf3D7_07_v3	-	1335288	1335292	1335289	13.0155	5.25853	PF3D7_0731000	536.062	sharp
Pf3D7_07_v3	-	1337289	1337295	1337289	2.56408	1.28204	PF3D7_0731000	536.062	sharp
Pf3D7_07_v3	-	1337345	1337348	1337345	26.5775	12.0067	PF3D7_0731000	536.062	sharp
Pf3D7_07_v3	-	1344480	1344500	1344498	9.13704	5.25853	PF3D7_0731200	363.43	broad
Pf3D7_07_v3	-	1348385	1348400	1348385	2.56408	1.28204	PF3D7_0731200	363.43	broad
Pf3D7_07_v3	-	1355676	1355689	1355676	2.56408	1.28204	PF3D7_0731200	363.43	sharp
Pf3D7_07_v3	-	1355991	1356016	1355993	6.44259	2.59647	PF3D7_0731200	363.43	broad
Pf3D7_07_v3	-	1356338	1356353	1356353	3.87851	2.59647	PF3D7_0731200	363.43	broad
Pf3D7_07_v3	-	1356420	1356439	1356424	5.16055	2.59647	PF3D7_0731200	363.43	broad
Pf3D7_07_v3	-	1356503	1356508	1356503	2.56408	1.28204	PF3D7_0731200	363.43	sharp
Pf3D7_08_v3	+	40381	40421	40381	14.4567	9.29615	PF3D7_0800300	49.1567	broad
Pf3D7_08_v3	+	111508	111511	111508	5.20544	3.9234	PF3D7_0801700	72.8488	sharp
Pf3D7_08_v3	+	111616	111623	111616	2.56408	1.28204	PF3D7_0801700	72.8488	sharp
Pf3D7_08_v3	+	123998	124018	123998	2.56408	1.28204	PF3D7_0801900	249.911	broad
Pf3D7_08_v3	+	126903	126915	126903	2.56408	1.28204	PF3D7_0801900	249.911	sharp
Pf3D7_08_v3	+	127019	127021	127019	2.56408	1.28204	PF3D7_0801900	249.911	sharp
Pf3D7_08_v3	+	165148	165148	165148	6.59977	6.59977	PF3D7_0802200	136.818	sharp
Pf3D7_08_v3	+	191437	191457	191457	5.16055	2.59647	PF3D7_0802800	152.426	broad
Pf3D7_08_v3	+	191560	191561	191560	2.56408	1.28204	PF3D7_0802800	152.426	sharp
Pf3D7_08_v3	+	211206	211210	211206	10.5782	9.29615	PF3D7_0803400	85.3509	sharp
Pf3D7_08_v3	+	236937	236976	236976	7.72463	2.59647	PF3D7_0804000	273.659	broad
Pf3D7_08_v3	+	237027	237045	237045	3.87851	2.59647	PF3D7_0804000	273.659	broad
Pf3D7_08_v3	+	241453	241457	241453	9.22796	7.94592	PF3D7_0804300	156.411	sharp
Pf3D7_08_v3	+	241889	241899	241899	11.8602	9.29615	PF3D7_0804300	156.411	sharp
Pf3D7_08_v3	+	248627	248647	248627	2.56408	1.28204	PF3D7_0804500	190.381	broad
Pf3D7_08_v3	+	248779	248812	248796	3.84612	1.28204	PF3D7_0804500	190.381	broad
Pf3D7_08_v3	+	290632	290691	290666	67.4665	17.4589	PF3D7_0805200	687.05	broad
Pf3D7_08_v3	+	290733	290792	290749	7.69225	1.28204	PF3D7_0805200	687.05	broad
Pf3D7_08_v3	+	310872	310898	310891	3.84612	1.28204	PF3D7_0805600	945.915	broad
Pf3D7_08_v3	+	311549	311573	311573	19.7338	10.6499	PF3D7_0805600	945.915	broad
Pf3D7_08_v3	+	343961	343979	343979	6.44259	2.59647	PF3D7_0806400	25.1705	broad
Pf3D7_08_v3	+	344062	344065	344062	3.87851	2.59647	PF3D7_0806400	25.1705	sharp
Pf3D7_08_v3	+	353987	354002	353987	2.56408	1.28204	PF3D7_0806700	144.618	broad
Pf3D7_08_v3	+	376934	376969	376952	5.12816	1.28204	PF3D7_0807200	83.4963	broad
Pf3D7_08_v3	+	380566	380571	380566	2.56408	1.28204	PF3D7_0807300	98.7166	sharp
Pf3D7_08_v3	+	381208	381219	381208	5.16055	2.59647	PF3D7_0807300	98.7166	sharp
Pf3D7_08_v3	+	386727	386727	386727	5.25853	5.25853	PF3D7_0807500	209.275	sharp
Pf3D7_08_v3	+	401757	401767	401757	21.298	16.0926	PF3D7_0807900	141.256	sharp
Pf3D7_08_v3	+	402338	402350	402338	2.56408	1.28204	PF3D7_0807900	141.256	sharp
Pf3D7_08_v3	+	419923	419930	419930	3.87851	2.59647	PF3D7_0808300	416.398	sharp
Pf3D7_08_v3	+	419973	419975	419973	10.5171	5.25853	PF3D7_0808300	416.398	sharp
Pf3D7_08_v3	+	420581	420583	420581	2.56408	1.28204	PF3D7_0808300	416.398	sharp
Pf3D7_08_v3	+	423292	423320	423314	10.4191	5.25853	PF3D7_0808400	158.374	broad
Pf3D7_08_v3	+	538983	538985	538985	13.1747	9.29615	PF3D7_0810600	399.187	sharp
Pf3D7_08_v3	+	539728	539741	539741	5.16055	2.59647	PF3D7_0810600	399.187	sharp
Pf3D7_08_v3	+	539773	539786	539784	9.07145	2.59647	PF3D7_0810600	399.187	sharp
Pf3D7_08_v3	+	541067	541075	541067	2.56408	1.28204	PF3D7_0810600	399.187	sharp
Pf3D7_08_v3	+	560288	560293	560288	10.51	7.94592	PF3D7_0811200	144.389	sharp
Pf3D7_08_v3	+	560379	560379	560379	6.59977	6.59977	PF3D7_0811200	144.389	sharp
Pf3D7_08_v3	+	565777	565786	565777	2.56408	1.28204	PF3D7_0811300	1325.97	sharp
Pf3D7_08_v3	+	565914	565914	565914	82.2294	75.8192	PF3D7_0811300	1325.97	sharp
Pf3D7_08_v3	+	567025	567083	567055	6.41021	1.28204	PF3D7_0811300	1325.97	broad
Pf3D7_08_v3	+	575322	575324	575322	2.56408	1.28204	PF3D7_0811400	223.505	sharp
Pf3D7_08_v3	+	575452	575458	575452	3.87851	2.59647	PF3D7_0811400	223.505	sharp
Pf3D7_08_v3	+	578959	578972	578972	3.87851	2.59647	PF3D7_0811500	56.2677	sharp
Pf3D7_08_v3	+	595919	595919	595919	5.25853	5.25853	PF3D7_0811900	59.0531	sharp
Pf3D7_08_v3	+	655415	655433	655427	5.12816	1.28204	PF3D7_0813300	1859.61	broad
Pf3D7_08_v3	+	655464	655468	655465	26.4586	16.0926	PF3D7_0813300	1859.61	sharp
Pf3D7_08_v3	+	655493	655509	655499	10.4783	6.59977	PF3D7_0813300	1859.61	broad
Pf3D7_08_v3	+	655678	655698	655686	3.84612	1.28204	PF3D7_0813300	1859.61	broad
Pf3D7_08_v3	+	655771	655775	655773	3.84612	1.28204	PF3D7_0813300	1859.61	sharp
Pf3D7_08_v3	+	655855	655878	655857	15.7018	5.25853	PF3D7_0813300	1859.61	broad
Pf3D7_08_v3	+	669208	669213	669208	9.22796	7.94592	PF3D7_0813600	232.46	sharp
Pf3D7_08_v3	+	669263	669278	669263	2.56408	1.28204	PF3D7_0813600	232.46	broad
Pf3D7_08_v3	+	679448	679462	679448	2.56408	1.28204	PF3D7_0814000	915.068	broad
Pf3D7_08_v3	+	680179	680181	680179	2.56408	1.28204	PF3D7_0814000	915.068	sharp
Pf3D7_08_v3	+	685345	685360	685345	2.56408	1.28204	PF3D7_0814200	3127.42	broad
Pf3D7_08_v3	+	685666	685667	685666	2.56408	1.28204	PF3D7_0814200	3127.42	sharp
Pf3D7_08_v3	+	685693	685698	685693	15.8528	12.0067	PF3D7_0814200	3127.42	sharp
Pf3D7_08_v3	+	685724	685729	685724	2.56408	1.28204	PF3D7_0814200	3127.42	sharp
Pf3D7_08_v3	+	685772	685783	685779	52.1538	31.2096	PF3D7_0814200	3127.42	sharp
Pf3D7_08_v3	+	699595	699595	699595	58.8164	56.2199	PF3D7_0814500	276.559	sharp
Pf3D7_08_v3	+	699653	699657	699657	5.16055	2.59647	PF3D7_0814500	276.559	sharp
Pf3D7_08_v3	+	699734	699740	699740	3.87851	2.59647	PF3D7_0814500	276.559	sharp
Pf3D7_08_v3	+	699777	699778	699777	2.56408	1.28204	PF3D7_0814500	276.559	sharp
Pf3D7_08_v3	+	699834	699841	699841	3.87851	2.59647	PF3D7_0814500	276.559	sharp
Pf3D7_08_v3	+	707841	707872	707841	11.8244	7.94592	PF3D7_0814900	154.44	broad
Pf3D7_08_v3	+	715614	715616	715614	9.13704	5.25853	PF3D7_0815200	173.545	sharp
Pf3D7_08_v3	+	715762	715777	715762	2.56408	1.28204	PF3D7_0815200	173.545	broad
Pf3D7_08_v3	+	727173	727182	727180	5.16055	2.59647	PF3D7_0815500	69.3068	sharp
Pf3D7_08_v3	+	748314	748325	748317	7.7894	2.59647	PF3D7_0816100	71.0765	sharp
Pf3D7_08_v3	+	748413	748413	748413	14.7283	14.7283	PF3D7_0816100	71.0765	sharp
Pf3D7_08_v3	+	757025	757052	757041	3.84612	1.28204	PF3D7_0816400	57.6685	broad
Pf3D7_08_v3	+	798452	798462	798459	5.16055	2.59647	PF3D7_0817500	427.454	sharp
Pf3D7_08_v3	+	814322	814346	814332	5.12816	1.28204	PF3D7_0817800	93.7022	broad
Pf3D7_08_v3	+	814973	814993	814993	25.1315	10.6499	PF3D7_0817800	93.7022	broad
Pf3D7_08_v3	+	815016	815030	815016	2.56408	1.28204	PF3D7_0817800	93.7022	broad
Pf3D7_08_v3	+	818977	819011	818977	7.76953	3.9234	PF3D7_0818000	203.606	broad
Pf3D7_08_v3	+	819188	819189	819189	6.54057	5.25853	PF3D7_0818000	203.606	sharp
Pf3D7_08_v3	+	819334	819347	819347	5.16055	2.59647	PF3D7_0818000	203.606	sharp
Pf3D7_08_v3	+	819438	819448	819438	2.56408	1.28204	PF3D7_0818000	203.606	sharp
Pf3D7_08_v3	+	819482	819488	819482	2.56408	1.28204	PF3D7_0818000	203.606	sharp
Pf3D7_08_v3	+	823951	823960	823960	3.87851	2.59647	PF3D7_0818100	593.664	sharp
Pf3D7_08_v3	+	828511	828545	828545	15.6388	6.59977	PF3D7_0818200	1737.4	broad
Pf3D7_08_v3	+	828593	828605	828593	2.56408	1.28204	PF3D7_0818200	1737.4	sharp
Pf3D7_08_v3	+	829669	829684	829669	10.4459	6.59977	PF3D7_0818200	1737.4	broad
Pf3D7_08_v3	+	841499	841514	841499	2.56408	1.28204	PF3D7_0818500	1457.59	broad
Pf3D7_08_v3	+	841540	841544	841540	5.20544	3.9234	PF3D7_0818500	1457.59	sharp
Pf3D7_08_v3	+	841615	841630	841619	5.16055	2.59647	PF3D7_0818500	1457.59	broad
Pf3D7_08_v3	+	859340	859346	859340	10.5424	7.94592	PF3D7_0818900	4372.22	sharp
Pf3D7_08_v3	+	859372	859372	859372	5.25853	5.25853	PF3D7_0818900	4372.22	sharp
Pf3D7_08_v3	+	859412	859416	859416	2089.46	959.046	PF3D7_0818900	4372.22	sharp
Pf3D7_08_v3	+	859607	859611	859607	2.56408	1.28204	PF3D7_0818900	4372.22	sharp
Pf3D7_08_v3	+	859634	859654	859634	5.16055	2.59647	PF3D7_0818900	4372.22	broad
Pf3D7_08_v3	+	859692	859703	859703	11.8602	9.29615	PF3D7_0818900	4372.22	sharp
Pf3D7_08_v3	+	859740	859824	859824	36.9564	17.4589	PF3D7_0818900	4372.22	broad
Pf3D7_08_v3	+	859876	859974	859950	239.045	71.6109	PF3D7_0818900	4372.22	broad
Pf3D7_08_v3	+	868985	868987	868987	3.87851	2.59647	PF3D7_0819100	225.339	sharp
Pf3D7_08_v3	+	869191	869193	869191	2.56408	1.28204	PF3D7_0819100	225.339	sharp
Pf3D7_08_v3	+	881101	881114	881101	5.16055	2.59647	PF3D7_0819500	64.8165	sharp
Pf3D7_08_v3	+	881205	881209	881209	3.87851	2.59647	PF3D7_0819500	64.8165	sharp
Pf3D7_08_v3	+	915124	915124	915124	5.25853	5.25853	PF3D7_0820300	588.358	sharp
Pf3D7_08_v3	+	917334	917338	917334	2.56408	1.28204	PF3D7_0820300	588.358	sharp
Pf3D7_08_v3	+	917465	917466	917466	25.5061	22.942	PF3D7_0820300	588.358	sharp
Pf3D7_08_v3	+	917600	917623	917600	6.48749	3.9234	PF3D7_0820300	588.358	broad
Pf3D7_08_v3	+	917722	917742	917726	5.12816	1.28204	PF3D7_0820300	588.358	broad
Pf3D7_08_v3	+	917786	917787	917787	10.5424	7.94592	PF3D7_0820300	588.358	sharp
Pf3D7_08_v3	+	917835	917837	917835	2.56408	1.28204	PF3D7_0820300	588.358	sharp
Pf3D7_08_v3	+	918369	918369	918369	17.4589	17.4589	PF3D7_0820300	588.358	sharp
Pf3D7_08_v3	+	918406	918409	918406	2.56408	1.28204	PF3D7_0820300	588.358	sharp
Pf3D7_08_v3	+	924752	924758	924752	6.47498	2.59647	PF3D7_0820500	102.401	sharp
Pf3D7_08_v3	+	932291	932295	932291	2.56408	1.28204	PF3D7_0820700	67.5942	sharp
Pf3D7_08_v3	+	946993	947013	946993	2.56408	1.28204	PF3D7_0821000	107.586	broad
Pf3D7_08_v3	+	947047	947050	947049	3.84612	1.28204	PF3D7_0821000	107.586	sharp
Pf3D7_08_v3	+	952535	952545	952545	10.4783	6.59977	PF3D7_0821100	251.223	sharp
Pf3D7_08_v3	+	952572	952579	952572	30.8533	25.6928	PF3D7_0821100	251.223	sharp
Pf3D7_08_v3	+	952616	952637	952630	14.232	2.59647	PF3D7_0821100	251.223	broad
Pf3D7_08_v3	+	957243	957253	957253	5.16055	2.59647	PF3D7_0821200	103.366	sharp
Pf3D7_08_v3	+	957302	957336	957317	5.12816	1.28204	PF3D7_0821200	103.366	broad
Pf3D7_08_v3	+	963925	963943	963925	2.56408	1.28204	PF3D7_0821400	902.32	broad
Pf3D7_08_v3	+	963992	964000	963993	7.72463	2.59647	PF3D7_0821400	902.32	sharp
Pf3D7_08_v3	+	964420	964450	964431	5.16055	2.59647	PF3D7_0821400	902.32	broad
Pf3D7_08_v3	+	964593	964597	964597	3.87851	2.59647	PF3D7_0821400	902.32	sharp
Pf3D7_08_v3	+	964669	964673	964673	5.20544	3.9234	PF3D7_0821400	902.32	sharp
Pf3D7_08_v3	+	964780	964802	964782	3.84612	1.28204	PF3D7_0821400	902.32	broad
Pf3D7_08_v3	+	964846	964858	964858	22.5849	12.0067	PF3D7_0821400	902.32	sharp
Pf3D7_08_v3	+	972537	972544	972539	7.75702	2.59647	PF3D7_0821700	467.565	sharp
Pf3D7_08_v3	+	972610	972630	972630	11.7011	5.25853	PF3D7_0821700	467.565	broad
Pf3D7_08_v3	+	972739	972746	972746	3.87851	2.59647	PF3D7_0821700	467.565	sharp
Pf3D7_08_v3	+	972788	972946	972788	54.5923	7.94592	PF3D7_0821700	467.565	broad
Pf3D7_08_v3	+	972989	973037	973008	11.6031	2.59647	PF3D7_0821700	467.565	broad
Pf3D7_08_v3	+	1005411	1005420	1005411	7.80191	3.9234	PF3D7_0822800	61.4188	sharp
Pf3D7_08_v3	+	1005451	1005469	1005469	3.87851	2.59647	PF3D7_0822800	61.4188	broad
Pf3D7_08_v3	+	1005503	1005504	1005504	3.87851	2.59647	PF3D7_0822800	61.4188	sharp
Pf3D7_08_v3	+	1025467	1025474	1025467	2.56408	1.28204	PF3D7_0823300	355.188	sharp
Pf3D7_08_v3	+	1026198	1026207	1026207	3.87851	2.59647	PF3D7_0823300	355.188	sharp
Pf3D7_08_v3	+	1027185	1027187	1027185	3.87851	2.59647	PF3D7_0823300	355.188	sharp
Pf3D7_08_v3	+	1027934	1027953	1027934	2.56408	1.28204	PF3D7_0823300	355.188	broad
Pf3D7_08_v3	+	1042958	1042974	1042974	15.6706	7.94592	PF3D7_0823800	117.991	broad
Pf3D7_08_v3	+	1043052	1043055	1043052	9.18193	5.25853	PF3D7_0823800	117.991	sharp
Pf3D7_08_v3	+	1043180	1043182	1043180	5.19294	2.59647	PF3D7_0823800	117.991	sharp
Pf3D7_08_v3	+	1043219	1043238	1043219	2.56408	1.28204	PF3D7_0823800	117.991	broad
Pf3D7_08_v3	+	1047161	1047167	1047161	2.56408	1.28204	PF3D7_0823900	36.8868	sharp
Pf3D7_08_v3	+	1052570	1052570	1052570	7.94592	7.94592	PF3D7_0824100	27.0125	sharp
Pf3D7_08_v3	+	1068223	1068240	1068224	10.4191	5.25853	PF3D7_0824600	107.32	broad
Pf3D7_08_v3	+	1068420	1068430	1068430	7.80191	3.9234	PF3D7_0824600	107.32	sharp
Pf3D7_08_v3	+	1075251	1075257	1075253	3.84612	1.28204	PF3D7_0824800	239.035	sharp
Pf3D7_08_v3	+	1093429	1093439	1093439	3.87851	2.59647	PF3D7_0825200	31.433	sharp
Pf3D7_08_v3	+	1096206	1096215	1096206	3.87851	2.59647	PF3D7_0825400	27.0501	sharp
Pf3D7_08_v3	+	1105673	1105677	1105673	2.56408	1.28204	PF3D7_0825900	33.0416	sharp
Pf3D7_08_v3	+	1108721	1108736	1108721	2.56408	1.28204	PF3D7_0826000	33.36	broad
Pf3D7_08_v3	+	1124914	1124916	1124914	2.56408	1.28204	PF3D7_0826300	74.0182	sharp
Pf3D7_08_v3	+	1151148	1151150	1151148	2.56408	1.28204	PF3D7_0826500	126.789	sharp
Pf3D7_08_v3	+	1151666	1151677	1151666	2.56408	1.28204	PF3D7_0826500	126.789	sharp
Pf3D7_08_v3	+	1151699	1151719	1151719	5.20544	3.9234	PF3D7_0826500	126.789	broad
Pf3D7_08_v3	+	1232626	1232627	1232627	9.22796	7.94592	PF3D7_0828700	114.538	sharp
Pf3D7_08_v3	+	1241629	1241631	1241629	5.19294	2.59647	PF3D7_0829000	76.9354	sharp
Pf3D7_08_v3	+	1241652	1241657	1241657	7.82261	5.25853	PF3D7_0829000	76.9354	sharp
Pf3D7_08_v3	+	1241687	1241699	1241687	2.56408	1.28204	PF3D7_0829000	76.9354	sharp
Pf3D7_08_v3	+	1244555	1244557	1244556	3.84612	1.28204	PF3D7_0829000	76.9354	sharp
Pf3D7_08_v3	+	1256241	1256256	1256256	6.48749	3.9234	PF3D7_0829300	162.031	broad
Pf3D7_08_v3	+	1256278	1256292	1256280	7.75702	2.59647	PF3D7_0829300	162.031	broad
Pf3D7_08_v3	+	1268877	1268901	1268884	3.84612	1.28204	PF3D7_0829600	30.5139	broad
Pf3D7_08_v3	+	1280931	1280945	1280931	2.56408	1.28204	PF3D7_0830100	27.4938	broad
Pf3D7_08_v3	+	1293567	1293581	1293567	6.48749	3.9234	PF3D7_0830400	674.516	broad
Pf3D7_08_v3	+	1293700	1293758	1293735	59.1846	12.0067	PF3D7_0830400	674.516	broad
Pf3D7_08_v3	+	1293977	1293985	1293981	3.84612	1.28204	PF3D7_0830400	674.516	sharp
Pf3D7_08_v3	+	1301708	1301728	1301708	2.56408	1.28204	PF3D7_0830600	665.208	broad
Pf3D7_08_v3	+	1302670	1302676	1302675	3.84612	1.28204	PF3D7_0830600	665.208	sharp
Pf3D7_08_v3	+	1302704	1302714	1302704	5.20544	3.9234	PF3D7_0830600	665.208	sharp
Pf3D7_08_v3	+	1302747	1302748	1302747	2.56408	1.28204	PF3D7_0830600	665.208	sharp
Pf3D7_08_v3	+	1302810	1302852	1302824	23.4938	6.59977	PF3D7_0830600	665.208	broad
Pf3D7_08_v3	+	1302906	1302929	1302917	7.72463	2.59647	PF3D7_0830600	665.208	broad
Pf3D7_08_v3	+	1306172	1306182	1306182	3.87851	2.59647	PF3D7_0830700	51.9575	sharp
Pf3D7_08_v3	+	1306636	1306652	1306636	2.56408	1.28204	PF3D7_0830700	51.9575	broad
Pf3D7_08_v3	+	1332711	1332722	1332712	3.84612	1.28204	PF3D7_0831200	224.22	sharp
Pf3D7_08_v3	+	1338171	1338192	1338189	9.10465	5.25853	PF3D7_0831300	324.373	broad
Pf3D7_08_v3	+	1338223	1338242	1338225	3.84612	1.28204	PF3D7_0831300	324.373	broad
Pf3D7_08_v3	+	1338327	1338346	1338327	9.08395	3.9234	PF3D7_0831300	324.373	broad
Pf3D7_08_v3	+	1338384	1338389	1338384	2.56408	1.28204	PF3D7_0831300	324.373	sharp
Pf3D7_08_v3	+	1352271	1352290	1352271	2.56408	1.28204	PF3D7_0831500	1064.53	broad
Pf3D7_08_v3	+	1352325	1352377	1352325	23.4022	5.25853	PF3D7_0831500	1064.53	broad
Pf3D7_08_v3	+	1352433	1352439	1352433	3.87851	2.59647	PF3D7_0831500	1064.53	sharp
Pf3D7_08_v3	+	1357507	1357511	1357507	2.56408	1.28204	PF3D7_0831600	200.592	sharp
Pf3D7_08_v3	+	1368734	1368734	1368734	5.25853	5.25853	PF3D7_0831750	13.1982	sharp
Pf3D7_08_v3	+	1376499	1376501	1376499	5.19294	2.59647	PF3D7_0831900	69.3155	sharp
Pf3D7_08_v3	+	1380469	1380478	1380469	2.56408	1.28204	PF3D7_0831900	69.3155	sharp
Pf3D7_08_v3	+	1391757	1391758	1391757	2.56408	1.28204	PF3D7_0832200	0	sharp
Pf3D7_08_v3	-	39611	39641	39611	9.08395	3.9234	PF3D7_0800200	33.4675	broad
Pf3D7_08_v3	-	99998	99998	99998	121.893	116.688	PF3D7_0801200	2.69805	sharp
Pf3D7_08_v3	-	123510	123516	123516	10.5782	9.29615	PF3D7_0801800	497.243	sharp
Pf3D7_08_v3	-	124258	124265	124258	3.87851	2.59647	PF3D7_0801800	497.243	sharp
Pf3D7_08_v3	-	163813	163821	163813	2.56408	1.28204	PF3D7_0802100	189.814	sharp
Pf3D7_08_v3	-	170976	170982	170982	3.87851	2.59647	PF3D7_0802300	79.4305	sharp
Pf3D7_08_v3	-	179602	179622	179606	9.10465	5.25853	PF3D7_0802500	129.166	broad
Pf3D7_08_v3	-	234826	234862	234835	19.7545	10.6499	PF3D7_0803800	295.263	broad
Pf3D7_08_v3	-	234907	234911	234911	13.1423	9.29615	PF3D7_0803800	295.263	sharp
Pf3D7_08_v3	-	271127	271137	271137	49.2789	20.1971	PF3D7_0804600	85.1056	sharp
Pf3D7_08_v3	-	297001	297021	297001	2.56408	1.28204	PF3D7_0805300	504.356	broad
Pf3D7_08_v3	-	297097	297117	297102	5.12816	1.28204	PF3D7_0805300	504.356	broad
Pf3D7_08_v3	-	297141	297160	297160	9.08395	3.9234	PF3D7_0805300	504.356	broad
Pf3D7_08_v3	-	297204	297227	297204	19.5298	6.59977	PF3D7_0805300	504.356	broad
Pf3D7_08_v3	-	297325	297343	297334	7.82261	5.25853	PF3D7_0805300	504.356	broad
Pf3D7_08_v3	-	297424	297425	297425	7.88181	6.59977	PF3D7_0805300	504.356	sharp
Pf3D7_08_v3	-	348082	348085	348082	2.56408	1.28204	PF3D7_0806500	248.321	sharp
Pf3D7_08_v3	-	348195	348227	348227	10.2887	2.59647	PF3D7_0806500	248.321	broad
Pf3D7_08_v3	-	348321	348323	348321	2.56408	1.28204	PF3D7_0806500	248.321	sharp
Pf3D7_08_v3	-	348352	348364	348352	6.54057	5.25853	PF3D7_0806500	248.321	sharp
Pf3D7_08_v3	-	348428	348429	348429	14.496	10.6499	PF3D7_0806500	248.321	sharp
Pf3D7_08_v3	-	367224	367225	367225	39.1322	32.5916	PF3D7_0806800	680.238	sharp
Pf3D7_08_v3	-	394655	394665	394655	3.87851	2.59647	PF3D7_0807600	301.56	sharp
Pf3D7_08_v3	-	398886	398905	398886	2.56408	1.28204	PF3D7_0807700	41.1899	broad
Pf3D7_08_v3	-	402082	402083	402082	2.56408	1.28204	PF3D7_0807800	270.564	sharp
Pf3D7_08_v3	-	418772	418778	418778	27.8155	14.7283	PF3D7_0808200	538.725	sharp
Pf3D7_08_v3	-	418826	418832	418826	2.56408	1.28204	PF3D7_0808200	538.725	sharp
Pf3D7_08_v3	-	425471	425479	425471	7.88181	6.59977	PF3D7_0808200	538.725	sharp
Pf3D7_08_v3	-	530835	530840	530835	2.56408	1.28204	PF3D7_0810300	979.903	sharp
Pf3D7_08_v3	-	537022	537032	537026	3.84612	1.28204	PF3D7_0810500	60.0027	sharp
Pf3D7_08_v3	-	552791	552792	552791	2.56408	1.28204	PF3D7_0810900	91.8325	sharp
Pf3D7_08_v3	-	552875	552881	552875	2.56408	1.28204	PF3D7_0810900	91.8325	sharp
Pf3D7_08_v3	-	559885	559887	559885	2.56408	1.28204	PF3D7_0811100	25.0673	sharp
Pf3D7_08_v3	-	559952	559972	559952	2.56408	1.28204	PF3D7_0811100	25.0673	broad
Pf3D7_08_v3	-	560033	560034	560034	7.88181	6.59977	PF3D7_0811100	25.0673	sharp
Pf3D7_08_v3	-	560072	560082	560072	2.56408	1.28204	PF3D7_0811100	25.0673	sharp
Pf3D7_08_v3	-	624272	624285	624272	2.56408	1.28204	PF3D7_0812400	310.589	sharp
Pf3D7_08_v3	-	624568	624591	624591	5.16055	2.59647	PF3D7_0812400	310.589	broad
Pf3D7_08_v3	-	629401	629425	629403	11.7279	6.59977	PF3D7_0812500	434.825	broad
Pf3D7_08_v3	-	629455	629486	629455	15.7044	6.59977	PF3D7_0812500	434.825	broad
Pf3D7_08_v3	-	629524	629530	629524	2.56408	1.28204	PF3D7_0812500	434.825	sharp
Pf3D7_08_v3	-	633127	633135	633127	21.3374	17.4589	PF3D7_0812600	139.498	sharp
Pf3D7_08_v3	-	633167	633173	633167	5.16055	2.59647	PF3D7_0812600	139.498	sharp
Pf3D7_08_v3	-	645989	646014	646008	5.16055	2.59647	PF3D7_0813000	644.103	broad
Pf3D7_08_v3	-	646060	646062	646062	6.48749	3.9234	PF3D7_0813000	644.103	sharp
Pf3D7_08_v3	-	663103	663104	663104	5.20544	3.9234	PF3D7_0813400	1007.7	sharp
Pf3D7_08_v3	-	663145	663147	663145	2.56408	1.28204	PF3D7_0813400	1007.7	sharp
Pf3D7_08_v3	-	663182	663207	663201	10.51	7.94592	PF3D7_0813400	1007.7	broad
Pf3D7_08_v3	-	663673	663688	663673	2.56408	1.28204	PF3D7_0813400	1007.7	broad
Pf3D7_08_v3	-	675712	675714	675714	51.4395	43.6825	PF3D7_0813700	63.4412	sharp
Pf3D7_08_v3	-	679195	679196	679196	7.88181	6.59977	PF3D7_0813900	652.532	sharp
Pf3D7_08_v3	-	679287	679318	679287	22.3428	10.6499	PF3D7_0813900	652.532	broad
Pf3D7_08_v3	-	679647	679649	679649	3.87851	2.59647	PF3D7_0813900	652.532	sharp
Pf3D7_08_v3	-	684855	684875	684855	2.56408	1.28204	PF3D7_0814100	69.1397	broad
Pf3D7_08_v3	-	685045	685055	685045	2.56408	1.28204	PF3D7_0814100	69.1397	sharp
Pf3D7_08_v3	-	685438	685447	685438	2.56408	1.28204	PF3D7_0814100	69.1397	sharp
Pf3D7_08_v3	-	694438	694439	694438	2.56408	1.28204	PF3D7_0814300	118.994	sharp
Pf3D7_08_v3	-	694473	694505	694491	23.4938	6.59977	PF3D7_0814300	118.994	broad
Pf3D7_08_v3	-	698000	698003	698000	2.56408	1.28204	PF3D7_0814400	46.7533	sharp
Pf3D7_08_v3	-	705129	705131	705129	2.56408	1.28204	PF3D7_0814600	9.43294	sharp
Pf3D7_08_v3	-	732505	732507	732505	2.56408	1.28204	PF3D7_0815600	434.454	sharp
Pf3D7_08_v3	-	732603	732603	732603	13.2888	12.0067	PF3D7_0815600	434.454	sharp
Pf3D7_08_v3	-	741278	741287	741282	3.84612	1.28204	PF3D7_0815800	259.552	sharp
Pf3D7_08_v3	-	741734	741746	741735	7.75702	2.59647	PF3D7_0815800	259.552	sharp
Pf3D7_08_v3	-	741782	741798	741782	3.87851	2.59647	PF3D7_0815800	259.552	broad
Pf3D7_08_v3	-	748052	748052	748052	13.214	10.6499	PF3D7_0816000	132.117	sharp
Pf3D7_08_v3	-	748108	748120	748120	5.16055	2.59647	PF3D7_0816000	132.117	sharp
Pf3D7_08_v3	-	780239	780239	780239	7.94592	7.94592	PF3D7_0817200	164.289	sharp
Pf3D7_08_v3	-	780415	780419	780417	3.84612	1.28204	PF3D7_0817200	164.289	sharp
Pf3D7_08_v3	-	780483	780485	780485	3.87851	2.59647	PF3D7_0817200	164.289	sharp
Pf3D7_08_v3	-	780567	780583	780567	2.56408	1.28204	PF3D7_0817200	164.289	broad
Pf3D7_08_v3	-	792562	792572	792571	3.84612	1.28204	PF3D7_0817300	97.9425	sharp
Pf3D7_08_v3	-	793104	793105	793104	2.56408	1.28204	PF3D7_0817300	97.9425	sharp
Pf3D7_08_v3	-	804367	804379	804379	14.5284	10.6499	PF3D7_0817600	249.178	sharp
Pf3D7_08_v3	-	813840	813851	813850	3.84612	1.28204	PF3D7_0817700	287.69	sharp
Pf3D7_08_v3	-	813912	813941	813912	23.6871	12.0067	PF3D7_0817700	287.69	broad
Pf3D7_08_v3	-	818367	818400	818396	15.6064	6.59977	PF3D7_0817900	376.965	broad
Pf3D7_08_v3	-	818424	818442	818440	9.08395	3.9234	PF3D7_0817900	376.965	broad
Pf3D7_08_v3	-	818488	818503	818488	3.87851	2.59647	PF3D7_0817900	376.965	broad
Pf3D7_08_v3	-	848104	848111	848104	2.56408	1.28204	PF3D7_0818600	62.4183	sharp
Pf3D7_08_v3	-	854010	854030	854025	6.44259	2.59647	PF3D7_0818700	302.413	broad
Pf3D7_08_v3	-	854568	854570	854568	2.56408	1.28204	PF3D7_0818700	302.413	sharp
Pf3D7_08_v3	-	857279	857289	857279	2.56408	1.28204	PF3D7_0818800	151.137	sharp
Pf3D7_08_v3	-	868750	868753	868750	2.56408	1.28204	PF3D7_0819000	274.392	sharp
Pf3D7_08_v3	-	886495	886511	886495	6.48749	3.9234	PF3D7_0819600	398.693	broad
Pf3D7_08_v3	-	886570	886581	886579	3.84612	1.28204	PF3D7_0819600	398.693	sharp
Pf3D7_08_v3	-	887305	887328	887320	3.84612	1.28204	PF3D7_0819600	398.693	broad
Pf3D7_08_v3	-	887363	887371	887366	3.84612	1.28204	PF3D7_0819600	398.693	sharp
Pf3D7_08_v3	-	908566	908570	908566	2.56408	1.28204	PF3D7_0820000	185.867	sharp
Pf3D7_08_v3	-	915499	915506	915499	2.56408	1.28204	PF3D7_0820200	97.941	sharp
Pf3D7_08_v3	-	969115	969138	969138	10.4191	5.25853	PF3D7_0821500	106.527	broad
Pf3D7_08_v3	-	989038	989042	989038	2.56408	1.28204	PF3D7_0822300	69.0123	sharp
Pf3D7_08_v3	-	989063	989076	989063	37.4749	17.4589	PF3D7_0822300	69.0123	sharp
Pf3D7_08_v3	-	1011426	1011429	1011426	2.56408	1.28204	PF3D7_0822900	1488.15	sharp
Pf3D7_08_v3	-	1011467	1011476	1011467	11.9319	10.6499	PF3D7_0822900	1488.15	sharp
Pf3D7_08_v3	-	1011523	1011544	1011544	46.7607	28.4488	PF3D7_0822900	1488.15	broad
Pf3D7_08_v3	-	1011647	1011657	1011647	9.22796	7.94592	PF3D7_0822900	1488.15	sharp
Pf3D7_08_v3	-	1011688	1011740	1011702	34.1294	10.6499	PF3D7_0822900	1488.15	broad
Pf3D7_08_v3	-	1024763	1024777	1024763	2.56408	1.28204	PF3D7_0823200	437.545	broad
Pf3D7_08_v3	-	1024909	1024912	1024912	10.464	5.25853	PF3D7_0823200	437.545	sharp
Pf3D7_08_v3	-	1024935	1024937	1024937	26.7743	21.5688	PF3D7_0823200	437.545	sharp
Pf3D7_08_v3	-	1024984	1024986	1024984	2.56408	1.28204	PF3D7_0823200	437.545	sharp
Pf3D7_08_v3	-	1025556	1025565	1025565	5.20544	3.9234	PF3D7_0823200	437.545	sharp
Pf3D7_08_v3	-	1025610	1025666	1025664	23.376	6.59977	PF3D7_0823200	437.545	broad
Pf3D7_08_v3	-	1042612	1042614	1042612	3.87851	2.59647	PF3D7_0823700	40.4656	sharp
Pf3D7_08_v3	-	1083398	1083403	1083403	5.20544	3.9234	PF3D7_0824900	138.639	sharp
Pf3D7_08_v3	-	1084733	1084734	1084733	2.56408	1.28204	PF3D7_0824900	138.639	sharp
Pf3D7_08_v3	-	1140136	1140137	1140136	2.56408	1.28204	PF3D7_0826100	307.811	sharp
Pf3D7_08_v3	-	1140413	1140432	1140430	9.10465	5.25853	PF3D7_0826100	307.811	broad
Pf3D7_08_v3	-	1144934	1144949	1144934	2.56408	1.28204	PF3D7_0826200	24.4798	broad
Pf3D7_08_v3	-	1158729	1158745	1158737	3.84612	1.28204	PF3D7_0826600	31.2612	broad
Pf3D7_08_v3	-	1161995	1162008	1162008	3.87851	2.59647	PF3D7_0826700	435.95	sharp
Pf3D7_08_v3	-	1162141	1162142	1162142	3.87851	2.59647	PF3D7_0826700	435.95	sharp
Pf3D7_08_v3	-	1162191	1162203	1162203	88.1363	35.3588	PF3D7_0826700	435.95	sharp
Pf3D7_08_v3	-	1162282	1162284	1162284	3.87851	2.59647	PF3D7_0826700	435.95	sharp
Pf3D7_08_v3	-	1208589	1208594	1208589	2.56408	1.28204	PF3D7_0827900	778.465	sharp
Pf3D7_08_v3	-	1208817	1208826	1208817	2.56408	1.28204	PF3D7_0827900	778.465	sharp
Pf3D7_08_v3	-	1209005	1209009	1209005	2.56408	1.28204	PF3D7_0827900	778.465	sharp
Pf3D7_08_v3	-	1215797	1215799	1215797	2.56408	1.28204	PF3D7_0828100	42.9513	sharp
Pf3D7_08_v3	-	1240209	1240219	1240209	2.56408	1.28204	PF3D7_0828800	660.609	sharp
Pf3D7_08_v3	-	1240712	1240712	1240712	7.94592	7.94592	PF3D7_0828800	660.609	sharp
Pf3D7_08_v3	-	1240739	1240741	1240739	3.87851	2.59647	PF3D7_0828800	660.609	sharp
Pf3D7_08_v3	-	1240788	1240837	1240837	15.6064	6.59977	PF3D7_0828800	660.609	broad
Pf3D7_08_v3	-	1240876	1240902	1240896	12.9832	5.25853	PF3D7_0828800	660.609	broad
Pf3D7_08_v3	-	1243363	1243365	1243365	9.22796	7.94592	PF3D7_0828900	49.4529	sharp
Pf3D7_08_v3	-	1259783	1259804	1259794	5.16055	2.59647	PF3D7_0829400	92.5616	broad
Pf3D7_08_v3	-	1259831	1259853	1259853	5.16055	2.59647	PF3D7_0829400	92.5616	broad
Pf3D7_08_v3	-	1298933	1298935	1298935	5.20544	3.9234	PF3D7_0830500	2019.21	sharp
Pf3D7_08_v3	-	1298967	1298977	1298967	3.87851	2.59647	PF3D7_0830500	2019.21	sharp
Pf3D7_08_v3	-	1299024	1299067	1299024	9.00667	2.59647	PF3D7_0830500	2019.21	broad
Pf3D7_08_v3	-	1299161	1299161	1299161	6.59977	6.59977	PF3D7_0830500	2019.21	sharp
Pf3D7_08_v3	-	1299182	1299220	1299182	6.44259	2.59647	PF3D7_0830500	2019.21	broad
Pf3D7_08_v3	-	1299284	1299293	1299293	14.5284	10.6499	PF3D7_0830500	2019.21	sharp
Pf3D7_08_v3	-	1299384	1299406	1299384	18.2866	5.25853	PF3D7_0830500	2019.21	broad
Pf3D7_08_v3	-	1302523	1302529	1302523	2.56408	1.28204	PF3D7_0830500	2019.21	sharp
Pf3D7_08_v3	-	1318862	1318871	1318862	2.56408	1.28204	PF3D7_0830900	192.449	sharp
Pf3D7_08_v3	-	1319115	1319129	1319115	2.56408	1.28204	PF3D7_0830900	192.449	broad
Pf3D7_08_v3	-	1332227	1332236	1332229	3.84612	1.28204	PF3D7_0830900	192.449	sharp
Pf3D7_08_v3	-	1367896	1367917	1367898	5.16055	2.59647	PF3D7_0831700	1788.29	broad
Pf3D7_08_v3	-	1368390	1368422	1368390	16.9884	9.29615	PF3D7_0831700	1788.29	broad
Pf3D7_08_v3	-	1368871	1368905	1368903	13.0424	6.59977	PF3D7_0831700	1788.29	broad
Pf3D7_08_v3	-	1368926	1368949	1368926	5.16055	2.59647	PF3D7_0831700	1788.29	broad
Pf3D7_08_v3	-	1369339	1369339	1369339	5.25853	5.25853	PF3D7_0831700	1788.29	sharp
Pf3D7_08_v3	-	1369403	1369419	1369403	3.87851	2.59647	PF3D7_0831700	1788.29	broad
Pf3D7_08_v3	-	1369445	1369454	1369445	6.47498	2.59647	PF3D7_0831700	1788.29	sharp
Pf3D7_08_v3	-	1370133	1370152	1370133	2.56408	1.28204	PF3D7_0831700	1788.29	broad
Pf3D7_08_v3	-	1375725	1375735	1375731	14.3218	3.9234	PF3D7_0831800	3668.68	sharp
[truncated: 3,477 more rows]

## Sheet: TP2
###### Chappell et al. 2019; Table S9: Tag clusters (TCs) for 3D7 analysed for each time point (based on 5UTR-seq data)
Chromosome	Strand	Quantile_10	Quantile_90	Dominant_tag	Quantile_TPM	Dominant_tag_TPM	Annotation	Annotation_TPM	Shape
Pf3D7_01_v3	+	97672	97672	97672	6.8632	6.8632	PF3D7_0102200	5339.1	sharp
Pf3D7_01_v3	+	97710	97716	97710	3.25719	1.6286	PF3D7_0102200	5339.1	sharp
Pf3D7_01_v3	+	98077	98082	98077	3.25719	1.6286	PF3D7_0102200	5339.1	sharp
Pf3D7_01_v3	+	98229	98235	98229	13.6232	8.65134	PF3D7_0102200	5339.1	sharp
Pf3D7_01_v3	+	98326	98337	98326	3.25719	1.6286	PF3D7_0102200	5339.1	sharp
Pf3D7_01_v3	+	98402	98416	98413	9.85765	3.34326	PF3D7_0102200	5339.1	broad
Pf3D7_01_v3	+	98458	98463	98461	4.88579	1.6286	PF3D7_0102200	5339.1	sharp
Pf3D7_01_v3	+	98490	98498	98495	110.369	45.9572	PF3D7_0102200	5339.1	sharp
Pf3D7_01_v3	+	98587	98601	98597	9.97778	5.09199	PF3D7_0102200	5339.1	broad
Pf3D7_01_v3	+	98674	98674	98674	8.65134	8.65134	PF3D7_0102200	5339.1	sharp
Pf3D7_01_v3	+	104241	104252	104241	6.68652	3.34326	PF3D7_0102300	42.7652	sharp
Pf3D7_01_v3	+	172582	172594	172592	4.88579	1.6286	PF3D7_0103900	52.1482	sharp
Pf3D7_01_v3	+	188587	188598	188587	4.97186	3.34326	PF3D7_0104300	558.314	sharp
Pf3D7_01_v3	+	189378	189401	189380	6.51439	1.6286	PF3D7_0104300	558.314	broad
Pf3D7_01_v3	+	189528	189586	189586	27.4101	14.0891	PF3D7_0104300	558.314	broad
Pf3D7_01_v3	+	189608	189619	189608	3.25719	1.6286	PF3D7_0104300	558.314	sharp
Pf3D7_01_v3	+	205739	205742	205739	3.25719	1.6286	PF3D7_0104600	27.9101	sharp
Pf3D7_01_v3	+	272306	272324	272324	23.8637	8.65134	PF3D7_0106400	214.383	broad
Pf3D7_01_v3	+	280697	280707	280697	3.25719	1.6286	PF3D7_0106700	226.953	sharp
Pf3D7_01_v3	+	293381	293390	293390	4.97186	3.34326	PF3D7_0107000	146.23	sharp
Pf3D7_01_v3	+	302578	302591	302578	3.25719	1.6286	PF3D7_0107400	47.2566	sharp
Pf3D7_01_v3	+	334431	334431	334431	6.8632	6.8632	PF3D7_0108300	739.923	sharp
Pf3D7_01_v3	+	335937	335945	335937	6.68652	3.34326	PF3D7_0108300	739.923	sharp
Pf3D7_01_v3	+	336483	336494	336485	6.51439	1.6286	PF3D7_0108300	739.923	sharp
Pf3D7_01_v3	+	336549	336564	336549	15.0923	6.8632	PF3D7_0108300	739.923	broad
Pf3D7_01_v3	+	336595	336627	336627	8.34918	5.09199	PF3D7_0108300	739.923	broad
Pf3D7_01_v3	+	336681	336682	336682	6.72058	5.09199	PF3D7_0108300	739.923	sharp
Pf3D7_01_v3	+	347586	347587	347587	12.0817	10.4531	PF3D7_0108500	3140.56	sharp
Pf3D7_01_v3	+	348300	348325	348319	9.94371	3.34326	PF3D7_0108500	3140.56	broad
Pf3D7_01_v3	+	348418	348438	348436	58.9891	25.1806	PF3D7_0108500	3140.56	broad
Pf3D7_01_v3	+	348496	348525	348496	34.1307	14.0891	PF3D7_0108500	3140.56	broad
Pf3D7_01_v3	+	348555	348575	348555	18.6122	6.8632	PF3D7_0108500	3140.56	broad
Pf3D7_01_v3	+	365490	365500	365500	8.43525	5.09199	PF3D7_0109100	29.5188	sharp
Pf3D7_01_v3	+	380260	380262	380260	3.25719	1.6286	PF3D7_0109800	239.539	sharp
Pf3D7_01_v3	+	380378	380391	380378	3.25719	1.6286	PF3D7_0109800	239.539	sharp
Pf3D7_01_v3	+	388206	388225	388206	20.2408	6.8632	PF3D7_0110000	160.177	broad
Pf3D7_01_v3	+	388257	388272	388257	8.4918	6.8632	PF3D7_0110000	160.177	broad
Pf3D7_01_v3	+	392370	392396	392384	4.88579	1.6286	PF3D7_0110200	70.8189	broad
Pf3D7_01_v3	+	392469	392479	392469	3.25719	1.6286	PF3D7_0110200	70.8189	sharp
Pf3D7_01_v3	+	405368	405372	405372	8.4918	6.8632	PF3D7_0110600	344.08	sharp
Pf3D7_01_v3	+	417720	417742	417742	9.85765	3.34326	PF3D7_0110800	303.308	broad
Pf3D7_01_v3	+	445009	445019	445009	3.25719	1.6286	PF3D7_0111800	147.229	sharp
Pf3D7_01_v3	+	472553	472554	472553	3.25719	1.6286	PF3D7_0112300	20.5004	sharp
Pf3D7_01_v3	+	483640	483654	483640	3.25719	1.6286	PF3D7_0112900	25.4652	broad
Pf3D7_01_v3	+	485995	485995	485995	5.09199	5.09199	PF3D7_0112900	25.4652	sharp
Pf3D7_01_v3	+	491306	491308	491306	3.25719	1.6286	PF3D7_0113100	15.5634	sharp
Pf3D7_01_v3	+	519760	519771	519771	38.4952	23.3169	PF3D7_0113700	335.223	sharp
Pf3D7_01_v3	+	519801	519809	519801	49.8378	38.3516	PF3D7_0113700	335.223	sharp
Pf3D7_01_v3	+	520003	520007	520003	13.8948	12.2662	PF3D7_0113700	335.223	sharp
Pf3D7_01_v3	+	541942	541944	541942	10.2065	6.8632	PF3D7_0114000	119.256	sharp
Pf3D7_01_v3	+	541973	541973	541973	5.09199	5.09199	PF3D7_0114000	119.256	sharp
Pf3D7_01_v3	+	542008	542012	542008	8.4918	6.8632	PF3D7_0114000	119.256	sharp
Pf3D7_01_v3	+	542203	542218	542216	4.88579	1.6286	PF3D7_0114000	119.256	broad
Pf3D7_01_v3	-	47069	47079	47069	3.25719	1.6286	PF3D7_0100300	18.4361	sharp
Pf3D7_01_v3	-	97636	97648	97636	3.25719	1.6286	PF3D7_0102000	0	sharp
Pf3D7_01_v3	-	98060	98064	98060	3.25719	1.6286	PF3D7_0102000	0	sharp
Pf3D7_01_v3	-	116724	116724	116724	8.65134	8.65134	PF3D7_0102500	309.589	sharp
Pf3D7_01_v3	-	116809	116855	116818	30.3046	6.8632	PF3D7_0102500	309.589	broad
Pf3D7_01_v3	-	123269	123269	123269	12.2662	12.2662	PF3D7_0102600	83.2417	sharp
Pf3D7_01_v3	-	131067	131083	131067	6.72058	5.09199	PF3D7_0102900	191.173	broad
Pf3D7_01_v3	-	131172	131180	131172	3.25719	1.6286	PF3D7_0102900	191.173	sharp
Pf3D7_01_v3	-	131298	131299	131298	8.43525	5.09199	PF3D7_0102900	191.173	sharp
Pf3D7_01_v3	-	142547	142575	142575	10.0638	5.09199	PF3D7_0103200	179.668	broad
Pf3D7_01_v3	-	142602	142604	142602	3.25719	1.6286	PF3D7_0103200	179.668	sharp
Pf3D7_01_v3	-	142900	142907	142900	3.25719	1.6286	PF3D7_0103200	179.668	sharp
Pf3D7_01_v3	-	143088	143090	143088	6.72058	5.09199	PF3D7_0103200	179.668	sharp
Pf3D7_01_v3	-	146815	146823	146815	3.25719	1.6286	PF3D7_0103300	92.1519	sharp
Pf3D7_01_v3	-	146946	146965	146962	13.3776	6.8632	PF3D7_0103300	92.1519	broad
Pf3D7_01_v3	-	147053	147056	147053	3.25719	1.6286	PF3D7_0103300	92.1519	sharp
Pf3D7_01_v3	-	186534	186549	186547	4.88579	1.6286	PF3D7_0104200	225.245	broad
Pf3D7_01_v3	-	187221	187222	187222	4.97186	3.34326	PF3D7_0104200	225.245	sharp
Pf3D7_01_v3	-	187530	187532	187530	3.25719	1.6286	PF3D7_0104200	225.245	sharp
Pf3D7_01_v3	-	205620	205623	205620	3.25719	1.6286	PF3D7_0104500	123.387	sharp
Pf3D7_01_v3	-	225957	225981	225962	10.1204	6.8632	PF3D7_0105300	73.7946	broad
Pf3D7_01_v3	-	270235	270261	270261	8.34918	5.09199	PF3D7_0106300	342.547	broad
Pf3D7_01_v3	-	270330	270340	270333	4.88579	1.6286	PF3D7_0106300	342.547	sharp
Pf3D7_01_v3	-	310552	310569	310552	3.25719	1.6286	PF3D7_0107500	598.841	broad
Pf3D7_01_v3	-	310609	310610	310610	10.2799	8.65134	PF3D7_0107500	598.841	sharp
Pf3D7_01_v3	-	310689	310698	310689	3.25719	1.6286	PF3D7_0107500	598.841	sharp
Pf3D7_01_v3	-	310850	310850	310850	10.4531	10.4531	PF3D7_0107500	598.841	sharp
Pf3D7_01_v3	-	310888	310900	310900	6.72058	5.09199	PF3D7_0107500	598.841	sharp
Pf3D7_01_v3	-	311350	311358	311351	6.51439	1.6286	PF3D7_0107500	598.841	sharp
Pf3D7_01_v3	-	311570	311571	311571	4.97186	3.34326	PF3D7_0107500	598.841	sharp
Pf3D7_01_v3	-	311698	311702	311698	3.25719	1.6286	PF3D7_0107500	598.841	sharp
Pf3D7_01_v3	-	329840	329863	329840	8.31512	3.34326	PF3D7_0108000	188.927	broad
Pf3D7_01_v3	-	346819	346821	346819	3.25719	1.6286	PF3D7_0108400	77.3426	sharp
Pf3D7_01_v3	-	356464	356482	356464	3.25719	1.6286	PF3D7_0108700	242.65	broad
Pf3D7_01_v3	-	362648	362661	362652	13.287	3.34326	PF3D7_0108900	57.6939	sharp
Pf3D7_01_v3	-	362693	362694	362693	3.25719	1.6286	PF3D7_0108900	57.6939	sharp
Pf3D7_01_v3	-	375332	375344	375335	4.88579	1.6286	PF3D7_0109400	212.551	sharp
Pf3D7_01_v3	-	377291	377301	377291	3.25719	1.6286	PF3D7_0109500	122.264	sharp
Pf3D7_01_v3	-	377383	377400	377383	10.2065	6.8632	PF3D7_0109500	122.264	broad
Pf3D7_01_v3	-	380027	380029	380027	3.25719	1.6286	PF3D7_0109700	221.551	sharp
Pf3D7_01_v3	-	380073	380075	380075	4.97186	3.34326	PF3D7_0109700	221.551	sharp
Pf3D7_01_v3	-	395053	395066	395053	3.25719	1.6286	PF3D7_0110400	268.571	sharp
Pf3D7_01_v3	-	436378	436395	436378	3.25719	1.6286	PF3D7_0111300	49.2012	broad
Pf3D7_01_v3	-	441843	441843	441843	8.65134	8.65134	PF3D7_0111500	50.0158	sharp
Pf3D7_01_v3	-	444630	444638	444634	20.3107	10.4531	PF3D7_0111700	42.0054	sharp
Pf3D7_01_v3	-	453176	453185	453176	3.25719	1.6286	PF3D7_0112000	71.9112	sharp
Pf3D7_01_v3	-	483302	483304	483302	3.25719	1.6286	PF3D7_0112800	41.9283	sharp
Pf3D7_01_v3	-	483353	483365	483353	3.25719	1.6286	PF3D7_0112800	41.9283	sharp
Pf3D7_01_v3	-	490919	490924	490919	3.25719	1.6286	PF3D7_0113000	976.492	sharp
Pf3D7_01_v3	-	503972	503973	503972	3.25719	1.6286	PF3D7_0113200	81.4164	sharp
Pf3D7_01_v3	-	507315	507338	507315	9.94371	3.34326	PF3D7_0113300	220.873	broad
Pf3D7_01_v3	-	507380	507382	507380	66.0924	32.6827	PF3D7_0113300	220.873	sharp
Pf3D7_02_v3	+	105143	105149	105149	4.97186	3.34326	PF3D7_0202300	9.25165	sharp
Pf3D7_02_v3	+	119745	119750	119745	3.25719	1.6286	PF3D7_0202400	128.424	sharp
Pf3D7_02_v3	+	127183	127202	127183	3.25719	1.6286	PF3D7_0202500	3685.21	broad
Pf3D7_02_v3	+	127273	127284	127273	33.2293	19.6061	PF3D7_0202500	3685.21	sharp
Pf3D7_02_v3	+	127327	127375	127347	278.719	137.731	PF3D7_0202500	3685.21	broad
Pf3D7_02_v3	+	127468	127556	127468	315.075	49.7777	PF3D7_0202500	3685.21	broad
Pf3D7_02_v3	+	127607	127614	127614	153.488	129.8	PF3D7_0202500	3685.21	sharp
Pf3D7_02_v3	+	127692	127701	127692	11.8351	6.8632	PF3D7_0202500	3685.21	sharp
Pf3D7_02_v3	+	127725	127744	127725	13.5497	6.8632	PF3D7_0202500	3685.21	broad
Pf3D7_02_v3	+	127776	127779	127776	18.9868	12.2662	PF3D7_0202500	3685.21	sharp
Pf3D7_02_v3	+	134599	134601	134599	3.25719	1.6286	PF3D7_0202700	36.285	sharp
Pf3D7_02_v3	+	222955	222988	222985	9.85765	3.34326	PF3D7_0205400	80.6367	broad
Pf3D7_02_v3	+	223068	223071	223071	49.418	28.9228	PF3D7_0205400	80.6367	sharp
Pf3D7_02_v3	+	223121	223122	223121	3.25719	1.6286	PF3D7_0205400	80.6367	sharp
Pf3D7_02_v3	+	223451	223467	223451	3.25719	1.6286	PF3D7_0205400	80.6367	broad
Pf3D7_02_v3	+	230848	230850	230848	6.72058	5.09199	PF3D7_0205700	125.033	sharp
Pf3D7_02_v3	+	234569	234587	234569	3.25719	1.6286	PF3D7_0205900	198.076	broad
Pf3D7_02_v3	+	234637	234644	234637	16.8804	8.65134	PF3D7_0205900	198.076	sharp
Pf3D7_02_v3	+	247267	247277	247267	3.25719	1.6286	PF3D7_0206200	101.319	sharp
Pf3D7_02_v3	+	247630	247631	247631	4.97186	3.34326	PF3D7_0206200	101.319	sharp
Pf3D7_02_v3	+	251849	251902	251894	44.2163	12.2662	PF3D7_0206300	793.789	broad
Pf3D7_02_v3	+	281418	281432	281418	3.25719	1.6286	PF3D7_0207100	114.339	broad
Pf3D7_02_v3	+	337335	337338	337335	4.97186	3.34326	PF3D7_0208300	102.626	sharp
Pf3D7_02_v3	+	351619	351621	351619	3.25719	1.6286	PF3D7_0208500	34.0134	sharp
Pf3D7_02_v3	+	386938	386939	386939	4.97186	3.34326	PF3D7_0209300	23.6778	sharp
Pf3D7_02_v3	+	407324	407338	407324	3.25719	1.6286	PF3D7_0209900	42.7386	broad
Pf3D7_02_v3	+	411795	411795	411795	24.9455	23.3169	PF3D7_0210100	1739.49	sharp
Pf3D7_02_v3	+	411979	411994	411983	6.51439	1.6286	PF3D7_0210100	1739.49	broad
Pf3D7_02_v3	+	412085	412109	412085	16.8069	6.8632	PF3D7_0210100	1739.49	broad
Pf3D7_02_v3	+	412144	412157	412157	4.97186	3.34326	PF3D7_0210100	1739.49	sharp
Pf3D7_02_v3	+	451488	451508	451505	4.88579	1.6286	PF3D7_0211100	8.49678	broad
Pf3D7_02_v3	+	491639	491642	491639	3.25719	1.6286	PF3D7_0212300	368.636	sharp
Pf3D7_02_v3	+	491699	491706	491699	3.25719	1.6286	PF3D7_0212300	368.636	sharp
Pf3D7_02_v3	+	491840	491840	491840	5.09199	5.09199	PF3D7_0212300	368.636	sharp
Pf3D7_02_v3	+	492087	492090	492087	3.25719	1.6286	PF3D7_0212300	368.636	sharp
Pf3D7_02_v3	+	509306	509308	509306	3.25719	1.6286	PF3D7_0212500	225.271	sharp
Pf3D7_02_v3	+	522777	522777	522777	5.09199	5.09199	PF3D7_0212600	122.935	sharp
Pf3D7_02_v3	+	537410	537413	537413	10.2799	8.65134	PF3D7_0213100	222.631	sharp
Pf3D7_02_v3	+	558585	558588	558586	6.60045	3.34326	PF3D7_0213800	12.2937	sharp
Pf3D7_02_v3	+	565706	565726	565706	6.68652	3.34326	PF3D7_0214000	332.061	broad
Pf3D7_02_v3	+	565836	565846	565837	4.88579	1.6286	PF3D7_0214000	332.061	sharp
Pf3D7_02_v3	+	577367	577369	577367	3.25719	1.6286	PF3D7_0214300	135.883	sharp
Pf3D7_02_v3	+	604322	604322	604322	5.09199	5.09199	PF3D7_0214800	162.122	sharp
Pf3D7_02_v3	+	610290	610292	610292	4.97186	3.34326	PF3D7_0214900	133.176	sharp
Pf3D7_02_v3	+	645392	645397	645392	4.97186	3.34326	PF3D7_0215700	187.598	sharp
Pf3D7_02_v3	+	685650	685652	685650	3.25719	1.6286	PF3D7_0216600	182.331	sharp
Pf3D7_02_v3	+	701223	701239	701223	3.25719	1.6286	PF3D7_0216900	21.8476	broad
Pf3D7_02_v3	+	719296	719296	719296	6.8632	6.8632	PF3D7_0217500	191.78	sharp
Pf3D7_02_v3	+	719334	719334	719334	5.09199	5.09199	PF3D7_0217500	191.78	sharp
Pf3D7_02_v3	+	733747	733794	733747	41.413	15.9207	PF3D7_0217800	809.953	broad
Pf3D7_02_v3	+	738370	738371	738371	6.72058	5.09199	PF3D7_0218000	46.6162	sharp
Pf3D7_02_v3	+	747256	747264	747256	4.97186	3.34326	PF3D7_0218500	162	sharp
Pf3D7_02_v3	+	772019	772035	772019	3.25719	1.6286	PF3D7_0219200	999.821	broad
Pf3D7_02_v3	+	772081	772085	772085	46.1103	27.0494	PF3D7_0219200	999.821	sharp
Pf3D7_02_v3	+	772127	772175	772136	77.165	14.0891	PF3D7_0219200	999.821	broad
Pf3D7_02_v3	+	774433	774440	774433	8.31512	3.34326	PF3D7_0219400	149.877	sharp
Pf3D7_02_v3	+	774483	774529	774506	8.14298	1.6286	PF3D7_0219400	149.877	broad
Pf3D7_02_v3	+	795114	795119	795119	8.34918	5.09199	PF3D7_0220000	1354.08	sharp
Pf3D7_02_v3	+	795908	795909	795909	20.5735	10.4531	PF3D7_0220000	1354.08	sharp
Pf3D7_02_v3	+	830303	830313	830303	4.97186	3.34326	PF3D7_0220600	142.995	sharp
Pf3D7_02_v3	+	830361	830361	830361	5.09199	5.09199	PF3D7_0220600	142.995	sharp
Pf3D7_02_v3	+	833090	833119	833119	6.60045	3.34326	PF3D7_0220700	462.395	broad
Pf3D7_02_v3	+	833143	833143	833143	5.09199	5.09199	PF3D7_0220700	462.395	sharp
Pf3D7_02_v3	+	833164	833210	833164	8.22905	3.34326	PF3D7_0220700	462.395	broad
Pf3D7_02_v3	+	833242	833242	833242	6.8632	6.8632	PF3D7_0220700	462.395	sharp
Pf3D7_02_v3	+	833309	833311	833309	4.97186	3.34326	PF3D7_0220700	462.395	sharp
Pf3D7_02_v3	+	833365	833376	833365	3.25719	1.6286	PF3D7_0220700	462.395	sharp
Pf3D7_02_v3	+	853387	853394	853393	4.88579	1.6286	PF3D7_0221200	31.9711	sharp
Pf3D7_02_v3	-	78941	78959	78942	4.88579	1.6286	PF3D7_0201600	230.953	broad
Pf3D7_02_v3	-	79090	79102	79102	6.72058	5.09199	PF3D7_0201600	230.953	sharp
Pf3D7_02_v3	-	79328	79339	79328	3.25719	1.6286	PF3D7_0201600	230.953	sharp
Pf3D7_02_v3	-	79555	79555	79555	5.09199	5.09199	PF3D7_0201600	230.953	sharp
Pf3D7_02_v3	-	79600	79604	79601	20.6035	14.0891	PF3D7_0201600	230.953	sharp
Pf3D7_02_v3	-	89096	89096	89096	5.09199	5.09199	PF3D7_0201800	477.35	sharp
Pf3D7_02_v3	-	89215	89235	89216	4.88579	1.6286	PF3D7_0201800	477.35	broad
Pf3D7_02_v3	-	89413	89440	89440	37.3539	14.0891	PF3D7_0201800	477.35	broad
Pf3D7_02_v3	-	99377	99390	99377	3.25719	1.6286	PF3D7_0201900	962.948	sharp
Pf3D7_02_v3	-	99486	99530	99520	34.1532	14.0891	PF3D7_0201900	962.948	broad
Pf3D7_02_v3	-	99602	99616	99602	4.97186	3.34326	PF3D7_0201900	962.948	broad
Pf3D7_02_v3	-	99655	99671	99671	18.5556	6.8632	PF3D7_0201900	962.948	broad
Pf3D7_02_v3	-	103015	103015	103015	5.09199	5.09199	PF3D7_0201900	962.948	sharp
Pf3D7_02_v3	-	103159	103159	103159	5.09199	5.09199	PF3D7_0201900	962.948	sharp
Pf3D7_02_v3	-	106114	106119	106114	3.25719	1.6286	PF3D7_0202000	8442.56	sharp
Pf3D7_02_v3	-	106180	106201	106197	6.51439	1.6286	PF3D7_0202000	8442.56	broad
Pf3D7_02_v3	-	106234	106238	106234	96.0558	65.1598	PF3D7_0202000	8442.56	sharp
Pf3D7_02_v3	-	106312	106331	106312	3.25719	1.6286	PF3D7_0202000	8442.56	broad
Pf3D7_02_v3	-	106354	106377	106371	4.88579	1.6286	PF3D7_0202000	8442.56	broad
Pf3D7_02_v3	-	106436	106450	106436	3.25719	1.6286	PF3D7_0202000	8442.56	broad
Pf3D7_02_v3	-	106549	106631	106631	920.788	494.925	PF3D7_0202000	8442.56	broad
Pf3D7_02_v3	-	110679	110683	110679	3.25719	1.6286	PF3D7_0202100	635.151	sharp
Pf3D7_02_v3	-	110752	110754	110752	3.25719	1.6286	PF3D7_0202100	635.151	sharp
Pf3D7_02_v3	-	110919	110932	110929	11.749	6.8632	PF3D7_0202100	635.151	sharp
Pf3D7_02_v3	-	111006	111006	111006	8.65134	8.65134	PF3D7_0202100	635.151	sharp
Pf3D7_02_v3	-	111080	111085	111085	13.8948	12.2662	PF3D7_0202100	635.151	sharp
Pf3D7_02_v3	-	111117	111149	111130	15.3389	10.4531	PF3D7_0202100	635.151	broad
Pf3D7_02_v3	-	111277	111278	111277	3.25719	1.6286	PF3D7_0202100	635.151	sharp
Pf3D7_02_v3	-	111513	111518	111518	4.97186	3.34326	PF3D7_0202100	635.151	sharp
Pf3D7_02_v3	-	111563	111563	111563	10.4531	10.4531	PF3D7_0202100	635.151	sharp
Pf3D7_02_v3	-	114672	114725	114725	55.5906	23.3169	PF3D7_0202200	574.208	broad
Pf3D7_02_v3	-	114764	114764	114764	23.0872	21.4586	PF3D7_0202200	574.208	sharp
Pf3D7_02_v3	-	114811	114827	114811	4.97186	3.34326	PF3D7_0202200	574.208	broad
Pf3D7_02_v3	-	115098	115101	115101	28.059	21.4586	PF3D7_0202200	574.208	sharp
Pf3D7_02_v3	-	134267	134297	134285	8.22905	3.34326	PF3D7_0202600	29.9096	broad
Pf3D7_02_v3	-	134325	134328	134328	15.5234	12.2662	PF3D7_0202600	29.9096	sharp
Pf3D7_02_v3	-	159833	159850	159850	9.85765	3.34326	PF3D7_0203200	113.209	broad
Pf3D7_02_v3	-	159898	159905	159898	3.25719	1.6286	PF3D7_0203200	113.209	sharp
Pf3D7_02_v3	-	160117	160117	160117	5.09199	5.09199	PF3D7_0203200	113.209	sharp
Pf3D7_02_v3	-	170630	170647	170630	3.25719	1.6286	PF3D7_0203700	311.78	broad
Pf3D7_02_v3	-	170721	170730	170728	8.34918	5.09199	PF3D7_0203700	311.78	sharp
Pf3D7_02_v3	-	170776	170786	170776	3.25719	1.6286	PF3D7_0203700	311.78	sharp
Pf3D7_02_v3	-	204420	204435	204420	8.4918	6.8632	PF3D7_0204600	31.8721	broad
Pf3D7_02_v3	-	208611	208611	208611	5.09199	5.09199	PF3D7_0204700	497.363	sharp
Pf3D7_02_v3	-	208649	208650	208649	6.72058	5.09199	PF3D7_0204700	497.363	sharp
Pf3D7_02_v3	-	217511	217535	217530	4.88579	1.6286	PF3D7_0205100	52.2254	broad
Pf3D7_02_v3	-	226407	226436	226427	31.695	25.1806	PF3D7_0205500	124.965	broad
Pf3D7_02_v3	-	244550	244578	244550	10.1204	6.8632	PF3D7_0206000	127.526	broad
Pf3D7_02_v3	-	268828	268832	268828	8.4918	6.8632	PF3D7_0206500	210.04	sharp
Pf3D7_02_v3	-	274721	274730	274721	8.22905	3.34326	PF3D7_0206800	491.909	sharp
Pf3D7_02_v3	-	274758	274774	274763	32.9836	19.6061	PF3D7_0206800	491.909	broad
Pf3D7_02_v3	-	274854	274889	274854	11.5723	3.34326	PF3D7_0206800	491.909	broad
Pf3D7_02_v3	-	276581	276606	276581	13.5838	6.8632	PF3D7_0206900	80.0705	broad
Pf3D7_02_v3	-	278798	278811	278800	20.3904	6.8632	PF3D7_0207000	193.945	sharp
Pf3D7_02_v3	-	279059	279060	279060	6.72058	5.09199	PF3D7_0207000	193.945	sharp
Pf3D7_02_v3	-	279142	279142	279142	5.09199	5.09199	PF3D7_0207000	193.945	sharp
Pf3D7_02_v3	-	297860	297860	297860	6.8632	6.8632	PF3D7_0207400	44.2728	sharp
Pf3D7_02_v3	-	307109	307115	307110	6.51439	1.6286	PF3D7_0207600	374.363	sharp
Pf3D7_02_v3	-	307171	307172	307172	138.777	119.91	PF3D7_0207600	374.363	sharp
Pf3D7_02_v3	-	307207	307246	307209	21.6362	5.09199	PF3D7_0207600	374.363	broad
Pf3D7_02_v3	-	336917	336940	336926	4.88579	1.6286	PF3D7_0208200	266.624	broad
Pf3D7_02_v3	-	336990	337001	336990	65.8116	23.3169	PF3D7_0208200	266.624	sharp
Pf3D7_02_v3	-	350684	350688	350684	3.25719	1.6286	PF3D7_0208400	164.475	sharp
Pf3D7_02_v3	-	383997	384028	384028	8.22905	3.34326	PF3D7_0209100	133.25	broad
Pf3D7_02_v3	-	384051	384070	384056	6.51439	1.6286	PF3D7_0209100	133.25	broad
Pf3D7_02_v3	-	402383	402428	402393	50.1877	23.3169	PF3D7_0209700	288.957	broad
Pf3D7_02_v3	-	402490	402502	402492	9.97778	5.09199	PF3D7_0209700	288.957	sharp
Pf3D7_02_v3	-	406647	406650	406650	4.97186	3.34326	PF3D7_0209800	1119.4	sharp
Pf3D7_02_v3	-	406678	406678	406678	151.291	135.746	PF3D7_0209800	1119.4	sharp
Pf3D7_02_v3	-	421668	421682	421682	4.97186	3.34326	PF3D7_0210200	56.5609	broad
Pf3D7_02_v3	-	439518	439539	439539	10.1204	6.8632	PF3D7_0210800	284.353	broad
Pf3D7_02_v3	-	443365	443367	443365	3.25719	1.6286	PF3D7_0210900	587.257	sharp
Pf3D7_02_v3	-	443393	443411	443393	3.25719	1.6286	PF3D7_0210900	587.257	broad
Pf3D7_02_v3	-	443449	443476	443474	20.3107	10.4531	PF3D7_0210900	587.257	broad
Pf3D7_02_v3	-	443529	443529	443529	23.0872	21.4586	PF3D7_0210900	587.257	sharp
Pf3D7_02_v3	-	443560	443560	443560	51.692	51.692	PF3D7_0210900	587.257	sharp
Pf3D7_02_v3	-	479412	479415	479412	3.25719	1.6286	PF3D7_0211900	70.8222	sharp
Pf3D7_02_v3	-	541753	541770	541769	4.88579	1.6286	PF3D7_0213300	50.1527	broad
Pf3D7_02_v3	-	565350	565365	565355	4.88579	1.6286	PF3D7_0213900	141.337	broad
Pf3D7_02_v3	-	573448	573450	573448	3.25719	1.6286	PF3D7_0214100	380.069	sharp
Pf3D7_02_v3	-	573773	573773	573773	5.09199	5.09199	PF3D7_0214100	380.069	sharp
Pf3D7_02_v3	-	573796	573796	573796	5.09199	5.09199	PF3D7_0214100	380.069	sharp
Pf3D7_02_v3	-	573860	573867	573867	54.1467	32.6827	PF3D7_0214100	380.069	sharp
Pf3D7_02_v3	-	576463	576463	576463	6.8632	6.8632	PF3D7_0214200	182.483	sharp
Pf3D7_02_v3	-	589580	589583	589583	181.367	108.083	PF3D7_0214400	263.551	sharp
Pf3D7_02_v3	-	621170	621184	621173	9.94371	3.34326	PF3D7_0215000	370.524	broad
Pf3D7_02_v3	-	621247	621304	621249	19.978	6.8632	PF3D7_0215000	370.524	broad
Pf3D7_02_v3	-	624802	624811	624802	3.25719	1.6286	PF3D7_0215100	74.053	sharp
Pf3D7_02_v3	-	624951	624951	624951	12.2662	12.2662	PF3D7_0215100	74.053	sharp
Pf3D7_02_v3	-	639349	639351	639349	15.5451	10.4531	PF3D7_0215400	171.002	sharp
Pf3D7_02_v3	-	639409	639429	639429	4.97186	3.34326	PF3D7_0215400	171.002	broad
Pf3D7_02_v3	-	670000	670019	670019	4.97186	3.34326	PF3D7_0216200	117.473	broad
Pf3D7_02_v3	-	730791	730794	730791	3.25719	1.6286	PF3D7_0217600	108.572	sharp
Pf3D7_02_v3	-	733244	733266	733256	8.34918	5.09199	PF3D7_0217700	61.2531	broad
Pf3D7_02_v3	-	737813	737814	737813	3.25719	1.6286	PF3D7_0217900	42.9382	sharp
Pf3D7_02_v3	-	737864	737873	737864	3.25719	1.6286	PF3D7_0217900	42.9382	sharp
Pf3D7_02_v3	-	765461	765508	765461	15.0923	6.8632	PF3D7_0218700	310.205	broad
Pf3D7_02_v3	-	765539	765539	765539	6.8632	6.8632	PF3D7_0218700	310.205	sharp
Pf3D7_02_v3	-	768283	768283	768283	14.0891	14.0891	PF3D7_0219000	61.4172	sharp
Pf3D7_02_v3	-	768393	768395	768393	3.25719	1.6286	PF3D7_0219000	61.4172	sharp
Pf3D7_02_v3	-	778470	778470	778470	28.678	27.0494	PF3D7_0219500	29.7849	sharp
Pf3D7_02_v3	-	778523	778523	778523	5.09199	5.09199	PF3D7_0219500	29.7849	sharp
Pf3D7_02_v3	-	790219	790231	790219	3.25719	1.6286	PF3D7_0219800	145.005	sharp
Pf3D7_02_v3	-	810978	811015	811011	11.4862	3.34326	PF3D7_0220200	797.212	broad
Pf3D7_02_v3	-	811043	811062	811043	3.25719	1.6286	PF3D7_0220200	797.212	broad
Pf3D7_02_v3	-	811141	811168	811141	25.6438	12.2662	PF3D7_0220200	797.212	broad
Pf3D7_02_v3	-	811316	811316	811316	5.09199	5.09199	PF3D7_0220200	797.212	sharp
Pf3D7_02_v3	-	811383	811397	811383	3.25719	1.6286	PF3D7_0220200	797.212	broad
Pf3D7_02_v3	-	811538	811563	811538	6.60045	3.34326	PF3D7_0220200	797.212	broad
Pf3D7_02_v3	-	815473	815473	815473	5.09199	5.09199	PF3D7_0220300	62.5013	sharp
Pf3D7_02_v3	-	825274	825295	825276	4.88579	1.6286	PF3D7_0220500	79.7957	broad
Pf3D7_02_v3	-	825319	825331	825319	3.25719	1.6286	PF3D7_0220500	79.7957	sharp
Pf3D7_02_v3	-	871317	871317	871317	6.8632	6.8632	PF3D7_0221700	80.3863	sharp
Pf3D7_02_v3	-	871424	871424	871424	6.8632	6.8632	PF3D7_0221700	80.3863	sharp
Pf3D7_02_v3	-	871512	871517	871512	3.25719	1.6286	PF3D7_0221700	80.3863	sharp
Pf3D7_03_v3	+	103131	103141	103131	4.97186	3.34326	PF3D7_0301800	396.872	sharp
Pf3D7_03_v3	+	103618	103618	103618	5.09199	5.09199	PF3D7_0301800	396.872	sharp
Pf3D7_03_v3	+	103651	103655	103651	30.0664	25.1806	PF3D7_0301800	396.872	sharp
Pf3D7_03_v3	+	103722	103722	103722	5.09199	5.09199	PF3D7_0301800	396.872	sharp
Pf3D7_03_v3	+	103759	103792	103771	9.97778	5.09199	PF3D7_0301800	396.872	broad
Pf3D7_03_v3	+	103820	103820	103820	5.09199	5.09199	PF3D7_0301800	396.872	sharp
Pf3D7_03_v3	+	119115	119135	119135	4.97186	3.34326	PF3D7_0302200	98.7526	broad
Pf3D7_03_v3	+	135002	135022	135018	8.31512	3.34326	PF3D7_0302500	414.391	broad
Pf3D7_03_v3	+	189838	189848	189838	6.68652	3.34326	PF3D7_0303600	9.34499	sharp
Pf3D7_03_v3	+	193601	193614	193608	6.60045	3.34326	PF3D7_0303800	47.0249	sharp
Pf3D7_03_v3	+	217287	217287	217287	5.09199	5.09199	PF3D7_0304400	2306.93	sharp
Pf3D7_03_v3	+	217392	217400	217392	3.25719	1.6286	PF3D7_0304400	2306.93	sharp
Pf3D7_03_v3	+	217532	217544	217542	11.9085	8.65134	PF3D7_0304400	2306.93	sharp
Pf3D7_03_v3	+	217590	217652	217634	11.5723	3.34326	PF3D7_0304400	2306.93	broad
Pf3D7_03_v3	+	217701	217701	217701	5.09199	5.09199	PF3D7_0304400	2306.93	sharp
Pf3D7_03_v3	+	250595	250633	250595	9.94371	3.34326	PF3D7_0305200	256.835	broad
Pf3D7_03_v3	+	250860	250871	250860	3.25719	1.6286	PF3D7_0305200	256.835	sharp
Pf3D7_03_v3	+	292370	292372	292370	3.25719	1.6286	PF3D7_0306200	98.6189	sharp
Pf3D7_03_v3	+	292402	292402	292402	5.09199	5.09199	PF3D7_0306200	98.6189	sharp
Pf3D7_03_v3	+	302515	302516	302515	3.25719	1.6286	PF3D7_0306600	74.1585	sharp
Pf3D7_03_v3	+	303900	303900	303900	6.8632	6.8632	PF3D7_0306700	158.232	sharp
Pf3D7_03_v3	+	303931	303943	303943	4.97186	3.34326	PF3D7_0306700	158.232	sharp
Pf3D7_03_v3	+	303972	303976	303972	8.4918	6.8632	PF3D7_0306700	158.232	sharp
Pf3D7_03_v3	+	310038	310038	310038	6.8632	6.8632	PF3D7_0306900	1025.46	sharp
Pf3D7_03_v3	+	310400	310402	310400	31.6661	23.3169	PF3D7_0306900	1025.46	sharp
Pf3D7_03_v3	+	310430	310430	310430	36.1972	34.5686	PF3D7_0306900	1025.46	sharp
Pf3D7_03_v3	+	310459	310496	310459	44.7532	15.9207	PF3D7_0306900	1025.46	broad
Pf3D7_03_v3	+	325710	325739	325710	22.0594	10.4531	PF3D7_0307600	45.1456	broad
Pf3D7_03_v3	+	325911	325923	325911	6.68652	3.34326	PF3D7_0307600	45.1456	sharp
Pf3D7_03_v3	+	377923	377933	377923	8.43525	5.09199	PF3D7_0308800	66.8741	sharp
Pf3D7_03_v3	+	383896	383902	383896	4.97186	3.34326	PF3D7_0309000	122.489	sharp
Pf3D7_03_v3	+	383923	383925	383923	13.8948	12.2662	PF3D7_0309000	122.489	sharp
Pf3D7_03_v3	+	402476	402497	402484	13.3776	6.8632	PF3D7_0309500	471.602	broad
Pf3D7_03_v3	+	406816	406816	406816	8.65134	8.65134	PF3D7_0309600	1356.31	sharp
Pf3D7_03_v3	+	407074	407088	407074	31.7521	23.3169	PF3D7_0309600	1356.31	broad
Pf3D7_03_v3	+	407119	407126	407124	29.6876	21.4586	PF3D7_0309600	1356.31	sharp
Pf3D7_03_v3	+	407168	407169	407169	103.006	80.6759	PF3D7_0309600	1356.31	sharp
Pf3D7_03_v3	+	407213	407221	407221	8.4918	6.8632	PF3D7_0309600	1356.31	sharp
Pf3D7_03_v3	+	407265	407267	407265	3.25719	1.6286	PF3D7_0309600	1356.31	sharp
Pf3D7_03_v3	+	407306	407309	407308	4.88579	1.6286	PF3D7_0309600	1356.31	sharp
Pf3D7_03_v3	+	411645	411649	411645	4.97186	3.34326	PF3D7_0309800	120.535	sharp
Pf3D7_03_v3	+	426180	426180	426180	25.1806	25.1806	PF3D7_0310200	362.43	sharp
Pf3D7_03_v3	+	442368	442369	442368	3.25719	1.6286	PF3D7_0310300	219.928	sharp
Pf3D7_03_v3	+	442471	442474	442471	3.25719	1.6286	PF3D7_0310300	219.928	sharp
Pf3D7_03_v3	+	462763	462796	462785	15.0923	6.8632	PF3D7_0310700	208.159	broad
Pf3D7_03_v3	+	534068	534070	534068	46.479	32.6827	PF3D7_0312800	1208.36	sharp
Pf3D7_03_v3	+	534139	534140	534139	4.97186	3.34326	PF3D7_0312800	1208.36	sharp
Pf3D7_03_v3	+	539570	539601	539587	13.4412	5.09199	PF3D7_0313100	122.833	broad
Pf3D7_03_v3	+	559133	559143	559133	24.5779	19.6061	PF3D7_0313800	42.1154	sharp
Pf3D7_03_v3	+	583487	583499	583499	9.97778	5.09199	PF3D7_0314500	236.061	sharp
Pf3D7_03_v3	+	586290	586320	586290	10.0638	5.09199	PF3D7_0314600	115.589	broad
Pf3D7_03_v3	+	611271	611271	611271	6.8632	6.8632	PF3D7_0315000	17.1253	sharp
Pf3D7_03_v3	+	658148	658157	658157	15.3719	8.65134	PF3D7_0316300	134.756	sharp
Pf3D7_03_v3	+	677277	677284	677277	3.25719	1.6286	PF3D7_0316800	1430.33	sharp
Pf3D7_03_v3	+	677329	677334	677334	6.72058	5.09199	PF3D7_0316800	1430.33	sharp
Pf3D7_03_v3	+	724742	724742	724742	8.65134	8.65134	PF3D7_0317600	1256.87	sharp
Pf3D7_03_v3	+	727571	727575	727571	6.68652	3.34326	PF3D7_0317700	245.088	sharp
Pf3D7_03_v3	+	727715	727720	727715	3.25719	1.6286	PF3D7_0317700	245.088	sharp
Pf3D7_03_v3	+	747282	747290	747284	4.88579	1.6286	PF3D7_0318200	357.475	sharp
Pf3D7_03_v3	+	747496	747511	747496	3.25719	1.6286	PF3D7_0318200	357.475	broad
Pf3D7_03_v3	+	794512	794521	794521	6.60045	3.34326	PF3D7_0319000	63.2315	sharp
Pf3D7_03_v3	+	806777	806783	806783	4.97186	3.34326	PF3D7_0319300	85.1625	sharp
Pf3D7_03_v3	+	806856	806883	806867	8.31512	3.34326	PF3D7_0319300	85.1625	broad
Pf3D7_03_v3	+	815318	815342	815323	6.51439	1.6286	PF3D7_0319500	273.29	broad
Pf3D7_03_v3	+	815388	815399	815390	18.7717	8.65134	PF3D7_0319500	273.29	sharp
Pf3D7_03_v3	+	815488	815493	815488	11.9552	6.8632	PF3D7_0319500	273.29	sharp
Pf3D7_03_v3	+	817513	817522	817513	3.25719	1.6286	PF3D7_0319600	390.841	sharp
Pf3D7_03_v3	+	817545	817545	817545	5.09199	5.09199	PF3D7_0319600	390.841	sharp
Pf3D7_03_v3	+	817582	817597	817584	4.88579	1.6286	PF3D7_0319600	390.841	broad
Pf3D7_03_v3	+	817624	817641	817635	11.6924	5.09199	PF3D7_0319600	390.841	broad
Pf3D7_03_v3	+	820218	820219	820218	30.3926	27.0494	PF3D7_0319700	232.865	sharp
Pf3D7_03_v3	+	820317	820317	820317	10.4531	10.4531	PF3D7_0319700	232.865	sharp
Pf3D7_03_v3	+	844921	844921	844921	10.4531	10.4531	PF3D7_0320300	361.497	sharp
Pf3D7_03_v3	+	860251	860251	860251	5.09199	5.09199	PF3D7_0320500	166.766	sharp
Pf3D7_03_v3	+	860423	860433	860423	3.25719	1.6286	PF3D7_0320500	166.766	sharp
Pf3D7_03_v3	+	874795	874795	874795	26.8092	25.1806	PF3D7_0320900	1043.65	sharp
Pf3D7_03_v3	+	874855	874855	874855	10.4531	10.4531	PF3D7_0320900	1043.65	sharp
Pf3D7_03_v3	+	877402	877405	877402	3.25719	1.6286	PF3D7_0321000	208.888	sharp
Pf3D7_03_v3	+	900538	900564	900550	4.88579	1.6286	PF3D7_0321600	138.731	broad
Pf3D7_03_v3	+	942169	942197	942179	4.88579	1.6286	PF3D7_0322400	145.077	broad
Pf3D7_03_v3	+	986020	986025	986024	4.88579	1.6286	PF3D7_0323500	164.671	sharp
Pf3D7_03_v3	+	986105	986105	986105	6.8632	6.8632	PF3D7_0323500	164.671	sharp
Pf3D7_03_v3	+	986154	986170	986154	4.97186	3.34326	PF3D7_0323500	164.671	broad
Pf3D7_03_v3	+	997993	998004	997993	3.25719	1.6286	PF3D7_0323800	167.711	sharp
Pf3D7_03_v3	-	81372	81417	81372	11.6064	5.09199	PF3D7_0301200	92.761	broad
Pf3D7_03_v3	-	84270	84270	84270	5.09199	5.09199	PF3D7_0301300	57.3873	sharp
Pf3D7_03_v3	-	89810	89834	89822	9.77158	1.6286	PF3D7_0301500	58.8539	broad
Pf3D7_03_v3	-	93988	93993	93988	3.25719	1.6286	PF3D7_0301600	413.176	sharp
Pf3D7_03_v3	-	94022	94025	94025	11.8351	6.8632	PF3D7_0301600	413.176	sharp
Pf3D7_03_v3	-	94080	94083	94080	8.4918	6.8632	PF3D7_0301600	413.176	sharp
Pf3D7_03_v3	-	98583	98586	98583	3.25719	1.6286	PF3D7_0301700	334.43	sharp
Pf3D7_03_v3	-	110254	110285	110283	11.5723	3.34326	PF3D7_0302000	162.878	broad
Pf3D7_03_v3	-	130521	130592	130592	30.1684	10.4531	PF3D7_0302300	175.656	broad
Pf3D7_03_v3	-	141114	141118	141114	3.25719	1.6286	PF3D7_0302400	0.287101	sharp
Pf3D7_03_v3	-	157580	157585	157585	20.4952	12.2662	PF3D7_0302900	245.675	sharp
Pf3D7_03_v3	-	157634	157634	157634	5.09199	5.09199	PF3D7_0302900	245.675	sharp
Pf3D7_03_v3	-	158290	158290	158290	6.8632	6.8632	PF3D7_0302900	245.675	sharp
Pf3D7_03_v3	-	176181	176181	176181	21.4586	21.4586	PF3D7_0303300	247.096	sharp
Pf3D7_03_v3	-	176784	176785	176785	6.72058	5.09199	PF3D7_0303300	247.096	sharp
Pf3D7_03_v3	-	197584	197610	197604	17.0535	10.4531	PF3D7_0303900	21.8697	broad
Pf3D7_03_v3	-	211691	211699	211691	3.25719	1.6286	PF3D7_0304200	114.849	sharp
Pf3D7_03_v3	-	273947	273947	273947	6.8632	6.8632	PF3D7_0305500	214.101	sharp
Pf3D7_03_v3	-	280142	280146	280142	4.97186	3.34326	PF3D7_0305700	331.701	sharp
Pf3D7_03_v3	-	280256	280269	280259	6.51439	1.6286	PF3D7_0305700	331.701	sharp
Pf3D7_03_v3	-	280433	280433	280433	6.8632	6.8632	PF3D7_0305700	331.701	sharp
Pf3D7_03_v3	-	291295	291311	291295	3.25719	1.6286	PF3D7_0306100	129.024	broad
Pf3D7_03_v3	-	297340	297340	297340	5.09199	5.09199	PF3D7_0306300	399.782	sharp
Pf3D7_03_v3	-	297747	297747	297747	5.09199	5.09199	PF3D7_0306300	399.782	sharp
Pf3D7_03_v3	-	313529	313534	313529	3.25719	1.6286	PF3D7_0307100	833.986	sharp
Pf3D7_03_v3	-	313597	313626	313615	11.749	6.8632	PF3D7_0307100	833.986	broad
Pf3D7_03_v3	-	316874	316876	316874	3.25719	1.6286	PF3D7_0307200	2303.22	sharp
Pf3D7_03_v3	-	325401	325403	325401	3.25719	1.6286	PF3D7_0307500	39.633	sharp
Pf3D7_03_v3	-	364588	364595	364588	3.25719	1.6286	PF3D7_0308200	381.997	sharp
Pf3D7_03_v3	-	364639	364648	364645	16.927	6.8632	PF3D7_0308200	381.997	sharp
Pf3D7_03_v3	-	383569	383577	383569	3.25719	1.6286	PF3D7_0308900	193.45	sharp
Pf3D7_03_v3	-	383613	383633	383613	3.25719	1.6286	PF3D7_0308900	193.45	broad
Pf3D7_03_v3	-	402531	402545	402545	4.97186	3.34326	PF3D7_0309400	10.6933	broad
Pf3D7_03_v3	-	402659	402680	402659	8.22905	3.34326	PF3D7_0309400	10.6933	broad
Pf3D7_03_v3	-	411368	411370	411368	4.97186	3.34326	PF3D7_0309700	81.2077	sharp
Pf3D7_03_v3	-	459650	459657	459657	4.97186	3.34326	PF3D7_0310500	124.404	sharp
Pf3D7_03_v3	-	473541	473541	473541	6.8632	6.8632	PF3D7_0311100	129.659	sharp
Pf3D7_03_v3	-	473632	473633	473633	19.1294	12.2662	PF3D7_0311100	129.659	sharp
Pf3D7_03_v3	-	485828	485833	485828	3.25719	1.6286	PF3D7_0311300	127.063	sharp
Pf3D7_03_v3	-	527989	528031	528031	8.22905	3.34326	PF3D7_0312400	317.927	broad
Pf3D7_03_v3	-	571445	571447	571445	10.2799	8.65134	PF3D7_0314100	160.032	sharp
Pf3D7_03_v3	-	594044	594044	594044	5.09199	5.09199	PF3D7_0314700	161.119	sharp
Pf3D7_03_v3	-	594109	594110	594110	4.97186	3.34326	PF3D7_0314700	161.119	sharp
Pf3D7_03_v3	-	614056	614070	614056	3.25719	1.6286	PF3D7_0315100	162.244	broad
Pf3D7_03_v3	-	631795	631803	631795	3.25719	1.6286	PF3D7_0315400	43.8907	sharp
Pf3D7_03_v3	-	631855	631855	631855	5.09199	5.09199	PF3D7_0315400	43.8907	sharp
Pf3D7_03_v3	-	634118	634131	634118	4.97186	3.34326	PF3D7_0315500	148.082	sharp
Pf3D7_03_v3	-	643028	643040	643034	6.51439	1.6286	PF3D7_0315800	120.508	sharp
Pf3D7_03_v3	-	658831	658847	658831	4.97186	3.34326	PF3D7_0316200	44.7278	broad
Pf3D7_03_v3	-	671805	671808	671805	3.25719	1.6286	PF3D7_0316600	720.001	sharp
Pf3D7_03_v3	-	681707	681746	681744	8.22905	3.34326	PF3D7_0316900	208.6	broad
Pf3D7_03_v3	-	684068	684079	684068	3.25719	1.6286	PF3D7_0317000	332.622	sharp
Pf3D7_03_v3	-	684176	684193	684177	24.8933	5.09199	PF3D7_0317000	332.622	broad
Pf3D7_03_v3	-	696585	696592	696585	4.97186	3.34326	PF3D7_0317200	133.808	sharp
Pf3D7_03_v3	-	710296	710325	710299	9.94371	3.34326	PF3D7_0317300	444.266	broad
Pf3D7_03_v3	-	710416	710432	710416	6.60045	3.34326	PF3D7_0317300	444.266	broad
Pf3D7_03_v3	-	722357	722368	722357	3.25719	1.6286	PF3D7_0317500	85.7912	sharp
Pf3D7_03_v3	-	793917	793943	793917	8.22905	3.34326	PF3D7_0318900	254.713	broad
Pf3D7_03_v3	-	793970	793983	793970	3.25719	1.6286	PF3D7_0318900	254.713	sharp
Pf3D7_03_v3	-	794029	794033	794033	6.72058	5.09199	PF3D7_0318900	254.713	sharp
Pf3D7_03_v3	-	802842	802844	802842	4.97186	3.34326	PF3D7_0319100	117.279	sharp
Pf3D7_03_v3	-	802878	802898	802898	6.72058	5.09199	PF3D7_0319100	117.279	broad
Pf3D7_03_v3	-	806538	806538	806538	5.09199	5.09199	PF3D7_0319200	122.372	sharp
Pf3D7_03_v3	-	806629	806631	806631	8.4918	6.8632	PF3D7_0319200	122.372	sharp
Pf3D7_03_v3	-	835260	835262	835260	4.97186	3.34326	PF3D7_0319900	134.368	sharp
Pf3D7_03_v3	-	835283	835294	835283	3.25719	1.6286	PF3D7_0319900	134.368	sharp
Pf3D7_03_v3	-	864162	864162	864162	5.09199	5.09199	PF3D7_0320600	43.183	sharp
Pf3D7_03_v3	-	929330	929353	929333	9.94371	3.34326	PF3D7_0322000	1252.78	broad
Pf3D7_03_v3	-	929381	929387	929381	4.97186	3.34326	PF3D7_0322000	1252.78	sharp
Pf3D7_03_v3	-	929528	929602	929544	61.4139	19.6061	PF3D7_0322000	1252.78	broad
Pf3D7_03_v3	-	946898	946901	946898	3.25719	1.6286	PF3D7_0322500	36.7892	sharp
Pf3D7_03_v3	-	946994	946997	946997	13.6232	8.65134	PF3D7_0322500	36.7892	sharp
Pf3D7_03_v3	-	963096	963110	963096	10.1204	6.8632	PF3D7_0322700	158.536	broad
Pf3D7_03_v3	-	966706	966726	966706	3.25719	1.6286	PF3D7_0322900	1377.24	broad
Pf3D7_03_v3	-	984333	984343	984333	6.72058	5.09199	PF3D7_0323400	152.976	sharp
Pf3D7_03_v3	-	994245	994245	994245	19.6061	19.6061	PF3D7_0323700	177.164	sharp
Pf3D7_03_v3	-	1011588	1011594	1011588	3.25719	1.6286	PF3D7_0324200	7.87919	sharp
Pf3D7_04_v3	+	38535	38547	38535	3.25719	1.6286	PF3D7_0400200	127.568	sharp
Pf3D7_04_v3	+	95048	95054	95048	3.25719	1.6286	PF3D7_0401700	4.95417	sharp
Pf3D7_04_v3	+	137111	137115	137111	4.97186	3.34326	PF3D7_0402300	219.652	sharp
Pf3D7_04_v3	+	137199	137214	137214	15.5234	12.2662	PF3D7_0402300	219.652	broad
Pf3D7_04_v3	+	177683	177729	177729	11.4862	3.34326	PF3D7_0403200	371.507	broad
Pf3D7_04_v3	+	177793	177795	177793	3.25719	1.6286	PF3D7_0403200	371.507	sharp
Pf3D7_04_v3	+	277527	277535	277533	4.88579	1.6286	PF3D7_0405200	76.3912	sharp
Pf3D7_04_v3	+	290243	290246	290243	4.97186	3.34326	PF3D7_0405400	273.214	sharp
Pf3D7_04_v3	+	290869	290880	290869	10.1204	6.8632	PF3D7_0405400	273.214	sharp
Pf3D7_04_v3	+	302929	302930	302930	21.0171	17.7599	PF3D7_0405600	90.9935	sharp
Pf3D7_04_v3	+	328621	328624	328621	17.1431	8.65134	PF3D7_0406200	14919	sharp
Pf3D7_04_v3	+	328663	328686	328670	21.8989	6.8632	PF3D7_0406200	14919	broad
Pf3D7_04_v3	+	328743	328782	328782	326.777	217.84	PF3D7_0406200	14919	broad
Pf3D7_04_v3	+	328808	328854	328808	103.229	40.2482	PF3D7_0406200	14919	broad
Pf3D7_04_v3	+	362151	362156	362151	3.25719	1.6286	PF3D7_0407100	46.0994	sharp
Pf3D7_04_v3	+	365941	365957	365957	6.72058	5.09199	PF3D7_0407300	178.515	broad
Pf3D7_04_v3	+	368878	368891	368879	6.51439	1.6286	PF3D7_0407500	35.855	sharp
Pf3D7_04_v3	+	384233	384233	384233	68.7212	67.0926	PF3D7_0407800	128.999	sharp
Pf3D7_04_v3	+	396952	396968	396963	4.88579	1.6286	PF3D7_0408100	102.443	broad
Pf3D7_04_v3	+	424138	424150	424138	3.25719	1.6286	PF3D7_0408900	13.5506	sharp
Pf3D7_04_v3	+	445542	445560	445560	4.97186	3.34326	PF3D7_0409400	106.115	broad
Pf3D7_04_v3	+	458662	458672	458672	4.97186	3.34326	PF3D7_0409800	365.995	sharp
Pf3D7_04_v3	+	474200	474200	474200	12.2662	12.2662	PF3D7_0410400	105.064	sharp
Pf3D7_04_v3	+	496160	496160	496160	5.09199	5.09199	PF3D7_0411000	400.439	sharp
Pf3D7_04_v3	+	729588	729589	729589	26.4304	21.4586	PF3D7_0416800	504.322	sharp
Pf3D7_04_v3	+	755155	755156	755155	17.3463	14.0891	PF3D7_0417400	257.411	sharp
Pf3D7_04_v3	+	816478	816482	816478	4.97186	3.34326	PF3D7_0418200	325.027	sharp
Pf3D7_04_v3	+	816517	816523	816519	6.60045	3.34326	PF3D7_0418200	325.027	sharp
Pf3D7_04_v3	+	816870	816879	816870	3.25719	1.6286	PF3D7_0418200	325.027	sharp
Pf3D7_04_v3	+	840980	840981	840981	4.97186	3.34326	PF3D7_0418700	226.995	sharp
Pf3D7_04_v3	+	846875	846884	846876	4.88579	1.6286	PF3D7_0418900	41.9228	sharp
Pf3D7_04_v3	+	857609	857627	857609	3.25719	1.6286	PF3D7_0419400	14.0177	broad
Pf3D7_04_v3	+	869809	869827	869809	3.25719	1.6286	PF3D7_0419600	566.19	broad
Pf3D7_04_v3	+	869939	869955	869939	14.9496	5.09199	PF3D7_0419600	566.19	broad
Pf3D7_04_v3	+	869979	870036	870036	90.0757	47.866	PF3D7_0419600	566.19	broad
Pf3D7_04_v3	+	870083	870086	870083	3.25719	1.6286	PF3D7_0419600	566.19	sharp
Pf3D7_04_v3	+	870239	870257	870239	3.25719	1.6286	PF3D7_0419600	566.19	broad
Pf3D7_04_v3	+	876297	876320	876297	27.336	12.2662	PF3D7_0419900	392.938	broad
Pf3D7_04_v3	+	876359	876367	876361	6.60045	3.34326	PF3D7_0419900	392.938	sharp
Pf3D7_04_v3	+	876521	876558	876521	14.9496	5.09199	PF3D7_0419900	392.938	broad
Pf3D7_04_v3	+	876601	876601	876601	17.5493	15.9207	PF3D7_0419900	392.938	sharp
Pf3D7_04_v3	+	906323	906324	906324	13.8948	12.2662	PF3D7_0420100	184.064	sharp
Pf3D7_04_v3	+	906444	906465	906454	15.0923	6.8632	PF3D7_0420100	184.064	broad
Pf3D7_04_v3	+	997133	997146	997133	3.25719	1.6286	PF3D7_0421900	6.08576	sharp
Pf3D7_04_v3	+	998326	998334	998326	4.97186	3.34326	PF3D7_0422000	236.952	sharp
Pf3D7_04_v3	+	998370	998372	998372	6.72058	5.09199	PF3D7_0422000	236.952	sharp
Pf3D7_04_v3	+	998398	998476	998398	37.4839	14.0891	PF3D7_0422000	236.952	broad
Pf3D7_04_v3	+	1021907	1021909	1021907	3.25719	1.6286	PF3D7_0422300	689.339	sharp
Pf3D7_04_v3	+	1026125	1026125	1026125	6.8632	6.8632	PF3D7_0422400	2121.05	sharp
Pf3D7_04_v3	+	1026211	1026216	1026213	4.88579	1.6286	PF3D7_0422400	2121.05	sharp
Pf3D7_04_v3	+	1026247	1026250	1026247	3.25719	1.6286	PF3D7_0422400	2121.05	sharp
Pf3D7_04_v3	+	1026396	1026406	1026404	6.60045	3.34326	PF3D7_0422400	2121.05	sharp
Pf3D7_04_v3	+	1026444	1026444	1026444	24.9455	23.3169	PF3D7_0422400	2121.05	sharp
Pf3D7_04_v3	+	1026490	1026502	1026496	4.88579	1.6286	PF3D7_0422400	2121.05	sharp
Pf3D7_04_v3	+	1039553	1039555	1039553	3.25719	1.6286	PF3D7_0422700	184.595	sharp
Pf3D7_04_v3	+	1080183	1080184	1080184	32.0212	27.0494	PF3D7_0424000	16.2953	sharp
Pf3D7_04_v3	+	1099291	1099316	1099291	27.7036	17.7599	PF3D7_0424400	62.2773	broad
Pf3D7_04_v3	+	1108318	1108319	1108319	17.4324	14.0891	PF3D7_0424500	323.657	sharp
Pf3D7_04_v3	+	1117866	1117899	1117866	16.6984	5.09199	PF3D7_0424700	600.65	broad
Pf3D7_04_v3	+	1117939	1117961	1117951	30.8395	14.0891	PF3D7_0424700	600.65	broad
Pf3D7_04_v3	+	1117997	1117999	1117999	8.4918	6.8632	PF3D7_0424700	600.65	sharp
Pf3D7_04_v3	+	1118021	1118030	1118030	10.0638	5.09199	PF3D7_0424700	600.65	sharp
Pf3D7_04_v3	+	1127402	1127436	1127402	150.593	112.02	PF3D7_0424900	675.577	broad
Pf3D7_04_v3	+	1155788	1155790	1155788	3.25719	1.6286	PF3D7_0425800	16.3936	sharp
Pf3D7_04_v3	+	1155828	1155854	1155828	8.22905	3.34326	PF3D7_0425800	16.3936	broad
Pf3D7_04_v3	-	57448	57452	57450	4.88579	1.6286	PF3D7_0400400	10.9745	sharp
Pf3D7_04_v3	-	106077	106081	106077	3.25719	1.6286	PF3D7_0401800	317.797	sharp
Pf3D7_04_v3	-	106113	106122	106122	24.6231	17.7599	PF3D7_0401800	317.797	sharp
Pf3D7_04_v3	-	111824	111827	111824	3.25719	1.6286	PF3D7_0401900	32.3392	sharp
Pf3D7_04_v3	-	116219	116241	116223	9.97778	5.09199	PF3D7_0402000	371.066	broad
Pf3D7_04_v3	-	116463	116470	116465	4.88579	1.6286	PF3D7_0402000	371.066	sharp
Pf3D7_04_v3	-	116580	116598	116580	3.25719	1.6286	PF3D7_0402000	371.066	broad
Pf3D7_04_v3	-	116793	116795	116795	6.60045	3.34326	PF3D7_0402000	371.066	sharp
Pf3D7_04_v3	-	125528	125541	125541	4.97186	3.34326	PF3D7_0402100	518.096	sharp
Pf3D7_04_v3	-	125587	125589	125587	3.25719	1.6286	PF3D7_0402100	518.096	sharp
Pf3D7_04_v3	-	125633	125635	125635	4.97186	3.34326	PF3D7_0402100	518.096	sharp
Pf3D7_04_v3	-	125785	125793	125793	4.97186	3.34326	PF3D7_0402100	518.096	sharp
Pf3D7_04_v3	-	125823	125834	125825	16.6302	3.34326	PF3D7_0402100	518.096	sharp
Pf3D7_04_v3	-	135414	135420	135414	3.25719	1.6286	PF3D7_0402200	236.205	sharp
Pf3D7_04_v3	-	148841	148867	148855	25.1561	6.8632	PF3D7_0402400	646.726	broad
Pf3D7_04_v3	-	148896	148907	148907	29.1466	12.2662	PF3D7_0402400	646.726	sharp
Pf3D7_04_v3	-	149209	149213	149209	3.25719	1.6286	PF3D7_0402400	646.726	sharp
Pf3D7_04_v3	-	173370	173373	173370	3.25719	1.6286	PF3D7_0402900	14.8935	sharp
Pf3D7_04_v3	-	173410	173414	173410	3.25719	1.6286	PF3D7_0402900	14.8935	sharp
Pf3D7_04_v3	-	181792	181796	181792	3.25719	1.6286	PF3D7_0403300	84.254	sharp
Pf3D7_04_v3	-	209912	209924	209912	6.72058	5.09199	PF3D7_0403700	260.711	sharp
Pf3D7_04_v3	-	214814	214814	214814	5.09199	5.09199	PF3D7_0403800	160.753	sharp
Pf3D7_04_v3	-	216240	216241	216241	4.97186	3.34326	PF3D7_0403800	160.753	sharp
Pf3D7_04_v3	-	216282	216290	216282	3.25719	1.6286	PF3D7_0403800	160.753	sharp
Pf3D7_04_v3	-	216369	216400	216388	6.60045	3.34326	PF3D7_0403800	160.753	broad
Pf3D7_04_v3	-	216448	216479	216463	8.22905	3.34326	PF3D7_0403800	160.753	broad
Pf3D7_04_v3	-	237564	237564	237564	5.09199	5.09199	PF3D7_0404300	429.077	sharp
Pf3D7_04_v3	-	237692	237695	237695	46.9688	40.2482	PF3D7_0404300	429.077	sharp
Pf3D7_04_v3	-	271363	271374	271363	3.25719	1.6286	PF3D7_0405000	135.091	sharp
Pf3D7_04_v3	-	325332	325333	325333	4.97186	3.34326	PF3D7_0406100	481.34	sharp
Pf3D7_04_v3	-	365585	365587	365585	3.25719	1.6286	PF3D7_0407200	95.857	sharp
Pf3D7_04_v3	-	365756	365760	365760	6.72058	5.09199	PF3D7_0407200	95.857	sharp
Pf3D7_04_v3	-	396634	396652	396634	3.25719	1.6286	PF3D7_0408000	103.054	broad
Pf3D7_04_v3	-	405737	405742	405737	3.25719	1.6286	PF3D7_0408300	148.59	sharp
Pf3D7_04_v3	-	411073	411079	411073	12.0817	10.4531	PF3D7_0408500	47.0823	sharp
Pf3D7_04_v3	-	438237	438242	438242	4.97186	3.34326	PF3D7_0409100	239.318	sharp
Pf3D7_04_v3	-	444776	444776	444776	123.168	119.91	PF3D7_0409300	87.5982	sharp
Pf3D7_04_v3	-	444829	444833	444833	4.97186	3.34326	PF3D7_0409300	87.5982	sharp
Pf3D7_04_v3	-	458978	458986	458978	3.25719	1.6286	PF3D7_0409600	63.8742	sharp
Pf3D7_04_v3	-	464162	464172	464172	6.72058	5.09199	PF3D7_0409900	6.90349	sharp
Pf3D7_04_v3	-	526081	526082	526081	10.184	5.09199	PF3D7_0411800	34.8115	sharp
Pf3D7_04_v3	-	526200	526200	526200	6.8632	6.8632	PF3D7_0411800	34.8115	sharp
Pf3D7_04_v3	-	554714	554718	554716	4.88579	1.6286	PF3D7_0412400	56.9186	sharp
Pf3D7_04_v3	-	570121	570141	570121	3.25719	1.6286	PF3D7_0412700	364.77	broad
Pf3D7_04_v3	-	570231	570236	570231	3.25719	1.6286	PF3D7_0412700	364.77	sharp
Pf3D7_04_v3	-	570277	570282	570280	6.60045	3.34326	PF3D7_0412700	364.77	sharp
Pf3D7_04_v3	-	570350	570369	570360	25.4027	10.4531	PF3D7_0412700	364.77	broad
Pf3D7_04_v3	-	585557	585557	585557	5.09199	5.09199	PF3D7_0412900	21.0425	sharp
Pf3D7_04_v3	-	585686	585690	585690	20.3438	8.65134	PF3D7_0412900	21.0425	sharp
Pf3D7_04_v3	-	585747	585754	585749	4.88579	1.6286	PF3D7_0412900	21.0425	sharp
Pf3D7_04_v3	-	626314	626314	626314	5.09199	5.09199	PF3D7_0413900	112.124	sharp
Pf3D7_04_v3	-	626408	626408	626408	5.09199	5.09199	PF3D7_0413900	112.124	sharp
Pf3D7_04_v3	-	626608	626620	626608	6.72058	5.09199	PF3D7_0413900	112.124	sharp
Pf3D7_04_v3	-	650876	650900	650900	25.7783	15.9207	PF3D7_0414300	75.7357	broad
Pf3D7_04_v3	-	650946	650946	650946	8.65134	8.65134	PF3D7_0414300	75.7357	sharp
Pf3D7_04_v3	-	651076	651078	651076	3.25719	1.6286	PF3D7_0414300	75.7357	sharp
Pf3D7_04_v3	-	657701	657714	657703	27.527	15.9207	PF3D7_0414500	55.7016	sharp
Pf3D7_04_v3	-	664920	664936	664920	3.25719	1.6286	PF3D7_0414800	44.1677	broad
Pf3D7_04_v3	-	687388	687388	687388	6.8632	6.8632	PF3D7_0415400	256.235	sharp
Pf3D7_04_v3	-	687453	687469	687469	6.60045	3.34326	PF3D7_0415400	256.235	broad
Pf3D7_04_v3	-	687496	687503	687503	6.72058	5.09199	PF3D7_0415400	256.235	sharp
Pf3D7_04_v3	-	698972	698972	698972	5.09199	5.09199	PF3D7_0415900	1832.27	sharp
Pf3D7_04_v3	-	699025	699036	699036	6.72058	5.09199	PF3D7_0415900	1832.27	sharp
Pf3D7_04_v3	-	699190	699200	699200	4.97186	3.34326	PF3D7_0415900	1832.27	sharp
Pf3D7_04_v3	-	699675	699678	699675	3.25719	1.6286	PF3D7_0415900	1832.27	sharp
Pf3D7_04_v3	-	724383	724385	724383	3.25719	1.6286	PF3D7_0416500	165.546	sharp
Pf3D7_04_v3	-	740719	740722	740722	12.0817	10.4531	PF3D7_0416900	70.2065	sharp
Pf3D7_04_v3	-	826660	826672	826660	3.25719	1.6286	PF3D7_0418300	839.447	sharp
Pf3D7_04_v3	-	875847	875874	875874	6.60045	3.34326	PF3D7_0419800	421.062	broad
Pf3D7_04_v3	-	905976	905977	905977	33.5298	25.1806	PF3D7_0420000	249.936	sharp
Pf3D7_04_v3	-	906050	906051	906051	75.4397	65.1598	PF3D7_0420000	249.936	sharp
Pf3D7_04_v3	-	1025591	1025611	1025591	3.25719	1.6286	PF3D7_0422200	154.235	broad
Pf3D7_04_v3	-	1050050	1050073	1050067	4.88579	1.6286	PF3D7_0423100	165.399	broad
Pf3D7_04_v3	-	1067015	1067028	1067028	26.0411	15.9207	PF3D7_0423600	245.832	sharp
Pf3D7_04_v3	-	1070484	1070484	1070484	5.09199	5.09199	PF3D7_0423600	245.832	sharp
Pf3D7_04_v3	-	1070630	1070630	1070630	6.8632	6.8632	PF3D7_0423600	245.832	sharp
Pf3D7_04_v3	-	1071000	1071018	1071018	4.97186	3.34326	PF3D7_0423600	245.832	broad
Pf3D7_04_v3	-	1071921	1071932	1071932	120.932	67.0926	PF3D7_0423700	3623.24	sharp
Pf3D7_04_v3	-	1071990	1072022	1072022	61.4997	28.9228	PF3D7_0423700	3623.24	broad
Pf3D7_04_v3	-	1084530	1084530	1084530	12.2662	12.2662	PF3D7_0424100	105.705	sharp
Pf3D7_04_v3	-	1114724	1114748	1114724	31.4354	14.0891	PF3D7_0424600	1243.33	broad
Pf3D7_04_v3	-	1114838	1114850	1114850	4.97186	3.34326	PF3D7_0424600	1243.33	sharp
Pf3D7_04_v3	-	1115123	1115126	1115123	3.25719	1.6286	PF3D7_0424600	1243.33	sharp
Pf3D7_04_v3	-	1115180	1115191	1115184	11.9085	8.65134	PF3D7_0424600	1243.33	sharp
Pf3D7_04_v3	-	1115235	1115245	1115245	16.7209	6.8632	PF3D7_0424600	1243.33	sharp
Pf3D7_04_v3	-	1115296	1115309	1115300	4.88579	1.6286	PF3D7_0424600	1243.33	sharp
Pf3D7_04_v3	-	1116097	1116103	1116097	3.25719	1.6286	PF3D7_0424600	1243.33	sharp
Pf3D7_04_v3	-	1116717	1116720	1116717	3.25719	1.6286	PF3D7_0424600	1243.33	sharp
Pf3D7_04_v3	-	1116769	1116785	1116769	3.25719	1.6286	PF3D7_0424600	1243.33	broad
Pf3D7_04_v3	-	1135363	1135363	1135363	5.09199	5.09199	PF3D7_0425100	97.7469	sharp
Pf3D7_04_v3	-	1135385	1135388	1135388	4.97186	3.34326	PF3D7_0425100	97.7469	sharp
Pf3D7_05_v3	+	54914	54931	54914	3.25719	1.6286	PF3D7_0501000	649.838	broad
Pf3D7_05_v3	+	55078	55079	55078	3.25719	1.6286	PF3D7_0501000	649.838	sharp
Pf3D7_05_v3	+	55221	55252	55231	6.51439	1.6286	PF3D7_0501000	649.838	broad
Pf3D7_05_v3	+	55325	55325	55325	14.0891	14.0891	PF3D7_0501000	649.838	sharp
Pf3D7_05_v3	+	55490	55492	55490	3.25719	1.6286	PF3D7_0501000	649.838	sharp
Pf3D7_05_v3	+	60910	60911	60911	4.97186	3.34326	PF3D7_0501200	331.492	sharp
Pf3D7_05_v3	+	67180	67189	67189	4.97186	3.34326	PF3D7_0501300	4407.86	sharp
Pf3D7_05_v3	+	67247	67253	67247	4.97186	3.34326	PF3D7_0501300	4407.86	sharp
Pf3D7_05_v3	+	67275	67286	67275	3.25719	1.6286	PF3D7_0501300	4407.86	sharp
Pf3D7_05_v3	+	67910	67916	67910	20.447	6.8632	PF3D7_0501300	4407.86	sharp
Pf3D7_05_v3	+	67970	67972	67972	134.883	100.223	PF3D7_0501300	4407.86	sharp
Pf3D7_05_v3	+	68059	68087	68071	11.6064	5.09199	PF3D7_0501300	4407.86	broad
Pf3D7_05_v3	+	68144	68179	68179	22.2321	14.0891	PF3D7_0501300	4407.86	broad
Pf3D7_05_v3	+	68206	68206	68206	5.09199	5.09199	PF3D7_0501300	4407.86	sharp
Pf3D7_05_v3	+	68267	68282	68278	4.88579	1.6286	PF3D7_0501300	4407.86	broad
Pf3D7_05_v3	+	73427	73433	73427	29.2667	12.2662	PF3D7_0501400	1514.95	sharp
Pf3D7_05_v3	+	73629	73632	73632	4.97186	3.34326	PF3D7_0501400	1514.95	sharp
Pf3D7_05_v3	+	97215	97219	97215	3.25719	1.6286	PF3D7_0502000	94.8986	sharp
Pf3D7_05_v3	+	112804	112808	112804	3.25719	1.6286	PF3D7_0502500	3.38267	sharp
Pf3D7_05_v3	+	139402	139404	139404	15.4249	10.4531	PF3D7_0503400	823.49	sharp
Pf3D7_05_v3	+	139761	139768	139768	15.5145	8.65134	PF3D7_0503400	823.49	sharp
Pf3D7_05_v3	+	139841	139841	139841	8.65134	8.65134	PF3D7_0503400	823.49	sharp
Pf3D7_05_v3	+	140434	140461	140439	92.1185	30.8007	PF3D7_0503400	823.49	broad
Pf3D7_05_v3	+	174889	174889	174889	5.09199	5.09199	PF3D7_0504500	28.9796	sharp
Pf3D7_05_v3	+	403089	403105	403089	3.25719	1.6286	PF3D7_0509600	65.8092	broad
Pf3D7_05_v3	+	403177	403187	403187	6.60045	3.34326	PF3D7_0509600	65.8092	sharp
Pf3D7_05_v3	+	403337	403340	403340	6.72058	5.09199	PF3D7_0509600	65.8092	sharp
Pf3D7_05_v3	+	443889	443892	443892	17.0005	8.65134	PF3D7_0510400	28.718	sharp
Pf3D7_05_v3	+	443966	443966	443966	5.09199	5.09199	PF3D7_0510400	28.718	sharp
Pf3D7_05_v3	+	479684	479691	479684	3.25719	1.6286	PF3D7_0511400	4.23911	sharp
Pf3D7_05_v3	+	544038	544077	544053	6.51439	1.6286	PF3D7_0512600	285.735	broad
Pf3D7_05_v3	+	544385	544394	544394	12.0817	10.4531	PF3D7_0512600	285.735	sharp
Pf3D7_05_v3	+	559149	559168	559150	6.60045	3.34326	PF3D7_0513200	206.627	broad
Pf3D7_05_v3	+	581062	581062	581062	30.5514	28.9228	PF3D7_0513700	55.741	sharp
Pf3D7_05_v3	+	596724	596738	596735	4.88579	1.6286	PF3D7_0514200	50.6527	broad
Pf3D7_05_v3	+	618343	618363	618363	6.60045	3.34326	PF3D7_0514900	98.2127	broad
Pf3D7_05_v3	+	645814	645818	645814	3.25719	1.6286	PF3D7_0515600	32.4937	sharp
Pf3D7_05_v3	+	799509	799517	799509	3.25719	1.6286	PF3D7_0519600	118.761	sharp
Pf3D7_05_v3	+	812107	812133	812109	13.235	5.09199	PF3D7_0519600	118.761	broad
Pf3D7_05_v3	+	812159	812159	812159	5.09199	5.09199	PF3D7_0519600	118.761	sharp
Pf3D7_05_v3	+	816193	816226	816226	8.22905	3.34326	PF3D7_0519700	962.358	broad
Pf3D7_05_v3	+	816255	816273	816272	4.88579	1.6286	PF3D7_0519700	962.358	broad
Pf3D7_05_v3	+	816313	816352	816352	18.2929	5.09199	PF3D7_0519700	962.358	broad
Pf3D7_05_v3	+	828473	828479	828473	3.25719	1.6286	PF3D7_0520000	2325.39	sharp
Pf3D7_05_v3	+	828529	828552	828552	31.1784	19.6061	PF3D7_0520000	2325.39	broad
Pf3D7_05_v3	+	828630	828665	828646	10.1204	6.8632	PF3D7_0520000	2325.39	broad
Pf3D7_05_v3	+	828768	828780	828777	489.899	272.56	PF3D7_0520000	2325.39	sharp
Pf3D7_05_v3	+	830959	830986	830959	6.60045	3.34326	PF3D7_0520100	81.42	broad
Pf3D7_05_v3	+	856469	856506	856496	32.1233	10.4531	PF3D7_0520900	354.375	broad
Pf3D7_05_v3	+	895410	895414	895410	3.25719	1.6286	PF3D7_0522000	454.668	sharp
Pf3D7_05_v3	+	895888	895902	895891	6.51439	1.6286	PF3D7_0522000	454.668	broad
Pf3D7_05_v3	+	901096	901116	901098	4.88579	1.6286	PF3D7_0522200	200.103	broad
Pf3D7_05_v3	+	901246	901247	901246	3.25719	1.6286	PF3D7_0522200	200.103	sharp
Pf3D7_05_v3	+	906663	906666	906663	4.97186	3.34326	PF3D7_0522400	76.4221	sharp
Pf3D7_05_v3	+	937075	937075	937075	5.09199	5.09199	PF3D7_0522500	24.3423	sharp
Pf3D7_05_v3	+	955548	955553	955548	3.25719	1.6286	PF3D7_0523000	747.809	sharp
Pf3D7_05_v3	+	955977	956007	955977	13.321	5.09199	PF3D7_0523000	747.809	broad
Pf3D7_05_v3	+	956030	956039	956030	3.25719	1.6286	PF3D7_0523000	747.809	sharp
Pf3D7_05_v3	+	956062	956077	956062	3.25719	1.6286	PF3D7_0523000	747.809	broad
Pf3D7_05_v3	+	956925	956926	956925	3.25719	1.6286	PF3D7_0523000	747.809	sharp
Pf3D7_05_v3	+	965790	965799	965790	3.25719	1.6286	PF3D7_0523200	50.1578	sharp
Pf3D7_05_v3	+	996612	996624	996612	3.25719	1.6286	PF3D7_0524000	1314.67	sharp
Pf3D7_05_v3	+	997004	997008	997004	8.4918	6.8632	PF3D7_0524000	1314.67	sharp
Pf3D7_05_v3	+	997569	997573	997569	4.97186	3.34326	PF3D7_0524000	1314.67	sharp
Pf3D7_05_v3	+	1003864	1003864	1003864	5.09199	5.09199	PF3D7_0524100	161.83	sharp
Pf3D7_05_v3	+	1015641	1015643	1015641	13.7264	6.8632	PF3D7_0524500	153.687	sharp
Pf3D7_05_v3	+	1015701	1015705	1015701	4.97186	3.34326	PF3D7_0524500	153.687	sharp
Pf3D7_05_v3	+	1015727	1015730	1015730	4.97186	3.34326	PF3D7_0524500	153.687	sharp
Pf3D7_05_v3	+	1031699	1031712	1031699	3.25719	1.6286	PF3D7_0525000	84.8182	sharp
Pf3D7_05_v3	+	1031762	1031762	1031762	15.9207	15.9207	PF3D7_0525000	84.8182	sharp
Pf3D7_05_v3	+	1041115	1041115	1041115	6.8632	6.8632	PF3D7_0525100	521.508	sharp
Pf3D7_05_v3	+	1041240	1041260	1041260	4.97186	3.34326	PF3D7_0525100	521.508	broad
Pf3D7_05_v3	+	1073480	1073486	1073480	3.25719	1.6286	PF3D7_0525900	13.1179	sharp
Pf3D7_05_v3	+	1090474	1090477	1090474	39.2831	32.6827	PF3D7_0526500	170.421	sharp
Pf3D7_05_v3	+	1123025	1123038	1123025	3.25719	1.6286	PF3D7_0526900	477.568	sharp
Pf3D7_05_v3	+	1138711	1138714	1138711	6.68652	3.34326	PF3D7_0527400	280.523	sharp
Pf3D7_05_v3	+	1138750	1138773	1138763	4.88579	1.6286	PF3D7_0527400	280.523	broad
Pf3D7_05_v3	+	1143175	1143180	1143175	48.4634	34.5686	PF3D7_0527500	613.96	sharp
Pf3D7_05_v3	+	1143222	1143232	1143232	8.34918	5.09199	PF3D7_0527500	613.96	sharp
Pf3D7_05_v3	+	1143318	1143337	1143337	41.9096	17.7599	PF3D7_0527500	613.96	broad
Pf3D7_05_v3	+	1174653	1174665	1174653	4.97186	3.34326	PF3D7_0528500	37.7265	sharp
Pf3D7_05_v3	+	1195842	1195844	1195842	3.25719	1.6286	PF3D7_0529300	8.08943	sharp
Pf3D7_05_v3	+	1225858	1225878	1225858	10.2799	8.65134	PF3D7_0530100	124.7	broad
Pf3D7_05_v3	+	1266821	1266821	1266821	5.09199	5.09199	PF3D7_0531000	62.5892	sharp
Pf3D7_05_v3	+	1288556	1288559	1288556	149.617	88.4763	PF3D7_0531500	10.1284	sharp
Pf3D7_05_v3	+	1300565	1300567	1300565	10.2799	8.65134	PF3D7_0532100	3909.41	sharp
Pf3D7_05_v3	+	1300679	1300770	1300701	95.9015	25.1806	PF3D7_0532100	3909.41	broad
Pf3D7_05_v3	+	1300875	1300896	1300881	318.682	131.781	PF3D7_0532100	3909.41	broad
Pf3D7_05_v3	+	1300933	1300938	1300938	54.3311	44.0512	PF3D7_0532100	3909.41	sharp
Pf3D7_05_v3	+	1301018	1301044	1301042	80.8881	28.9228	PF3D7_0532100	3909.41	broad
Pf3D7_05_v3	+	1301097	1301106	1301097	3.25719	1.6286	PF3D7_0532100	3909.41	sharp
Pf3D7_05_v3	+	1307089	1307090	1307090	12.0817	10.4531	PF3D7_0532300	1402.91	sharp
Pf3D7_05_v3	+	1307360	1307375	1307360	3.25719	1.6286	PF3D7_0532300	1402.91	broad
Pf3D7_05_v3	+	1307471	1307510	1307471	35.9848	10.4531	PF3D7_0532300	1402.91	broad
Pf3D7_05_v3	+	1307562	1307615	1307590	167.349	72.9028	PF3D7_0532300	1402.91	broad
Pf3D7_05_v3	+	1307646	1307663	1307663	18.5556	6.8632	PF3D7_0532300	1402.91	broad
Pf3D7_05_v3	+	1307703	1307731	1307713	11.6924	5.09199	PF3D7_0532300	1402.91	broad
Pf3D7_05_v3	+	1312107	1312109	1312107	27.973	21.4586	PF3D7_0532400	429.807	sharp
Pf3D7_05_v3	-	47981	47981	47981	5.09199	5.09199	PF3D7_0500800	592.5	sharp
Pf3D7_05_v3	-	60399	60401	60401	13.8948	12.2662	PF3D7_0501100	388.189	sharp
Pf3D7_05_v3	-	60449	60451	60449	4.97186	3.34326	PF3D7_0501100	388.189	sharp
Pf3D7_05_v3	-	60511	60549	60549	80.4163	51.692	PF3D7_0501100	388.189	broad
Pf3D7_05_v3	-	73113	73133	73113	3.25719	1.6286	PF3D7_0501100	388.189	broad
Pf3D7_05_v3	-	82610	82628	82621	9.94371	3.34326	PF3D7_0501500	76.9421	broad
Pf3D7_05_v3	-	96785	96797	96786	4.88579	1.6286	PF3D7_0501900	36.895	sharp
Pf3D7_05_v3	-	111944	111953	111944	3.25719	1.6286	PF3D7_0502400	451.451	sharp
Pf3D7_05_v3	-	112040	112043	112040	6.60045	3.34326	PF3D7_0502400	451.451	sharp
Pf3D7_05_v3	-	112083	112087	112083	3.25719	1.6286	PF3D7_0502400	451.451	sharp
Pf3D7_05_v3	-	112145	112146	112146	8.43525	5.09199	PF3D7_0502400	451.451	sharp
Pf3D7_05_v3	-	112213	112228	112213	74.8103	47.866	PF3D7_0502400	451.451	broad
Pf3D7_05_v3	-	112309	112332	112312	4.88579	1.6286	PF3D7_0502400	451.451	broad
Pf3D7_05_v3	-	112388	112412	112410	13.321	5.09199	PF3D7_0502400	451.451	broad
Pf3D7_05_v3	-	137107	137130	137130	10.0638	5.09199	PF3D7_0503300	461.979	broad
Pf3D7_05_v3	-	150569	150582	150569	3.25719	1.6286	PF3D7_0503600	124.391	sharp
Pf3D7_05_v3	-	152682	152719	152682	132.848	51.692	PF3D7_0503800	679.103	broad
Pf3D7_05_v3	-	152759	152766	152762	4.88579	1.6286	PF3D7_0503800	679.103	sharp
Pf3D7_05_v3	-	152812	152814	152812	3.25719	1.6286	PF3D7_0503800	679.103	sharp
Pf3D7_05_v3	-	152948	152957	152953	17.1396	10.4531	PF3D7_0503800	679.103	sharp
Pf3D7_05_v3	-	252793	252796	252796	4.97186	3.34326	PF3D7_0505800	512.066	sharp
Pf3D7_05_v3	-	253291	253317	253291	15.0923	6.8632	PF3D7_0505800	512.066	broad
Pf3D7_05_v3	-	259128	259175	259175	15.0923	6.8632	PF3D7_0506100	234.894	broad
Pf3D7_05_v3	-	259232	259246	259246	11.8351	6.8632	PF3D7_0506100	234.894	broad
Pf3D7_05_v3	-	293696	293703	293701	4.88579	1.6286	PF3D7_0507000	19.3788	sharp
Pf3D7_05_v3	-	296664	296706	296695	15.0357	5.09199	PF3D7_0507100	2099.25	broad
Pf3D7_05_v3	-	296752	296752	296752	6.8632	6.8632	PF3D7_0507100	2099.25	sharp
Pf3D7_05_v3	-	318751	318761	318751	13.6232	8.65134	PF3D7_0507700	151.504	sharp
Pf3D7_05_v3	-	330431	330452	330432	4.88579	1.6286	PF3D7_0508000	55.0176	broad
Pf3D7_05_v3	-	399708	399743	399719	23.7524	12.2662	PF3D7_0509400	350.624	broad
Pf3D7_05_v3	-	434019	434019	434019	30.8007	30.8007	PF3D7_0510100	139.715	sharp
Pf3D7_05_v3	-	465462	465462	465462	5.09199	5.09199	PF3D7_0510500	142.241	sharp
Pf3D7_05_v3	-	479279	479281	479279	22.8519	17.7599	PF3D7_0511300	39.7412	sharp
Pf3D7_05_v3	-	484345	484345	484345	5.09199	5.09199	PF3D7_0511300	39.7412	sharp
Pf3D7_05_v3	-	534750	534750	534750	47.3084	44.0512	PF3D7_0512300	107.224	sharp
Pf3D7_05_v3	-	547741	547744	547742	10.1204	6.8632	PF3D7_0512700	118.412	sharp
Pf3D7_05_v3	-	547773	547791	547773	26.4304	21.4586	PF3D7_0512700	118.412	broad
Pf3D7_05_v3	-	570170	570176	570176	13.7103	10.4531	PF3D7_0513300	607.569	sharp
Pf3D7_05_v3	-	570236	570271	570248	13.1148	3.34326	PF3D7_0513300	607.569	broad
Pf3D7_05_v3	-	570317	570319	570319	4.97186	3.34326	PF3D7_0513300	607.569	sharp
Pf3D7_05_v3	-	570401	570404	570401	6.72058	5.09199	PF3D7_0513300	607.569	sharp
Pf3D7_05_v3	-	570484	570488	570484	3.25719	1.6286	PF3D7_0513300	607.569	sharp
Pf3D7_05_v3	-	580344	580352	580349	10.0638	5.09199	PF3D7_0513600	369.371	sharp
Pf3D7_05_v3	-	580457	580467	580460	4.88579	1.6286	PF3D7_0513600	369.371	sharp
Pf3D7_05_v3	-	608935	608935	608935	5.09199	5.09199	PF3D7_0514600	61.8983	sharp
Pf3D7_05_v3	-	656134	656135	656135	12.0817	10.4531	PF3D7_0515700	383.08	sharp
Pf3D7_05_v3	-	657520	657524	657520	3.25719	1.6286	PF3D7_0515700	383.08	sharp
Pf3D7_05_v3	-	659270	659280	659270	3.25719	1.6286	PF3D7_0515800	67.2655	sharp
Pf3D7_05_v3	-	676967	676983	676981	13.7103	10.4531	PF3D7_0516200	1301.88	broad
Pf3D7_05_v3	-	677358	677358	677358	5.09199	5.09199	PF3D7_0516200	1301.88	sharp
Pf3D7_05_v3	-	677404	677415	677404	3.25719	1.6286	PF3D7_0516200	1301.88	sharp
Pf3D7_05_v3	-	677846	677846	677846	14.0891	14.0891	PF3D7_0516200	1301.88	sharp
Pf3D7_05_v3	-	678201	678202	678202	12.0817	10.4531	PF3D7_0516200	1301.88	sharp
Pf3D7_05_v3	-	710770	710777	710770	3.25719	1.6286	PF3D7_0516800	124.999	sharp
Pf3D7_05_v3	-	713956	713968	713958	61.7184	28.9228	PF3D7_0516900	1123.08	sharp
Pf3D7_05_v3	-	714018	714029	714018	3.25719	1.6286	PF3D7_0516900	1123.08	sharp
Pf3D7_05_v3	-	714071	714071	714071	10.4531	10.4531	PF3D7_0516900	1123.08	sharp
Pf3D7_05_v3	-	716844	716855	716855	125.857	88.4763	PF3D7_0517000	1833.89	sharp
Pf3D7_05_v3	-	716913	716917	716913	11.8351	6.8632	PF3D7_0517000	1833.89	sharp
Pf3D7_05_v3	-	726238	726238	726238	5.09199	5.09199	PF3D7_0517300	1040.23	sharp
Pf3D7_05_v3	-	726858	726858	726858	6.8632	6.8632	PF3D7_0517300	1040.23	sharp
Pf3D7_05_v3	-	726936	726936	726936	21.2347	19.6061	PF3D7_0517300	1040.23	sharp
Pf3D7_05_v3	-	727099	727110	727110	8.4918	6.8632	PF3D7_0517300	1040.23	sharp
Pf3D7_05_v3	-	727153	727169	727169	15.3389	10.4531	PF3D7_0517300	1040.23	broad
Pf3D7_05_v3	-	727306	727351	727319	14.9156	3.34326	PF3D7_0517300	1040.23	broad
Pf3D7_05_v3	-	727387	727391	727387	3.25719	1.6286	PF3D7_0517300	1040.23	sharp
Pf3D7_05_v3	-	727499	727512	727499	3.25719	1.6286	PF3D7_0517300	1040.23	sharp
Pf3D7_05_v3	-	727614	727616	727614	3.25719	1.6286	PF3D7_0517300	1040.23	sharp
Pf3D7_05_v3	-	727759	727759	727759	5.09199	5.09199	PF3D7_0517300	1040.23	sharp
Pf3D7_05_v3	-	761211	761225	761211	6.60045	3.34326	PF3D7_0518300	240.533	broad
Pf3D7_05_v3	-	761503	761506	761503	3.25719	1.6286	PF3D7_0518300	240.533	sharp
Pf3D7_05_v3	-	767049	767049	767049	5.09199	5.09199	PF3D7_0518500	146.992	sharp
Pf3D7_05_v3	-	798946	798979	798946	6.60045	3.34326	PF3D7_0519400	2387.44	broad
Pf3D7_05_v3	-	799003	799003	799003	253.664	238.054	PF3D7_0519400	2387.44	sharp
Pf3D7_05_v3	-	799083	799096	799096	20.4092	12.2662	PF3D7_0519400	2387.44	sharp
Pf3D7_05_v3	-	799121	799149	799149	50.8395	10.4531	PF3D7_0519400	2387.44	broad
Pf3D7_05_v3	-	799182	799184	799182	3.25719	1.6286	PF3D7_0519400	2387.44	sharp
Pf3D7_05_v3	-	799210	799228	799210	3.25719	1.6286	PF3D7_0519400	2387.44	broad
Pf3D7_05_v3	-	810682	810694	810682	3.25719	1.6286	PF3D7_0519500	98.0485	sharp
Pf3D7_05_v3	-	824322	824336	824336	10.0638	5.09199	PF3D7_0519800	460.473	broad
Pf3D7_05_v3	-	824366	824375	824366	3.25719	1.6286	PF3D7_0519800	460.473	sharp
Pf3D7_05_v3	-	844842	844845	844842	3.25719	1.6286	PF3D7_0520600	408.507	sharp
Pf3D7_05_v3	-	844883	844899	844899	4.97186	3.34326	PF3D7_0520600	408.507	broad
Pf3D7_05_v3	-	845047	845051	845051	6.72058	5.09199	PF3D7_0520600	408.507	sharp
Pf3D7_05_v3	-	845092	845112	845111	4.88579	1.6286	PF3D7_0520600	408.507	broad
Pf3D7_05_v3	-	848900	848910	848900	3.25719	1.6286	PF3D7_0520700	78.0749	sharp
Pf3D7_05_v3	-	861253	861256	861256	4.97186	3.34326	PF3D7_0521000	162.136	sharp
Pf3D7_05_v3	-	875503	875526	875526	6.60045	3.34326	PF3D7_0521300	173.8	broad
Pf3D7_05_v3	-	877728	877734	877728	3.25719	1.6286	PF3D7_0521400	23.8482	sharp
Pf3D7_05_v3	-	881598	881620	881610	4.88579	1.6286	PF3D7_0521600	66.7019	broad
Pf3D7_05_v3	-	900515	900534	900515	3.25719	1.6286	PF3D7_0522100	72.5607	broad
Pf3D7_05_v3	-	905184	905204	905184	3.25719	1.6286	PF3D7_0522300	124.066	broad
Pf3D7_05_v3	-	945169	945188	945169	3.25719	1.6286	PF3D7_0522800	146.215	broad
Pf3D7_05_v3	-	965608	965621	965608	3.25719	1.6286	PF3D7_0523100	77.5208	sharp
Pf3D7_05_v3	-	971104	971119	971104	3.25719	1.6286	PF3D7_0523300	45.6794	broad
Pf3D7_05_v3	-	971227	971229	971227	3.25719	1.6286	PF3D7_0523300	45.6794	sharp
Pf3D7_05_v3	-	995600	995601	995601	6.72058	5.09199	PF3D7_0523900	148.865	sharp
Pf3D7_05_v3	-	996847	996863	996847	3.25719	1.6286	PF3D7_0523900	148.865	broad
Pf3D7_05_v3	-	1015404	1015422	1015422	4.97186	3.34326	PF3D7_0524400	341.904	broad
Pf3D7_05_v3	-	1024591	1024594	1024591	3.25719	1.6286	PF3D7_0524800	57.8231	sharp
Pf3D7_05_v3	-	1065927	1065927	1065927	8.65134	8.65134	PF3D7_0525500	70.7974	sharp
Pf3D7_05_v3	-	1069530	1069531	1069530	3.25719	1.6286	PF3D7_0525600	45.4771	sharp
Pf3D7_05_v3	-	1069663	1069667	1069663	12.0817	10.4531	PF3D7_0525600	45.4771	sharp
Pf3D7_05_v3	-	1087383	1087398	1087383	3.25719	1.6286	PF3D7_0526300	110.218	broad
Pf3D7_05_v3	-	1122143	1122160	1122152	4.88579	1.6286	PF3D7_0526800	327.742	broad
Pf3D7_05_v3	-	1122284	1122292	1122284	3.25719	1.6286	PF3D7_0526800	327.742	sharp
Pf3D7_05_v3	-	1122316	1122354	1122328	9.77158	1.6286	PF3D7_0526800	327.742	broad
Pf3D7_05_v3	-	1122385	1122385	1122385	5.09199	5.09199	PF3D7_0526800	327.742	sharp
Pf3D7_05_v3	-	1131337	1131343	1131340	6.60045	3.34326	PF3D7_0527100	489.587	sharp
Pf3D7_05_v3	-	1131422	1131429	1131422	6.72058	5.09199	PF3D7_0527100	489.587	sharp
Pf3D7_05_v3	-	1131532	1131536	1131532	3.25719	1.6286	PF3D7_0527100	489.587	sharp
Pf3D7_05_v3	-	1138403	1138410	1138405	4.88579	1.6286	PF3D7_0527300	129.071	sharp
Pf3D7_05_v3	-	1162224	1162227	1162227	4.97186	3.34326	PF3D7_0528100	192.608	sharp
Pf3D7_05_v3	-	1165478	1165490	1165490	52.3546	42.1482	PF3D7_0528200	413.107	sharp
Pf3D7_05_v3	-	1169337	1169337	1169337	5.09199	5.09199	PF3D7_0528300	26.0647	sharp
Pf3D7_05_v3	-	1190064	1190065	1190065	15.6095	12.2662	PF3D7_0529000	191.105	sharp
Pf3D7_05_v3	-	1212740	1212745	1212740	3.25719	1.6286	PF3D7_0529700	29.5303	sharp
Pf3D7_05_v3	-	1225658	1225670	1225658	10.1204	6.8632	PF3D7_0530000	100.973	sharp
Pf3D7_05_v3	-	1226133	1226149	1226139	8.22905	3.34326	PF3D7_0530000	100.973	broad
Pf3D7_05_v3	-	1244142	1244161	1244142	3.25719	1.6286	PF3D7_0530400	14.6699	broad
Pf3D7_05_v3	-	1250225	1250241	1250241	8.22905	3.34326	PF3D7_0530600	110.13	broad
Pf3D7_05_v3	-	1286444	1286449	1286449	6.60045	3.34326	PF3D7_0531400	66.1457	sharp
Pf3D7_05_v3	-	1319415	1319441	1319426	6.51439	1.6286	PF3D7_0532600	30.389	broad
Pf3D7_06_v3	+	70574	70577	70574	16.7844	5.09199	PF3D7_0601700	177.181	sharp
Pf3D7_06_v3	+	76874	76887	76887	4.97186	3.34326	PF3D7_0601900	1442.13	sharp
Pf3D7_06_v3	+	77134	77134	77134	5.09199	5.09199	PF3D7_0601900	1442.13	sharp
Pf3D7_06_v3	+	77174	77190	77174	3.25719	1.6286	PF3D7_0601900	1442.13	broad
Pf3D7_06_v3	+	77219	77219	77219	5.09199	5.09199	PF3D7_0601900	1442.13	sharp
Pf3D7_06_v3	+	77335	77368	77354	9.97778	5.09199	PF3D7_0601900	1442.13	broad
Pf3D7_06_v3	+	77618	77628	77628	94.0688	78.73	PF3D7_0601900	1442.13	sharp
Pf3D7_06_v3	+	77658	77673	77658	6.60045	3.34326	PF3D7_0601900	1442.13	broad
Pf3D7_06_v3	+	91800	91802	91800	3.25719	1.6286	PF3D7_0602100	220.667	sharp
Pf3D7_06_v3	+	97559	97560	97560	6.72058	5.09199	PF3D7_0602200	140.564	sharp
Pf3D7_06_v3	+	121281	121298	121295	21.9393	10.4531	PF3D7_0603000	166.445	broad
Pf3D7_06_v3	+	182014	182016	182014	3.25719	1.6286	PF3D7_0604300	56.0036	sharp
Pf3D7_06_v3	+	215190	215192	215190	3.25719	1.6286	PF3D7_0605100	221.233	sharp
Pf3D7_06_v3	+	215226	215236	215236	10.2065	6.8632	PF3D7_0605100	221.233	sharp
Pf3D7_06_v3	+	215261	215273	215261	3.25719	1.6286	PF3D7_0605100	221.233	sharp
Pf3D7_06_v3	+	215378	215405	215378	9.97778	5.09199	PF3D7_0605100	221.233	broad
Pf3D7_06_v3	+	246958	246987	246978	4.88579	1.6286	PF3D7_0605900	260.787	broad
Pf3D7_06_v3	+	256860	256860	256860	5.09199	5.09199	PF3D7_0606100	413.294	sharp
Pf3D7_06_v3	+	257286	257290	257286	3.25719	1.6286	PF3D7_0606100	413.294	sharp
Pf3D7_06_v3	+	257326	257330	257326	6.72058	5.09199	PF3D7_0606100	413.294	sharp
Pf3D7_06_v3	+	292473	292493	292473	10.1204	6.8632	PF3D7_0607000	696.206	broad
Pf3D7_06_v3	+	292540	292560	292560	6.60045	3.34326	PF3D7_0607000	696.206	broad
Pf3D7_06_v3	+	293637	293639	293637	33.2833	17.7599	PF3D7_0607000	696.206	sharp
Pf3D7_06_v3	+	357904	357929	357929	14.9496	5.09199	PF3D7_0608700	443.383	broad
Pf3D7_06_v3	+	357968	357994	357986	4.88579	1.6286	PF3D7_0608700	443.383	broad
Pf3D7_06_v3	+	361493	361503	361503	50.029	32.6827	PF3D7_0608800	600.914	sharp
Pf3D7_06_v3	+	361539	361547	361544	6.60045	3.34326	PF3D7_0608800	600.914	sharp
Pf3D7_06_v3	+	361568	361585	361568	43.5474	15.9207	PF3D7_0608800	600.914	broad
Pf3D7_06_v3	+	361616	361635	361616	16.7844	5.09199	PF3D7_0608800	600.914	broad
Pf3D7_06_v3	+	369206	369208	369208	4.97186	3.34326	PF3D7_0609000	300.44	sharp
Pf3D7_06_v3	+	369286	369293	369291	9.97778	5.09199	PF3D7_0609000	300.44	sharp
Pf3D7_06_v3	+	392416	392423	392416	8.4918	6.8632	PF3D7_0609200	52.566	sharp
Pf3D7_06_v3	+	392465	392483	392478	13.321	5.09199	PF3D7_0609200	52.566	broad
Pf3D7_06_v3	+	392610	392611	392611	6.72058	5.09199	PF3D7_0609200	52.566	sharp
Pf3D7_06_v3	+	412467	412472	412472	28.2027	23.3169	PF3D7_0609700	243.442	sharp
Pf3D7_06_v3	+	452491	452505	452491	23.8297	8.65134	PF3D7_0610700	204.423	broad
Pf3D7_06_v3	+	452587	452602	452588	47.8677	28.9228	PF3D7_0610700	204.423	broad
Pf3D7_06_v3	+	530713	530726	530713	4.97186	3.34326	PF3D7_0612900	289.993	sharp
Pf3D7_06_v3	+	554310	554312	554312	4.97186	3.34326	PF3D7_0613600	45.8758	sharp
Pf3D7_06_v3	+	603168	603171	603168	3.25719	1.6286	PF3D7_0614400	306.916	sharp
Pf3D7_06_v3	+	625365	625366	625365	3.25719	1.6286	PF3D7_0615200	21.2611	sharp
Pf3D7_06_v3	+	656145	656172	656172	8.22905	3.34326	PF3D7_0615700	138.201	broad
Pf3D7_06_v3	+	678122	678122	678122	10.4531	10.4531	PF3D7_0616400	42.7248	sharp
Pf3D7_06_v3	+	698818	698822	698818	12.0817	10.4531	PF3D7_0616900	99.1171	sharp
Pf3D7_06_v3	+	698856	698861	698858	11.8351	6.8632	PF3D7_0616900	99.1171	sharp
Pf3D7_06_v3	+	706460	706467	706460	3.25719	1.6286	PF3D7_0617100	182.81	sharp
Pf3D7_06_v3	+	708123	708147	708136	4.88579	1.6286	PF3D7_0617100	182.81	broad
Pf3D7_06_v3	+	708288	708288	708288	15.9207	15.9207	PF3D7_0617100	182.81	sharp
Pf3D7_06_v3	+	715667	715687	715667	3.25719	1.6286	PF3D7_0617200	891.387	broad
Pf3D7_06_v3	+	715840	715853	715840	3.25719	1.6286	PF3D7_0617200	891.387	sharp
Pf3D7_06_v3	+	715885	715886	715886	35.8926	30.8007	PF3D7_0617200	891.387	sharp
Pf3D7_06_v3	+	715923	715925	715923	12.0817	10.4531	PF3D7_0617200	891.387	sharp
Pf3D7_06_v3	+	715951	715953	715953	6.72058	5.09199	PF3D7_0617200	891.387	sharp
Pf3D7_06_v3	+	716018	716036	716018	8.4918	6.8632	PF3D7_0617200	891.387	broad
Pf3D7_06_v3	+	753643	753651	753643	3.25719	1.6286	PF3D7_0617900	1976.71	sharp
Pf3D7_06_v3	+	753972	753980	753978	10.1204	6.8632	PF3D7_0617900	1976.71	sharp
Pf3D7_06_v3	+	754016	754027	754016	8.31512	3.34326	PF3D7_0617900	1976.71	sharp
Pf3D7_06_v3	+	754051	754163	754051	177.805	51.692	PF3D7_0617900	1976.71	broad
Pf3D7_06_v3	+	754260	754262	754260	4.97186	3.34326	PF3D7_0617900	1976.71	sharp
Pf3D7_06_v3	+	758289	758303	758289	3.25719	1.6286	PF3D7_0618000	130.154	broad
Pf3D7_06_v3	+	758394	758400	758394	6.60045	3.34326	PF3D7_0618000	130.154	sharp
Pf3D7_06_v3	+	758422	758445	758439	4.88579	1.6286	PF3D7_0618000	130.154	broad
Pf3D7_06_v3	+	768284	768297	768284	3.25719	1.6286	PF3D7_0618300	1271.4	sharp
Pf3D7_06_v3	+	768394	768448	768434	425.806	193.672	PF3D7_0618300	1271.4	broad
Pf3D7_06_v3	+	778341	778350	778341	3.25719	1.6286	PF3D7_0618700	59.3011	sharp
Pf3D7_06_v3	+	799300	799302	799300	3.25719	1.6286	PF3D7_0619200	196.898	sharp
Pf3D7_06_v3	+	825151	825158	825151	3.25719	1.6286	PF3D7_0619600	19.3312	sharp
Pf3D7_06_v3	+	840009	840018	840009	3.25719	1.6286	PF3D7_0619900	131.827	sharp
Pf3D7_06_v3	+	845295	845295	845295	8.65134	8.65134	PF3D7_0620100	70.4941	sharp
Pf3D7_06_v3	+	854862	854865	854863	9.97778	5.09199	PF3D7_0620500	113.44	sharp
Pf3D7_06_v3	+	873049	873060	873049	3.25719	1.6286	PF3D7_0621300	276.39	sharp
Pf3D7_06_v3	+	873448	873468	873448	9.94371	3.34326	PF3D7_0621300	276.39	broad
Pf3D7_06_v3	+	881795	881803	881803	13.8948	12.2662	PF3D7_0621500	27.0308	sharp
Pf3D7_06_v3	+	884208	884212	884208	3.25719	1.6286	PF3D7_0621700	31.8623	sharp
Pf3D7_06_v3	+	890969	890997	890980	9.85765	3.34326	PF3D7_0621800	1320.11	broad
Pf3D7_06_v3	+	891054	891060	891054	11.9085	8.65134	PF3D7_0621800	1320.11	sharp
Pf3D7_06_v3	+	891385	891400	891385	4.97186	3.34326	PF3D7_0621800	1320.11	broad
Pf3D7_06_v3	+	891645	891645	891645	5.09199	5.09199	PF3D7_0621800	1320.11	sharp
Pf3D7_06_v3	+	911274	911274	911274	6.8632	6.8632	PF3D7_0622400	33.9236	sharp
Pf3D7_06_v3	+	945094	945095	945095	4.97186	3.34326	PF3D7_0623200	144.781	sharp
Pf3D7_06_v3	+	955550	955567	955557	4.88579	1.6286	PF3D7_0623600	219.032	broad
Pf3D7_06_v3	+	955705	955713	955705	3.25719	1.6286	PF3D7_0623600	219.032	sharp
Pf3D7_06_v3	+	973812	973819	973812	3.25719	1.6286	PF3D7_0623900	40.3706	sharp
Pf3D7_06_v3	+	973888	973901	973888	3.25719	1.6286	PF3D7_0623900	40.3706	sharp
Pf3D7_06_v3	+	980225	980225	980225	5.09199	5.09199	PF3D7_0624000	445.068	sharp
Pf3D7_06_v3	+	980327	980356	980333	16.7504	5.09199	PF3D7_0624000	445.068	broad
Pf3D7_06_v3	+	983216	983234	983216	3.25719	1.6286	PF3D7_0624100	19.165	broad
Pf3D7_06_v3	+	998558	998558	998558	169.53	155.635	PF3D7_0624600	720.641	sharp
Pf3D7_06_v3	+	1019668	1019676	1019668	3.25719	1.6286	PF3D7_0625000	22.2869	sharp
Pf3D7_06_v3	+	1034988	1034989	1034988	3.25719	1.6286	PF3D7_0625500	34.9574	sharp
Pf3D7_06_v3	+	1037601	1037614	1037601	3.25719	1.6286	PF3D7_0625600	127.448	sharp
Pf3D7_06_v3	+	1037778	1037780	1037778	6.72058	5.09199	PF3D7_0625600	127.448	sharp
Pf3D7_06_v3	+	1043397	1043419	1043419	8.22905	3.34326	PF3D7_0625800	36.2547	broad
Pf3D7_06_v3	+	1064453	1064477	1064453	11.6924	5.09199	PF3D7_0626400	48.2846	broad
Pf3D7_06_v3	+	1074205	1074209	1074209	8.43525	5.09199	PF3D7_0626700	300.99	sharp
Pf3D7_06_v3	+	1074292	1074304	1074292	3.25719	1.6286	PF3D7_0626700	300.99	sharp
Pf3D7_06_v3	+	1074601	1074605	1074601	3.25719	1.6286	PF3D7_0626700	300.99	sharp
Pf3D7_06_v3	+	1075015	1075016	1075015	3.25719	1.6286	PF3D7_0626700	300.99	sharp
Pf3D7_06_v3	+	1078002	1078008	1078002	3.25719	1.6286	PF3D7_0626800	1486.06	sharp
Pf3D7_06_v3	+	1078507	1078560	1078547	9.97778	5.09199	PF3D7_0626800	1486.06	broad
Pf3D7_06_v3	+	1087088	1087092	1087088	3.25719	1.6286	PF3D7_0627100	544.124	sharp
Pf3D7_06_v3	+	1087167	1087180	1087167	3.25719	1.6286	PF3D7_0627100	544.124	sharp
Pf3D7_06_v3	+	1087672	1087685	1087674	36.0403	12.2662	PF3D7_0627100	544.124	sharp
Pf3D7_06_v3	+	1102911	1102940	1102929	4.88579	1.6286	PF3D7_0627600	53.0437	broad
Pf3D7_06_v3	+	1103335	1103347	1103335	13.8948	12.2662	PF3D7_0627600	53.0437	sharp
Pf3D7_06_v3	+	1106296	1106297	1106296	4.97186	3.34326	PF3D7_0627700	474.698	sharp
Pf3D7_06_v3	+	1118409	1118428	1118409	3.25719	1.6286	PF3D7_0627900	105.015	broad
Pf3D7_06_v3	+	1118462	1118474	1118462	3.25719	1.6286	PF3D7_0627900	105.015	sharp
Pf3D7_06_v3	+	1158665	1158666	1158665	3.25719	1.6286	PF3D7_0628200	349.536	sharp
Pf3D7_06_v3	+	1158709	1158727	1158710	4.88579	1.6286	PF3D7_0628200	349.536	broad
Pf3D7_06_v3	+	1158867	1158911	1158894	13.321	5.09199	PF3D7_0628200	349.536	broad
Pf3D7_06_v3	+	1217761	1217765	1217765	36.9377	17.7599	PF3D7_0629600	129.345	sharp
Pf3D7_06_v3	+	1217801	1217828	1217801	8.34918	5.09199	PF3D7_0629600	129.345	broad
Pf3D7_06_v3	+	1218050	1218054	1218050	12.0817	10.4531	PF3D7_0629600	129.345	sharp
Pf3D7_06_v3	+	1221315	1221315	1221315	5.09199	5.09199	PF3D7_0629700	232.29	sharp
Pf3D7_06_v3	+	1248357	1248363	1248357	3.25719	1.6286	PF3D7_0629900	141.276	sharp
Pf3D7_06_v3	+	1248441	1248443	1248441	3.25719	1.6286	PF3D7_0629900	141.276	sharp
Pf3D7_06_v3	-	23222	23254	23233	9.94371	3.34326	PF3D7_0600400	90.8521	broad
Pf3D7_06_v3	-	23284	23329	23313	13.2009	3.34326	PF3D7_0600400	90.8521	broad
Pf3D7_06_v3	-	132213	132213	132213	5.09199	5.09199	PF3D7_0603300	59.1242	sharp
Pf3D7_06_v3	-	132247	132266	132247	8.4918	6.8632	PF3D7_0603300	59.1242	broad
Pf3D7_06_v3	-	136956	136981	136968	4.88579	1.6286	PF3D7_0603400	185.797	broad
Pf3D7_06_v3	-	137248	137265	137248	3.25719	1.6286	PF3D7_0603400	185.797	broad
Pf3D7_06_v3	-	149480	149483	149480	4.97186	3.34326	PF3D7_0603600	118.42	sharp
Pf3D7_06_v3	-	170275	170275	170275	5.09199	5.09199	PF3D7_0604000	24.2977	sharp
Pf3D7_06_v3	-	221971	221975	221975	24.2095	14.0891	PF3D7_0605200	37.2977	sharp
Pf3D7_06_v3	-	254934	254967	254961	49.2137	30.8007	PF3D7_0606000	421.407	broad
Pf3D7_06_v3	-	268941	268943	268943	8.4918	6.8632	PF3D7_0606500	265.976	sharp
Pf3D7_06_v3	-	269049	269078	269078	6.60045	3.34326	PF3D7_0606500	265.976	broad
Pf3D7_06_v3	-	269131	269137	269131	3.25719	1.6286	PF3D7_0606500	265.976	sharp
Pf3D7_06_v3	-	278705	278722	278705	3.25719	1.6286	PF3D7_0606600	366.552	broad
Pf3D7_06_v3	-	278993	278998	278996	4.88579	1.6286	PF3D7_0606600	366.552	sharp
Pf3D7_06_v3	-	279039	279042	279039	3.25719	1.6286	PF3D7_0606600	366.552	sharp
Pf3D7_06_v3	-	279109	279118	279109	3.25719	1.6286	PF3D7_0606600	366.552	sharp
Pf3D7_06_v3	-	279233	279261	279233	6.60045	3.34326	PF3D7_0606600	366.552	broad
Pf3D7_06_v3	-	279323	279330	279323	15.5451	10.4531	PF3D7_0606600	366.552	sharp
Pf3D7_06_v3	-	281101	281104	281101	3.25719	1.6286	PF3D7_0606600	366.552	sharp
Pf3D7_06_v3	-	291664	291678	291667	4.88579	1.6286	PF3D7_0606900	179.07	broad
Pf3D7_06_v3	-	292188	292202	292188	3.25719	1.6286	PF3D7_0606900	179.07	broad
Pf3D7_06_v3	-	310491	310492	310491	3.25719	1.6286	PF3D7_0607400	60.5943	sharp
Pf3D7_06_v3	-	317530	317537	317530	3.25719	1.6286	PF3D7_0607600	59.6311	sharp
Pf3D7_06_v3	-	337493	337494	337493	3.25719	1.6286	PF3D7_0608000	40.2528	sharp
Pf3D7_06_v3	-	353022	353048	353038	15.0923	6.8632	PF3D7_0608500	234.194	broad
Pf3D7_06_v3	-	392129	392131	392129	15.6095	12.2662	PF3D7_0609100	202.764	sharp
Pf3D7_06_v3	-	402118	402137	402118	3.25719	1.6286	PF3D7_0609400	62.9198	broad
Pf3D7_06_v3	-	441044	441054	441044	11.8351	6.8632	PF3D7_0610200	193.526	sharp
Pf3D7_06_v3	-	441088	441107	441088	3.25719	1.6286	PF3D7_0610200	193.526	broad
Pf3D7_06_v3	-	451996	452002	451996	3.25719	1.6286	PF3D7_0610500	63.0005	sharp
Pf3D7_06_v3	-	461126	461128	461126	3.25719	1.6286	PF3D7_0610900	316.966	sharp
Pf3D7_06_v3	-	487440	487456	487446	6.60045	3.34326	PF3D7_0611600	40.5569	broad
Pf3D7_06_v3	-	487486	487492	487487	15.5234	12.2662	PF3D7_0611600	40.5569	sharp
Pf3D7_06_v3	-	489429	489457	489429	18.4991	5.09199	PF3D7_0611700	453.756	broad
Pf3D7_06_v3	-	508401	508417	508401	3.25719	1.6286	PF3D7_0612000	26.5265	broad
Pf3D7_06_v3	-	511838	511850	511838	3.25719	1.6286	PF3D7_0612100	342.906	sharp
Pf3D7_06_v3	-	545267	545271	545267	3.25719	1.6286	PF3D7_0613300	66.9176	sharp
Pf3D7_06_v3	-	586013	586013	586013	6.8632	6.8632	PF3D7_0613900	168.24	sharp
Pf3D7_06_v3	-	586059	586071	586069	11.749	6.8632	PF3D7_0613900	168.24	sharp
Pf3D7_06_v3	-	586306	586323	586306	3.25719	1.6286	PF3D7_0613900	168.24	broad
Pf3D7_06_v3	-	588911	588912	588911	3.25719	1.6286	PF3D7_0614000	97.8138	sharp
Pf3D7_06_v3	-	595935	595945	595935	4.97186	3.34326	PF3D7_0614200	74.0669	sharp
Pf3D7_06_v3	-	602363	602373	602367	4.88579	1.6286	PF3D7_0614300	383.445	sharp
Pf3D7_06_v3	-	602442	602442	602442	6.8632	6.8632	PF3D7_0614300	383.445	sharp
Pf3D7_06_v3	-	602957	602961	602957	6.68652	3.34326	PF3D7_0614300	383.445	sharp
Pf3D7_06_v3	-	607547	607550	607547	10.184	5.09199	PF3D7_0614500	1969.98	sharp
Pf3D7_06_v3	-	607588	607598	607589	66.2204	23.3169	PF3D7_0614500	1969.98	sharp
Pf3D7_06_v3	-	607641	607663	607647	14.9156	3.34326	PF3D7_0614500	1969.98	broad
Pf3D7_06_v3	-	607780	607789	607789	8.4918	6.8632	PF3D7_0614500	1969.98	sharp
Pf3D7_06_v3	-	607815	607835	607815	10.2065	6.8632	PF3D7_0614500	1969.98	broad
Pf3D7_06_v3	-	607865	607875	607865	3.25719	1.6286	PF3D7_0614500	1969.98	sharp
Pf3D7_06_v3	-	607928	607935	607928	6.68652	3.34326	PF3D7_0614500	1969.98	sharp
Pf3D7_06_v3	-	607959	607965	607959	3.25719	1.6286	PF3D7_0614500	1969.98	sharp
Pf3D7_06_v3	-	640945	640981	640975	11.4862	3.34326	PF3D7_0615400	365.12	broad
Pf3D7_06_v3	-	655826	655838	655835	4.88579	1.6286	PF3D7_0615600	154.003	sharp
Pf3D7_06_v3	-	668849	668850	668849	3.25719	1.6286	PF3D7_0615900	80.4247	sharp
Pf3D7_06_v3	-	677768	677768	677768	12.2662	12.2662	PF3D7_0616300	106.484	sharp
Pf3D7_06_v3	-	719771	719777	719771	4.97186	3.34326	PF3D7_0617000	103.31	sharp
Pf3D7_06_v3	-	732349	732350	732350	4.97186	3.34326	PF3D7_0617400	32.5095	sharp
Pf3D7_06_v3	-	732389	732390	732390	6.72058	5.09199	PF3D7_0617400	32.5095	sharp
Pf3D7_06_v3	-	748987	749051	748987	630.769	112.02	PF3D7_0617800	4435.61	broad
Pf3D7_06_v3	-	749163	749190	749174	4.88579	1.6286	PF3D7_0617800	4435.61	broad
Pf3D7_06_v3	-	749290	749291	749291	6.72058	5.09199	PF3D7_0617800	4435.61	sharp
Pf3D7_06_v3	-	765888	765897	765891	4.88579	1.6286	PF3D7_0618200	299.102	sharp
Pf3D7_06_v3	-	765943	765948	765943	3.25719	1.6286	PF3D7_0618200	299.102	sharp
Pf3D7_06_v3	-	766002	766002	766002	6.8632	6.8632	PF3D7_0618200	299.102	sharp
Pf3D7_06_v3	-	860408	860441	860419	8.22905	3.34326	PF3D7_0620700	53.163	broad
Pf3D7_06_v3	-	872477	872497	872478	15.2518	8.65134	PF3D7_0621200	495.987	broad
Pf3D7_06_v3	-	872622	872626	872626	6.72058	5.09199	PF3D7_0621200	495.987	sharp
Pf3D7_06_v3	-	872656	872668	872668	13.5838	6.8632	PF3D7_0621200	495.987	sharp
Pf3D7_06_v3	-	896302	896317	896317	6.72058	5.09199	PF3D7_0621900	269.529	broad
Pf3D7_06_v3	-	896347	896361	896359	6.60045	3.34326	PF3D7_0621900	269.529	broad
Pf3D7_06_v3	-	944704	944704	944704	10.4531	10.4531	PF3D7_0623100	352.338	sharp
Pf3D7_06_v3	-	972719	972719	972719	5.09199	5.09199	PF3D7_0623800	736.242	sharp
Pf3D7_06_v3	-	972904	972906	972906	27.9212	19.6061	PF3D7_0623800	736.242	sharp
Pf3D7_06_v3	-	973351	973356	973351	3.25719	1.6286	PF3D7_0623800	736.242	sharp
Pf3D7_06_v3	-	992228	992236	992228	3.25719	1.6286	PF3D7_0624400	94.3541	sharp
Pf3D7_06_v3	-	997936	997948	997948	6.72058	5.09199	PF3D7_0624400	94.3541	sharp
Pf3D7_06_v3	-	1031330	1031331	1031331	10.2799	8.65134	PF3D7_0625300	43.4398	sharp
Pf3D7_06_v3	-	1034007	1034013	1034007	3.25719	1.6286	PF3D7_0625400	203.31	sharp
Pf3D7_06_v3	-	1043232	1043233	1043233	4.97186	3.34326	PF3D7_0625700	52.0197	sharp
Pf3D7_06_v3	-	1054902	1054915	1054902	6.68652	3.34326	PF3D7_0626000	103.082	sharp
Pf3D7_06_v3	-	1101184	1101192	1101184	4.97186	3.34326	PF3D7_0627400	37.9086	sharp
Pf3D7_06_v3	-	1103034	1103035	1103035	63.9644	57.45	PF3D7_0627500	590.339	sharp
Pf3D7_06_v3	-	1173721	1173723	1173721	3.25719	1.6286	PF3D7_0628300	669.087	sharp
Pf3D7_06_v3	-	1173826	1173855	1173836	22.1238	12.2662	PF3D7_0628300	669.087	broad
Pf3D7_06_v3	-	1173897	1173903	1173903	6.60045	3.34326	PF3D7_0628300	669.087	sharp
Pf3D7_06_v3	-	1174036	1174049	1174036	11.8351	6.8632	PF3D7_0628300	669.087	sharp
Pf3D7_06_v3	-	1174097	1174099	1174097	3.25719	1.6286	PF3D7_0628300	669.087	sharp
Pf3D7_06_v3	-	1174120	1174131	1174120	3.25719	1.6286	PF3D7_0628300	669.087	sharp
Pf3D7_06_v3	-	1174171	1174186	1174173	10.1204	6.8632	PF3D7_0628300	669.087	broad
Pf3D7_06_v3	-	1174316	1174326	1174324	4.88579	1.6286	PF3D7_0628300	669.087	sharp
Pf3D7_06_v3	-	1201816	1201853	1201835	9.77158	1.6286	PF3D7_0629200	282.01	broad
Pf3D7_06_v3	-	1217032	1217063	1217032	6.60045	3.34326	PF3D7_0629500	195.999	broad
Pf3D7_06_v3	-	1217375	1217382	1217375	3.25719	1.6286	PF3D7_0629500	195.999	sharp
Pf3D7_06_v3	-	1247718	1247729	1247718	3.25719	1.6286	PF3D7_0629800	143.853	sharp
Pf3D7_06_v3	-	1247926	1247933	1247926	3.25719	1.6286	PF3D7_0629800	143.853	sharp
Pf3D7_06_v3	-	1247981	1247983	1247983	4.97186	3.34326	PF3D7_0629800	143.853	sharp
Pf3D7_06_v3	-	1293115	1293119	1293116	24.4464	17.7599	PF3D7_0630900	197.742	sharp
Pf3D7_07_v3	+	84122	84125	84122	3.25719	1.6286	PF3D7_0702000	617.181	sharp
Pf3D7_07_v3	+	84210	84238	84220	42.9035	12.2662	PF3D7_0702000	617.181	broad
Pf3D7_07_v3	+	84286	84318	84294	6.51439	1.6286	PF3D7_0702000	617.181	broad
Pf3D7_07_v3	+	88023	88033	88027	13.4637	6.8632	PF3D7_0702100	187.616	sharp
Pf3D7_07_v3	+	88110	88121	88110	3.25719	1.6286	PF3D7_0702100	187.616	sharp
Pf3D7_07_v3	+	96150	96166	96161	11.9085	8.65134	PF3D7_0702300	579.487	broad
Pf3D7_07_v3	+	100923	100939	100923	3.25719	1.6286	PF3D7_0702400	1273.26	broad
Pf3D7_07_v3	+	100981	100985	100981	10.1204	6.8632	PF3D7_0702400	1273.26	sharp
Pf3D7_07_v3	+	101066	101109	101074	64.8902	34.5686	PF3D7_0702400	1273.26	broad
Pf3D7_07_v3	+	101162	101203	101195	40.7845	15.9207	PF3D7_0702400	1273.26	broad
Pf3D7_07_v3	+	101301	101311	101311	4.97186	3.34326	PF3D7_0702400	1273.26	sharp
Pf3D7_07_v3	+	121225	121228	121228	15.5234	12.2662	PF3D7_0703100	30.6105	sharp
Pf3D7_07_v3	+	133985	133999	133999	13.7103	10.4531	PF3D7_0703500	743.01	broad
Pf3D7_07_v3	+	134368	134372	134371	4.88579	1.6286	PF3D7_0703500	743.01	sharp
Pf3D7_07_v3	+	134461	134492	134488	30.7438	8.65134	PF3D7_0703500	743.01	broad
Pf3D7_07_v3	+	134513	134518	134513	3.25719	1.6286	PF3D7_0703500	743.01	sharp
Pf3D7_07_v3	+	134601	134608	134601	3.25719	1.6286	PF3D7_0703500	743.01	sharp
Pf3D7_07_v3	+	134678	134692	134678	3.25719	1.6286	PF3D7_0703500	743.01	broad
Pf3D7_07_v3	+	233029	233044	233029	3.25719	1.6286	PF3D7_0704700	67.3957	broad
Pf3D7_07_v3	+	292153	292172	292153	8.4918	6.8632	PF3D7_0706000	368.706	broad
Pf3D7_07_v3	+	292196	292223	292203	13.2009	3.34326	PF3D7_0706000	368.706	broad
Pf3D7_07_v3	+	292255	292276	292256	4.88579	1.6286	PF3D7_0706000	368.706	broad
Pf3D7_07_v3	+	338330	338366	338348	26.9442	8.65134	PF3D7_0707300	696.503	broad
Pf3D7_07_v3	+	338403	338403	338403	35.6865	30.8007	PF3D7_0707300	696.503	sharp
Pf3D7_07_v3	+	338455	338468	338457	4.88579	1.6286	PF3D7_0707300	696.503	sharp
Pf3D7_07_v3	+	338500	338511	338500	8.43525	5.09199	PF3D7_0707300	696.503	sharp
Pf3D7_07_v3	+	338568	338568	338568	15.9207	15.9207	PF3D7_0707300	696.503	sharp
Pf3D7_07_v3	+	353765	353767	353765	15.5451	10.4531	PF3D7_0707600	136.939	sharp
Pf3D7_07_v3	+	353973	354002	353985	4.88579	1.6286	PF3D7_0707600	136.939	broad
Pf3D7_07_v3	+	356179	356192	356192	8.4918	6.8632	PF3D7_0707700	299.065	sharp
Pf3D7_07_v3	+	357217	357237	357217	4.97186	3.34326	PF3D7_0707700	299.065	broad
Pf3D7_07_v3	+	366560	366567	366560	6.68652	3.34326	PF3D7_0707900	289.175	sharp
Pf3D7_07_v3	+	380900	380958	380922	45.1001	6.8632	PF3D7_0708400	4654.24	broad
Pf3D7_07_v3	+	381050	381050	381050	21.2347	19.6061	PF3D7_0708400	4654.24	sharp
Pf3D7_07_v3	+	381072	381107	381072	124.711	61.3005	PF3D7_0708400	4654.24	broad
Pf3D7_07_v3	+	381186	381204	381195	11.8126	5.09199	PF3D7_0708400	4654.24	broad
Pf3D7_07_v3	+	394351	394368	394368	49.4877	27.0494	PF3D7_0708800	1065.08	broad
Pf3D7_07_v3	+	394623	394632	394632	4.97186	3.34326	PF3D7_0708800	1065.08	sharp
Pf3D7_07_v3	+	394860	394860	394860	5.09199	5.09199	PF3D7_0708800	1065.08	sharp
Pf3D7_07_v3	+	480278	480286	480278	3.25719	1.6286	PF3D7_0710900	78.3251	sharp
Pf3D7_07_v3	+	504636	504653	504653	9.85765	3.34326	PF3D7_0711500	191.87	broad
Pf3D7_07_v3	+	504705	504707	504705	3.25719	1.6286	PF3D7_0711500	191.87	sharp
Pf3D7_07_v3	+	612050	612051	612051	6.72058	5.09199	PF3D7_0713400	145.48	sharp
Pf3D7_07_v3	+	612084	612098	612098	11.749	6.8632	PF3D7_0713400	145.48	broad
Pf3D7_07_v3	+	667642	667642	667642	19.3885	17.7599	PF3D7_0714600	171.963	sharp
Pf3D7_07_v3	+	703017	703019	703017	4.97186	3.34326	PF3D7_0716000	326.886	sharp
Pf3D7_07_v3	+	711529	711529	711529	5.09199	5.09199	PF3D7_0716200	406.562	sharp
Pf3D7_07_v3	+	711679	711692	711680	10.1204	6.8632	PF3D7_0716200	406.562	sharp
Pf3D7_07_v3	+	716781	716786	716781	6.72058	5.09199	PF3D7_0716300	389.015	sharp
Pf3D7_07_v3	+	716888	716899	716893	8.31512	3.34326	PF3D7_0716300	389.015	sharp
Pf3D7_07_v3	+	719362	719362	719362	5.09199	5.09199	PF3D7_0716400	156.763	sharp
Pf3D7_07_v3	+	719702	719702	719702	12.2662	12.2662	PF3D7_0716400	156.763	sharp
Pf3D7_07_v3	+	734736	734746	734736	3.25719	1.6286	PF3D7_0716900	107.548	sharp
Pf3D7_07_v3	+	738040	738040	738040	6.8632	6.8632	PF3D7_0717000	45.1353	sharp
Pf3D7_07_v3	+	747932	747932	747932	17.5493	15.9207	PF3D7_0717300	145.022	sharp
Pf3D7_07_v3	+	824217	824218	824218	4.97186	3.34326	PF3D7_0718500	178.927	sharp
Pf3D7_07_v3	+	824252	824263	824263	8.43525	5.09199	PF3D7_0718500	178.927	sharp
Pf3D7_07_v3	+	843730	843736	843730	8.34918	5.09199	PF3D7_0719300	161.154	sharp
Pf3D7_07_v3	+	860086	860086	860086	10.4531	10.4531	PF3D7_0719700	2079.42	sharp
Pf3D7_07_v3	+	860194	860197	860197	15.6095	12.2662	PF3D7_0719700	2079.42	sharp
Pf3D7_07_v3	+	860472	860472	860472	8.65134	8.65134	PF3D7_0719700	2079.42	sharp
Pf3D7_07_v3	+	860750	860757	860757	6.72058	5.09199	PF3D7_0719700	2079.42	sharp
Pf3D7_07_v3	+	860879	860880	860880	13.8948	12.2662	PF3D7_0719700	2079.42	sharp
Pf3D7_07_v3	+	861026	861029	861026	3.25719	1.6286	PF3D7_0719700	2079.42	sharp
Pf3D7_07_v3	+	861100	861102	861100	6.68652	3.34326	PF3D7_0719700	2079.42	sharp
Pf3D7_07_v3	+	861217	861237	861217	3.25719	1.6286	PF3D7_0719700	2079.42	broad
Pf3D7_07_v3	+	865734	865747	865736	6.60045	3.34326	PF3D7_0719900	129.006	sharp
Pf3D7_07_v3	+	876546	876548	876546	3.25719	1.6286	PF3D7_0720000	70.7954	sharp
Pf3D7_07_v3	+	876585	876591	876585	3.25719	1.6286	PF3D7_0720000	70.7954	sharp
Pf3D7_07_v3	+	882591	882611	882591	3.25719	1.6286	PF3D7_0720400	59.9627	broad
Pf3D7_07_v3	+	890033	890037	890033	10.2799	8.65134	PF3D7_0720700	394.322	sharp
Pf3D7_07_v3	+	890316	890318	890316	17.0535	10.4531	PF3D7_0720700	394.322	sharp
Pf3D7_07_v3	+	891676	891684	891676	3.25719	1.6286	PF3D7_0720700	394.322	sharp
Pf3D7_07_v3	+	901370	901370	901370	14.0891	14.0891	PF3D7_0720900	50.0986	sharp
Pf3D7_07_v3	+	903606	903620	903606	4.97186	3.34326	PF3D7_0721000	101.632	broad
Pf3D7_07_v3	+	903656	903657	903656	8.4918	6.8632	PF3D7_0721000	101.632	sharp
Pf3D7_07_v3	+	915344	915346	915344	3.25719	1.6286	PF3D7_0721100	225.955	sharp
Pf3D7_07_v3	+	915607	915623	915607	10.2799	8.65134	PF3D7_0721100	225.955	broad
Pf3D7_07_v3	+	915808	915829	915813	4.88579	1.6286	PF3D7_0721100	225.955	broad
Pf3D7_07_v3	+	921456	921488	921476	6.51439	1.6286	PF3D7_0721300	264.638	broad
Pf3D7_07_v3	+	921611	921626	921612	15.5234	12.2662	PF3D7_0721300	264.638	broad
Pf3D7_07_v3	+	921666	921669	921667	24.0669	14.0891	PF3D7_0721300	264.638	sharp
Pf3D7_07_v3	+	926065	926069	926065	3.25719	1.6286	PF3D7_0721400	67.4763	sharp
Pf3D7_07_v3	+	943643	943647	943647	4.97186	3.34326	PF3D7_0722100	88.2596	sharp
Pf3D7_07_v3	+	943670	943671	943670	3.25719	1.6286	PF3D7_0722100	88.2596	sharp
Pf3D7_07_v3	+	943715	943721	943715	3.25719	1.6286	PF3D7_0722100	88.2596	sharp
Pf3D7_07_v3	+	946123	946125	946125	4.97186	3.34326	PF3D7_0722200	221.603	sharp
Pf3D7_07_v3	+	954489	954494	954489	3.25719	1.6286	PF3D7_0722400	343.995	sharp
Pf3D7_07_v3	+	961656	961668	961665	4.88579	1.6286	PF3D7_0722700	64.8857	sharp
Pf3D7_07_v3	+	986213	986222	986213	4.97186	3.34326	PF3D7_0723600	197.825	sharp
Pf3D7_07_v3	+	1064281	1064284	1064284	32.1414	27.0494	PF3D7_0725100	87.3204	sharp
Pf3D7_07_v3	+	1064316	1064340	1064328	4.88579	1.6286	PF3D7_0725100	87.3204	broad
Pf3D7_07_v3	+	1070624	1070639	1070639	6.60045	3.34326	PF3D7_0725200	143.069	broad
Pf3D7_07_v3	+	1070670	1070712	1070670	9.85765	3.34326	PF3D7_0725200	143.069	broad
Pf3D7_07_v3	+	1070745	1070760	1070754	4.88579	1.6286	PF3D7_0725200	143.069	broad
Pf3D7_07_v3	+	1078796	1078862	1078796	21.6362	5.09199	PF3D7_0725400	730.17	broad
Pf3D7_07_v3	+	1078902	1078902	1078902	30.5514	28.9228	PF3D7_0725400	730.17	sharp
Pf3D7_07_v3	+	1082614	1082615	1082614	24.8018	21.4586	PF3D7_0725600	791.795	sharp
Pf3D7_07_v3	+	1099318	1099333	1099318	6.60045	3.34326	PF3D7_0726200	151.066	broad
Pf3D7_07_v3	+	1162516	1162526	1162516	3.25719	1.6286	PF3D7_0727400	234.517	sharp
Pf3D7_07_v3	+	1167268	1167274	1167268	3.25719	1.6286	PF3D7_0727600	13.0616	sharp
Pf3D7_07_v3	+	1175176	1175177	1175176	22.7405	14.0891	PF3D7_0727800	90.7798	sharp
Pf3D7_07_v3	+	1217734	1217754	1217734	3.25719	1.6286	PF3D7_0728600	73.1006	broad
Pf3D7_07_v3	+	1238005	1238010	1238005	6.72058	5.09199	PF3D7_0729100	93.8996	sharp
Pf3D7_07_v3	+	1238043	1238049	1238043	3.25719	1.6286	PF3D7_0729100	93.8996	sharp
Pf3D7_07_v3	+	1252130	1252150	1252130	3.25719	1.6286	PF3D7_0729400	290.153	broad
Pf3D7_07_v3	+	1252277	1252325	1252294	11.5723	3.34326	PF3D7_0729400	290.153	broad
Pf3D7_07_v3	+	1293343	1293343	1293343	5.09199	5.09199	PF3D7_0730300	1031.13	sharp
Pf3D7_07_v3	+	1294045	1294045	1294045	5.09199	5.09199	PF3D7_0730300	1031.13	sharp
Pf3D7_07_v3	+	1294086	1294095	1294091	4.88579	1.6286	PF3D7_0730300	1031.13	sharp
Pf3D7_07_v3	+	1294491	1294495	1294492	6.51439	1.6286	PF3D7_0730300	1031.13	sharp
Pf3D7_07_v3	+	1320215	1320253	1320253	8.22905	3.34326	PF3D7_0730800	1603.34	broad
Pf3D7_07_v3	+	1320676	1320690	1320676	3.25719	1.6286	PF3D7_0730800	1603.34	broad
Pf3D7_07_v3	+	1320716	1320718	1320716	4.97186	3.34326	PF3D7_0730800	1603.34	sharp
Pf3D7_07_v3	+	1320750	1320779	1320771	13.4637	6.8632	PF3D7_0730800	1603.34	broad
Pf3D7_07_v3	+	1320812	1320832	1320814	21.9393	10.4531	PF3D7_0730800	1603.34	broad
Pf3D7_07_v3	+	1320899	1320932	1320907	352.743	177.62	PF3D7_0730800	1603.34	broad
Pf3D7_07_v3	+	1320961	1320977	1320963	8.34918	5.09199	PF3D7_0730800	1603.34	broad
Pf3D7_07_v3	+	1320998	1320998	1320998	5.09199	5.09199	PF3D7_0730800	1603.34	sharp
Pf3D7_07_v3	+	1321030	1321050	1321030	3.25719	1.6286	PF3D7_0730800	1603.34	broad
Pf3D7_07_v3	+	1321146	1321164	1321149	4.88579	1.6286	PF3D7_0730800	1603.34	broad
Pf3D7_07_v3	+	1324457	1324460	1324458	102.136	72.9028	PF3D7_0730900	1228.2	sharp
Pf3D7_07_v3	+	1324501	1324502	1324501	3.25719	1.6286	PF3D7_0730900	1228.2	sharp
Pf3D7_07_v3	+	1337723	1337777	1337723	21.5501	5.09199	PF3D7_0731100	1277.23	broad
Pf3D7_07_v3	+	1337807	1337819	1337819	6.72058	5.09199	PF3D7_0731100	1277.23	sharp
Pf3D7_07_v3	+	1337853	1337855	1337853	753.052	603.442	PF3D7_0731100	1277.23	sharp
Pf3D7_07_v3	+	1337984	1337998	1337984	6.68652	3.34326	PF3D7_0731100	1277.23	broad
Pf3D7_07_v3	+	1348701	1348750	1348750	147.679	84.5728	PF3D7_0731300	969.649	broad
Pf3D7_07_v3	+	1348800	1348860	1348830	53.3407	6.8632	PF3D7_0731300	969.649	broad
Pf3D7_07_v3	+	1348913	1348926	1348913	4.97186	3.34326	PF3D7_0731300	969.649	sharp
Pf3D7_07_v3	+	1348993	1349020	1348999	28.4769	5.09199	PF3D7_0731300	969.649	broad
Pf3D7_07_v3	+	1352661	1352665	1352661	6.68652	3.34326	PF3D7_0731400	27.2695	sharp
Pf3D7_07_v3	+	1357361	1357369	1357369	4.97186	3.34326	PF3D7_0731500	1549.7	sharp
Pf3D7_07_v3	+	1357403	1357412	1357403	3.25719	1.6286	PF3D7_0731500	1549.7	sharp
Pf3D7_07_v3	+	1357455	1357458	1357458	6.72058	5.09199	PF3D7_0731500	1549.7	sharp
Pf3D7_07_v3	+	1357542	1357545	1357542	17.1431	8.65134	PF3D7_0731500	1549.7	sharp
Pf3D7_07_v3	+	1357678	1357678	1357678	100.223	100.223	PF3D7_0731500	1549.7	sharp
Pf3D7_07_v3	+	1357710	1357727	1357710	48.4485	14.0891	PF3D7_0731500	1549.7	broad
Pf3D7_07_v3	+	1357759	1357774	1357774	4.97186	3.34326	PF3D7_0731500	1549.7	broad
Pf3D7_07_v3	+	1376884	1376884	1376884	5.09199	5.09199	PF3D7_0731800	147.882	sharp
Pf3D7_07_v3	-	83779	83785	83779	6.68652	3.34326	PF3D7_0701900	254.149	sharp
Pf3D7_07_v3	-	83808	83822	83808	3.25719	1.6286	PF3D7_0701900	254.149	broad
Pf3D7_07_v3	-	83999	84012	83999	3.25719	1.6286	PF3D7_0701900	254.149	sharp
Pf3D7_07_v3	-	93808	93812	93808	22.9493	19.6061	PF3D7_0702200	175.578	sharp
Pf3D7_07_v3	-	93935	93948	93935	24.3603	17.7599	PF3D7_0702200	175.578	sharp
Pf3D7_07_v3	-	94236	94236	94236	5.09199	5.09199	PF3D7_0702200	175.578	sharp
Pf3D7_07_v3	-	95902	95908	95908	4.97186	3.34326	PF3D7_0702200	175.578	sharp
Pf3D7_07_v3	-	107572	107575	107572	3.25719	1.6286	PF3D7_0702500	908.508	sharp
Pf3D7_07_v3	-	114367	114368	114368	13.8948	12.2662	PF3D7_0702900	66.0717	sharp
Pf3D7_07_v3	-	147912	147926	147912	3.25719	1.6286	PF3D7_0703700	237.11	broad
Pf3D7_07_v3	-	147962	147988	147969	4.88579	1.6286	PF3D7_0703700	237.11	broad
Pf3D7_07_v3	-	148061	148070	148070	10.2799	8.65134	PF3D7_0703700	237.11	sharp
Pf3D7_07_v3	-	148123	148132	148132	6.72058	5.09199	PF3D7_0703700	237.11	sharp
Pf3D7_07_v3	-	148194	148196	148194	3.25719	1.6286	PF3D7_0703700	237.11	sharp
Pf3D7_07_v3	-	166942	166952	166952	6.60045	3.34326	PF3D7_0703900	164.985	sharp
Pf3D7_07_v3	-	229913	229913	229913	5.09199	5.09199	PF3D7_0704600	438.979	sharp
Pf3D7_07_v3	-	230637	230697	230678	21.464	5.09199	PF3D7_0704600	438.979	broad
Pf3D7_07_v3	-	250430	250449	250430	3.25719	1.6286	PF3D7_0705000	175.721	broad
Pf3D7_07_v3	-	250472	250472	250472	5.09199	5.09199	PF3D7_0705000	175.721	sharp
Pf3D7_07_v3	-	250604	250636	250604	6.60045	3.34326	PF3D7_0705000	175.721	broad
Pf3D7_07_v3	-	280159	280159	280159	10.4531	10.4531	PF3D7_0705500	633.274	sharp
Pf3D7_07_v3	-	280229	280246	280230	4.88579	1.6286	PF3D7_0705500	633.274	broad
Pf3D7_07_v3	-	280387	280391	280387	8.4918	6.8632	PF3D7_0705500	633.274	sharp
Pf3D7_07_v3	-	286358	286383	286380	30.7736	6.8632	PF3D7_0705700	1327.26	broad
Pf3D7_07_v3	-	286413	286428	286417	18.6821	10.4531	PF3D7_0705700	1327.26	broad
Pf3D7_07_v3	-	286463	286525	286525	263.13	57.45	PF3D7_0705700	1327.26	broad
Pf3D7_07_v3	-	307342	307346	307342	4.97186	3.34326	PF3D7_0706400	1178.38	sharp
Pf3D7_07_v3	-	307443	307471	307443	14.9496	5.09199	PF3D7_0706400	1178.38	broad
Pf3D7_07_v3	-	307506	307532	307508	86.7821	28.9228	PF3D7_0706400	1178.38	broad
Pf3D7_07_v3	-	307555	307615	307555	37.6035	10.4531	PF3D7_0706400	1178.38	broad
Pf3D7_07_v3	-	307661	307676	307663	11.6064	5.09199	PF3D7_0706400	1178.38	broad
Pf3D7_07_v3	-	307709	307719	307709	3.25719	1.6286	PF3D7_0706400	1178.38	sharp
Pf3D7_07_v3	-	308382	308391	308382	3.25719	1.6286	PF3D7_0706400	1178.38	sharp
Pf3D7_07_v3	-	315762	315775	315775	10.0638	5.09199	PF3D7_0706500	535.889	sharp
Pf3D7_07_v3	-	315796	315808	315796	3.25719	1.6286	PF3D7_0706500	535.889	sharp
Pf3D7_07_v3	-	316321	316337	316321	3.25719	1.6286	PF3D7_0706500	535.889	broad
Pf3D7_07_v3	-	316477	316481	316477	3.25719	1.6286	PF3D7_0706500	535.889	sharp
Pf3D7_07_v3	-	337862	337863	337863	4.97186	3.34326	PF3D7_0707200	39.3362	sharp
Pf3D7_07_v3	-	392678	392698	392678	10.2065	6.8632	PF3D7_0708700	66.505	broad
Pf3D7_07_v3	-	394350	394356	394350	3.25719	1.6286	PF3D7_0708700	66.505	sharp
Pf3D7_07_v3	-	400943	400960	400943	6.72058	5.09199	PF3D7_0708900	107.288	broad
Pf3D7_07_v3	-	479465	479465	479465	5.09199	5.09199	PF3D7_0710600	1051.51	sharp
Pf3D7_07_v3	-	479492	479513	479505	15.0923	6.8632	PF3D7_0710600	1051.51	broad
Pf3D7_07_v3	-	479543	479546	479546	28.4089	23.3169	PF3D7_0710600	1051.51	sharp
Pf3D7_07_v3	-	479581	479594	479592	8.22905	3.34326	PF3D7_0710600	1051.51	sharp
Pf3D7_07_v3	-	482258	482290	482272	6.51439	1.6286	PF3D7_0710700	510.898	broad
Pf3D7_07_v3	-	482336	482338	482336	3.25719	1.6286	PF3D7_0710700	510.898	sharp
Pf3D7_07_v3	-	494308	494310	494308	4.97186	3.34326	PF3D7_0711100	85.5933	sharp
Pf3D7_07_v3	-	494456	494471	494456	3.25719	1.6286	PF3D7_0711100	85.5933	broad
Pf3D7_07_v3	-	608556	608593	608556	16.7844	5.09199	PF3D7_0713200	47.9788	broad
Pf3D7_07_v3	-	623654	623668	623658	13.5371	8.65134	PF3D7_0713700	115.985	broad
Pf3D7_07_v3	-	638860	638893	638873	8.22905	3.34326	PF3D7_0713900	253.823	broad
Pf3D7_07_v3	-	640797	640812	640797	3.25719	1.6286	PF3D7_0713900	253.823	broad
Pf3D7_07_v3	-	643854	643857	643856	8.34918	5.09199	PF3D7_0714000	1422.89	sharp
Pf3D7_07_v3	-	664076	664086	664076	3.25719	1.6286	PF3D7_0714400	28.1558	sharp
Pf3D7_07_v3	-	711136	711143	711143	12.0817	10.4531	PF3D7_0716100	231.701	sharp
Pf3D7_07_v3	-	711171	711175	711175	8.4918	6.8632	PF3D7_0716100	231.701	sharp
Pf3D7_07_v3	-	734097	734105	734097	6.72058	5.09199	PF3D7_0716800	559.505	sharp
Pf3D7_07_v3	-	734349	734352	734352	31.695	25.1806	PF3D7_0716800	559.505	sharp
Pf3D7_07_v3	-	840112	840112	840112	5.09199	5.09199	PF3D7_0719100	44.6393	sharp
Pf3D7_07_v3	-	859626	859669	859669	22.1238	12.2662	PF3D7_0719600	1410.83	broad
Pf3D7_07_v3	-	859726	859726	859726	5.09199	5.09199	PF3D7_0719600	1410.83	sharp
Pf3D7_07_v3	-	859749	859756	859752	8.22905	3.34326	PF3D7_0719600	1410.83	sharp
Pf3D7_07_v3	-	859788	859807	859790	6.51439	1.6286	PF3D7_0719600	1410.83	broad
Pf3D7_07_v3	-	859857	859879	859860	4.88579	1.6286	PF3D7_0719600	1410.83	broad
Pf3D7_07_v3	-	859948	859956	859950	11.6924	5.09199	PF3D7_0719600	1410.83	sharp
Pf3D7_07_v3	-	859991	860006	860006	13.8948	12.2662	PF3D7_0719600	1410.83	broad
Pf3D7_07_v3	-	860035	860047	860043	65.6397	36.4583	PF3D7_0719600	1410.83	sharp
Pf3D7_07_v3	-	860090	860099	860090	3.25719	1.6286	PF3D7_0719600	1410.83	sharp
Pf3D7_07_v3	-	860134	860150	860137	6.51439	1.6286	PF3D7_0719600	1410.83	broad
Pf3D7_07_v3	-	860178	860178	860178	8.65134	8.65134	PF3D7_0719600	1410.83	sharp
Pf3D7_07_v3	-	860201	860201	860201	8.65134	8.65134	PF3D7_0719600	1410.83	sharp
Pf3D7_07_v3	-	860313	860349	860313	10.1204	6.8632	PF3D7_0719600	1410.83	broad
Pf3D7_07_v3	-	860372	860376	860372	3.25719	1.6286	PF3D7_0719600	1410.83	sharp
Pf3D7_07_v3	-	865486	865488	865486	3.25719	1.6286	PF3D7_0719800	49.0964	sharp
Pf3D7_07_v3	-	879146	879153	879146	3.25719	1.6286	PF3D7_0720100	215.097	sharp
Pf3D7_07_v3	-	879195	879210	879210	10.2799	8.65134	PF3D7_0720100	215.097	broad
Pf3D7_07_v3	-	889582	889587	889582	4.97186	3.34326	PF3D7_0720600	178.688	sharp
Pf3D7_07_v3	-	889745	889776	889757	6.60045	3.34326	PF3D7_0720600	178.688	broad
Pf3D7_07_v3	-	932528	932536	932528	3.25719	1.6286	PF3D7_0721600	1800.72	sharp
Pf3D7_07_v3	-	932704	932741	932731	23.687	8.65134	PF3D7_0721600	1800.72	broad
Pf3D7_07_v3	-	932785	932814	932785	37.2073	8.65134	PF3D7_0721600	1800.72	broad
Pf3D7_07_v3	-	932858	932859	932859	24.8018	21.4586	PF3D7_0721600	1800.72	sharp
Pf3D7_07_v3	-	932910	932910	932910	6.8632	6.8632	PF3D7_0721600	1800.72	sharp
Pf3D7_07_v3	-	958391	958402	958402	6.60045	3.34326	PF3D7_0722500	140.936	sharp
Pf3D7_07_v3	-	961298	961318	961318	29.5044	15.9207	PF3D7_0722600	217.374	broad
Pf3D7_07_v3	-	961346	961360	961360	24.0669	14.0891	PF3D7_0722600	217.374	broad
Pf3D7_07_v3	-	983463	983477	983463	3.25719	1.6286	PF3D7_0723400	418.336	broad
Pf3D7_07_v3	-	983696	983720	983696	33.2076	21.4586	PF3D7_0723400	418.336	broad
Pf3D7_07_v3	-	1005252	1005252	1005252	5.09199	5.09199	PF3D7_0723900	200.465	sharp
Pf3D7_07_v3	-	1020815	1020820	1020815	3.25719	1.6286	PF3D7_0724200	54.2298	sharp
Pf3D7_07_v3	-	1046846	1046846	1046846	6.8632	6.8632	PF3D7_0724700	162.112	sharp
Pf3D7_07_v3	-	1096604	1096625	1096607	6.51439	1.6286	PF3D7_0726100	426.526	broad
Pf3D7_07_v3	-	1096660	1096696	1096690	8.14298	1.6286	PF3D7_0726100	426.526	broad
Pf3D7_07_v3	-	1143905	1143909	1143905	3.25719	1.6286	PF3D7_0726700	53.6668	sharp
Pf3D7_07_v3	-	1151619	1151636	1151619	3.25719	1.6286	PF3D7_0727000	49.4624	broad
Pf3D7_07_v3	-	1162187	1162194	1162187	3.25719	1.6286	PF3D7_0727300	118.343	sharp
Pf3D7_07_v3	-	1234952	1234952	1234952	39.9802	38.3516	PF3D7_0728900	160.729	sharp
Pf3D7_07_v3	-	1335286	1335289	1335289	6.72058	5.09199	PF3D7_0731000	85.1886	sharp
Pf3D7_07_v3	-	1337345	1337348	1337348	20.6154	12.2662	PF3D7_0731000	85.1886	sharp
Pf3D7_07_v3	-	1344480	1344480	1344480	6.8632	6.8632	PF3D7_0731200	306.073	sharp
Pf3D7_08_v3	+	40235	40247	40235	4.97186	3.34326	PF3D7_0800300	123.175	sharp
Pf3D7_08_v3	+	40381	40409	40381	18.7152	8.65134	PF3D7_0800300	123.175	broad
Pf3D7_08_v3	+	110922	110923	110922	3.25719	1.6286	PF3D7_0801700	74.8881	sharp
Pf3D7_08_v3	+	111508	111508	111508	5.09199	5.09199	PF3D7_0801700	74.8881	sharp
Pf3D7_08_v3	+	126727	126747	126747	8.34918	5.09199	PF3D7_0801900	254.368	broad
Pf3D7_08_v3	+	126864	126867	126864	3.25719	1.6286	PF3D7_0801900	254.368	sharp
Pf3D7_08_v3	+	164194	164200	164194	3.25719	1.6286	PF3D7_0802200	132.356	sharp
Pf3D7_08_v3	+	191618	191636	191618	3.25719	1.6286	PF3D7_0802800	84.7787	broad
Pf3D7_08_v3	+	196296	196296	196296	5.09199	5.09199	PF3D7_0803000	189.241	sharp
Pf3D7_08_v3	+	211206	211206	211206	6.8632	6.8632	PF3D7_0803400	80.3241	sharp
Pf3D7_08_v3	+	230967	230970	230967	10.2065	6.8632	PF3D7_0803700	49.4583	sharp
Pf3D7_08_v3	+	236936	236991	236951	11.4862	3.34326	PF3D7_0804000	253.179	broad
Pf3D7_08_v3	+	241453	241455	241453	12.0817	10.4531	PF3D7_0804300	184.363	sharp
Pf3D7_08_v3	+	241899	241905	241899	6.60045	3.34326	PF3D7_0804300	184.363	sharp
Pf3D7_08_v3	+	248583	248587	248587	4.97186	3.34326	PF3D7_0804500	159.204	sharp
Pf3D7_08_v3	+	290632	290638	290632	6.60045	3.34326	PF3D7_0805200	284.085	sharp
Pf3D7_08_v3	+	290666	290679	290666	3.25719	1.6286	PF3D7_0805200	284.085	sharp
Pf3D7_08_v3	+	311549	311573	311560	10.0298	3.34326	PF3D7_0805600	379.859	broad
Pf3D7_08_v3	+	330408	330413	330413	8.4918	6.8632	PF3D7_0806100	91.0579	sharp
Pf3D7_08_v3	+	333103	333103	333103	5.09199	5.09199	PF3D7_0806200	25.4258	sharp
Pf3D7_08_v3	+	353693	353703	353693	3.25719	1.6286	PF3D7_0806700	137.835	sharp
Pf3D7_08_v3	+	353989	354002	353989	3.25719	1.6286	PF3D7_0806700	137.835	sharp
Pf3D7_08_v3	+	380566	380571	380566	3.25719	1.6286	PF3D7_0807300	180.013	sharp
Pf3D7_08_v3	+	381218	381219	381218	3.25719	1.6286	PF3D7_0807300	180.013	sharp
Pf3D7_08_v3	+	386492	386500	386492	4.97186	3.34326	PF3D7_0807500	274.315	sharp
Pf3D7_08_v3	+	386727	386747	386727	3.25719	1.6286	PF3D7_0807500	274.315	broad
Pf3D7_08_v3	+	386971	386972	386971	3.25719	1.6286	PF3D7_0807500	274.315	sharp
Pf3D7_08_v3	+	401671	401683	401671	6.72058	5.09199	PF3D7_0807900	221.876	sharp
Pf3D7_08_v3	+	401721	401733	401721	3.25719	1.6286	PF3D7_0807900	221.876	sharp
Pf3D7_08_v3	+	401757	401757	401757	61.0027	59.3741	PF3D7_0807900	221.876	sharp
Pf3D7_08_v3	+	402341	402354	402341	3.25719	1.6286	PF3D7_0807900	221.876	sharp
Pf3D7_08_v3	+	419973	419975	419975	4.97186	3.34326	PF3D7_0808300	320.642	sharp
Pf3D7_08_v3	+	420581	420583	420583	19.061	14.0891	PF3D7_0808300	320.642	sharp
Pf3D7_08_v3	+	430275	430292	430275	3.25719	1.6286	PF3D7_0808600	31.6587	broad
Pf3D7_08_v3	+	499399	499414	499404	4.88579	1.6286	PF3D7_0810200	31.4211	broad
Pf3D7_08_v3	+	538985	538985	538985	17.7599	17.7599	PF3D7_0810600	658.855	sharp
Pf3D7_08_v3	+	539765	539784	539773	6.60045	3.34326	PF3D7_0810600	658.855	broad
Pf3D7_08_v3	+	547912	547933	547912	11.6924	5.09199	PF3D7_0810800	69.413	broad
Pf3D7_08_v3	+	560288	560288	560288	28.4378	25.1806	PF3D7_0811200	142.04	sharp
Pf3D7_08_v3	+	560490	560490	560490	6.8632	6.8632	PF3D7_0811200	142.04	sharp
Pf3D7_08_v3	+	565336	565338	565336	6.72058	5.09199	PF3D7_0811300	1315.22	sharp
Pf3D7_08_v3	+	565835	565835	565835	5.09199	5.09199	PF3D7_0811300	1315.22	sharp
Pf3D7_08_v3	+	565914	565914	565914	103.815	102.186	PF3D7_0811300	1315.22	sharp
Pf3D7_08_v3	+	575279	575293	575279	3.25719	1.6286	PF3D7_0811400	365.979	broad
Pf3D7_08_v3	+	575452	575458	575452	17.3463	14.0891	PF3D7_0811400	365.979	sharp
Pf3D7_08_v3	+	579090	579109	579090	3.25719	1.6286	PF3D7_0811500	78.9973	broad
Pf3D7_08_v3	+	588267	588267	588267	5.09199	5.09199	PF3D7_0811700	5.56248	sharp
Pf3D7_08_v3	+	595919	595919	595919	5.09199	5.09199	PF3D7_0811900	36.1136	sharp
Pf3D7_08_v3	+	655420	655433	655433	10.1204	6.8632	PF3D7_0813300	1687.77	sharp
Pf3D7_08_v3	+	655465	655465	655465	14.0891	14.0891	PF3D7_0813300	1687.77	sharp
Pf3D7_08_v3	+	655499	655509	655499	8.43525	5.09199	PF3D7_0813300	1687.77	sharp
Pf3D7_08_v3	+	655674	655698	655693	9.85765	3.34326	PF3D7_0813300	1687.77	broad
Pf3D7_08_v3	+	655773	655780	655773	8.31512	3.34326	PF3D7_0813300	1687.77	sharp
Pf3D7_08_v3	+	655855	655878	655857	29.2248	10.4531	PF3D7_0813300	1687.77	broad
Pf3D7_08_v3	+	669193	669213	669208	11.749	6.8632	PF3D7_0813600	279.326	broad
Pf3D7_08_v3	+	685657	685672	685668	9.94371	3.34326	PF3D7_0814200	4259.45	broad
Pf3D7_08_v3	+	685693	685719	685693	20.8064	15.9207	PF3D7_0814200	4259.45	broad
Pf3D7_08_v3	+	685772	685783	685783	36.4295	12.2662	PF3D7_0814200	4259.45	sharp
Pf3D7_08_v3	+	699595	699595	699595	38.0869	36.4583	PF3D7_0814500	144.64	sharp
Pf3D7_08_v3	+	699654	699657	699657	4.97186	3.34326	PF3D7_0814500	144.64	sharp
Pf3D7_08_v3	+	707710	707710	707710	5.09199	5.09199	PF3D7_0814900	249.193	sharp
Pf3D7_08_v3	+	707762	707777	707762	3.25719	1.6286	PF3D7_0814900	249.193	broad
Pf3D7_08_v3	+	707840	707841	707841	17.238	12.2662	PF3D7_0814900	249.193	sharp
Pf3D7_08_v3	+	715614	715623	715614	13.6232	8.65134	PF3D7_0815200	295.693	sharp
Pf3D7_08_v3	+	715668	715678	715675	6.60045	3.34326	PF3D7_0815200	295.693	sharp
Pf3D7_08_v3	+	715733	715735	715733	6.68652	3.34326	PF3D7_0815200	295.693	sharp
Pf3D7_08_v3	+	715759	715769	715759	4.97186	3.34326	PF3D7_0815200	295.693	sharp
Pf3D7_08_v3	+	748313	748334	748314	11.6924	5.09199	PF3D7_0816100	72.6616	broad
Pf3D7_08_v3	+	748413	748413	748413	5.09199	5.09199	PF3D7_0816100	72.6616	sharp
Pf3D7_08_v3	+	757025	757041	757025	3.25719	1.6286	PF3D7_0816400	49.9672	broad
Pf3D7_08_v3	+	814973	814993	814993	10.2065	6.8632	PF3D7_0817800	64.3152	broad
Pf3D7_08_v3	+	818976	818997	818979	8.14298	1.6286	PF3D7_0818000	155.671	broad
Pf3D7_08_v3	+	819189	819189	819189	14.0891	14.0891	PF3D7_0818000	155.671	sharp
Pf3D7_08_v3	+	828545	828569	828565	4.88579	1.6286	PF3D7_0818200	1885.71	broad
Pf3D7_08_v3	+	829669	829689	829669	10.2799	8.65134	PF3D7_0818200	1885.71	broad
Pf3D7_08_v3	+	859317	859340	859340	13.7103	10.4531	PF3D7_0818900	7798.22	broad
Pf3D7_08_v3	+	859363	859372	859372	10.1204	6.8632	PF3D7_0818900	7798.22	sharp
Pf3D7_08_v3	+	859412	859416	859412	2942.66	1322.71	PF3D7_0818900	7798.22	sharp
Pf3D7_08_v3	+	859597	859607	859602	8.22905	3.34326	PF3D7_0818900	7798.22	sharp
Pf3D7_08_v3	+	859634	859654	859634	3.25719	1.6286	PF3D7_0818900	7798.22	broad
Pf3D7_08_v3	+	859703	859703	859703	17.3463	14.0891	PF3D7_0818900	7798.22	sharp
Pf3D7_08_v3	+	859799	859824	859824	52.4512	25.1806	PF3D7_0818900	7798.22	broad
Pf3D7_08_v3	+	859853	859862	859853	18.6758	6.8632	PF3D7_0818900	7798.22	sharp
Pf3D7_08_v3	+	859907	859963	859950	288.553	84.5728	PF3D7_0818900	7798.22	broad
Pf3D7_08_v3	+	915124	915124	915124	5.09199	5.09199	PF3D7_0820300	362.207	sharp
Pf3D7_08_v3	+	918369	918376	918369	15.5234	12.2662	PF3D7_0820300	362.207	sharp
Pf3D7_08_v3	+	952545	952545	952545	6.8632	6.8632	PF3D7_0821100	319.207	sharp
Pf3D7_08_v3	+	952572	952582	952572	31.0809	17.7599	PF3D7_0821100	319.207	sharp
Pf3D7_08_v3	+	952626	952632	952628	18.379	5.09199	PF3D7_0821100	319.207	sharp
Pf3D7_08_v3	+	972542	972542	972542	12.2662	12.2662	PF3D7_0821700	1000.5	sharp
Pf3D7_08_v3	+	972578	972584	972578	3.25719	1.6286	PF3D7_0821700	1000.5	sharp
Pf3D7_08_v3	+	972746	972755	972755	4.97186	3.34326	PF3D7_0821700	1000.5	sharp
Pf3D7_08_v3	+	972787	972797	972788	32.9382	17.7599	PF3D7_0821700	1000.5	sharp
Pf3D7_08_v3	+	972826	972842	972826	3.25719	1.6286	PF3D7_0821700	1000.5	broad
Pf3D7_08_v3	+	972890	972900	972890	16.8069	6.8632	PF3D7_0821700	1000.5	sharp
Pf3D7_08_v3	+	972953	973008	972955	33.7214	8.65134	PF3D7_0821700	1000.5	broad
Pf3D7_08_v3	+	973115	973121	973118	6.60045	3.34326	PF3D7_0821700	1000.5	sharp
Pf3D7_08_v3	+	1005411	1005411	1005411	8.65134	8.65134	PF3D7_0822800	114.72	sharp
Pf3D7_08_v3	+	1005492	1005513	1005492	8.34918	5.09199	PF3D7_0822800	114.72	broad
Pf3D7_08_v3	+	1042949	1042974	1042968	39.7808	15.9207	PF3D7_0823800	137.82	broad
Pf3D7_08_v3	+	1043052	1043057	1043052	8.31512	3.34326	PF3D7_0823800	137.82	sharp
Pf3D7_08_v3	+	1068224	1068240	1068239	8.31512	3.34326	PF3D7_0824600	143.137	broad
Pf3D7_08_v3	+	1068269	1068289	1068269	3.25719	1.6286	PF3D7_0824600	143.137	broad
Pf3D7_08_v3	+	1068524	1068526	1068524	3.25719	1.6286	PF3D7_0824600	143.137	sharp
Pf3D7_08_v3	+	1075378	1075415	1075393	18.3494	6.8632	PF3D7_0824800	188.651	broad
Pf3D7_08_v3	+	1093425	1093427	1093425	3.25719	1.6286	PF3D7_0825200	28.2661	sharp
Pf3D7_08_v3	+	1098048	1098056	1098048	3.25719	1.6286	PF3D7_0825500	233.165	sharp
Pf3D7_08_v3	+	1105634	1105634	1105634	5.09199	5.09199	PF3D7_0825900	23.1235	sharp
Pf3D7_08_v3	+	1105659	1105659	1105659	5.09199	5.09199	PF3D7_0825900	23.1235	sharp
Pf3D7_08_v3	+	1151719	1151719	1151719	5.09199	5.09199	PF3D7_0826500	171.072	sharp
Pf3D7_08_v3	+	1232626	1232627	1232626	3.25719	1.6286	PF3D7_0828700	36.6442	sharp
Pf3D7_08_v3	+	1255808	1255808	1255808	5.09199	5.09199	PF3D7_0829300	278.992	sharp
Pf3D7_08_v3	+	1256244	1256272	1256258	8.34918	5.09199	PF3D7_0829300	278.992	broad
Pf3D7_08_v3	+	1268816	1268818	1268818	4.97186	3.34326	PF3D7_0829600	27.0365	sharp
Pf3D7_08_v3	+	1293685	1293697	1293685	18.7806	12.2662	PF3D7_0830400	859.877	sharp
Pf3D7_08_v3	+	1293733	1293758	1293738	41.21	14.0891	PF3D7_0830400	859.877	broad
Pf3D7_08_v3	+	1302704	1302714	1302704	4.97186	3.34326	PF3D7_0830600	808.847	sharp
Pf3D7_08_v3	+	1302748	1302772	1302750	6.51439	1.6286	PF3D7_0830600	808.847	broad
Pf3D7_08_v3	+	1302812	1302824	1302824	18.8666	12.2662	PF3D7_0830600	808.847	sharp
Pf3D7_08_v3	+	1302850	1302852	1302850	6.72058	5.09199	PF3D7_0830600	808.847	sharp
Pf3D7_08_v3	+	1302915	1302915	1302915	5.09199	5.09199	PF3D7_0830600	808.847	sharp
Pf3D7_08_v3	+	1306182	1306195	1306184	4.88579	1.6286	PF3D7_0830700	78.049	sharp
Pf3D7_08_v3	+	1306453	1306453	1306453	6.8632	6.8632	PF3D7_0830700	78.049	sharp
Pf3D7_08_v3	+	1306501	1306509	1306504	4.88579	1.6286	PF3D7_0830700	78.049	sharp
Pf3D7_08_v3	+	1306551	1306553	1306551	3.25719	1.6286	PF3D7_0830700	78.049	sharp
Pf3D7_08_v3	+	1306634	1306668	1306653	10.1204	6.8632	PF3D7_0830700	78.049	broad
Pf3D7_08_v3	+	1309692	1309696	1309692	4.97186	3.34326	PF3D7_0830800	164.678	sharp
Pf3D7_08_v3	+	1309765	1309775	1309765	3.25719	1.6286	PF3D7_0830800	164.678	sharp
Pf3D7_08_v3	+	1337898	1337904	1337898	3.25719	1.6286	PF3D7_0831300	253.395	sharp
Pf3D7_08_v3	+	1338160	1338192	1338189	30.7534	14.0891	PF3D7_0831300	253.395	broad
Pf3D7_08_v3	+	1338242	1338263	1338242	6.60045	3.34326	PF3D7_0831300	253.395	broad
Pf3D7_08_v3	+	1352273	1352284	1352273	3.25719	1.6286	PF3D7_0831500	584.933	sharp
Pf3D7_08_v3	+	1352320	1352327	1352325	11.9085	8.65134	PF3D7_0831500	584.933	sharp
Pf3D7_08_v3	+	1352352	1352369	1352366	13.2009	3.34326	PF3D7_0831500	584.933	broad
Pf3D7_08_v3	+	1368734	1368734	1368734	17.7599	17.7599	PF3D7_0831750	8.92418	sharp
Pf3D7_08_v3	+	1380478	1380491	1380478	6.68652	3.34326	PF3D7_0831900	373.664	sharp
Pf3D7_08_v3	+	1380538	1380558	1380538	4.97186	3.34326	PF3D7_0831900	373.664	broad
Pf3D7_08_v3	+	1380622	1380633	1380629	4.88579	1.6286	PF3D7_0831900	373.664	sharp
Pf3D7_08_v3	+	1380682	1380701	1380682	4.97186	3.34326	PF3D7_0831900	373.664	broad
Pf3D7_08_v3	+	1380722	1380749	1380739	4.88579	1.6286	PF3D7_0831900	373.664	broad
Pf3D7_08_v3	+	1380830	1380838	1380830	3.25719	1.6286	PF3D7_0831900	373.664	sharp
Pf3D7_08_v3	+	1391579	1391588	1391588	6.60045	3.34326	PF3D7_0832200	176.186	sharp
Pf3D7_08_v3	+	1391668	1391687	1391681	4.88579	1.6286	PF3D7_0832200	176.186	broad
Pf3D7_08_v3	+	1391758	1391771	1391758	3.25719	1.6286	PF3D7_0832200	176.186	sharp
Pf3D7_08_v3	-	39611	39665	39611	23.3948	8.65134	PF3D7_0800200	83.237	broad
Pf3D7_08_v3	-	72520	72531	72529	4.88579	1.6286	PF3D7_0800700	43.395	sharp
Pf3D7_08_v3	-	89038	89040	89038	6.68652	3.34326	PF3D7_0801000	680.565	sharp
Pf3D7_08_v3	-	99998	99998	99998	99.6449	96.3017	PF3D7_0801200	6.32961	sharp
Pf3D7_08_v3	-	108486	108489	108486	3.25719	1.6286	PF3D7_0801500	123.481	sharp
Pf3D7_08_v3	-	123507	123516	123516	8.34918	5.09199	PF3D7_0801800	539.491	sharp
Pf3D7_08_v3	-	124258	124262	124258	11.9946	8.65134	PF3D7_0801800	539.491	sharp
Pf3D7_08_v3	-	170982	170982	170982	6.8632	6.8632	PF3D7_0802300	144.986	sharp
Pf3D7_08_v3	-	179606	179610	179606	3.25719	1.6286	PF3D7_0802500	107.365	sharp
Pf3D7_08_v3	-	203498	203502	203502	10.0638	5.09199	PF3D7_0803100	260.708	sharp
Pf3D7_08_v3	-	234826	234868	234835	18.413	5.09199	PF3D7_0803800	403.435	broad
Pf3D7_08_v3	-	234911	234914	234911	13.8948	12.2662	PF3D7_0803800	403.435	sharp
Pf3D7_08_v3	-	271127	271137	271137	80.4309	30.8007	PF3D7_0804600	115.779	sharp
Pf3D7_08_v3	-	285050	285052	285050	3.25719	1.6286	PF3D7_0805000	21.2172	sharp
Pf3D7_08_v3	-	285828	285830	285830	4.97186	3.34326	PF3D7_0805000	21.2172	sharp
Pf3D7_08_v3	-	297102	297116	297116	4.97186	3.34326	PF3D7_0805300	78.2207	broad
Pf3D7_08_v3	-	297215	297227	297215	3.25719	1.6286	PF3D7_0805300	78.2207	sharp
Pf3D7_08_v3	-	330198	330213	330201	6.60045	3.34326	PF3D7_0806000	81.0218	broad
Pf3D7_08_v3	-	348428	348429	348428	10.184	5.09199	PF3D7_0806500	175.026	sharp
Pf3D7_08_v3	-	367225	367225	367225	45.4914	42.1482	PF3D7_0806800	552.558	sharp
Pf3D7_08_v3	-	370125	370136	370125	4.97186	3.34326	PF3D7_0806900	42.2205	sharp
Pf3D7_08_v3	-	394583	394583	394583	5.09199	5.09199	PF3D7_0807600	327.2	sharp
Pf3D7_08_v3	-	402082	402083	402082	3.25719	1.6286	PF3D7_0807800	318.616	sharp
Pf3D7_08_v3	-	418775	418778	418775	3.25719	1.6286	PF3D7_0808200	165.852	sharp
Pf3D7_08_v3	-	425470	425471	425471	8.4918	6.8632	PF3D7_0808200	165.852	sharp
Pf3D7_08_v3	-	498646	498646	498646	5.09199	5.09199	PF3D7_0809600	27.5568	sharp
Pf3D7_08_v3	-	518524	518532	518524	3.25719	1.6286	PF3D7_0810000	62.0669	sharp
Pf3D7_08_v3	-	537029	537032	537032	4.97186	3.34326	PF3D7_0810500	114.812	sharp
Pf3D7_08_v3	-	560033	560034	560034	4.97186	3.34326	PF3D7_0811100	16.2764	sharp
Pf3D7_08_v3	-	560074	560082	560082	4.97186	3.34326	PF3D7_0811100	16.2764	sharp
Pf3D7_08_v3	-	589456	589457	589456	3.25719	1.6286	PF3D7_0811600	139.801	sharp
Pf3D7_08_v3	-	623956	623958	623956	4.97186	3.34326	PF3D7_0812400	464.794	sharp
Pf3D7_08_v3	-	629401	629403	629403	6.72058	5.09199	PF3D7_0812500	463.638	sharp
Pf3D7_08_v3	-	629429	629455	629455	16.7209	6.8632	PF3D7_0812500	463.638	broad
Pf3D7_08_v3	-	629523	629538	629530	6.60045	3.34326	PF3D7_0812500	463.638	broad
Pf3D7_08_v3	-	633127	633127	633127	14.0891	14.0891	PF3D7_0812600	176.144	sharp
Pf3D7_08_v3	-	663104	663119	663119	4.97186	3.34326	PF3D7_0813400	1297.02	broad
Pf3D7_08_v3	-	663201	663201	663201	5.09199	5.09199	PF3D7_0813400	1297.02	sharp
Pf3D7_08_v3	-	663673	663688	663673	6.68652	3.34326	PF3D7_0813400	1297.02	broad
Pf3D7_08_v3	-	667161	667165	667161	3.25719	1.6286	PF3D7_0813500	54.9717	sharp
Pf3D7_08_v3	-	675712	675714	675714	28.059	21.4586	PF3D7_0813700	47.8234	sharp
Pf3D7_08_v3	-	679183	679205	679196	15.5234	12.2662	PF3D7_0813900	1489.36	broad
Pf3D7_08_v3	-	679277	679313	679287	28.9951	8.65134	PF3D7_0813900	1489.36	broad
Pf3D7_08_v3	-	679346	679348	679346	3.25719	1.6286	PF3D7_0813900	1489.36	sharp
Pf3D7_08_v3	-	684961	684965	684965	4.97186	3.34326	PF3D7_0814100	85.1206	sharp
Pf3D7_08_v3	-	694486	694491	694488	31.133	15.9207	PF3D7_0814300	154.125	sharp
Pf3D7_08_v3	-	694519	694536	694519	3.25719	1.6286	PF3D7_0814300	154.125	broad
Pf3D7_08_v3	-	732600	732603	732603	15.5234	12.2662	PF3D7_0815600	653.817	sharp
Pf3D7_08_v3	-	748052	748052	748052	19.1778	15.9207	PF3D7_0816000	187.814	sharp
Pf3D7_08_v3	-	748118	748120	748118	3.25719	1.6286	PF3D7_0816000	187.814	sharp
Pf3D7_08_v3	-	780230	780245	780230	6.60045	3.34326	PF3D7_0817200	143.398	broad
Pf3D7_08_v3	-	792929	792940	792929	3.25719	1.6286	PF3D7_0817300	137.297	sharp
Pf3D7_08_v3	-	818396	818398	818396	4.97186	3.34326	PF3D7_0817900	317.82	sharp
Pf3D7_08_v3	-	818436	818442	818440	11.749	6.8632	PF3D7_0817900	317.82	sharp
Pf3D7_08_v3	-	853975	853986	853986	8.34918	5.09199	PF3D7_0818700	323.018	sharp
Pf3D7_08_v3	-	854025	854034	854030	10.0638	5.09199	PF3D7_0818700	323.018	sharp
Pf3D7_08_v3	-	854059	854067	854059	3.25719	1.6286	PF3D7_0818700	323.018	sharp
Pf3D7_08_v3	-	854417	854421	854417	3.25719	1.6286	PF3D7_0818700	323.018	sharp
Pf3D7_08_v3	-	854620	854622	854620	6.68652	3.34326	PF3D7_0818700	323.018	sharp
Pf3D7_08_v3	-	868550	868570	868550	3.25719	1.6286	PF3D7_0819000	272.593	broad
Pf3D7_08_v3	-	869015	869019	869015	3.25719	1.6286	PF3D7_0819000	272.593	sharp
Pf3D7_08_v3	-	887648	887649	887648	3.25719	1.6286	PF3D7_0819600	195.451	sharp
Pf3D7_08_v3	-	931095	931101	931095	3.25719	1.6286	PF3D7_0820200	149.635	sharp
Pf3D7_08_v3	-	939011	939014	939014	6.72058	5.09199	PF3D7_0820800	14.2077	sharp
Pf3D7_08_v3	-	962077	962084	962077	3.25719	1.6286	PF3D7_0821300	146.972	sharp
Pf3D7_08_v3	-	962119	962146	962131	10.0638	5.09199	PF3D7_0821300	146.972	broad
Pf3D7_08_v3	-	969113	969138	969121	11.4002	1.6286	PF3D7_0821500	153.327	broad
Pf3D7_08_v3	-	969314	969330	969314	3.25719	1.6286	PF3D7_0821500	153.327	broad
Pf3D7_08_v3	-	989063	989071	989063	54.8628	23.3169	PF3D7_0822300	156.544	sharp
Pf3D7_08_v3	-	1011544	1011544	1011544	6.8632	6.8632	PF3D7_0822900	324.881	sharp
Pf3D7_08_v3	-	1011686	1011740	1011714	13.0288	1.6286	PF3D7_0822900	324.881	broad
Pf3D7_08_v3	-	1017715	1017729	1017715	10.2799	8.65134	PF3D7_0823000	40.0147	broad
Pf3D7_08_v3	-	1017888	1017888	1017888	6.8632	6.8632	PF3D7_0823000	40.0147	sharp
Pf3D7_08_v3	-	1024676	1024678	1024678	4.97186	3.34326	PF3D7_0823200	739.884	sharp
Pf3D7_08_v3	-	1024803	1024808	1024803	3.25719	1.6286	PF3D7_0823200	739.884	sharp
Pf3D7_08_v3	-	1024891	1024937	1024937	30.9949	17.7599	PF3D7_0823200	739.884	broad
Pf3D7_08_v3	-	1024972	1024980	1024972	3.25719	1.6286	PF3D7_0823200	739.884	sharp
Pf3D7_08_v3	-	1025063	1025064	1025063	3.25719	1.6286	PF3D7_0823200	739.884	sharp
Pf3D7_08_v3	-	1025558	1025564	1025561	4.88579	1.6286	PF3D7_0823200	739.884	sharp
Pf3D7_08_v3	-	1025629	1025664	1025641	51.2704	12.2662	PF3D7_0823200	739.884	broad
Pf3D7_08_v3	-	1025698	1025717	1025698	4.97186	3.34326	PF3D7_0823200	739.884	broad
Pf3D7_08_v3	-	1026468	1026485	1026468	3.25719	1.6286	PF3D7_0823200	739.884	broad
Pf3D7_08_v3	-	1083371	1083371	1083371	5.09199	5.09199	PF3D7_0824900	119.446	sharp
Pf3D7_08_v3	-	1083403	1083403	1083403	5.09199	5.09199	PF3D7_0824900	119.446	sharp
Pf3D7_08_v3	-	1101472	1101474	1101472	3.25719	1.6286	PF3D7_0825600	34.8444	sharp
Pf3D7_08_v3	-	1140427	1140432	1140430	10.0638	5.09199	PF3D7_0826100	397.358	sharp
Pf3D7_08_v3	-	1144938	1144949	1144938	3.25719	1.6286	PF3D7_0826200	18.2566	sharp
Pf3D7_08_v3	-	1158745	1158746	1158745	3.25719	1.6286	PF3D7_0826600	34.4914	sharp
Pf3D7_08_v3	-	1158883	1158893	1158883	4.97186	3.34326	PF3D7_0826600	34.4914	sharp
Pf3D7_08_v3	-	1162141	1162142	1162141	6.68652	3.34326	PF3D7_0826700	1149.69	sharp
Pf3D7_08_v3	-	1162191	1162203	1162203	251.229	121.886	PF3D7_0826700	1149.69	sharp
Pf3D7_08_v3	-	1162239	1162256	1162241	11.8351	6.8632	PF3D7_0826700	1149.69	broad
Pf3D7_08_v3	-	1162284	1162292	1162284	4.97186	3.34326	PF3D7_0826700	1149.69	sharp
Pf3D7_08_v3	-	1162621	1162626	1162621	3.25719	1.6286	PF3D7_0826700	1149.69	sharp
Pf3D7_08_v3	-	1162660	1162676	1162660	3.25719	1.6286	PF3D7_0826700	1149.69	broad
Pf3D7_08_v3	-	1171749	1171764	1171749	3.25719	1.6286	PF3D7_0827000	225.981	broad
Pf3D7_08_v3	-	1208710	1208714	1208710	4.97186	3.34326	PF3D7_0827900	1367.38	sharp
Pf3D7_08_v3	-	1208964	1208966	1208964	4.97186	3.34326	PF3D7_0827900	1367.38	sharp
Pf3D7_08_v3	-	1240775	1240790	1240775	3.25719	1.6286	PF3D7_0828800	157.037	broad
Pf3D7_08_v3	-	1259786	1259806	1259794	6.60045	3.34326	PF3D7_0829400	70.8749	broad
Pf3D7_08_v3	-	1298933	1298935	1298935	4.97186	3.34326	PF3D7_0830500	1199.56	sharp
Pf3D7_08_v3	-	1299293	1299312	1299293	6.60045	3.34326	PF3D7_0830500	1199.56	broad
Pf3D7_08_v3	-	1299358	1299412	1299384	14.9496	5.09199	PF3D7_0830500	1199.56	broad
Pf3D7_08_v3	-	1367601	1367611	1367601	3.25719	1.6286	PF3D7_0831700	3855.61	sharp
Pf3D7_08_v3	-	1368336	1368338	1368336	3.25719	1.6286	PF3D7_0831700	3855.61	sharp
Pf3D7_08_v3	-	1368379	1368402	1368390	18.509	8.65134	PF3D7_0831700	3855.61	broad
Pf3D7_08_v3	-	1368871	1368951	1368903	23.3554	6.8632	PF3D7_0831700	3855.61	broad
Pf3D7_08_v3	-	1368976	1368976	1368976	5.09199	5.09199	PF3D7_0831700	3855.61	sharp
Pf3D7_08_v3	-	1369039	1369051	1369039	6.72058	5.09199	PF3D7_0831700	3855.61	sharp
Pf3D7_08_v3	-	1369339	1369339	1369339	8.65134	8.65134	PF3D7_0831700	3855.61	sharp
Pf3D7_08_v3	-	1369403	1369403	1369403	6.8632	6.8632	PF3D7_0831700	3855.61	sharp
Pf3D7_08_v3	-	1369430	1369457	1369454	9.85765	3.34326	PF3D7_0831700	3855.61	broad
Pf3D7_08_v3	-	1375837	1375919	1375882	1332.66	714.783	PF3D7_0831800	10960.7	broad
Pf3D7_08_v3	-	1375987	1376032	1376018	79.8402	17.7599	PF3D7_0831800	10960.7	broad
Pf3D7_08_v3	-	1376066	1376072	1376066	15.4249	10.4531	PF3D7_0831800	10960.7	sharp
Pf3D7_08_v3	-	1376751	1376767	1376751	3.25719	1.6286	PF3D7_0831800	10960.7	broad
Pf3D7_08_v3	-	1378620	1378622	1378622	4.97186	3.34326	PF3D7_0831800	10960.7	sharp
Pf3D7_09_v3	+	161941	161958	161958	4.97186	3.34326	PF3D7_0903500	171.796	broad
Pf3D7_09_v3	+	162024	162026	162024	3.25719	1.6286	PF3D7_0903500	171.796	sharp
Pf3D7_09_v3	+	174431	174439	174437	6.60045	3.34326	PF3D7_0903700	259.364	sharp
Pf3D7_09_v3	+	175001	175003	175001	3.25719	1.6286	PF3D7_0903700	259.364	sharp
Pf3D7_09_v3	+	184954	184969	184954	3.25719	1.6286	PF3D7_0903900	1294.43	broad
Pf3D7_09_v3	+	184994	184994	184994	6.8632	6.8632	PF3D7_0903900	1294.43	sharp
Pf3D7_09_v3	+	185266	185269	185266	4.97186	3.34326	PF3D7_0903900	1294.43	sharp
Pf3D7_09_v3	+	185295	185305	185305	20.4003	8.65134	PF3D7_0903900	1294.43	sharp
Pf3D7_09_v3	+	185333	185345	185341	15.2124	6.8632	PF3D7_0903900	1294.43	sharp
Pf3D7_09_v3	+	185387	185420	185387	16.9675	10.4531	PF3D7_0903900	1294.43	broad
Pf3D7_09_v3	+	185465	185478	185468	6.51439	1.6286	PF3D7_0903900	1294.43	sharp
Pf3D7_09_v3	+	185564	185564	185564	21.2347	19.6061	PF3D7_0903900	1294.43	sharp
Pf3D7_09_v3	+	185593	185627	185593	9.94371	3.34326	PF3D7_0903900	1294.43	broad
Pf3D7_09_v3	+	197718	197721	197718	3.25719	1.6286	PF3D7_0904200	42.2128	sharp
Pf3D7_09_v3	+	222086	222086	222086	10.4531	10.4531	PF3D7_0904800	69.113	sharp
Pf3D7_09_v3	+	287811	287834	287834	8.34918	5.09199	PF3D7_0905800	117.377	broad
Pf3D7_09_v3	+	317033	317035	317033	37.4146	28.9228	PF3D7_0906500	436.96	sharp
Pf3D7_09_v3	+	335060	335072	335060	3.25719	1.6286	PF3D7_0906890	35.0244	sharp
Pf3D7_09_v3	+	345472	345474	345472	4.97186	3.34326	PF3D7_0907200	176.403	sharp
Pf3D7_09_v3	+	359865	359872	359865	15.6095	12.2662	PF3D7_0907600	139.914	sharp
Pf3D7_09_v3	+	366456	366456	366456	5.09199	5.09199	PF3D7_0907800	165.445	sharp
Pf3D7_09_v3	+	422769	422774	422769	3.25719	1.6286	PF3D7_0909400	217.26	sharp
Pf3D7_09_v3	+	422912	422928	422912	4.97186	3.34326	PF3D7_0909400	217.26	broad
Pf3D7_09_v3	+	437518	437518	437518	8.65134	8.65134	PF3D7_0909700	311.645	sharp
Pf3D7_09_v3	+	437633	437652	437633	3.25719	1.6286	PF3D7_0909700	311.645	broad
Pf3D7_09_v3	+	437679	437681	437679	3.25719	1.6286	PF3D7_0909700	311.645	sharp
Pf3D7_09_v3	+	439217	439219	439217	3.25719	1.6286	PF3D7_0909700	311.645	sharp
Pf3D7_09_v3	+	440023	440024	440024	6.72058	5.09199	PF3D7_0909700	311.645	sharp
Pf3D7_09_v3	+	445226	445232	445226	6.68652	3.34326	PF3D7_0909800	182.712	sharp
Pf3D7_09_v3	+	445281	445291	445291	13.6232	8.65134	PF3D7_0909800	182.712	sharp
Pf3D7_09_v3	+	445326	445345	445326	3.25719	1.6286	PF3D7_0909800	182.712	broad
Pf3D7_09_v3	+	447314	447318	447314	6.60045	3.34326	PF3D7_0909900	138.993	sharp
Pf3D7_09_v3	+	475368	475370	475368	3.25719	1.6286	PF3D7_0910300	178.811	sharp
Pf3D7_09_v3	+	493808	493826	493808	3.25719	1.6286	PF3D7_0910800	41.2577	broad
Pf3D7_09_v3	+	499898	499917	499898	3.25719	1.6286	PF3D7_0911000	54.7293	broad
Pf3D7_09_v3	+	499955	499955	499955	6.8632	6.8632	PF3D7_0911000	54.7293	sharp
Pf3D7_09_v3	+	562332	562334	562332	3.25719	1.6286	PF3D7_0912700	74.4517	sharp
Pf3D7_09_v3	+	566628	566629	566629	15.7177	14.0891	PF3D7_0912900	331.972	sharp
Pf3D7_09_v3	+	566661	566674	566667	66.2025	28.9228	PF3D7_0912900	331.972	sharp
Pf3D7_09_v3	+	575342	575396	575396	35.8331	12.2662	PF3D7_0913200	580.574	broad
Pf3D7_09_v3	+	580093	580108	580093	3.25719	1.6286	PF3D7_0913600	22.3744	broad
Pf3D7_09_v3	+	592776	592779	592776	8.34918	5.09199	PF3D7_0913800	130.253	sharp
Pf3D7_09_v3	+	627223	627227	627227	8.34918	5.09199	PF3D7_0914600	102.815	sharp
Pf3D7_09_v3	+	629990	630007	629990	21.6702	5.09199	PF3D7_0914700	459.094	broad
Pf3D7_09_v3	+	630040	630051	630042	4.88579	1.6286	PF3D7_0914700	459.094	sharp
Pf3D7_09_v3	+	630089	630096	630089	3.25719	1.6286	PF3D7_0914700	459.094	sharp
Pf3D7_09_v3	+	630127	630132	630127	3.25719	1.6286	PF3D7_0914700	459.094	sharp
Pf3D7_09_v3	+	630222	630231	630222	3.25719	1.6286	PF3D7_0914700	459.094	sharp
Pf3D7_09_v3	+	659937	659952	659937	6.72058	5.09199	PF3D7_0915600	215.84	broad
Pf3D7_09_v3	+	659978	659982	659978	4.97186	3.34326	PF3D7_0915600	215.84	sharp
Pf3D7_09_v3	+	660018	660050	660050	6.60045	3.34326	PF3D7_0915600	215.84	broad
Pf3D7_09_v3	+	665486	665498	665486	6.60045	3.34326	PF3D7_0915900	174.379	sharp
Pf3D7_09_v3	+	665540	665550	665540	4.97186	3.34326	PF3D7_0915900	174.379	sharp
Pf3D7_09_v3	+	675638	675648	675638	8.4918	6.8632	PF3D7_0916200	42.4042	sharp
Pf3D7_09_v3	+	675723	675723	675723	8.65134	8.65134	PF3D7_0916200	42.4042	sharp
Pf3D7_09_v3	+	703157	703161	703161	4.97186	3.34326	PF3D7_0916800	56.111	sharp
Pf3D7_09_v3	+	704186	704188	704186	3.25719	1.6286	PF3D7_0916900	360.809	sharp
Pf3D7_09_v3	+	704212	704228	704224	4.88579	1.6286	PF3D7_0916900	360.809	broad
Pf3D7_09_v3	+	704644	704645	704645	41.189	28.9228	PF3D7_0916900	360.809	sharp
Pf3D7_09_v3	+	704670	704674	704672	18.8666	12.2662	PF3D7_0916900	360.809	sharp
Pf3D7_09_v3	+	704715	704719	704715	4.97186	3.34326	PF3D7_0916900	360.809	sharp
Pf3D7_09_v3	+	732693	732706	732706	6.60045	3.34326	PF3D7_0917700	49.1666	sharp
Pf3D7_09_v3	+	737047	737067	737067	19.1811	14.0891	PF3D7_0917900	2309.95	broad
Pf3D7_09_v3	+	737117	737131	737117	3.25719	1.6286	PF3D7_0917900	2309.95	broad
Pf3D7_09_v3	+	737179	737237	737237	36.974	8.65134	PF3D7_0917900	2309.95	broad
Pf3D7_09_v3	+	737385	737387	737385	6.68652	3.34326	PF3D7_0917900	2309.95	sharp
Pf3D7_09_v3	+	737434	737437	737434	3.25719	1.6286	PF3D7_0917900	2309.95	sharp
Pf3D7_09_v3	+	737472	737479	737474	4.88579	1.6286	PF3D7_0917900	2309.95	sharp
Pf3D7_09_v3	+	737539	737574	737574	15.5234	12.2662	PF3D7_0917900	2309.95	broad
Pf3D7_09_v3	+	737692	737694	737692	3.25719	1.6286	PF3D7_0917900	2309.95	sharp
Pf3D7_09_v3	+	737837	737846	737837	10.1204	6.8632	PF3D7_0917900	2309.95	sharp
Pf3D7_09_v3	+	746401	746402	746402	32.2661	28.9228	PF3D7_0918100	212.738	sharp
Pf3D7_09_v3	+	746611	746612	746612	6.72058	5.09199	PF3D7_0918100	212.738	sharp
Pf3D7_09_v3	+	746650	746660	746650	13.5371	8.65134	PF3D7_0918100	212.738	sharp
Pf3D7_09_v3	+	764438	764441	764438	3.25719	1.6286	PF3D7_0918600	27.8533	sharp
Pf3D7_09_v3	+	775156	775179	775168	4.88579	1.6286	PF3D7_0918900	210.379	broad
Pf3D7_09_v3	+	775274	775284	775274	10.2799	8.65134	PF3D7_0918900	210.379	sharp
Pf3D7_09_v3	+	777036	777045	777036	3.25719	1.6286	PF3D7_0918900	210.379	sharp
Pf3D7_09_v3	+	785789	785790	785789	3.25719	1.6286	PF3D7_0919100	461.242	sharp
Pf3D7_09_v3	+	785835	785840	785840	6.60045	3.34326	PF3D7_0919100	461.242	sharp
Pf3D7_09_v3	+	785881	785892	785882	13.7103	10.4531	PF3D7_0919100	461.242	sharp
Pf3D7_09_v3	+	795007	795017	795007	3.25719	1.6286	PF3D7_0919400	85.4019	sharp
Pf3D7_09_v3	+	802584	802607	802603	6.60045	3.34326	PF3D7_0919700	55.5322	broad
Pf3D7_09_v3	+	802675	802683	802675	3.25719	1.6286	PF3D7_0919700	55.5322	sharp
Pf3D7_09_v3	+	802715	802726	802726	8.4918	6.8632	PF3D7_0919700	55.5322	sharp
Pf3D7_09_v3	+	821790	821795	821790	3.25719	1.6286	PF3D7_0920000	124.728	sharp
Pf3D7_09_v3	+	833339	833340	833339	3.25719	1.6286	PF3D7_0920400	35.5533	sharp
Pf3D7_09_v3	+	848683	848688	848683	4.97186	3.34326	PF3D7_0920700	106.89	sharp
Pf3D7_09_v3	+	848891	848903	848891	4.97186	3.34326	PF3D7_0920700	106.89	sharp
Pf3D7_09_v3	+	848942	848942	848942	6.8632	6.8632	PF3D7_0920700	106.89	sharp
Pf3D7_09_v3	+	855160	855160	855160	98.4323	86.5237	PF3D7_0920900	173.211	sharp
Pf3D7_09_v3	+	871307	871307	871307	5.09199	5.09199	PF3D7_0921300	30.5774	sharp
Pf3D7_09_v3	+	877472	877474	877472	3.25719	1.6286	PF3D7_0921600	141.272	sharp
Pf3D7_09_v3	+	877522	877538	877538	4.97186	3.34326	PF3D7_0921600	141.272	broad
Pf3D7_09_v3	+	877568	877572	877568	4.97186	3.34326	PF3D7_0921600	141.272	sharp
Pf3D7_09_v3	+	877595	877610	877610	4.97186	3.34326	PF3D7_0921600	141.272	broad
Pf3D7_09_v3	+	888215	888228	888215	3.25719	1.6286	PF3D7_0921900	280.989	sharp
Pf3D7_09_v3	+	902243	902254	902252	6.60045	3.34326	PF3D7_0922200	1494.25	sharp
Pf3D7_09_v3	+	902298	902315	902300	8.22905	3.34326	PF3D7_0922200	1494.25	broad
Pf3D7_09_v3	+	902357	902359	902357	3.25719	1.6286	PF3D7_0922200	1494.25	sharp
Pf3D7_09_v3	+	902397	902398	902397	3.25719	1.6286	PF3D7_0922200	1494.25	sharp
Pf3D7_09_v3	+	902427	902439	902427	6.72058	5.09199	PF3D7_0922200	1494.25	sharp
Pf3D7_09_v3	+	902470	902475	902472	22.5211	15.9207	PF3D7_0922200	1494.25	sharp
Pf3D7_09_v3	+	902569	902580	902580	6.72058	5.09199	PF3D7_0922200	1494.25	sharp
Pf3D7_09_v3	+	902605	902610	902605	4.97186	3.34326	PF3D7_0922200	1494.25	sharp
Pf3D7_09_v3	+	902794	902808	902794	11.749	6.8632	PF3D7_0922200	1494.25	broad
Pf3D7_09_v3	+	902870	902870	902870	8.65134	8.65134	PF3D7_0922200	1494.25	sharp
Pf3D7_09_v3	+	905853	905862	905853	3.25719	1.6286	PF3D7_0922300	16.5593	sharp
Pf3D7_09_v3	+	912770	912772	912772	6.72058	5.09199	PF3D7_0922500	995.502	sharp
Pf3D7_09_v3	+	912819	912848	912848	18.6821	10.4531	PF3D7_0922500	995.502	broad
Pf3D7_09_v3	+	912881	912896	912881	13.8948	12.2662	PF3D7_0922500	995.502	broad
Pf3D7_09_v3	+	916063	916083	916063	6.72058	5.09199	PF3D7_0922600	320.264	broad
Pf3D7_09_v3	+	943113	943113	943113	5.09199	5.09199	PF3D7_0923200	159.184	sharp
Pf3D7_09_v3	+	943150	943160	943160	15.3389	10.4531	PF3D7_0923200	159.184	sharp
Pf3D7_09_v3	+	943184	943225	943202	20.0076	5.09199	PF3D7_0923200	159.184	broad
Pf3D7_09_v3	+	950129	950145	950145	4.97186	3.34326	PF3D7_0923400	166.909	broad
Pf3D7_09_v3	+	969034	969035	969035	6.72058	5.09199	PF3D7_0924000	178.626	sharp
Pf3D7_09_v3	+	969118	969122	969118	3.25719	1.6286	PF3D7_0924000	178.626	sharp
Pf3D7_09_v3	+	979977	979977	979977	6.8632	6.8632	PF3D7_0924200	40.42	sharp
Pf3D7_09_v3	+	980233	980233	980233	6.8632	6.8632	PF3D7_0924200	40.42	sharp
Pf3D7_09_v3	+	988137	988140	988140	4.97186	3.34326	PF3D7_0924400	343.428	sharp
Pf3D7_09_v3	+	988184	988185	988184	3.25719	1.6286	PF3D7_0924400	343.428	sharp
Pf3D7_09_v3	+	1006388	1006391	1006391	8.43525	5.09199	PF3D7_0924700	149.79	sharp
Pf3D7_09_v3	+	1017317	1017328	1017328	8.4918	6.8632	PF3D7_0925200	300.081	sharp
Pf3D7_09_v3	+	1040218	1040220	1040218	4.97186	3.34326	PF3D7_0925900	2677.72	sharp
Pf3D7_09_v3	+	1040379	1040394	1040381	6.51439	1.6286	PF3D7_0925900	2677.72	broad
Pf3D7_09_v3	+	1040431	1040480	1040480	70.975	36.4583	PF3D7_0925900	2677.72	broad
Pf3D7_09_v3	+	1040556	1040560	1040556	53.564	38.3516	PF3D7_0925900	2677.72	sharp
Pf3D7_09_v3	+	1089644	1089648	1089648	4.97186	3.34326	PF3D7_0926700	75.1984	sharp
Pf3D7_09_v3	+	1098795	1098816	1098816	30.0664	25.1806	PF3D7_0927000	56.286	broad
Pf3D7_09_v3	+	1113641	1113648	1113641	6.72058	5.09199	PF3D7_0927300	47.0567	sharp
Pf3D7_09_v3	+	1122991	1123010	1122991	3.25719	1.6286	PF3D7_0927600	152.501	broad
Pf3D7_09_v3	+	1135237	1135257	1135237	4.97186	3.34326	PF3D7_0928000	82.8286	broad
Pf3D7_09_v3	+	1155454	1155462	1155454	3.25719	1.6286	PF3D7_0928800	32.2901	sharp
Pf3D7_09_v3	+	1166787	1166804	1166787	3.25719	1.6286	PF3D7_0929200	558.865	broad
Pf3D7_09_v3	+	1166850	1166891	1166891	34.8031	23.3169	PF3D7_0929200	558.865	broad
Pf3D7_09_v3	+	1167749	1167749	1167749	14.0891	14.0891	PF3D7_0929200	558.865	sharp
Pf3D7_09_v3	+	1201460	1201460	1201460	5.09199	5.09199	PF3D7_0930300	1841.08	sharp
Pf3D7_09_v3	+	1201497	1201497	1201497	66.7884	65.1598	PF3D7_0930300	1841.08	sharp
Pf3D7_09_v3	+	1201548	1201568	1201548	4.97186	3.34326	PF3D7_0930300	1841.08	broad
Pf3D7_09_v3	+	1207522	1207528	1207522	19.1778	15.9207	PF3D7_0930400	297.712	sharp
Pf3D7_09_v3	+	1207700	1207700	1207700	5.09199	5.09199	PF3D7_0930400	297.712	sharp
Pf3D7_09_v3	+	1259926	1259928	1259926	3.25719	1.6286	PF3D7_0931300	32.3652	sharp
Pf3D7_09_v3	+	1260739	1260742	1260742	4.97186	3.34326	PF3D7_0931300	32.3652	sharp
Pf3D7_09_v3	+	1262769	1262788	1262769	3.25719	1.6286	PF3D7_0931400	229.331	broad
Pf3D7_09_v3	+	1277417	1277418	1277418	4.97186	3.34326	PF3D7_0932000	229.032	sharp
Pf3D7_09_v3	+	1277599	1277599	1277599	5.09199	5.09199	PF3D7_0932000	229.032	sharp
Pf3D7_09_v3	+	1277632	1277649	1277632	3.25719	1.6286	PF3D7_0932000	229.032	broad
Pf3D7_09_v3	+	1311014	1311040	1311040	8.34918	5.09199	PF3D7_0933000	208.812	broad
Pf3D7_09_v3	+	1311088	1311094	1311094	18.9449	10.4531	PF3D7_0933000	208.812	sharp
Pf3D7_09_v3	+	1319946	1319950	1319946	6.72058	5.09199	PF3D7_0933300	40.6171	sharp
Pf3D7_09_v3	+	1342730	1342750	1342731	11.9085	8.65134	PF3D7_0934100	90.16	broad
Pf3D7_09_v3	+	1347781	1347803	1347792	4.88579	1.6286	PF3D7_0934300	26.3967	broad
Pf3D7_09_v3	+	1404347	1404450	1404368	45.1637	6.8632	PF3D7_0935600	1207.05	broad
Pf3D7_09_v3	+	1404564	1404566	1404564	12.0817	10.4531	PF3D7_0935600	1207.05	sharp
Pf3D7_09_v3	+	1405165	1405168	1405165	3.25719	1.6286	PF3D7_0935600	1207.05	sharp
Pf3D7_09_v3	+	1408195	1408195	1408195	6.8632	6.8632	PF3D7_0935700	216.517	sharp
Pf3D7_09_v3	+	1408539	1408554	1408539	12.0817	10.4531	PF3D7_0935700	216.517	broad
Pf3D7_09_v3	+	1408582	1408582	1408582	5.09199	5.09199	PF3D7_0935700	216.517	sharp
Pf3D7_09_v3	+	1413338	1413338	1413338	5.09199	5.09199	PF3D7_0935800	81.6392	sharp
Pf3D7_09_v3	+	1439075	1439076	1439076	8.4918	6.8632	PF3D7_0936400	323.874	sharp
Pf3D7_09_v3	+	1440600	1440601	1440601	11.9552	6.8632	PF3D7_0936400	323.874	sharp
Pf3D7_09_v3	+	1445957	1445966	1445957	220.729	129.8	PF3D7_0936600	1826.13	sharp
Pf3D7_09_v3	+	1446004	1446014	1446004	3.25719	1.6286	PF3D7_0936600	1826.13	sharp
Pf3D7_09_v3	+	1446040	1446042	1446040	3.25719	1.6286	PF3D7_0936600	1826.13	sharp
Pf3D7_09_v3	+	1446094	1446114	1446094	6.60045	3.34326	PF3D7_0936600	1826.13	broad
Pf3D7_09_v3	+	1457800	1457812	1457800	15.4249	10.4531	PF3D7_0936800	2657.2	sharp
Pf3D7_09_v3	+	1457854	1457864	1457864	17.1431	8.65134	PF3D7_0936800	2657.2	sharp
Pf3D7_09_v3	+	1457887	1457898	1457887	8.22905	3.34326	PF3D7_0936800	2657.2	sharp
Pf3D7_09_v3	+	1457994	1457994	1457994	15.9207	15.9207	PF3D7_0936800	2657.2	sharp
Pf3D7_09_v3	+	1458102	1458104	1458102	35.4372	28.9228	PF3D7_0936800	2657.2	sharp
Pf3D7_09_v3	+	1485524	1485527	1485524	3.25719	1.6286	PF3D7_0937600	23.0033	sharp
Pf3D7_09_v3	-	83387	83399	83387	3.25719	1.6286	PF3D7_0901700	24.0031	sharp
Pf3D7_09_v3	-	91940	91960	91952	6.51439	1.6286	PF3D7_0902000	54.8139	broad
Pf3D7_09_v3	-	92032	92037	92032	3.25719	1.6286	PF3D7_0902000	54.8139	sharp
Pf3D7_09_v3	-	101179	101181	101179	22.6457	17.7599	PF3D7_0902200	186.94	sharp
Pf3D7_09_v3	-	101271	101277	101274	4.88579	1.6286	PF3D7_0902200	186.94	sharp
Pf3D7_09_v3	-	101478	101481	101478	6.60045	3.34326	PF3D7_0902200	186.94	sharp
Pf3D7_09_v3	-	101549	101564	101549	8.22905	3.34326	PF3D7_0902200	186.94	broad
Pf3D7_09_v3	-	105338	105351	105351	6.72058	5.09199	PF3D7_0902300	234.992	sharp
Pf3D7_09_v3	-	111906	111909	111909	8.43525	5.09199	PF3D7_0902500	378.401	sharp
Pf3D7_09_v3	-	111946	111957	111946	4.97186	3.34326	PF3D7_0902500	378.401	sharp
Pf3D7_09_v3	-	135799	135801	135801	4.97186	3.34326	PF3D7_0903200	235.708	sharp
Pf3D7_09_v3	-	135863	135871	135867	8.34918	5.09199	PF3D7_0903200	235.708	sharp
Pf3D7_09_v3	-	160109	160111	160109	3.25719	1.6286	PF3D7_0903400	308.289	sharp
Pf3D7_09_v3	-	160167	160169	160167	17.3463	14.0891	PF3D7_0903400	308.289	sharp
Pf3D7_09_v3	-	209173	209174	209173	3.25719	1.6286	PF3D7_0904400	57.0237	sharp
Pf3D7_09_v3	-	235496	235506	235496	3.25719	1.6286	PF3D7_0905000	19.0491	sharp
Pf3D7_09_v3	-	249707	249728	249716	4.88579	1.6286	PF3D7_0905200	94.4933	broad
Pf3D7_09_v3	-	249818	249828	249818	3.25719	1.6286	PF3D7_0905200	94.4933	sharp
Pf3D7_09_v3	-	250005	250014	250005	3.25719	1.6286	PF3D7_0905200	94.4933	sharp
Pf3D7_09_v3	-	275288	275291	275288	3.25719	1.6286	PF3D7_0905400	596.102	sharp
Pf3D7_09_v3	-	275541	275599	275570	84.7958	15.9207	PF3D7_0905400	596.102	broad
Pf3D7_09_v3	-	275623	275639	275639	10.1204	6.8632	PF3D7_0905400	596.102	broad
Pf3D7_09_v3	-	287205	287215	287205	4.97186	3.34326	PF3D7_0905700	43.6615	sharp
Pf3D7_09_v3	-	287257	287257	287257	6.8632	6.8632	PF3D7_0905700	43.6615	sharp
Pf3D7_09_v3	-	327760	327760	327760	5.09199	5.09199	PF3D7_0906600	527.589	sharp
Pf3D7_09_v3	-	327947	327950	327947	8.4918	6.8632	PF3D7_0906600	527.589	sharp
Pf3D7_09_v3	-	328004	328015	328004	3.25719	1.6286	PF3D7_0906600	527.589	sharp
Pf3D7_09_v3	-	328093	328108	328093	3.25719	1.6286	PF3D7_0906600	527.589	broad
Pf3D7_09_v3	-	328439	328462	328462	49.6097	32.6827	PF3D7_0906600	527.589	broad
Pf3D7_09_v3	-	328512	328517	328517	16.9675	10.4531	PF3D7_0906600	527.589	sharp
Pf3D7_09_v3	-	328545	328558	328546	15.1783	6.8632	PF3D7_0906600	527.589	sharp
Pf3D7_09_v3	-	328640	328651	328647	6.51439	1.6286	PF3D7_0906600	527.589	sharp
Pf3D7_09_v3	-	328704	328709	328704	6.72058	5.09199	PF3D7_0906600	527.589	sharp
Pf3D7_09_v3	-	328936	328937	328936	3.25719	1.6286	PF3D7_0906600	527.589	sharp
Pf3D7_09_v3	-	334788	334797	334797	4.97186	3.34326	PF3D7_0906800	50.4602	sharp
Pf3D7_09_v3	-	351209	351232	351232	13.3776	6.8632	PF3D7_0907300	72.163	broad
Pf3D7_09_v3	-	351258	351272	351272	29.8313	23.3169	PF3D7_0907300	72.163	broad
Pf3D7_09_v3	-	351293	351296	351293	6.60045	3.34326	PF3D7_0907300	72.163	sharp
Pf3D7_09_v3	-	351334	351335	351334	3.25719	1.6286	PF3D7_0907300	72.163	sharp
Pf3D7_09_v3	-	358338	358342	358342	10.0638	5.09199	PF3D7_0907500	97.2149	sharp
Pf3D7_09_v3	-	358401	358404	358401	3.25719	1.6286	PF3D7_0907500	97.2149	sharp
Pf3D7_09_v3	-	358475	358494	358477	6.51439	1.6286	PF3D7_0907500	97.2149	broad
Pf3D7_09_v3	-	358522	358536	358523	10.1204	6.8632	PF3D7_0907500	97.2149	broad
Pf3D7_09_v3	-	365611	365614	365611	11.9946	8.65134	PF3D7_0907700	653.384	sharp
Pf3D7_09_v3	-	377181	377182	377182	4.97186	3.34326	PF3D7_0908100	15.2416	sharp
Pf3D7_09_v3	-	401079	401088	401079	4.97186	3.34326	PF3D7_0908600	70.472	sharp
Pf3D7_09_v3	-	403588	403590	403588	3.25719	1.6286	PF3D7_0908700	36.1938	sharp
Pf3D7_09_v3	-	414217	414222	414217	3.25719	1.6286	PF3D7_0909000	16.4436	sharp
Pf3D7_09_v3	-	422290	422297	422290	3.25719	1.6286	PF3D7_0909300	415.503	sharp
Pf3D7_09_v3	-	422490	422492	422490	3.25719	1.6286	PF3D7_0909300	415.503	sharp
Pf3D7_09_v3	-	462536	462543	462543	4.97186	3.34326	PF3D7_0910100	136.206	sharp
Pf3D7_09_v3	-	462726	462743	462726	4.97186	3.34326	PF3D7_0910100	136.206	broad
Pf3D7_09_v3	-	488480	488482	488480	3.25719	1.6286	PF3D7_0910500	109.495	sharp
Pf3D7_09_v3	-	540050	540059	540059	12.0817	10.4531	PF3D7_0911900	994.052	sharp
Pf3D7_09_v3	-	540123	540130	540123	3.25719	1.6286	PF3D7_0911900	994.052	sharp
Pf3D7_09_v3	-	540152	540197	540177	14.9156	3.34326	PF3D7_0911900	994.052	broad
Pf3D7_09_v3	-	548458	548474	548458	6.72058	5.09199	PF3D7_0912100	158.623	broad
Pf3D7_09_v3	-	565991	566010	566010	17.0005	8.65134	PF3D7_0912800	179.463	broad
Pf3D7_09_v3	-	570578	570598	570578	3.25719	1.6286	PF3D7_0913000	403.448	broad
Pf3D7_09_v3	-	570670	570685	570670	3.25719	1.6286	PF3D7_0913000	403.448	broad
Pf3D7_09_v3	-	579716	579721	579718	8.31512	3.34326	PF3D7_0913300	226.102	sharp
Pf3D7_09_v3	-	579765	579765	579765	15.9207	15.9207	PF3D7_0913300	226.102	sharp
Pf3D7_09_v3	-	611447	611459	611447	3.25719	1.6286	PF3D7_0914200	256.911	sharp
Pf3D7_09_v3	-	615693	615696	615696	35.2784	27.0494	PF3D7_0914300	87.1279	sharp
Pf3D7_09_v3	-	641719	641719	641719	6.8632	6.8632	PF3D7_0915000	64.7281	sharp
Pf3D7_09_v3	-	644712	644715	644712	6.68652	3.34326	PF3D7_0915100	104.755	sharp
Pf3D7_09_v3	-	649518	649522	649518	6.68652	3.34326	PF3D7_0915300	32.5144	sharp
Pf3D7_09_v3	-	649579	649583	649579	3.25719	1.6286	PF3D7_0915300	32.5144	sharp
Pf3D7_09_v3	-	655809	655812	655809	3.25719	1.6286	PF3D7_0915400	644.762	sharp
Pf3D7_09_v3	-	655892	655906	655893	8.34918	5.09199	PF3D7_0915400	644.762	broad
Pf3D7_09_v3	-	663168	663170	663168	3.25719	1.6286	PF3D7_0915700	62.2522	sharp
Pf3D7_09_v3	-	695584	695584	695584	5.09199	5.09199	PF3D7_0916600	32.8784	sharp
Pf3D7_09_v3	-	700063	700082	700063	3.25719	1.6286	PF3D7_0916700	735.862	broad
Pf3D7_09_v3	-	700454	700472	700469	11.8351	6.8632	PF3D7_0916700	735.862	broad
Pf3D7_09_v3	-	700590	700597	700590	3.25719	1.6286	PF3D7_0916700	735.862	sharp
Pf3D7_09_v3	-	700628	700669	700632	11.749	6.8632	PF3D7_0916700	735.862	broad
Pf3D7_09_v3	-	702476	702476	702476	6.8632	6.8632	PF3D7_0916700	735.862	sharp
Pf3D7_09_v3	-	702920	702931	702920	3.25719	1.6286	PF3D7_0916700	735.862	sharp
Pf3D7_09_v3	-	715554	715570	715554	3.25719	1.6286	PF3D7_0917100	62.4386	broad
Pf3D7_09_v3	-	732462	732465	732462	4.97186	3.34326	PF3D7_0917600	150.259	sharp
Pf3D7_09_v3	-	744327	744361	744345	4.88579	1.6286	PF3D7_0918000	359.492	broad
Pf3D7_09_v3	-	744416	744436	744416	3.25719	1.6286	PF3D7_0918000	359.492	broad
Pf3D7_09_v3	-	752619	752628	752622	4.88579	1.6286	PF3D7_0918300	231.939	sharp
Pf3D7_09_v3	-	752864	752880	752880	15.7177	14.0891	PF3D7_0918300	231.939	broad
Pf3D7_09_v3	-	753029	753031	753029	3.25719	1.6286	PF3D7_0918300	231.939	sharp
Pf3D7_09_v3	-	774871	774873	774871	3.25719	1.6286	PF3D7_0918800	149.235	sharp
Pf3D7_09_v3	-	782955	782962	782955	6.68652	3.34326	PF3D7_0919000	1396.76	sharp
Pf3D7_09_v3	-	783327	783339	783327	3.25719	1.6286	PF3D7_0919000	1396.76	sharp
Pf3D7_09_v3	-	790584	790606	790596	15.1783	6.8632	PF3D7_0919200	131.274	broad
Pf3D7_09_v3	-	790708	790711	790711	4.97186	3.34326	PF3D7_0919200	131.274	sharp
Pf3D7_09_v3	-	791104	791104	791104	5.09199	5.09199	PF3D7_0919200	131.274	sharp
Pf3D7_09_v3	-	821688	821702	821688	3.25719	1.6286	PF3D7_0919900	132.636	broad
Pf3D7_09_v3	-	840031	840036	840031	4.97186	3.34326	PF3D7_0920200	37.2281	sharp
Pf3D7_09_v3	-	854496	854499	854496	3.25719	1.6286	PF3D7_0920800	290.84	sharp
Pf3D7_09_v3	-	854663	854682	854679	4.88579	1.6286	PF3D7_0920800	290.84	broad
Pf3D7_09_v3	-	859122	859122	859122	5.09199	5.09199	PF3D7_0921000	164.211	sharp
Pf3D7_09_v3	-	859176	859177	859177	6.72058	5.09199	PF3D7_0921000	164.211	sharp
Pf3D7_09_v3	-	859311	859313	859311	3.25719	1.6286	PF3D7_0921000	164.211	sharp
Pf3D7_09_v3	-	870932	870945	870945	6.72058	5.09199	PF3D7_0921200	102.727	sharp
Pf3D7_09_v3	-	887937	887953	887939	11.9085	8.65134	PF3D7_0921800	131.181	broad
Pf3D7_09_v3	-	935689	935709	935709	10.1204	6.8632	PF3D7_0922800	69.2894	broad
Pf3D7_09_v3	-	935798	935814	935814	8.34918	5.09199	PF3D7_0922800	69.2894	broad
Pf3D7_09_v3	-	968245	968252	968245	3.25719	1.6286	PF3D7_0923900	354.689	sharp
Pf3D7_09_v3	-	968413	968413	968413	5.09199	5.09199	PF3D7_0923900	354.689	sharp
Pf3D7_09_v3	-	968461	968464	968462	59.4508	42.1482	PF3D7_0923900	354.689	sharp
Pf3D7_09_v3	-	968488	968510	968489	32.3063	10.4531	PF3D7_0923900	354.689	broad
Pf3D7_09_v3	-	969056	969056	969056	5.09199	5.09199	PF3D7_0923900	354.689	sharp
Pf3D7_09_v3	-	970755	970756	970755	3.25719	1.6286	PF3D7_0923900	354.689	sharp
Pf3D7_09_v3	-	1031078	1031099	1031078	11.8126	5.09199	PF3D7_0925700	175.259	broad
Pf3D7_09_v3	-	1031180	1031182	1031182	16.927	6.8632	PF3D7_0925700	175.259	sharp
Pf3D7_09_v3	-	1031605	1031622	1031605	3.25719	1.6286	PF3D7_0925700	175.259	broad
Pf3D7_09_v3	-	1058955	1058997	1058977	25.5872	12.2662	PF3D7_0926100	435.514	broad
Pf3D7_09_v3	-	1083982	1083983	1083982	3.25719	1.6286	PF3D7_0926500	146.077	sharp
Pf3D7_09_v3	-	1101194	1101194	1101194	12.2662	12.2662	PF3D7_0927100	116.882	sharp
Pf3D7_09_v3	-	1101305	1101315	1101315	12.0817	10.4531	PF3D7_0927100	116.882	sharp
Pf3D7_09_v3	-	1101383	1101386	1101383	4.97186	3.34326	PF3D7_0927100	116.882	sharp
Pf3D7_09_v3	-	1142774	1142789	1142779	6.51439	1.6286	PF3D7_0928200	115.008	broad
Pf3D7_09_v3	-	1147440	1147470	1147450	4.88579	1.6286	PF3D7_0928500	116.398	broad
Pf3D7_09_v3	-	1147666	1147677	1147666	6.60045	3.34326	PF3D7_0928500	116.398	sharp
Pf3D7_09_v3	-	1149587	1149596	1149596	13.7103	10.4531	PF3D7_0928600	81.5274	sharp
Pf3D7_09_v3	-	1195445	1195445	1195445	10.4531	10.4531	PF3D7_0930100	35.5527	sharp
Pf3D7_09_v3	-	1200387	1200402	1200400	4.88579	1.6286	PF3D7_0930200	40.1789	broad
Pf3D7_09_v3	-	1200487	1200496	1200487	3.25719	1.6286	PF3D7_0930200	40.1789	sharp
Pf3D7_09_v3	-	1221178	1221180	1221180	6.72058	5.09199	PF3D7_0930600	128.691	sharp
Pf3D7_09_v3	-	1266581	1266583	1266583	19.061	14.0891	PF3D7_0931500	62.6928	sharp
Pf3D7_09_v3	-	1267518	1267528	1267518	3.25719	1.6286	PF3D7_0931500	62.6928	sharp
Pf3D7_09_v3	-	1274681	1274701	1274681	3.25719	1.6286	PF3D7_0931800	327.599	broad
Pf3D7_09_v3	-	1274731	1274733	1274731	3.25719	1.6286	PF3D7_0931800	327.599	sharp
Pf3D7_09_v3	-	1291401	1291407	1291401	3.25719	1.6286	PF3D7_0932300	115.287	sharp
Pf3D7_09_v3	-	1291468	1291468	1291468	63.8774	55.5282	PF3D7_0932300	115.287	sharp
Pf3D7_09_v3	-	1308553	1308587	1308559	6.51439	1.6286	PF3D7_0932800	158.942	broad
Pf3D7_09_v3	-	1356047	1356060	1356060	12.0817	10.4531	PF3D7_0934500	445.922	sharp
Pf3D7_09_v3	-	1372412	1372422	1372412	3.25719	1.6286	PF3D7_0935200	152.933	sharp
Pf3D7_09_v3	-	1423375	1423385	1423375	6.72058	5.09199	PF3D7_0935900	4813.9	sharp
Pf3D7_09_v3	-	1423477	1423546	1423490	37.2539	6.8632	PF3D7_0935900	4813.9	broad
Pf3D7_09_v3	-	1423603	1423603	1423603	6.8632	6.8632	PF3D7_0935900	4813.9	sharp
Pf3D7_09_v3	-	1423627	1423640	1423629	4.88579	1.6286	PF3D7_0935900	4813.9	sharp
Pf3D7_09_v3	-	1423873	1423873	1423873	5.09199	5.09199	PF3D7_0935900	4813.9	sharp
Pf3D7_09_v3	-	1423968	1423976	1423976	8.4918	6.8632	PF3D7_0935900	4813.9	sharp
Pf3D7_09_v3	-	1424030	1424041	1424031	8.31512	3.34326	PF3D7_0935900	4813.9	sharp
Pf3D7_09_v3	-	1424081	1424135	1424081	141.343	40.2482	PF3D7_0935900	4813.9	broad
Pf3D7_09_v3	-	1424163	1424197	1424181	6.60045	3.34326	PF3D7_0935900	4813.9	broad
Pf3D7_09_v3	-	1424225	1424231	1424225	8.43525	5.09199	PF3D7_0935900	4813.9	sharp
Pf3D7_09_v3	-	1424330	1424341	1424341	10.2799	8.65134	PF3D7_0935900	4813.9	sharp
Pf3D7_09_v3	-	1424404	1424409	1424404	6.72058	5.09199	PF3D7_0935900	4813.9	sharp
Pf3D7_09_v3	-	1424570	1424590	1424570	3.25719	1.6286	PF3D7_0935900	4813.9	broad
Pf3D7_09_v3	-	1428536	1428544	1428544	4.97186	3.34326	PF3D7_0936000	3140.25	sharp
Pf3D7_09_v3	-	1428582	1428631	1428629	32.0032	10.4531	PF3D7_0936000	3140.25	broad
Pf3D7_09_v3	-	1428693	1428699	1428693	17.238	12.2662	PF3D7_0936000	3140.25	sharp
Pf3D7_09_v3	-	1428730	1428733	1428733	8.4918	6.8632	PF3D7_0936000	3140.25	sharp
Pf3D7_09_v3	-	1428790	1428831	1428796	11.5723	3.34326	PF3D7_0936000	3140.25	broad
Pf3D7_09_v3	-	1435068	1435072	1435068	3.25719	1.6286	PF3D7_0936200	108.587	sharp
Pf3D7_09_v3	-	1435137	1435152	1435143	6.51439	1.6286	PF3D7_0936200	108.587	broad
Pf3D7_09_v3	-	1438337	1438337	1438337	10.4531	10.4531	PF3D7_0936300	2777.3	sharp
Pf3D7_09_v3	-	1438390	1438390	1438390	28.9228	28.9228	PF3D7_0936300	2777.3	sharp
Pf3D7_09_v3	-	1438415	1438424	1438424	16.8804	8.65134	PF3D7_0936300	2777.3	sharp
Pf3D7_09_v3	-	1438464	1438496	1438496	8.22905	3.34326	PF3D7_0936300	2777.3	broad
Pf3D7_09_v3	-	1438533	1438572	1438557	16.5782	5.09199	PF3D7_0936300	2777.3	broad
Pf3D7_09_v3	-	1438694	1438706	1438694	4.97186	3.34326	PF3D7_0936300	2777.3	sharp
Pf3D7_09_v3	-	1438783	1438829	1438785	19.8014	3.34326	PF3D7_0936300	2777.3	broad
Pf3D7_09_v3	-	1438879	1438895	1438879	3.25719	1.6286	PF3D7_0936300	2777.3	broad
Pf3D7_09_v3	-	1438929	1438964	1438936	54.8547	14.0891	PF3D7_0936300	2777.3	broad
Pf3D7_09_v3	-	1439566	1439569	1439566	3.25719	1.6286	PF3D7_0936300	2777.3	sharp
Pf3D7_09_v3	-	1445592	1445603	1445600	6.60045	3.34326	PF3D7_0936500	59.1208	sharp
Pf3D7_10_v3	+	28048	28050	28048	3.25719	1.6286	PF3D7_1000100	8.80346	sharp
Pf3D7_10_v3	+	62961	62976	62961	8.34918	5.09199	PF3D7_1001000	38.2954	broad
Pf3D7_10_v3	+	78391	78394	78391	6.60045	3.34326	PF3D7_1002200	225.459	sharp
Pf3D7_10_v3	+	94937	94960	94960	6.60045	3.34326	PF3D7_1002200	225.459	broad
Pf3D7_10_v3	+	111682	111694	111694	10.0638	5.09199	PF3D7_1002200	225.459	sharp
Pf3D7_10_v3	+	120359	120359	120359	12.2662	12.2662	PF3D7_1002400	948.35	sharp
Pf3D7_10_v3	+	120469	120490	120470	16.7209	6.8632	PF3D7_1002400	948.35	broad
Pf3D7_10_v3	+	128260	128260	128260	6.8632	6.8632	PF3D7_1002700	68.272	sharp
Pf3D7_10_v3	+	138334	138348	138334	6.68652	3.34326	PF3D7_1002900	308.932	broad
Pf3D7_10_v3	+	138374	138374	138374	5.09199	5.09199	PF3D7_1002900	308.932	sharp
Pf3D7_10_v3	+	164201	164207	164204	4.88579	1.6286	PF3D7_1003600	856.889	sharp
Pf3D7_10_v3	+	228285	228333	228333	11.6924	5.09199	PF3D7_1005100	118.742	broad
Pf3D7_10_v3	+	228378	228392	228392	15.7177	14.0891	PF3D7_1005100	118.742	broad
Pf3D7_10_v3	+	273285	273316	273285	6.60045	3.34326	PF3D7_1006700	250.495	broad
Pf3D7_10_v3	+	273684	273707	273691	6.51439	1.6286	PF3D7_1006700	250.495	broad
Pf3D7_10_v3	+	276401	276419	276401	3.25719	1.6286	PF3D7_1006800	1186.98	broad
Pf3D7_10_v3	+	281069	281075	281069	3.25719	1.6286	PF3D7_1006900	63.6457	sharp
Pf3D7_10_v3	+	281195	281198	281195	3.25719	1.6286	PF3D7_1006900	63.6457	sharp
Pf3D7_10_v3	+	284181	284196	284192	4.88579	1.6286	PF3D7_1007000	137.669	broad
Pf3D7_10_v3	+	296258	296276	296276	6.60045	3.34326	PF3D7_1007400	95.9762	broad
Pf3D7_10_v3	+	298188	298191	298189	6.60045	3.34326	PF3D7_1007500	108.744	sharp
Pf3D7_10_v3	+	328597	328597	328597	5.09199	5.09199	PF3D7_1008100	347.289	sharp
Pf3D7_10_v3	+	329303	329303	329303	6.8632	6.8632	PF3D7_1008100	347.289	sharp
Pf3D7_10_v3	+	330158	330175	330158	3.25719	1.6286	PF3D7_1008100	347.289	broad
Pf3D7_10_v3	+	330345	330352	330345	3.25719	1.6286	PF3D7_1008100	347.289	sharp
Pf3D7_10_v3	+	349789	349789	349789	8.65134	8.65134	PF3D7_1008500	155.33	sharp
Pf3D7_10_v3	+	386753	386755	386753	35.8926	30.8007	PF3D7_1009600	49.4301	sharp
Pf3D7_10_v3	+	413941	413978	413978	45.4283	23.3169	PF3D7_1010300	1090.87	broad
Pf3D7_10_v3	+	414021	414038	414021	11.7785	5.09199	PF3D7_1010300	1090.87	broad
Pf3D7_10_v3	+	436397	436412	436397	4.97186	3.34326	PF3D7_1011200	67.8843	broad
Pf3D7_10_v3	+	448734	448746	448742	41.9096	17.7599	PF3D7_1011700	286.41	sharp
Pf3D7_10_v3	+	453560	453572	453560	22.3777	8.65134	PF3D7_1011800	1419.61	sharp
Pf3D7_10_v3	+	473819	473821	473819	3.25719	1.6286	PF3D7_1012700	91.8189	sharp
Pf3D7_10_v3	+	485171	485173	485171	3.25719	1.6286	PF3D7_1012700	91.8189	sharp
Pf3D7_10_v3	+	509004	509026	509026	15.0923	6.8632	PF3D7_1013200	68.5649	broad
Pf3D7_10_v3	+	532383	532394	532383	3.25719	1.6286	PF3D7_1013600	39.4878	sharp
Pf3D7_10_v3	+	532438	532443	532443	25.9845	15.9207	PF3D7_1013600	39.4878	sharp
Pf3D7_10_v3	+	549797	549797	549797	6.8632	6.8632	PF3D7_1014100	117.173	sharp
Pf3D7_10_v3	+	573363	573380	573363	3.25719	1.6286	PF3D7_1014400	77.4681	broad
Pf3D7_10_v3	+	573600	573637	573615	8.22905	3.34326	PF3D7_1014400	77.4681	broad
Pf3D7_10_v3	+	575992	575992	575992	5.09199	5.09199	PF3D7_1014500	29.68	sharp
Pf3D7_10_v3	+	590493	590493	590493	5.09199	5.09199	PF3D7_1014700	60.5115	sharp
Pf3D7_10_v3	+	594939	594939	594939	5.09199	5.09199	PF3D7_1014700	60.5115	sharp
Pf3D7_10_v3	+	618361	618362	618361	3.25719	1.6286	PF3D7_1015300	168.988	sharp
Pf3D7_10_v3	+	636753	636757	636755	4.88579	1.6286	PF3D7_1015900	2013.94	sharp
Pf3D7_10_v3	+	636801	636806	636806	4.97186	3.34326	PF3D7_1015900	2013.94	sharp
Pf3D7_10_v3	+	636841	636848	636841	8.4918	6.8632	PF3D7_1015900	2013.94	sharp
Pf3D7_10_v3	+	636885	636903	636897	60.9317	21.4586	PF3D7_1015900	2013.94	broad
Pf3D7_10_v3	+	636947	636947	636947	5.09199	5.09199	PF3D7_1015900	2013.94	sharp
Pf3D7_10_v3	+	645533	645537	645535	15.2124	6.8632	PF3D7_1016200	96.0095	sharp
Pf3D7_10_v3	+	645690	645700	645690	3.25719	1.6286	PF3D7_1016200	96.0095	sharp
Pf3D7_10_v3	+	684881	684904	684889	4.88579	1.6286	PF3D7_1017000	25.3733	broad
Pf3D7_10_v3	+	701480	701480	701480	5.09199	5.09199	PF3D7_1017500	309.298	sharp
Pf3D7_10_v3	+	715241	715242	715241	3.25719	1.6286	PF3D7_1017900	180.678	sharp
Pf3D7_10_v3	+	715283	715323	715295	34.001	8.65134	PF3D7_1017900	180.678	broad
Pf3D7_10_v3	+	744867	744884	744884	6.60045	3.34326	PF3D7_1018700	367.866	broad
Pf3D7_10_v3	+	744951	744992	744974	9.97778	5.09199	PF3D7_1018700	367.866	broad
Pf3D7_10_v3	+	745456	745458	745456	3.25719	1.6286	PF3D7_1018700	367.866	sharp
Pf3D7_10_v3	+	786200	786244	786203	170.431	86.5237	PF3D7_1019400	893.396	broad
Pf3D7_10_v3	+	786280	786283	786280	26.3444	21.4586	PF3D7_1019400	893.396	sharp
Pf3D7_10_v3	+	795737	795742	795737	3.25719	1.6286	PF3D7_1019600	49.7811	sharp
Pf3D7_10_v3	+	834933	834951	834933	4.97186	3.34326	PF3D7_1020700	154.926	broad
Pf3D7_10_v3	+	863406	863406	863406	8.65134	8.65134	PF3D7_1021400	102.445	sharp
Pf3D7_10_v3	+	870458	870468	870458	3.25719	1.6286	PF3D7_1021600	222.254	sharp
Pf3D7_10_v3	+	870588	870596	870589	11.6924	5.09199	PF3D7_1021600	222.254	sharp
Pf3D7_10_v3	+	981911	981913	981913	4.97186	3.34326	PF3D7_1023200	103.005	sharp
Pf3D7_10_v3	+	981948	981962	981948	10.0638	5.09199	PF3D7_1023200	103.005	broad
Pf3D7_10_v3	+	981990	982005	981990	18.8023	10.4531	PF3D7_1023200	103.005	broad
Pf3D7_10_v3	+	1012447	1012447	1012447	5.09199	5.09199	PF3D7_1024000	63.8979	sharp
Pf3D7_10_v3	+	1032762	1032774	1032764	17.0472	6.8632	PF3D7_1024800	1681.4	sharp
Pf3D7_10_v3	+	1051683	1051701	1051683	3.25719	1.6286	PF3D7_1025100	122.47	broad
Pf3D7_10_v3	+	1101491	1101493	1101491	3.25719	1.6286	PF3D7_1026100	67.7851	sharp
Pf3D7_10_v3	+	1112148	1112172	1112160	4.88579	1.6286	PF3D7_1026800	2266.12	broad
Pf3D7_10_v3	+	1122254	1122269	1122254	6.68652	3.34326	PF3D7_1026800	2266.12	broad
Pf3D7_10_v3	+	1122325	1122347	1122334	10.0638	5.09199	PF3D7_1026800	2266.12	broad
Pf3D7_10_v3	+	1122393	1122394	1122394	6.72058	5.09199	PF3D7_1026800	2266.12	sharp
Pf3D7_10_v3	+	1122452	1122467	1122459	4.88579	1.6286	PF3D7_1026800	2266.12	broad
Pf3D7_10_v3	+	1122511	1122531	1122511	16.8804	8.65134	PF3D7_1026800	2266.12	broad
Pf3D7_10_v3	+	1122578	1122592	1122582	4.88579	1.6286	PF3D7_1026800	2266.12	broad
Pf3D7_10_v3	+	1136894	1136916	1136897	6.51439	1.6286	PF3D7_1027200	90.149	broad
Pf3D7_10_v3	+	1169553	1169571	1169553	3.25719	1.6286	PF3D7_1028400	273.364	broad
Pf3D7_10_v3	+	1169658	1169662	1169662	6.72058	5.09199	PF3D7_1028400	273.364	sharp
Pf3D7_10_v3	+	1195149	1195149	1195149	5.09199	5.09199	PF3D7_1029200	90.935	sharp
Pf3D7_10_v3	+	1205205	1205232	1205232	6.60045	3.34326	PF3D7_1029600	902.42	broad
Pf3D7_10_v3	+	1205322	1205342	1205322	8.43525	5.09199	PF3D7_1029600	902.42	broad
Pf3D7_10_v3	+	1205638	1205643	1205638	6.72058	5.09199	PF3D7_1029600	902.42	sharp
Pf3D7_10_v3	+	1205691	1205691	1205691	6.8632	6.8632	PF3D7_1029600	902.42	sharp
Pf3D7_10_v3	+	1205789	1205789	1205789	6.8632	6.8632	PF3D7_1029600	902.42	sharp
Pf3D7_10_v3	+	1205931	1205933	1205931	129.895	108.083	PF3D7_1029600	902.42	sharp
Pf3D7_10_v3	+	1205973	1205977	1205973	10.1204	6.8632	PF3D7_1029600	902.42	sharp
Pf3D7_10_v3	+	1205999	1206019	1205999	3.25719	1.6286	PF3D7_1029600	902.42	broad
Pf3D7_10_v3	+	1223165	1223184	1223166	20.4864	8.65134	PF3D7_1030000	302.9	broad
Pf3D7_10_v3	+	1248130	1248147	1248147	6.60045	3.34326	PF3D7_1030700	124.025	broad
Pf3D7_10_v3	+	1270211	1270212	1270211	3.25719	1.6286	PF3D7_1031500	134.058	sharp
Pf3D7_10_v3	+	1270255	1270255	1270255	5.09199	5.09199	PF3D7_1031500	134.058	sharp
Pf3D7_10_v3	+	1275243	1275249	1275244	4.88579	1.6286	PF3D7_1031600	167.121	sharp
Pf3D7_10_v3	+	1275630	1275630	1275630	8.65134	8.65134	PF3D7_1031600	167.121	sharp
Pf3D7_10_v3	+	1334457	1334457	1334457	6.8632	6.8632	PF3D7_1033200	972.427	sharp
Pf3D7_10_v3	+	1334568	1334582	1334568	12.0817	10.4531	PF3D7_1033200	972.427	broad
Pf3D7_10_v3	+	1334614	1334616	1334616	8.43525	5.09199	PF3D7_1033200	972.427	sharp
Pf3D7_10_v3	+	1334673	1334694	1334674	6.51439	1.6286	PF3D7_1033200	972.427	broad
Pf3D7_10_v3	+	1334849	1334853	1334853	8.4918	6.8632	PF3D7_1033200	972.427	sharp
Pf3D7_10_v3	+	1334876	1334877	1334876	3.25719	1.6286	PF3D7_1033200	972.427	sharp
Pf3D7_10_v3	+	1347706	1347726	1347707	18.4991	5.09199	PF3D7_1033700	179.091	broad
Pf3D7_10_v3	+	1369868	1369869	1369868	3.25719	1.6286	PF3D7_1034500	23.9734	sharp
Pf3D7_10_v3	+	1383256	1383269	1383267	4.88579	1.6286	PF3D7_1034900	304.074	sharp
Pf3D7_10_v3	+	1394312	1394314	1394312	3.25719	1.6286	PF3D7_1035200	2014.01	sharp
Pf3D7_10_v3	+	1394583	1394599	1394583	10.1204	6.8632	PF3D7_1035200	2014.01	broad
Pf3D7_10_v3	+	1394634	1394636	1394634	122.256	67.0926	PF3D7_1035200	2014.01	sharp
Pf3D7_10_v3	+	1394691	1394724	1394691	18.413	5.09199	PF3D7_1035200	2014.01	broad
Pf3D7_10_v3	+	1394746	1394762	1394755	11.6924	5.09199	PF3D7_1035200	2014.01	broad
Pf3D7_10_v3	+	1403868	1403882	1403868	4.97186	3.34326	PF3D7_1035400	590.665	broad
Pf3D7_10_v3	+	1404010	1404013	1404013	33.2947	23.3169	PF3D7_1035400	590.665	sharp
Pf3D7_10_v3	+	1404068	1404068	1404068	85.9668	82.6235	PF3D7_1035400	590.665	sharp
Pf3D7_10_v3	+	1404091	1404093	1404093	11.9085	8.65134	PF3D7_1035400	590.665	sharp
Pf3D7_10_v3	+	1404159	1404159	1404159	8.65134	8.65134	PF3D7_1035400	590.665	sharp
Pf3D7_10_v3	+	1406949	1406949	1406949	41.4302	36.4583	PF3D7_1035500	596.241	sharp
[truncated: 2,149 more rows]

## Sheet: TP3
###### Chappell et al. 2019; Table S9: Tag clusters (TCs) for 3D7 analysed for each time point (based on 5UTR-seq data)
Chromosome	Strand	Quantile_10	Quantile_90	Dominant_tag	Quantile_TPM	Dominant_tag_TPM	Annotation	Annotation_TPM	Shape
Pf3D7_01_v3	+	98491	98499	98495	41.1029	18.7456	PF3D7_0102200	2275.22	sharp
Pf3D7_01_v3	+	98590	98597	98597	3.47374	2.33394	PF3D7_0102200	2275.22	sharp
Pf3D7_01_v3	+	104206	104209	104206	3.47374	2.33394	PF3D7_0102300	56.9057	sharp
Pf3D7_01_v3	+	172589	172596	172592	4.61353	2.33394	PF3D7_0103900	58.7347	sharp
Pf3D7_01_v3	+	172644	172663	172663	3.47374	2.33394	PF3D7_0103900	58.7347	broad
Pf3D7_01_v3	+	189512	189513	189512	2.27959	1.13979	PF3D7_0104300	421.534	sharp
Pf3D7_01_v3	+	189555	189557	189555	3.47374	2.33394	PF3D7_0104300	421.534	sharp
Pf3D7_01_v3	+	189586	189599	189586	14.4731	11.0537	PF3D7_0104300	421.534	sharp
Pf3D7_01_v3	+	201565	201567	201565	2.27959	1.13979	PF3D7_0104400	86.9971	sharp
Pf3D7_01_v3	+	205837	205857	205857	3.47374	2.33394	PF3D7_0104600	24.4071	broad
Pf3D7_01_v3	+	237761	237764	237761	3.47374	2.33394	PF3D7_0105700	75.2919	sharp
Pf3D7_01_v3	+	253508	253509	253508	2.27959	1.13979	PF3D7_0105900	61.6751	sharp
Pf3D7_01_v3	+	272306	272324	272306	26.8462	11.0537	PF3D7_0106400	221.009	broad
Pf3D7_01_v3	+	280464	280477	280464	2.27959	1.13979	PF3D7_0106700	213.887	sharp
Pf3D7_01_v3	+	280685	280697	280697	3.47374	2.33394	PF3D7_0106700	213.887	sharp
Pf3D7_01_v3	+	286939	286941	286939	2.27959	1.13979	PF3D7_0106800	37.5518	sharp
Pf3D7_01_v3	+	293388	293390	293388	2.27959	1.13979	PF3D7_0107000	117.358	sharp
Pf3D7_01_v3	+	334583	334598	334586	3.41938	1.13979	PF3D7_0108300	693.927	broad
Pf3D7_01_v3	+	335831	335831	335831	7.26827	7.26827	PF3D7_0108300	693.927	sharp
Pf3D7_01_v3	+	335881	335907	335887	8.29905	6.01946	PF3D7_0108300	693.927	broad
Pf3D7_01_v3	+	335945	335945	335945	6.01946	6.01946	PF3D7_0108300	693.927	sharp
Pf3D7_01_v3	+	336549	336561	336551	11.6723	4.77918	PF3D7_0108300	693.927	sharp
Pf3D7_01_v3	+	336604	336627	336627	23.8326	12.326	PF3D7_0108300	693.927	broad
Pf3D7_01_v3	+	336678	336699	336682	10.6877	7.26827	PF3D7_0108300	693.927	broad
Pf3D7_01_v3	+	348196	348208	348196	2.27959	1.13979	PF3D7_0108500	1647.16	sharp
Pf3D7_01_v3	+	348418	348438	348418	17.7106	6.01946	PF3D7_0108500	1647.16	broad
Pf3D7_01_v3	+	348462	348520	348462	13.9164	3.5495	PF3D7_0108500	1647.16	broad
Pf3D7_01_v3	+	348555	348564	348555	7.05877	4.77918	PF3D7_0108500	1647.16	sharp
Pf3D7_01_v3	+	348623	348623	348623	6.01946	6.01946	PF3D7_0108500	1647.16	sharp
Pf3D7_01_v3	+	357526	357530	357526	2.27959	1.13979	PF3D7_0108800	38.9636	sharp
Pf3D7_01_v3	+	388206	388223	388206	29.0132	12.326	PF3D7_0110000	232.744	broad
Pf3D7_01_v3	+	388256	388257	388257	7.15926	6.01946	PF3D7_0110000	232.744	sharp
Pf3D7_01_v3	+	405360	405384	405372	9.54786	7.26827	PF3D7_0110600	298.778	broad
Pf3D7_01_v3	+	417557	417574	417557	2.27959	1.13979	PF3D7_0110800	293.186	broad
Pf3D7_01_v3	+	445009	445014	445014	3.47374	2.33394	PF3D7_0111800	245.823	sharp
Pf3D7_01_v3	+	445047	445060	445047	5.80768	2.33394	PF3D7_0111800	245.823	sharp
Pf3D7_01_v3	+	464387	464387	464387	7.26827	7.26827	PF3D7_0112200	76.3786	sharp
Pf3D7_01_v3	+	464422	464431	464431	5.91898	4.77918	PF3D7_0112200	76.3786	sharp
Pf3D7_01_v3	+	464466	464481	464466	4.61353	2.33394	PF3D7_0112200	76.3786	broad
Pf3D7_01_v3	+	491305	491306	491306	5.91898	4.77918	PF3D7_0113100	30.9199	sharp
Pf3D7_01_v3	+	491352	491359	491352	2.27959	1.13979	PF3D7_0113100	30.9199	sharp
Pf3D7_01_v3	+	519606	519624	519624	4.61353	2.33394	PF3D7_0113700	215.494	broad
Pf3D7_01_v3	+	519770	519771	519771	13.2056	9.78626	PF3D7_0113700	215.494	sharp
Pf3D7_01_v3	+	519801	519808	519801	20.8743	17.4549	PF3D7_0113700	215.494	sharp
Pf3D7_01_v3	+	519979	520006	520003	9.39271	4.77918	PF3D7_0113700	215.494	broad
Pf3D7_01_v3	+	520027	520031	520027	2.27959	1.13979	PF3D7_0113700	215.494	sharp
Pf3D7_01_v3	+	541942	541942	541942	8.5242	8.5242	PF3D7_0114000	157.431	sharp
Pf3D7_01_v3	+	542008	542008	542008	7.26827	7.26827	PF3D7_0114000	157.431	sharp
Pf3D7_01_v3	-	116818	116855	116818	11.6179	4.77918	PF3D7_0102500	90.2035	broad
Pf3D7_01_v3	-	122068	122083	122068	2.27959	1.13979	PF3D7_0102600	198.669	broad
Pf3D7_01_v3	-	123267	123269	123269	8.40806	7.26827	PF3D7_0102600	198.669	sharp
Pf3D7_01_v3	-	131067	131067	131067	36.2293	30.476	PF3D7_0102900	248.934	sharp
Pf3D7_01_v3	-	131165	131194	131172	4.55918	1.13979	PF3D7_0102900	248.934	broad
Pf3D7_01_v3	-	131216	131220	131216	2.27959	1.13979	PF3D7_0102900	248.934	sharp
Pf3D7_01_v3	-	131299	131306	131299	5.82909	3.5495	PF3D7_0102900	248.934	sharp
Pf3D7_01_v3	-	131363	131373	131363	2.27959	1.13979	PF3D7_0102900	248.934	sharp
Pf3D7_01_v3	-	131618	131627	131618	2.27959	1.13979	PF3D7_0102900	248.934	sharp
Pf3D7_01_v3	-	134071	134079	134071	2.27959	1.13979	PF3D7_0103000	10.8598	sharp
Pf3D7_01_v3	-	142453	142472	142462	4.55918	1.13979	PF3D7_0103200	186.37	broad
Pf3D7_01_v3	-	142545	142582	142575	27.6248	11.0537	PF3D7_0103200	186.37	broad
Pf3D7_01_v3	-	142664	142675	142675	3.47374	2.33394	PF3D7_0103200	186.37	sharp
Pf3D7_01_v3	-	142900	142926	142926	4.61353	2.33394	PF3D7_0103200	186.37	broad
Pf3D7_01_v3	-	143025	143044	143035	7.00183	2.33394	PF3D7_0103200	186.37	broad
Pf3D7_01_v3	-	146947	146962	146962	15.4099	7.26827	PF3D7_0103300	87.6853	broad
Pf3D7_01_v3	-	147072	147078	147072	2.27959	1.13979	PF3D7_0103300	87.6853	sharp
Pf3D7_01_v3	-	186534	186538	186534	3.47374	2.33394	PF3D7_0104200	194.707	sharp
Pf3D7_01_v3	-	205536	205540	205540	3.47374	2.33394	PF3D7_0104500	148.42	sharp
Pf3D7_01_v3	-	205620	205631	205620	2.27959	1.13979	PF3D7_0104500	148.42	sharp
Pf3D7_01_v3	-	224263	224265	224263	7.15926	6.01946	PF3D7_0105200	95.8443	sharp
Pf3D7_01_v3	-	224342	224362	224362	8.16303	3.5495	PF3D7_0105200	95.8443	broad
Pf3D7_01_v3	-	224408	224417	224409	4.61353	2.33394	PF3D7_0105200	95.8443	sharp
Pf3D7_01_v3	-	225961	225981	225962	13.0321	4.77918	PF3D7_0105300	48.7188	broad
Pf3D7_01_v3	-	229927	229928	229927	2.27959	1.13979	PF3D7_0105500	5.81441	sharp
Pf3D7_01_v3	-	261978	261993	261978	2.27959	1.13979	PF3D7_0106100	165.352	broad
Pf3D7_01_v3	-	269705	269707	269707	5.88344	3.5495	PF3D7_0106300	335.094	sharp
Pf3D7_01_v3	-	270046	270051	270046	2.27959	1.13979	PF3D7_0106300	335.094	sharp
Pf3D7_01_v3	-	270116	270133	270118	4.55918	1.13979	PF3D7_0106300	335.094	broad
Pf3D7_01_v3	-	270261	270261	270261	6.01946	6.01946	PF3D7_0106300	335.094	sharp
Pf3D7_01_v3	-	310740	310749	310749	3.47374	2.33394	PF3D7_0107500	431.329	sharp
Pf3D7_01_v3	-	310972	310981	310972	2.27959	1.13979	PF3D7_0107500	431.329	sharp
Pf3D7_01_v3	-	311266	311275	311266	2.27959	1.13979	PF3D7_0107500	431.329	sharp
Pf3D7_01_v3	-	311339	311362	311353	3.41938	1.13979	PF3D7_0107500	431.329	broad
Pf3D7_01_v3	-	311510	311522	311510	2.27959	1.13979	PF3D7_0107500	431.329	sharp
Pf3D7_01_v3	-	311789	311811	311799	3.41938	1.13979	PF3D7_0107500	431.329	broad
Pf3D7_01_v3	-	329837	329840	329840	7.15926	6.01946	PF3D7_0108000	274.73	sharp
Pf3D7_01_v3	-	329965	329984	329980	7.97856	1.13979	PF3D7_0108000	274.73	broad
Pf3D7_01_v3	-	335845	335863	335845	5.82909	3.5495	PF3D7_0108000	274.73	broad
Pf3D7_01_v3	-	356415	356440	356440	9.54786	7.26827	PF3D7_0108700	276.517	broad
Pf3D7_01_v3	-	362649	362661	362649	5.82909	3.5495	PF3D7_0108900	31.5738	sharp
Pf3D7_01_v3	-	375332	375338	375335	7.02324	3.5495	PF3D7_0109400	175.907	sharp
Pf3D7_01_v3	-	377282	377303	377282	8.19857	4.77918	PF3D7_0109500	167.48	broad
Pf3D7_01_v3	-	377383	377403	377383	27.9211	13.6026	PF3D7_0109500	167.48	broad
Pf3D7_01_v3	-	378720	378721	378720	2.27959	1.13979	PF3D7_0109600	52.3416	sharp
Pf3D7_01_v3	-	380027	380029	380029	7.11312	4.77918	PF3D7_0109700	254.63	sharp
Pf3D7_01_v3	-	380062	380075	380075	8.29905	6.01946	PF3D7_0109700	254.63	sharp
Pf3D7_01_v3	-	380100	380102	380102	5.88344	3.5495	PF3D7_0109700	254.63	sharp
Pf3D7_01_v3	-	386107	386124	386107	2.27959	1.13979	PF3D7_0109700	254.63	broad
Pf3D7_01_v3	-	395118	395120	395118	2.27959	1.13979	PF3D7_0110400	270.003	sharp
Pf3D7_01_v3	-	415776	415778	415778	3.47374	2.33394	PF3D7_0110700	138.299	sharp
Pf3D7_01_v3	-	436330	436340	436330	5.88344	3.5495	PF3D7_0111300	59.0193	sharp
Pf3D7_01_v3	-	436383	436395	436395	15.8822	13.6026	PF3D7_0111300	59.0193	sharp
Pf3D7_01_v3	-	441624	441639	441624	2.27959	1.13979	PF3D7_0111500	40.4644	broad
Pf3D7_01_v3	-	441841	441843	441843	8.40806	7.26827	PF3D7_0111500	40.4644	sharp
Pf3D7_01_v3	-	444628	444635	444634	10.8038	8.5242	PF3D7_0111700	55.3661	sharp
Pf3D7_01_v3	-	453165	453176	453176	4.61353	2.33394	PF3D7_0112000	82.9047	sharp
Pf3D7_01_v3	-	490638	490641	490641	3.47374	2.33394	PF3D7_0113000	2356.67	sharp
Pf3D7_01_v3	-	490662	490677	490662	5.80768	2.33394	PF3D7_0113000	2356.67	broad
Pf3D7_01_v3	-	490803	490812	490803	3.47374	2.33394	PF3D7_0113000	2356.67	sharp
Pf3D7_01_v3	-	490841	490843	490843	5.91898	4.77918	PF3D7_0113000	2356.67	sharp
Pf3D7_01_v3	-	490906	490924	490919	9.54786	7.26827	PF3D7_0113000	2356.67	broad
Pf3D7_01_v3	-	503496	503510	503500	3.41938	1.13979	PF3D7_0113200	280.084	broad
Pf3D7_01_v3	-	507380	507387	507380	27.8064	11.0537	PF3D7_0113300	87.4888	sharp
Pf3D7_01_v3	-	525734	525748	525734	2.27959	1.13979	PF3D7_0113400	52.2007	broad
Pf3D7_01_v3	-	538972	538975	538975	3.47374	2.33394	PF3D7_0113900	111.241	sharp
Pf3D7_01_v3	-	558911	558931	558913	8.14162	2.33394	PF3D7_0114500	78.9704	broad
Pf3D7_02_v3	+	117035	117035	117035	13.3333	11.0537	PF3D7_0202300	15.2726	sharp
Pf3D7_02_v3	+	119671	119679	119671	2.27959	1.13979	PF3D7_0202400	590.44	sharp
Pf3D7_02_v3	+	119740	119750	119750	7.05877	4.77918	PF3D7_0202400	590.44	sharp
Pf3D7_02_v3	+	120094	120108	120094	5.82909	3.5495	PF3D7_0202400	590.44	broad
Pf3D7_02_v3	+	120148	120149	120149	3.47374	2.33394	PF3D7_0202400	590.44	sharp
Pf3D7_02_v3	+	120212	120220	120216	8.08727	2.33394	PF3D7_0202400	590.44	sharp
Pf3D7_02_v3	+	127303	127375	127347	168.489	69.1383	PF3D7_0202500	2376.74	broad
Pf3D7_02_v3	+	127468	127614	127614	241.167	50.3476	PF3D7_0202500	2376.74	broad
Pf3D7_02_v3	+	127719	127744	127744	15.3555	7.26827	PF3D7_0202500	2376.74	broad
Pf3D7_02_v3	+	127776	127779	127776	12.1202	9.78626	PF3D7_0202500	2376.74	sharp
Pf3D7_02_v3	+	211110	211111	211111	3.47374	2.33394	PF3D7_0204900	38.4699	sharp
Pf3D7_02_v3	+	222983	222988	222985	8.16303	3.5495	PF3D7_0205400	67.0554	sharp
Pf3D7_02_v3	+	223068	223071	223071	56.1838	30.476	PF3D7_0205400	67.0554	sharp
Pf3D7_02_v3	+	223124	223129	223127	7.02324	3.5495	PF3D7_0205400	67.0554	sharp
Pf3D7_02_v3	+	227773	227774	227773	2.27959	1.13979	PF3D7_0205600	21.8658	sharp
Pf3D7_02_v3	+	234583	234584	234583	2.27959	1.13979	PF3D7_0205900	247.435	sharp
Pf3D7_02_v3	+	234637	234644	234637	36.6594	14.8831	PF3D7_0205900	247.435	sharp
Pf3D7_02_v3	+	234705	234724	234724	8.25292	4.77918	PF3D7_0205900	247.435	broad
Pf3D7_02_v3	+	251784	251805	251784	4.61353	2.33394	PF3D7_0206300	537.73	broad
Pf3D7_02_v3	+	251860	251924	251894	33.1958	9.78626	PF3D7_0206300	537.73	broad
Pf3D7_02_v3	+	281282	281302	281282	2.27959	1.13979	PF3D7_0207100	56.9471	broad
Pf3D7_02_v3	+	337338	337346	337343	3.41938	1.13979	PF3D7_0208300	89.409	sharp
Pf3D7_02_v3	+	354415	354416	354416	3.47374	2.33394	PF3D7_0208600	49.435	sharp
Pf3D7_02_v3	+	369624	369626	369624	4.6893	3.5495	PF3D7_0209000	72.1136	sharp
Pf3D7_02_v3	+	409337	409341	409337	2.27959	1.13979	PF3D7_0210000	853.695	sharp
Pf3D7_02_v3	+	411795	411798	411795	12.1202	9.78626	PF3D7_0210100	2713.33	sharp
Pf3D7_02_v3	+	411858	411876	411858	3.47374	2.33394	PF3D7_0210100	2713.33	broad
Pf3D7_02_v3	+	411899	411948	411920	9.28142	2.33394	PF3D7_0210100	2713.33	broad
Pf3D7_02_v3	+	411969	411984	411983	3.41938	1.13979	PF3D7_0210100	2713.33	broad
Pf3D7_02_v3	+	412034	412040	412040	3.47374	2.33394	PF3D7_0210100	2713.33	sharp
Pf3D7_02_v3	+	412085	412109	412109	38.1451	21.3356	PF3D7_0210100	2713.33	broad
Pf3D7_02_v3	+	412153	412157	412156	5.80768	2.33394	PF3D7_0210100	2713.33	sharp
Pf3D7_02_v3	+	412179	412188	412179	4.66788	2.33394	PF3D7_0210100	2713.33	sharp
Pf3D7_02_v3	+	425608	425619	425611	8.16303	3.5495	PF3D7_0210400	21.7674	sharp
Pf3D7_02_v3	+	427216	427224	427216	5.91898	4.77918	PF3D7_0210500	55.3293	sharp
Pf3D7_02_v3	+	451505	451516	451505	5.88344	3.5495	PF3D7_0211100	13.7477	sharp
Pf3D7_02_v3	+	491840	491843	491840	9.60221	7.26827	PF3D7_0212300	487.756	sharp
Pf3D7_02_v3	+	491880	491900	491887	3.41938	1.13979	PF3D7_0212300	487.756	broad
Pf3D7_02_v3	+	508624	508632	508624	2.27959	1.13979	PF3D7_0212500	213.304	sharp
Pf3D7_02_v3	+	508687	508696	508696	3.47374	2.33394	PF3D7_0212500	213.304	sharp
Pf3D7_02_v3	+	508749	508752	508749	2.27959	1.13979	PF3D7_0212500	213.304	sharp
Pf3D7_02_v3	+	527131	527143	527131	2.27959	1.13979	PF3D7_0212800	41.3229	sharp
Pf3D7_02_v3	+	527371	527387	527371	2.27959	1.13979	PF3D7_0212800	41.3229	broad
Pf3D7_02_v3	+	535301	535306	535306	3.47374	2.33394	PF3D7_0213000	29.9389	sharp
Pf3D7_02_v3	+	537410	537413	537413	21.0795	18.7456	PF3D7_0213100	344.961	sharp
Pf3D7_02_v3	+	541687	541691	541687	2.27959	1.13979	PF3D7_0213400	27.94	sharp
Pf3D7_02_v3	+	556785	556792	556787	5.82909	3.5495	PF3D7_0213700	177.152	sharp
Pf3D7_02_v3	+	565656	565669	565669	8.29905	6.01946	PF3D7_0214000	424.805	sharp
Pf3D7_02_v3	+	565717	565726	565726	4.61353	2.33394	PF3D7_0214000	424.805	sharp
Pf3D7_02_v3	+	565822	565846	565836	3.41938	1.13979	PF3D7_0214000	424.805	broad
Pf3D7_02_v3	+	565910	565921	565916	3.41938	1.13979	PF3D7_0214000	424.805	sharp
Pf3D7_02_v3	+	577326	577338	577326	2.27959	1.13979	PF3D7_0214300	169.7	sharp
Pf3D7_02_v3	+	577365	577369	577367	7.05877	4.77918	PF3D7_0214300	169.7	sharp
Pf3D7_02_v3	+	589907	589909	589907	2.27959	1.13979	PF3D7_0214500	20.2099	sharp
Pf3D7_02_v3	+	604183	604184	604183	2.27959	1.13979	PF3D7_0214800	101.918	sharp
Pf3D7_02_v3	+	625135	625136	625135	4.6893	3.5495	PF3D7_0215200	12.0409	sharp
Pf3D7_02_v3	+	645391	645402	645397	16.625	9.78626	PF3D7_0215700	206.337	sharp
Pf3D7_02_v3	+	669916	669928	669916	2.27959	1.13979	PF3D7_0216300	55.0983	sharp
Pf3D7_02_v3	+	670202	670228	670210	3.41938	1.13979	PF3D7_0216300	55.0983	broad
Pf3D7_02_v3	+	685650	685652	685650	4.66788	2.33394	PF3D7_0216600	152.347	sharp
Pf3D7_02_v3	+	717369	717401	717386	3.41938	1.13979	PF3D7_0217400	71.6582	broad
Pf3D7_02_v3	+	717645	717665	717659	3.41938	1.13979	PF3D7_0217400	71.6582	broad
Pf3D7_02_v3	+	733630	733647	733635	4.61353	2.33394	PF3D7_0217800	1244.64	broad
Pf3D7_02_v3	+	733747	733769	733747	64.8098	26.5457	PF3D7_0217800	1244.64	broad
Pf3D7_02_v3	+	733794	733797	733794	4.6893	3.5495	PF3D7_0217800	1244.64	sharp
Pf3D7_02_v3	+	738371	738374	738371	5.91898	4.77918	PF3D7_0218000	53.625	sharp
Pf3D7_02_v3	+	738663	738668	738663	2.27959	1.13979	PF3D7_0218000	53.625	sharp
Pf3D7_02_v3	+	747258	747298	747278	4.55918	1.13979	PF3D7_0218500	208.533	broad
Pf3D7_02_v3	+	752508	752510	752508	2.27959	1.13979	PF3D7_0218500	208.533	sharp
Pf3D7_02_v3	+	771964	771972	771964	2.27959	1.13979	PF3D7_0219200	1205.61	sharp
Pf3D7_02_v3	+	772001	772035	772019	3.41938	1.13979	PF3D7_0219200	1205.61	broad
Pf3D7_02_v3	+	772081	772087	772085	47.0225	21.3356	PF3D7_0219200	1205.61	sharp
Pf3D7_02_v3	+	772127	772208	772159	113.676	13.6026	PF3D7_0219200	1205.61	broad
Pf3D7_02_v3	+	772307	772317	772307	2.27959	1.13979	PF3D7_0219200	1205.61	sharp
Pf3D7_02_v3	+	774433	774479	774437	22.3053	6.01946	PF3D7_0219400	213.969	broad
Pf3D7_02_v3	+	774506	774529	774506	14.2915	7.26827	PF3D7_0219400	213.969	broad
Pf3D7_02_v3	+	774557	774575	774557	2.27959	1.13979	PF3D7_0219400	213.969	broad
Pf3D7_02_v3	+	774660	774662	774660	2.27959	1.13979	PF3D7_0219400	213.969	sharp
Pf3D7_02_v3	+	790933	790959	790949	3.41938	1.13979	PF3D7_0219900	42.3239	broad
Pf3D7_02_v3	+	795610	795620	795610	2.27959	1.13979	PF3D7_0220000	650.499	sharp
Pf3D7_02_v3	+	812337	812348	812337	2.27959	1.13979	PF3D7_0220400	4.23579	sharp
Pf3D7_02_v3	+	816778	816780	816778	2.27959	1.13979	PF3D7_0220400	4.23579	sharp
Pf3D7_02_v3	+	830476	830515	830494	4.55918	1.13979	PF3D7_0220600	243.081	broad
Pf3D7_02_v3	+	830725	830730	830725	2.27959	1.13979	PF3D7_0220600	243.081	sharp
Pf3D7_02_v3	+	830831	830867	830847	6.83877	1.13979	PF3D7_0220600	243.081	broad
Pf3D7_02_v3	+	831047	831055	831047	2.27959	1.13979	PF3D7_0220600	243.081	sharp
Pf3D7_02_v3	+	833090	833091	833090	2.27959	1.13979	PF3D7_0220700	232.618	sharp
Pf3D7_02_v3	+	833223	833242	833242	4.61353	2.33394	PF3D7_0220700	232.618	broad
Pf3D7_02_v3	+	854184	854185	854185	4.6893	3.5495	PF3D7_0221200	135.897	sharp
Pf3D7_02_v3	+	854396	854436	854423	8.16303	3.5495	PF3D7_0221200	135.897	broad
Pf3D7_02_v3	+	854478	854479	854479	3.47374	2.33394	PF3D7_0221200	135.897	sharp
Pf3D7_02_v3	+	854526	854527	854527	3.47374	2.33394	PF3D7_0221200	135.897	sharp
Pf3D7_02_v3	-	74833	74844	74833	3.47374	2.33394	PF3D7_0201500	307.231	sharp
Pf3D7_02_v3	-	74874	74894	74874	2.27959	1.13979	PF3D7_0201500	307.231	broad
Pf3D7_02_v3	-	75176	75179	75176	2.27959	1.13979	PF3D7_0201500	307.231	sharp
Pf3D7_02_v3	-	75520	75536	75532	3.41938	1.13979	PF3D7_0201500	307.231	broad
Pf3D7_02_v3	-	79029	79037	79035	3.41938	1.13979	PF3D7_0201600	268.442	sharp
Pf3D7_02_v3	-	79087	79102	79102	16.8828	11.0537	PF3D7_0201600	268.442	broad
Pf3D7_02_v3	-	79214	79234	79234	3.47374	2.33394	PF3D7_0201600	268.442	broad
Pf3D7_02_v3	-	79293	79302	79293	2.27959	1.13979	PF3D7_0201600	268.442	sharp
Pf3D7_02_v3	-	79600	79609	79601	5.80768	2.33394	PF3D7_0201600	268.442	sharp
Pf3D7_02_v3	-	89123	89130	89123	3.47374	2.33394	PF3D7_0201800	362.887	sharp
Pf3D7_02_v3	-	89262	89276	89262	3.47374	2.33394	PF3D7_0201800	362.887	broad
Pf3D7_02_v3	-	89417	89463	89417	22.1907	4.77918	PF3D7_0201800	362.887	broad
Pf3D7_02_v3	-	99321	99341	99331	4.55918	1.13979	PF3D7_0201900	2224.62	broad
Pf3D7_02_v3	-	99433	99557	99520	94.5231	27.8538	PF3D7_0201900	2224.62	broad
Pf3D7_02_v3	-	99590	99602	99602	5.91898	4.77918	PF3D7_0201900	2224.62	sharp
Pf3D7_02_v3	-	99650	99671	99671	8.16303	3.5495	PF3D7_0201900	2224.62	broad
Pf3D7_02_v3	-	99772	99784	99772	2.27959	1.13979	PF3D7_0201900	2224.62	sharp
Pf3D7_02_v3	-	99865	99870	99865	11.8782	4.77918	PF3D7_0201900	2224.62	sharp
Pf3D7_02_v3	-	99891	99908	99891	9.54786	7.26827	PF3D7_0201900	2224.62	broad
Pf3D7_02_v3	-	106234	106238	106235	303.707	129.163	PF3D7_0202000	9700.86	sharp
Pf3D7_02_v3	-	106311	106331	106315	17.6101	4.77918	PF3D7_0202000	9700.86	broad
Pf3D7_02_v3	-	106366	106376	106371	3.41938	1.13979	PF3D7_0202000	9700.86	sharp
Pf3D7_02_v3	-	106468	106524	106498	66.0548	17.4549	PF3D7_0202000	9700.86	broad
Pf3D7_02_v3	-	106553	106631	106631	639.239	330.993	PF3D7_0202000	9700.86	broad
Pf3D7_02_v3	-	106666	106685	106668	8.29905	6.01946	PF3D7_0202000	9700.86	broad
Pf3D7_02_v3	-	111006	111037	111006	10.8038	8.5242	PF3D7_0202100	208.371	broad
Pf3D7_02_v3	-	111085	111085	111085	9.78626	9.78626	PF3D7_0202100	208.371	sharp
Pf3D7_02_v3	-	111128	111150	111128	6.94747	2.33394	PF3D7_0202100	208.371	broad
Pf3D7_02_v3	-	111517	111518	111517	2.27959	1.13979	PF3D7_0202100	208.371	sharp
Pf3D7_02_v3	-	114658	114685	114670	12.7008	2.33394	PF3D7_0202200	154.531	broad
Pf3D7_02_v3	-	114762	114764	114764	10.8038	8.5242	PF3D7_0202200	154.531	sharp
Pf3D7_02_v3	-	115101	115101	115101	9.78626	9.78626	PF3D7_0202200	154.531	sharp
Pf3D7_02_v3	-	134265	134300	134284	10.5727	3.5495	PF3D7_0202600	39.1553	broad
Pf3D7_02_v3	-	134328	134328	134328	18.5947	17.4549	PF3D7_0202600	39.1553	sharp
Pf3D7_02_v3	-	159835	159850	159836	11.6368	3.5495	PF3D7_0203200	84.8068	broad
Pf3D7_02_v3	-	159888	159898	159898	3.47374	2.33394	PF3D7_0203200	84.8068	sharp
Pf3D7_02_v3	-	170633	170640	170633	2.27959	1.13979	PF3D7_0203700	324.207	sharp
Pf3D7_02_v3	-	170717	170717	170717	13.4658	12.326	PF3D7_0203700	324.207	sharp
Pf3D7_02_v3	-	191860	191865	191860	2.27959	1.13979	PF3D7_0204100	51.6343	sharp
Pf3D7_02_v3	-	204420	204444	204420	8.25292	4.77918	PF3D7_0204600	52.3586	broad
Pf3D7_02_v3	-	207902	207914	207902	2.27959	1.13979	PF3D7_0204700	483.718	sharp
Pf3D7_02_v3	-	207944	207950	207948	5.82909	3.5495	PF3D7_0204700	483.718	sharp
Pf3D7_02_v3	-	208573	208583	208573	2.27959	1.13979	PF3D7_0204700	483.718	sharp
Pf3D7_02_v3	-	210940	210943	210943	3.47374	2.33394	PF3D7_0204800	23.5791	sharp
Pf3D7_02_v3	-	217574	217586	217574	3.47374	2.33394	PF3D7_0205100	41.9389	sharp
Pf3D7_02_v3	-	226427	226430	226427	18.1551	12.326	PF3D7_0205500	128.177	sharp
Pf3D7_02_v3	-	244489	244490	244490	4.6893	3.5495	PF3D7_0206000	106.491	sharp
Pf3D7_02_v3	-	244518	244527	244518	2.27959	1.13979	PF3D7_0206000	106.491	sharp
Pf3D7_02_v3	-	244550	244578	244550	8.29905	6.01946	PF3D7_0206000	106.491	broad
Pf3D7_02_v3	-	268828	268832	268828	7.11312	4.77918	PF3D7_0206500	137.497	sharp
Pf3D7_02_v3	-	274721	274730	274721	4.6893	3.5495	PF3D7_0206800	184.646	sharp
Pf3D7_02_v3	-	274763	274780	274774	3.41938	1.13979	PF3D7_0206800	184.646	broad
Pf3D7_02_v3	-	274878	274889	274878	2.27959	1.13979	PF3D7_0206800	184.646	sharp
Pf3D7_02_v3	-	278798	278807	278798	8.25292	4.77918	PF3D7_0207000	96.287	sharp
Pf3D7_02_v3	-	279142	279146	279142	2.27959	1.13979	PF3D7_0207000	96.287	sharp
Pf3D7_02_v3	-	297843	297857	297843	2.27959	1.13979	PF3D7_0207400	19.0915	broad
Pf3D7_02_v3	-	297929	297930	297929	2.27959	1.13979	PF3D7_0207400	19.0915	sharp
Pf3D7_02_v3	-	302688	302694	302688	2.27959	1.13979	PF3D7_0207500	21.5371	sharp
Pf3D7_02_v3	-	307172	307172	307172	31.7899	31.7899	PF3D7_0207600	126.535	sharp
Pf3D7_02_v3	-	307207	307209	307209	3.47374	2.33394	PF3D7_0207600	126.535	sharp
Pf3D7_02_v3	-	307232	307246	307246	6.96889	3.5495	PF3D7_0207600	126.535	broad
Pf3D7_02_v3	-	316894	316903	316894	2.27959	1.13979	PF3D7_0207800	10.9413	sharp
Pf3D7_02_v3	-	336913	336949	336926	17.5557	4.77918	PF3D7_0208200	287.87	broad
Pf3D7_02_v3	-	336990	337001	336990	46.9312	23.936	PF3D7_0208200	287.87	sharp
Pf3D7_02_v3	-	337024	337051	337024	7.05877	4.77918	PF3D7_0208200	287.87	broad
Pf3D7_02_v3	-	350689	350700	350689	2.27959	1.13979	PF3D7_0208400	178.279	sharp
Pf3D7_02_v3	-	350800	350801	350800	2.27959	1.13979	PF3D7_0208400	178.279	sharp
Pf3D7_02_v3	-	384015	384017	384015	2.27959	1.13979	PF3D7_0209100	109.241	sharp
Pf3D7_02_v3	-	384051	384070	384051	2.27959	1.13979	PF3D7_0209100	109.241	broad
Pf3D7_02_v3	-	391051	391065	391051	2.27959	1.13979	PF3D7_0209400	34.2249	broad
Pf3D7_02_v3	-	402392	402428	402393	42.3445	20.0392	PF3D7_0209700	197.214	broad
Pf3D7_02_v3	-	402490	402502	402492	6.94747	2.33394	PF3D7_0209700	197.214	sharp
Pf3D7_02_v3	-	406678	406678	406678	216.004	181.794	PF3D7_0209800	1262	sharp
Pf3D7_02_v3	-	440805	440809	440805	2.27959	1.13979	PF3D7_0210800	121.009	sharp
Pf3D7_02_v3	-	443305	443316	443305	2.27959	1.13979	PF3D7_0210900	586.364	sharp
Pf3D7_02_v3	-	443362	443367	443367	3.47374	2.33394	PF3D7_0210900	586.364	sharp
Pf3D7_02_v3	-	443400	443474	443449	29.5927	7.26827	PF3D7_0210900	586.364	broad
Pf3D7_02_v3	-	443529	443529	443529	12.326	12.326	PF3D7_0210900	586.364	sharp
Pf3D7_02_v3	-	443560	443560	443560	21.179	20.0392	PF3D7_0210900	586.364	sharp
Pf3D7_02_v3	-	456634	456637	456634	2.27959	1.13979	PF3D7_0211200	56.7613	sharp
Pf3D7_02_v3	-	479495	479513	479511	3.41938	1.13979	PF3D7_0211900	61.928	broad
Pf3D7_02_v3	-	541759	541770	541759	3.47374	2.33394	PF3D7_0213300	44.946	sharp
Pf3D7_02_v3	-	558559	558564	558559	2.27959	1.13979	PF3D7_0213600	13.5077	sharp
Pf3D7_02_v3	-	565236	565237	565236	2.27959	1.13979	PF3D7_0213900	161.531	sharp
Pf3D7_02_v3	-	565315	565328	565328	4.6893	3.5495	PF3D7_0213900	161.531	sharp
Pf3D7_02_v3	-	565350	565365	565365	3.47374	2.33394	PF3D7_0213900	161.531	broad
Pf3D7_02_v3	-	565412	565414	565414	3.47374	2.33394	PF3D7_0213900	161.531	sharp
Pf3D7_02_v3	-	573449	573450	573449	2.27959	1.13979	PF3D7_0214100	269.963	sharp
Pf3D7_02_v3	-	573773	573794	573794	5.82909	3.5495	PF3D7_0214100	269.963	broad
Pf3D7_02_v3	-	573861	573867	573867	37.5051	20.0392	PF3D7_0214100	269.963	sharp
Pf3D7_02_v3	-	573926	573946	573926	2.27959	1.13979	PF3D7_0214100	269.963	broad
Pf3D7_02_v3	-	576408	576429	576418	5.80768	2.33394	PF3D7_0214200	212.429	broad
Pf3D7_02_v3	-	576462	576463	576463	3.47374	2.33394	PF3D7_0214200	212.429	sharp
Pf3D7_02_v3	-	576488	576519	576519	5.75333	2.33394	PF3D7_0214200	212.429	broad
Pf3D7_02_v3	-	589580	589583	589583	170.222	79.9554	PF3D7_0214400	224.13	sharp
Pf3D7_02_v3	-	620331	620337	620331	2.27959	1.13979	PF3D7_0215000	359.433	sharp
Pf3D7_02_v3	-	621162	621184	621171	19.2333	9.78626	PF3D7_0215000	359.433	broad
Pf3D7_02_v3	-	621228	621249	621249	20.4957	13.6026	PF3D7_0215000	359.433	broad
Pf3D7_02_v3	-	621277	621319	621277	6.89312	2.33394	PF3D7_0215000	359.433	broad
Pf3D7_02_v3	-	624799	624802	624799	3.47374	2.33394	PF3D7_0215100	78.4195	sharp
Pf3D7_02_v3	-	624951	624970	624951	13.0216	7.26827	PF3D7_0215100	78.4195	broad
Pf3D7_02_v3	-	639308	639364	639349	17.5913	4.77918	PF3D7_0215400	151.708	broad
Pf3D7_02_v3	-	639420	639451	639429	4.55918	1.13979	PF3D7_0215400	151.708	broad
Pf3D7_02_v3	-	670000	670019	670000	8.25292	4.77918	PF3D7_0216200	125.502	broad
Pf3D7_02_v3	-	670057	670068	670068	3.47374	2.33394	PF3D7_0216200	125.502	sharp
Pf3D7_02_v3	-	730538	730549	730549	3.47374	2.33394	PF3D7_0217600	100.996	sharp
Pf3D7_02_v3	-	730791	730794	730791	3.47374	2.33394	PF3D7_0217600	100.996	sharp
Pf3D7_02_v3	-	737814	737823	737814	2.27959	1.13979	PF3D7_0217900	23.6356	sharp
Pf3D7_02_v3	-	737858	737864	737858	2.27959	1.13979	PF3D7_0217900	23.6356	sharp
Pf3D7_02_v3	-	737910	737912	737910	2.27959	1.13979	PF3D7_0217900	23.6356	sharp
Pf3D7_02_v3	-	749401	749402	749402	9.60221	7.26827	PF3D7_0218300	30.355	sharp
Pf3D7_02_v3	-	752146	752158	752146	2.27959	1.13979	PF3D7_0218400	187.23	sharp
Pf3D7_02_v3	-	765460	765480	765461	10.6083	4.77918	PF3D7_0218700	329.527	broad
Pf3D7_02_v3	-	765535	765539	765535	10.8178	7.26827	PF3D7_0218700	329.527	sharp
Pf3D7_02_v3	-	768283	768283	768283	36.6551	33.1056	PF3D7_0219000	64.6062	sharp
Pf3D7_02_v3	-	778470	778470	778470	18.7456	18.7456	PF3D7_0219500	29.8354	sharp
Pf3D7_02_v3	-	790339	790342	790339	2.27959	1.13979	PF3D7_0219800	109.975	sharp
Pf3D7_02_v3	-	810753	810771	810753	5.80768	2.33394	PF3D7_0220200	1590.37	broad
Pf3D7_02_v3	-	810822	810878	810878	25.7731	4.77918	PF3D7_0220200	1590.37	broad
Pf3D7_02_v3	-	810934	811062	811011	116.453	13.6026	PF3D7_0220200	1590.37	broad
Pf3D7_02_v3	-	811137	811162	811141	19.141	11.0537	PF3D7_0220200	1590.37	broad
Pf3D7_02_v3	-	815417	815419	815418	3.41938	1.13979	PF3D7_0220300	169.562	sharp
Pf3D7_02_v3	-	815473	815473	815473	27.4097	23.936	PF3D7_0220300	169.562	sharp
Pf3D7_02_v3	-	815605	815611	815605	10.9261	9.78626	PF3D7_0220300	169.562	sharp
Pf3D7_02_v3	-	815785	815817	815785	6.94747	2.33394	PF3D7_0220300	169.562	broad
Pf3D7_02_v3	-	825274	825276	825276	3.47374	2.33394	PF3D7_0220500	102.556	sharp
Pf3D7_02_v3	-	871317	871321	871317	4.6893	3.5495	PF3D7_0221700	76.5847	sharp
Pf3D7_02_v3	-	871419	871424	871424	4.6893	3.5495	PF3D7_0221700	76.5847	sharp
Pf3D7_02_v3	-	871510	871512	871510	2.27959	1.13979	PF3D7_0221700	76.5847	sharp
Pf3D7_03_v3	+	103651	103666	103651	2.27959	1.13979	PF3D7_0301800	90.3104	broad
Pf3D7_03_v3	+	110474	110475	110474	2.27959	1.13979	PF3D7_0302100	306.034	sharp
Pf3D7_03_v3	+	112450	112456	112450	2.27959	1.13979	PF3D7_0302100	306.034	sharp
Pf3D7_03_v3	+	112734	112737	112734	2.27959	1.13979	PF3D7_0302100	306.034	sharp
Pf3D7_03_v3	+	135002	135022	135002	2.27959	1.13979	PF3D7_0302500	117.392	broad
Pf3D7_03_v3	+	189848	189850	189850	8.32868	4.77918	PF3D7_0303600	33.4058	sharp
Pf3D7_03_v3	+	193340	193355	193351	3.41938	1.13979	PF3D7_0303800	48.4339	broad
Pf3D7_03_v3	+	193601	193608	193608	3.47374	2.33394	PF3D7_0303800	48.4339	sharp
Pf3D7_03_v3	+	204072	204075	204072	4.6893	3.5495	PF3D7_0304100	63.3372	sharp
Pf3D7_03_v3	+	217590	217652	217652	17.7867	7.26827	PF3D7_0304400	2449.6	broad
Pf3D7_03_v3	+	217688	217708	217701	23.8359	8.5242	PF3D7_0304400	2449.6	broad
Pf3D7_03_v3	+	217738	217753	217738	2.27959	1.13979	PF3D7_0304400	2449.6	broad
Pf3D7_03_v3	+	250618	250641	250630	5.69897	1.13979	PF3D7_0305200	250.312	broad
Pf3D7_03_v3	+	292370	292402	292402	15.4524	6.01946	PF3D7_0306200	137.528	broad
Pf3D7_03_v3	+	292834	292844	292834	2.27959	1.13979	PF3D7_0306200	137.528	sharp
Pf3D7_03_v3	+	303900	303900	303900	7.26827	7.26827	PF3D7_0306700	152.861	sharp
Pf3D7_03_v3	+	303928	303931	303931	3.47374	2.33394	PF3D7_0306700	152.861	sharp
Pf3D7_03_v3	+	303961	303976	303972	4.61353	2.33394	PF3D7_0306700	152.861	broad
Pf3D7_03_v3	+	310133	310145	310133	4.61353	2.33394	PF3D7_0306900	1518.58	sharp
Pf3D7_03_v3	+	310400	310490	310430	141.176	51.683	PF3D7_0306900	1518.58	broad
Pf3D7_03_v3	+	310543	310549	310549	16.807	11.0537	PF3D7_0306900	1518.58	sharp
Pf3D7_03_v3	+	317211	317221	317211	2.27959	1.13979	PF3D7_0307300	6.38251	sharp
Pf3D7_03_v3	+	325709	325721	325710	11.7184	6.01946	PF3D7_0307600	51.5247	sharp
Pf3D7_03_v3	+	325910	325923	325911	5.80768	2.33394	PF3D7_0307600	51.5247	sharp
Pf3D7_03_v3	+	336478	336480	336480	3.47374	2.33394	PF3D7_0307800	117.132	sharp
Pf3D7_03_v3	+	336664	336669	336664	2.27959	1.13979	PF3D7_0307800	117.132	sharp
Pf3D7_03_v3	+	336826	336857	336857	12.8121	4.77918	PF3D7_0307800	117.132	broad
Pf3D7_03_v3	+	371936	371949	371939	3.41938	1.13979	PF3D7_0308600	258.3	sharp
Pf3D7_03_v3	+	377922	377923	377922	2.27959	1.13979	PF3D7_0308800	55.2797	sharp
Pf3D7_03_v3	+	383898	383901	383898	2.27959	1.13979	PF3D7_0309000	116.153	sharp
Pf3D7_03_v3	+	383923	383923	383923	12.326	12.326	PF3D7_0309000	116.153	sharp
Pf3D7_03_v3	+	402484	402489	402489	5.82909	3.5495	PF3D7_0309500	368.042	sharp
Pf3D7_03_v3	+	402552	402562	402562	3.47374	2.33394	PF3D7_0309500	368.042	sharp
Pf3D7_03_v3	+	402677	402677	402677	6.01946	6.01946	PF3D7_0309500	368.042	sharp
Pf3D7_03_v3	+	402864	402882	402864	2.27959	1.13979	PF3D7_0309500	368.042	broad
Pf3D7_03_v3	+	406641	406641	406641	6.01946	6.01946	PF3D7_0309600	2170.13	sharp
Pf3D7_03_v3	+	406893	406918	406904	3.41938	1.13979	PF3D7_0309600	2170.13	broad
Pf3D7_03_v3	+	407074	407088	407074	29.6034	22.6345	PF3D7_0309600	2170.13	broad
Pf3D7_03_v3	+	407117	407124	407124	24.3304	16.1673	PF3D7_0309600	2170.13	sharp
Pf3D7_03_v3	+	407169	407169	407169	130.995	118.164	PF3D7_0309600	2170.13	sharp
Pf3D7_03_v3	+	407205	407224	407221	11.838	4.77918	PF3D7_0309600	2170.13	broad
Pf3D7_03_v3	+	407265	407272	407272	16.6821	6.01946	PF3D7_0309600	2170.13	sharp
Pf3D7_03_v3	+	407306	407317	407306	25.7363	16.1673	PF3D7_0309600	2170.13	sharp
Pf3D7_03_v3	+	407358	407367	407358	2.27959	1.13979	PF3D7_0309600	2170.13	sharp
Pf3D7_03_v3	+	411606	411652	411606	9.33836	4.77918	PF3D7_0309800	101.625	broad
Pf3D7_03_v3	+	426126	426141	426128	4.61353	2.33394	PF3D7_0310200	402.085	broad
Pf3D7_03_v3	+	426168	426180	426180	22.2193	18.7456	PF3D7_0310200	402.085	sharp
Pf3D7_03_v3	+	426203	426219	426203	2.27959	1.13979	PF3D7_0310200	402.085	broad
Pf3D7_03_v3	+	442235	442237	442235	2.27959	1.13979	PF3D7_0310300	214.393	sharp
Pf3D7_03_v3	+	442297	442316	442297	2.27959	1.13979	PF3D7_0310300	214.393	broad
Pf3D7_03_v3	+	442364	442377	442364	6.94747	2.33394	PF3D7_0310300	214.393	sharp
Pf3D7_03_v3	+	442461	442485	442485	4.61353	2.33394	PF3D7_0310300	214.393	broad
Pf3D7_03_v3	+	462763	462785	462763	15.4931	8.5242	PF3D7_0310700	101.084	broad
Pf3D7_03_v3	+	498156	498164	498164	4.61353	2.33394	PF3D7_0311600	30.5988	sharp
Pf3D7_03_v3	+	533797	533813	533813	3.47374	2.33394	PF3D7_0312800	1619.39	broad
Pf3D7_03_v3	+	534068	534070	534068	62.2306	46.3484	PF3D7_0312800	1619.39	sharp
Pf3D7_03_v3	+	534139	534141	534139	15.9365	13.6026	PF3D7_0312800	1619.39	sharp
Pf3D7_03_v3	+	539527	539545	539545	3.47374	2.33394	PF3D7_0313100	234.92	broad
Pf3D7_03_v3	+	539580	539592	539583	18.8967	4.77918	PF3D7_0313100	234.92	sharp
Pf3D7_03_v3	+	559132	559133	559133	22.2193	18.7456	PF3D7_0313800	49.9373	sharp
Pf3D7_03_v3	+	571864	571865	571864	2.27959	1.13979	PF3D7_0314500	205.364	sharp
Pf3D7_03_v3	+	581912	581913	581912	2.27959	1.13979	PF3D7_0314500	205.364	sharp
Pf3D7_03_v3	+	583491	583572	583514	19.7455	3.5495	PF3D7_0314500	205.364	broad
Pf3D7_03_v3	+	586089	586090	586090	5.88344	3.5495	PF3D7_0314600	144.653	sharp
Pf3D7_03_v3	+	586164	586178	586164	2.27959	1.13979	PF3D7_0314600	144.653	broad
Pf3D7_03_v3	+	586311	586320	586311	3.47374	2.33394	PF3D7_0314600	144.653	sharp
Pf3D7_03_v3	+	658154	658157	658154	8.32868	4.77918	PF3D7_0316300	106.522	sharp
Pf3D7_03_v3	+	665766	665775	665775	3.47374	2.33394	PF3D7_0316500	87.1195	sharp
Pf3D7_03_v3	+	677058	677064	677058	2.27959	1.13979	PF3D7_0316800	1970.8	sharp
Pf3D7_03_v3	+	677321	677334	677334	13.9519	4.77918	PF3D7_0316800	1970.8	sharp
Pf3D7_03_v3	+	677364	677365	677365	3.47374	2.33394	PF3D7_0316800	1970.8	sharp
Pf3D7_03_v3	+	724741	724742	724742	10.9261	9.78626	PF3D7_0317600	1642.88	sharp
Pf3D7_03_v3	+	724772	724785	724785	3.47374	2.33394	PF3D7_0317600	1642.88	sharp
Pf3D7_03_v3	+	727504	727507	727504	2.27959	1.13979	PF3D7_0317700	204.094	sharp
Pf3D7_03_v3	+	727570	727575	727571	9.4932	6.01946	PF3D7_0317700	204.094	sharp
Pf3D7_03_v3	+	739116	739131	739116	2.27959	1.13979	PF3D7_0317900	16.9927	broad
Pf3D7_03_v3	+	747282	747288	747282	10.742	7.26827	PF3D7_0318200	338.236	sharp
Pf3D7_03_v3	+	747324	747335	747324	2.27959	1.13979	PF3D7_0318200	338.236	sharp
Pf3D7_03_v3	+	794512	794522	794512	2.27959	1.13979	PF3D7_0319000	45.6293	sharp
Pf3D7_03_v3	+	806809	806811	806809	2.27959	1.13979	PF3D7_0319300	91.3133	sharp
Pf3D7_03_v3	+	806867	806883	806883	3.47374	2.33394	PF3D7_0319300	91.3133	broad
Pf3D7_03_v3	+	815296	815318	815318	4.61353	2.33394	PF3D7_0319500	311.788	broad
Pf3D7_03_v3	+	815388	815400	815390	9.35718	3.5495	PF3D7_0319500	311.788	sharp
Pf3D7_03_v3	+	815441	815446	815446	4.6893	3.5495	PF3D7_0319500	311.788	sharp
Pf3D7_03_v3	+	815472	815493	815488	10.8038	8.5242	PF3D7_0319500	311.788	broad
Pf3D7_03_v3	+	817530	817545	817545	5.91898	4.77918	PF3D7_0319600	465.275	broad
Pf3D7_03_v3	+	817577	817597	817584	4.61353	2.33394	PF3D7_0319600	465.275	broad
Pf3D7_03_v3	+	817620	817655	817635	5.69897	1.13979	PF3D7_0319600	465.275	broad
Pf3D7_03_v3	+	820218	820218	820218	19.8854	18.7456	PF3D7_0319700	189.607	sharp
Pf3D7_03_v3	+	820296	820317	820299	7.00183	2.33394	PF3D7_0319700	189.607	broad
Pf3D7_03_v3	+	839512	839522	839512	2.27959	1.13979	PF3D7_0320100	77.2522	sharp
Pf3D7_03_v3	+	839563	839579	839579	3.47374	2.33394	PF3D7_0320100	77.2522	broad
Pf3D7_03_v3	+	844895	844921	844921	9.43885	6.01946	PF3D7_0320300	500.622	broad
Pf3D7_03_v3	+	845411	845440	845413	9.37859	3.5495	PF3D7_0320300	500.622	broad
Pf3D7_03_v3	+	860279	860306	860279	5.80768	2.33394	PF3D7_0320500	224.832	broad
Pf3D7_03_v3	+	864924	864927	864924	2.27959	1.13979	PF3D7_0320700	104.573	sharp
Pf3D7_03_v3	+	874780	874795	874795	34.0255	30.476	PF3D7_0320900	804.385	broad
Pf3D7_03_v3	+	874827	874858	874855	8.10868	3.5495	PF3D7_0320900	804.385	broad
Pf3D7_03_v3	+	874932	874955	874932	4.61353	2.33394	PF3D7_0320900	804.385	broad
Pf3D7_03_v3	+	877402	877408	877402	9.66399	8.5242	PF3D7_0321000	285.906	sharp
Pf3D7_03_v3	+	877607	877619	877619	4.6893	3.5495	PF3D7_0321000	285.906	sharp
Pf3D7_03_v3	+	900564	900576	900564	3.47374	2.33394	PF3D7_0321600	170.144	sharp
Pf3D7_03_v3	+	900636	900648	900636	2.27959	1.13979	PF3D7_0321600	170.144	sharp
Pf3D7_03_v3	+	985961	985980	985961	3.47374	2.33394	PF3D7_0323500	119.349	broad
Pf3D7_03_v3	+	986019	986026	986019	6.94747	2.33394	PF3D7_0323500	119.349	sharp
Pf3D7_03_v3	+	986100	986101	986100	2.27959	1.13979	PF3D7_0323500	119.349	sharp
Pf3D7_03_v3	+	986140	986157	986143	3.41938	1.13979	PF3D7_0323500	119.349	broad
Pf3D7_03_v3	-	81397	81417	81417	3.47374	2.33394	PF3D7_0301200	16.6332	broad
Pf3D7_03_v3	-	84270	84270	84270	8.5242	8.5242	PF3D7_0301300	61.5921	sharp
Pf3D7_03_v3	-	86661	86662	86662	7.11312	4.77918	PF3D7_0301400	70.3189	sharp
Pf3D7_03_v3	-	86687	86703	86687	2.27959	1.13979	PF3D7_0301400	70.3189	broad
Pf3D7_03_v3	-	89810	89834	89825	10.5727	3.5495	PF3D7_0301500	41.8136	broad
Pf3D7_03_v3	-	90385	90388	90385	2.27959	1.13979	PF3D7_0301500	41.8136	sharp
Pf3D7_03_v3	-	93988	93993	93988	8.40806	7.26827	PF3D7_0301600	248.427	sharp
Pf3D7_03_v3	-	94025	94080	94025	13.8975	4.77918	PF3D7_0301600	248.427	broad
Pf3D7_03_v3	-	94119	94126	94119	6.94747	2.33394	PF3D7_0301600	248.427	sharp
Pf3D7_03_v3	-	99944	99944	99944	6.01946	6.01946	PF3D7_0301700	832.853	sharp
Pf3D7_03_v3	-	107466	107468	107466	2.27959	1.13979	PF3D7_0301900	18.5272	sharp
Pf3D7_03_v3	-	107519	107525	107519	8.2388	3.5495	PF3D7_0301900	18.5272	sharp
Pf3D7_03_v3	-	110272	110303	110285	3.41938	1.13979	PF3D7_0302000	162.463	broad
Pf3D7_03_v3	-	130538	130592	130592	21.2464	8.5242	PF3D7_0302300	117.819	broad
Pf3D7_03_v3	-	131892	131901	131901	3.47374	2.33394	PF3D7_0302300	117.819	sharp
Pf3D7_03_v3	-	157533	157614	157580	43.1206	11.0537	PF3D7_0302900	192.967	broad
Pf3D7_03_v3	-	158287	158290	158287	5.88344	3.5495	PF3D7_0302900	192.967	sharp
Pf3D7_03_v3	-	167833	167842	167840	8.29905	6.01946	PF3D7_0303100	36.2324	sharp
Pf3D7_03_v3	-	176068	176084	176068	2.27959	1.13979	PF3D7_0303300	166.597	broad
Pf3D7_03_v3	-	176181	176201	176181	13.0834	8.5242	PF3D7_0303300	166.597	broad
Pf3D7_03_v3	-	176785	176785	176785	12.1935	11.0537	PF3D7_0303300	166.597	sharp
Pf3D7_03_v3	-	193014	193022	193014	3.47374	2.33394	PF3D7_0303700	102.357	sharp
Pf3D7_03_v3	-	197584	197604	197584	10.7986	6.01946	PF3D7_0303900	17.2148	broad
Pf3D7_03_v3	-	220287	220323	220323	6.96889	3.5495	PF3D7_0304500	68.5266	broad
Pf3D7_03_v3	-	223147	223156	223156	8.40806	7.26827	PF3D7_0304600	16.0442	sharp
Pf3D7_03_v3	-	258963	258993	258993	4.61353	2.33394	PF3D7_0305300	239.421	broad
Pf3D7_03_v3	-	277960	277982	277960	5.75333	2.33394	PF3D7_0305600	49.5732	broad
Pf3D7_03_v3	-	278004	278005	278005	4.6893	3.5495	PF3D7_0305600	49.5732	sharp
Pf3D7_03_v3	-	280142	280146	280142	4.61353	2.33394	PF3D7_0305700	340.191	sharp
Pf3D7_03_v3	-	280256	280260	280256	3.47374	2.33394	PF3D7_0305700	340.191	sharp
Pf3D7_03_v3	-	280360	280407	280407	5.75333	2.33394	PF3D7_0305700	340.191	broad
Pf3D7_03_v3	-	281021	281031	281021	2.27959	1.13979	PF3D7_0305700	340.191	sharp
Pf3D7_03_v3	-	291292	291311	291295	9.54786	7.26827	PF3D7_0306100	116.289	broad
Pf3D7_03_v3	-	291338	291346	291338	5.75333	2.33394	PF3D7_0306100	116.289	sharp
Pf3D7_03_v3	-	291373	291376	291373	2.27959	1.13979	PF3D7_0306100	116.289	sharp
Pf3D7_03_v3	-	292170	292172	292170	2.27959	1.13979	PF3D7_0306100	116.289	sharp
Pf3D7_03_v3	-	296432	296447	296432	2.27959	1.13979	PF3D7_0306300	610.112	broad
Pf3D7_03_v3	-	297417	297430	297417	2.27959	1.13979	PF3D7_0306300	610.112	sharp
Pf3D7_03_v3	-	297745	297747	297745	2.27959	1.13979	PF3D7_0306300	610.112	sharp
Pf3D7_03_v3	-	313611	313617	313615	3.41938	1.13979	PF3D7_0307100	1113.23	sharp
Pf3D7_03_v3	-	316393	316411	316411	13.1326	6.01946	PF3D7_0307200	2379.6	broad
Pf3D7_03_v3	-	316441	316449	316441	3.47374	2.33394	PF3D7_0307200	2379.6	sharp
Pf3D7_03_v3	-	316568	316583	316570	3.41938	1.13979	PF3D7_0307200	2379.6	broad
Pf3D7_03_v3	-	316629	316633	316629	5.91898	4.77918	PF3D7_0307200	2379.6	sharp
Pf3D7_03_v3	-	316662	316664	316662	2.27959	1.13979	PF3D7_0307200	2379.6	sharp
Pf3D7_03_v3	-	336066	336094	336076	3.41938	1.13979	PF3D7_0307700	110.71	broad
Pf3D7_03_v3	-	364460	364487	364468	5.80768	2.33394	PF3D7_0308200	551.022	broad
Pf3D7_03_v3	-	364637	364656	364639	9.22706	2.33394	PF3D7_0308200	551.022	broad
Pf3D7_03_v3	-	383622	383637	383633	3.41938	1.13979	PF3D7_0308900	170.802	broad
Pf3D7_03_v3	-	383708	383728	383728	7.15926	6.01946	PF3D7_0308900	170.802	broad
Pf3D7_03_v3	-	383855	383862	383855	4.6893	3.5495	PF3D7_0308900	170.802	sharp
Pf3D7_03_v3	-	383965	383980	383965	4.66788	2.33394	PF3D7_0308900	170.802	broad
Pf3D7_03_v3	-	402312	402323	402313	3.41938	1.13979	PF3D7_0309400	8.24671	sharp
Pf3D7_03_v3	-	402565	402566	402566	3.47374	2.33394	PF3D7_0309400	8.24671	sharp
Pf3D7_03_v3	-	402617	402629	402617	2.27959	1.13979	PF3D7_0309400	8.24671	sharp
Pf3D7_03_v3	-	402679	402680	402680	24.6527	20.0392	PF3D7_0309400	8.24671	sharp
Pf3D7_03_v3	-	441778	441780	441778	2.27959	1.13979	PF3D7_0309900	12.9405	sharp
Pf3D7_03_v3	-	459267	459278	459267	2.27959	1.13979	PF3D7_0310500	132.711	sharp
Pf3D7_03_v3	-	459650	459670	459657	13.1079	4.77918	PF3D7_0310500	132.711	broad
Pf3D7_03_v3	-	473541	473550	473547	3.41938	1.13979	PF3D7_0311100	143.796	sharp
Pf3D7_03_v3	-	473633	473633	473633	15.8822	13.6026	PF3D7_0311100	143.796	sharp
Pf3D7_03_v3	-	473737	473748	473743	3.41938	1.13979	PF3D7_0311100	143.796	sharp
Pf3D7_03_v3	-	485817	485828	485828	3.47374	2.33394	PF3D7_0311300	97.9241	sharp
Pf3D7_03_v3	-	497823	497825	497823	2.27959	1.13979	PF3D7_0311500	103.193	sharp
Pf3D7_03_v3	-	497851	497866	497851	4.6893	3.5495	PF3D7_0311500	103.193	broad
Pf3D7_03_v3	-	528092	528105	528097	3.41938	1.13979	PF3D7_0312400	319.513	sharp
Pf3D7_03_v3	-	548319	548346	548346	5.75333	2.33394	PF3D7_0313400	107.678	broad
Pf3D7_03_v3	-	571434	571445	571445	3.47374	2.33394	PF3D7_0314100	167.033	sharp
Pf3D7_03_v3	-	578801	578812	578801	3.47374	2.33394	PF3D7_0314300	22.6984	sharp
Pf3D7_03_v3	-	594076	594079	594076	2.27959	1.13979	PF3D7_0314700	182.923	sharp
Pf3D7_03_v3	-	594106	594110	594110	5.91898	4.77918	PF3D7_0314700	182.923	sharp
Pf3D7_03_v3	-	594132	594133	594133	3.47374	2.33394	PF3D7_0314700	182.923	sharp
Pf3D7_03_v3	-	614054	614056	614054	3.47374	2.33394	PF3D7_0315100	111.508	sharp
Pf3D7_03_v3	-	631564	631597	631573	4.55918	1.13979	PF3D7_0315400	68.8237	broad
Pf3D7_03_v3	-	631791	631803	631791	5.75333	2.33394	PF3D7_0315400	68.8237	sharp
Pf3D7_03_v3	-	631855	631855	631855	7.26827	7.26827	PF3D7_0315400	68.8237	sharp
Pf3D7_03_v3	-	643040	643044	643040	5.88344	3.5495	PF3D7_0315800	100.909	sharp
Pf3D7_03_v3	-	665452	665464	665452	2.27959	1.13979	PF3D7_0316400	59.0524	sharp
Pf3D7_03_v3	-	681633	681644	681635	3.41938	1.13979	PF3D7_0316900	112.973	sharp
Pf3D7_03_v3	-	681742	681744	681744	7.15926	6.01946	PF3D7_0316900	112.973	sharp
Pf3D7_03_v3	-	684176	684198	684178	23.2192	3.5495	PF3D7_0317000	433.306	broad
Pf3D7_03_v3	-	684359	684369	684359	2.27959	1.13979	PF3D7_0317000	433.306	sharp
Pf3D7_03_v3	-	684432	684445	684432	2.27959	1.13979	PF3D7_0317000	433.306	sharp
Pf3D7_03_v3	-	696585	696631	696602	5.69897	1.13979	PF3D7_0317200	98.021	broad
Pf3D7_03_v3	-	696663	696667	696663	2.27959	1.13979	PF3D7_0317200	98.021	sharp
Pf3D7_03_v3	-	710299	710325	710311	4.61353	2.33394	PF3D7_0317300	380.47	broad
Pf3D7_03_v3	-	710412	710442	710412	15.1863	3.5495	PF3D7_0317300	380.47	broad
Pf3D7_03_v3	-	794060	794079	794060	4.6893	3.5495	PF3D7_0318900	306.243	broad
Pf3D7_03_v3	-	802878	802898	802898	11.9436	8.5242	PF3D7_0319100	172.171	broad
Pf3D7_03_v3	-	806537	806538	806538	4.6893	3.5495	PF3D7_0319200	104.31	sharp
Pf3D7_03_v3	-	806563	806563	806563	6.01946	6.01946	PF3D7_0319200	104.31	sharp
Pf3D7_03_v3	-	806620	806631	806620	11.6368	3.5495	PF3D7_0319200	104.31	sharp
Pf3D7_03_v3	-	819696	819706	819696	2.27959	1.13979	PF3D7_0319200	104.31	sharp
Pf3D7_03_v3	-	835296	835318	835318	4.61353	2.33394	PF3D7_0319900	89.4581	broad
Pf3D7_03_v3	-	845067	845088	845077	3.41938	1.13979	PF3D7_0319900	89.4581	broad
Pf3D7_03_v3	-	864140	864162	864162	10.6877	7.26827	PF3D7_0320600	35.8362	broad
Pf3D7_03_v3	-	910646	910649	910646	2.27959	1.13979	PF3D7_0321700	34.3043	sharp
Pf3D7_03_v3	-	929300	929308	929308	7.02324	3.5495	PF3D7_0322000	1469.49	sharp
Pf3D7_03_v3	-	929333	929353	929333	44.2387	16.1673	PF3D7_0322000	1469.49	broad
Pf3D7_03_v3	-	929381	929387	929387	23.0958	13.6026	PF3D7_0322000	1469.49	sharp
Pf3D7_03_v3	-	929506	929609	929544	58.3757	13.6026	PF3D7_0322000	1469.49	broad
Pf3D7_03_v3	-	946993	946997	946997	33.273	18.7456	PF3D7_0322500	55.9037	sharp
Pf3D7_03_v3	-	963096	963110	963096	5.82909	3.5495	PF3D7_0322700	127.729	broad
Pf3D7_03_v3	-	963149	963159	963149	2.27959	1.13979	PF3D7_0322700	127.729	sharp
Pf3D7_03_v3	-	966624	966628	966624	2.27959	1.13979	PF3D7_0322900	1881.28	sharp
Pf3D7_03_v3	-	966801	966808	966801	7.02324	3.5495	PF3D7_0322900	1881.28	sharp
Pf3D7_03_v3	-	967004	967007	967007	4.6893	3.5495	PF3D7_0322900	1881.28	sharp
Pf3D7_03_v3	-	969385	969385	969385	21.179	20.0392	PF3D7_0323000	281.736	sharp
Pf3D7_03_v3	-	994102	994105	994105	4.6893	3.5495	PF3D7_0323700	197.323	sharp
Pf3D7_03_v3	-	994245	994255	994245	10.9261	9.78626	PF3D7_0323700	197.323	sharp
Pf3D7_04_v3	+	38348	38358	38358	4.6893	3.5495	PF3D7_0400200	222.762	sharp
Pf3D7_04_v3	+	38498	38500	38498	2.27959	1.13979	PF3D7_0400200	222.762	sharp
Pf3D7_04_v3	+	118126	118128	118126	2.27959	1.13979	PF3D7_0402300	70.5792	sharp
Pf3D7_04_v3	+	137156	137163	137156	2.27959	1.13979	PF3D7_0402300	70.5792	sharp
Pf3D7_04_v3	+	177671	177681	177671	2.27959	1.13979	PF3D7_0403200	487.052	sharp
Pf3D7_04_v3	+	177723	177750	177725	4.55918	1.13979	PF3D7_0403200	487.052	broad
Pf3D7_04_v3	+	177783	177805	177793	10.5184	3.5495	PF3D7_0403200	487.052	broad
Pf3D7_04_v3	+	277485	277505	277487	3.41938	1.13979	PF3D7_0405200	48.0383	broad
Pf3D7_04_v3	+	277533	277550	277533	3.47374	2.33394	PF3D7_0405200	48.0383	broad
Pf3D7_04_v3	+	290869	290880	290869	9.4932	6.01946	PF3D7_0405400	259.642	sharp
Pf3D7_04_v3	+	290901	290905	290901	2.27959	1.13979	PF3D7_0405400	259.642	sharp
Pf3D7_04_v3	+	302847	302865	302865	3.47374	2.33394	PF3D7_0405600	88.7609	broad
Pf3D7_04_v3	+	302929	302930	302930	38.4868	27.8538	PF3D7_0405600	88.7609	sharp
Pf3D7_04_v3	+	328621	328624	328621	10.9261	9.78626	PF3D7_0406200	15858.5	sharp
Pf3D7_04_v3	+	328663	328687	328663	33.4424	9.78626	PF3D7_0406200	15858.5	broad
Pf3D7_04_v3	+	328767	328782	328782	330.7	232.131	PF3D7_0406200	15858.5	broad
Pf3D7_04_v3	+	328808	328853	328808	121.394	62.4052	PF3D7_0406200	15858.5	broad
Pf3D7_04_v3	+	329025	329029	329025	2.27959	1.13979	PF3D7_0406200	15858.5	sharp
Pf3D7_04_v3	+	331688	331696	331688	4.66788	2.33394	PF3D7_0406400	94.5762	sharp
Pf3D7_04_v3	+	362132	362151	362151	3.47374	2.33394	PF3D7_0407100	41.2546	broad
Pf3D7_04_v3	+	368813	368815	368813	2.27959	1.13979	PF3D7_0407500	27.4349	sharp
Pf3D7_04_v3	+	368865	368891	368889	17.7109	7.26827	PF3D7_0407500	27.4349	broad
Pf3D7_04_v3	+	384232	384253	384233	10.8038	8.5242	PF3D7_0407800	48.1087	broad
Pf3D7_04_v3	+	396902	396917	396902	2.27959	1.13979	PF3D7_0408100	76.6059	broad
Pf3D7_04_v3	+	424110	424141	424127	3.41938	1.13979	PF3D7_0408900	11.5461	broad
Pf3D7_04_v3	+	445203	445204	445203	2.27959	1.13979	PF3D7_0409400	170.996	sharp
Pf3D7_04_v3	+	445483	445485	445483	2.27959	1.13979	PF3D7_0409400	170.996	sharp
Pf3D7_04_v3	+	445528	445566	445564	6.94747	2.33394	PF3D7_0409400	170.996	broad
Pf3D7_04_v3	+	484760	484765	484760	8.40806	7.26827	PF3D7_0410800	141.929	sharp
Pf3D7_04_v3	+	485648	485649	485649	4.6893	3.5495	PF3D7_0410800	141.929	sharp
Pf3D7_04_v3	+	496779	496783	496779	2.27959	1.13979	PF3D7_0411000	302.045	sharp
Pf3D7_04_v3	+	681435	681451	681435	2.27959	1.13979	PF3D7_0415300	223.173	broad
Pf3D7_04_v3	+	706512	706532	706512	2.27959	1.13979	PF3D7_0416100	80.5711	broad
Pf3D7_04_v3	+	729589	729589	729589	49.9599	47.6803	PF3D7_0416800	657.374	sharp
Pf3D7_04_v3	+	729621	729636	729636	8.29905	6.01946	PF3D7_0416800	657.374	broad
Pf3D7_04_v3	+	729664	729665	729664	3.47374	2.33394	PF3D7_0416800	657.374	sharp
Pf3D7_04_v3	+	729833	729840	729833	2.27959	1.13979	PF3D7_0416800	657.374	sharp
Pf3D7_04_v3	+	755155	755155	755155	12.326	12.326	PF3D7_0417400	265.868	sharp
Pf3D7_04_v3	+	816102	816121	816102	3.47374	2.33394	PF3D7_0418200	346.329	broad
Pf3D7_04_v3	+	816478	816494	816494	11.9576	7.26827	PF3D7_0418200	346.329	broad
Pf3D7_04_v3	+	816519	816545	816526	6.96889	3.5495	PF3D7_0418200	346.329	broad
Pf3D7_04_v3	+	816715	816718	816718	9.60221	7.26827	PF3D7_0418200	346.329	sharp
Pf3D7_04_v3	+	816809	816842	816829	7.02324	3.5495	PF3D7_0418200	346.329	broad
Pf3D7_04_v3	+	816872	816885	816882	3.41938	1.13979	PF3D7_0418200	346.329	sharp
Pf3D7_04_v3	+	816974	816979	816974	2.27959	1.13979	PF3D7_0418200	346.329	sharp
Pf3D7_04_v3	+	846875	846897	846877	3.41938	1.13979	PF3D7_0418900	30.3333	broad
Pf3D7_04_v3	+	869941	869957	869954	5.82909	3.5495	PF3D7_0419600	646.454	broad
Pf3D7_04_v3	+	869979	869998	869979	11.9362	7.26827	PF3D7_0419600	646.454	broad
Pf3D7_04_v3	+	870036	870036	870036	61.6494	57.0358	PF3D7_0419600	646.454	sharp
Pf3D7_04_v3	+	870072	870081	870072	2.27959	1.13979	PF3D7_0419600	646.454	sharp
Pf3D7_04_v3	+	870129	870136	870129	2.27959	1.13979	PF3D7_0419600	646.454	sharp
Pf3D7_04_v3	+	876297	876297	876297	6.01946	6.01946	PF3D7_0419900	300.611	sharp
Pf3D7_04_v3	+	876319	876320	876319	7.15926	6.01946	PF3D7_0419900	300.611	sharp
Pf3D7_04_v3	+	876521	876549	876521	5.82909	3.5495	PF3D7_0419900	300.611	broad
Pf3D7_04_v3	+	876599	876601	876601	8.40806	7.26827	PF3D7_0419900	300.611	sharp
Pf3D7_04_v3	+	906314	906324	906324	7.05877	4.77918	PF3D7_0420100	165.746	sharp
Pf3D7_04_v3	+	906454	906456	906454	16.9323	8.5242	PF3D7_0420100	165.746	sharp
Pf3D7_04_v3	+	998398	998476	998398	49.8457	7.26827	PF3D7_0422000	225.953	broad
Pf3D7_04_v3	+	1001324	1001343	1001343	13.2135	8.5242	PF3D7_0422100	108.7	broad
Pf3D7_04_v3	+	1021805	1021807	1021805	2.27959	1.13979	PF3D7_0422300	622.014	sharp
Pf3D7_04_v3	+	1021909	1021918	1021909	2.27959	1.13979	PF3D7_0422300	622.014	sharp
Pf3D7_04_v3	+	1026211	1026213	1026211	2.27959	1.13979	PF3D7_0422400	2036.87	sharp
Pf3D7_04_v3	+	1026245	1026254	1026247	8.16303	3.5495	PF3D7_0422400	2036.87	sharp
Pf3D7_04_v3	+	1026291	1026293	1026291	3.47374	2.33394	PF3D7_0422400	2036.87	sharp
Pf3D7_04_v3	+	1026404	1026406	1026404	13.3358	9.78626	PF3D7_0422400	2036.87	sharp
Pf3D7_04_v3	+	1026440	1026444	1026444	35.7028	21.3356	PF3D7_0422400	2036.87	sharp
Pf3D7_04_v3	+	1026490	1026508	1026496	9.46848	4.77918	PF3D7_0422400	2036.87	broad
Pf3D7_04_v3	+	1028702	1028705	1028702	3.47374	2.33394	PF3D7_0422500	236.531	sharp
Pf3D7_04_v3	+	1039567	1039574	1039567	2.27959	1.13979	PF3D7_0422700	176.673	sharp
Pf3D7_04_v3	+	1039650	1039661	1039650	3.47374	2.33394	PF3D7_0422700	176.673	sharp
Pf3D7_04_v3	+	1039757	1039772	1039763	3.41938	1.13979	PF3D7_0422700	176.673	broad
Pf3D7_04_v3	+	1080184	1080184	1080184	89.7263	82.6675	PF3D7_0424000	96.3288	sharp
Pf3D7_04_v3	+	1080461	1080474	1080474	4.61353	2.33394	PF3D7_0424000	96.3288	sharp
Pf3D7_04_v3	+	1099291	1099316	1099291	5.82909	3.5495	PF3D7_0424400	28.6951	broad
Pf3D7_04_v3	+	1108290	1108291	1108290	2.27959	1.13979	PF3D7_0424500	153.315	sharp
Pf3D7_04_v3	+	1115065	1115074	1115065	3.47374	2.33394	PF3D7_0424700	578.683	sharp
Pf3D7_04_v3	+	1117859	1117885	1117866	11.5824	3.5495	PF3D7_0424700	578.683	broad
Pf3D7_04_v3	+	1117915	1117956	1117951	33.6404	9.78626	PF3D7_0424700	578.683	broad
Pf3D7_04_v3	+	1117988	1117999	1117999	8.29905	6.01946	PF3D7_0424700	578.683	sharp
Pf3D7_04_v3	+	1118021	1118025	1118021	2.27959	1.13979	PF3D7_0424700	578.683	sharp
Pf3D7_04_v3	+	1127363	1127365	1127363	3.47374	2.33394	PF3D7_0424900	309.785	sharp
Pf3D7_04_v3	+	1127402	1127402	1127402	74.1173	71.8377	PF3D7_0424900	309.785	sharp
Pf3D7_04_v3	+	1127459	1127474	1127459	7.02324	3.5495	PF3D7_0424900	309.785	broad
Pf3D7_04_v3	+	1148722	1148733	1148722	2.27959	1.13979	PF3D7_0425600	3.99877	sharp
Pf3D7_04_v3	+	1155828	1155842	1155828	8.21739	3.5495	PF3D7_0425800	10.4804	broad
Pf3D7_04_v3	+	1155867	1155884	1155867	2.27959	1.13979	PF3D7_0425800	10.4804	broad
Pf3D7_04_v3	+	1169634	1169656	1169651	3.41938	1.13979	PF3D7_0425900	72.428	broad
Pf3D7_04_v3	+	1169709	1169710	1169709	2.27959	1.13979	PF3D7_0425900	72.428	sharp
Pf3D7_04_v3	+	1169774	1169781	1169774	8.40806	7.26827	PF3D7_0425900	72.428	sharp
Pf3D7_04_v3	-	57449	57450	57449	2.27959	1.13979	PF3D7_0400400	7.7688	sharp
Pf3D7_04_v3	-	94023	94024	94023	2.27959	1.13979	PF3D7_0401600	590.629	sharp
Pf3D7_04_v3	-	94059	94088	94059	5.82909	3.5495	PF3D7_0401600	590.629	broad
Pf3D7_04_v3	-	94109	94110	94110	10.7986	6.01946	PF3D7_0401600	590.629	sharp
Pf3D7_04_v3	-	106081	106122	106122	164.749	115.419	PF3D7_0401800	1356.06	broad
Pf3D7_04_v3	-	116137	116142	116140	3.41938	1.13979	PF3D7_0402000	2522.08	sharp
Pf3D7_04_v3	-	116167	116189	116167	8.08727	2.33394	PF3D7_0402000	2522.08	broad
Pf3D7_04_v3	-	116223	116245	116223	35.0173	18.7456	PF3D7_0402000	2522.08	broad
Pf3D7_04_v3	-	116315	116320	116320	11.8818	7.26827	PF3D7_0402000	2522.08	sharp
Pf3D7_04_v3	-	116353	116375	116375	18.8718	6.01946	PF3D7_0402000	2522.08	broad
Pf3D7_04_v3	-	116450	116485	116465	16.3945	4.77918	PF3D7_0402000	2522.08	broad
Pf3D7_04_v3	-	116573	116595	116582	18.8316	6.01946	PF3D7_0402000	2522.08	broad
Pf3D7_04_v3	-	116683	116692	116685	14.1614	7.26827	PF3D7_0402000	2522.08	sharp
Pf3D7_04_v3	-	116795	116802	116795	3.47374	2.33394	PF3D7_0402000	2522.08	sharp
Pf3D7_04_v3	-	116870	116912	116905	10.4212	2.33394	PF3D7_0402000	2522.08	broad
Pf3D7_04_v3	-	125587	125612	125607	3.41938	1.13979	PF3D7_0402100	201.798	broad
Pf3D7_04_v3	-	125633	125655	125653	3.41938	1.13979	PF3D7_0402100	201.798	broad
Pf3D7_04_v3	-	125814	125834	125828	8.03292	2.33394	PF3D7_0402100	201.798	broad
Pf3D7_04_v3	-	148823	148867	148823	31.678	4.77918	PF3D7_0402400	463.441	broad
Pf3D7_04_v3	-	148907	148939	148907	12.9672	7.26827	PF3D7_0402400	463.441	broad
Pf3D7_04_v3	-	181794	181800	181798	3.41938	1.13979	PF3D7_0403300	62.7911	sharp
Pf3D7_04_v3	-	209888	209912	209900	7.00183	2.33394	PF3D7_0403700	279.349	broad
Pf3D7_04_v3	-	215793	215807	215793	2.27959	1.13979	PF3D7_0403800	74.6315	broad
Pf3D7_04_v3	-	216192	216196	216192	2.27959	1.13979	PF3D7_0403800	74.6315	sharp
Pf3D7_04_v3	-	216241	216251	216241	3.47374	2.33394	PF3D7_0403800	74.6315	sharp
Pf3D7_04_v3	-	216396	216408	216408	4.61353	2.33394	PF3D7_0403800	74.6315	sharp
Pf3D7_04_v3	-	216463	216485	216463	4.61353	2.33394	PF3D7_0403800	74.6315	broad
Pf3D7_04_v3	-	237562	237578	237562	5.80768	2.33394	PF3D7_0404300	465.008	broad
Pf3D7_04_v3	-	237642	237644	237642	2.27959	1.13979	PF3D7_0404300	465.008	sharp
Pf3D7_04_v3	-	237694	237695	237695	32.5833	29.1639	PF3D7_0404300	465.008	sharp
Pf3D7_04_v3	-	244066	244069	244066	2.27959	1.13979	PF3D7_0404500	18.8633	sharp
Pf3D7_04_v3	-	319441	319450	319441	2.27959	1.13979	PF3D7_0405900	44.9924	sharp
Pf3D7_04_v3	-	325642	325661	325642	2.27959	1.13979	PF3D7_0406100	647.568	broad
Pf3D7_04_v3	-	325851	325866	325851	2.27959	1.13979	PF3D7_0406100	647.568	broad
Pf3D7_04_v3	-	361892	361903	361892	2.27959	1.13979	PF3D7_0407000	55.0828	sharp
Pf3D7_04_v3	-	365554	365561	365554	2.27959	1.13979	PF3D7_0407200	120.799	sharp
Pf3D7_04_v3	-	368564	368588	368588	4.61353	2.33394	PF3D7_0407400	124.785	broad
Pf3D7_04_v3	-	405616	405625	405616	7.15926	6.01946	PF3D7_0408300	183.019	sharp
Pf3D7_04_v3	-	405664	405670	405664	2.27959	1.13979	PF3D7_0408300	183.019	sharp
Pf3D7_04_v3	-	411050	411073	411073	20.7265	16.1673	PF3D7_0408500	44.0372	broad
Pf3D7_04_v3	-	411113	411123	411120	4.61353	2.33394	PF3D7_0408500	44.0372	sharp
Pf3D7_04_v3	-	444776	444776	444776	130.538	122.285	PF3D7_0409300	78.8931	sharp
Pf3D7_04_v3	-	445151	445151	445151	7.26827	7.26827	PF3D7_0409300	78.8931	sharp
Pf3D7_04_v3	-	468603	468623	468603	2.27959	1.13979	PF3D7_0410000	269.88	broad
Pf3D7_04_v3	-	495638	495664	495652	3.41938	1.13979	PF3D7_0410900	147	broad
Pf3D7_04_v3	-	505297	505308	505297	2.27959	1.13979	PF3D7_0411100	11.8244	sharp
Pf3D7_04_v3	-	509805	509807	509805	4.61353	2.33394	PF3D7_0411200	73.6465	sharp
Pf3D7_04_v3	-	517534	517539	517534	2.27959	1.13979	PF3D7_0411400	71.5028	sharp
Pf3D7_04_v3	-	536313	536322	536313	2.27959	1.13979	PF3D7_0411900	62.5979	sharp
Pf3D7_04_v3	-	554711	554718	554711	2.27959	1.13979	PF3D7_0412400	41.7177	sharp
Pf3D7_04_v3	-	570231	570240	570231	9.43885	6.01946	PF3D7_0412700	328.724	sharp
Pf3D7_04_v3	-	570352	570369	570360	17.6562	6.01946	PF3D7_0412700	328.724	broad
Pf3D7_04_v3	-	585557	585575	585557	7.05877	4.77918	PF3D7_0412900	15.5207	broad
Pf3D7_04_v3	-	585678	585704	585686	22.6741	9.78626	PF3D7_0412900	15.5207	broad
Pf3D7_04_v3	-	621238	621239	621238	2.27959	1.13979	PF3D7_0413700	82.3177	sharp
Pf3D7_04_v3	-	621262	621264	621262	3.47374	2.33394	PF3D7_0413700	82.3177	sharp
Pf3D7_04_v3	-	626275	626276	626275	2.27959	1.13979	PF3D7_0413900	110.875	sharp
Pf3D7_04_v3	-	626301	626314	626314	3.47374	2.33394	PF3D7_0413900	110.875	sharp
Pf3D7_04_v3	-	626384	626408	626408	7.02324	3.5495	PF3D7_0413900	110.875	broad
Pf3D7_04_v3	-	626608	626608	626608	8.5242	8.5242	PF3D7_0413900	110.875	sharp
Pf3D7_04_v3	-	633370	633372	633370	2.27959	1.13979	PF3D7_0414000	106.289	sharp
Pf3D7_04_v3	-	650860	650865	650860	7.099	3.5495	PF3D7_0414300	43.5665	sharp
Pf3D7_04_v3	-	650898	650908	650900	29.4319	20.0392	PF3D7_0414300	43.5665	sharp
Pf3D7_04_v3	-	650929	650946	650946	8.40806	7.26827	PF3D7_0414300	43.5665	broad
Pf3D7_04_v3	-	657678	657703	657703	26.5885	16.1673	PF3D7_0414500	74.0445	broad
Pf3D7_04_v3	-	687454	687469	687462	3.41938	1.13979	PF3D7_0415400	194.988	broad
Pf3D7_04_v3	-	687500	687503	687500	3.47374	2.33394	PF3D7_0415400	194.988	sharp
Pf3D7_04_v3	-	690781	690790	690781	4.61353	2.33394	PF3D7_0415600	20.678	sharp
Pf3D7_04_v3	-	698971	698972	698972	14.6056	12.326	PF3D7_0415900	2558.57	sharp
Pf3D7_04_v3	-	699020	699040	699036	9.30283	3.5495	PF3D7_0415900	2558.57	broad
Pf3D7_04_v3	-	699147	699154	699149	3.41938	1.13979	PF3D7_0415900	2558.57	sharp
Pf3D7_04_v3	-	724428	724429	724429	4.6893	3.5495	PF3D7_0416500	110.662	sharp
Pf3D7_04_v3	-	728872	728875	728872	4.66788	2.33394	PF3D7_0416700	43.8863	sharp
Pf3D7_04_v3	-	740453	740459	740453	2.27959	1.13979	PF3D7_0416900	73.3659	sharp
Pf3D7_04_v3	-	740719	740722	740722	4.61353	2.33394	PF3D7_0416900	73.3659	sharp
Pf3D7_04_v3	-	779539	779551	779547	3.41938	1.13979	PF3D7_0417500	105.341	sharp
Pf3D7_04_v3	-	789755	789763	789755	4.66788	2.33394	PF3D7_0417800	113.583	sharp
Pf3D7_04_v3	-	869551	869570	869551	2.27959	1.13979	PF3D7_0419500	46.998	broad
Pf3D7_04_v3	-	875807	875823	875821	5.80768	2.33394	PF3D7_0419800	385.026	broad
Pf3D7_04_v3	-	875871	875874	875874	4.6893	3.5495	PF3D7_0419800	385.026	sharp
Pf3D7_04_v3	-	875908	875910	875908	2.27959	1.13979	PF3D7_0419800	385.026	sharp
Pf3D7_04_v3	-	876234	876246	876234	2.27959	1.13979	PF3D7_0419800	385.026	sharp
Pf3D7_04_v3	-	905976	905977	905977	27.219	21.3356	PF3D7_0420000	218.136	sharp
Pf3D7_04_v3	-	906051	906051	906051	66.0296	63.75	PF3D7_0420000	218.136	sharp
Pf3D7_04_v3	-	942603	942611	942603	5.88344	3.5495	PF3D7_0420700	18.6697	sharp
Pf3D7_04_v3	-	954501	954509	954509	3.47374	2.33394	PF3D7_0420900	25.3791	sharp
Pf3D7_04_v3	-	977345	977350	977345	3.47374	2.33394	PF3D7_0421300	8.80663	sharp
Pf3D7_04_v3	-	1018637	1018649	1018638	3.41938	1.13979	PF3D7_0422200	173.689	sharp
Pf3D7_04_v3	-	1049989	1050000	1049989	3.47374	2.33394	PF3D7_0423100	140.117	sharp
Pf3D7_04_v3	-	1066644	1066650	1066644	2.27959	1.13979	PF3D7_0423600	226.647	sharp
Pf3D7_04_v3	-	1067004	1067028	1067028	27.1432	21.3356	PF3D7_0423600	226.647	broad
Pf3D7_04_v3	-	1070484	1070484	1070484	7.26827	7.26827	PF3D7_0423600	226.647	sharp
Pf3D7_04_v3	-	1070630	1070649	1070630	10.9261	9.78626	PF3D7_0423600	226.647	broad
Pf3D7_04_v3	-	1070885	1070887	1070885	2.27959	1.13979	PF3D7_0423600	226.647	sharp
Pf3D7_04_v3	-	1071922	1071932	1071932	106.44	79.9554	PF3D7_0423700	3240.32	sharp
Pf3D7_04_v3	-	1071990	1072022	1072022	49.0485	22.6345	PF3D7_0423700	3240.32	broad
Pf3D7_04_v3	-	1114629	1114640	1114629	2.27959	1.13979	PF3D7_0424600	686.191	sharp
Pf3D7_04_v3	-	1114724	1114748	1114724	13.0782	6.01946	PF3D7_0424600	686.191	broad
Pf3D7_04_v3	-	1115165	1115191	1115184	9.39271	4.77918	PF3D7_0424600	686.191	broad
Pf3D7_04_v3	-	1115231	1115258	1115243	10.497	3.5495	PF3D7_0424600	686.191	broad
Pf3D7_04_v3	-	1115281	1115298	1115283	4.55918	1.13979	PF3D7_0424600	686.191	broad
Pf3D7_04_v3	-	1115419	1115431	1115419	2.27959	1.13979	PF3D7_0424600	686.191	sharp
Pf3D7_04_v3	-	1116097	1116103	1116097	2.27959	1.13979	PF3D7_0424600	686.191	sharp
Pf3D7_04_v3	-	1116835	1116840	1116839	3.41938	1.13979	PF3D7_0424600	686.191	sharp
Pf3D7_04_v3	-	1117242	1117257	1117242	2.27959	1.13979	PF3D7_0424600	686.191	broad
Pf3D7_04_v3	-	1135368	1135404	1135388	4.61353	2.33394	PF3D7_0425100	26.6751	broad
Pf3D7_05_v3	+	54915	54917	54915	4.6893	3.5495	PF3D7_0501000	1146.7	sharp
Pf3D7_05_v3	+	55078	55078	55078	6.01946	6.01946	PF3D7_0501000	1146.7	sharp
Pf3D7_05_v3	+	55164	55201	55164	5.75333	2.33394	PF3D7_0501000	1146.7	broad
Pf3D7_05_v3	+	55225	55293	55236	30.8676	11.0537	PF3D7_0501000	1146.7	broad
Pf3D7_05_v3	+	55325	55327	55325	41.6763	37.0628	PF3D7_0501000	1146.7	sharp
Pf3D7_05_v3	+	55372	55428	55372	17.4115	3.5495	PF3D7_0501000	1146.7	broad
Pf3D7_05_v3	+	55455	55490	55468	5.75333	2.33394	PF3D7_0501000	1146.7	broad
Pf3D7_05_v3	+	63234	63237	63235	9.54786	7.26827	PF3D7_0501200	1197.5	sharp
Pf3D7_05_v3	+	63396	63401	63400	5.80768	2.33394	PF3D7_0501200	1197.5	sharp
Pf3D7_05_v3	+	63477	63495	63477	2.27959	1.13979	PF3D7_0501200	1197.5	broad
Pf3D7_05_v3	+	67910	67917	67910	10.6626	4.77918	PF3D7_0501300	2898.82	sharp
Pf3D7_05_v3	+	67970	67972	67972	75.9898	46.3484	PF3D7_0501300	2898.82	sharp
Pf3D7_05_v3	+	68029	68048	68029	2.27959	1.13979	PF3D7_0501300	2898.82	broad
Pf3D7_05_v3	+	68142	68144	68142	3.47374	2.33394	PF3D7_0501300	2898.82	sharp
Pf3D7_05_v3	+	68276	68278	68276	2.27959	1.13979	PF3D7_0501300	2898.82	sharp
Pf3D7_05_v3	+	73416	73434	73429	8.19857	4.77918	PF3D7_0501400	663.966	broad
Pf3D7_05_v3	+	73476	73515	73500	6.96889	3.5495	PF3D7_0501400	663.966	broad
Pf3D7_05_v3	+	97288	97293	97293	3.47374	2.33394	PF3D7_0502000	75.9468	sharp
Pf3D7_05_v3	+	139402	139404	139402	5.91898	4.77918	PF3D7_0503400	469.783	sharp
Pf3D7_05_v3	+	139840	139841	139841	3.47374	2.33394	PF3D7_0503400	469.783	sharp
Pf3D7_05_v3	+	140434	140461	140461	54.1752	25.2397	PF3D7_0503400	469.783	broad
Pf3D7_05_v3	+	174874	174889	174874	2.27959	1.13979	PF3D7_0504500	26.9436	broad
Pf3D7_05_v3	+	321069	321087	321069	2.27959	1.13979	PF3D7_0507800	340.172	broad
Pf3D7_05_v3	+	341567	341569	341567	4.6893	3.5495	PF3D7_0508300	217.578	sharp
Pf3D7_05_v3	+	358041	358052	358041	2.27959	1.13979	PF3D7_0508700	183.226	sharp
Pf3D7_05_v3	+	409502	409502	409502	6.01946	6.01946	PF3D7_0509800	208.322	sharp
Pf3D7_05_v3	+	437247	437252	437252	11.9979	8.5242	PF3D7_0510200	57.7645	sharp
Pf3D7_05_v3	+	443887	443892	443889	10.6083	4.77918	PF3D7_0510400	29.4248	sharp
Pf3D7_05_v3	+	451597	451599	451599	3.47374	2.33394	PF3D7_0510700	2.88059	sharp
Pf3D7_05_v3	+	465776	465791	465788	5.80768	2.33394	PF3D7_0510900	6.79631	broad
Pf3D7_05_v3	+	484725	484737	484725	2.27959	1.13979	PF3D7_0511500	658.827	sharp
Pf3D7_05_v3	+	484897	484910	484897	2.27959	1.13979	PF3D7_0511500	658.827	sharp
Pf3D7_05_v3	+	485086	485095	485086	2.27959	1.13979	PF3D7_0511500	658.827	sharp
Pf3D7_05_v3	+	485390	485409	485390	2.27959	1.13979	PF3D7_0511500	658.827	broad
Pf3D7_05_v3	+	518659	518677	518659	2.27959	1.13979	PF3D7_0511700	24.4919	broad
Pf3D7_05_v3	+	527489	527503	527500	3.41938	1.13979	PF3D7_0512000	97.1828	broad
Pf3D7_05_v3	+	544089	544113	544101	3.41938	1.13979	PF3D7_0512600	285.096	broad
Pf3D7_05_v3	+	544157	544159	544157	2.27959	1.13979	PF3D7_0512600	285.096	sharp
Pf3D7_05_v3	+	544184	544186	544184	3.47374	2.33394	PF3D7_0512600	285.096	sharp
Pf3D7_05_v3	+	544229	544249	544233	4.55918	1.13979	PF3D7_0512600	285.096	broad
Pf3D7_05_v3	+	544383	544419	544419	13.0759	7.26827	PF3D7_0512600	285.096	broad
Pf3D7_05_v3	+	553933	553938	553933	2.27959	1.13979	PF3D7_0512900	33.0433	sharp
Pf3D7_05_v3	+	581061	581065	581062	29.6642	21.3356	PF3D7_0513700	40.2126	sharp
Pf3D7_05_v3	+	599988	600002	599990	3.41938	1.13979	PF3D7_0514300	86.8816	broad
Pf3D7_05_v3	+	618343	618363	618363	4.61353	2.33394	PF3D7_0514900	78.2416	broad
Pf3D7_05_v3	+	656475	656476	656476	3.47374	2.33394	PF3D7_0516000	44.751	sharp
Pf3D7_05_v3	+	662332	662338	662332	2.27959	1.13979	PF3D7_0516000	44.751	sharp
Pf3D7_05_v3	+	678056	678059	678056	3.47374	2.33394	PF3D7_0516300	133.984	sharp
Pf3D7_05_v3	+	693675	693679	693676	3.41938	1.13979	PF3D7_0516700	108.374	sharp
Pf3D7_05_v3	+	742807	742824	742807	4.6893	3.5495	PF3D7_0517700	446.049	broad
Pf3D7_05_v3	+	753248	753254	753248	2.27959	1.13979	PF3D7_0518100	74.6874	sharp
Pf3D7_05_v3	+	812109	812133	812133	13.0427	6.01946	PF3D7_0519600	110.948	broad
Pf3D7_05_v3	+	816183	816188	816183	2.27959	1.13979	PF3D7_0519700	549.196	sharp
Pf3D7_05_v3	+	816313	816328	816328	7.15926	6.01946	PF3D7_0519700	549.196	broad
Pf3D7_05_v3	+	816351	816352	816352	3.47374	2.33394	PF3D7_0519700	549.196	sharp
Pf3D7_05_v3	+	816556	816558	816556	2.27959	1.13979	PF3D7_0519700	549.196	sharp
Pf3D7_05_v3	+	828473	828494	828473	4.61353	2.33394	PF3D7_0520000	2567.18	broad
Pf3D7_05_v3	+	828549	828552	828552	9.66399	8.5242	PF3D7_0520000	2567.18	sharp
Pf3D7_05_v3	+	828643	828665	828646	12.9669	6.01946	PF3D7_0520000	2567.18	broad
Pf3D7_05_v3	+	828769	828780	828777	741.089	430.851	PF3D7_0520000	2567.18	sharp
Pf3D7_05_v3	+	828822	828845	828824	6.94747	2.33394	PF3D7_0520000	2567.18	broad
Pf3D7_05_v3	+	828868	828879	828868	4.6893	3.5495	PF3D7_0520000	2567.18	sharp
Pf3D7_05_v3	+	830617	830621	830617	2.27959	1.13979	PF3D7_0520100	83.9222	sharp
Pf3D7_05_v3	+	830781	830783	830781	2.27959	1.13979	PF3D7_0520100	83.9222	sharp
Pf3D7_05_v3	+	830958	830959	830959	5.91898	4.77918	PF3D7_0520100	83.9222	sharp
Pf3D7_05_v3	+	856469	856496	856496	10.6083	4.77918	PF3D7_0520900	578.648	broad
Pf3D7_05_v3	+	856537	856550	856537	8.35341	6.01946	PF3D7_0520900	578.648	sharp
Pf3D7_05_v3	+	856603	856628	856603	8.10868	3.5495	PF3D7_0520900	578.648	broad
Pf3D7_05_v3	+	895900	895919	895900	3.47374	2.33394	PF3D7_0522000	503.721	broad
Pf3D7_05_v3	+	901247	901247	901247	6.01946	6.01946	PF3D7_0522200	84.3112	sharp
Pf3D7_05_v3	+	906661	906670	906663	4.55918	1.13979	PF3D7_0522400	43.3243	sharp
Pf3D7_05_v3	+	955977	956009	955977	9.22706	2.33394	PF3D7_0523000	451.618	broad
Pf3D7_05_v3	+	956062	956097	956062	9.35718	3.5495	PF3D7_0523000	451.618	broad
Pf3D7_05_v3	+	956843	956853	956843	2.27959	1.13979	PF3D7_0523000	451.618	sharp
Pf3D7_05_v3	+	956926	956941	956926	5.82909	3.5495	PF3D7_0523000	451.618	broad
Pf3D7_05_v3	+	965555	965577	965565	3.41938	1.13979	PF3D7_0523200	51.9213	broad
Pf3D7_05_v3	+	973038	973049	973038	2.27959	1.13979	PF3D7_0523400	156.223	sharp
Pf3D7_05_v3	+	995981	996001	996001	3.47374	2.33394	PF3D7_0524000	1205.16	broad
Pf3D7_05_v3	+	997290	997299	997295	3.41938	1.13979	PF3D7_0524000	1205.16	sharp
Pf3D7_05_v3	+	997402	997407	997402	4.66788	2.33394	PF3D7_0524000	1205.16	sharp
Pf3D7_05_v3	+	997534	997548	997534	2.27959	1.13979	PF3D7_0524000	1205.16	broad
Pf3D7_05_v3	+	997569	997584	997569	4.61353	2.33394	PF3D7_0524000	1205.16	broad
Pf3D7_05_v3	+	997667	997671	997669	3.41938	1.13979	PF3D7_0524000	1205.16	sharp
Pf3D7_05_v3	+	1003852	1003864	1003852	11.9384	6.01946	PF3D7_0524100	99.059	sharp
Pf3D7_05_v3	+	1004045	1004063	1004045	2.27959	1.13979	PF3D7_0524100	99.059	broad
Pf3D7_05_v3	+	1012481	1012484	1012481	2.27959	1.13979	PF3D7_0524500	95.6504	sharp
Pf3D7_05_v3	+	1015641	1015643	1015643	14.4275	7.26827	PF3D7_0524500	95.6504	sharp
Pf3D7_05_v3	+	1015691	1015701	1015701	4.6893	3.5495	PF3D7_0524500	95.6504	sharp
Pf3D7_05_v3	+	1024647	1024654	1024647	2.27959	1.13979	PF3D7_0524900	166.886	sharp
Pf3D7_05_v3	+	1026588	1026591	1026588	2.27959	1.13979	PF3D7_0524900	166.886	sharp
Pf3D7_05_v3	+	1031762	1031764	1031762	5.88344	3.5495	PF3D7_0525000	116.932	sharp
Pf3D7_05_v3	+	1031971	1031978	1031971	2.27959	1.13979	PF3D7_0525000	116.932	sharp
Pf3D7_05_v3	+	1041240	1041260	1041240	4.61353	2.33394	PF3D7_0525100	398.982	broad
Pf3D7_05_v3	+	1070610	1070626	1070610	2.27959	1.13979	PF3D7_0525800	177.496	broad
Pf3D7_05_v3	+	1071103	1071104	1071104	5.88344	3.5495	PF3D7_0525800	177.496	sharp
Pf3D7_05_v3	+	1073563	1073566	1073563	5.80768	2.33394	PF3D7_0525900	11.9461	sharp
Pf3D7_05_v3	+	1079252	1079277	1079257	4.55918	1.13979	PF3D7_0526100	16.7272	broad
Pf3D7_05_v3	+	1079390	1079405	1079390	3.47374	2.33394	PF3D7_0526100	16.7272	broad
Pf3D7_05_v3	+	1090474	1090477	1090474	47.6665	38.385	PF3D7_0526500	150.461	sharp
Pf3D7_05_v3	+	1122587	1122604	1122604	8.29905	6.01946	PF3D7_0526900	401.846	broad
Pf3D7_05_v3	+	1122943	1122955	1122943	2.27959	1.13979	PF3D7_0526900	401.846	sharp
Pf3D7_05_v3	+	1138711	1138714	1138711	10.7088	6.01946	PF3D7_0527400	181.046	sharp
Pf3D7_05_v3	+	1138750	1138775	1138765	4.55918	1.13979	PF3D7_0527400	181.046	broad
Pf3D7_05_v3	+	1138837	1138884	1138851	9.30283	3.5495	PF3D7_0527400	181.046	broad
Pf3D7_05_v3	+	1142513	1142525	1142513	2.27959	1.13979	PF3D7_0527500	908.5	sharp
Pf3D7_05_v3	+	1143123	1143137	1143123	2.27959	1.13979	PF3D7_0527500	908.5	broad
Pf3D7_05_v3	+	1143175	1143175	1143175	47.3518	45.0178	PF3D7_0527500	908.5	sharp
Pf3D7_05_v3	+	1143219	1143232	1143232	8.25292	4.77918	PF3D7_0527500	908.5	sharp
Pf3D7_05_v3	+	1143265	1143267	1143265	2.27959	1.13979	PF3D7_0527500	908.5	sharp
Pf3D7_05_v3	+	1143318	1143337	1143337	64.6929	30.476	PF3D7_0527500	908.5	broad
Pf3D7_05_v3	+	1143399	1143401	1143401	3.47374	2.33394	PF3D7_0527500	908.5	sharp
Pf3D7_05_v3	+	1157071	1157072	1157071	2.27959	1.13979	PF3D7_0528400	26.393	sharp
Pf3D7_05_v3	+	1162427	1162446	1162430	3.41938	1.13979	PF3D7_0528400	26.393	broad
Pf3D7_05_v3	+	1174649	1174653	1174649	2.27959	1.13979	PF3D7_0528500	23.1647	sharp
Pf3D7_05_v3	+	1182983	1182985	1182983	2.27959	1.13979	PF3D7_0529200	5.02047	sharp
Pf3D7_05_v3	+	1205898	1205913	1205898	2.27959	1.13979	PF3D7_0529500	68.0252	broad
Pf3D7_05_v3	+	1225858	1225858	1225858	8.5242	8.5242	PF3D7_0530100	63.7372	sharp
Pf3D7_05_v3	+	1225906	1225922	1225906	8.32868	4.77918	PF3D7_0530100	63.7372	broad
Pf3D7_05_v3	+	1226008	1226009	1226008	2.27959	1.13979	PF3D7_0530100	63.7372	sharp
Pf3D7_05_v3	+	1250355	1250356	1250355	7.15926	6.01946	PF3D7_0530700	70.1712	sharp
Pf3D7_05_v3	+	1250536	1250547	1250536	2.27959	1.13979	PF3D7_0530700	70.1712	sharp
Pf3D7_05_v3	+	1255160	1255175	1255160	2.27959	1.13979	PF3D7_0530800	35.484	broad
Pf3D7_05_v3	+	1281104	1281105	1281104	2.27959	1.13979	PF3D7_0531300	26.6419	sharp
Pf3D7_05_v3	+	1288556	1288558	1288556	323.375	170.666	PF3D7_0531500	16.8913	sharp
Pf3D7_05_v3	+	1300553	1300576	1300567	6.89312	2.33394	PF3D7_0532100	9357.17	broad
Pf3D7_05_v3	+	1300609	1300613	1300611	3.41938	1.13979	PF3D7_0532100	9357.17	sharp
Pf3D7_05_v3	+	1300682	1300726	1300682	29.8929	9.78626	PF3D7_0532100	9357.17	broad
Pf3D7_05_v3	+	1300759	1300774	1300770	38.5148	8.5242	PF3D7_0532100	9357.17	broad
Pf3D7_05_v3	+	1300881	1300938	1300881	426.122	137.432	PF3D7_0532100	9357.17	broad
Pf3D7_05_v3	+	1301023	1301044	1301042	463.219	208.31	PF3D7_0532100	9357.17	broad
Pf3D7_05_v3	+	1301089	1301104	1301094	58.1787	29.1639	PF3D7_0532100	9357.17	broad
Pf3D7_05_v3	+	1307074	1307093	1307090	6.96889	3.5495	PF3D7_0532300	2160.18	broad
Pf3D7_05_v3	+	1307471	1307510	1307510	21.2387	6.01946	PF3D7_0532300	2160.18	broad
Pf3D7_05_v3	+	1307562	1307562	1307562	9.78626	9.78626	PF3D7_0532300	2160.18	sharp
Pf3D7_05_v3	+	1307585	1307709	1307590	247.173	92.1824	PF3D7_0532300	2160.18	broad
Pf3D7_05_v3	+	1307795	1307817	1307797	7.05877	4.77918	PF3D7_0532300	2160.18	broad
Pf3D7_05_v3	+	1307958	1307990	1307975	3.41938	1.13979	PF3D7_0532300	2160.18	broad
Pf3D7_05_v3	+	1311954	1311963	1311954	2.27959	1.13979	PF3D7_0532400	905.516	sharp
Pf3D7_05_v3	+	1312107	1312116	1312107	57.4261	38.385	PF3D7_0532400	905.516	sharp
Pf3D7_05_v3	+	1312159	1312167	1312159	15.5474	8.5242	PF3D7_0532400	905.516	sharp
Pf3D7_05_v3	+	1312191	1312200	1312191	2.27959	1.13979	PF3D7_0532400	905.516	sharp
Pf3D7_05_v3	+	1312249	1312251	1312249	2.27959	1.13979	PF3D7_0532400	905.516	sharp
Pf3D7_05_v3	+	1316155	1316166	1316155	2.27959	1.13979	PF3D7_0532500	48.6114	sharp
Pf3D7_05_v3	+	1316206	1316242	1316221	4.55918	1.13979	PF3D7_0532500	48.6114	broad
Pf3D7_05_v3	+	1320077	1320097	1320077	4.61353	2.33394	PF3D7_0532900	0.993048	broad
Pf3D7_05_v3	-	47981	48008	47981	39.7588	11.0537	PF3D7_0500800	4256.07	broad
Pf3D7_05_v3	-	48138	48141	48138	2.27959	1.13979	PF3D7_0500800	4256.07	sharp
Pf3D7_05_v3	-	48182	48229	48182	57.6457	29.1639	PF3D7_0500800	4256.07	broad
Pf3D7_05_v3	-	48252	48253	48253	3.47374	2.33394	PF3D7_0500800	4256.07	sharp
Pf3D7_05_v3	-	60501	60504	60501	2.27959	1.13979	PF3D7_0501100	205.793	sharp
Pf3D7_05_v3	-	60532	60549	60549	38.4841	26.5457	PF3D7_0501100	205.793	broad
Pf3D7_05_v3	-	73114	73147	73133	3.41938	1.13979	PF3D7_0501100	205.793	broad
Pf3D7_05_v3	-	103384	103388	103388	3.47374	2.33394	PF3D7_0502100	24.299	sharp
Pf3D7_05_v3	-	108381	108384	108381	2.27959	1.13979	PF3D7_0502300	18.5131	sharp
Pf3D7_05_v3	-	112040	112043	112040	3.47374	2.33394	PF3D7_0502400	245.543	sharp
Pf3D7_05_v3	-	112146	112173	112164	9.28142	2.33394	PF3D7_0502400	245.543	broad
Pf3D7_05_v3	-	112212	112223	112213	42.0706	29.1639	PF3D7_0502400	245.543	sharp
Pf3D7_05_v3	-	112408	112417	112410	5.82909	3.5495	PF3D7_0502400	245.543	sharp
Pf3D7_05_v3	-	112443	112444	112443	2.27959	1.13979	PF3D7_0502400	245.543	sharp
Pf3D7_05_v3	-	113214	113227	113214	2.27959	1.13979	PF3D7_0502400	245.543	sharp
Pf3D7_05_v3	-	124217	124219	124217	2.27959	1.13979	PF3D7_0502900	169.846	sharp
Pf3D7_05_v3	-	137003	137026	137010	3.41938	1.13979	PF3D7_0503300	534.62	broad
Pf3D7_05_v3	-	137076	137080	137080	4.61353	2.33394	PF3D7_0503300	534.62	sharp
Pf3D7_05_v3	-	137927	137933	137927	2.27959	1.13979	PF3D7_0503300	534.62	sharp
Pf3D7_05_v3	-	145950	145960	145950	2.27959	1.13979	PF3D7_0503500	30.8945	sharp
Pf3D7_05_v3	-	150576	150582	150576	2.27959	1.13979	PF3D7_0503600	35.6298	sharp
Pf3D7_05_v3	-	152467	152468	152468	4.6893	3.5495	PF3D7_0503800	1031.47	sharp
Pf3D7_05_v3	-	152578	152580	152580	5.91898	4.77918	PF3D7_0503800	1031.47	sharp
Pf3D7_05_v3	-	152615	152620	152617	9.35718	3.5495	PF3D7_0503800	1031.47	sharp
Pf3D7_05_v3	-	152682	152719	152719	121.57	47.6803	PF3D7_0503800	1031.47	broad
Pf3D7_05_v3	-	152770	152789	152770	6.96889	3.5495	PF3D7_0503800	1031.47	broad
Pf3D7_05_v3	-	152880	152896	152880	2.27959	1.13979	PF3D7_0503800	1031.47	broad
Pf3D7_05_v3	-	152946	152953	152953	7.15926	6.01946	PF3D7_0503800	1031.47	sharp
Pf3D7_05_v3	-	152997	153016	152997	2.27959	1.13979	PF3D7_0503800	1031.47	broad
Pf3D7_05_v3	-	219084	219084	219084	6.01946	6.01946	PF3D7_0505000	120.878	sharp
Pf3D7_05_v3	-	219191	219192	219192	4.6893	3.5495	PF3D7_0505000	120.878	sharp
Pf3D7_05_v3	-	250875	250894	250894	10.4426	3.5495	PF3D7_0505700	215.868	broad
Pf3D7_05_v3	-	252785	252799	252796	14.2157	7.26827	PF3D7_0505800	897.631	broad
Pf3D7_05_v3	-	252848	252854	252854	14.2915	7.26827	PF3D7_0505800	897.631	sharp
Pf3D7_05_v3	-	253291	253312	253291	5.80768	2.33394	PF3D7_0505800	897.631	broad
Pf3D7_05_v3	-	253509	253514	253509	2.27959	1.13979	PF3D7_0505800	897.631	sharp
Pf3D7_05_v3	-	255765	255777	255765	5.88344	3.5495	PF3D7_0505900	194.494	sharp
Pf3D7_05_v3	-	259062	259071	259062	3.47374	2.33394	PF3D7_0506100	199.926	sharp
Pf3D7_05_v3	-	259128	259140	259130	10.6083	4.77918	PF3D7_0506100	199.926	sharp
Pf3D7_05_v3	-	259175	259196	259175	14.4756	9.78626	PF3D7_0506100	199.926	broad
Pf3D7_05_v3	-	296525	296531	296525	2.27959	1.13979	PF3D7_0507100	2930.33	sharp
Pf3D7_05_v3	-	296648	296713	296679	27.1365	7.26827	PF3D7_0507100	2930.33	broad
Pf3D7_05_v3	-	296752	296768	296752	4.61353	2.33394	PF3D7_0507100	2930.33	broad
Pf3D7_05_v3	-	318693	318751	318728	23.7164	8.5242	PF3D7_0507700	162.803	broad
Pf3D7_05_v3	-	378589	378621	378604	3.41938	1.13979	PF3D7_0509000	93.1963	broad
Pf3D7_05_v3	-	389259	389263	389261	3.41938	1.13979	PF3D7_0509300	164.25	sharp
Pf3D7_05_v3	-	399584	399600	399597	3.41938	1.13979	PF3D7_0509400	281.875	broad
Pf3D7_05_v3	-	399708	399719	399719	26.6998	16.1673	PF3D7_0509400	281.875	sharp
Pf3D7_05_v3	-	434018	434019	434019	35.1653	30.476	PF3D7_0510100	162.382	sharp
Pf3D7_05_v3	-	448829	448859	448847	5.75333	2.33394	PF3D7_0510500	158.73	broad
Pf3D7_05_v3	-	468349	468369	468349	3.47374	2.33394	PF3D7_0511000	710.678	broad
Pf3D7_05_v3	-	468418	468437	468424	3.41938	1.13979	PF3D7_0511000	710.678	broad
Pf3D7_05_v3	-	479278	479281	479281	15.583	8.5242	PF3D7_0511300	37.2264	sharp
Pf3D7_05_v3	-	484345	484345	484345	6.01946	6.01946	PF3D7_0511300	37.2264	sharp
Pf3D7_05_v3	-	484426	484429	484426	2.27959	1.13979	PF3D7_0511300	37.2264	sharp
Pf3D7_05_v3	-	524095	524128	524111	3.41938	1.13979	PF3D7_0511800	426.55	broad
Pf3D7_05_v3	-	534710	534713	534710	2.27959	1.13979	PF3D7_0512300	87.8409	sharp
Pf3D7_05_v3	-	534750	534750	534750	39.5248	38.385	PF3D7_0512300	87.8409	sharp
Pf3D7_05_v3	-	535190	535190	535190	6.01946	6.01946	PF3D7_0512300	87.8409	sharp
Pf3D7_05_v3	-	547695	547696	547695	3.47374	2.33394	PF3D7_0512700	167.191	sharp
Pf3D7_05_v3	-	547741	547742	547742	18.1551	12.326	PF3D7_0512700	167.191	sharp
Pf3D7_05_v3	-	547773	547791	547773	83.1131	49.0133	PF3D7_0512700	167.191	broad
Pf3D7_05_v3	-	553741	553765	553745	4.55918	1.13979	PF3D7_0512800	57.5406	broad
Pf3D7_05_v3	-	570158	570176	570176	30.7976	22.6345	PF3D7_0513300	1381.97	broad
Pf3D7_05_v3	-	570217	570250	570248	36.6424	11.0537	PF3D7_0513300	1381.97	broad
Pf3D7_05_v3	-	570315	570317	570317	7.15926	6.01946	PF3D7_0513300	1381.97	sharp
Pf3D7_05_v3	-	570472	570484	570472	2.27959	1.13979	PF3D7_0513300	1381.97	sharp
Pf3D7_05_v3	-	580349	580352	580352	8.29905	6.01946	PF3D7_0513600	428.471	sharp
Pf3D7_05_v3	-	608792	608804	608801	3.41938	1.13979	PF3D7_0514600	101.343	sharp
Pf3D7_05_v3	-	608925	608935	608935	7.11312	4.77918	PF3D7_0514600	101.343	sharp
Pf3D7_05_v3	-	623545	623555	623545	2.27959	1.13979	PF3D7_0515000	327.493	sharp
Pf3D7_05_v3	-	623714	623726	623715	4.61353	2.33394	PF3D7_0515000	327.493	sharp
Pf3D7_05_v3	-	626713	626735	626730	3.41938	1.13979	PF3D7_0515100	19.1797	broad
Pf3D7_05_v3	-	656134	656135	656135	22.1442	17.4549	PF3D7_0515700	236.034	sharp
Pf3D7_05_v3	-	659269	659280	659269	5.80768	2.33394	PF3D7_0515800	64.9086	sharp
Pf3D7_05_v3	-	676981	676981	676981	35.2093	31.7899	PF3D7_0516200	1622.26	sharp
Pf3D7_05_v3	-	677028	677030	677028	4.6893	3.5495	PF3D7_0516200	1622.26	sharp
Pf3D7_05_v3	-	677154	677171	677171	4.61353	2.33394	PF3D7_0516200	1622.26	broad
Pf3D7_05_v3	-	677253	677285	677271	3.41938	1.13979	PF3D7_0516200	1622.26	broad
Pf3D7_05_v3	-	677354	677361	677358	5.75333	2.33394	PF3D7_0516200	1622.26	sharp
Pf3D7_05_v3	-	692898	692909	692898	4.66788	2.33394	PF3D7_0516600	74.3344	sharp
Pf3D7_05_v3	-	693284	693285	693284	2.27959	1.13979	PF3D7_0516600	74.3344	sharp
Pf3D7_05_v3	-	713854	713879	713873	12.9669	6.01946	PF3D7_0516900	1666.79	broad
Pf3D7_05_v3	-	713956	713977	713958	110.255	61.0614	PF3D7_0516900	1666.79	broad
Pf3D7_05_v3	-	714027	714029	714029	3.47374	2.33394	PF3D7_0516900	1666.79	sharp
Pf3D7_05_v3	-	714052	714073	714071	7.02324	3.5495	PF3D7_0516900	1666.79	broad
Pf3D7_05_v3	-	714100	714104	714100	2.27959	1.13979	PF3D7_0516900	1666.79	sharp
Pf3D7_05_v3	-	714177	714199	714199	6.96889	3.5495	PF3D7_0516900	1666.79	broad
Pf3D7_05_v3	-	716835	716855	716855	223.26	163.724	PF3D7_0517000	2968.1	broad
Pf3D7_05_v3	-	716913	716913	716913	13.4658	12.326	PF3D7_0517000	2968.1	sharp
Pf3D7_05_v3	-	716958	716967	716958	2.27959	1.13979	PF3D7_0517000	2968.1	sharp
Pf3D7_05_v3	-	716990	717005	716990	2.27959	1.13979	PF3D7_0517000	2968.1	broad
Pf3D7_05_v3	-	717061	717081	717077	3.41938	1.13979	PF3D7_0517000	2968.1	broad
Pf3D7_05_v3	-	726855	726858	726855	2.27959	1.13979	PF3D7_0517300	874.621	sharp
Pf3D7_05_v3	-	726914	726936	726936	8.25292	4.77918	PF3D7_0517300	874.621	broad
Pf3D7_05_v3	-	727062	727116	727099	9.28142	2.33394	PF3D7_0517300	874.621	broad
Pf3D7_05_v3	-	727148	727169	727169	11.6368	3.5495	PF3D7_0517300	874.621	broad
Pf3D7_05_v3	-	727267	727270	727267	2.27959	1.13979	PF3D7_0517300	874.621	sharp
Pf3D7_05_v3	-	727300	727319	727306	8.10868	3.5495	PF3D7_0517300	874.621	broad
Pf3D7_05_v3	-	727382	727402	727382	4.61353	2.33394	PF3D7_0517300	874.621	broad
Pf3D7_05_v3	-	727477	727499	727492	6.96889	3.5495	PF3D7_0517300	874.621	broad
Pf3D7_05_v3	-	727739	727774	727759	5.75333	2.33394	PF3D7_0517300	874.621	broad
Pf3D7_05_v3	-	727812	727831	727812	2.27959	1.13979	PF3D7_0517300	874.621	broad
Pf3D7_05_v3	-	727984	727993	727984	2.27959	1.13979	PF3D7_0517300	874.621	sharp
Pf3D7_05_v3	-	761102	761117	761102	2.27959	1.13979	PF3D7_0518300	306.446	broad
Pf3D7_05_v3	-	798920	798922	798920	2.27959	1.13979	PF3D7_0519400	3527.81	sharp
Pf3D7_05_v3	-	799003	799003	799003	769.786	696.681	PF3D7_0519400	3527.81	sharp
Pf3D7_05_v3	-	799086	799179	799096	101.766	21.3356	PF3D7_0519400	3527.81	broad
Pf3D7_05_v3	-	824322	824346	824322	5.75333	2.33394	PF3D7_0519800	435.586	broad
Pf3D7_05_v3	-	827933	827937	827933	2.27959	1.13979	PF3D7_0519900	45.1972	sharp
Pf3D7_05_v3	-	844899	844899	844899	6.01946	6.01946	PF3D7_0520600	363.203	sharp
Pf3D7_05_v3	-	845039	845054	845051	10.6982	4.77918	PF3D7_0520600	363.203	broad
Pf3D7_05_v3	-	848977	849027	849000	5.69897	1.13979	PF3D7_0520700	68.5721	broad
Pf3D7_05_v3	-	856098	856109	856109	3.47374	2.33394	PF3D7_0520800	69.1114	sharp
[truncated: 4,330 more rows]

## Sheet: TP4
###### Chappell et al. 2019; Table S9: Tag clusters (TCs) for 3D7 analysed for each time point (based on 5UTR-seq data)
[truncated: 4,306 more rows]

[truncated: 3 more sheets: TP5, TP6, TP7]
