# Supplementary material for: Refining the transcriptome of the human malaria parasite Plasmodium falciparum using amplification-free RNA-seq
Source: BMC Genomics. 2020 Jun 8;21:395. doi: 10.1186/s12864-020-06787-5 (PMC7278070; doi:10.1186/s12864-020-06787-5)
Supplement: Supplementary file 11 — Additional file 11. [file 12864_2020_6787_MOESM11_ESM.xlsx]

## Sheet: Table_1.tsv
###### Chappell et al. 2019; Table S10: Number of TSS used per gene in 5UTR-seq data set, based on Tag Clusters (TCs)
Time point	Mean	Median	Minimum	Maximum
1	1.92702	1	1	11
2	1.81927	1	1	11
3	1.91007	1	1	14
4	1.65045	1	1	12
5	1.78299	1	1	13
6	1.82326	1	1	11
7	1.86921	1	1	11
