# Supplementary material for: Refining the transcriptome of the human malaria parasite Plasmodium falciparum using amplification-free RNA-seq
Source: BMC Genomics. 2020 Jun 8;21:395. doi: 10.1186/s12864-020-06787-5 (PMC7278070; doi:10.1186/s12864-020-06787-5)
Supplement: Supplementary file 20 — Additional file 20. [file 12864_2020_6787_MOESM20_ESM.xlsx]

## Sheet: Table_S19_filtered_3D7_putative
###### Chappell et al. 2019; Table S19: Putative ncRNA identified in 3D7 (unexplained coverage in DAFT-seq data)
###### Remove the first few rows to convert to a gff format
###### Columns: 1.Sequence (chromosome); 2.Source (software); 3. Feature (e.g. ""gene"" or ""exon""); 4. Start (where first base is 1); 5. End; 6. Score (not used); 7. Strand (+ or -); 8. Phase (for CDS features); 9. Attributes (other information)"
##sequence-region Pf3D7_01_v3 1 640851
##sequence-region Pf3D7_02_v3 1 947102
##sequence-region Pf3D7_03_v3 1 1067971
##sequence-region Pf3D7_04_v3 1 1200490
##sequence-region Pf3D7_05_v3 1 1343557
##sequence-region Pf3D7_06_v3 1 1418242
##sequence-region Pf3D7_07_v3 1 1445207
##sequence-region Pf3D7_08_v3 1 1472805
##sequence-region Pf3D7_09_v3 1 1541735
##sequence-region Pf3D7_10_v3 1 1687656
##sequence-region Pf3D7_11_v3 1 2038340
##sequence-region Pf3D7_12_v3 1 2271494
##sequence-region Pf3D7_13_v3 1 2925236
##sequence-region Pf3D7_14_v3 1 3291936
##sequence-region Pf3D7_API_v3 1 34250
##sequence-region Pf3D7_MIT_v3 1 596
Pf3D7_01_v3	Chappell_et_al_Pseudo_molecule_maker	ncRNA	81883	81982	.	+	.	Putative ncRNA
Pf3D7_01_v3	Chappell_et_al_Pseudo_molecule_maker	ncRNA	81883	81982	.	+	.	Putative ncRNA
Pf3D7_01_v3	Chappell_et_al_Pseudo_molecule_maker	ncRNA	81883	81982	.	+	.	Putative ncRNA
Pf3D7_01_v3	Chappell_et_al_Pseudo_molecule_maker	ncRNA	81883	81982	.	+	.	Putative ncRNA
Pf3D7_01_v3	Chappell_et_al_Pseudo_molecule_maker	ncRNA	359922	361184	.	-	.	Putative ncRNA
Pf3D7_01_v3	Chappell_et_al_Pseudo_molecule_maker	ncRNA	359922	361184	.	-	.	Putative ncRNA
Pf3D7_01_v3	Chappell_et_al_Pseudo_molecule_maker	ncRNA	359922	361184	.	-	.	Putative ncRNA
Pf3D7_01_v3	Chappell_et_al_Pseudo_molecule_maker	ncRNA	359922	361184	.	-	.	Putative ncRNA
Pf3D7_01_v3	Chappell_et_al_Pseudo_molecule_maker	ncRNA	359922	361184	.	-	.	Putative ncRNA
Pf3D7_01_v3	Chappell_et_al_Pseudo_molecule_maker	ncRNA	359922	361184	.	-	.	Putative ncRNA
Pf3D7_01_v3	Chappell_et_al_Pseudo_molecule_maker	ncRNA	359922	361184	.	-	.	Putative ncRNA
Pf3D7_01_v3	Chappell_et_al_Pseudo_molecule_maker	ncRNA	348	1602	.	-	.	Putative ncRNA
Pf3D7_01_v3	Chappell_et_al_Pseudo_molecule_maker	ncRNA	348	1602	.	-	.	Putative ncRNA
Pf3D7_01_v3	Chappell_et_al_Pseudo_molecule_maker	ncRNA	2205	2223	.	-	.	Putative ncRNA
Pf3D7_01_v3	Chappell_et_al_Pseudo_molecule_maker	ncRNA	2465	2490	.	-	.	Putative ncRNA
Pf3D7_01_v3	Chappell_et_al_Pseudo_molecule_maker	ncRNA	2760	2782	.	-	.	Putative ncRNA
Pf3D7_01_v3	Chappell_et_al_Pseudo_molecule_maker	ncRNA	2785	2796	.	-	.	Putative ncRNA
Pf3D7_01_v3	Chappell_et_al_Pseudo_molecule_maker	ncRNA	2897	2996	.	-	.	Putative ncRNA
Pf3D7_01_v3	Chappell_et_al_Pseudo_molecule_maker	ncRNA	3316	3344	.	-	.	Putative ncRNA
Pf3D7_01_v3	Chappell_et_al_Pseudo_molecule_maker	ncRNA	3346	3403	.	-	.	Putative ncRNA
Pf3D7_01_v3	Chappell_et_al_Pseudo_molecule_maker	ncRNA	3697	3708	.	-	.	Putative ncRNA
Pf3D7_01_v3	Chappell_et_al_Pseudo_molecule_maker	ncRNA	3711	3713	.	-	.	Putative ncRNA
Pf3D7_01_v3	Chappell_et_al_Pseudo_molecule_maker	ncRNA	38970	39216	.	+	.	Putative ncRNA
Pf3D7_01_v3	Chappell_et_al_Pseudo_molecule_maker	ncRNA	38970	39216	.	+	.	Putative ncRNA
Pf3D7_01_v3	Chappell_et_al_Pseudo_molecule_maker	ncRNA	38970	39216	.	+	.	Putative ncRNA
Pf3D7_01_v3	Chappell_et_al_Pseudo_molecule_maker	ncRNA	38970	39216	.	+	.	Putative ncRNA
Pf3D7_01_v3	Chappell_et_al_Pseudo_molecule_maker	ncRNA	39714	39793	.	+	.	Putative ncRNA
Pf3D7_01_v3	Chappell_et_al_Pseudo_molecule_maker	ncRNA	39714	39793	.	+	.	Putative ncRNA
Pf3D7_01_v3	Chappell_et_al_Pseudo_molecule_maker	ncRNA	39714	39793	.	+	.	Putative ncRNA
Pf3D7_01_v3	Chappell_et_al_Pseudo_molecule_maker	ncRNA	39714	39793	.	+	.	Putative ncRNA
Pf3D7_01_v3	Chappell_et_al_Pseudo_molecule_maker	ncRNA	39862	40068	.	+	.	Putative ncRNA
Pf3D7_01_v3	Chappell_et_al_Pseudo_molecule_maker	ncRNA	39862	40068	.	+	.	Putative ncRNA
Pf3D7_01_v3	Chappell_et_al_Pseudo_molecule_maker	ncRNA	39862	40068	.	+	.	Putative ncRNA
Pf3D7_01_v3	Chappell_et_al_Pseudo_molecule_maker	ncRNA	39862	40068	.	+	.	Putative ncRNA
Pf3D7_01_v3	Chappell_et_al_Pseudo_molecule_maker	ncRNA	40077	40263	.	+	.	Putative ncRNA
Pf3D7_01_v3	Chappell_et_al_Pseudo_molecule_maker	ncRNA	40077	40263	.	+	.	Putative ncRNA
Pf3D7_01_v3	Chappell_et_al_Pseudo_molecule_maker	ncRNA	40077	40263	.	+	.	Putative ncRNA
Pf3D7_01_v3	Chappell_et_al_Pseudo_molecule_maker	ncRNA	40077	40263	.	+	.	Putative ncRNA
Pf3D7_01_v3	Chappell_et_al_Pseudo_molecule_maker	ncRNA	50279	50379	.	-	.	Putative ncRNA
Pf3D7_01_v3	Chappell_et_al_Pseudo_molecule_maker	ncRNA	50279	50379	.	-	.	Putative ncRNA
Pf3D7_01_v3	Chappell_et_al_Pseudo_molecule_maker	ncRNA	50279	50379	.	-	.	Putative ncRNA
Pf3D7_01_v3	Chappell_et_al_Pseudo_molecule_maker	ncRNA	50279	50379	.	-	.	Putative ncRNA
Pf3D7_01_v3	Chappell_et_al_Pseudo_molecule_maker	ncRNA	50492	51990	.	-	.	Putative ncRNA
Pf3D7_01_v3	Chappell_et_al_Pseudo_molecule_maker	ncRNA	50492	51990	.	-	.	Putative ncRNA
Pf3D7_01_v3	Chappell_et_al_Pseudo_molecule_maker	ncRNA	50492	51990	.	-	.	Putative ncRNA
Pf3D7_01_v3	Chappell_et_al_Pseudo_molecule_maker	ncRNA	50492	51990	.	-	.	Putative ncRNA
Pf3D7_01_v3	Chappell_et_al_Pseudo_molecule_maker	ncRNA	50492	51990	.	-	.	Putative ncRNA
Pf3D7_01_v3	Chappell_et_al_Pseudo_molecule_maker	ncRNA	53205	53205	.	+	.	Putative ncRNA
Pf3D7_01_v3	Chappell_et_al_Pseudo_molecule_maker	ncRNA	53205	53205	.	+	.	Putative ncRNA
Pf3D7_01_v3	Chappell_et_al_Pseudo_molecule_maker	ncRNA	53205	53205	.	+	.	Putative ncRNA
Pf3D7_01_v3	Chappell_et_al_Pseudo_molecule_maker	ncRNA	53205	53205	.	+	.	Putative ncRNA
Pf3D7_01_v3	Chappell_et_al_Pseudo_molecule_maker	ncRNA	75434	75609	.	-	.	Putative ncRNA
Pf3D7_01_v3	Chappell_et_al_Pseudo_molecule_maker	ncRNA	78972	78975	.	-	.	Putative ncRNA
Pf3D7_01_v3	Chappell_et_al_Pseudo_molecule_maker	ncRNA	78972	78975	.	-	.	Putative ncRNA
Pf3D7_01_v3	Chappell_et_al_Pseudo_molecule_maker	ncRNA	78972	78975	.	-	.	Putative ncRNA
Pf3D7_01_v3	Chappell_et_al_Pseudo_molecule_maker	ncRNA	78987	78995	.	-	.	Putative ncRNA
Pf3D7_01_v3	Chappell_et_al_Pseudo_molecule_maker	ncRNA	78987	78995	.	-	.	Putative ncRNA
Pf3D7_01_v3	Chappell_et_al_Pseudo_molecule_maker	ncRNA	78987	78995	.	-	.	Putative ncRNA
Pf3D7_01_v3	Chappell_et_al_Pseudo_molecule_maker	ncRNA	79008	79008	.	-	.	Putative ncRNA
Pf3D7_01_v3	Chappell_et_al_Pseudo_molecule_maker	ncRNA	79008	79008	.	-	.	Putative ncRNA
Pf3D7_01_v3	Chappell_et_al_Pseudo_molecule_maker	ncRNA	79008	79008	.	-	.	Putative ncRNA
Pf3D7_01_v3	Chappell_et_al_Pseudo_molecule_maker	ncRNA	79012	79021	.	-	.	Putative ncRNA
Pf3D7_01_v3	Chappell_et_al_Pseudo_molecule_maker	ncRNA	79012	79021	.	-	.	Putative ncRNA
Pf3D7_01_v3	Chappell_et_al_Pseudo_molecule_maker	ncRNA	79012	79021	.	-	.	Putative ncRNA
Pf3D7_01_v3	Chappell_et_al_Pseudo_molecule_maker	ncRNA	79028	79443	.	-	.	Putative ncRNA
Pf3D7_01_v3	Chappell_et_al_Pseudo_molecule_maker	ncRNA	79028	79443	.	-	.	Putative ncRNA
Pf3D7_01_v3	Chappell_et_al_Pseudo_molecule_maker	ncRNA	79028	79443	.	-	.	Putative ncRNA
Pf3D7_01_v3	Chappell_et_al_Pseudo_molecule_maker	ncRNA	79028	79443	.	-	.	Putative ncRNA
Pf3D7_01_v3	Chappell_et_al_Pseudo_molecule_maker	ncRNA	79489	79510	.	-	.	Putative ncRNA
Pf3D7_01_v3	Chappell_et_al_Pseudo_molecule_maker	ncRNA	79489	79510	.	-	.	Putative ncRNA
Pf3D7_01_v3	Chappell_et_al_Pseudo_molecule_maker	ncRNA	79489	79510	.	-	.	Putative ncRNA
Pf3D7_01_v3	Chappell_et_al_Pseudo_molecule_maker	ncRNA	79516	79716	.	-	.	Putative ncRNA
Pf3D7_01_v3	Chappell_et_al_Pseudo_molecule_maker	ncRNA	79516	79716	.	-	.	Putative ncRNA
Pf3D7_01_v3	Chappell_et_al_Pseudo_molecule_maker	ncRNA	79516	79716	.	-	.	Putative ncRNA
Pf3D7_01_v3	Chappell_et_al_Pseudo_molecule_maker	ncRNA	79516	79716	.	-	.	Putative ncRNA
Pf3D7_01_v3	Chappell_et_al_Pseudo_molecule_maker	ncRNA	79732	79750	.	-	.	Putative ncRNA
Pf3D7_01_v3	Chappell_et_al_Pseudo_molecule_maker	ncRNA	79732	79750	.	-	.	Putative ncRNA
Pf3D7_01_v3	Chappell_et_al_Pseudo_molecule_maker	ncRNA	79732	79750	.	-	.	Putative ncRNA
Pf3D7_01_v3	Chappell_et_al_Pseudo_molecule_maker	ncRNA	104188	104190	.	+	.	Putative ncRNA
Pf3D7_01_v3	Chappell_et_al_Pseudo_molecule_maker	ncRNA	104195	104242	.	+	.	Putative ncRNA
Pf3D7_01_v3	Chappell_et_al_Pseudo_molecule_maker	ncRNA	104245	104247	.	+	.	Putative ncRNA
Pf3D7_01_v3	Chappell_et_al_Pseudo_molecule_maker	ncRNA	116906	117250	.	-	.	Putative ncRNA
Pf3D7_01_v3	Chappell_et_al_Pseudo_molecule_maker	ncRNA	117373	117374	.	-	.	Putative ncRNA
Pf3D7_01_v3	Chappell_et_al_Pseudo_molecule_maker	ncRNA	118787	119123	.	+	.	Putative ncRNA
Pf3D7_01_v3	Chappell_et_al_Pseudo_molecule_maker	ncRNA	118787	119123	.	+	.	Putative ncRNA
Pf3D7_01_v3	Chappell_et_al_Pseudo_molecule_maker	ncRNA	118787	119123	.	+	.	Putative ncRNA
Pf3D7_01_v3	Chappell_et_al_Pseudo_molecule_maker	ncRNA	118787	119123	.	+	.	Putative ncRNA
Pf3D7_01_v3	Chappell_et_al_Pseudo_molecule_maker	ncRNA	118787	119123	.	+	.	Putative ncRNA
Pf3D7_01_v3	Chappell_et_al_Pseudo_molecule_maker	ncRNA	119145	119150	.	+	.	Putative ncRNA
Pf3D7_01_v3	Chappell_et_al_Pseudo_molecule_maker	ncRNA	119145	119150	.	+	.	Putative ncRNA
Pf3D7_01_v3	Chappell_et_al_Pseudo_molecule_maker	ncRNA	119145	119150	.	+	.	Putative ncRNA
Pf3D7_01_v3	Chappell_et_al_Pseudo_molecule_maker	ncRNA	119165	119172	.	+	.	Putative ncRNA
Pf3D7_01_v3	Chappell_et_al_Pseudo_molecule_maker	ncRNA	119165	119172	.	+	.	Putative ncRNA
Pf3D7_01_v3	Chappell_et_al_Pseudo_molecule_maker	ncRNA	119165	119172	.	+	.	Putative ncRNA
Pf3D7_01_v3	Chappell_et_al_Pseudo_molecule_maker	ncRNA	119198	119416	.	+	.	Putative ncRNA
Pf3D7_01_v3	Chappell_et_al_Pseudo_molecule_maker	ncRNA	119198	119416	.	+	.	Putative ncRNA
Pf3D7_01_v3	Chappell_et_al_Pseudo_molecule_maker	ncRNA	119198	119416	.	+	.	Putative ncRNA
Pf3D7_01_v3	Chappell_et_al_Pseudo_molecule_maker	ncRNA	119198	119416	.	+	.	Putative ncRNA
Pf3D7_01_v3	Chappell_et_al_Pseudo_molecule_maker	ncRNA	119424	119428	.	+	.	Putative ncRNA
Pf3D7_01_v3	Chappell_et_al_Pseudo_molecule_maker	ncRNA	119424	119428	.	+	.	Putative ncRNA
Pf3D7_01_v3	Chappell_et_al_Pseudo_molecule_maker	ncRNA	119424	119428	.	+	.	Putative ncRNA
Pf3D7_01_v3	Chappell_et_al_Pseudo_molecule_maker	ncRNA	119424	119428	.	+	.	Putative ncRNA
Pf3D7_01_v3	Chappell_et_al_Pseudo_molecule_maker	ncRNA	119430	119430	.	+	.	Putative ncRNA
Pf3D7_01_v3	Chappell_et_al_Pseudo_molecule_maker	ncRNA	119430	119430	.	+	.	Putative ncRNA
Pf3D7_01_v3	Chappell_et_al_Pseudo_molecule_maker	ncRNA	119430	119430	.	+	.	Putative ncRNA
Pf3D7_01_v3	Chappell_et_al_Pseudo_molecule_maker	ncRNA	119430	119430	.	+	.	Putative ncRNA
Pf3D7_01_v3	Chappell_et_al_Pseudo_molecule_maker	ncRNA	119445	119453	.	+	.	Putative ncRNA
Pf3D7_01_v3	Chappell_et_al_Pseudo_molecule_maker	ncRNA	119445	119453	.	+	.	Putative ncRNA
Pf3D7_01_v3	Chappell_et_al_Pseudo_molecule_maker	ncRNA	119445	119453	.	+	.	Putative ncRNA
Pf3D7_01_v3	Chappell_et_al_Pseudo_molecule_maker	ncRNA	119445	119453	.	+	.	Putative ncRNA
Pf3D7_01_v3	Chappell_et_al_Pseudo_molecule_maker	ncRNA	119478	119481	.	+	.	Putative ncRNA
Pf3D7_01_v3	Chappell_et_al_Pseudo_molecule_maker	ncRNA	119478	119481	.	+	.	Putative ncRNA
Pf3D7_01_v3	Chappell_et_al_Pseudo_molecule_maker	ncRNA	119478	119481	.	+	.	Putative ncRNA
Pf3D7_01_v3	Chappell_et_al_Pseudo_molecule_maker	ncRNA	119478	119481	.	+	.	Putative ncRNA
Pf3D7_01_v3	Chappell_et_al_Pseudo_molecule_maker	ncRNA	119484	119495	.	+	.	Putative ncRNA
Pf3D7_01_v3	Chappell_et_al_Pseudo_molecule_maker	ncRNA	119484	119495	.	+	.	Putative ncRNA
Pf3D7_01_v3	Chappell_et_al_Pseudo_molecule_maker	ncRNA	119484	119495	.	+	.	Putative ncRNA
Pf3D7_01_v3	Chappell_et_al_Pseudo_molecule_maker	ncRNA	119484	119495	.	+	.	Putative ncRNA
Pf3D7_01_v3	Chappell_et_al_Pseudo_molecule_maker	ncRNA	133750	133751	.	-	.	Putative ncRNA
Pf3D7_01_v3	Chappell_et_al_Pseudo_molecule_maker	ncRNA	133758	133840	.	-	.	Putative ncRNA
Pf3D7_01_v3	Chappell_et_al_Pseudo_molecule_maker	ncRNA	140573	142672	.	+	.	Putative ncRNA
Pf3D7_01_v3	Chappell_et_al_Pseudo_molecule_maker	ncRNA	140573	142672	.	+	.	Putative ncRNA
Pf3D7_01_v3	Chappell_et_al_Pseudo_molecule_maker	ncRNA	140573	142672	.	+	.	Putative ncRNA
Pf3D7_01_v3	Chappell_et_al_Pseudo_molecule_maker	ncRNA	140573	142672	.	+	.	Putative ncRNA
Pf3D7_01_v3	Chappell_et_al_Pseudo_molecule_maker	ncRNA	140573	142672	.	+	.	Putative ncRNA
Pf3D7_01_v3	Chappell_et_al_Pseudo_molecule_maker	ncRNA	140573	142672	.	+	.	Putative ncRNA
Pf3D7_01_v3	Chappell_et_al_Pseudo_molecule_maker	ncRNA	140573	142672	.	+	.	Putative ncRNA
Pf3D7_01_v3	Chappell_et_al_Pseudo_molecule_maker	ncRNA	142674	142699	.	+	.	Putative ncRNA
Pf3D7_01_v3	Chappell_et_al_Pseudo_molecule_maker	ncRNA	142701	142934	.	+	.	Putative ncRNA
Pf3D7_01_v3	Chappell_et_al_Pseudo_molecule_maker	ncRNA	169714	169715	.	+	.	Putative ncRNA
Pf3D7_01_v3	Chappell_et_al_Pseudo_molecule_maker	ncRNA	169714	169715	.	+	.	Putative ncRNA
Pf3D7_01_v3	Chappell_et_al_Pseudo_molecule_maker	ncRNA	169714	169715	.	+	.	Putative ncRNA
Pf3D7_01_v3	Chappell_et_al_Pseudo_molecule_maker	ncRNA	169768	169773	.	+	.	Putative ncRNA
Pf3D7_01_v3	Chappell_et_al_Pseudo_molecule_maker	ncRNA	169768	169773	.	+	.	Putative ncRNA
Pf3D7_01_v3	Chappell_et_al_Pseudo_molecule_maker	ncRNA	169768	169773	.	+	.	Putative ncRNA
Pf3D7_01_v3	Chappell_et_al_Pseudo_molecule_maker	ncRNA	169783	169794	.	+	.	Putative ncRNA
Pf3D7_01_v3	Chappell_et_al_Pseudo_molecule_maker	ncRNA	169783	169794	.	+	.	Putative ncRNA
Pf3D7_01_v3	Chappell_et_al_Pseudo_molecule_maker	ncRNA	169783	169794	.	+	.	Putative ncRNA
Pf3D7_01_v3	Chappell_et_al_Pseudo_molecule_maker	ncRNA	169798	169801	.	+	.	Putative ncRNA
Pf3D7_01_v3	Chappell_et_al_Pseudo_molecule_maker	ncRNA	169798	169801	.	+	.	Putative ncRNA
Pf3D7_01_v3	Chappell_et_al_Pseudo_molecule_maker	ncRNA	169798	169801	.	+	.	Putative ncRNA
Pf3D7_01_v3	Chappell_et_al_Pseudo_molecule_maker	ncRNA	169810	169810	.	+	.	Putative ncRNA
Pf3D7_01_v3	Chappell_et_al_Pseudo_molecule_maker	ncRNA	169810	169810	.	+	.	Putative ncRNA
Pf3D7_01_v3	Chappell_et_al_Pseudo_molecule_maker	ncRNA	169810	169810	.	+	.	Putative ncRNA
Pf3D7_01_v3	Chappell_et_al_Pseudo_molecule_maker	ncRNA	169817	169896	.	+	.	Putative ncRNA
Pf3D7_01_v3	Chappell_et_al_Pseudo_molecule_maker	ncRNA	169817	169896	.	+	.	Putative ncRNA
Pf3D7_01_v3	Chappell_et_al_Pseudo_molecule_maker	ncRNA	169817	169896	.	+	.	Putative ncRNA
Pf3D7_01_v3	Chappell_et_al_Pseudo_molecule_maker	ncRNA	169817	169896	.	+	.	Putative ncRNA
Pf3D7_01_v3	Chappell_et_al_Pseudo_molecule_maker	ncRNA	170005	170006	.	+	.	Putative ncRNA
Pf3D7_01_v3	Chappell_et_al_Pseudo_molecule_maker	ncRNA	170005	170006	.	+	.	Putative ncRNA
Pf3D7_01_v3	Chappell_et_al_Pseudo_molecule_maker	ncRNA	170005	170006	.	+	.	Putative ncRNA
Pf3D7_01_v3	Chappell_et_al_Pseudo_molecule_maker	ncRNA	170014	170026	.	+	.	Putative ncRNA
Pf3D7_01_v3	Chappell_et_al_Pseudo_molecule_maker	ncRNA	170014	170026	.	+	.	Putative ncRNA
Pf3D7_01_v3	Chappell_et_al_Pseudo_molecule_maker	ncRNA	170014	170026	.	+	.	Putative ncRNA
Pf3D7_01_v3	Chappell_et_al_Pseudo_molecule_maker	ncRNA	170200	170290	.	+	.	Putative ncRNA
Pf3D7_01_v3	Chappell_et_al_Pseudo_molecule_maker	ncRNA	170200	170290	.	+	.	Putative ncRNA
Pf3D7_01_v3	Chappell_et_al_Pseudo_molecule_maker	ncRNA	170200	170290	.	+	.	Putative ncRNA
Pf3D7_01_v3	Chappell_et_al_Pseudo_molecule_maker	ncRNA	170200	170290	.	+	.	Putative ncRNA
Pf3D7_01_v3	Chappell_et_al_Pseudo_molecule_maker	ncRNA	176001	176121	.	-	.	Putative ncRNA
Pf3D7_01_v3	Chappell_et_al_Pseudo_molecule_maker	ncRNA	176001	176121	.	-	.	Putative ncRNA
Pf3D7_01_v3	Chappell_et_al_Pseudo_molecule_maker	ncRNA	176001	176121	.	-	.	Putative ncRNA
Pf3D7_01_v3	Chappell_et_al_Pseudo_molecule_maker	ncRNA	176001	176121	.	-	.	Putative ncRNA
Pf3D7_01_v3	Chappell_et_al_Pseudo_molecule_maker	ncRNA	176001	176121	.	-	.	Putative ncRNA
Pf3D7_01_v3	Chappell_et_al_Pseudo_molecule_maker	ncRNA	176197	176197	.	-	.	Putative ncRNA
Pf3D7_01_v3	Chappell_et_al_Pseudo_molecule_maker	ncRNA	176197	176197	.	-	.	Putative ncRNA
Pf3D7_01_v3	Chappell_et_al_Pseudo_molecule_maker	ncRNA	176197	176197	.	-	.	Putative ncRNA
Pf3D7_01_v3	Chappell_et_al_Pseudo_molecule_maker	ncRNA	176197	176197	.	-	.	Putative ncRNA
Pf3D7_01_v3	Chappell_et_al_Pseudo_molecule_maker	ncRNA	176263	176273	.	-	.	Putative ncRNA
Pf3D7_01_v3	Chappell_et_al_Pseudo_molecule_maker	ncRNA	176263	176273	.	-	.	Putative ncRNA
Pf3D7_01_v3	Chappell_et_al_Pseudo_molecule_maker	ncRNA	176263	176273	.	-	.	Putative ncRNA
Pf3D7_01_v3	Chappell_et_al_Pseudo_molecule_maker	ncRNA	176263	176273	.	-	.	Putative ncRNA
Pf3D7_01_v3	Chappell_et_al_Pseudo_molecule_maker	ncRNA	177376	177381	.	+	.	Putative ncRNA
Pf3D7_01_v3	Chappell_et_al_Pseudo_molecule_maker	ncRNA	177383	177389	.	+	.	Putative ncRNA
Pf3D7_01_v3	Chappell_et_al_Pseudo_molecule_maker	ncRNA	177391	177394	.	+	.	Putative ncRNA
Pf3D7_01_v3	Chappell_et_al_Pseudo_molecule_maker	ncRNA	177397	177403	.	+	.	Putative ncRNA
Pf3D7_01_v3	Chappell_et_al_Pseudo_molecule_maker	ncRNA	177410	177416	.	+	.	Putative ncRNA
Pf3D7_01_v3	Chappell_et_al_Pseudo_molecule_maker	ncRNA	177654	177655	.	+	.	Putative ncRNA
Pf3D7_01_v3	Chappell_et_al_Pseudo_molecule_maker	ncRNA	177667	178063	.	+	.	Putative ncRNA
Pf3D7_01_v3	Chappell_et_al_Pseudo_molecule_maker	ncRNA	181103	181986	.	-	.	Putative ncRNA
Pf3D7_01_v3	Chappell_et_al_Pseudo_molecule_maker	ncRNA	188433	188890	.	-	.	Putative ncRNA
Pf3D7_01_v3	Chappell_et_al_Pseudo_molecule_maker	ncRNA	188475	188525	.	+	.	Putative ncRNA
Pf3D7_01_v3	Chappell_et_al_Pseudo_molecule_maker	ncRNA	188529	188532	.	+	.	Putative ncRNA
Pf3D7_01_v3	Chappell_et_al_Pseudo_molecule_maker	ncRNA	215644	215728	.	-	.	Putative ncRNA
Pf3D7_01_v3	Chappell_et_al_Pseudo_molecule_maker	ncRNA	215804	216634	.	-	.	Putative ncRNA
Pf3D7_01_v3	Chappell_et_al_Pseudo_molecule_maker	ncRNA	215804	216634	.	-	.	Putative ncRNA
Pf3D7_01_v3	Chappell_et_al_Pseudo_molecule_maker	ncRNA	215804	216634	.	-	.	Putative ncRNA
Pf3D7_01_v3	Chappell_et_al_Pseudo_molecule_maker	ncRNA	215804	216634	.	-	.	Putative ncRNA
Pf3D7_01_v3	Chappell_et_al_Pseudo_molecule_maker	ncRNA	216684	216912	.	-	.	Putative ncRNA
Pf3D7_01_v3	Chappell_et_al_Pseudo_molecule_maker	ncRNA	216684	216912	.	-	.	Putative ncRNA
Pf3D7_01_v3	Chappell_et_al_Pseudo_molecule_maker	ncRNA	216684	216912	.	-	.	Putative ncRNA
Pf3D7_01_v3	Chappell_et_al_Pseudo_molecule_maker	ncRNA	216684	216912	.	-	.	Putative ncRNA
Pf3D7_01_v3	Chappell_et_al_Pseudo_molecule_maker	ncRNA	216915	216915	.	-	.	Putative ncRNA
Pf3D7_01_v3	Chappell_et_al_Pseudo_molecule_maker	ncRNA	216915	216915	.	-	.	Putative ncRNA
Pf3D7_01_v3	Chappell_et_al_Pseudo_molecule_maker	ncRNA	216915	216915	.	-	.	Putative ncRNA
Pf3D7_01_v3	Chappell_et_al_Pseudo_molecule_maker	ncRNA	216915	216915	.	-	.	Putative ncRNA
Pf3D7_01_v3	Chappell_et_al_Pseudo_molecule_maker	ncRNA	216988	216988	.	-	.	Putative ncRNA
Pf3D7_01_v3	Chappell_et_al_Pseudo_molecule_maker	ncRNA	216988	216988	.	-	.	Putative ncRNA
Pf3D7_01_v3	Chappell_et_al_Pseudo_molecule_maker	ncRNA	216988	216988	.	-	.	Putative ncRNA
Pf3D7_01_v3	Chappell_et_al_Pseudo_molecule_maker	ncRNA	216988	216988	.	-	.	Putative ncRNA
Pf3D7_01_v3	Chappell_et_al_Pseudo_molecule_maker	ncRNA	216990	216990	.	-	.	Putative ncRNA
Pf3D7_01_v3	Chappell_et_al_Pseudo_molecule_maker	ncRNA	216990	216990	.	-	.	Putative ncRNA
Pf3D7_01_v3	Chappell_et_al_Pseudo_molecule_maker	ncRNA	216990	216990	.	-	.	Putative ncRNA
Pf3D7_01_v3	Chappell_et_al_Pseudo_molecule_maker	ncRNA	216990	216990	.	-	.	Putative ncRNA
Pf3D7_01_v3	Chappell_et_al_Pseudo_molecule_maker	ncRNA	216995	217947	.	-	.	Putative ncRNA
Pf3D7_01_v3	Chappell_et_al_Pseudo_molecule_maker	ncRNA	216995	217947	.	-	.	Putative ncRNA
Pf3D7_01_v3	Chappell_et_al_Pseudo_molecule_maker	ncRNA	216995	217947	.	-	.	Putative ncRNA
Pf3D7_01_v3	Chappell_et_al_Pseudo_molecule_maker	ncRNA	216995	217947	.	-	.	Putative ncRNA
Pf3D7_01_v3	Chappell_et_al_Pseudo_molecule_maker	ncRNA	216995	217947	.	-	.	Putative ncRNA
Pf3D7_01_v3	Chappell_et_al_Pseudo_molecule_maker	ncRNA	228511	228553	.	+	.	Putative ncRNA
Pf3D7_01_v3	Chappell_et_al_Pseudo_molecule_maker	ncRNA	228511	228553	.	+	.	Putative ncRNA
Pf3D7_01_v3	Chappell_et_al_Pseudo_molecule_maker	ncRNA	228511	228553	.	+	.	Putative ncRNA
Pf3D7_01_v3	Chappell_et_al_Pseudo_molecule_maker	ncRNA	228511	228553	.	+	.	Putative ncRNA
Pf3D7_01_v3	Chappell_et_al_Pseudo_molecule_maker	ncRNA	228567	228666	.	+	.	Putative ncRNA
Pf3D7_01_v3	Chappell_et_al_Pseudo_molecule_maker	ncRNA	228567	228666	.	+	.	Putative ncRNA
Pf3D7_01_v3	Chappell_et_al_Pseudo_molecule_maker	ncRNA	228567	228666	.	+	.	Putative ncRNA
Pf3D7_01_v3	Chappell_et_al_Pseudo_molecule_maker	ncRNA	228567	228666	.	+	.	Putative ncRNA
Pf3D7_01_v3	Chappell_et_al_Pseudo_molecule_maker	ncRNA	252702	252702	.	-	.	Putative ncRNA
Pf3D7_01_v3	Chappell_et_al_Pseudo_molecule_maker	ncRNA	288951	288951	.	-	.	Putative ncRNA
Pf3D7_01_v3	Chappell_et_al_Pseudo_molecule_maker	ncRNA	288955	288961	.	-	.	Putative ncRNA
Pf3D7_01_v3	Chappell_et_al_Pseudo_molecule_maker	ncRNA	297252	297258	.	+	.	Putative ncRNA
Pf3D7_01_v3	Chappell_et_al_Pseudo_molecule_maker	ncRNA	300880	300883	.	-	.	Putative ncRNA
Pf3D7_01_v3	Chappell_et_al_Pseudo_molecule_maker	ncRNA	300890	300891	.	-	.	Putative ncRNA
Pf3D7_01_v3	Chappell_et_al_Pseudo_molecule_maker	ncRNA	300914	301006	.	-	.	Putative ncRNA
Pf3D7_01_v3	Chappell_et_al_Pseudo_molecule_maker	ncRNA	302951	303012	.	-	.	Putative ncRNA
Pf3D7_01_v3	Chappell_et_al_Pseudo_molecule_maker	ncRNA	302951	303012	.	-	.	Putative ncRNA
Pf3D7_01_v3	Chappell_et_al_Pseudo_molecule_maker	ncRNA	302951	303012	.	-	.	Putative ncRNA
Pf3D7_01_v3	Chappell_et_al_Pseudo_molecule_maker	ncRNA	302951	303012	.	-	.	Putative ncRNA
Pf3D7_01_v3	Chappell_et_al_Pseudo_molecule_maker	ncRNA	303068	303228	.	-	.	Putative ncRNA
Pf3D7_01_v3	Chappell_et_al_Pseudo_molecule_maker	ncRNA	303068	303228	.	-	.	Putative ncRNA
Pf3D7_01_v3	Chappell_et_al_Pseudo_molecule_maker	ncRNA	303068	303228	.	-	.	Putative ncRNA
Pf3D7_01_v3	Chappell_et_al_Pseudo_molecule_maker	ncRNA	303068	303228	.	-	.	Putative ncRNA
Pf3D7_01_v3	Chappell_et_al_Pseudo_molecule_maker	ncRNA	311458	311476	.	+	.	Putative ncRNA
Pf3D7_01_v3	Chappell_et_al_Pseudo_molecule_maker	ncRNA	311492	311502	.	+	.	Putative ncRNA
Pf3D7_01_v3	Chappell_et_al_Pseudo_molecule_maker	ncRNA	311504	311510	.	+	.	Putative ncRNA
Pf3D7_01_v3	Chappell_et_al_Pseudo_molecule_maker	ncRNA	311516	311526	.	+	.	Putative ncRNA
Pf3D7_01_v3	Chappell_et_al_Pseudo_molecule_maker	ncRNA	311528	311905	.	+	.	Putative ncRNA
Pf3D7_01_v3	Chappell_et_al_Pseudo_molecule_maker	ncRNA	314075	314076	.	+	.	Putative ncRNA
Pf3D7_01_v3	Chappell_et_al_Pseudo_molecule_maker	ncRNA	314081	314315	.	+	.	Putative ncRNA
Pf3D7_01_v3	Chappell_et_al_Pseudo_molecule_maker	ncRNA	314317	314467	.	+	.	Putative ncRNA
Pf3D7_01_v3	Chappell_et_al_Pseudo_molecule_maker	ncRNA	321785	321929	.	+	.	Putative ncRNA
Pf3D7_01_v3	Chappell_et_al_Pseudo_molecule_maker	ncRNA	327305	327310	.	-	.	Putative ncRNA
Pf3D7_01_v3	Chappell_et_al_Pseudo_molecule_maker	ncRNA	334512	334611	.	+	.	Putative ncRNA
Pf3D7_01_v3	Chappell_et_al_Pseudo_molecule_maker	ncRNA	334624	334624	.	+	.	Putative ncRNA
Pf3D7_01_v3	Chappell_et_al_Pseudo_molecule_maker	ncRNA	346848	346850	.	-	.	Putative ncRNA
Pf3D7_01_v3	Chappell_et_al_Pseudo_molecule_maker	ncRNA	346861	346862	.	-	.	Putative ncRNA
Pf3D7_01_v3	Chappell_et_al_Pseudo_molecule_maker	ncRNA	346867	347267	.	-	.	Putative ncRNA
Pf3D7_01_v3	Chappell_et_al_Pseudo_molecule_maker	ncRNA	346867	347267	.	-	.	Putative ncRNA
Pf3D7_01_v3	Chappell_et_al_Pseudo_molecule_maker	ncRNA	356579	356844	.	-	.	Putative ncRNA
Pf3D7_01_v3	Chappell_et_al_Pseudo_molecule_maker	ncRNA	362637	362651	.	+	.	Putative ncRNA
Pf3D7_01_v3	Chappell_et_al_Pseudo_molecule_maker	ncRNA	363036	363046	.	+	.	Putative ncRNA
Pf3D7_01_v3	Chappell_et_al_Pseudo_molecule_maker	ncRNA	370510	370511	.	-	.	Putative ncRNA
Pf3D7_01_v3	Chappell_et_al_Pseudo_molecule_maker	ncRNA	370517	370621	.	-	.	Putative ncRNA
Pf3D7_01_v3	Chappell_et_al_Pseudo_molecule_maker	ncRNA	371997	371998	.	+	.	Putative ncRNA
Pf3D7_01_v3	Chappell_et_al_Pseudo_molecule_maker	ncRNA	371997	371998	.	+	.	Putative ncRNA
Pf3D7_01_v3	Chappell_et_al_Pseudo_molecule_maker	ncRNA	371997	371998	.	+	.	Putative ncRNA
Pf3D7_01_v3	Chappell_et_al_Pseudo_molecule_maker	ncRNA	371997	371998	.	+	.	Putative ncRNA
Pf3D7_01_v3	Chappell_et_al_Pseudo_molecule_maker	ncRNA	372007	372634	.	+	.	Putative ncRNA
Pf3D7_01_v3	Chappell_et_al_Pseudo_molecule_maker	ncRNA	372007	372634	.	+	.	Putative ncRNA
Pf3D7_01_v3	Chappell_et_al_Pseudo_molecule_maker	ncRNA	372007	372634	.	+	.	Putative ncRNA
Pf3D7_01_v3	Chappell_et_al_Pseudo_molecule_maker	ncRNA	372007	372634	.	+	.	Putative ncRNA
Pf3D7_01_v3	Chappell_et_al_Pseudo_molecule_maker	ncRNA	372815	372827	.	+	.	Putative ncRNA
Pf3D7_01_v3	Chappell_et_al_Pseudo_molecule_maker	ncRNA	372815	372827	.	+	.	Putative ncRNA
Pf3D7_01_v3	Chappell_et_al_Pseudo_molecule_maker	ncRNA	372815	372827	.	+	.	Putative ncRNA
Pf3D7_01_v3	Chappell_et_al_Pseudo_molecule_maker	ncRNA	372829	372836	.	+	.	Putative ncRNA
Pf3D7_01_v3	Chappell_et_al_Pseudo_molecule_maker	ncRNA	372829	372836	.	+	.	Putative ncRNA
Pf3D7_01_v3	Chappell_et_al_Pseudo_molecule_maker	ncRNA	372829	372836	.	+	.	Putative ncRNA
Pf3D7_01_v3	Chappell_et_al_Pseudo_molecule_maker	ncRNA	377399	377410	.	-	.	Putative ncRNA
Pf3D7_01_v3	Chappell_et_al_Pseudo_molecule_maker	ncRNA	383943	384359	.	-	.	Putative ncRNA
Pf3D7_01_v3	Chappell_et_al_Pseudo_molecule_maker	ncRNA	383943	384359	.	-	.	Putative ncRNA
Pf3D7_01_v3	Chappell_et_al_Pseudo_molecule_maker	ncRNA	383943	384359	.	-	.	Putative ncRNA
Pf3D7_01_v3	Chappell_et_al_Pseudo_molecule_maker	ncRNA	383943	384359	.	-	.	Putative ncRNA
Pf3D7_01_v3	Chappell_et_al_Pseudo_molecule_maker	ncRNA	383943	384359	.	-	.	Putative ncRNA
Pf3D7_01_v3	Chappell_et_al_Pseudo_molecule_maker	ncRNA	384405	384579	.	-	.	Putative ncRNA
Pf3D7_01_v3	Chappell_et_al_Pseudo_molecule_maker	ncRNA	384405	384579	.	-	.	Putative ncRNA
Pf3D7_01_v3	Chappell_et_al_Pseudo_molecule_maker	ncRNA	384405	384579	.	-	.	Putative ncRNA
Pf3D7_01_v3	Chappell_et_al_Pseudo_molecule_maker	ncRNA	384405	384579	.	-	.	Putative ncRNA
Pf3D7_01_v3	Chappell_et_al_Pseudo_molecule_maker	ncRNA	384584	384584	.	-	.	Putative ncRNA
Pf3D7_01_v3	Chappell_et_al_Pseudo_molecule_maker	ncRNA	384584	384584	.	-	.	Putative ncRNA
Pf3D7_01_v3	Chappell_et_al_Pseudo_molecule_maker	ncRNA	384584	384584	.	-	.	Putative ncRNA
Pf3D7_01_v3	Chappell_et_al_Pseudo_molecule_maker	ncRNA	384587	384984	.	-	.	Putative ncRNA
Pf3D7_01_v3	Chappell_et_al_Pseudo_molecule_maker	ncRNA	384587	384984	.	-	.	Putative ncRNA
Pf3D7_01_v3	Chappell_et_al_Pseudo_molecule_maker	ncRNA	384587	384984	.	-	.	Putative ncRNA
Pf3D7_01_v3	Chappell_et_al_Pseudo_molecule_maker	ncRNA	384587	384984	.	-	.	Putative ncRNA
Pf3D7_01_v3	Chappell_et_al_Pseudo_molecule_maker	ncRNA	384587	384984	.	-	.	Putative ncRNA
Pf3D7_01_v3	Chappell_et_al_Pseudo_molecule_maker	ncRNA	385083	385154	.	-	.	Putative ncRNA
Pf3D7_01_v3	Chappell_et_al_Pseudo_molecule_maker	ncRNA	385083	385154	.	-	.	Putative ncRNA
Pf3D7_01_v3	Chappell_et_al_Pseudo_molecule_maker	ncRNA	385083	385154	.	-	.	Putative ncRNA
Pf3D7_01_v3	Chappell_et_al_Pseudo_molecule_maker	ncRNA	385083	385154	.	-	.	Putative ncRNA
Pf3D7_01_v3	Chappell_et_al_Pseudo_molecule_maker	ncRNA	385212	386143	.	-	.	Putative ncRNA
Pf3D7_01_v3	Chappell_et_al_Pseudo_molecule_maker	ncRNA	385212	386143	.	-	.	Putative ncRNA
Pf3D7_01_v3	Chappell_et_al_Pseudo_molecule_maker	ncRNA	385212	386143	.	-	.	Putative ncRNA
Pf3D7_01_v3	Chappell_et_al_Pseudo_molecule_maker	ncRNA	385212	386143	.	-	.	Putative ncRNA
Pf3D7_01_v3	Chappell_et_al_Pseudo_molecule_maker	ncRNA	385212	386143	.	-	.	Putative ncRNA
Pf3D7_01_v3	Chappell_et_al_Pseudo_molecule_maker	ncRNA	385212	386143	.	-	.	Putative ncRNA
Pf3D7_01_v3	Chappell_et_al_Pseudo_molecule_maker	ncRNA	385212	386143	.	-	.	Putative ncRNA
Pf3D7_01_v3	Chappell_et_al_Pseudo_molecule_maker	ncRNA	385212	386143	.	-	.	Putative ncRNA
Pf3D7_01_v3	Chappell_et_al_Pseudo_molecule_maker	ncRNA	387428	387430	.	-	.	Putative ncRNA
Pf3D7_01_v3	Chappell_et_al_Pseudo_molecule_maker	ncRNA	387428	387430	.	-	.	Putative ncRNA
Pf3D7_01_v3	Chappell_et_al_Pseudo_molecule_maker	ncRNA	387428	387430	.	-	.	Putative ncRNA
Pf3D7_01_v3	Chappell_et_al_Pseudo_molecule_maker	ncRNA	387495	387506	.	-	.	Putative ncRNA
Pf3D7_01_v3	Chappell_et_al_Pseudo_molecule_maker	ncRNA	387495	387506	.	-	.	Putative ncRNA
Pf3D7_01_v3	Chappell_et_al_Pseudo_molecule_maker	ncRNA	387495	387506	.	-	.	Putative ncRNA
Pf3D7_01_v3	Chappell_et_al_Pseudo_molecule_maker	ncRNA	387514	387518	.	-	.	Putative ncRNA
Pf3D7_01_v3	Chappell_et_al_Pseudo_molecule_maker	ncRNA	387514	387518	.	-	.	Putative ncRNA
Pf3D7_01_v3	Chappell_et_al_Pseudo_molecule_maker	ncRNA	387514	387518	.	-	.	Putative ncRNA
Pf3D7_01_v3	Chappell_et_al_Pseudo_molecule_maker	ncRNA	387580	387594	.	-	.	Putative ncRNA
Pf3D7_01_v3	Chappell_et_al_Pseudo_molecule_maker	ncRNA	387580	387594	.	-	.	Putative ncRNA
Pf3D7_01_v3	Chappell_et_al_Pseudo_molecule_maker	ncRNA	387580	387594	.	-	.	Putative ncRNA
Pf3D7_01_v3	Chappell_et_al_Pseudo_molecule_maker	ncRNA	387605	387605	.	-	.	Putative ncRNA
Pf3D7_01_v3	Chappell_et_al_Pseudo_molecule_maker	ncRNA	387605	387605	.	-	.	Putative ncRNA
Pf3D7_01_v3	Chappell_et_al_Pseudo_molecule_maker	ncRNA	387605	387605	.	-	.	Putative ncRNA
Pf3D7_01_v3	Chappell_et_al_Pseudo_molecule_maker	ncRNA	387605	387605	.	-	.	Putative ncRNA
Pf3D7_01_v3	Chappell_et_al_Pseudo_molecule_maker	ncRNA	416033	416033	.	-	.	Putative ncRNA
Pf3D7_01_v3	Chappell_et_al_Pseudo_molecule_maker	ncRNA	416093	416165	.	-	.	Putative ncRNA
Pf3D7_01_v3	Chappell_et_al_Pseudo_molecule_maker	ncRNA	416233	416504	.	-	.	Putative ncRNA
Pf3D7_01_v3	Chappell_et_al_Pseudo_molecule_maker	ncRNA	416511	416511	.	-	.	Putative ncRNA
Pf3D7_01_v3	Chappell_et_al_Pseudo_molecule_maker	ncRNA	416520	416548	.	-	.	Putative ncRNA
Pf3D7_01_v3	Chappell_et_al_Pseudo_molecule_maker	ncRNA	416550	416767	.	-	.	Putative ncRNA
Pf3D7_01_v3	Chappell_et_al_Pseudo_molecule_maker	ncRNA	416769	416772	.	-	.	Putative ncRNA
Pf3D7_01_v3	Chappell_et_al_Pseudo_molecule_maker	ncRNA	416776	416777	.	-	.	Putative ncRNA
Pf3D7_01_v3	Chappell_et_al_Pseudo_molecule_maker	ncRNA	416785	416786	.	-	.	Putative ncRNA
Pf3D7_01_v3	Chappell_et_al_Pseudo_molecule_maker	ncRNA	416842	416848	.	-	.	Putative ncRNA
Pf3D7_01_v3	Chappell_et_al_Pseudo_molecule_maker	ncRNA	421956	422004	.	+	.	Putative ncRNA
Pf3D7_01_v3	Chappell_et_al_Pseudo_molecule_maker	ncRNA	421956	422004	.	+	.	Putative ncRNA
Pf3D7_01_v3	Chappell_et_al_Pseudo_molecule_maker	ncRNA	421956	422004	.	+	.	Putative ncRNA
Pf3D7_01_v3	Chappell_et_al_Pseudo_molecule_maker	ncRNA	422575	422770	.	+	.	Putative ncRNA
Pf3D7_01_v3	Chappell_et_al_Pseudo_molecule_maker	ncRNA	422575	422770	.	+	.	Putative ncRNA
Pf3D7_01_v3	Chappell_et_al_Pseudo_molecule_maker	ncRNA	422575	422770	.	+	.	Putative ncRNA
Pf3D7_01_v3	Chappell_et_al_Pseudo_molecule_maker	ncRNA	422575	422770	.	+	.	Putative ncRNA
Pf3D7_01_v3	Chappell_et_al_Pseudo_molecule_maker	ncRNA	427947	428488	.	-	.	Putative ncRNA
Pf3D7_01_v3	Chappell_et_al_Pseudo_molecule_maker	ncRNA	428579	428694	.	-	.	Putative ncRNA
Pf3D7_01_v3	Chappell_et_al_Pseudo_molecule_maker	ncRNA	428779	428806	.	-	.	Putative ncRNA
Pf3D7_01_v3	Chappell_et_al_Pseudo_molecule_maker	ncRNA	444963	444969	.	+	.	Putative ncRNA
Pf3D7_01_v3	Chappell_et_al_Pseudo_molecule_maker	ncRNA	444972	444999	.	+	.	Putative ncRNA
Pf3D7_01_v3	Chappell_et_al_Pseudo_molecule_maker	ncRNA	445001	445013	.	+	.	Putative ncRNA
Pf3D7_01_v3	Chappell_et_al_Pseudo_molecule_maker	ncRNA	449658	449683	.	-	.	Putative ncRNA
Pf3D7_01_v3	Chappell_et_al_Pseudo_molecule_maker	ncRNA	464060	464065	.	+	.	Putative ncRNA
Pf3D7_01_v3	Chappell_et_al_Pseudo_molecule_maker	ncRNA	464069	464082	.	+	.	Putative ncRNA
Pf3D7_01_v3	Chappell_et_al_Pseudo_molecule_maker	ncRNA	482862	483134	.	-	.	Putative ncRNA
Pf3D7_01_v3	Chappell_et_al_Pseudo_molecule_maker	ncRNA	483786	483786	.	+	.	Putative ncRNA
Pf3D7_01_v3	Chappell_et_al_Pseudo_molecule_maker	ncRNA	483788	484631	.	+	.	Putative ncRNA
Pf3D7_01_v3	Chappell_et_al_Pseudo_molecule_maker	ncRNA	484738	485075	.	+	.	Putative ncRNA
Pf3D7_01_v3	Chappell_et_al_Pseudo_molecule_maker	ncRNA	485148	485247	.	+	.	Putative ncRNA
Pf3D7_01_v3	Chappell_et_al_Pseudo_molecule_maker	ncRNA	485307	485953	.	+	.	Putative ncRNA
Pf3D7_01_v3	Chappell_et_al_Pseudo_molecule_maker	ncRNA	485965	485965	.	+	.	Putative ncRNA
Pf3D7_01_v3	Chappell_et_al_Pseudo_molecule_maker	ncRNA	509848	509970	.	-	.	Putative ncRNA
Pf3D7_01_v3	Chappell_et_al_Pseudo_molecule_maker	ncRNA	509974	509978	.	-	.	Putative ncRNA
Pf3D7_01_v3	Chappell_et_al_Pseudo_molecule_maker	ncRNA	510035	510038	.	-	.	Putative ncRNA
Pf3D7_01_v3	Chappell_et_al_Pseudo_molecule_maker	ncRNA	517640	517825	.	-	.	Putative ncRNA
Pf3D7_01_v3	Chappell_et_al_Pseudo_molecule_maker	ncRNA	517640	517825	.	-	.	Putative ncRNA
Pf3D7_01_v3	Chappell_et_al_Pseudo_molecule_maker	ncRNA	517640	517825	.	-	.	Putative ncRNA
Pf3D7_01_v3	Chappell_et_al_Pseudo_molecule_maker	ncRNA	517640	517825	.	-	.	Putative ncRNA
Pf3D7_01_v3	Chappell_et_al_Pseudo_molecule_maker	ncRNA	537820	537842	.	+	.	Putative ncRNA
Pf3D7_01_v3	Chappell_et_al_Pseudo_molecule_maker	ncRNA	537820	537842	.	+	.	Putative ncRNA
Pf3D7_01_v3	Chappell_et_al_Pseudo_molecule_maker	ncRNA	537820	537842	.	+	.	Putative ncRNA
Pf3D7_01_v3	Chappell_et_al_Pseudo_molecule_maker	ncRNA	537888	537891	.	+	.	Putative ncRNA
Pf3D7_01_v3	Chappell_et_al_Pseudo_molecule_maker	ncRNA	537888	537891	.	+	.	Putative ncRNA
Pf3D7_01_v3	Chappell_et_al_Pseudo_molecule_maker	ncRNA	537888	537891	.	+	.	Putative ncRNA
Pf3D7_01_v3	Chappell_et_al_Pseudo_molecule_maker	ncRNA	537984	537985	.	+	.	Putative ncRNA
Pf3D7_01_v3	Chappell_et_al_Pseudo_molecule_maker	ncRNA	537984	537985	.	+	.	Putative ncRNA
Pf3D7_01_v3	Chappell_et_al_Pseudo_molecule_maker	ncRNA	537984	537985	.	+	.	Putative ncRNA
Pf3D7_01_v3	Chappell_et_al_Pseudo_molecule_maker	ncRNA	537984	537985	.	+	.	Putative ncRNA
Pf3D7_01_v3	Chappell_et_al_Pseudo_molecule_maker	ncRNA	537997	538300	.	+	.	Putative ncRNA
Pf3D7_01_v3	Chappell_et_al_Pseudo_molecule_maker	ncRNA	537997	538300	.	+	.	Putative ncRNA
Pf3D7_01_v3	Chappell_et_al_Pseudo_molecule_maker	ncRNA	537997	538300	.	+	.	Putative ncRNA
Pf3D7_01_v3	Chappell_et_al_Pseudo_molecule_maker	ncRNA	537997	538300	.	+	.	Putative ncRNA
Pf3D7_01_v3	Chappell_et_al_Pseudo_molecule_maker	ncRNA	537997	538300	.	+	.	Putative ncRNA
Pf3D7_01_v3	Chappell_et_al_Pseudo_molecule_maker	ncRNA	604320	604502	.	-	.	Putative ncRNA
Pf3D7_01_v3	Chappell_et_al_Pseudo_molecule_maker	ncRNA	604320	604502	.	-	.	Putative ncRNA
Pf3D7_01_v3	Chappell_et_al_Pseudo_molecule_maker	ncRNA	604320	604502	.	-	.	Putative ncRNA
Pf3D7_01_v3	Chappell_et_al_Pseudo_molecule_maker	ncRNA	604320	604502	.	-	.	Putative ncRNA
Pf3D7_01_v3	Chappell_et_al_Pseudo_molecule_maker	ncRNA	604530	604955	.	-	.	Putative ncRNA
Pf3D7_01_v3	Chappell_et_al_Pseudo_molecule_maker	ncRNA	604530	604955	.	-	.	Putative ncRNA
Pf3D7_01_v3	Chappell_et_al_Pseudo_molecule_maker	ncRNA	604530	604955	.	-	.	Putative ncRNA
Pf3D7_01_v3	Chappell_et_al_Pseudo_molecule_maker	ncRNA	604530	604955	.	-	.	Putative ncRNA
Pf3D7_01_v3	Chappell_et_al_Pseudo_molecule_maker	ncRNA	604984	606091	.	-	.	Putative ncRNA
Pf3D7_01_v3	Chappell_et_al_Pseudo_molecule_maker	ncRNA	604984	606091	.	-	.	Putative ncRNA
Pf3D7_01_v3	Chappell_et_al_Pseudo_molecule_maker	ncRNA	604984	606091	.	-	.	Putative ncRNA
Pf3D7_01_v3	Chappell_et_al_Pseudo_molecule_maker	ncRNA	604984	606091	.	-	.	Putative ncRNA
Pf3D7_01_v3	Chappell_et_al_Pseudo_molecule_maker	ncRNA	607697	607796	.	+	.	Putative ncRNA
Pf3D7_01_v3	Chappell_et_al_Pseudo_molecule_maker	ncRNA	607697	607796	.	+	.	Putative ncRNA
Pf3D7_01_v3	Chappell_et_al_Pseudo_molecule_maker	ncRNA	607697	607796	.	+	.	Putative ncRNA
Pf3D7_01_v3	Chappell_et_al_Pseudo_molecule_maker	ncRNA	607697	607796	.	+	.	Putative ncRNA
Pf3D7_02_v3	Chappell_et_al_Pseudo_molecule_maker	ncRNA	84469	84861	.	-	.	Putative ncRNA
Pf3D7_02_v3	Chappell_et_al_Pseudo_molecule_maker	ncRNA	84865	84872	.	-	.	Putative ncRNA
Pf3D7_02_v3	Chappell_et_al_Pseudo_molecule_maker	ncRNA	108214	108222	.	+	.	Putative ncRNA
Pf3D7_02_v3	Chappell_et_al_Pseudo_molecule_maker	ncRNA	108224	108224	.	+	.	Putative ncRNA
Pf3D7_02_v3	Chappell_et_al_Pseudo_molecule_maker	ncRNA	108255	108722	.	+	.	Putative ncRNA
Pf3D7_02_v3	Chappell_et_al_Pseudo_molecule_maker	ncRNA	118892	118989	.	-	.	Putative ncRNA
Pf3D7_02_v3	Chappell_et_al_Pseudo_molecule_maker	ncRNA	119015	119041	.	+	.	Putative ncRNA
Pf3D7_02_v3	Chappell_et_al_Pseudo_molecule_maker	ncRNA	119048	119349	.	+	.	Putative ncRNA
Pf3D7_02_v3	Chappell_et_al_Pseudo_molecule_maker	ncRNA	119459	119505	.	+	.	Putative ncRNA
Pf3D7_02_v3	Chappell_et_al_Pseudo_molecule_maker	ncRNA	119510	119516	.	+	.	Putative ncRNA
Pf3D7_02_v3	Chappell_et_al_Pseudo_molecule_maker	ncRNA	119530	119577	.	+	.	Putative ncRNA
Pf3D7_02_v3	Chappell_et_al_Pseudo_molecule_maker	ncRNA	119598	119609	.	+	.	Putative ncRNA
Pf3D7_02_v3	Chappell_et_al_Pseudo_molecule_maker	ncRNA	119616	119629	.	+	.	Putative ncRNA
Pf3D7_02_v3	Chappell_et_al_Pseudo_molecule_maker	ncRNA	119686	119693	.	+	.	Putative ncRNA
Pf3D7_02_v3	Chappell_et_al_Pseudo_molecule_maker	ncRNA	119775	119882	.	+	.	Putative ncRNA
Pf3D7_02_v3	Chappell_et_al_Pseudo_molecule_maker	ncRNA	119885	119889	.	+	.	Putative ncRNA
Pf3D7_02_v3	Chappell_et_al_Pseudo_molecule_maker	ncRNA	119891	119894	.	+	.	Putative ncRNA
Pf3D7_02_v3	Chappell_et_al_Pseudo_molecule_maker	ncRNA	119898	119899	.	+	.	Putative ncRNA
Pf3D7_02_v3	Chappell_et_al_Pseudo_molecule_maker	ncRNA	119907	119908	.	+	.	Putative ncRNA
Pf3D7_02_v3	Chappell_et_al_Pseudo_molecule_maker	ncRNA	119913	119928	.	+	.	Putative ncRNA
Pf3D7_02_v3	Chappell_et_al_Pseudo_molecule_maker	ncRNA	119949	119951	.	+	.	Putative ncRNA
Pf3D7_02_v3	Chappell_et_al_Pseudo_molecule_maker	ncRNA	127289	127292	.	+	.	Putative ncRNA
Pf3D7_02_v3	Chappell_et_al_Pseudo_molecule_maker	ncRNA	129421	129424	.	+	.	Putative ncRNA
Pf3D7_02_v3	Chappell_et_al_Pseudo_molecule_maker	ncRNA	129421	129424	.	+	.	Putative ncRNA
Pf3D7_02_v3	Chappell_et_al_Pseudo_molecule_maker	ncRNA	129421	129424	.	+	.	Putative ncRNA
Pf3D7_02_v3	Chappell_et_al_Pseudo_molecule_maker	ncRNA	129421	129424	.	+	.	Putative ncRNA
Pf3D7_02_v3	Chappell_et_al_Pseudo_molecule_maker	ncRNA	129421	129424	.	+	.	Putative ncRNA
Pf3D7_02_v3	Chappell_et_al_Pseudo_molecule_maker	ncRNA	129421	129424	.	+	.	Putative ncRNA
Pf3D7_02_v3	Chappell_et_al_Pseudo_molecule_maker	ncRNA	129421	129424	.	+	.	Putative ncRNA
Pf3D7_02_v3	Chappell_et_al_Pseudo_molecule_maker	ncRNA	129456	129459	.	+	.	Putative ncRNA
Pf3D7_02_v3	Chappell_et_al_Pseudo_molecule_maker	ncRNA	129456	129459	.	+	.	Putative ncRNA
Pf3D7_02_v3	Chappell_et_al_Pseudo_molecule_maker	ncRNA	129456	129459	.	+	.	Putative ncRNA
Pf3D7_02_v3	Chappell_et_al_Pseudo_molecule_maker	ncRNA	129456	129459	.	+	.	Putative ncRNA
Pf3D7_02_v3	Chappell_et_al_Pseudo_molecule_maker	ncRNA	129456	129459	.	+	.	Putative ncRNA
Pf3D7_02_v3	Chappell_et_al_Pseudo_molecule_maker	ncRNA	129456	129459	.	+	.	Putative ncRNA
Pf3D7_02_v3	Chappell_et_al_Pseudo_molecule_maker	ncRNA	129456	129459	.	+	.	Putative ncRNA
Pf3D7_02_v3	Chappell_et_al_Pseudo_molecule_maker	ncRNA	129472	129474	.	+	.	Putative ncRNA
Pf3D7_02_v3	Chappell_et_al_Pseudo_molecule_maker	ncRNA	129472	129474	.	+	.	Putative ncRNA
Pf3D7_02_v3	Chappell_et_al_Pseudo_molecule_maker	ncRNA	129472	129474	.	+	.	Putative ncRNA
Pf3D7_02_v3	Chappell_et_al_Pseudo_molecule_maker	ncRNA	129472	129474	.	+	.	Putative ncRNA
Pf3D7_02_v3	Chappell_et_al_Pseudo_molecule_maker	ncRNA	129472	129474	.	+	.	Putative ncRNA
Pf3D7_02_v3	Chappell_et_al_Pseudo_molecule_maker	ncRNA	129472	129474	.	+	.	Putative ncRNA
Pf3D7_02_v3	Chappell_et_al_Pseudo_molecule_maker	ncRNA	129472	129474	.	+	.	Putative ncRNA
Pf3D7_02_v3	Chappell_et_al_Pseudo_molecule_maker	ncRNA	129494	129537	.	+	.	Putative ncRNA
Pf3D7_02_v3	Chappell_et_al_Pseudo_molecule_maker	ncRNA	129494	129537	.	+	.	Putative ncRNA
Pf3D7_02_v3	Chappell_et_al_Pseudo_molecule_maker	ncRNA	129494	129537	.	+	.	Putative ncRNA
Pf3D7_02_v3	Chappell_et_al_Pseudo_molecule_maker	ncRNA	129494	129537	.	+	.	Putative ncRNA
Pf3D7_02_v3	Chappell_et_al_Pseudo_molecule_maker	ncRNA	129494	129537	.	+	.	Putative ncRNA
Pf3D7_02_v3	Chappell_et_al_Pseudo_molecule_maker	ncRNA	129494	129537	.	+	.	Putative ncRNA
Pf3D7_02_v3	Chappell_et_al_Pseudo_molecule_maker	ncRNA	129494	129537	.	+	.	Putative ncRNA
Pf3D7_02_v3	Chappell_et_al_Pseudo_molecule_maker	ncRNA	129540	129665	.	+	.	Putative ncRNA
Pf3D7_02_v3	Chappell_et_al_Pseudo_molecule_maker	ncRNA	129540	129665	.	+	.	Putative ncRNA
Pf3D7_02_v3	Chappell_et_al_Pseudo_molecule_maker	ncRNA	129540	129665	.	+	.	Putative ncRNA
Pf3D7_02_v3	Chappell_et_al_Pseudo_molecule_maker	ncRNA	129540	129665	.	+	.	Putative ncRNA
Pf3D7_02_v3	Chappell_et_al_Pseudo_molecule_maker	ncRNA	129540	129665	.	+	.	Putative ncRNA
Pf3D7_02_v3	Chappell_et_al_Pseudo_molecule_maker	ncRNA	129540	129665	.	+	.	Putative ncRNA
Pf3D7_02_v3	Chappell_et_al_Pseudo_molecule_maker	ncRNA	129540	129665	.	+	.	Putative ncRNA
Pf3D7_02_v3	Chappell_et_al_Pseudo_molecule_maker	ncRNA	136347	136646	.	-	.	Putative ncRNA
Pf3D7_02_v3	Chappell_et_al_Pseudo_molecule_maker	ncRNA	136347	136646	.	-	.	Putative ncRNA
Pf3D7_02_v3	Chappell_et_al_Pseudo_molecule_maker	ncRNA	136347	136646	.	-	.	Putative ncRNA
Pf3D7_02_v3	Chappell_et_al_Pseudo_molecule_maker	ncRNA	136347	136646	.	-	.	Putative ncRNA
Pf3D7_02_v3	Chappell_et_al_Pseudo_molecule_maker	ncRNA	136798	136804	.	-	.	Putative ncRNA
Pf3D7_02_v3	Chappell_et_al_Pseudo_molecule_maker	ncRNA	136798	136804	.	-	.	Putative ncRNA
Pf3D7_02_v3	Chappell_et_al_Pseudo_molecule_maker	ncRNA	136798	136804	.	-	.	Putative ncRNA
Pf3D7_02_v3	Chappell_et_al_Pseudo_molecule_maker	ncRNA	136798	136804	.	-	.	Putative ncRNA
Pf3D7_02_v3	Chappell_et_al_Pseudo_molecule_maker	ncRNA	136830	136830	.	-	.	Putative ncRNA
Pf3D7_02_v3	Chappell_et_al_Pseudo_molecule_maker	ncRNA	136830	136830	.	-	.	Putative ncRNA
Pf3D7_02_v3	Chappell_et_al_Pseudo_molecule_maker	ncRNA	136830	136830	.	-	.	Putative ncRNA
Pf3D7_02_v3	Chappell_et_al_Pseudo_molecule_maker	ncRNA	136830	136830	.	-	.	Putative ncRNA
Pf3D7_02_v3	Chappell_et_al_Pseudo_molecule_maker	ncRNA	138472	138475	.	-	.	Putative ncRNA
Pf3D7_02_v3	Chappell_et_al_Pseudo_molecule_maker	ncRNA	140321	140405	.	-	.	Putative ncRNA
Pf3D7_02_v3	Chappell_et_al_Pseudo_molecule_maker	ncRNA	140321	140405	.	-	.	Putative ncRNA
Pf3D7_02_v3	Chappell_et_al_Pseudo_molecule_maker	ncRNA	140321	140405	.	-	.	Putative ncRNA
Pf3D7_02_v3	Chappell_et_al_Pseudo_molecule_maker	ncRNA	140321	140405	.	-	.	Putative ncRNA
Pf3D7_02_v3	Chappell_et_al_Pseudo_molecule_maker	ncRNA	140414	140419	.	-	.	Putative ncRNA
Pf3D7_02_v3	Chappell_et_al_Pseudo_molecule_maker	ncRNA	140414	140419	.	-	.	Putative ncRNA
Pf3D7_02_v3	Chappell_et_al_Pseudo_molecule_maker	ncRNA	140414	140419	.	-	.	Putative ncRNA
Pf3D7_02_v3	Chappell_et_al_Pseudo_molecule_maker	ncRNA	140630	141024	.	-	.	Putative ncRNA
Pf3D7_02_v3	Chappell_et_al_Pseudo_molecule_maker	ncRNA	140630	141024	.	-	.	Putative ncRNA
Pf3D7_02_v3	Chappell_et_al_Pseudo_molecule_maker	ncRNA	140630	141024	.	-	.	Putative ncRNA
Pf3D7_02_v3	Chappell_et_al_Pseudo_molecule_maker	ncRNA	140630	141024	.	-	.	Putative ncRNA
Pf3D7_02_v3	Chappell_et_al_Pseudo_molecule_maker	ncRNA	161277	161280	.	-	.	Putative ncRNA
Pf3D7_02_v3	Chappell_et_al_Pseudo_molecule_maker	ncRNA	161283	161286	.	-	.	Putative ncRNA
Pf3D7_02_v3	Chappell_et_al_Pseudo_molecule_maker	ncRNA	165924	166058	.	+	.	Putative ncRNA
Pf3D7_02_v3	Chappell_et_al_Pseudo_molecule_maker	ncRNA	167824	167825	.	-	.	Putative ncRNA
Pf3D7_02_v3	Chappell_et_al_Pseudo_molecule_maker	ncRNA	167824	167825	.	-	.	Putative ncRNA
Pf3D7_02_v3	Chappell_et_al_Pseudo_molecule_maker	ncRNA	167824	167825	.	-	.	Putative ncRNA
Pf3D7_02_v3	Chappell_et_al_Pseudo_molecule_maker	ncRNA	167824	167825	.	-	.	Putative ncRNA
Pf3D7_02_v3	Chappell_et_al_Pseudo_molecule_maker	ncRNA	167831	167850	.	-	.	Putative ncRNA
Pf3D7_02_v3	Chappell_et_al_Pseudo_molecule_maker	ncRNA	167831	167850	.	-	.	Putative ncRNA
Pf3D7_02_v3	Chappell_et_al_Pseudo_molecule_maker	ncRNA	167831	167850	.	-	.	Putative ncRNA
Pf3D7_02_v3	Chappell_et_al_Pseudo_molecule_maker	ncRNA	167831	167850	.	-	.	Putative ncRNA
Pf3D7_02_v3	Chappell_et_al_Pseudo_molecule_maker	ncRNA	194747	194748	.	+	.	Putative ncRNA
Pf3D7_02_v3	Chappell_et_al_Pseudo_molecule_maker	ncRNA	205464	205469	.	+	.	Putative ncRNA
Pf3D7_02_v3	Chappell_et_al_Pseudo_molecule_maker	ncRNA	212242	212245	.	-	.	Putative ncRNA
Pf3D7_02_v3	Chappell_et_al_Pseudo_molecule_maker	ncRNA	212242	212245	.	-	.	Putative ncRNA
Pf3D7_02_v3	Chappell_et_al_Pseudo_molecule_maker	ncRNA	212242	212245	.	-	.	Putative ncRNA
Pf3D7_02_v3	Chappell_et_al_Pseudo_molecule_maker	ncRNA	212242	212245	.	-	.	Putative ncRNA
Pf3D7_02_v3	Chappell_et_al_Pseudo_molecule_maker	ncRNA	212253	212296	.	-	.	Putative ncRNA
Pf3D7_02_v3	Chappell_et_al_Pseudo_molecule_maker	ncRNA	212253	212296	.	-	.	Putative ncRNA
Pf3D7_02_v3	Chappell_et_al_Pseudo_molecule_maker	ncRNA	212253	212296	.	-	.	Putative ncRNA
Pf3D7_02_v3	Chappell_et_al_Pseudo_molecule_maker	ncRNA	212253	212296	.	-	.	Putative ncRNA
Pf3D7_02_v3	Chappell_et_al_Pseudo_molecule_maker	ncRNA	212306	212321	.	-	.	Putative ncRNA
Pf3D7_02_v3	Chappell_et_al_Pseudo_molecule_maker	ncRNA	212306	212321	.	-	.	Putative ncRNA
Pf3D7_02_v3	Chappell_et_al_Pseudo_molecule_maker	ncRNA	212306	212321	.	-	.	Putative ncRNA
Pf3D7_02_v3	Chappell_et_al_Pseudo_molecule_maker	ncRNA	212306	212321	.	-	.	Putative ncRNA
Pf3D7_02_v3	Chappell_et_al_Pseudo_molecule_maker	ncRNA	212329	212329	.	-	.	Putative ncRNA
Pf3D7_02_v3	Chappell_et_al_Pseudo_molecule_maker	ncRNA	212329	212329	.	-	.	Putative ncRNA
Pf3D7_02_v3	Chappell_et_al_Pseudo_molecule_maker	ncRNA	212329	212329	.	-	.	Putative ncRNA
Pf3D7_02_v3	Chappell_et_al_Pseudo_molecule_maker	ncRNA	212329	212329	.	-	.	Putative ncRNA
Pf3D7_02_v3	Chappell_et_al_Pseudo_molecule_maker	ncRNA	212334	212334	.	-	.	Putative ncRNA
Pf3D7_02_v3	Chappell_et_al_Pseudo_molecule_maker	ncRNA	212334	212334	.	-	.	Putative ncRNA
Pf3D7_02_v3	Chappell_et_al_Pseudo_molecule_maker	ncRNA	212334	212334	.	-	.	Putative ncRNA
Pf3D7_02_v3	Chappell_et_al_Pseudo_molecule_maker	ncRNA	212334	212334	.	-	.	Putative ncRNA
Pf3D7_02_v3	Chappell_et_al_Pseudo_molecule_maker	ncRNA	217562	217564	.	-	.	Putative ncRNA
Pf3D7_02_v3	Chappell_et_al_Pseudo_molecule_maker	ncRNA	217569	217585	.	-	.	Putative ncRNA
Pf3D7_02_v3	Chappell_et_al_Pseudo_molecule_maker	ncRNA	217699	217704	.	-	.	Putative ncRNA
Pf3D7_02_v3	Chappell_et_al_Pseudo_molecule_maker	ncRNA	230298	230302	.	-	.	Putative ncRNA
Pf3D7_02_v3	Chappell_et_al_Pseudo_molecule_maker	ncRNA	230305	230305	.	-	.	Putative ncRNA
Pf3D7_02_v3	Chappell_et_al_Pseudo_molecule_maker	ncRNA	230308	230316	.	-	.	Putative ncRNA
Pf3D7_02_v3	Chappell_et_al_Pseudo_molecule_maker	ncRNA	230320	230331	.	-	.	Putative ncRNA
Pf3D7_02_v3	Chappell_et_al_Pseudo_molecule_maker	ncRNA	230386	230495	.	-	.	Putative ncRNA
Pf3D7_02_v3	Chappell_et_al_Pseudo_molecule_maker	ncRNA	230787	230789	.	+	.	Putative ncRNA
Pf3D7_02_v3	Chappell_et_al_Pseudo_molecule_maker	ncRNA	231868	231978	.	-	.	Putative ncRNA
Pf3D7_02_v3	Chappell_et_al_Pseudo_molecule_maker	ncRNA	231868	231978	.	-	.	Putative ncRNA
Pf3D7_02_v3	Chappell_et_al_Pseudo_molecule_maker	ncRNA	231868	231978	.	-	.	Putative ncRNA
Pf3D7_02_v3	Chappell_et_al_Pseudo_molecule_maker	ncRNA	231868	231978	.	-	.	Putative ncRNA
Pf3D7_02_v3	Chappell_et_al_Pseudo_molecule_maker	ncRNA	231868	231978	.	-	.	Putative ncRNA
Pf3D7_02_v3	Chappell_et_al_Pseudo_molecule_maker	ncRNA	231868	231978	.	-	.	Putative ncRNA
Pf3D7_02_v3	Chappell_et_al_Pseudo_molecule_maker	ncRNA	232864	233187	.	+	.	Putative ncRNA
Pf3D7_02_v3	Chappell_et_al_Pseudo_molecule_maker	ncRNA	232864	233187	.	+	.	Putative ncRNA
Pf3D7_02_v3	Chappell_et_al_Pseudo_molecule_maker	ncRNA	232864	233187	.	+	.	Putative ncRNA
Pf3D7_02_v3	Chappell_et_al_Pseudo_molecule_maker	ncRNA	232864	233187	.	+	.	Putative ncRNA
Pf3D7_02_v3	Chappell_et_al_Pseudo_molecule_maker	ncRNA	233193	233193	.	+	.	Putative ncRNA
Pf3D7_02_v3	Chappell_et_al_Pseudo_molecule_maker	ncRNA	233193	233193	.	+	.	Putative ncRNA
Pf3D7_02_v3	Chappell_et_al_Pseudo_molecule_maker	ncRNA	233193	233193	.	+	.	Putative ncRNA
Pf3D7_02_v3	Chappell_et_al_Pseudo_molecule_maker	ncRNA	234560	234560	.	+	.	Putative ncRNA
Pf3D7_02_v3	Chappell_et_al_Pseudo_molecule_maker	ncRNA	234568	234575	.	+	.	Putative ncRNA
Pf3D7_02_v3	Chappell_et_al_Pseudo_molecule_maker	ncRNA	244814	244815	.	+	.	Putative ncRNA
Pf3D7_02_v3	Chappell_et_al_Pseudo_molecule_maker	ncRNA	262909	262909	.	+	.	Putative ncRNA
Pf3D7_02_v3	Chappell_et_al_Pseudo_molecule_maker	ncRNA	262913	263486	.	+	.	Putative ncRNA
Pf3D7_02_v3	Chappell_et_al_Pseudo_molecule_maker	ncRNA	262913	263486	.	+	.	Putative ncRNA
Pf3D7_02_v3	Chappell_et_al_Pseudo_molecule_maker	ncRNA	262913	263486	.	+	.	Putative ncRNA
Pf3D7_02_v3	Chappell_et_al_Pseudo_molecule_maker	ncRNA	262913	263486	.	+	.	Putative ncRNA
Pf3D7_02_v3	Chappell_et_al_Pseudo_molecule_maker	ncRNA	262913	263486	.	+	.	Putative ncRNA
Pf3D7_02_v3	Chappell_et_al_Pseudo_molecule_maker	ncRNA	269859	269953	.	+	.	Putative ncRNA
Pf3D7_02_v3	Chappell_et_al_Pseudo_molecule_maker	ncRNA	269956	269958	.	+	.	Putative ncRNA
Pf3D7_02_v3	Chappell_et_al_Pseudo_molecule_maker	ncRNA	269961	269998	.	+	.	Putative ncRNA
Pf3D7_02_v3	Chappell_et_al_Pseudo_molecule_maker	ncRNA	270052	270055	.	+	.	Putative ncRNA
Pf3D7_02_v3	Chappell_et_al_Pseudo_molecule_maker	ncRNA	270099	270101	.	+	.	Putative ncRNA
Pf3D7_02_v3	Chappell_et_al_Pseudo_molecule_maker	ncRNA	270099	270101	.	+	.	Putative ncRNA
Pf3D7_02_v3	Chappell_et_al_Pseudo_molecule_maker	ncRNA	270099	270101	.	+	.	Putative ncRNA
Pf3D7_02_v3	Chappell_et_al_Pseudo_molecule_maker	ncRNA	270099	270101	.	+	.	Putative ncRNA
Pf3D7_02_v3	Chappell_et_al_Pseudo_molecule_maker	ncRNA	270104	270108	.	+	.	Putative ncRNA
Pf3D7_02_v3	Chappell_et_al_Pseudo_molecule_maker	ncRNA	270104	270108	.	+	.	Putative ncRNA
Pf3D7_02_v3	Chappell_et_al_Pseudo_molecule_maker	ncRNA	270104	270108	.	+	.	Putative ncRNA
Pf3D7_02_v3	Chappell_et_al_Pseudo_molecule_maker	ncRNA	270104	270108	.	+	.	Putative ncRNA
Pf3D7_02_v3	Chappell_et_al_Pseudo_molecule_maker	ncRNA	270111	270212	.	+	.	Putative ncRNA
Pf3D7_02_v3	Chappell_et_al_Pseudo_molecule_maker	ncRNA	270111	270212	.	+	.	Putative ncRNA
Pf3D7_02_v3	Chappell_et_al_Pseudo_molecule_maker	ncRNA	270111	270212	.	+	.	Putative ncRNA
Pf3D7_02_v3	Chappell_et_al_Pseudo_molecule_maker	ncRNA	270111	270212	.	+	.	Putative ncRNA
Pf3D7_02_v3	Chappell_et_al_Pseudo_molecule_maker	ncRNA	288839	288842	.	-	.	Putative ncRNA
Pf3D7_02_v3	Chappell_et_al_Pseudo_molecule_maker	ncRNA	318435	318436	.	+	.	Putative ncRNA
Pf3D7_02_v3	Chappell_et_al_Pseudo_molecule_maker	ncRNA	318435	318436	.	+	.	Putative ncRNA
Pf3D7_02_v3	Chappell_et_al_Pseudo_molecule_maker	ncRNA	318435	318436	.	+	.	Putative ncRNA
Pf3D7_02_v3	Chappell_et_al_Pseudo_molecule_maker	ncRNA	318435	318436	.	+	.	Putative ncRNA
Pf3D7_02_v3	Chappell_et_al_Pseudo_molecule_maker	ncRNA	318480	318484	.	+	.	Putative ncRNA
Pf3D7_02_v3	Chappell_et_al_Pseudo_molecule_maker	ncRNA	318480	318484	.	+	.	Putative ncRNA
Pf3D7_02_v3	Chappell_et_al_Pseudo_molecule_maker	ncRNA	318480	318484	.	+	.	Putative ncRNA
Pf3D7_02_v3	Chappell_et_al_Pseudo_molecule_maker	ncRNA	318480	318484	.	+	.	Putative ncRNA
Pf3D7_02_v3	Chappell_et_al_Pseudo_molecule_maker	ncRNA	321486	321519	.	-	.	Putative ncRNA
Pf3D7_02_v3	Chappell_et_al_Pseudo_molecule_maker	ncRNA	327581	327631	.	+	.	Putative ncRNA
Pf3D7_02_v3	Chappell_et_al_Pseudo_molecule_maker	ncRNA	327633	327647	.	+	.	Putative ncRNA
Pf3D7_02_v3	Chappell_et_al_Pseudo_molecule_maker	ncRNA	327649	327656	.	+	.	Putative ncRNA
Pf3D7_02_v3	Chappell_et_al_Pseudo_molecule_maker	ncRNA	358168	358351	.	+	.	Putative ncRNA
Pf3D7_02_v3	Chappell_et_al_Pseudo_molecule_maker	ncRNA	358354	358354	.	+	.	Putative ncRNA
Pf3D7_02_v3	Chappell_et_al_Pseudo_molecule_maker	ncRNA	358468	358585	.	+	.	Putative ncRNA
Pf3D7_02_v3	Chappell_et_al_Pseudo_molecule_maker	ncRNA	358588	358606	.	+	.	Putative ncRNA
Pf3D7_02_v3	Chappell_et_al_Pseudo_molecule_maker	ncRNA	358608	358608	.	+	.	Putative ncRNA
Pf3D7_02_v3	Chappell_et_al_Pseudo_molecule_maker	ncRNA	384117	384121	.	-	.	Putative ncRNA
Pf3D7_02_v3	Chappell_et_al_Pseudo_molecule_maker	ncRNA	384125	384135	.	-	.	Putative ncRNA
Pf3D7_02_v3	Chappell_et_al_Pseudo_molecule_maker	ncRNA	384146	384193	.	-	.	Putative ncRNA
Pf3D7_02_v3	Chappell_et_al_Pseudo_molecule_maker	ncRNA	388552	388581	.	+	.	Putative ncRNA
Pf3D7_02_v3	Chappell_et_al_Pseudo_molecule_maker	ncRNA	388552	388581	.	+	.	Putative ncRNA
Pf3D7_02_v3	Chappell_et_al_Pseudo_molecule_maker	ncRNA	388552	388581	.	+	.	Putative ncRNA
Pf3D7_02_v3	Chappell_et_al_Pseudo_molecule_maker	ncRNA	388597	388648	.	+	.	Putative ncRNA
Pf3D7_02_v3	Chappell_et_al_Pseudo_molecule_maker	ncRNA	388597	388648	.	+	.	Putative ncRNA
Pf3D7_02_v3	Chappell_et_al_Pseudo_molecule_maker	ncRNA	388597	388648	.	+	.	Putative ncRNA
Pf3D7_02_v3	Chappell_et_al_Pseudo_molecule_maker	ncRNA	388677	388791	.	+	.	Putative ncRNA
Pf3D7_02_v3	Chappell_et_al_Pseudo_molecule_maker	ncRNA	388677	388791	.	+	.	Putative ncRNA
Pf3D7_02_v3	Chappell_et_al_Pseudo_molecule_maker	ncRNA	388677	388791	.	+	.	Putative ncRNA
Pf3D7_02_v3	Chappell_et_al_Pseudo_molecule_maker	ncRNA	388677	388791	.	+	.	Putative ncRNA
Pf3D7_02_v3	Chappell_et_al_Pseudo_molecule_maker	ncRNA	399730	399834	.	-	.	Putative ncRNA
Pf3D7_02_v3	Chappell_et_al_Pseudo_molecule_maker	ncRNA	406613	406620	.	+	.	Putative ncRNA
Pf3D7_02_v3	Chappell_et_al_Pseudo_molecule_maker	ncRNA	421568	421677	.	-	.	Putative ncRNA
Pf3D7_02_v3	Chappell_et_al_Pseudo_molecule_maker	ncRNA	421720	421725	.	-	.	Putative ncRNA
Pf3D7_02_v3	Chappell_et_al_Pseudo_molecule_maker	ncRNA	421735	421740	.	-	.	Putative ncRNA
Pf3D7_02_v3	Chappell_et_al_Pseudo_molecule_maker	ncRNA	421757	421803	.	-	.	Putative ncRNA
Pf3D7_02_v3	Chappell_et_al_Pseudo_molecule_maker	ncRNA	424526	424595	.	+	.	Putative ncRNA
Pf3D7_02_v3	Chappell_et_al_Pseudo_molecule_maker	ncRNA	424526	424595	.	+	.	Putative ncRNA
Pf3D7_02_v3	Chappell_et_al_Pseudo_molecule_maker	ncRNA	424526	424595	.	+	.	Putative ncRNA
Pf3D7_02_v3	Chappell_et_al_Pseudo_molecule_maker	ncRNA	424526	424595	.	+	.	Putative ncRNA
Pf3D7_02_v3	Chappell_et_al_Pseudo_molecule_maker	ncRNA	440534	440633	.	-	.	Putative ncRNA
Pf3D7_02_v3	Chappell_et_al_Pseudo_molecule_maker	ncRNA	440686	440686	.	-	.	Putative ncRNA
Pf3D7_02_v3	Chappell_et_al_Pseudo_molecule_maker	ncRNA	440688	440716	.	-	.	Putative ncRNA
Pf3D7_02_v3	Chappell_et_al_Pseudo_molecule_maker	ncRNA	456560	456571	.	-	.	Putative ncRNA
Pf3D7_02_v3	Chappell_et_al_Pseudo_molecule_maker	ncRNA	461525	461590	.	-	.	Putative ncRNA
Pf3D7_02_v3	Chappell_et_al_Pseudo_molecule_maker	ncRNA	467776	467779	.	-	.	Putative ncRNA
Pf3D7_02_v3	Chappell_et_al_Pseudo_molecule_maker	ncRNA	467823	468320	.	-	.	Putative ncRNA
Pf3D7_02_v3	Chappell_et_al_Pseudo_molecule_maker	ncRNA	467823	468320	.	-	.	Putative ncRNA
Pf3D7_02_v3	Chappell_et_al_Pseudo_molecule_maker	ncRNA	467823	468320	.	-	.	Putative ncRNA
Pf3D7_02_v3	Chappell_et_al_Pseudo_molecule_maker	ncRNA	467823	468320	.	-	.	Putative ncRNA
Pf3D7_02_v3	Chappell_et_al_Pseudo_molecule_maker	ncRNA	467823	468320	.	-	.	Putative ncRNA
Pf3D7_02_v3	Chappell_et_al_Pseudo_molecule_maker	ncRNA	479587	479587	.	-	.	Putative ncRNA
Pf3D7_02_v3	Chappell_et_al_Pseudo_molecule_maker	ncRNA	479591	479725	.	-	.	Putative ncRNA
Pf3D7_02_v3	Chappell_et_al_Pseudo_molecule_maker	ncRNA	479591	479725	.	-	.	Putative ncRNA
Pf3D7_02_v3	Chappell_et_al_Pseudo_molecule_maker	ncRNA	479722	479828	.	+	.	Putative ncRNA
Pf3D7_02_v3	Chappell_et_al_Pseudo_molecule_maker	ncRNA	479722	479828	.	+	.	Putative ncRNA
Pf3D7_02_v3	Chappell_et_al_Pseudo_molecule_maker	ncRNA	479877	479877	.	+	.	Putative ncRNA
Pf3D7_02_v3	Chappell_et_al_Pseudo_molecule_maker	ncRNA	479884	479884	.	+	.	Putative ncRNA
Pf3D7_02_v3	Chappell_et_al_Pseudo_molecule_maker	ncRNA	491113	491209	.	-	.	Putative ncRNA
Pf3D7_02_v3	Chappell_et_al_Pseudo_molecule_maker	ncRNA	522399	522469	.	+	.	Putative ncRNA
Pf3D7_02_v3	Chappell_et_al_Pseudo_molecule_maker	ncRNA	522556	522558	.	+	.	Putative ncRNA
Pf3D7_02_v3	Chappell_et_al_Pseudo_molecule_maker	ncRNA	522561	522655	.	+	.	Putative ncRNA
Pf3D7_02_v3	Chappell_et_al_Pseudo_molecule_maker	ncRNA	522669	522669	.	+	.	Putative ncRNA
Pf3D7_02_v3	Chappell_et_al_Pseudo_molecule_maker	ncRNA	522673	522673	.	+	.	Putative ncRNA
Pf3D7_02_v3	Chappell_et_al_Pseudo_molecule_maker	ncRNA	524649	524649	.	+	.	Putative ncRNA
Pf3D7_02_v3	Chappell_et_al_Pseudo_molecule_maker	ncRNA	529979	530078	.	-	.	Putative ncRNA
Pf3D7_02_v3	Chappell_et_al_Pseudo_molecule_maker	ncRNA	529979	530078	.	-	.	Putative ncRNA
Pf3D7_02_v3	Chappell_et_al_Pseudo_molecule_maker	ncRNA	529979	530078	.	-	.	Putative ncRNA
Pf3D7_02_v3	Chappell_et_al_Pseudo_molecule_maker	ncRNA	529979	530078	.	-	.	Putative ncRNA
Pf3D7_02_v3	Chappell_et_al_Pseudo_molecule_maker	ncRNA	530333	530862	.	-	.	Putative ncRNA
Pf3D7_02_v3	Chappell_et_al_Pseudo_molecule_maker	ncRNA	530333	530862	.	-	.	Putative ncRNA
Pf3D7_02_v3	Chappell_et_al_Pseudo_molecule_maker	ncRNA	530333	530862	.	-	.	Putative ncRNA
Pf3D7_02_v3	Chappell_et_al_Pseudo_molecule_maker	ncRNA	530333	530862	.	-	.	Putative ncRNA
Pf3D7_02_v3	Chappell_et_al_Pseudo_molecule_maker	ncRNA	532071	532108	.	+	.	Putative ncRNA
Pf3D7_02_v3	Chappell_et_al_Pseudo_molecule_maker	ncRNA	540725	540747	.	+	.	Putative ncRNA
Pf3D7_02_v3	Chappell_et_al_Pseudo_molecule_maker	ncRNA	540725	540747	.	+	.	Putative ncRNA
Pf3D7_02_v3	Chappell_et_al_Pseudo_molecule_maker	ncRNA	540725	540747	.	+	.	Putative ncRNA
Pf3D7_02_v3	Chappell_et_al_Pseudo_molecule_maker	ncRNA	540754	540754	.	+	.	Putative ncRNA
Pf3D7_02_v3	Chappell_et_al_Pseudo_molecule_maker	ncRNA	540754	540754	.	+	.	Putative ncRNA
Pf3D7_02_v3	Chappell_et_al_Pseudo_molecule_maker	ncRNA	540754	540754	.	+	.	Putative ncRNA
Pf3D7_02_v3	Chappell_et_al_Pseudo_molecule_maker	ncRNA	543152	543156	.	-	.	Putative ncRNA
Pf3D7_02_v3	Chappell_et_al_Pseudo_molecule_maker	ncRNA	543152	543156	.	-	.	Putative ncRNA
Pf3D7_02_v3	Chappell_et_al_Pseudo_molecule_maker	ncRNA	543152	543156	.	-	.	Putative ncRNA
Pf3D7_02_v3	Chappell_et_al_Pseudo_molecule_maker	ncRNA	543152	543156	.	-	.	Putative ncRNA
Pf3D7_02_v3	Chappell_et_al_Pseudo_molecule_maker	ncRNA	591593	592037	.	-	.	Putative ncRNA
Pf3D7_02_v3	Chappell_et_al_Pseudo_molecule_maker	ncRNA	600321	600667	.	+	.	Putative ncRNA
Pf3D7_02_v3	Chappell_et_al_Pseudo_molecule_maker	ncRNA	600321	600667	.	+	.	Putative ncRNA
Pf3D7_02_v3	Chappell_et_al_Pseudo_molecule_maker	ncRNA	600321	600667	.	+	.	Putative ncRNA
Pf3D7_02_v3	Chappell_et_al_Pseudo_molecule_maker	ncRNA	600321	600667	.	+	.	Putative ncRNA
Pf3D7_02_v3	Chappell_et_al_Pseudo_molecule_maker	ncRNA	600321	600667	.	+	.	Putative ncRNA
Pf3D7_02_v3	Chappell_et_al_Pseudo_molecule_maker	ncRNA	600782	600786	.	+	.	Putative ncRNA
Pf3D7_02_v3	Chappell_et_al_Pseudo_molecule_maker	ncRNA	600782	600786	.	+	.	Putative ncRNA
Pf3D7_02_v3	Chappell_et_al_Pseudo_molecule_maker	ncRNA	600782	600786	.	+	.	Putative ncRNA
Pf3D7_02_v3	Chappell_et_al_Pseudo_molecule_maker	ncRNA	600788	600864	.	+	.	Putative ncRNA
Pf3D7_02_v3	Chappell_et_al_Pseudo_molecule_maker	ncRNA	600788	600864	.	+	.	Putative ncRNA
Pf3D7_02_v3	Chappell_et_al_Pseudo_molecule_maker	ncRNA	600788	600864	.	+	.	Putative ncRNA
Pf3D7_02_v3	Chappell_et_al_Pseudo_molecule_maker	ncRNA	600788	600864	.	+	.	Putative ncRNA
Pf3D7_02_v3	Chappell_et_al_Pseudo_molecule_maker	ncRNA	600938	600938	.	+	.	Putative ncRNA
Pf3D7_02_v3	Chappell_et_al_Pseudo_molecule_maker	ncRNA	600938	600938	.	+	.	Putative ncRNA
Pf3D7_02_v3	Chappell_et_al_Pseudo_molecule_maker	ncRNA	600938	600938	.	+	.	Putative ncRNA
Pf3D7_02_v3	Chappell_et_al_Pseudo_molecule_maker	ncRNA	600943	600943	.	+	.	Putative ncRNA
Pf3D7_02_v3	Chappell_et_al_Pseudo_molecule_maker	ncRNA	600943	600943	.	+	.	Putative ncRNA
Pf3D7_02_v3	Chappell_et_al_Pseudo_molecule_maker	ncRNA	600943	600943	.	+	.	Putative ncRNA
Pf3D7_02_v3	Chappell_et_al_Pseudo_molecule_maker	ncRNA	600945	600952	.	+	.	Putative ncRNA
Pf3D7_02_v3	Chappell_et_al_Pseudo_molecule_maker	ncRNA	600945	600952	.	+	.	Putative ncRNA
Pf3D7_02_v3	Chappell_et_al_Pseudo_molecule_maker	ncRNA	600945	600952	.	+	.	Putative ncRNA
Pf3D7_02_v3	Chappell_et_al_Pseudo_molecule_maker	ncRNA	600986	600987	.	+	.	Putative ncRNA
Pf3D7_02_v3	Chappell_et_al_Pseudo_molecule_maker	ncRNA	600986	600987	.	+	.	Putative ncRNA
Pf3D7_02_v3	Chappell_et_al_Pseudo_molecule_maker	ncRNA	600986	600987	.	+	.	Putative ncRNA
Pf3D7_02_v3	Chappell_et_al_Pseudo_molecule_maker	ncRNA	600986	600987	.	+	.	Putative ncRNA
Pf3D7_02_v3	Chappell_et_al_Pseudo_molecule_maker	ncRNA	600999	601002	.	+	.	Putative ncRNA
Pf3D7_02_v3	Chappell_et_al_Pseudo_molecule_maker	ncRNA	600999	601002	.	+	.	Putative ncRNA
Pf3D7_02_v3	Chappell_et_al_Pseudo_molecule_maker	ncRNA	600999	601002	.	+	.	Putative ncRNA
Pf3D7_02_v3	Chappell_et_al_Pseudo_molecule_maker	ncRNA	600999	601002	.	+	.	Putative ncRNA
Pf3D7_02_v3	Chappell_et_al_Pseudo_molecule_maker	ncRNA	601004	601028	.	+	.	Putative ncRNA
Pf3D7_02_v3	Chappell_et_al_Pseudo_molecule_maker	ncRNA	601004	601028	.	+	.	Putative ncRNA
Pf3D7_02_v3	Chappell_et_al_Pseudo_molecule_maker	ncRNA	601004	601028	.	+	.	Putative ncRNA
Pf3D7_02_v3	Chappell_et_al_Pseudo_molecule_maker	ncRNA	601004	601028	.	+	.	Putative ncRNA
Pf3D7_02_v3	Chappell_et_al_Pseudo_molecule_maker	ncRNA	603574	603711	.	+	.	Putative ncRNA
Pf3D7_02_v3	Chappell_et_al_Pseudo_molecule_maker	ncRNA	610111	610122	.	+	.	Putative ncRNA
Pf3D7_02_v3	Chappell_et_al_Pseudo_molecule_maker	ncRNA	610184	610184	.	+	.	Putative ncRNA
Pf3D7_02_v3	Chappell_et_al_Pseudo_molecule_maker	ncRNA	631363	632476	.	-	.	Putative ncRNA
Pf3D7_02_v3	Chappell_et_al_Pseudo_molecule_maker	ncRNA	688758	689340	.	-	.	Putative ncRNA
Pf3D7_02_v3	Chappell_et_al_Pseudo_molecule_maker	ncRNA	689577	689701	.	-	.	Putative ncRNA
Pf3D7_02_v3	Chappell_et_al_Pseudo_molecule_maker	ncRNA	703428	703431	.	+	.	Putative ncRNA
Pf3D7_02_v3	Chappell_et_al_Pseudo_molecule_maker	ncRNA	703428	703431	.	+	.	Putative ncRNA
Pf3D7_02_v3	Chappell_et_al_Pseudo_molecule_maker	ncRNA	703428	703431	.	+	.	Putative ncRNA
Pf3D7_02_v3	Chappell_et_al_Pseudo_molecule_maker	ncRNA	703428	703431	.	+	.	Putative ncRNA
Pf3D7_02_v3	Chappell_et_al_Pseudo_molecule_maker	ncRNA	703434	703436	.	+	.	Putative ncRNA
Pf3D7_02_v3	Chappell_et_al_Pseudo_molecule_maker	ncRNA	703434	703436	.	+	.	Putative ncRNA
Pf3D7_02_v3	Chappell_et_al_Pseudo_molecule_maker	ncRNA	703434	703436	.	+	.	Putative ncRNA
Pf3D7_02_v3	Chappell_et_al_Pseudo_molecule_maker	ncRNA	703434	703436	.	+	.	Putative ncRNA
Pf3D7_02_v3	Chappell_et_al_Pseudo_molecule_maker	ncRNA	704136	704248	.	+	.	Putative ncRNA
Pf3D7_02_v3	Chappell_et_al_Pseudo_molecule_maker	ncRNA	704136	704248	.	+	.	Putative ncRNA
Pf3D7_02_v3	Chappell_et_al_Pseudo_molecule_maker	ncRNA	704136	704248	.	+	.	Putative ncRNA
Pf3D7_02_v3	Chappell_et_al_Pseudo_molecule_maker	ncRNA	704136	704248	.	+	.	Putative ncRNA
Pf3D7_02_v3	Chappell_et_al_Pseudo_molecule_maker	ncRNA	704251	704252	.	+	.	Putative ncRNA
Pf3D7_02_v3	Chappell_et_al_Pseudo_molecule_maker	ncRNA	704251	704252	.	+	.	Putative ncRNA
Pf3D7_02_v3	Chappell_et_al_Pseudo_molecule_maker	ncRNA	704251	704252	.	+	.	Putative ncRNA
Pf3D7_02_v3	Chappell_et_al_Pseudo_molecule_maker	ncRNA	704251	704252	.	+	.	Putative ncRNA
Pf3D7_02_v3	Chappell_et_al_Pseudo_molecule_maker	ncRNA	704260	704267	.	+	.	Putative ncRNA
Pf3D7_02_v3	Chappell_et_al_Pseudo_molecule_maker	ncRNA	704260	704267	.	+	.	Putative ncRNA
Pf3D7_02_v3	Chappell_et_al_Pseudo_molecule_maker	ncRNA	704260	704267	.	+	.	Putative ncRNA
Pf3D7_02_v3	Chappell_et_al_Pseudo_molecule_maker	ncRNA	704260	704267	.	+	.	Putative ncRNA
Pf3D7_02_v3	Chappell_et_al_Pseudo_molecule_maker	ncRNA	704332	704350	.	+	.	Putative ncRNA
Pf3D7_02_v3	Chappell_et_al_Pseudo_molecule_maker	ncRNA	704332	704350	.	+	.	Putative ncRNA
Pf3D7_02_v3	Chappell_et_al_Pseudo_molecule_maker	ncRNA	704332	704350	.	+	.	Putative ncRNA
Pf3D7_02_v3	Chappell_et_al_Pseudo_molecule_maker	ncRNA	704332	704350	.	+	.	Putative ncRNA
Pf3D7_02_v3	Chappell_et_al_Pseudo_molecule_maker	ncRNA	704352	704360	.	+	.	Putative ncRNA
Pf3D7_02_v3	Chappell_et_al_Pseudo_molecule_maker	ncRNA	704352	704360	.	+	.	Putative ncRNA
Pf3D7_02_v3	Chappell_et_al_Pseudo_molecule_maker	ncRNA	704352	704360	.	+	.	Putative ncRNA
Pf3D7_02_v3	Chappell_et_al_Pseudo_molecule_maker	ncRNA	704352	704360	.	+	.	Putative ncRNA
Pf3D7_02_v3	Chappell_et_al_Pseudo_molecule_maker	ncRNA	704375	704378	.	+	.	Putative ncRNA
Pf3D7_02_v3	Chappell_et_al_Pseudo_molecule_maker	ncRNA	704375	704378	.	+	.	Putative ncRNA
Pf3D7_02_v3	Chappell_et_al_Pseudo_molecule_maker	ncRNA	704375	704378	.	+	.	Putative ncRNA
Pf3D7_02_v3	Chappell_et_al_Pseudo_molecule_maker	ncRNA	704375	704378	.	+	.	Putative ncRNA
Pf3D7_02_v3	Chappell_et_al_Pseudo_molecule_maker	ncRNA	704919	704997	.	+	.	Putative ncRNA
Pf3D7_02_v3	Chappell_et_al_Pseudo_molecule_maker	ncRNA	704919	704997	.	+	.	Putative ncRNA
Pf3D7_02_v3	Chappell_et_al_Pseudo_molecule_maker	ncRNA	704919	704997	.	+	.	Putative ncRNA
Pf3D7_02_v3	Chappell_et_al_Pseudo_molecule_maker	ncRNA	704919	704997	.	+	.	Putative ncRNA
Pf3D7_02_v3	Chappell_et_al_Pseudo_molecule_maker	ncRNA	705242	705261	.	+	.	Putative ncRNA
Pf3D7_02_v3	Chappell_et_al_Pseudo_molecule_maker	ncRNA	705242	705261	.	+	.	Putative ncRNA
Pf3D7_02_v3	Chappell_et_al_Pseudo_molecule_maker	ncRNA	705242	705261	.	+	.	Putative ncRNA
Pf3D7_02_v3	Chappell_et_al_Pseudo_molecule_maker	ncRNA	705242	705261	.	+	.	Putative ncRNA
Pf3D7_02_v3	Chappell_et_al_Pseudo_molecule_maker	ncRNA	705265	705277	.	+	.	Putative ncRNA
Pf3D7_02_v3	Chappell_et_al_Pseudo_molecule_maker	ncRNA	705265	705277	.	+	.	Putative ncRNA
Pf3D7_02_v3	Chappell_et_al_Pseudo_molecule_maker	ncRNA	705265	705277	.	+	.	Putative ncRNA
Pf3D7_02_v3	Chappell_et_al_Pseudo_molecule_maker	ncRNA	705265	705277	.	+	.	Putative ncRNA
Pf3D7_02_v3	Chappell_et_al_Pseudo_molecule_maker	ncRNA	705283	705283	.	+	.	Putative ncRNA
Pf3D7_02_v3	Chappell_et_al_Pseudo_molecule_maker	ncRNA	705283	705283	.	+	.	Putative ncRNA
Pf3D7_02_v3	Chappell_et_al_Pseudo_molecule_maker	ncRNA	705283	705283	.	+	.	Putative ncRNA
Pf3D7_02_v3	Chappell_et_al_Pseudo_molecule_maker	ncRNA	705283	705283	.	+	.	Putative ncRNA
Pf3D7_02_v3	Chappell_et_al_Pseudo_molecule_maker	ncRNA	705289	705293	.	+	.	Putative ncRNA
Pf3D7_02_v3	Chappell_et_al_Pseudo_molecule_maker	ncRNA	705289	705293	.	+	.	Putative ncRNA
Pf3D7_02_v3	Chappell_et_al_Pseudo_molecule_maker	ncRNA	705289	705293	.	+	.	Putative ncRNA
Pf3D7_02_v3	Chappell_et_al_Pseudo_molecule_maker	ncRNA	705289	705293	.	+	.	Putative ncRNA
Pf3D7_02_v3	Chappell_et_al_Pseudo_molecule_maker	ncRNA	705296	705300	.	+	.	Putative ncRNA
Pf3D7_02_v3	Chappell_et_al_Pseudo_molecule_maker	ncRNA	705296	705300	.	+	.	Putative ncRNA
Pf3D7_02_v3	Chappell_et_al_Pseudo_molecule_maker	ncRNA	705296	705300	.	+	.	Putative ncRNA
Pf3D7_02_v3	Chappell_et_al_Pseudo_molecule_maker	ncRNA	705296	705300	.	+	.	Putative ncRNA
Pf3D7_02_v3	Chappell_et_al_Pseudo_molecule_maker	ncRNA	705307	705307	.	+	.	Putative ncRNA
Pf3D7_02_v3	Chappell_et_al_Pseudo_molecule_maker	ncRNA	705307	705307	.	+	.	Putative ncRNA
Pf3D7_02_v3	Chappell_et_al_Pseudo_molecule_maker	ncRNA	705307	705307	.	+	.	Putative ncRNA
Pf3D7_02_v3	Chappell_et_al_Pseudo_molecule_maker	ncRNA	705307	705307	.	+	.	Putative ncRNA
Pf3D7_02_v3	Chappell_et_al_Pseudo_molecule_maker	ncRNA	705321	705326	.	+	.	Putative ncRNA
Pf3D7_02_v3	Chappell_et_al_Pseudo_molecule_maker	ncRNA	705321	705326	.	+	.	Putative ncRNA
Pf3D7_02_v3	Chappell_et_al_Pseudo_molecule_maker	ncRNA	705321	705326	.	+	.	Putative ncRNA
Pf3D7_02_v3	Chappell_et_al_Pseudo_molecule_maker	ncRNA	705321	705326	.	+	.	Putative ncRNA
Pf3D7_02_v3	Chappell_et_al_Pseudo_molecule_maker	ncRNA	705328	705429	.	+	.	Putative ncRNA
Pf3D7_02_v3	Chappell_et_al_Pseudo_molecule_maker	ncRNA	705328	705429	.	+	.	Putative ncRNA
Pf3D7_02_v3	Chappell_et_al_Pseudo_molecule_maker	ncRNA	705328	705429	.	+	.	Putative ncRNA
Pf3D7_02_v3	Chappell_et_al_Pseudo_molecule_maker	ncRNA	705328	705429	.	+	.	Putative ncRNA
Pf3D7_02_v3	Chappell_et_al_Pseudo_molecule_maker	ncRNA	707162	707343	.	+	.	Putative ncRNA
Pf3D7_02_v3	Chappell_et_al_Pseudo_molecule_maker	ncRNA	707353	707618	.	+	.	Putative ncRNA
Pf3D7_02_v3	Chappell_et_al_Pseudo_molecule_maker	ncRNA	735066	735067	.	+	.	Putative ncRNA
Pf3D7_02_v3	Chappell_et_al_Pseudo_molecule_maker	ncRNA	735075	735076	.	+	.	Putative ncRNA
Pf3D7_02_v3	Chappell_et_al_Pseudo_molecule_maker	ncRNA	735087	735088	.	+	.	Putative ncRNA
Pf3D7_02_v3	Chappell_et_al_Pseudo_molecule_maker	ncRNA	735113	735235	.	+	.	Putative ncRNA
Pf3D7_02_v3	Chappell_et_al_Pseudo_molecule_maker	ncRNA	738299	738325	.	+	.	Putative ncRNA
Pf3D7_02_v3	Chappell_et_al_Pseudo_molecule_maker	ncRNA	790568	790570	.	+	.	Putative ncRNA
Pf3D7_02_v3	Chappell_et_al_Pseudo_molecule_maker	ncRNA	790604	790733	.	+	.	Putative ncRNA
Pf3D7_02_v3	Chappell_et_al_Pseudo_molecule_maker	ncRNA	790790	790875	.	+	.	Putative ncRNA
Pf3D7_02_v3	Chappell_et_al_Pseudo_molecule_maker	ncRNA	812469	812470	.	-	.	Putative ncRNA
Pf3D7_02_v3	Chappell_et_al_Pseudo_molecule_maker	ncRNA	815561	815561	.	-	.	Putative ncRNA
Pf3D7_02_v3	Chappell_et_al_Pseudo_molecule_maker	ncRNA	815570	815830	.	-	.	Putative ncRNA
Pf3D7_02_v3	Chappell_et_al_Pseudo_molecule_maker	ncRNA	830273	830306	.	+	.	Putative ncRNA
Pf3D7_02_v3	Chappell_et_al_Pseudo_molecule_maker	ncRNA	830308	830379	.	+	.	Putative ncRNA
Pf3D7_02_v3	Chappell_et_al_Pseudo_molecule_maker	ncRNA	831007	831007	.	-	.	Putative ncRNA
Pf3D7_02_v3	Chappell_et_al_Pseudo_molecule_maker	ncRNA	831038	831043	.	-	.	Putative ncRNA
Pf3D7_02_v3	Chappell_et_al_Pseudo_molecule_maker	ncRNA	853823	853892	.	+	.	Putative ncRNA
Pf3D7_02_v3	Chappell_et_al_Pseudo_molecule_maker	ncRNA	854093	854106	.	+	.	Putative ncRNA
Pf3D7_02_v3	Chappell_et_al_Pseudo_molecule_maker	ncRNA	854112	854116	.	+	.	Putative ncRNA
Pf3D7_02_v3	Chappell_et_al_Pseudo_molecule_maker	ncRNA	871334	871334	.	-	.	Putative ncRNA
Pf3D7_02_v3	Chappell_et_al_Pseudo_molecule_maker	ncRNA	871338	871340	.	-	.	Putative ncRNA
Pf3D7_02_v3	Chappell_et_al_Pseudo_molecule_maker	ncRNA	874279	874299	.	+	.	Putative ncRNA
Pf3D7_02_v3	Chappell_et_al_Pseudo_molecule_maker	ncRNA	874279	874299	.	+	.	Putative ncRNA
Pf3D7_02_v3	Chappell_et_al_Pseudo_molecule_maker	ncRNA	874279	874299	.	+	.	Putative ncRNA
Pf3D7_02_v3	Chappell_et_al_Pseudo_molecule_maker	ncRNA	874303	874306	.	+	.	Putative ncRNA
Pf3D7_02_v3	Chappell_et_al_Pseudo_molecule_maker	ncRNA	874303	874306	.	+	.	Putative ncRNA
Pf3D7_02_v3	Chappell_et_al_Pseudo_molecule_maker	ncRNA	874303	874306	.	+	.	Putative ncRNA
Pf3D7_02_v3	Chappell_et_al_Pseudo_molecule_maker	ncRNA	874318	874377	.	+	.	Putative ncRNA
Pf3D7_02_v3	Chappell_et_al_Pseudo_molecule_maker	ncRNA	874318	874377	.	+	.	Putative ncRNA
Pf3D7_02_v3	Chappell_et_al_Pseudo_molecule_maker	ncRNA	874318	874377	.	+	.	Putative ncRNA
Pf3D7_02_v3	Chappell_et_al_Pseudo_molecule_maker	ncRNA	874318	874377	.	+	.	Putative ncRNA
Pf3D7_02_v3	Chappell_et_al_Pseudo_molecule_maker	ncRNA	874523	874527	.	+	.	Putative ncRNA
Pf3D7_02_v3	Chappell_et_al_Pseudo_molecule_maker	ncRNA	874523	874527	.	+	.	Putative ncRNA
Pf3D7_02_v3	Chappell_et_al_Pseudo_molecule_maker	ncRNA	874523	874527	.	+	.	Putative ncRNA
Pf3D7_02_v3	Chappell_et_al_Pseudo_molecule_maker	ncRNA	874536	874668	.	+	.	Putative ncRNA
Pf3D7_02_v3	Chappell_et_al_Pseudo_molecule_maker	ncRNA	874536	874668	.	+	.	Putative ncRNA
Pf3D7_02_v3	Chappell_et_al_Pseudo_molecule_maker	ncRNA	874536	874668	.	+	.	Putative ncRNA
Pf3D7_02_v3	Chappell_et_al_Pseudo_molecule_maker	ncRNA	874536	874668	.	+	.	Putative ncRNA
Pf3D7_02_v3	Chappell_et_al_Pseudo_molecule_maker	ncRNA	874750	874906	.	+	.	Putative ncRNA
Pf3D7_02_v3	Chappell_et_al_Pseudo_molecule_maker	ncRNA	874750	874906	.	+	.	Putative ncRNA
Pf3D7_02_v3	Chappell_et_al_Pseudo_molecule_maker	ncRNA	874750	874906	.	+	.	Putative ncRNA
Pf3D7_02_v3	Chappell_et_al_Pseudo_molecule_maker	ncRNA	874750	874906	.	+	.	Putative ncRNA
Pf3D7_02_v3	Chappell_et_al_Pseudo_molecule_maker	ncRNA	874997	875107	.	+	.	Putative ncRNA
Pf3D7_02_v3	Chappell_et_al_Pseudo_molecule_maker	ncRNA	874997	875107	.	+	.	Putative ncRNA
Pf3D7_02_v3	Chappell_et_al_Pseudo_molecule_maker	ncRNA	874997	875107	.	+	.	Putative ncRNA
Pf3D7_02_v3	Chappell_et_al_Pseudo_molecule_maker	ncRNA	878240	878400	.	+	.	Putative ncRNA
Pf3D7_02_v3	Chappell_et_al_Pseudo_molecule_maker	ncRNA	913342	913376	.	-	.	Putative ncRNA
Pf3D7_02_v3	Chappell_et_al_Pseudo_molecule_maker	ncRNA	913342	913376	.	-	.	Putative ncRNA
Pf3D7_02_v3	Chappell_et_al_Pseudo_molecule_maker	ncRNA	913342	913376	.	-	.	Putative ncRNA
Pf3D7_02_v3	Chappell_et_al_Pseudo_molecule_maker	ncRNA	913383	913400	.	-	.	Putative ncRNA
Pf3D7_02_v3	Chappell_et_al_Pseudo_molecule_maker	ncRNA	913383	913400	.	-	.	Putative ncRNA
Pf3D7_02_v3	Chappell_et_al_Pseudo_molecule_maker	ncRNA	913383	913400	.	-	.	Putative ncRNA
Pf3D7_02_v3	Chappell_et_al_Pseudo_molecule_maker	ncRNA	913402	913584	.	-	.	Putative ncRNA
Pf3D7_02_v3	Chappell_et_al_Pseudo_molecule_maker	ncRNA	913402	913584	.	-	.	Putative ncRNA
Pf3D7_02_v3	Chappell_et_al_Pseudo_molecule_maker	ncRNA	913402	913584	.	-	.	Putative ncRNA
Pf3D7_02_v3	Chappell_et_al_Pseudo_molecule_maker	ncRNA	913402	913584	.	-	.	Putative ncRNA
Pf3D7_02_v3	Chappell_et_al_Pseudo_molecule_maker	ncRNA	913614	913741	.	-	.	Putative ncRNA
Pf3D7_02_v3	Chappell_et_al_Pseudo_molecule_maker	ncRNA	913614	913741	.	-	.	Putative ncRNA
Pf3D7_02_v3	Chappell_et_al_Pseudo_molecule_maker	ncRNA	913614	913741	.	-	.	Putative ncRNA
Pf3D7_02_v3	Chappell_et_al_Pseudo_molecule_maker	ncRNA	913614	913741	.	-	.	Putative ncRNA
Pf3D7_02_v3	Chappell_et_al_Pseudo_molecule_maker	ncRNA	913841	914068	.	-	.	Putative ncRNA
Pf3D7_02_v3	Chappell_et_al_Pseudo_molecule_maker	ncRNA	913841	914068	.	-	.	Putative ncRNA
Pf3D7_02_v3	Chappell_et_al_Pseudo_molecule_maker	ncRNA	913841	914068	.	-	.	Putative ncRNA
Pf3D7_02_v3	Chappell_et_al_Pseudo_molecule_maker	ncRNA	913841	914068	.	-	.	Putative ncRNA
Pf3D7_02_v3	Chappell_et_al_Pseudo_molecule_maker	ncRNA	914182	914281	.	-	.	Putative ncRNA
Pf3D7_02_v3	Chappell_et_al_Pseudo_molecule_maker	ncRNA	914182	914281	.	-	.	Putative ncRNA
Pf3D7_02_v3	Chappell_et_al_Pseudo_molecule_maker	ncRNA	914182	914281	.	-	.	Putative ncRNA
Pf3D7_02_v3	Chappell_et_al_Pseudo_molecule_maker	ncRNA	914182	914281	.	-	.	Putative ncRNA
Pf3D7_02_v3	Chappell_et_al_Pseudo_molecule_maker	ncRNA	914295	914436	.	-	.	Putative ncRNA
Pf3D7_02_v3	Chappell_et_al_Pseudo_molecule_maker	ncRNA	914295	914436	.	-	.	Putative ncRNA
Pf3D7_02_v3	Chappell_et_al_Pseudo_molecule_maker	ncRNA	914295	914436	.	-	.	Putative ncRNA
Pf3D7_02_v3	Chappell_et_al_Pseudo_molecule_maker	ncRNA	914295	914436	.	-	.	Putative ncRNA
Pf3D7_02_v3	Chappell_et_al_Pseudo_molecule_maker	ncRNA	914440	914771	.	-	.	Putative ncRNA
Pf3D7_02_v3	Chappell_et_al_Pseudo_molecule_maker	ncRNA	914440	914771	.	-	.	Putative ncRNA
Pf3D7_02_v3	Chappell_et_al_Pseudo_molecule_maker	ncRNA	914440	914771	.	-	.	Putative ncRNA
Pf3D7_02_v3	Chappell_et_al_Pseudo_molecule_maker	ncRNA	914440	914771	.	-	.	Putative ncRNA
Pf3D7_02_v3	Chappell_et_al_Pseudo_molecule_maker	ncRNA	916392	916454	.	+	.	Putative ncRNA
Pf3D7_02_v3	Chappell_et_al_Pseudo_molecule_maker	ncRNA	916392	916454	.	+	.	Putative ncRNA
Pf3D7_02_v3	Chappell_et_al_Pseudo_molecule_maker	ncRNA	916392	916454	.	+	.	Putative ncRNA
Pf3D7_02_v3	Chappell_et_al_Pseudo_molecule_maker	ncRNA	916392	916454	.	+	.	Putative ncRNA
Pf3D7_02_v3	Chappell_et_al_Pseudo_molecule_maker	ncRNA	916657	916718	.	+	.	Putative ncRNA
Pf3D7_02_v3	Chappell_et_al_Pseudo_molecule_maker	ncRNA	916657	916718	.	+	.	Putative ncRNA
Pf3D7_02_v3	Chappell_et_al_Pseudo_molecule_maker	ncRNA	916657	916718	.	+	.	Putative ncRNA
Pf3D7_02_v3	Chappell_et_al_Pseudo_molecule_maker	ncRNA	916657	916718	.	+	.	Putative ncRNA
Pf3D7_03_v3	Chappell_et_al_Pseudo_molecule_maker	ncRNA	179808	180859	.	-	.	Putative ncRNA
Pf3D7_03_v3	Chappell_et_al_Pseudo_molecule_maker	ncRNA	179808	180859	.	-	.	Putative ncRNA
Pf3D7_03_v3	Chappell_et_al_Pseudo_molecule_maker	ncRNA	179808	180859	.	-	.	Putative ncRNA
Pf3D7_03_v3	Chappell_et_al_Pseudo_molecule_maker	ncRNA	179808	180859	.	-	.	Putative ncRNA
Pf3D7_03_v3	Chappell_et_al_Pseudo_molecule_maker	ncRNA	179808	180859	.	-	.	Putative ncRNA
Pf3D7_03_v3	Chappell_et_al_Pseudo_molecule_maker	ncRNA	179808	180859	.	-	.	Putative ncRNA
Pf3D7_03_v3	Chappell_et_al_Pseudo_molecule_maker	ncRNA	179808	180859	.	-	.	Putative ncRNA
Pf3D7_03_v3	Chappell_et_al_Pseudo_molecule_maker	ncRNA	179808	180859	.	-	.	Putative ncRNA
Pf3D7_03_v3	Chappell_et_al_Pseudo_molecule_maker	ncRNA	671515	672341	.	-	.	Putative ncRNA
Pf3D7_03_v3	Chappell_et_al_Pseudo_molecule_maker	ncRNA	44158	44256	.	-	.	Putative ncRNA
Pf3D7_03_v3	Chappell_et_al_Pseudo_molecule_maker	ncRNA	44158	44256	.	-	.	Putative ncRNA
Pf3D7_03_v3	Chappell_et_al_Pseudo_molecule_maker	ncRNA	44158	44256	.	-	.	Putative ncRNA
Pf3D7_03_v3	Chappell_et_al_Pseudo_molecule_maker	ncRNA	44158	44256	.	-	.	Putative ncRNA
Pf3D7_03_v3	Chappell_et_al_Pseudo_molecule_maker	ncRNA	46105	46192	.	-	.	Putative ncRNA
Pf3D7_03_v3	Chappell_et_al_Pseudo_molecule_maker	ncRNA	46497	46563	.	+	.	Putative ncRNA
Pf3D7_03_v3	Chappell_et_al_Pseudo_molecule_maker	ncRNA	46497	46563	.	+	.	Putative ncRNA
Pf3D7_03_v3	Chappell_et_al_Pseudo_molecule_maker	ncRNA	46497	46563	.	+	.	Putative ncRNA
Pf3D7_03_v3	Chappell_et_al_Pseudo_molecule_maker	ncRNA	46497	46563	.	+	.	Putative ncRNA
Pf3D7_03_v3	Chappell_et_al_Pseudo_molecule_maker	ncRNA	46739	46760	.	+	.	Putative ncRNA
Pf3D7_03_v3	Chappell_et_al_Pseudo_molecule_maker	ncRNA	46739	46760	.	+	.	Putative ncRNA
Pf3D7_03_v3	Chappell_et_al_Pseudo_molecule_maker	ncRNA	46739	46760	.	+	.	Putative ncRNA
Pf3D7_03_v3	Chappell_et_al_Pseudo_molecule_maker	ncRNA	46739	46760	.	+	.	Putative ncRNA
Pf3D7_03_v3	Chappell_et_al_Pseudo_molecule_maker	ncRNA	47046	47152	.	+	.	Putative ncRNA
Pf3D7_03_v3	Chappell_et_al_Pseudo_molecule_maker	ncRNA	47046	47152	.	+	.	Putative ncRNA
Pf3D7_03_v3	Chappell_et_al_Pseudo_molecule_maker	ncRNA	47046	47152	.	+	.	Putative ncRNA
Pf3D7_03_v3	Chappell_et_al_Pseudo_molecule_maker	ncRNA	47046	47152	.	+	.	Putative ncRNA
Pf3D7_03_v3	Chappell_et_al_Pseudo_molecule_maker	ncRNA	47217	47440	.	+	.	Putative ncRNA
Pf3D7_03_v3	Chappell_et_al_Pseudo_molecule_maker	ncRNA	47217	47440	.	+	.	Putative ncRNA
Pf3D7_03_v3	Chappell_et_al_Pseudo_molecule_maker	ncRNA	47217	47440	.	+	.	Putative ncRNA
Pf3D7_03_v3	Chappell_et_al_Pseudo_molecule_maker	ncRNA	47217	47440	.	+	.	Putative ncRNA
Pf3D7_03_v3	Chappell_et_al_Pseudo_molecule_maker	ncRNA	47442	47527	.	+	.	Putative ncRNA
Pf3D7_03_v3	Chappell_et_al_Pseudo_molecule_maker	ncRNA	47442	47527	.	+	.	Putative ncRNA
Pf3D7_03_v3	Chappell_et_al_Pseudo_molecule_maker	ncRNA	47442	47527	.	+	.	Putative ncRNA
Pf3D7_03_v3	Chappell_et_al_Pseudo_molecule_maker	ncRNA	47442	47527	.	+	.	Putative ncRNA
Pf3D7_03_v3	Chappell_et_al_Pseudo_molecule_maker	ncRNA	47534	47542	.	+	.	Putative ncRNA
Pf3D7_03_v3	Chappell_et_al_Pseudo_molecule_maker	ncRNA	47534	47542	.	+	.	Putative ncRNA
Pf3D7_03_v3	Chappell_et_al_Pseudo_molecule_maker	ncRNA	47534	47542	.	+	.	Putative ncRNA
Pf3D7_03_v3	Chappell_et_al_Pseudo_molecule_maker	ncRNA	47534	47542	.	+	.	Putative ncRNA
Pf3D7_03_v3	Chappell_et_al_Pseudo_molecule_maker	ncRNA	47562	47598	.	+	.	Putative ncRNA
Pf3D7_03_v3	Chappell_et_al_Pseudo_molecule_maker	ncRNA	47562	47598	.	+	.	Putative ncRNA
Pf3D7_03_v3	Chappell_et_al_Pseudo_molecule_maker	ncRNA	47562	47598	.	+	.	Putative ncRNA
Pf3D7_03_v3	Chappell_et_al_Pseudo_molecule_maker	ncRNA	47562	47598	.	+	.	Putative ncRNA
Pf3D7_03_v3	Chappell_et_al_Pseudo_molecule_maker	ncRNA	82671	82672	.	+	.	Putative ncRNA
Pf3D7_03_v3	Chappell_et_al_Pseudo_molecule_maker	ncRNA	82671	82672	.	+	.	Putative ncRNA
Pf3D7_03_v3	Chappell_et_al_Pseudo_molecule_maker	ncRNA	82671	82672	.	+	.	Putative ncRNA
Pf3D7_03_v3	Chappell_et_al_Pseudo_molecule_maker	ncRNA	82671	82672	.	+	.	Putative ncRNA
Pf3D7_03_v3	Chappell_et_al_Pseudo_molecule_maker	ncRNA	82674	82678	.	+	.	Putative ncRNA
Pf3D7_03_v3	Chappell_et_al_Pseudo_molecule_maker	ncRNA	82674	82678	.	+	.	Putative ncRNA
Pf3D7_03_v3	Chappell_et_al_Pseudo_molecule_maker	ncRNA	82674	82678	.	+	.	Putative ncRNA
Pf3D7_03_v3	Chappell_et_al_Pseudo_molecule_maker	ncRNA	82674	82678	.	+	.	Putative ncRNA
Pf3D7_03_v3	Chappell_et_al_Pseudo_molecule_maker	ncRNA	82691	82851	.	+	.	Putative ncRNA
Pf3D7_03_v3	Chappell_et_al_Pseudo_molecule_maker	ncRNA	82691	82851	.	+	.	Putative ncRNA
Pf3D7_03_v3	Chappell_et_al_Pseudo_molecule_maker	ncRNA	82691	82851	.	+	.	Putative ncRNA
Pf3D7_03_v3	Chappell_et_al_Pseudo_molecule_maker	ncRNA	82691	82851	.	+	.	Putative ncRNA
Pf3D7_03_v3	Chappell_et_al_Pseudo_molecule_maker	ncRNA	94022	94028	.	-	.	Putative ncRNA
Pf3D7_03_v3	Chappell_et_al_Pseudo_molecule_maker	ncRNA	95398	95401	.	+	.	Putative ncRNA
Pf3D7_03_v3	Chappell_et_al_Pseudo_molecule_maker	ncRNA	95403	95482	.	+	.	Putative ncRNA
Pf3D7_03_v3	Chappell_et_al_Pseudo_molecule_maker	ncRNA	112419	112423	.	+	.	Putative ncRNA
Pf3D7_03_v3	Chappell_et_al_Pseudo_molecule_maker	ncRNA	112444	112453	.	+	.	Putative ncRNA
Pf3D7_03_v3	Chappell_et_al_Pseudo_molecule_maker	ncRNA	112463	112658	.	+	.	Putative ncRNA
Pf3D7_03_v3	Chappell_et_al_Pseudo_molecule_maker	ncRNA	123828	123831	.	-	.	Putative ncRNA
Pf3D7_03_v3	Chappell_et_al_Pseudo_molecule_maker	ncRNA	123828	123831	.	-	.	Putative ncRNA
Pf3D7_03_v3	Chappell_et_al_Pseudo_molecule_maker	ncRNA	123828	123831	.	-	.	Putative ncRNA
Pf3D7_03_v3	Chappell_et_al_Pseudo_molecule_maker	ncRNA	123828	123831	.	-	.	Putative ncRNA
Pf3D7_03_v3	Chappell_et_al_Pseudo_molecule_maker	ncRNA	123833	123834	.	-	.	Putative ncRNA
Pf3D7_03_v3	Chappell_et_al_Pseudo_molecule_maker	ncRNA	123833	123834	.	-	.	Putative ncRNA
Pf3D7_03_v3	Chappell_et_al_Pseudo_molecule_maker	ncRNA	123833	123834	.	-	.	Putative ncRNA
Pf3D7_03_v3	Chappell_et_al_Pseudo_molecule_maker	ncRNA	123833	123834	.	-	.	Putative ncRNA
Pf3D7_03_v3	Chappell_et_al_Pseudo_molecule_maker	ncRNA	123836	123836	.	-	.	Putative ncRNA
Pf3D7_03_v3	Chappell_et_al_Pseudo_molecule_maker	ncRNA	123836	123836	.	-	.	Putative ncRNA
Pf3D7_03_v3	Chappell_et_al_Pseudo_molecule_maker	ncRNA	123836	123836	.	-	.	Putative ncRNA
Pf3D7_03_v3	Chappell_et_al_Pseudo_molecule_maker	ncRNA	123836	123836	.	-	.	Putative ncRNA
Pf3D7_03_v3	Chappell_et_al_Pseudo_molecule_maker	ncRNA	123838	123843	.	-	.	Putative ncRNA
Pf3D7_03_v3	Chappell_et_al_Pseudo_molecule_maker	ncRNA	123838	123843	.	-	.	Putative ncRNA
Pf3D7_03_v3	Chappell_et_al_Pseudo_molecule_maker	ncRNA	123838	123843	.	-	.	Putative ncRNA
Pf3D7_03_v3	Chappell_et_al_Pseudo_molecule_maker	ncRNA	123838	123843	.	-	.	Putative ncRNA
Pf3D7_03_v3	Chappell_et_al_Pseudo_molecule_maker	ncRNA	124567	124592	.	-	.	Putative ncRNA
Pf3D7_03_v3	Chappell_et_al_Pseudo_molecule_maker	ncRNA	124567	124592	.	-	.	Putative ncRNA
Pf3D7_03_v3	Chappell_et_al_Pseudo_molecule_maker	ncRNA	124567	124592	.	-	.	Putative ncRNA
Pf3D7_03_v3	Chappell_et_al_Pseudo_molecule_maker	ncRNA	124567	124592	.	-	.	Putative ncRNA
Pf3D7_03_v3	Chappell_et_al_Pseudo_molecule_maker	ncRNA	124595	124652	.	-	.	Putative ncRNA
Pf3D7_03_v3	Chappell_et_al_Pseudo_molecule_maker	ncRNA	124595	124652	.	-	.	Putative ncRNA
Pf3D7_03_v3	Chappell_et_al_Pseudo_molecule_maker	ncRNA	124595	124652	.	-	.	Putative ncRNA
Pf3D7_03_v3	Chappell_et_al_Pseudo_molecule_maker	ncRNA	124595	124652	.	-	.	Putative ncRNA
Pf3D7_03_v3	Chappell_et_al_Pseudo_molecule_maker	ncRNA	124663	124666	.	-	.	Putative ncRNA
Pf3D7_03_v3	Chappell_et_al_Pseudo_molecule_maker	ncRNA	124663	124666	.	-	.	Putative ncRNA
Pf3D7_03_v3	Chappell_et_al_Pseudo_molecule_maker	ncRNA	124663	124666	.	-	.	Putative ncRNA
Pf3D7_03_v3	Chappell_et_al_Pseudo_molecule_maker	ncRNA	124663	124666	.	-	.	Putative ncRNA
Pf3D7_03_v3	Chappell_et_al_Pseudo_molecule_maker	ncRNA	132892	132892	.	+	.	Putative ncRNA
Pf3D7_03_v3	Chappell_et_al_Pseudo_molecule_maker	ncRNA	132892	132892	.	+	.	Putative ncRNA
Pf3D7_03_v3	Chappell_et_al_Pseudo_molecule_maker	ncRNA	132892	132892	.	+	.	Putative ncRNA
Pf3D7_03_v3	Chappell_et_al_Pseudo_molecule_maker	ncRNA	132901	132911	.	+	.	Putative ncRNA
Pf3D7_03_v3	Chappell_et_al_Pseudo_molecule_maker	ncRNA	132901	132911	.	+	.	Putative ncRNA
Pf3D7_03_v3	Chappell_et_al_Pseudo_molecule_maker	ncRNA	132901	132911	.	+	.	Putative ncRNA
Pf3D7_03_v3	Chappell_et_al_Pseudo_molecule_maker	ncRNA	159339	159345	.	+	.	Putative ncRNA
Pf3D7_03_v3	Chappell_et_al_Pseudo_molecule_maker	ncRNA	159353	159440	.	+	.	Putative ncRNA
Pf3D7_03_v3	Chappell_et_al_Pseudo_molecule_maker	ncRNA	159353	159440	.	+	.	Putative ncRNA
Pf3D7_03_v3	Chappell_et_al_Pseudo_molecule_maker	ncRNA	159353	159440	.	+	.	Putative ncRNA
Pf3D7_03_v3	Chappell_et_al_Pseudo_molecule_maker	ncRNA	159353	159440	.	+	.	Putative ncRNA
Pf3D7_03_v3	Chappell_et_al_Pseudo_molecule_maker	ncRNA	159455	159455	.	+	.	Putative ncRNA
Pf3D7_03_v3	Chappell_et_al_Pseudo_molecule_maker	ncRNA	159455	159455	.	+	.	Putative ncRNA
Pf3D7_03_v3	Chappell_et_al_Pseudo_molecule_maker	ncRNA	159455	159455	.	+	.	Putative ncRNA
Pf3D7_03_v3	Chappell_et_al_Pseudo_molecule_maker	ncRNA	159455	159455	.	+	.	Putative ncRNA
Pf3D7_03_v3	Chappell_et_al_Pseudo_molecule_maker	ncRNA	159464	159470	.	+	.	Putative ncRNA
Pf3D7_03_v3	Chappell_et_al_Pseudo_molecule_maker	ncRNA	159464	159470	.	+	.	Putative ncRNA
Pf3D7_03_v3	Chappell_et_al_Pseudo_molecule_maker	ncRNA	159464	159470	.	+	.	Putative ncRNA
Pf3D7_03_v3	Chappell_et_al_Pseudo_molecule_maker	ncRNA	159464	159470	.	+	.	Putative ncRNA
Pf3D7_03_v3	Chappell_et_al_Pseudo_molecule_maker	ncRNA	159472	159472	.	+	.	Putative ncRNA
Pf3D7_03_v3	Chappell_et_al_Pseudo_molecule_maker	ncRNA	159472	159472	.	+	.	Putative ncRNA
Pf3D7_03_v3	Chappell_et_al_Pseudo_molecule_maker	ncRNA	159472	159472	.	+	.	Putative ncRNA
Pf3D7_03_v3	Chappell_et_al_Pseudo_molecule_maker	ncRNA	159472	159472	.	+	.	Putative ncRNA
Pf3D7_03_v3	Chappell_et_al_Pseudo_molecule_maker	ncRNA	159730	159769	.	+	.	Putative ncRNA
Pf3D7_03_v3	Chappell_et_al_Pseudo_molecule_maker	ncRNA	159730	159769	.	+	.	Putative ncRNA
Pf3D7_03_v3	Chappell_et_al_Pseudo_molecule_maker	ncRNA	159730	159769	.	+	.	Putative ncRNA
Pf3D7_03_v3	Chappell_et_al_Pseudo_molecule_maker	ncRNA	159730	159769	.	+	.	Putative ncRNA
Pf3D7_03_v3	Chappell_et_al_Pseudo_molecule_maker	ncRNA	160219	160221	.	+	.	Putative ncRNA
Pf3D7_03_v3	Chappell_et_al_Pseudo_molecule_maker	ncRNA	160219	160221	.	+	.	Putative ncRNA
Pf3D7_03_v3	Chappell_et_al_Pseudo_molecule_maker	ncRNA	160219	160221	.	+	.	Putative ncRNA
Pf3D7_03_v3	Chappell_et_al_Pseudo_molecule_maker	ncRNA	160219	160221	.	+	.	Putative ncRNA
Pf3D7_03_v3	Chappell_et_al_Pseudo_molecule_maker	ncRNA	160229	160232	.	+	.	Putative ncRNA
Pf3D7_03_v3	Chappell_et_al_Pseudo_molecule_maker	ncRNA	160229	160232	.	+	.	Putative ncRNA
Pf3D7_03_v3	Chappell_et_al_Pseudo_molecule_maker	ncRNA	160229	160232	.	+	.	Putative ncRNA
Pf3D7_03_v3	Chappell_et_al_Pseudo_molecule_maker	ncRNA	160229	160232	.	+	.	Putative ncRNA
Pf3D7_03_v3	Chappell_et_al_Pseudo_molecule_maker	ncRNA	160237	160237	.	+	.	Putative ncRNA
Pf3D7_03_v3	Chappell_et_al_Pseudo_molecule_maker	ncRNA	160237	160237	.	+	.	Putative ncRNA
Pf3D7_03_v3	Chappell_et_al_Pseudo_molecule_maker	ncRNA	160237	160237	.	+	.	Putative ncRNA
Pf3D7_03_v3	Chappell_et_al_Pseudo_molecule_maker	ncRNA	160237	160237	.	+	.	Putative ncRNA
Pf3D7_03_v3	Chappell_et_al_Pseudo_molecule_maker	ncRNA	168249	168314	.	-	.	Putative ncRNA
Pf3D7_03_v3	Chappell_et_al_Pseudo_molecule_maker	ncRNA	176466	176595	.	-	.	Putative ncRNA
Pf3D7_03_v3	Chappell_et_al_Pseudo_molecule_maker	ncRNA	176625	176636	.	-	.	Putative ncRNA
Pf3D7_03_v3	Chappell_et_al_Pseudo_molecule_maker	ncRNA	176651	176723	.	-	.	Putative ncRNA
Pf3D7_03_v3	Chappell_et_al_Pseudo_molecule_maker	ncRNA	179091	179161	.	-	.	Putative ncRNA
Pf3D7_03_v3	Chappell_et_al_Pseudo_molecule_maker	ncRNA	179091	179161	.	-	.	Putative ncRNA
Pf3D7_03_v3	Chappell_et_al_Pseudo_molecule_maker	ncRNA	179091	179161	.	-	.	Putative ncRNA
Pf3D7_03_v3	Chappell_et_al_Pseudo_molecule_maker	ncRNA	179091	179161	.	-	.	Putative ncRNA
Pf3D7_03_v3	Chappell_et_al_Pseudo_molecule_maker	ncRNA	179246	179247	.	-	.	Putative ncRNA
Pf3D7_03_v3	Chappell_et_al_Pseudo_molecule_maker	ncRNA	179246	179247	.	-	.	Putative ncRNA
Pf3D7_03_v3	Chappell_et_al_Pseudo_molecule_maker	ncRNA	179246	179247	.	-	.	Putative ncRNA
Pf3D7_03_v3	Chappell_et_al_Pseudo_molecule_maker	ncRNA	179246	179247	.	-	.	Putative ncRNA
Pf3D7_03_v3	Chappell_et_al_Pseudo_molecule_maker	ncRNA	179265	179766	.	-	.	Putative ncRNA
Pf3D7_03_v3	Chappell_et_al_Pseudo_molecule_maker	ncRNA	179265	179766	.	-	.	Putative ncRNA
Pf3D7_03_v3	Chappell_et_al_Pseudo_molecule_maker	ncRNA	179265	179766	.	-	.	Putative ncRNA
Pf3D7_03_v3	Chappell_et_al_Pseudo_molecule_maker	ncRNA	179265	179766	.	-	.	Putative ncRNA
Pf3D7_03_v3	Chappell_et_al_Pseudo_molecule_maker	ncRNA	180866	180871	.	-	.	Putative ncRNA
Pf3D7_03_v3	Chappell_et_al_Pseudo_molecule_maker	ncRNA	180866	180871	.	-	.	Putative ncRNA
Pf3D7_03_v3	Chappell_et_al_Pseudo_molecule_maker	ncRNA	180866	180871	.	-	.	Putative ncRNA
Pf3D7_03_v3	Chappell_et_al_Pseudo_molecule_maker	ncRNA	180874	180875	.	-	.	Putative ncRNA
Pf3D7_03_v3	Chappell_et_al_Pseudo_molecule_maker	ncRNA	180874	180875	.	-	.	Putative ncRNA
Pf3D7_03_v3	Chappell_et_al_Pseudo_molecule_maker	ncRNA	180874	180875	.	-	.	Putative ncRNA
Pf3D7_03_v3	Chappell_et_al_Pseudo_molecule_maker	ncRNA	180877	180885	.	-	.	Putative ncRNA
Pf3D7_03_v3	Chappell_et_al_Pseudo_molecule_maker	ncRNA	180877	180885	.	-	.	Putative ncRNA
Pf3D7_03_v3	Chappell_et_al_Pseudo_molecule_maker	ncRNA	180877	180885	.	-	.	Putative ncRNA
Pf3D7_03_v3	Chappell_et_al_Pseudo_molecule_maker	ncRNA	180910	181011	.	-	.	Putative ncRNA
Pf3D7_03_v3	Chappell_et_al_Pseudo_molecule_maker	ncRNA	180910	181011	.	-	.	Putative ncRNA
Pf3D7_03_v3	Chappell_et_al_Pseudo_molecule_maker	ncRNA	180910	181011	.	-	.	Putative ncRNA
Pf3D7_03_v3	Chappell_et_al_Pseudo_molecule_maker	ncRNA	180910	181011	.	-	.	Putative ncRNA
Pf3D7_03_v3	Chappell_et_al_Pseudo_molecule_maker	ncRNA	181079	181245	.	-	.	Putative ncRNA
Pf3D7_03_v3	Chappell_et_al_Pseudo_molecule_maker	ncRNA	181079	181245	.	-	.	Putative ncRNA
Pf3D7_03_v3	Chappell_et_al_Pseudo_molecule_maker	ncRNA	181079	181245	.	-	.	Putative ncRNA
Pf3D7_03_v3	Chappell_et_al_Pseudo_molecule_maker	ncRNA	181079	181245	.	-	.	Putative ncRNA
Pf3D7_03_v3	Chappell_et_al_Pseudo_molecule_maker	ncRNA	181079	181245	.	-	.	Putative ncRNA
Pf3D7_03_v3	Chappell_et_al_Pseudo_molecule_maker	ncRNA	181358	181425	.	-	.	Putative ncRNA
Pf3D7_03_v3	Chappell_et_al_Pseudo_molecule_maker	ncRNA	181448	181448	.	-	.	Putative ncRNA
Pf3D7_03_v3	Chappell_et_al_Pseudo_molecule_maker	ncRNA	189730	189735	.	+	.	Putative ncRNA
Pf3D7_03_v3	Chappell_et_al_Pseudo_molecule_maker	ncRNA	189753	189793	.	+	.	Putative ncRNA
Pf3D7_03_v3	Chappell_et_al_Pseudo_molecule_maker	ncRNA	196221	196221	.	-	.	Putative ncRNA
Pf3D7_03_v3	Chappell_et_al_Pseudo_molecule_maker	ncRNA	196233	196236	.	-	.	Putative ncRNA
Pf3D7_03_v3	Chappell_et_al_Pseudo_molecule_maker	ncRNA	196238	196305	.	-	.	Putative ncRNA
Pf3D7_03_v3	Chappell_et_al_Pseudo_molecule_maker	ncRNA	203267	203473	.	+	.	Putative ncRNA
Pf3D7_03_v3	Chappell_et_al_Pseudo_molecule_maker	ncRNA	217249	217252	.	+	.	Putative ncRNA
Pf3D7_03_v3	Chappell_et_al_Pseudo_molecule_maker	ncRNA	217260	217262	.	+	.	Putative ncRNA
Pf3D7_03_v3	Chappell_et_al_Pseudo_molecule_maker	ncRNA	226930	227029	.	-	.	Putative ncRNA
Pf3D7_03_v3	Chappell_et_al_Pseudo_molecule_maker	ncRNA	235174	235174	.	+	.	Putative ncRNA
Pf3D7_03_v3	Chappell_et_al_Pseudo_molecule_maker	ncRNA	235174	235174	.	+	.	Putative ncRNA
Pf3D7_03_v3	Chappell_et_al_Pseudo_molecule_maker	ncRNA	235174	235174	.	+	.	Putative ncRNA
Pf3D7_03_v3	Chappell_et_al_Pseudo_molecule_maker	ncRNA	235174	235174	.	+	.	Putative ncRNA
Pf3D7_03_v3	Chappell_et_al_Pseudo_molecule_maker	ncRNA	235176	235205	.	+	.	Putative ncRNA
Pf3D7_03_v3	Chappell_et_al_Pseudo_molecule_maker	ncRNA	235176	235205	.	+	.	Putative ncRNA
Pf3D7_03_v3	Chappell_et_al_Pseudo_molecule_maker	ncRNA	235176	235205	.	+	.	Putative ncRNA
Pf3D7_03_v3	Chappell_et_al_Pseudo_molecule_maker	ncRNA	235176	235205	.	+	.	Putative ncRNA
Pf3D7_03_v3	Chappell_et_al_Pseudo_molecule_maker	ncRNA	235354	235355	.	+	.	Putative ncRNA
Pf3D7_03_v3	Chappell_et_al_Pseudo_molecule_maker	ncRNA	235357	235384	.	+	.	Putative ncRNA
Pf3D7_03_v3	Chappell_et_al_Pseudo_molecule_maker	ncRNA	258716	258809	.	+	.	Putative ncRNA
Pf3D7_03_v3	Chappell_et_al_Pseudo_molecule_maker	ncRNA	260869	261107	.	-	.	Putative ncRNA
Pf3D7_03_v3	Chappell_et_al_Pseudo_molecule_maker	ncRNA	260869	261107	.	-	.	Putative ncRNA
Pf3D7_03_v3	Chappell_et_al_Pseudo_molecule_maker	ncRNA	260869	261107	.	-	.	Putative ncRNA
Pf3D7_03_v3	Chappell_et_al_Pseudo_molecule_maker	ncRNA	260869	261107	.	-	.	Putative ncRNA
Pf3D7_03_v3	Chappell_et_al_Pseudo_molecule_maker	ncRNA	260869	261107	.	-	.	Putative ncRNA
Pf3D7_03_v3	Chappell_et_al_Pseudo_molecule_maker	ncRNA	261141	261141	.	-	.	Putative ncRNA
Pf3D7_03_v3	Chappell_et_al_Pseudo_molecule_maker	ncRNA	261144	261151	.	-	.	Putative ncRNA
Pf3D7_03_v3	Chappell_et_al_Pseudo_molecule_maker	ncRNA	261165	261185	.	-	.	Putative ncRNA
Pf3D7_03_v3	Chappell_et_al_Pseudo_molecule_maker	ncRNA	261189	261192	.	-	.	Putative ncRNA
Pf3D7_03_v3	Chappell_et_al_Pseudo_molecule_maker	ncRNA	278537	278545	.	-	.	Putative ncRNA
Pf3D7_03_v3	Chappell_et_al_Pseudo_molecule_maker	ncRNA	285339	285444	.	+	.	Putative ncRNA
Pf3D7_03_v3	Chappell_et_al_Pseudo_molecule_maker	ncRNA	285449	285449	.	+	.	Putative ncRNA
Pf3D7_03_v3	Chappell_et_al_Pseudo_molecule_maker	ncRNA	285451	285454	.	+	.	Putative ncRNA
Pf3D7_03_v3	Chappell_et_al_Pseudo_molecule_maker	ncRNA	292231	292283	.	+	.	Putative ncRNA
Pf3D7_03_v3	Chappell_et_al_Pseudo_molecule_maker	ncRNA	297581	297590	.	+	.	Putative ncRNA
Pf3D7_03_v3	Chappell_et_al_Pseudo_molecule_maker	ncRNA	297581	297590	.	+	.	Putative ncRNA
Pf3D7_03_v3	Chappell_et_al_Pseudo_molecule_maker	ncRNA	297724	297761	.	+	.	Putative ncRNA
Pf3D7_03_v3	Chappell_et_al_Pseudo_molecule_maker	ncRNA	297724	297761	.	+	.	Putative ncRNA
Pf3D7_03_v3	Chappell_et_al_Pseudo_molecule_maker	ncRNA	297783	297783	.	+	.	Putative ncRNA
Pf3D7_03_v3	Chappell_et_al_Pseudo_molecule_maker	ncRNA	297786	297809	.	+	.	Putative ncRNA
Pf3D7_03_v3	Chappell_et_al_Pseudo_molecule_maker	ncRNA	297823	297824	.	+	.	Putative ncRNA
Pf3D7_03_v3	Chappell_et_al_Pseudo_molecule_maker	ncRNA	297836	297840	.	+	.	Putative ncRNA
Pf3D7_03_v3	Chappell_et_al_Pseudo_molecule_maker	ncRNA	297844	297845	.	+	.	Putative ncRNA
Pf3D7_03_v3	Chappell_et_al_Pseudo_molecule_maker	ncRNA	309600	309600	.	-	.	Putative ncRNA
Pf3D7_03_v3	Chappell_et_al_Pseudo_molecule_maker	ncRNA	309605	309690	.	-	.	Putative ncRNA
Pf3D7_03_v3	Chappell_et_al_Pseudo_molecule_maker	ncRNA	312219	312265	.	-	.	Putative ncRNA
Pf3D7_03_v3	Chappell_et_al_Pseudo_molecule_maker	ncRNA	312271	312277	.	-	.	Putative ncRNA
Pf3D7_03_v3	Chappell_et_al_Pseudo_molecule_maker	ncRNA	312284	312298	.	-	.	Putative ncRNA
Pf3D7_03_v3	Chappell_et_al_Pseudo_molecule_maker	ncRNA	313692	313696	.	-	.	Putative ncRNA
Pf3D7_03_v3	Chappell_et_al_Pseudo_molecule_maker	ncRNA	316710	316777	.	-	.	Putative ncRNA
Pf3D7_03_v3	Chappell_et_al_Pseudo_molecule_maker	ncRNA	320677	320724	.	+	.	Putative ncRNA
Pf3D7_03_v3	Chappell_et_al_Pseudo_molecule_maker	ncRNA	336591	336593	.	+	.	Putative ncRNA
Pf3D7_03_v3	Chappell_et_al_Pseudo_molecule_maker	ncRNA	336596	336665	.	+	.	Putative ncRNA
Pf3D7_03_v3	Chappell_et_al_Pseudo_molecule_maker	ncRNA	336671	336673	.	+	.	Putative ncRNA
Pf3D7_03_v3	Chappell_et_al_Pseudo_molecule_maker	ncRNA	402115	402115	.	+	.	Putative ncRNA
Pf3D7_03_v3	Chappell_et_al_Pseudo_molecule_maker	ncRNA	402179	402201	.	-	.	Putative ncRNA
Pf3D7_03_v3	Chappell_et_al_Pseudo_molecule_maker	ncRNA	402377	402432	.	-	.	Putative ncRNA
Pf3D7_03_v3	Chappell_et_al_Pseudo_molecule_maker	ncRNA	408571	408677	.	-	.	Putative ncRNA
Pf3D7_03_v3	Chappell_et_al_Pseudo_molecule_maker	ncRNA	408796	408798	.	-	.	Putative ncRNA
Pf3D7_03_v3	Chappell_et_al_Pseudo_molecule_maker	ncRNA	423005	423071	.	-	.	Putative ncRNA
Pf3D7_03_v3	Chappell_et_al_Pseudo_molecule_maker	ncRNA	423005	423071	.	-	.	Putative ncRNA
Pf3D7_03_v3	Chappell_et_al_Pseudo_molecule_maker	ncRNA	423005	423071	.	-	.	Putative ncRNA
Pf3D7_03_v3	Chappell_et_al_Pseudo_molecule_maker	ncRNA	423005	423071	.	-	.	Putative ncRNA
Pf3D7_03_v3	Chappell_et_al_Pseudo_molecule_maker	ncRNA	487938	487952	.	+	.	Putative ncRNA
Pf3D7_03_v3	Chappell_et_al_Pseudo_molecule_maker	ncRNA	487964	488008	.	+	.	Putative ncRNA
Pf3D7_03_v3	Chappell_et_al_Pseudo_molecule_maker	ncRNA	488105	488220	.	+	.	Putative ncRNA
Pf3D7_03_v3	Chappell_et_al_Pseudo_molecule_maker	ncRNA	488271	488279	.	+	.	Putative ncRNA
Pf3D7_03_v3	Chappell_et_al_Pseudo_molecule_maker	ncRNA	488320	488346	.	+	.	Putative ncRNA
Pf3D7_03_v3	Chappell_et_al_Pseudo_molecule_maker	ncRNA	488361	488364	.	+	.	Putative ncRNA
Pf3D7_03_v3	Chappell_et_al_Pseudo_molecule_maker	ncRNA	488369	488370	.	+	.	Putative ncRNA
Pf3D7_03_v3	Chappell_et_al_Pseudo_molecule_maker	ncRNA	488421	488421	.	+	.	Putative ncRNA
Pf3D7_03_v3	Chappell_et_al_Pseudo_molecule_maker	ncRNA	488423	488442	.	+	.	Putative ncRNA
Pf3D7_03_v3	Chappell_et_al_Pseudo_molecule_maker	ncRNA	488448	488672	.	+	.	Putative ncRNA
Pf3D7_03_v3	Chappell_et_al_Pseudo_molecule_maker	ncRNA	488683	488692	.	+	.	Putative ncRNA
Pf3D7_03_v3	Chappell_et_al_Pseudo_molecule_maker	ncRNA	488728	488779	.	+	.	Putative ncRNA
Pf3D7_03_v3	Chappell_et_al_Pseudo_molecule_maker	ncRNA	496795	496957	.	+	.	Putative ncRNA
Pf3D7_03_v3	Chappell_et_al_Pseudo_molecule_maker	ncRNA	496963	497263	.	+	.	Putative ncRNA
Pf3D7_03_v3	Chappell_et_al_Pseudo_molecule_maker	ncRNA	496963	497263	.	+	.	Putative ncRNA
Pf3D7_03_v3	Chappell_et_al_Pseudo_molecule_maker	ncRNA	496963	497263	.	+	.	Putative ncRNA
Pf3D7_03_v3	Chappell_et_al_Pseudo_molecule_maker	ncRNA	496963	497263	.	+	.	Putative ncRNA
Pf3D7_03_v3	Chappell_et_al_Pseudo_molecule_maker	ncRNA	496963	497263	.	+	.	Putative ncRNA
Pf3D7_03_v3	Chappell_et_al_Pseudo_molecule_maker	ncRNA	497907	497914	.	-	.	Putative ncRNA
Pf3D7_03_v3	Chappell_et_al_Pseudo_molecule_maker	ncRNA	498169	498181	.	-	.	Putative ncRNA
Pf3D7_03_v3	Chappell_et_al_Pseudo_molecule_maker	ncRNA	501180	501182	.	-	.	Putative ncRNA
Pf3D7_03_v3	Chappell_et_al_Pseudo_molecule_maker	ncRNA	501180	501182	.	-	.	Putative ncRNA
Pf3D7_03_v3	Chappell_et_al_Pseudo_molecule_maker	ncRNA	501180	501182	.	-	.	Putative ncRNA
Pf3D7_03_v3	Chappell_et_al_Pseudo_molecule_maker	ncRNA	501180	501182	.	-	.	Putative ncRNA
Pf3D7_03_v3	Chappell_et_al_Pseudo_molecule_maker	ncRNA	501184	501237	.	-	.	Putative ncRNA
Pf3D7_03_v3	Chappell_et_al_Pseudo_molecule_maker	ncRNA	501184	501237	.	-	.	Putative ncRNA
Pf3D7_03_v3	Chappell_et_al_Pseudo_molecule_maker	ncRNA	501184	501237	.	-	.	Putative ncRNA
Pf3D7_03_v3	Chappell_et_al_Pseudo_molecule_maker	ncRNA	501184	501237	.	-	.	Putative ncRNA
Pf3D7_03_v3	Chappell_et_al_Pseudo_molecule_maker	ncRNA	504646	504732	.	-	.	Putative ncRNA
Pf3D7_03_v3	Chappell_et_al_Pseudo_molecule_maker	ncRNA	504646	504732	.	-	.	Putative ncRNA
Pf3D7_03_v3	Chappell_et_al_Pseudo_molecule_maker	ncRNA	504646	504732	.	-	.	Putative ncRNA
Pf3D7_03_v3	Chappell_et_al_Pseudo_molecule_maker	ncRNA	504646	504732	.	-	.	Putative ncRNA
Pf3D7_03_v3	Chappell_et_al_Pseudo_molecule_maker	ncRNA	504771	504820	.	-	.	Putative ncRNA
Pf3D7_03_v3	Chappell_et_al_Pseudo_molecule_maker	ncRNA	504771	504820	.	-	.	Putative ncRNA
Pf3D7_03_v3	Chappell_et_al_Pseudo_molecule_maker	ncRNA	504771	504820	.	-	.	Putative ncRNA
Pf3D7_03_v3	Chappell_et_al_Pseudo_molecule_maker	ncRNA	504851	504870	.	-	.	Putative ncRNA
Pf3D7_03_v3	Chappell_et_al_Pseudo_molecule_maker	ncRNA	504851	504870	.	-	.	Putative ncRNA
Pf3D7_03_v3	Chappell_et_al_Pseudo_molecule_maker	ncRNA	504851	504870	.	-	.	Putative ncRNA
Pf3D7_03_v3	Chappell_et_al_Pseudo_molecule_maker	ncRNA	504851	504870	.	-	.	Putative ncRNA
Pf3D7_03_v3	Chappell_et_al_Pseudo_molecule_maker	ncRNA	504881	504884	.	-	.	Putative ncRNA
Pf3D7_03_v3	Chappell_et_al_Pseudo_molecule_maker	ncRNA	504881	504884	.	-	.	Putative ncRNA
Pf3D7_03_v3	Chappell_et_al_Pseudo_molecule_maker	ncRNA	504881	504884	.	-	.	Putative ncRNA
Pf3D7_03_v3	Chappell_et_al_Pseudo_molecule_maker	ncRNA	504881	504884	.	-	.	Putative ncRNA
Pf3D7_03_v3	Chappell_et_al_Pseudo_molecule_maker	ncRNA	504888	505241	.	-	.	Putative ncRNA
Pf3D7_03_v3	Chappell_et_al_Pseudo_molecule_maker	ncRNA	504888	505241	.	-	.	Putative ncRNA
Pf3D7_03_v3	Chappell_et_al_Pseudo_molecule_maker	ncRNA	504888	505241	.	-	.	Putative ncRNA
Pf3D7_03_v3	Chappell_et_al_Pseudo_molecule_maker	ncRNA	504888	505241	.	-	.	Putative ncRNA
Pf3D7_03_v3	Chappell_et_al_Pseudo_molecule_maker	ncRNA	504888	505241	.	-	.	Putative ncRNA
Pf3D7_03_v3	Chappell_et_al_Pseudo_molecule_maker	ncRNA	505257	505271	.	-	.	Putative ncRNA
Pf3D7_03_v3	Chappell_et_al_Pseudo_molecule_maker	ncRNA	505257	505271	.	-	.	Putative ncRNA
Pf3D7_03_v3	Chappell_et_al_Pseudo_molecule_maker	ncRNA	505257	505271	.	-	.	Putative ncRNA
Pf3D7_03_v3	Chappell_et_al_Pseudo_molecule_maker	ncRNA	505345	505348	.	-	.	Putative ncRNA
Pf3D7_03_v3	Chappell_et_al_Pseudo_molecule_maker	ncRNA	505345	505348	.	-	.	Putative ncRNA
Pf3D7_03_v3	Chappell_et_al_Pseudo_molecule_maker	ncRNA	505345	505348	.	-	.	Putative ncRNA
Pf3D7_03_v3	Chappell_et_al_Pseudo_molecule_maker	ncRNA	505354	505356	.	-	.	Putative ncRNA
Pf3D7_03_v3	Chappell_et_al_Pseudo_molecule_maker	ncRNA	505354	505356	.	-	.	Putative ncRNA
Pf3D7_03_v3	Chappell_et_al_Pseudo_molecule_maker	ncRNA	505354	505356	.	-	.	Putative ncRNA
Pf3D7_03_v3	Chappell_et_al_Pseudo_molecule_maker	ncRNA	505360	505717	.	-	.	Putative ncRNA
Pf3D7_03_v3	Chappell_et_al_Pseudo_molecule_maker	ncRNA	505360	505717	.	-	.	Putative ncRNA
Pf3D7_03_v3	Chappell_et_al_Pseudo_molecule_maker	ncRNA	505360	505717	.	-	.	Putative ncRNA
Pf3D7_03_v3	Chappell_et_al_Pseudo_molecule_maker	ncRNA	505360	505717	.	-	.	Putative ncRNA
Pf3D7_03_v3	Chappell_et_al_Pseudo_molecule_maker	ncRNA	505360	505717	.	-	.	Putative ncRNA
Pf3D7_03_v3	Chappell_et_al_Pseudo_molecule_maker	ncRNA	505719	505727	.	-	.	Putative ncRNA
Pf3D7_03_v3	Chappell_et_al_Pseudo_molecule_maker	ncRNA	505719	505727	.	-	.	Putative ncRNA
Pf3D7_03_v3	Chappell_et_al_Pseudo_molecule_maker	ncRNA	505719	505727	.	-	.	Putative ncRNA
Pf3D7_03_v3	Chappell_et_al_Pseudo_molecule_maker	ncRNA	505752	505761	.	-	.	Putative ncRNA
Pf3D7_03_v3	Chappell_et_al_Pseudo_molecule_maker	ncRNA	505752	505761	.	-	.	Putative ncRNA
Pf3D7_03_v3	Chappell_et_al_Pseudo_molecule_maker	ncRNA	505752	505761	.	-	.	Putative ncRNA
Pf3D7_03_v3	Chappell_et_al_Pseudo_molecule_maker	ncRNA	505763	505936	.	-	.	Putative ncRNA
Pf3D7_03_v3	Chappell_et_al_Pseudo_molecule_maker	ncRNA	505763	505936	.	-	.	Putative ncRNA
Pf3D7_03_v3	Chappell_et_al_Pseudo_molecule_maker	ncRNA	505763	505936	.	-	.	Putative ncRNA
Pf3D7_03_v3	Chappell_et_al_Pseudo_molecule_maker	ncRNA	505763	505936	.	-	.	Putative ncRNA
Pf3D7_03_v3	Chappell_et_al_Pseudo_molecule_maker	ncRNA	505763	505936	.	-	.	Putative ncRNA
Pf3D7_03_v3	Chappell_et_al_Pseudo_molecule_maker	ncRNA	509249	509249	.	+	.	Putative ncRNA
Pf3D7_03_v3	Chappell_et_al_Pseudo_molecule_maker	ncRNA	509275	509385	.	+	.	Putative ncRNA
Pf3D7_03_v3	Chappell_et_al_Pseudo_molecule_maker	ncRNA	509275	509385	.	+	.	Putative ncRNA
Pf3D7_03_v3	Chappell_et_al_Pseudo_molecule_maker	ncRNA	509275	509385	.	+	.	Putative ncRNA
Pf3D7_03_v3	Chappell_et_al_Pseudo_molecule_maker	ncRNA	509275	509385	.	+	.	Putative ncRNA
Pf3D7_03_v3	Chappell_et_al_Pseudo_molecule_maker	ncRNA	509275	509385	.	+	.	Putative ncRNA
Pf3D7_03_v3	Chappell_et_al_Pseudo_molecule_maker	ncRNA	509539	509625	.	+	.	Putative ncRNA
Pf3D7_03_v3	Chappell_et_al_Pseudo_molecule_maker	ncRNA	509539	509625	.	+	.	Putative ncRNA
Pf3D7_03_v3	Chappell_et_al_Pseudo_molecule_maker	ncRNA	509539	509625	.	+	.	Putative ncRNA
Pf3D7_03_v3	Chappell_et_al_Pseudo_molecule_maker	ncRNA	509539	509625	.	+	.	Putative ncRNA
Pf3D7_03_v3	Chappell_et_al_Pseudo_molecule_maker	ncRNA	511937	512058	.	+	.	Putative ncRNA
Pf3D7_03_v3	Chappell_et_al_Pseudo_molecule_maker	ncRNA	511937	512058	.	+	.	Putative ncRNA
Pf3D7_03_v3	Chappell_et_al_Pseudo_molecule_maker	ncRNA	515310	515311	.	-	.	Putative ncRNA
Pf3D7_03_v3	Chappell_et_al_Pseudo_molecule_maker	ncRNA	515310	515311	.	-	.	Putative ncRNA
Pf3D7_03_v3	Chappell_et_al_Pseudo_molecule_maker	ncRNA	515310	515311	.	-	.	Putative ncRNA
Pf3D7_03_v3	Chappell_et_al_Pseudo_molecule_maker	ncRNA	515310	515311	.	-	.	Putative ncRNA
Pf3D7_03_v3	Chappell_et_al_Pseudo_molecule_maker	ncRNA	528415	528415	.	+	.	Putative ncRNA
Pf3D7_03_v3	Chappell_et_al_Pseudo_molecule_maker	ncRNA	537404	537513	.	+	.	Putative ncRNA
Pf3D7_03_v3	Chappell_et_al_Pseudo_molecule_maker	ncRNA	539462	539466	.	+	.	Putative ncRNA
Pf3D7_03_v3	Chappell_et_al_Pseudo_molecule_maker	ncRNA	542724	542729	.	-	.	Putative ncRNA
Pf3D7_03_v3	Chappell_et_al_Pseudo_molecule_maker	ncRNA	542724	542729	.	-	.	Putative ncRNA
Pf3D7_03_v3	Chappell_et_al_Pseudo_molecule_maker	ncRNA	542724	542729	.	-	.	Putative ncRNA
Pf3D7_03_v3	Chappell_et_al_Pseudo_molecule_maker	ncRNA	542724	542729	.	-	.	Putative ncRNA
Pf3D7_03_v3	Chappell_et_al_Pseudo_molecule_maker	ncRNA	582431	582441	.	-	.	Putative ncRNA
Pf3D7_03_v3	Chappell_et_al_Pseudo_molecule_maker	ncRNA	582450	582471	.	-	.	Putative ncRNA
Pf3D7_03_v3	Chappell_et_al_Pseudo_molecule_maker	ncRNA	582450	582539	.	+	.	Putative ncRNA
Pf3D7_03_v3	Chappell_et_al_Pseudo_molecule_maker	ncRNA	582486	582504	.	-	.	Putative ncRNA
Pf3D7_03_v3	Chappell_et_al_Pseudo_molecule_maker	ncRNA	582673	582673	.	-	.	Putative ncRNA
Pf3D7_03_v3	Chappell_et_al_Pseudo_molecule_maker	ncRNA	582675	582677	.	-	.	Putative ncRNA
Pf3D7_03_v3	Chappell_et_al_Pseudo_molecule_maker	ncRNA	582679	582687	.	-	.	Putative ncRNA
Pf3D7_03_v3	Chappell_et_al_Pseudo_molecule_maker	ncRNA	582733	582734	.	+	.	Putative ncRNA
Pf3D7_03_v3	Chappell_et_al_Pseudo_molecule_maker	ncRNA	582736	582812	.	+	.	Putative ncRNA
Pf3D7_03_v3	Chappell_et_al_Pseudo_molecule_maker	ncRNA	582814	582831	.	+	.	Putative ncRNA
Pf3D7_03_v3	Chappell_et_al_Pseudo_molecule_maker	ncRNA	611249	611257	.	+	.	Putative ncRNA
Pf3D7_03_v3	Chappell_et_al_Pseudo_molecule_maker	ncRNA	611540	611623	.	-	.	Putative ncRNA
Pf3D7_03_v3	Chappell_et_al_Pseudo_molecule_maker	ncRNA	611540	611623	.	-	.	Putative ncRNA
Pf3D7_03_v3	Chappell_et_al_Pseudo_molecule_maker	ncRNA	611540	611623	.	-	.	Putative ncRNA
Pf3D7_03_v3	Chappell_et_al_Pseudo_molecule_maker	ncRNA	611540	611623	.	-	.	Putative ncRNA
Pf3D7_03_v3	Chappell_et_al_Pseudo_molecule_maker	ncRNA	647626	647640	.	+	.	Putative ncRNA
Pf3D7_03_v3	Chappell_et_al_Pseudo_molecule_maker	ncRNA	647642	647652	.	+	.	Putative ncRNA
Pf3D7_03_v3	Chappell_et_al_Pseudo_molecule_maker	ncRNA	647654	647654	.	+	.	Putative ncRNA
Pf3D7_03_v3	Chappell_et_al_Pseudo_molecule_maker	ncRNA	647656	647722	.	+	.	Putative ncRNA
Pf3D7_03_v3	Chappell_et_al_Pseudo_molecule_maker	ncRNA	647752	647770	.	+	.	Putative ncRNA
Pf3D7_03_v3	Chappell_et_al_Pseudo_molecule_maker	ncRNA	647781	648001	.	+	.	Putative ncRNA
Pf3D7_03_v3	Chappell_et_al_Pseudo_molecule_maker	ncRNA	657317	657318	.	-	.	Putative ncRNA
Pf3D7_03_v3	Chappell_et_al_Pseudo_molecule_maker	ncRNA	657325	657361	.	-	.	Putative ncRNA
Pf3D7_03_v3	Chappell_et_al_Pseudo_molecule_maker	ncRNA	658996	659111	.	-	.	Putative ncRNA
Pf3D7_03_v3	Chappell_et_al_Pseudo_molecule_maker	ncRNA	658996	659111	.	-	.	Putative ncRNA
Pf3D7_03_v3	Chappell_et_al_Pseudo_molecule_maker	ncRNA	658996	659111	.	-	.	Putative ncRNA
Pf3D7_03_v3	Chappell_et_al_Pseudo_molecule_maker	ncRNA	662355	662380	.	+	.	Putative ncRNA
Pf3D7_03_v3	Chappell_et_al_Pseudo_molecule_maker	ncRNA	662355	662380	.	+	.	Putative ncRNA
Pf3D7_03_v3	Chappell_et_al_Pseudo_molecule_maker	ncRNA	662355	662380	.	+	.	Putative ncRNA
Pf3D7_03_v3	Chappell_et_al_Pseudo_molecule_maker	ncRNA	662355	662380	.	+	.	Putative ncRNA
Pf3D7_03_v3	Chappell_et_al_Pseudo_molecule_maker	ncRNA	662382	662384	.	+	.	Putative ncRNA
Pf3D7_03_v3	Chappell_et_al_Pseudo_molecule_maker	ncRNA	662382	662384	.	+	.	Putative ncRNA
Pf3D7_03_v3	Chappell_et_al_Pseudo_molecule_maker	ncRNA	662382	662384	.	+	.	Putative ncRNA
Pf3D7_03_v3	Chappell_et_al_Pseudo_molecule_maker	ncRNA	662382	662384	.	+	.	Putative ncRNA
Pf3D7_03_v3	Chappell_et_al_Pseudo_molecule_maker	ncRNA	662387	662453	.	+	.	Putative ncRNA
Pf3D7_03_v3	Chappell_et_al_Pseudo_molecule_maker	ncRNA	662387	662453	.	+	.	Putative ncRNA
Pf3D7_03_v3	Chappell_et_al_Pseudo_molecule_maker	ncRNA	662387	662453	.	+	.	Putative ncRNA
Pf3D7_03_v3	Chappell_et_al_Pseudo_molecule_maker	ncRNA	662387	662453	.	+	.	Putative ncRNA
Pf3D7_03_v3	Chappell_et_al_Pseudo_molecule_maker	ncRNA	672368	672401	.	-	.	Putative ncRNA
Pf3D7_03_v3	Chappell_et_al_Pseudo_molecule_maker	ncRNA	673481	673508	.	+	.	Putative ncRNA
Pf3D7_03_v3	Chappell_et_al_Pseudo_molecule_maker	ncRNA	684236	684359	.	-	.	Putative ncRNA
Pf3D7_03_v3	Chappell_et_al_Pseudo_molecule_maker	ncRNA	689086	689207	.	-	.	Putative ncRNA
Pf3D7_03_v3	Chappell_et_al_Pseudo_molecule_maker	ncRNA	689086	689207	.	-	.	Putative ncRNA
Pf3D7_03_v3	Chappell_et_al_Pseudo_molecule_maker	ncRNA	689086	689207	.	-	.	Putative ncRNA
Pf3D7_03_v3	Chappell_et_al_Pseudo_molecule_maker	ncRNA	689086	689207	.	-	.	Putative ncRNA
Pf3D7_03_v3	Chappell_et_al_Pseudo_molecule_maker	ncRNA	689313	689327	.	-	.	Putative ncRNA
Pf3D7_03_v3	Chappell_et_al_Pseudo_molecule_maker	ncRNA	689313	689327	.	-	.	Putative ncRNA
Pf3D7_03_v3	Chappell_et_al_Pseudo_molecule_maker	ncRNA	689313	689327	.	-	.	Putative ncRNA
Pf3D7_03_v3	Chappell_et_al_Pseudo_molecule_maker	ncRNA	689313	689327	.	-	.	Putative ncRNA
Pf3D7_03_v3	Chappell_et_al_Pseudo_molecule_maker	ncRNA	689640	689646	.	+	.	Putative ncRNA
Pf3D7_03_v3	Chappell_et_al_Pseudo_molecule_maker	ncRNA	689652	689654	.	+	.	Putative ncRNA
Pf3D7_03_v3	Chappell_et_al_Pseudo_molecule_maker	ncRNA	689760	689762	.	+	.	Putative ncRNA
Pf3D7_03_v3	Chappell_et_al_Pseudo_molecule_maker	ncRNA	689768	689857	.	+	.	Putative ncRNA
Pf3D7_03_v3	Chappell_et_al_Pseudo_molecule_maker	ncRNA	697775	697777	.	-	.	Putative ncRNA
Pf3D7_03_v3	Chappell_et_al_Pseudo_molecule_maker	ncRNA	711872	712115	.	+	.	Putative ncRNA
Pf3D7_03_v3	Chappell_et_al_Pseudo_molecule_maker	ncRNA	712219	712221	.	+	.	Putative ncRNA
Pf3D7_03_v3	Chappell_et_al_Pseudo_molecule_maker	ncRNA	712327	712327	.	+	.	Putative ncRNA
Pf3D7_03_v3	Chappell_et_al_Pseudo_molecule_maker	ncRNA	712327	712327	.	+	.	Putative ncRNA
Pf3D7_03_v3	Chappell_et_al_Pseudo_molecule_maker	ncRNA	712327	712327	.	+	.	Putative ncRNA
Pf3D7_03_v3	Chappell_et_al_Pseudo_molecule_maker	ncRNA	712327	712327	.	+	.	Putative ncRNA
Pf3D7_03_v3	Chappell_et_al_Pseudo_molecule_maker	ncRNA	712330	712358	.	+	.	Putative ncRNA
Pf3D7_03_v3	Chappell_et_al_Pseudo_molecule_maker	ncRNA	712330	712358	.	+	.	Putative ncRNA
Pf3D7_03_v3	Chappell_et_al_Pseudo_molecule_maker	ncRNA	712330	712358	.	+	.	Putative ncRNA
Pf3D7_03_v3	Chappell_et_al_Pseudo_molecule_maker	ncRNA	712330	712358	.	+	.	Putative ncRNA
Pf3D7_03_v3	Chappell_et_al_Pseudo_molecule_maker	ncRNA	712391	712418	.	+	.	Putative ncRNA
Pf3D7_03_v3	Chappell_et_al_Pseudo_molecule_maker	ncRNA	712391	712418	.	+	.	Putative ncRNA
Pf3D7_03_v3	Chappell_et_al_Pseudo_molecule_maker	ncRNA	712391	712418	.	+	.	Putative ncRNA
Pf3D7_03_v3	Chappell_et_al_Pseudo_molecule_maker	ncRNA	712391	712418	.	+	.	Putative ncRNA
Pf3D7_03_v3	Chappell_et_al_Pseudo_molecule_maker	ncRNA	712946	712946	.	+	.	Putative ncRNA
Pf3D7_03_v3	Chappell_et_al_Pseudo_molecule_maker	ncRNA	712946	712946	.	+	.	Putative ncRNA
Pf3D7_03_v3	Chappell_et_al_Pseudo_molecule_maker	ncRNA	712946	712946	.	+	.	Putative ncRNA
Pf3D7_03_v3	Chappell_et_al_Pseudo_molecule_maker	ncRNA	712946	712946	.	+	.	Putative ncRNA
Pf3D7_03_v3	Chappell_et_al_Pseudo_molecule_maker	ncRNA	722436	722616	.	-	.	Putative ncRNA
Pf3D7_03_v3	Chappell_et_al_Pseudo_molecule_maker	ncRNA	743961	744057	.	-	.	Putative ncRNA
Pf3D7_03_v3	Chappell_et_al_Pseudo_molecule_maker	ncRNA	743961	744057	.	-	.	Putative ncRNA
Pf3D7_03_v3	Chappell_et_al_Pseudo_molecule_maker	ncRNA	743961	744057	.	-	.	Putative ncRNA
Pf3D7_03_v3	Chappell_et_al_Pseudo_molecule_maker	ncRNA	743961	744057	.	-	.	Putative ncRNA
Pf3D7_03_v3	Chappell_et_al_Pseudo_molecule_maker	ncRNA	744261	744277	.	-	.	Putative ncRNA
Pf3D7_03_v3	Chappell_et_al_Pseudo_molecule_maker	ncRNA	744261	744277	.	-	.	Putative ncRNA
Pf3D7_03_v3	Chappell_et_al_Pseudo_molecule_maker	ncRNA	744261	744277	.	-	.	Putative ncRNA
Pf3D7_03_v3	Chappell_et_al_Pseudo_molecule_maker	ncRNA	744261	744277	.	-	.	Putative ncRNA
Pf3D7_03_v3	Chappell_et_al_Pseudo_molecule_maker	ncRNA	744287	744295	.	-	.	Putative ncRNA
Pf3D7_03_v3	Chappell_et_al_Pseudo_molecule_maker	ncRNA	744287	744295	.	-	.	Putative ncRNA
Pf3D7_03_v3	Chappell_et_al_Pseudo_molecule_maker	ncRNA	744287	744295	.	-	.	Putative ncRNA
Pf3D7_03_v3	Chappell_et_al_Pseudo_molecule_maker	ncRNA	744287	744295	.	-	.	Putative ncRNA
Pf3D7_03_v3	Chappell_et_al_Pseudo_molecule_maker	ncRNA	744307	744307	.	-	.	Putative ncRNA
Pf3D7_03_v3	Chappell_et_al_Pseudo_molecule_maker	ncRNA	744307	744307	.	-	.	Putative ncRNA
Pf3D7_03_v3	Chappell_et_al_Pseudo_molecule_maker	ncRNA	744307	744307	.	-	.	Putative ncRNA
Pf3D7_03_v3	Chappell_et_al_Pseudo_molecule_maker	ncRNA	744307	744307	.	-	.	Putative ncRNA
Pf3D7_03_v3	Chappell_et_al_Pseudo_molecule_maker	ncRNA	744369	744490	.	-	.	Putative ncRNA
Pf3D7_03_v3	Chappell_et_al_Pseudo_molecule_maker	ncRNA	744369	744490	.	-	.	Putative ncRNA
Pf3D7_03_v3	Chappell_et_al_Pseudo_molecule_maker	ncRNA	744369	744490	.	-	.	Putative ncRNA
Pf3D7_03_v3	Chappell_et_al_Pseudo_molecule_maker	ncRNA	744369	744490	.	-	.	Putative ncRNA
Pf3D7_03_v3	Chappell_et_al_Pseudo_molecule_maker	ncRNA	744496	745168	.	-	.	Putative ncRNA
Pf3D7_03_v3	Chappell_et_al_Pseudo_molecule_maker	ncRNA	744496	745168	.	-	.	Putative ncRNA
Pf3D7_03_v3	Chappell_et_al_Pseudo_molecule_maker	ncRNA	744496	745168	.	-	.	Putative ncRNA
Pf3D7_03_v3	Chappell_et_al_Pseudo_molecule_maker	ncRNA	744496	745168	.	-	.	Putative ncRNA
Pf3D7_03_v3	Chappell_et_al_Pseudo_molecule_maker	ncRNA	744496	745168	.	-	.	Putative ncRNA
Pf3D7_03_v3	Chappell_et_al_Pseudo_molecule_maker	ncRNA	766921	766922	.	+	.	Putative ncRNA
Pf3D7_03_v3	Chappell_et_al_Pseudo_molecule_maker	ncRNA	766958	766962	.	+	.	Putative ncRNA
Pf3D7_03_v3	Chappell_et_al_Pseudo_molecule_maker	ncRNA	766964	766965	.	+	.	Putative ncRNA
Pf3D7_03_v3	Chappell_et_al_Pseudo_molecule_maker	ncRNA	766978	766980	.	+	.	Putative ncRNA
Pf3D7_03_v3	Chappell_et_al_Pseudo_molecule_maker	ncRNA	766983	766988	.	+	.	Putative ncRNA
Pf3D7_03_v3	Chappell_et_al_Pseudo_molecule_maker	ncRNA	767055	767056	.	+	.	Putative ncRNA
Pf3D7_03_v3	Chappell_et_al_Pseudo_molecule_maker	ncRNA	767069	767073	.	+	.	Putative ncRNA
Pf3D7_03_v3	Chappell_et_al_Pseudo_molecule_maker	ncRNA	767087	767093	.	+	.	Putative ncRNA
Pf3D7_03_v3	Chappell_et_al_Pseudo_molecule_maker	ncRNA	767095	767114	.	+	.	Putative ncRNA
Pf3D7_03_v3	Chappell_et_al_Pseudo_molecule_maker	ncRNA	789552	789613	.	+	.	Putative ncRNA
Pf3D7_03_v3	Chappell_et_al_Pseudo_molecule_maker	ncRNA	789622	789624	.	+	.	Putative ncRNA
Pf3D7_03_v3	Chappell_et_al_Pseudo_molecule_maker	ncRNA	789681	789681	.	+	.	Putative ncRNA
Pf3D7_03_v3	Chappell_et_al_Pseudo_molecule_maker	ncRNA	789683	789693	.	+	.	Putative ncRNA
Pf3D7_03_v3	Chappell_et_al_Pseudo_molecule_maker	ncRNA	803016	803016	.	-	.	Putative ncRNA
Pf3D7_03_v3	Chappell_et_al_Pseudo_molecule_maker	ncRNA	803026	803036	.	-	.	Putative ncRNA
Pf3D7_03_v3	Chappell_et_al_Pseudo_molecule_maker	ncRNA	807876	807913	.	-	.	Putative ncRNA
Pf3D7_03_v3	Chappell_et_al_Pseudo_molecule_maker	ncRNA	808928	809128	.	-	.	Putative ncRNA
Pf3D7_03_v3	Chappell_et_al_Pseudo_molecule_maker	ncRNA	809131	809565	.	-	.	Putative ncRNA
Pf3D7_03_v3	Chappell_et_al_Pseudo_molecule_maker	ncRNA	809245	809346	.	+	.	Putative ncRNA
Pf3D7_03_v3	Chappell_et_al_Pseudo_molecule_maker	ncRNA	809349	809349	.	+	.	Putative ncRNA
Pf3D7_03_v3	Chappell_et_al_Pseudo_molecule_maker	ncRNA	809352	809391	.	+	.	Putative ncRNA
Pf3D7_03_v3	Chappell_et_al_Pseudo_molecule_maker	ncRNA	809401	809401	.	+	.	Putative ncRNA
Pf3D7_03_v3	Chappell_et_al_Pseudo_molecule_maker	ncRNA	809403	809540	.	+	.	Putative ncRNA
Pf3D7_03_v3	Chappell_et_al_Pseudo_molecule_maker	ncRNA	809562	809573	.	+	.	Putative ncRNA
Pf3D7_03_v3	Chappell_et_al_Pseudo_molecule_maker	ncRNA	809576	809582	.	+	.	Putative ncRNA
Pf3D7_03_v3	Chappell_et_al_Pseudo_molecule_maker	ncRNA	809818	809919	.	+	.	Putative ncRNA
Pf3D7_03_v3	Chappell_et_al_Pseudo_molecule_maker	ncRNA	809921	809925	.	+	.	Putative ncRNA
Pf3D7_03_v3	Chappell_et_al_Pseudo_molecule_maker	ncRNA	809927	809929	.	+	.	Putative ncRNA
Pf3D7_03_v3	Chappell_et_al_Pseudo_molecule_maker	ncRNA	809933	809942	.	+	.	Putative ncRNA
Pf3D7_03_v3	Chappell_et_al_Pseudo_molecule_maker	ncRNA	809950	809950	.	+	.	Putative ncRNA
Pf3D7_03_v3	Chappell_et_al_Pseudo_molecule_maker	ncRNA	809953	809953	.	+	.	Putative ncRNA
Pf3D7_03_v3	Chappell_et_al_Pseudo_molecule_maker	ncRNA	809957	809958	.	+	.	Putative ncRNA
Pf3D7_03_v3	Chappell_et_al_Pseudo_molecule_maker	ncRNA	809960	809960	.	+	.	Putative ncRNA
Pf3D7_03_v3	Chappell_et_al_Pseudo_molecule_maker	ncRNA	815177	815270	.	+	.	Putative ncRNA
Pf3D7_03_v3	Chappell_et_al_Pseudo_molecule_maker	ncRNA	815306	815312	.	+	.	Putative ncRNA
Pf3D7_03_v3	Chappell_et_al_Pseudo_molecule_maker	ncRNA	863044	863684	.	+	.	Putative ncRNA
Pf3D7_03_v3	Chappell_et_al_Pseudo_molecule_maker	ncRNA	863044	863684	.	+	.	Putative ncRNA
Pf3D7_03_v3	Chappell_et_al_Pseudo_molecule_maker	ncRNA	863044	863684	.	+	.	Putative ncRNA
Pf3D7_03_v3	Chappell_et_al_Pseudo_molecule_maker	ncRNA	863044	863684	.	+	.	Putative ncRNA
Pf3D7_03_v3	Chappell_et_al_Pseudo_molecule_maker	ncRNA	863044	863684	.	+	.	Putative ncRNA
Pf3D7_03_v3	Chappell_et_al_Pseudo_molecule_maker	ncRNA	863044	863684	.	+	.	Putative ncRNA
Pf3D7_03_v3	Chappell_et_al_Pseudo_molecule_maker	ncRNA	863686	863691	.	+	.	Putative ncRNA
Pf3D7_03_v3	Chappell_et_al_Pseudo_molecule_maker	ncRNA	863686	863691	.	+	.	Putative ncRNA
Pf3D7_03_v3	Chappell_et_al_Pseudo_molecule_maker	ncRNA	863686	863691	.	+	.	Putative ncRNA
Pf3D7_03_v3	Chappell_et_al_Pseudo_molecule_maker	ncRNA	876490	876491	.	-	.	Putative ncRNA
Pf3D7_03_v3	Chappell_et_al_Pseudo_molecule_maker	ncRNA	880447	880468	.	+	.	Putative ncRNA
Pf3D7_03_v3	Chappell_et_al_Pseudo_molecule_maker	ncRNA	880447	880468	.	+	.	Putative ncRNA
Pf3D7_03_v3	Chappell_et_al_Pseudo_molecule_maker	ncRNA	880447	880468	.	+	.	Putative ncRNA
Pf3D7_03_v3	Chappell_et_al_Pseudo_molecule_maker	ncRNA	880447	880468	.	+	.	Putative ncRNA
Pf3D7_03_v3	Chappell_et_al_Pseudo_molecule_maker	ncRNA	880629	880643	.	+	.	Putative ncRNA
Pf3D7_03_v3	Chappell_et_al_Pseudo_molecule_maker	ncRNA	880629	880643	.	+	.	Putative ncRNA
Pf3D7_03_v3	Chappell_et_al_Pseudo_molecule_maker	ncRNA	880629	880643	.	+	.	Putative ncRNA
Pf3D7_03_v3	Chappell_et_al_Pseudo_molecule_maker	ncRNA	880629	880643	.	+	.	Putative ncRNA
Pf3D7_03_v3	Chappell_et_al_Pseudo_molecule_maker	ncRNA	880647	880653	.	+	.	Putative ncRNA
Pf3D7_03_v3	Chappell_et_al_Pseudo_molecule_maker	ncRNA	880647	880653	.	+	.	Putative ncRNA
Pf3D7_03_v3	Chappell_et_al_Pseudo_molecule_maker	ncRNA	880647	880653	.	+	.	Putative ncRNA
Pf3D7_03_v3	Chappell_et_al_Pseudo_molecule_maker	ncRNA	880647	880653	.	+	.	Putative ncRNA
Pf3D7_03_v3	Chappell_et_al_Pseudo_molecule_maker	ncRNA	887466	887466	.	+	.	Putative ncRNA
Pf3D7_03_v3	Chappell_et_al_Pseudo_molecule_maker	ncRNA	887466	887466	.	+	.	Putative ncRNA
Pf3D7_03_v3	Chappell_et_al_Pseudo_molecule_maker	ncRNA	887466	887466	.	+	.	Putative ncRNA
Pf3D7_03_v3	Chappell_et_al_Pseudo_molecule_maker	ncRNA	887468	887468	.	+	.	Putative ncRNA
Pf3D7_03_v3	Chappell_et_al_Pseudo_molecule_maker	ncRNA	887468	887468	.	+	.	Putative ncRNA
Pf3D7_03_v3	Chappell_et_al_Pseudo_molecule_maker	ncRNA	887468	887468	.	+	.	Putative ncRNA
Pf3D7_03_v3	Chappell_et_al_Pseudo_molecule_maker	ncRNA	887472	887476	.	+	.	Putative ncRNA
Pf3D7_03_v3	Chappell_et_al_Pseudo_molecule_maker	ncRNA	887472	887476	.	+	.	Putative ncRNA
Pf3D7_03_v3	Chappell_et_al_Pseudo_molecule_maker	ncRNA	887472	887476	.	+	.	Putative ncRNA
Pf3D7_03_v3	Chappell_et_al_Pseudo_molecule_maker	ncRNA	887479	887684	.	+	.	Putative ncRNA
Pf3D7_03_v3	Chappell_et_al_Pseudo_molecule_maker	ncRNA	887479	887684	.	+	.	Putative ncRNA
Pf3D7_03_v3	Chappell_et_al_Pseudo_molecule_maker	ncRNA	887479	887684	.	+	.	Putative ncRNA
Pf3D7_03_v3	Chappell_et_al_Pseudo_molecule_maker	ncRNA	887479	887684	.	+	.	Putative ncRNA
Pf3D7_03_v3	Chappell_et_al_Pseudo_molecule_maker	ncRNA	887686	887686	.	+	.	Putative ncRNA
Pf3D7_03_v3	Chappell_et_al_Pseudo_molecule_maker	ncRNA	887686	887686	.	+	.	Putative ncRNA
Pf3D7_03_v3	Chappell_et_al_Pseudo_molecule_maker	ncRNA	887686	887686	.	+	.	Putative ncRNA
Pf3D7_03_v3	Chappell_et_al_Pseudo_molecule_maker	ncRNA	887692	887951	.	+	.	Putative ncRNA
Pf3D7_03_v3	Chappell_et_al_Pseudo_molecule_maker	ncRNA	887692	887951	.	+	.	Putative ncRNA
Pf3D7_03_v3	Chappell_et_al_Pseudo_molecule_maker	ncRNA	887692	887951	.	+	.	Putative ncRNA
Pf3D7_03_v3	Chappell_et_al_Pseudo_molecule_maker	ncRNA	887692	887951	.	+	.	Putative ncRNA
Pf3D7_03_v3	Chappell_et_al_Pseudo_molecule_maker	ncRNA	887971	888131	.	+	.	Putative ncRNA
Pf3D7_03_v3	Chappell_et_al_Pseudo_molecule_maker	ncRNA	887971	888131	.	+	.	Putative ncRNA
Pf3D7_03_v3	Chappell_et_al_Pseudo_molecule_maker	ncRNA	887971	888131	.	+	.	Putative ncRNA
Pf3D7_03_v3	Chappell_et_al_Pseudo_molecule_maker	ncRNA	887971	888131	.	+	.	Putative ncRNA
Pf3D7_03_v3	Chappell_et_al_Pseudo_molecule_maker	ncRNA	888164	888180	.	+	.	Putative ncRNA
Pf3D7_03_v3	Chappell_et_al_Pseudo_molecule_maker	ncRNA	888164	888180	.	+	.	Putative ncRNA
Pf3D7_03_v3	Chappell_et_al_Pseudo_molecule_maker	ncRNA	888164	888180	.	+	.	Putative ncRNA
Pf3D7_03_v3	Chappell_et_al_Pseudo_molecule_maker	ncRNA	888184	888185	.	+	.	Putative ncRNA
Pf3D7_03_v3	Chappell_et_al_Pseudo_molecule_maker	ncRNA	888184	888185	.	+	.	Putative ncRNA
Pf3D7_03_v3	Chappell_et_al_Pseudo_molecule_maker	ncRNA	888184	888185	.	+	.	Putative ncRNA
Pf3D7_03_v3	Chappell_et_al_Pseudo_molecule_maker	ncRNA	888196	888208	.	+	.	Putative ncRNA
Pf3D7_03_v3	Chappell_et_al_Pseudo_molecule_maker	ncRNA	888196	888208	.	+	.	Putative ncRNA
Pf3D7_03_v3	Chappell_et_al_Pseudo_molecule_maker	ncRNA	888196	888208	.	+	.	Putative ncRNA
Pf3D7_03_v3	Chappell_et_al_Pseudo_molecule_maker	ncRNA	888232	888240	.	+	.	Putative ncRNA
Pf3D7_03_v3	Chappell_et_al_Pseudo_molecule_maker	ncRNA	888232	888240	.	+	.	Putative ncRNA
Pf3D7_03_v3	Chappell_et_al_Pseudo_molecule_maker	ncRNA	888232	888240	.	+	.	Putative ncRNA
Pf3D7_03_v3	Chappell_et_al_Pseudo_molecule_maker	ncRNA	888232	888240	.	+	.	Putative ncRNA
Pf3D7_03_v3	Chappell_et_al_Pseudo_molecule_maker	ncRNA	888242	888246	.	+	.	Putative ncRNA
Pf3D7_03_v3	Chappell_et_al_Pseudo_molecule_maker	ncRNA	888242	888246	.	+	.	Putative ncRNA
Pf3D7_03_v3	Chappell_et_al_Pseudo_molecule_maker	ncRNA	888242	888246	.	+	.	Putative ncRNA
Pf3D7_03_v3	Chappell_et_al_Pseudo_molecule_maker	ncRNA	888242	888246	.	+	.	Putative ncRNA
Pf3D7_03_v3	Chappell_et_al_Pseudo_molecule_maker	ncRNA	889075	889317	.	-	.	Putative ncRNA
Pf3D7_03_v3	Chappell_et_al_Pseudo_molecule_maker	ncRNA	894211	894253	.	+	.	Putative ncRNA
Pf3D7_03_v3	Chappell_et_al_Pseudo_molecule_maker	ncRNA	894281	894685	.	+	.	Putative ncRNA
Pf3D7_03_v3	Chappell_et_al_Pseudo_molecule_maker	ncRNA	922014	922565	.	+	.	Putative ncRNA
Pf3D7_03_v3	Chappell_et_al_Pseudo_molecule_maker	ncRNA	922567	922570	.	+	.	Putative ncRNA
Pf3D7_03_v3	Chappell_et_al_Pseudo_molecule_maker	ncRNA	932844	932845	.	-	.	Putative ncRNA
Pf3D7_03_v3	Chappell_et_al_Pseudo_molecule_maker	ncRNA	932849	932988	.	-	.	Putative ncRNA
Pf3D7_03_v3	Chappell_et_al_Pseudo_molecule_maker	ncRNA	932993	932993	.	-	.	Putative ncRNA
Pf3D7_03_v3	Chappell_et_al_Pseudo_molecule_maker	ncRNA	941698	941824	.	-	.	Putative ncRNA
Pf3D7_03_v3	Chappell_et_al_Pseudo_molecule_maker	ncRNA	965006	965055	.	-	.	Putative ncRNA
Pf3D7_03_v3	Chappell_et_al_Pseudo_molecule_maker	ncRNA	965006	965055	.	-	.	Putative ncRNA
Pf3D7_03_v3	Chappell_et_al_Pseudo_molecule_maker	ncRNA	965006	965055	.	-	.	Putative ncRNA
Pf3D7_03_v3	Chappell_et_al_Pseudo_molecule_maker	ncRNA	965006	965055	.	-	.	Putative ncRNA
Pf3D7_03_v3	Chappell_et_al_Pseudo_molecule_maker	ncRNA	968169	968170	.	+	.	Putative ncRNA
Pf3D7_03_v3	Chappell_et_al_Pseudo_molecule_maker	ncRNA	968184	968199	.	+	.	Putative ncRNA
Pf3D7_03_v3	Chappell_et_al_Pseudo_molecule_maker	ncRNA	968202	968208	.	+	.	Putative ncRNA
Pf3D7_03_v3	Chappell_et_al_Pseudo_molecule_maker	ncRNA	968216	968333	.	+	.	Putative ncRNA
Pf3D7_03_v3	Chappell_et_al_Pseudo_molecule_maker	ncRNA	968336	968336	.	+	.	Putative ncRNA
Pf3D7_03_v3	Chappell_et_al_Pseudo_molecule_maker	ncRNA	969485	969658	.	-	.	Putative ncRNA
Pf3D7_03_v3	Chappell_et_al_Pseudo_molecule_maker	ncRNA	969762	969850	.	-	.	Putative ncRNA
Pf3D7_03_v3	Chappell_et_al_Pseudo_molecule_maker	ncRNA	996092	996094	.	+	.	Putative ncRNA
Pf3D7_03_v3	Chappell_et_al_Pseudo_molecule_maker	ncRNA	996100	996100	.	+	.	Putative ncRNA
Pf3D7_03_v3	Chappell_et_al_Pseudo_molecule_maker	ncRNA	996111	996117	.	+	.	Putative ncRNA
Pf3D7_03_v3	Chappell_et_al_Pseudo_molecule_maker	ncRNA	996124	997014	.	+	.	Putative ncRNA
Pf3D7_03_v3	Chappell_et_al_Pseudo_molecule_maker	ncRNA	997017	997552	.	+	.	Putative ncRNA
Pf3D7_03_v3	Chappell_et_al_Pseudo_molecule_maker	ncRNA	1003577	1003628	.	+	.	Putative ncRNA
Pf3D7_03_v3	Chappell_et_al_Pseudo_molecule_maker	ncRNA	1003577	1003628	.	+	.	Putative ncRNA
Pf3D7_03_v3	Chappell_et_al_Pseudo_molecule_maker	ncRNA	1003577	1003628	.	+	.	Putative ncRNA
Pf3D7_03_v3	Chappell_et_al_Pseudo_molecule_maker	ncRNA	1003718	1003878	.	+	.	Putative ncRNA
Pf3D7_03_v3	Chappell_et_al_Pseudo_molecule_maker	ncRNA	1003718	1003878	.	+	.	Putative ncRNA
Pf3D7_03_v3	Chappell_et_al_Pseudo_molecule_maker	ncRNA	1003718	1003878	.	+	.	Putative ncRNA
Pf3D7_03_v3	Chappell_et_al_Pseudo_molecule_maker	ncRNA	1003718	1003878	.	+	.	Putative ncRNA
Pf3D7_03_v3	Chappell_et_al_Pseudo_molecule_maker	ncRNA	1003881	1003889	.	+	.	Putative ncRNA
Pf3D7_03_v3	Chappell_et_al_Pseudo_molecule_maker	ncRNA	1003881	1003889	.	+	.	Putative ncRNA
Pf3D7_03_v3	Chappell_et_al_Pseudo_molecule_maker	ncRNA	1003881	1003889	.	+	.	Putative ncRNA
Pf3D7_03_v3	Chappell_et_al_Pseudo_molecule_maker	ncRNA	1028531	1028545	.	-	.	Putative ncRNA
Pf3D7_03_v3	Chappell_et_al_Pseudo_molecule_maker	ncRNA	1028531	1028545	.	-	.	Putative ncRNA
Pf3D7_03_v3	Chappell_et_al_Pseudo_molecule_maker	ncRNA	1028531	1028545	.	-	.	Putative ncRNA
Pf3D7_03_v3	Chappell_et_al_Pseudo_molecule_maker	ncRNA	1028531	1028545	.	-	.	Putative ncRNA
Pf3D7_03_v3	Chappell_et_al_Pseudo_molecule_maker	ncRNA	1028557	1028630	.	-	.	Putative ncRNA
Pf3D7_03_v3	Chappell_et_al_Pseudo_molecule_maker	ncRNA	1028557	1028630	.	-	.	Putative ncRNA
Pf3D7_03_v3	Chappell_et_al_Pseudo_molecule_maker	ncRNA	1028557	1028630	.	-	.	Putative ncRNA
Pf3D7_03_v3	Chappell_et_al_Pseudo_molecule_maker	ncRNA	1028557	1028630	.	-	.	Putative ncRNA
Pf3D7_03_v3	Chappell_et_al_Pseudo_molecule_maker	ncRNA	1028898	1028997	.	-	.	Putative ncRNA
Pf3D7_03_v3	Chappell_et_al_Pseudo_molecule_maker	ncRNA	1028898	1028997	.	-	.	Putative ncRNA
Pf3D7_03_v3	Chappell_et_al_Pseudo_molecule_maker	ncRNA	1028898	1028997	.	-	.	Putative ncRNA
Pf3D7_03_v3	Chappell_et_al_Pseudo_molecule_maker	ncRNA	1028898	1028997	.	-	.	Putative ncRNA
Pf3D7_03_v3	Chappell_et_al_Pseudo_molecule_maker	ncRNA	1028898	1028997	.	-	.	Putative ncRNA
Pf3D7_03_v3	Chappell_et_al_Pseudo_molecule_maker	ncRNA	1029018	1029627	.	-	.	Putative ncRNA
Pf3D7_04_v3	Chappell_et_al_Pseudo_molecule_maker	ncRNA	505	529	.	-	.	Putative ncRNA
Pf3D7_04_v3	Chappell_et_al_Pseudo_molecule_maker	ncRNA	549	1585	.	-	.	Putative ncRNA
Pf3D7_04_v3	Chappell_et_al_Pseudo_molecule_maker	ncRNA	2575	4056	.	-	.	Putative ncRNA
Pf3D7_04_v3	Chappell_et_al_Pseudo_molecule_maker	ncRNA	4078	4103	.	-	.	Putative ncRNA
Pf3D7_04_v3	Chappell_et_al_Pseudo_molecule_maker	ncRNA	4115	4117	.	-	.	Putative ncRNA
Pf3D7_04_v3	Chappell_et_al_Pseudo_molecule_maker	ncRNA	4119	4497	.	-	.	Putative ncRNA
Pf3D7_04_v3	Chappell_et_al_Pseudo_molecule_maker	ncRNA	4505	4508	.	-	.	Putative ncRNA
Pf3D7_04_v3	Chappell_et_al_Pseudo_molecule_maker	ncRNA	4517	4517	.	-	.	Putative ncRNA
Pf3D7_04_v3	Chappell_et_al_Pseudo_molecule_maker	ncRNA	4521	4653	.	-	.	Putative ncRNA
Pf3D7_04_v3	Chappell_et_al_Pseudo_molecule_maker	ncRNA	4656	4659	.	-	.	Putative ncRNA
Pf3D7_04_v3	Chappell_et_al_Pseudo_molecule_maker	ncRNA	4679	4945	.	-	.	Putative ncRNA
Pf3D7_04_v3	Chappell_et_al_Pseudo_molecule_maker	ncRNA	4953	4968	.	-	.	Putative ncRNA
Pf3D7_04_v3	Chappell_et_al_Pseudo_molecule_maker	ncRNA	5079	5157	.	-	.	Putative ncRNA
Pf3D7_04_v3	Chappell_et_al_Pseudo_molecule_maker	ncRNA	41326	42039	.	+	.	Putative ncRNA
Pf3D7_04_v3	Chappell_et_al_Pseudo_molecule_maker	ncRNA	41326	42039	.	+	.	Putative ncRNA
Pf3D7_04_v3	Chappell_et_al_Pseudo_molecule_maker	ncRNA	41326	42039	.	+	.	Putative ncRNA
Pf3D7_04_v3	Chappell_et_al_Pseudo_molecule_maker	ncRNA	41326	42039	.	+	.	Putative ncRNA
Pf3D7_04_v3	Chappell_et_al_Pseudo_molecule_maker	ncRNA	42059	42059	.	+	.	Putative ncRNA
Pf3D7_04_v3	Chappell_et_al_Pseudo_molecule_maker	ncRNA	42059	42059	.	+	.	Putative ncRNA
Pf3D7_04_v3	Chappell_et_al_Pseudo_molecule_maker	ncRNA	42059	42059	.	+	.	Putative ncRNA
Pf3D7_04_v3	Chappell_et_al_Pseudo_molecule_maker	ncRNA	42059	42059	.	+	.	Putative ncRNA
Pf3D7_04_v3	Chappell_et_al_Pseudo_molecule_maker	ncRNA	42088	42329	.	+	.	Putative ncRNA
Pf3D7_04_v3	Chappell_et_al_Pseudo_molecule_maker	ncRNA	42088	42329	.	+	.	Putative ncRNA
Pf3D7_04_v3	Chappell_et_al_Pseudo_molecule_maker	ncRNA	42088	42329	.	+	.	Putative ncRNA
Pf3D7_04_v3	Chappell_et_al_Pseudo_molecule_maker	ncRNA	42088	42329	.	+	.	Putative ncRNA
Pf3D7_04_v3	Chappell_et_al_Pseudo_molecule_maker	ncRNA	42378	42386	.	+	.	Putative ncRNA
Pf3D7_04_v3	Chappell_et_al_Pseudo_molecule_maker	ncRNA	42378	42386	.	+	.	Putative ncRNA
Pf3D7_04_v3	Chappell_et_al_Pseudo_molecule_maker	ncRNA	42378	42386	.	+	.	Putative ncRNA
Pf3D7_04_v3	Chappell_et_al_Pseudo_molecule_maker	ncRNA	42378	42386	.	+	.	Putative ncRNA
Pf3D7_04_v3	Chappell_et_al_Pseudo_molecule_maker	ncRNA	42389	42390	.	+	.	Putative ncRNA
Pf3D7_04_v3	Chappell_et_al_Pseudo_molecule_maker	ncRNA	42389	42390	.	+	.	Putative ncRNA
Pf3D7_04_v3	Chappell_et_al_Pseudo_molecule_maker	ncRNA	42389	42390	.	+	.	Putative ncRNA
Pf3D7_04_v3	Chappell_et_al_Pseudo_molecule_maker	ncRNA	42389	42390	.	+	.	Putative ncRNA
Pf3D7_04_v3	Chappell_et_al_Pseudo_molecule_maker	ncRNA	42402	42472	.	+	.	Putative ncRNA
Pf3D7_04_v3	Chappell_et_al_Pseudo_molecule_maker	ncRNA	42402	42472	.	+	.	Putative ncRNA
Pf3D7_04_v3	Chappell_et_al_Pseudo_molecule_maker	ncRNA	42402	42472	.	+	.	Putative ncRNA
Pf3D7_04_v3	Chappell_et_al_Pseudo_molecule_maker	ncRNA	42402	42472	.	+	.	Putative ncRNA
Pf3D7_04_v3	Chappell_et_al_Pseudo_molecule_maker	ncRNA	42586	42608	.	+	.	Putative ncRNA
Pf3D7_04_v3	Chappell_et_al_Pseudo_molecule_maker	ncRNA	42586	42608	.	+	.	Putative ncRNA
Pf3D7_04_v3	Chappell_et_al_Pseudo_molecule_maker	ncRNA	42586	42608	.	+	.	Putative ncRNA
Pf3D7_04_v3	Chappell_et_al_Pseudo_molecule_maker	ncRNA	42586	42608	.	+	.	Putative ncRNA
Pf3D7_04_v3	Chappell_et_al_Pseudo_molecule_maker	ncRNA	42611	42658	.	+	.	Putative ncRNA
Pf3D7_04_v3	Chappell_et_al_Pseudo_molecule_maker	ncRNA	42611	42658	.	+	.	Putative ncRNA
Pf3D7_04_v3	Chappell_et_al_Pseudo_molecule_maker	ncRNA	42611	42658	.	+	.	Putative ncRNA
Pf3D7_04_v3	Chappell_et_al_Pseudo_molecule_maker	ncRNA	42611	42658	.	+	.	Putative ncRNA
Pf3D7_04_v3	Chappell_et_al_Pseudo_molecule_maker	ncRNA	42832	43337	.	+	.	Putative ncRNA
Pf3D7_04_v3	Chappell_et_al_Pseudo_molecule_maker	ncRNA	42832	43337	.	+	.	Putative ncRNA
Pf3D7_04_v3	Chappell_et_al_Pseudo_molecule_maker	ncRNA	42832	43337	.	+	.	Putative ncRNA
Pf3D7_04_v3	Chappell_et_al_Pseudo_molecule_maker	ncRNA	42832	43337	.	+	.	Putative ncRNA
Pf3D7_04_v3	Chappell_et_al_Pseudo_molecule_maker	ncRNA	42832	43337	.	+	.	Putative ncRNA
Pf3D7_04_v3	Chappell_et_al_Pseudo_molecule_maker	ncRNA	43357	43357	.	+	.	Putative ncRNA
Pf3D7_04_v3	Chappell_et_al_Pseudo_molecule_maker	ncRNA	43357	43357	.	+	.	Putative ncRNA
Pf3D7_04_v3	Chappell_et_al_Pseudo_molecule_maker	ncRNA	43357	43357	.	+	.	Putative ncRNA
Pf3D7_04_v3	Chappell_et_al_Pseudo_molecule_maker	ncRNA	43357	43357	.	+	.	Putative ncRNA
Pf3D7_04_v3	Chappell_et_al_Pseudo_molecule_maker	ncRNA	43362	43401	.	+	.	Putative ncRNA
Pf3D7_04_v3	Chappell_et_al_Pseudo_molecule_maker	ncRNA	43362	43401	.	+	.	Putative ncRNA
Pf3D7_04_v3	Chappell_et_al_Pseudo_molecule_maker	ncRNA	43362	43401	.	+	.	Putative ncRNA
Pf3D7_04_v3	Chappell_et_al_Pseudo_molecule_maker	ncRNA	43362	43401	.	+	.	Putative ncRNA
Pf3D7_04_v3	Chappell_et_al_Pseudo_molecule_maker	ncRNA	59552	59651	.	-	.	Putative ncRNA
Pf3D7_04_v3	Chappell_et_al_Pseudo_molecule_maker	ncRNA	59552	59651	.	-	.	Putative ncRNA
Pf3D7_04_v3	Chappell_et_al_Pseudo_molecule_maker	ncRNA	59552	59651	.	-	.	Putative ncRNA
Pf3D7_04_v3	Chappell_et_al_Pseudo_molecule_maker	ncRNA	59552	59651	.	-	.	Putative ncRNA
Pf3D7_04_v3	Chappell_et_al_Pseudo_molecule_maker	ncRNA	61366	61465	.	-	.	Putative ncRNA
Pf3D7_04_v3	Chappell_et_al_Pseudo_molecule_maker	ncRNA	61366	61465	.	-	.	Putative ncRNA
Pf3D7_04_v3	Chappell_et_al_Pseudo_molecule_maker	ncRNA	61366	61465	.	-	.	Putative ncRNA
Pf3D7_04_v3	Chappell_et_al_Pseudo_molecule_maker	ncRNA	61366	61465	.	-	.	Putative ncRNA
Pf3D7_04_v3	Chappell_et_al_Pseudo_molecule_maker	ncRNA	64186	64423	.	+	.	Putative ncRNA
Pf3D7_04_v3	Chappell_et_al_Pseudo_molecule_maker	ncRNA	64186	64423	.	+	.	Putative ncRNA
Pf3D7_04_v3	Chappell_et_al_Pseudo_molecule_maker	ncRNA	64186	64423	.	+	.	Putative ncRNA
Pf3D7_04_v3	Chappell_et_al_Pseudo_molecule_maker	ncRNA	64186	64423	.	+	.	Putative ncRNA
Pf3D7_04_v3	Chappell_et_al_Pseudo_molecule_maker	ncRNA	64186	64423	.	+	.	Putative ncRNA
Pf3D7_04_v3	Chappell_et_al_Pseudo_molecule_maker	ncRNA	64433	64437	.	+	.	Putative ncRNA
Pf3D7_04_v3	Chappell_et_al_Pseudo_molecule_maker	ncRNA	64433	64437	.	+	.	Putative ncRNA
Pf3D7_04_v3	Chappell_et_al_Pseudo_molecule_maker	ncRNA	64433	64437	.	+	.	Putative ncRNA
Pf3D7_04_v3	Chappell_et_al_Pseudo_molecule_maker	ncRNA	64433	64437	.	+	.	Putative ncRNA
Pf3D7_04_v3	Chappell_et_al_Pseudo_molecule_maker	ncRNA	64459	64459	.	+	.	Putative ncRNA
Pf3D7_04_v3	Chappell_et_al_Pseudo_molecule_maker	ncRNA	64459	64459	.	+	.	Putative ncRNA
Pf3D7_04_v3	Chappell_et_al_Pseudo_molecule_maker	ncRNA	64459	64459	.	+	.	Putative ncRNA
Pf3D7_04_v3	Chappell_et_al_Pseudo_molecule_maker	ncRNA	64459	64459	.	+	.	Putative ncRNA
Pf3D7_04_v3	Chappell_et_al_Pseudo_molecule_maker	ncRNA	64464	64546	.	+	.	Putative ncRNA
Pf3D7_04_v3	Chappell_et_al_Pseudo_molecule_maker	ncRNA	64464	64546	.	+	.	Putative ncRNA
Pf3D7_04_v3	Chappell_et_al_Pseudo_molecule_maker	ncRNA	64464	64546	.	+	.	Putative ncRNA
Pf3D7_04_v3	Chappell_et_al_Pseudo_molecule_maker	ncRNA	64464	64546	.	+	.	Putative ncRNA
Pf3D7_04_v3	Chappell_et_al_Pseudo_molecule_maker	ncRNA	79112	79215	.	-	.	Putative ncRNA
Pf3D7_04_v3	Chappell_et_al_Pseudo_molecule_maker	ncRNA	79112	79215	.	-	.	Putative ncRNA
Pf3D7_04_v3	Chappell_et_al_Pseudo_molecule_maker	ncRNA	79112	79215	.	-	.	Putative ncRNA
Pf3D7_04_v3	Chappell_et_al_Pseudo_molecule_maker	ncRNA	79112	79215	.	-	.	Putative ncRNA
Pf3D7_04_v3	Chappell_et_al_Pseudo_molecule_maker	ncRNA	90003	90004	.	-	.	Putative ncRNA
Pf3D7_04_v3	Chappell_et_al_Pseudo_molecule_maker	ncRNA	90003	90004	.	-	.	Putative ncRNA
Pf3D7_04_v3	Chappell_et_al_Pseudo_molecule_maker	ncRNA	90003	90004	.	-	.	Putative ncRNA
Pf3D7_04_v3	Chappell_et_al_Pseudo_molecule_maker	ncRNA	90006	90009	.	-	.	Putative ncRNA
Pf3D7_04_v3	Chappell_et_al_Pseudo_molecule_maker	ncRNA	90006	90009	.	-	.	Putative ncRNA
Pf3D7_04_v3	Chappell_et_al_Pseudo_molecule_maker	ncRNA	90006	90009	.	-	.	Putative ncRNA
Pf3D7_04_v3	Chappell_et_al_Pseudo_molecule_maker	ncRNA	90022	90023	.	-	.	Putative ncRNA
Pf3D7_04_v3	Chappell_et_al_Pseudo_molecule_maker	ncRNA	90022	90023	.	-	.	Putative ncRNA
Pf3D7_04_v3	Chappell_et_al_Pseudo_molecule_maker	ncRNA	90022	90023	.	-	.	Putative ncRNA
Pf3D7_04_v3	Chappell_et_al_Pseudo_molecule_maker	ncRNA	90034	90188	.	-	.	Putative ncRNA
Pf3D7_04_v3	Chappell_et_al_Pseudo_molecule_maker	ncRNA	90034	90188	.	-	.	Putative ncRNA
Pf3D7_04_v3	Chappell_et_al_Pseudo_molecule_maker	ncRNA	90034	90188	.	-	.	Putative ncRNA
Pf3D7_04_v3	Chappell_et_al_Pseudo_molecule_maker	ncRNA	101687	101690	.	-	.	Putative ncRNA
Pf3D7_04_v3	Chappell_et_al_Pseudo_molecule_maker	ncRNA	101687	101690	.	-	.	Putative ncRNA
Pf3D7_04_v3	Chappell_et_al_Pseudo_molecule_maker	ncRNA	101687	101690	.	-	.	Putative ncRNA
Pf3D7_04_v3	Chappell_et_al_Pseudo_molecule_maker	ncRNA	101692	101700	.	-	.	Putative ncRNA
Pf3D7_04_v3	Chappell_et_al_Pseudo_molecule_maker	ncRNA	101692	101700	.	-	.	Putative ncRNA
Pf3D7_04_v3	Chappell_et_al_Pseudo_molecule_maker	ncRNA	101692	101700	.	-	.	Putative ncRNA
Pf3D7_04_v3	Chappell_et_al_Pseudo_molecule_maker	ncRNA	101774	101777	.	-	.	Putative ncRNA
Pf3D7_04_v3	Chappell_et_al_Pseudo_molecule_maker	ncRNA	101774	101777	.	-	.	Putative ncRNA
Pf3D7_04_v3	Chappell_et_al_Pseudo_molecule_maker	ncRNA	101774	101777	.	-	.	Putative ncRNA
Pf3D7_04_v3	Chappell_et_al_Pseudo_molecule_maker	ncRNA	101809	101851	.	-	.	Putative ncRNA
Pf3D7_04_v3	Chappell_et_al_Pseudo_molecule_maker	ncRNA	101809	101851	.	-	.	Putative ncRNA
Pf3D7_04_v3	Chappell_et_al_Pseudo_molecule_maker	ncRNA	101809	101851	.	-	.	Putative ncRNA
Pf3D7_04_v3	Chappell_et_al_Pseudo_molecule_maker	ncRNA	101854	101861	.	-	.	Putative ncRNA
Pf3D7_04_v3	Chappell_et_al_Pseudo_molecule_maker	ncRNA	101854	101861	.	-	.	Putative ncRNA
Pf3D7_04_v3	Chappell_et_al_Pseudo_molecule_maker	ncRNA	101854	101861	.	-	.	Putative ncRNA
Pf3D7_04_v3	Chappell_et_al_Pseudo_molecule_maker	ncRNA	101940	101942	.	-	.	Putative ncRNA
Pf3D7_04_v3	Chappell_et_al_Pseudo_molecule_maker	ncRNA	101940	101942	.	-	.	Putative ncRNA
Pf3D7_04_v3	Chappell_et_al_Pseudo_molecule_maker	ncRNA	101940	101942	.	-	.	Putative ncRNA
Pf3D7_04_v3	Chappell_et_al_Pseudo_molecule_maker	ncRNA	101987	101999	.	-	.	Putative ncRNA
Pf3D7_04_v3	Chappell_et_al_Pseudo_molecule_maker	ncRNA	101987	101999	.	-	.	Putative ncRNA
Pf3D7_04_v3	Chappell_et_al_Pseudo_molecule_maker	ncRNA	101987	101999	.	-	.	Putative ncRNA
Pf3D7_04_v3	Chappell_et_al_Pseudo_molecule_maker	ncRNA	111412	111519	.	-	.	Putative ncRNA
Pf3D7_04_v3	Chappell_et_al_Pseudo_molecule_maker	ncRNA	111521	111526	.	-	.	Putative ncRNA
Pf3D7_04_v3	Chappell_et_al_Pseudo_molecule_maker	ncRNA	116270	116943	.	+	.	Putative ncRNA
Pf3D7_04_v3	Chappell_et_al_Pseudo_molecule_maker	ncRNA	149032	149032	.	-	.	Putative ncRNA
Pf3D7_04_v3	Chappell_et_al_Pseudo_molecule_maker	ncRNA	173000	173086	.	-	.	Putative ncRNA
Pf3D7_04_v3	Chappell_et_al_Pseudo_molecule_maker	ncRNA	173091	173096	.	-	.	Putative ncRNA
Pf3D7_04_v3	Chappell_et_al_Pseudo_molecule_maker	ncRNA	201600	201886	.	-	.	Putative ncRNA
Pf3D7_04_v3	Chappell_et_al_Pseudo_molecule_maker	ncRNA	201996	202004	.	-	.	Putative ncRNA
Pf3D7_04_v3	Chappell_et_al_Pseudo_molecule_maker	ncRNA	202041	202045	.	-	.	Putative ncRNA
Pf3D7_04_v3	Chappell_et_al_Pseudo_molecule_maker	ncRNA	202051	202115	.	-	.	Putative ncRNA
Pf3D7_04_v3	Chappell_et_al_Pseudo_molecule_maker	ncRNA	210897	210906	.	+	.	Putative ncRNA
Pf3D7_04_v3	Chappell_et_al_Pseudo_molecule_maker	ncRNA	215922	215971	.	+	.	Putative ncRNA
Pf3D7_04_v3	Chappell_et_al_Pseudo_molecule_maker	ncRNA	215984	216002	.	+	.	Putative ncRNA
Pf3D7_04_v3	Chappell_et_al_Pseudo_molecule_maker	ncRNA	216007	216030	.	+	.	Putative ncRNA
Pf3D7_04_v3	Chappell_et_al_Pseudo_molecule_maker	ncRNA	216033	216033	.	+	.	Putative ncRNA
Pf3D7_04_v3	Chappell_et_al_Pseudo_molecule_maker	ncRNA	216263	216263	.	-	.	Putative ncRNA
Pf3D7_04_v3	Chappell_et_al_Pseudo_molecule_maker	ncRNA	216352	216377	.	-	.	Putative ncRNA
Pf3D7_04_v3	Chappell_et_al_Pseudo_molecule_maker	ncRNA	216379	216381	.	-	.	Putative ncRNA
Pf3D7_04_v3	Chappell_et_al_Pseudo_molecule_maker	ncRNA	216390	216400	.	-	.	Putative ncRNA
Pf3D7_04_v3	Chappell_et_al_Pseudo_molecule_maker	ncRNA	216407	216427	.	-	.	Putative ncRNA
Pf3D7_04_v3	Chappell_et_al_Pseudo_molecule_maker	ncRNA	222380	222542	.	-	.	Putative ncRNA
Pf3D7_04_v3	Chappell_et_al_Pseudo_molecule_maker	ncRNA	222380	222542	.	-	.	Putative ncRNA
Pf3D7_04_v3	Chappell_et_al_Pseudo_molecule_maker	ncRNA	222380	222542	.	-	.	Putative ncRNA
Pf3D7_04_v3	Chappell_et_al_Pseudo_molecule_maker	ncRNA	222380	222542	.	-	.	Putative ncRNA
Pf3D7_04_v3	Chappell_et_al_Pseudo_molecule_maker	ncRNA	222544	222545	.	-	.	Putative ncRNA
Pf3D7_04_v3	Chappell_et_al_Pseudo_molecule_maker	ncRNA	222544	222545	.	-	.	Putative ncRNA
Pf3D7_04_v3	Chappell_et_al_Pseudo_molecule_maker	ncRNA	222544	222545	.	-	.	Putative ncRNA
Pf3D7_04_v3	Chappell_et_al_Pseudo_molecule_maker	ncRNA	222544	222545	.	-	.	Putative ncRNA
Pf3D7_04_v3	Chappell_et_al_Pseudo_molecule_maker	ncRNA	233446	233450	.	-	.	Putative ncRNA
Pf3D7_04_v3	Chappell_et_al_Pseudo_molecule_maker	ncRNA	233514	233673	.	-	.	Putative ncRNA
Pf3D7_04_v3	Chappell_et_al_Pseudo_molecule_maker	ncRNA	264833	264834	.	+	.	Putative ncRNA
Pf3D7_04_v3	Chappell_et_al_Pseudo_molecule_maker	ncRNA	264833	264834	.	+	.	Putative ncRNA
Pf3D7_04_v3	Chappell_et_al_Pseudo_molecule_maker	ncRNA	264833	264834	.	+	.	Putative ncRNA
Pf3D7_04_v3	Chappell_et_al_Pseudo_molecule_maker	ncRNA	264833	264834	.	+	.	Putative ncRNA
Pf3D7_04_v3	Chappell_et_al_Pseudo_molecule_maker	ncRNA	264845	264849	.	+	.	Putative ncRNA
Pf3D7_04_v3	Chappell_et_al_Pseudo_molecule_maker	ncRNA	264845	264849	.	+	.	Putative ncRNA
Pf3D7_04_v3	Chappell_et_al_Pseudo_molecule_maker	ncRNA	264845	264849	.	+	.	Putative ncRNA
Pf3D7_04_v3	Chappell_et_al_Pseudo_molecule_maker	ncRNA	264845	264849	.	+	.	Putative ncRNA
Pf3D7_04_v3	Chappell_et_al_Pseudo_molecule_maker	ncRNA	264854	264854	.	+	.	Putative ncRNA
Pf3D7_04_v3	Chappell_et_al_Pseudo_molecule_maker	ncRNA	264854	264854	.	+	.	Putative ncRNA
Pf3D7_04_v3	Chappell_et_al_Pseudo_molecule_maker	ncRNA	264854	264854	.	+	.	Putative ncRNA
Pf3D7_04_v3	Chappell_et_al_Pseudo_molecule_maker	ncRNA	264854	264854	.	+	.	Putative ncRNA
Pf3D7_04_v3	Chappell_et_al_Pseudo_molecule_maker	ncRNA	290648	290797	.	+	.	Putative ncRNA
Pf3D7_04_v3	Chappell_et_al_Pseudo_molecule_maker	ncRNA	304581	304716	.	-	.	Putative ncRNA
Pf3D7_04_v3	Chappell_et_al_Pseudo_molecule_maker	ncRNA	304581	304716	.	-	.	Putative ncRNA
Pf3D7_04_v3	Chappell_et_al_Pseudo_molecule_maker	ncRNA	304581	304716	.	-	.	Putative ncRNA
Pf3D7_04_v3	Chappell_et_al_Pseudo_molecule_maker	ncRNA	304581	304716	.	-	.	Putative ncRNA
Pf3D7_04_v3	Chappell_et_al_Pseudo_molecule_maker	ncRNA	313354	313356	.	-	.	Putative ncRNA
Pf3D7_04_v3	Chappell_et_al_Pseudo_molecule_maker	ncRNA	313369	313372	.	-	.	Putative ncRNA
Pf3D7_04_v3	Chappell_et_al_Pseudo_molecule_maker	ncRNA	313374	313374	.	-	.	Putative ncRNA
Pf3D7_04_v3	Chappell_et_al_Pseudo_molecule_maker	ncRNA	313379	313492	.	-	.	Putative ncRNA
Pf3D7_04_v3	Chappell_et_al_Pseudo_molecule_maker	ncRNA	325574	325682	.	-	.	Putative ncRNA
Pf3D7_04_v3	Chappell_et_al_Pseudo_molecule_maker	ncRNA	344513	344513	.	-	.	Putative ncRNA
Pf3D7_04_v3	Chappell_et_al_Pseudo_molecule_maker	ncRNA	344532	344790	.	-	.	Putative ncRNA
Pf3D7_04_v3	Chappell_et_al_Pseudo_molecule_maker	ncRNA	344822	344852	.	-	.	Putative ncRNA
Pf3D7_04_v3	Chappell_et_al_Pseudo_molecule_maker	ncRNA	344859	344860	.	-	.	Putative ncRNA
Pf3D7_04_v3	Chappell_et_al_Pseudo_molecule_maker	ncRNA	344862	345085	.	-	.	Putative ncRNA
Pf3D7_04_v3	Chappell_et_al_Pseudo_molecule_maker	ncRNA	350975	351064	.	-	.	Putative ncRNA
Pf3D7_04_v3	Chappell_et_al_Pseudo_molecule_maker	ncRNA	350975	351064	.	-	.	Putative ncRNA
Pf3D7_04_v3	Chappell_et_al_Pseudo_molecule_maker	ncRNA	350975	351064	.	-	.	Putative ncRNA
Pf3D7_04_v3	Chappell_et_al_Pseudo_molecule_maker	ncRNA	350975	351064	.	-	.	Putative ncRNA
Pf3D7_04_v3	Chappell_et_al_Pseudo_molecule_maker	ncRNA	352427	352498	.	+	.	Putative ncRNA
Pf3D7_04_v3	Chappell_et_al_Pseudo_molecule_maker	ncRNA	352427	352498	.	+	.	Putative ncRNA
Pf3D7_04_v3	Chappell_et_al_Pseudo_molecule_maker	ncRNA	352427	352498	.	+	.	Putative ncRNA
Pf3D7_04_v3	Chappell_et_al_Pseudo_molecule_maker	ncRNA	352427	352498	.	+	.	Putative ncRNA
Pf3D7_04_v3	Chappell_et_al_Pseudo_molecule_maker	ncRNA	352500	352514	.	+	.	Putative ncRNA
Pf3D7_04_v3	Chappell_et_al_Pseudo_molecule_maker	ncRNA	352500	352514	.	+	.	Putative ncRNA
Pf3D7_04_v3	Chappell_et_al_Pseudo_molecule_maker	ncRNA	352500	352514	.	+	.	Putative ncRNA
Pf3D7_04_v3	Chappell_et_al_Pseudo_molecule_maker	ncRNA	352565	352572	.	+	.	Putative ncRNA
Pf3D7_04_v3	Chappell_et_al_Pseudo_molecule_maker	ncRNA	352565	352572	.	+	.	Putative ncRNA
Pf3D7_04_v3	Chappell_et_al_Pseudo_molecule_maker	ncRNA	352565	352572	.	+	.	Putative ncRNA
Pf3D7_04_v3	Chappell_et_al_Pseudo_molecule_maker	ncRNA	352591	352599	.	+	.	Putative ncRNA
Pf3D7_04_v3	Chappell_et_al_Pseudo_molecule_maker	ncRNA	352591	352599	.	+	.	Putative ncRNA
Pf3D7_04_v3	Chappell_et_al_Pseudo_molecule_maker	ncRNA	352591	352599	.	+	.	Putative ncRNA
Pf3D7_04_v3	Chappell_et_al_Pseudo_molecule_maker	ncRNA	368601	368601	.	-	.	Putative ncRNA
Pf3D7_04_v3	Chappell_et_al_Pseudo_molecule_maker	ncRNA	383689	383689	.	-	.	Putative ncRNA
Pf3D7_04_v3	Chappell_et_al_Pseudo_molecule_maker	ncRNA	396490	396514	.	+	.	Putative ncRNA
Pf3D7_04_v3	Chappell_et_al_Pseudo_molecule_maker	ncRNA	396519	396535	.	+	.	Putative ncRNA
Pf3D7_04_v3	Chappell_et_al_Pseudo_molecule_maker	ncRNA	396565	396575	.	+	.	Putative ncRNA
Pf3D7_04_v3	Chappell_et_al_Pseudo_molecule_maker	ncRNA	396582	396589	.	+	.	Putative ncRNA
Pf3D7_04_v3	Chappell_et_al_Pseudo_molecule_maker	ncRNA	396615	396617	.	+	.	Putative ncRNA
Pf3D7_04_v3	Chappell_et_al_Pseudo_molecule_maker	ncRNA	396637	396654	.	+	.	Putative ncRNA
Pf3D7_04_v3	Chappell_et_al_Pseudo_molecule_maker	ncRNA	396660	396661	.	+	.	Putative ncRNA
Pf3D7_04_v3	Chappell_et_al_Pseudo_molecule_maker	ncRNA	396670	396679	.	+	.	Putative ncRNA
Pf3D7_04_v3	Chappell_et_al_Pseudo_molecule_maker	ncRNA	396705	396714	.	+	.	Putative ncRNA
Pf3D7_04_v3	Chappell_et_al_Pseudo_molecule_maker	ncRNA	396718	396737	.	+	.	Putative ncRNA
Pf3D7_04_v3	Chappell_et_al_Pseudo_molecule_maker	ncRNA	396754	396871	.	+	.	Putative ncRNA
Pf3D7_04_v3	Chappell_et_al_Pseudo_molecule_maker	ncRNA	396879	396882	.	+	.	Putative ncRNA
Pf3D7_04_v3	Chappell_et_al_Pseudo_molecule_maker	ncRNA	444917	444918	.	-	.	Putative ncRNA
Pf3D7_04_v3	Chappell_et_al_Pseudo_molecule_maker	ncRNA	445382	445426	.	+	.	Putative ncRNA
Pf3D7_04_v3	Chappell_et_al_Pseudo_molecule_maker	ncRNA	448843	448944	.	+	.	Putative ncRNA
Pf3D7_04_v3	Chappell_et_al_Pseudo_molecule_maker	ncRNA	457915	457995	.	-	.	Putative ncRNA
Pf3D7_04_v3	Chappell_et_al_Pseudo_molecule_maker	ncRNA	457915	457995	.	-	.	Putative ncRNA
Pf3D7_04_v3	Chappell_et_al_Pseudo_molecule_maker	ncRNA	457915	457995	.	-	.	Putative ncRNA
Pf3D7_04_v3	Chappell_et_al_Pseudo_molecule_maker	ncRNA	457915	457995	.	-	.	Putative ncRNA
Pf3D7_04_v3	Chappell_et_al_Pseudo_molecule_maker	ncRNA	458589	458589	.	+	.	Putative ncRNA
Pf3D7_04_v3	Chappell_et_al_Pseudo_molecule_maker	ncRNA	469852	469951	.	+	.	Putative ncRNA
Pf3D7_04_v3	Chappell_et_al_Pseudo_molecule_maker	ncRNA	469852	469951	.	+	.	Putative ncRNA
Pf3D7_04_v3	Chappell_et_al_Pseudo_molecule_maker	ncRNA	469852	469951	.	+	.	Putative ncRNA
Pf3D7_04_v3	Chappell_et_al_Pseudo_molecule_maker	ncRNA	473766	473905	.	-	.	Putative ncRNA
Pf3D7_04_v3	Chappell_et_al_Pseudo_molecule_maker	ncRNA	484909	484933	.	-	.	Putative ncRNA
Pf3D7_04_v3	Chappell_et_al_Pseudo_molecule_maker	ncRNA	490367	490506	.	+	.	Putative ncRNA
Pf3D7_04_v3	Chappell_et_al_Pseudo_molecule_maker	ncRNA	490367	490506	.	+	.	Putative ncRNA
Pf3D7_04_v3	Chappell_et_al_Pseudo_molecule_maker	ncRNA	490367	490506	.	+	.	Putative ncRNA
Pf3D7_04_v3	Chappell_et_al_Pseudo_molecule_maker	ncRNA	490367	490506	.	+	.	Putative ncRNA
Pf3D7_04_v3	Chappell_et_al_Pseudo_molecule_maker	ncRNA	490367	490506	.	+	.	Putative ncRNA
Pf3D7_04_v3	Chappell_et_al_Pseudo_molecule_maker	ncRNA	493542	493543	.	-	.	Putative ncRNA
Pf3D7_04_v3	Chappell_et_al_Pseudo_molecule_maker	ncRNA	493545	493978	.	-	.	Putative ncRNA
Pf3D7_04_v3	Chappell_et_al_Pseudo_molecule_maker	ncRNA	493990	494099	.	-	.	Putative ncRNA
Pf3D7_04_v3	Chappell_et_al_Pseudo_molecule_maker	ncRNA	494103	494113	.	-	.	Putative ncRNA
Pf3D7_04_v3	Chappell_et_al_Pseudo_molecule_maker	ncRNA	494156	494202	.	-	.	Putative ncRNA
Pf3D7_04_v3	Chappell_et_al_Pseudo_molecule_maker	ncRNA	613967	614064	.	-	.	Putative ncRNA
Pf3D7_04_v3	Chappell_et_al_Pseudo_molecule_maker	ncRNA	613967	614064	.	-	.	Putative ncRNA
Pf3D7_04_v3	Chappell_et_al_Pseudo_molecule_maker	ncRNA	613967	614064	.	-	.	Putative ncRNA
Pf3D7_04_v3	Chappell_et_al_Pseudo_molecule_maker	ncRNA	619469	619469	.	+	.	Putative ncRNA
Pf3D7_04_v3	Chappell_et_al_Pseudo_molecule_maker	ncRNA	619472	619526	.	+	.	Putative ncRNA
Pf3D7_04_v3	Chappell_et_al_Pseudo_molecule_maker	ncRNA	619653	619656	.	+	.	Putative ncRNA
Pf3D7_04_v3	Chappell_et_al_Pseudo_molecule_maker	ncRNA	619734	619736	.	+	.	Putative ncRNA
Pf3D7_04_v3	Chappell_et_al_Pseudo_molecule_maker	ncRNA	619738	619748	.	+	.	Putative ncRNA
Pf3D7_04_v3	Chappell_et_al_Pseudo_molecule_maker	ncRNA	619765	619797	.	+	.	Putative ncRNA
Pf3D7_04_v3	Chappell_et_al_Pseudo_molecule_maker	ncRNA	619765	619797	.	+	.	Putative ncRNA
Pf3D7_04_v3	Chappell_et_al_Pseudo_molecule_maker	ncRNA	619765	619797	.	+	.	Putative ncRNA
Pf3D7_04_v3	Chappell_et_al_Pseudo_molecule_maker	ncRNA	619765	619797	.	+	.	Putative ncRNA
Pf3D7_04_v3	Chappell_et_al_Pseudo_molecule_maker	ncRNA	619765	619797	.	+	.	Putative ncRNA
Pf3D7_04_v3	Chappell_et_al_Pseudo_molecule_maker	ncRNA	621664	621668	.	+	.	Putative ncRNA
Pf3D7_04_v3	Chappell_et_al_Pseudo_molecule_maker	ncRNA	621671	621699	.	+	.	Putative ncRNA
Pf3D7_04_v3	Chappell_et_al_Pseudo_molecule_maker	ncRNA	621710	621715	.	+	.	Putative ncRNA
Pf3D7_04_v3	Chappell_et_al_Pseudo_molecule_maker	ncRNA	621718	621719	.	+	.	Putative ncRNA
Pf3D7_04_v3	Chappell_et_al_Pseudo_molecule_maker	ncRNA	639047	639052	.	-	.	Putative ncRNA
Pf3D7_04_v3	Chappell_et_al_Pseudo_molecule_maker	ncRNA	639058	639059	.	-	.	Putative ncRNA
Pf3D7_04_v3	Chappell_et_al_Pseudo_molecule_maker	ncRNA	654655	654715	.	+	.	Putative ncRNA
Pf3D7_04_v3	Chappell_et_al_Pseudo_molecule_maker	ncRNA	654717	654722	.	+	.	Putative ncRNA
Pf3D7_04_v3	Chappell_et_al_Pseudo_molecule_maker	ncRNA	654725	654726	.	+	.	Putative ncRNA
Pf3D7_04_v3	Chappell_et_al_Pseudo_molecule_maker	ncRNA	657707	657707	.	-	.	Putative ncRNA
Pf3D7_04_v3	Chappell_et_al_Pseudo_molecule_maker	ncRNA	662182	662479	.	-	.	Putative ncRNA
Pf3D7_04_v3	Chappell_et_al_Pseudo_molecule_maker	ncRNA	662182	662479	.	-	.	Putative ncRNA
Pf3D7_04_v3	Chappell_et_al_Pseudo_molecule_maker	ncRNA	662182	662479	.	-	.	Putative ncRNA
Pf3D7_04_v3	Chappell_et_al_Pseudo_molecule_maker	ncRNA	662182	662479	.	-	.	Putative ncRNA
Pf3D7_04_v3	Chappell_et_al_Pseudo_molecule_maker	ncRNA	681427	681545	.	+	.	Putative ncRNA
Pf3D7_04_v3	Chappell_et_al_Pseudo_molecule_maker	ncRNA	681668	681675	.	+	.	Putative ncRNA
Pf3D7_04_v3	Chappell_et_al_Pseudo_molecule_maker	ncRNA	681706	681707	.	+	.	Putative ncRNA
Pf3D7_04_v3	Chappell_et_al_Pseudo_molecule_maker	ncRNA	681710	681710	.	+	.	Putative ncRNA
Pf3D7_04_v3	Chappell_et_al_Pseudo_molecule_maker	ncRNA	681714	681719	.	+	.	Putative ncRNA
Pf3D7_04_v3	Chappell_et_al_Pseudo_molecule_maker	ncRNA	693395	693396	.	+	.	Putative ncRNA
Pf3D7_04_v3	Chappell_et_al_Pseudo_molecule_maker	ncRNA	693401	693490	.	+	.	Putative ncRNA
Pf3D7_04_v3	Chappell_et_al_Pseudo_molecule_maker	ncRNA	700407	700411	.	-	.	Putative ncRNA
Pf3D7_04_v3	Chappell_et_al_Pseudo_molecule_maker	ncRNA	711473	711514	.	+	.	Putative ncRNA
Pf3D7_04_v3	Chappell_et_al_Pseudo_molecule_maker	ncRNA	711473	711514	.	+	.	Putative ncRNA
Pf3D7_04_v3	Chappell_et_al_Pseudo_molecule_maker	ncRNA	711473	711514	.	+	.	Putative ncRNA
Pf3D7_04_v3	Chappell_et_al_Pseudo_molecule_maker	ncRNA	711473	711514	.	+	.	Putative ncRNA
Pf3D7_04_v3	Chappell_et_al_Pseudo_molecule_maker	ncRNA	725194	725195	.	+	.	Putative ncRNA
Pf3D7_04_v3	Chappell_et_al_Pseudo_molecule_maker	ncRNA	725201	725459	.	+	.	Putative ncRNA
Pf3D7_04_v3	Chappell_et_al_Pseudo_molecule_maker	ncRNA	725469	725469	.	+	.	Putative ncRNA
Pf3D7_04_v3	Chappell_et_al_Pseudo_molecule_maker	ncRNA	725489	725598	.	+	.	Putative ncRNA
Pf3D7_04_v3	Chappell_et_al_Pseudo_molecule_maker	ncRNA	725600	725600	.	+	.	Putative ncRNA
Pf3D7_04_v3	Chappell_et_al_Pseudo_molecule_maker	ncRNA	725603	725604	.	+	.	Putative ncRNA
Pf3D7_04_v3	Chappell_et_al_Pseudo_molecule_maker	ncRNA	725606	725912	.	+	.	Putative ncRNA
Pf3D7_04_v3	Chappell_et_al_Pseudo_molecule_maker	ncRNA	725934	725958	.	+	.	Putative ncRNA
Pf3D7_04_v3	Chappell_et_al_Pseudo_molecule_maker	ncRNA	725971	725976	.	+	.	Putative ncRNA
Pf3D7_04_v3	Chappell_et_al_Pseudo_molecule_maker	ncRNA	779755	779756	.	-	.	Putative ncRNA
Pf3D7_04_v3	Chappell_et_al_Pseudo_molecule_maker	ncRNA	779766	779874	.	-	.	Putative ncRNA
Pf3D7_04_v3	Chappell_et_al_Pseudo_molecule_maker	ncRNA	779886	779935	.	-	.	Putative ncRNA
Pf3D7_04_v3	Chappell_et_al_Pseudo_molecule_maker	ncRNA	779937	779939	.	-	.	Putative ncRNA
Pf3D7_04_v3	Chappell_et_al_Pseudo_molecule_maker	ncRNA	816334	816402	.	+	.	Putative ncRNA
Pf3D7_04_v3	Chappell_et_al_Pseudo_molecule_maker	ncRNA	816409	816414	.	+	.	Putative ncRNA
Pf3D7_04_v3	Chappell_et_al_Pseudo_molecule_maker	ncRNA	825129	825268	.	+	.	Putative ncRNA
Pf3D7_04_v3	Chappell_et_al_Pseudo_molecule_maker	ncRNA	825276	825345	.	+	.	Putative ncRNA
Pf3D7_04_v3	Chappell_et_al_Pseudo_molecule_maker	ncRNA	825406	826733	.	-	.	Putative ncRNA
Pf3D7_04_v3	Chappell_et_al_Pseudo_molecule_maker	ncRNA	829836	829942	.	+	.	Putative ncRNA
Pf3D7_04_v3	Chappell_et_al_Pseudo_molecule_maker	ncRNA	830879	831008	.	+	.	Putative ncRNA
Pf3D7_04_v3	Chappell_et_al_Pseudo_molecule_maker	ncRNA	830879	831008	.	+	.	Putative ncRNA
Pf3D7_04_v3	Chappell_et_al_Pseudo_molecule_maker	ncRNA	830879	831008	.	+	.	Putative ncRNA
Pf3D7_04_v3	Chappell_et_al_Pseudo_molecule_maker	ncRNA	830879	831008	.	+	.	Putative ncRNA
Pf3D7_04_v3	Chappell_et_al_Pseudo_molecule_maker	ncRNA	830879	831008	.	+	.	Putative ncRNA
Pf3D7_04_v3	Chappell_et_al_Pseudo_molecule_maker	ncRNA	831103	831105	.	+	.	Putative ncRNA
Pf3D7_04_v3	Chappell_et_al_Pseudo_molecule_maker	ncRNA	831103	831105	.	+	.	Putative ncRNA
Pf3D7_04_v3	Chappell_et_al_Pseudo_molecule_maker	ncRNA	831103	831105	.	+	.	Putative ncRNA
Pf3D7_04_v3	Chappell_et_al_Pseudo_molecule_maker	ncRNA	831115	831186	.	+	.	Putative ncRNA
Pf3D7_04_v3	Chappell_et_al_Pseudo_molecule_maker	ncRNA	831115	831186	.	+	.	Putative ncRNA
Pf3D7_04_v3	Chappell_et_al_Pseudo_molecule_maker	ncRNA	831115	831186	.	+	.	Putative ncRNA
Pf3D7_04_v3	Chappell_et_al_Pseudo_molecule_maker	ncRNA	831195	831305	.	+	.	Putative ncRNA
Pf3D7_04_v3	Chappell_et_al_Pseudo_molecule_maker	ncRNA	831195	831305	.	+	.	Putative ncRNA
Pf3D7_04_v3	Chappell_et_al_Pseudo_molecule_maker	ncRNA	831195	831305	.	+	.	Putative ncRNA
Pf3D7_04_v3	Chappell_et_al_Pseudo_molecule_maker	ncRNA	831195	831305	.	+	.	Putative ncRNA
Pf3D7_04_v3	Chappell_et_al_Pseudo_molecule_maker	ncRNA	831308	831308	.	+	.	Putative ncRNA
Pf3D7_04_v3	Chappell_et_al_Pseudo_molecule_maker	ncRNA	831308	831308	.	+	.	Putative ncRNA
Pf3D7_04_v3	Chappell_et_al_Pseudo_molecule_maker	ncRNA	831308	831308	.	+	.	Putative ncRNA
Pf3D7_04_v3	Chappell_et_al_Pseudo_molecule_maker	ncRNA	865874	865895	.	-	.	Putative ncRNA
Pf3D7_04_v3	Chappell_et_al_Pseudo_molecule_maker	ncRNA	865874	865895	.	-	.	Putative ncRNA
Pf3D7_04_v3	Chappell_et_al_Pseudo_molecule_maker	ncRNA	865874	865895	.	-	.	Putative ncRNA
Pf3D7_04_v3	Chappell_et_al_Pseudo_molecule_maker	ncRNA	865874	865895	.	-	.	Putative ncRNA
Pf3D7_04_v3	Chappell_et_al_Pseudo_molecule_maker	ncRNA	865898	865898	.	-	.	Putative ncRNA
Pf3D7_04_v3	Chappell_et_al_Pseudo_molecule_maker	ncRNA	865898	865898	.	-	.	Putative ncRNA
Pf3D7_04_v3	Chappell_et_al_Pseudo_molecule_maker	ncRNA	865898	865898	.	-	.	Putative ncRNA
Pf3D7_04_v3	Chappell_et_al_Pseudo_molecule_maker	ncRNA	865898	865898	.	-	.	Putative ncRNA
Pf3D7_04_v3	Chappell_et_al_Pseudo_molecule_maker	ncRNA	909646	909652	.	+	.	Putative ncRNA
Pf3D7_04_v3	Chappell_et_al_Pseudo_molecule_maker	ncRNA	909672	909739	.	+	.	Putative ncRNA
Pf3D7_04_v3	Chappell_et_al_Pseudo_molecule_maker	ncRNA	909743	909743	.	+	.	Putative ncRNA
Pf3D7_04_v3	Chappell_et_al_Pseudo_molecule_maker	ncRNA	909765	909765	.	+	.	Putative ncRNA
Pf3D7_04_v3	Chappell_et_al_Pseudo_molecule_maker	ncRNA	909767	909782	.	+	.	Putative ncRNA
Pf3D7_04_v3	Chappell_et_al_Pseudo_molecule_maker	ncRNA	909784	909790	.	+	.	Putative ncRNA
Pf3D7_04_v3	Chappell_et_al_Pseudo_molecule_maker	ncRNA	909801	910000	.	+	.	Putative ncRNA
Pf3D7_04_v3	Chappell_et_al_Pseudo_molecule_maker	ncRNA	910006	910008	.	+	.	Putative ncRNA
Pf3D7_04_v3	Chappell_et_al_Pseudo_molecule_maker	ncRNA	911564	911565	.	-	.	Putative ncRNA
Pf3D7_04_v3	Chappell_et_al_Pseudo_molecule_maker	ncRNA	911564	911565	.	-	.	Putative ncRNA
Pf3D7_04_v3	Chappell_et_al_Pseudo_molecule_maker	ncRNA	911564	911565	.	-	.	Putative ncRNA
Pf3D7_04_v3	Chappell_et_al_Pseudo_molecule_maker	ncRNA	911564	911565	.	-	.	Putative ncRNA
Pf3D7_04_v3	Chappell_et_al_Pseudo_molecule_maker	ncRNA	911568	911610	.	-	.	Putative ncRNA
Pf3D7_04_v3	Chappell_et_al_Pseudo_molecule_maker	ncRNA	911568	911610	.	-	.	Putative ncRNA
Pf3D7_04_v3	Chappell_et_al_Pseudo_molecule_maker	ncRNA	911568	911610	.	-	.	Putative ncRNA
Pf3D7_04_v3	Chappell_et_al_Pseudo_molecule_maker	ncRNA	911568	911610	.	-	.	Putative ncRNA
Pf3D7_04_v3	Chappell_et_al_Pseudo_molecule_maker	ncRNA	911633	911633	.	-	.	Putative ncRNA
Pf3D7_04_v3	Chappell_et_al_Pseudo_molecule_maker	ncRNA	911633	911633	.	-	.	Putative ncRNA
Pf3D7_04_v3	Chappell_et_al_Pseudo_molecule_maker	ncRNA	911633	911633	.	-	.	Putative ncRNA
Pf3D7_04_v3	Chappell_et_al_Pseudo_molecule_maker	ncRNA	911633	911633	.	-	.	Putative ncRNA
Pf3D7_04_v3	Chappell_et_al_Pseudo_molecule_maker	ncRNA	911686	912155	.	-	.	Putative ncRNA
Pf3D7_04_v3	Chappell_et_al_Pseudo_molecule_maker	ncRNA	911686	912155	.	-	.	Putative ncRNA
Pf3D7_04_v3	Chappell_et_al_Pseudo_molecule_maker	ncRNA	911686	912155	.	-	.	Putative ncRNA
Pf3D7_04_v3	Chappell_et_al_Pseudo_molecule_maker	ncRNA	911686	912155	.	-	.	Putative ncRNA
Pf3D7_04_v3	Chappell_et_al_Pseudo_molecule_maker	ncRNA	911686	912155	.	-	.	Putative ncRNA
Pf3D7_04_v3	Chappell_et_al_Pseudo_molecule_maker	ncRNA	997979	997989	.	+	.	Putative ncRNA
Pf3D7_04_v3	Chappell_et_al_Pseudo_molecule_maker	ncRNA	998032	998050	.	+	.	Putative ncRNA
Pf3D7_04_v3	Chappell_et_al_Pseudo_molecule_maker	ncRNA	998065	998070	.	+	.	Putative ncRNA
Pf3D7_04_v3	Chappell_et_al_Pseudo_molecule_maker	ncRNA	998072	998078	.	+	.	Putative ncRNA
Pf3D7_04_v3	Chappell_et_al_Pseudo_molecule_maker	ncRNA	998087	998094	.	+	.	Putative ncRNA
Pf3D7_04_v3	Chappell_et_al_Pseudo_molecule_maker	ncRNA	998102	998112	.	+	.	Putative ncRNA
Pf3D7_04_v3	Chappell_et_al_Pseudo_molecule_maker	ncRNA	998211	998216	.	+	.	Putative ncRNA
Pf3D7_04_v3	Chappell_et_al_Pseudo_molecule_maker	ncRNA	1018228	1018418	.	-	.	Putative ncRNA
Pf3D7_04_v3	Chappell_et_al_Pseudo_molecule_maker	ncRNA	1018449	1018548	.	-	.	Putative ncRNA
Pf3D7_04_v3	Chappell_et_al_Pseudo_molecule_maker	ncRNA	1018602	1018688	.	-	.	Putative ncRNA
Pf3D7_04_v3	Chappell_et_al_Pseudo_molecule_maker	ncRNA	1018695	1018696	.	-	.	Putative ncRNA
Pf3D7_04_v3	Chappell_et_al_Pseudo_molecule_maker	ncRNA	1018698	1018698	.	-	.	Putative ncRNA
Pf3D7_04_v3	Chappell_et_al_Pseudo_molecule_maker	ncRNA	1025583	1025583	.	-	.	Putative ncRNA
Pf3D7_04_v3	Chappell_et_al_Pseudo_molecule_maker	ncRNA	1025900	1025932	.	+	.	Putative ncRNA
Pf3D7_04_v3	Chappell_et_al_Pseudo_molecule_maker	ncRNA	1043182	1043240	.	-	.	Putative ncRNA
Pf3D7_04_v3	Chappell_et_al_Pseudo_molecule_maker	ncRNA	1043182	1043240	.	-	.	Putative ncRNA
Pf3D7_04_v3	Chappell_et_al_Pseudo_molecule_maker	ncRNA	1043182	1043240	.	-	.	Putative ncRNA
Pf3D7_04_v3	Chappell_et_al_Pseudo_molecule_maker	ncRNA	1043182	1043240	.	-	.	Putative ncRNA
Pf3D7_04_v3	Chappell_et_al_Pseudo_molecule_maker	ncRNA	1043456	1044067	.	-	.	Putative ncRNA
Pf3D7_04_v3	Chappell_et_al_Pseudo_molecule_maker	ncRNA	1043456	1044067	.	-	.	Putative ncRNA
Pf3D7_04_v3	Chappell_et_al_Pseudo_molecule_maker	ncRNA	1043456	1044067	.	-	.	Putative ncRNA
Pf3D7_04_v3	Chappell_et_al_Pseudo_molecule_maker	ncRNA	1043456	1044067	.	-	.	Putative ncRNA
Pf3D7_04_v3	Chappell_et_al_Pseudo_molecule_maker	ncRNA	1043456	1044067	.	-	.	Putative ncRNA
Pf3D7_04_v3	Chappell_et_al_Pseudo_molecule_maker	ncRNA	1044069	1044070	.	-	.	Putative ncRNA
Pf3D7_04_v3	Chappell_et_al_Pseudo_molecule_maker	ncRNA	1044069	1044070	.	-	.	Putative ncRNA
Pf3D7_04_v3	Chappell_et_al_Pseudo_molecule_maker	ncRNA	1044069	1044070	.	-	.	Putative ncRNA
Pf3D7_04_v3	Chappell_et_al_Pseudo_molecule_maker	ncRNA	1044137	1044137	.	-	.	Putative ncRNA
Pf3D7_04_v3	Chappell_et_al_Pseudo_molecule_maker	ncRNA	1044137	1044137	.	-	.	Putative ncRNA
Pf3D7_04_v3	Chappell_et_al_Pseudo_molecule_maker	ncRNA	1044137	1044137	.	-	.	Putative ncRNA
Pf3D7_04_v3	Chappell_et_al_Pseudo_molecule_maker	ncRNA	1044156	1044163	.	-	.	Putative ncRNA
Pf3D7_04_v3	Chappell_et_al_Pseudo_molecule_maker	ncRNA	1044156	1044163	.	-	.	Putative ncRNA
Pf3D7_04_v3	Chappell_et_al_Pseudo_molecule_maker	ncRNA	1044156	1044163	.	-	.	Putative ncRNA
Pf3D7_04_v3	Chappell_et_al_Pseudo_molecule_maker	ncRNA	1044156	1044163	.	-	.	Putative ncRNA
Pf3D7_04_v3	Chappell_et_al_Pseudo_molecule_maker	ncRNA	1044429	1044642	.	-	.	Putative ncRNA
Pf3D7_04_v3	Chappell_et_al_Pseudo_molecule_maker	ncRNA	1044429	1044642	.	-	.	Putative ncRNA
Pf3D7_04_v3	Chappell_et_al_Pseudo_molecule_maker	ncRNA	1044429	1044642	.	-	.	Putative ncRNA
Pf3D7_04_v3	Chappell_et_al_Pseudo_molecule_maker	ncRNA	1044429	1044642	.	-	.	Putative ncRNA
Pf3D7_04_v3	Chappell_et_al_Pseudo_molecule_maker	ncRNA	1044429	1044642	.	-	.	Putative ncRNA
Pf3D7_04_v3	Chappell_et_al_Pseudo_molecule_maker	ncRNA	1044782	1044782	.	-	.	Putative ncRNA
Pf3D7_04_v3	Chappell_et_al_Pseudo_molecule_maker	ncRNA	1044782	1044782	.	-	.	Putative ncRNA
Pf3D7_04_v3	Chappell_et_al_Pseudo_molecule_maker	ncRNA	1044782	1044782	.	-	.	Putative ncRNA
Pf3D7_04_v3	Chappell_et_al_Pseudo_molecule_maker	ncRNA	1044807	1045265	.	-	.	Putative ncRNA
Pf3D7_04_v3	Chappell_et_al_Pseudo_molecule_maker	ncRNA	1044807	1045265	.	-	.	Putative ncRNA
Pf3D7_04_v3	Chappell_et_al_Pseudo_molecule_maker	ncRNA	1044807	1045265	.	-	.	Putative ncRNA
Pf3D7_04_v3	Chappell_et_al_Pseudo_molecule_maker	ncRNA	1044807	1045265	.	-	.	Putative ncRNA
Pf3D7_04_v3	Chappell_et_al_Pseudo_molecule_maker	ncRNA	1045344	1045421	.	-	.	Putative ncRNA
Pf3D7_04_v3	Chappell_et_al_Pseudo_molecule_maker	ncRNA	1045344	1045421	.	-	.	Putative ncRNA
Pf3D7_04_v3	Chappell_et_al_Pseudo_molecule_maker	ncRNA	1045344	1045421	.	-	.	Putative ncRNA
Pf3D7_04_v3	Chappell_et_al_Pseudo_molecule_maker	ncRNA	1045344	1045421	.	-	.	Putative ncRNA
Pf3D7_04_v3	Chappell_et_al_Pseudo_molecule_maker	ncRNA	1045344	1045421	.	-	.	Putative ncRNA
Pf3D7_04_v3	Chappell_et_al_Pseudo_molecule_maker	ncRNA	1106923	1106980	.	-	.	Putative ncRNA
Pf3D7_04_v3	Chappell_et_al_Pseudo_molecule_maker	ncRNA	1106923	1106980	.	-	.	Putative ncRNA
Pf3D7_04_v3	Chappell_et_al_Pseudo_molecule_maker	ncRNA	1106923	1106980	.	-	.	Putative ncRNA
Pf3D7_04_v3	Chappell_et_al_Pseudo_molecule_maker	ncRNA	1106923	1106980	.	-	.	Putative ncRNA
Pf3D7_04_v3	Chappell_et_al_Pseudo_molecule_maker	ncRNA	1107180	1107432	.	-	.	Putative ncRNA
Pf3D7_04_v3	Chappell_et_al_Pseudo_molecule_maker	ncRNA	1116017	1116033	.	+	.	Putative ncRNA
Pf3D7_04_v3	Chappell_et_al_Pseudo_molecule_maker	ncRNA	1116017	1116033	.	+	.	Putative ncRNA
Pf3D7_04_v3	Chappell_et_al_Pseudo_molecule_maker	ncRNA	1116036	1116038	.	+	.	Putative ncRNA
Pf3D7_04_v3	Chappell_et_al_Pseudo_molecule_maker	ncRNA	1116036	1116038	.	+	.	Putative ncRNA
Pf3D7_04_v3	Chappell_et_al_Pseudo_molecule_maker	ncRNA	1116091	1116105	.	+	.	Putative ncRNA
Pf3D7_04_v3	Chappell_et_al_Pseudo_molecule_maker	ncRNA	1116091	1116105	.	+	.	Putative ncRNA
Pf3D7_04_v3	Chappell_et_al_Pseudo_molecule_maker	ncRNA	1116392	1116409	.	+	.	Putative ncRNA
Pf3D7_04_v3	Chappell_et_al_Pseudo_molecule_maker	ncRNA	1116392	1116409	.	+	.	Putative ncRNA
Pf3D7_04_v3	Chappell_et_al_Pseudo_molecule_maker	ncRNA	1116412	1116664	.	+	.	Putative ncRNA
Pf3D7_04_v3	Chappell_et_al_Pseudo_molecule_maker	ncRNA	1116412	1116664	.	+	.	Putative ncRNA
Pf3D7_04_v3	Chappell_et_al_Pseudo_molecule_maker	ncRNA	1116668	1116675	.	+	.	Putative ncRNA
Pf3D7_04_v3	Chappell_et_al_Pseudo_molecule_maker	ncRNA	1116668	1116675	.	+	.	Putative ncRNA
Pf3D7_04_v3	Chappell_et_al_Pseudo_molecule_maker	ncRNA	1116681	1116681	.	+	.	Putative ncRNA
Pf3D7_04_v3	Chappell_et_al_Pseudo_molecule_maker	ncRNA	1116681	1116681	.	+	.	Putative ncRNA
Pf3D7_04_v3	Chappell_et_al_Pseudo_molecule_maker	ncRNA	1116712	1116718	.	+	.	Putative ncRNA
Pf3D7_04_v3	Chappell_et_al_Pseudo_molecule_maker	ncRNA	1116712	1116718	.	+	.	Putative ncRNA
Pf3D7_04_v3	Chappell_et_al_Pseudo_molecule_maker	ncRNA	1116943	1116943	.	+	.	Putative ncRNA
Pf3D7_04_v3	Chappell_et_al_Pseudo_molecule_maker	ncRNA	1116943	1116943	.	+	.	Putative ncRNA
Pf3D7_04_v3	Chappell_et_al_Pseudo_molecule_maker	ncRNA	1116946	1117054	.	+	.	Putative ncRNA
Pf3D7_04_v3	Chappell_et_al_Pseudo_molecule_maker	ncRNA	1116946	1117054	.	+	.	Putative ncRNA
Pf3D7_04_v3	Chappell_et_al_Pseudo_molecule_maker	ncRNA	1117052	1117057	.	-	.	Putative ncRNA
Pf3D7_04_v3	Chappell_et_al_Pseudo_molecule_maker	ncRNA	1117052	1117057	.	-	.	Putative ncRNA
Pf3D7_04_v3	Chappell_et_al_Pseudo_molecule_maker	ncRNA	1117062	1117066	.	-	.	Putative ncRNA
Pf3D7_04_v3	Chappell_et_al_Pseudo_molecule_maker	ncRNA	1117062	1117066	.	-	.	Putative ncRNA
Pf3D7_04_v3	Chappell_et_al_Pseudo_molecule_maker	ncRNA	1117073	1117073	.	+	.	Putative ncRNA
Pf3D7_04_v3	Chappell_et_al_Pseudo_molecule_maker	ncRNA	1117073	1117073	.	+	.	Putative ncRNA
Pf3D7_04_v3	Chappell_et_al_Pseudo_molecule_maker	ncRNA	1153621	1153714	.	+	.	Putative ncRNA
Pf3D7_04_v3	Chappell_et_al_Pseudo_molecule_maker	ncRNA	1153621	1153714	.	+	.	Putative ncRNA
Pf3D7_04_v3	Chappell_et_al_Pseudo_molecule_maker	ncRNA	1153621	1153714	.	+	.	Putative ncRNA
Pf3D7_04_v3	Chappell_et_al_Pseudo_molecule_maker	ncRNA	1153621	1153714	.	+	.	Putative ncRNA
Pf3D7_04_v3	Chappell_et_al_Pseudo_molecule_maker	ncRNA	1169521	1169620	.	+	.	Putative ncRNA
Pf3D7_04_v3	Chappell_et_al_Pseudo_molecule_maker	ncRNA	1170078	1170106	.	-	.	Putative ncRNA
Pf3D7_04_v3	Chappell_et_al_Pseudo_molecule_maker	ncRNA	1170078	1170106	.	-	.	Putative ncRNA
Pf3D7_04_v3	Chappell_et_al_Pseudo_molecule_maker	ncRNA	1170078	1170106	.	-	.	Putative ncRNA
Pf3D7_04_v3	Chappell_et_al_Pseudo_molecule_maker	ncRNA	1170125	1170134	.	-	.	Putative ncRNA
Pf3D7_04_v3	Chappell_et_al_Pseudo_molecule_maker	ncRNA	1170125	1170134	.	-	.	Putative ncRNA
Pf3D7_04_v3	Chappell_et_al_Pseudo_molecule_maker	ncRNA	1170125	1170134	.	-	.	Putative ncRNA
Pf3D7_04_v3	Chappell_et_al_Pseudo_molecule_maker	ncRNA	1170149	1170246	.	-	.	Putative ncRNA
Pf3D7_04_v3	Chappell_et_al_Pseudo_molecule_maker	ncRNA	1170149	1170246	.	-	.	Putative ncRNA
Pf3D7_04_v3	Chappell_et_al_Pseudo_molecule_maker	ncRNA	1170149	1170246	.	-	.	Putative ncRNA
Pf3D7_04_v3	Chappell_et_al_Pseudo_molecule_maker	ncRNA	1170248	1170248	.	-	.	Putative ncRNA
Pf3D7_04_v3	Chappell_et_al_Pseudo_molecule_maker	ncRNA	1170248	1170248	.	-	.	Putative ncRNA
Pf3D7_04_v3	Chappell_et_al_Pseudo_molecule_maker	ncRNA	1170248	1170248	.	-	.	Putative ncRNA
Pf3D7_04_v3	Chappell_et_al_Pseudo_molecule_maker	ncRNA	1170969	1171068	.	-	.	Putative ncRNA
Pf3D7_04_v3	Chappell_et_al_Pseudo_molecule_maker	ncRNA	1170969	1171068	.	-	.	Putative ncRNA
Pf3D7_04_v3	Chappell_et_al_Pseudo_molecule_maker	ncRNA	1170969	1171068	.	-	.	Putative ncRNA
Pf3D7_04_v3	Chappell_et_al_Pseudo_molecule_maker	ncRNA	1170969	1171068	.	-	.	Putative ncRNA
Pf3D7_04_v3	Chappell_et_al_Pseudo_molecule_maker	ncRNA	1171140	1171236	.	-	.	Putative ncRNA
Pf3D7_04_v3	Chappell_et_al_Pseudo_molecule_maker	ncRNA	1171140	1171236	.	-	.	Putative ncRNA
Pf3D7_04_v3	Chappell_et_al_Pseudo_molecule_maker	ncRNA	1171140	1171236	.	-	.	Putative ncRNA
Pf3D7_04_v3	Chappell_et_al_Pseudo_molecule_maker	ncRNA	1171140	1171236	.	-	.	Putative ncRNA
Pf3D7_04_v3	Chappell_et_al_Pseudo_molecule_maker	ncRNA	1171140	1171236	.	-	.	Putative ncRNA
Pf3D7_04_v3	Chappell_et_al_Pseudo_molecule_maker	ncRNA	1173137	1173192	.	+	.	Putative ncRNA
Pf3D7_04_v3	Chappell_et_al_Pseudo_molecule_maker	ncRNA	1173137	1173192	.	+	.	Putative ncRNA
Pf3D7_04_v3	Chappell_et_al_Pseudo_molecule_maker	ncRNA	1173137	1173192	.	+	.	Putative ncRNA
Pf3D7_04_v3	Chappell_et_al_Pseudo_molecule_maker	ncRNA	1173137	1173192	.	+	.	Putative ncRNA
Pf3D7_04_v3	Chappell_et_al_Pseudo_molecule_maker	ncRNA	1173223	1173225	.	+	.	Putative ncRNA
Pf3D7_04_v3	Chappell_et_al_Pseudo_molecule_maker	ncRNA	1173223	1173225	.	+	.	Putative ncRNA
Pf3D7_04_v3	Chappell_et_al_Pseudo_molecule_maker	ncRNA	1173223	1173225	.	+	.	Putative ncRNA
Pf3D7_04_v3	Chappell_et_al_Pseudo_molecule_maker	ncRNA	1173223	1173225	.	+	.	Putative ncRNA
Pf3D7_04_v3	Chappell_et_al_Pseudo_molecule_maker	ncRNA	1173232	1173236	.	+	.	Putative ncRNA
Pf3D7_04_v3	Chappell_et_al_Pseudo_molecule_maker	ncRNA	1173232	1173236	.	+	.	Putative ncRNA
Pf3D7_04_v3	Chappell_et_al_Pseudo_molecule_maker	ncRNA	1173232	1173236	.	+	.	Putative ncRNA
Pf3D7_04_v3	Chappell_et_al_Pseudo_molecule_maker	ncRNA	1173232	1173236	.	+	.	Putative ncRNA
Pf3D7_05_v3	Chappell_et_al_Pseudo_molecule_maker	ncRNA	311122	311910	.	-	.	Putative ncRNA
Pf3D7_05_v3	Chappell_et_al_Pseudo_molecule_maker	ncRNA	454	464	.	-	.	Putative ncRNA
Pf3D7_05_v3	Chappell_et_al_Pseudo_molecule_maker	ncRNA	503	2111	.	-	.	Putative ncRNA
Pf3D7_05_v3	Chappell_et_al_Pseudo_molecule_maker	ncRNA	29250	29349	.	+	.	Putative ncRNA
Pf3D7_05_v3	Chappell_et_al_Pseudo_molecule_maker	ncRNA	29250	29349	.	+	.	Putative ncRNA
Pf3D7_05_v3	Chappell_et_al_Pseudo_molecule_maker	ncRNA	29250	29349	.	+	.	Putative ncRNA
Pf3D7_05_v3	Chappell_et_al_Pseudo_molecule_maker	ncRNA	29250	29349	.	+	.	Putative ncRNA
Pf3D7_05_v3	Chappell_et_al_Pseudo_molecule_maker	ncRNA	50465	50468	.	+	.	Putative ncRNA
Pf3D7_05_v3	Chappell_et_al_Pseudo_molecule_maker	ncRNA	50465	50468	.	+	.	Putative ncRNA
Pf3D7_05_v3	Chappell_et_al_Pseudo_molecule_maker	ncRNA	50465	50468	.	+	.	Putative ncRNA
Pf3D7_05_v3	Chappell_et_al_Pseudo_molecule_maker	ncRNA	50465	50468	.	+	.	Putative ncRNA
Pf3D7_05_v3	Chappell_et_al_Pseudo_molecule_maker	ncRNA	50873	50894	.	+	.	Putative ncRNA
Pf3D7_05_v3	Chappell_et_al_Pseudo_molecule_maker	ncRNA	50873	50894	.	+	.	Putative ncRNA
Pf3D7_05_v3	Chappell_et_al_Pseudo_molecule_maker	ncRNA	50873	50894	.	+	.	Putative ncRNA
Pf3D7_05_v3	Chappell_et_al_Pseudo_molecule_maker	ncRNA	50873	50894	.	+	.	Putative ncRNA
Pf3D7_05_v3	Chappell_et_al_Pseudo_molecule_maker	ncRNA	50912	50912	.	+	.	Putative ncRNA
Pf3D7_05_v3	Chappell_et_al_Pseudo_molecule_maker	ncRNA	50912	50912	.	+	.	Putative ncRNA
Pf3D7_05_v3	Chappell_et_al_Pseudo_molecule_maker	ncRNA	50912	50912	.	+	.	Putative ncRNA
Pf3D7_05_v3	Chappell_et_al_Pseudo_molecule_maker	ncRNA	50912	50912	.	+	.	Putative ncRNA
Pf3D7_05_v3	Chappell_et_al_Pseudo_molecule_maker	ncRNA	50944	50944	.	+	.	Putative ncRNA
Pf3D7_05_v3	Chappell_et_al_Pseudo_molecule_maker	ncRNA	50944	50944	.	+	.	Putative ncRNA
Pf3D7_05_v3	Chappell_et_al_Pseudo_molecule_maker	ncRNA	50944	50944	.	+	.	Putative ncRNA
Pf3D7_05_v3	Chappell_et_al_Pseudo_molecule_maker	ncRNA	50944	50944	.	+	.	Putative ncRNA
Pf3D7_05_v3	Chappell_et_al_Pseudo_molecule_maker	ncRNA	60580	60582	.	-	.	Putative ncRNA
Pf3D7_05_v3	Chappell_et_al_Pseudo_molecule_maker	ncRNA	60584	61108	.	-	.	Putative ncRNA
Pf3D7_05_v3	Chappell_et_al_Pseudo_molecule_maker	ncRNA	61257	61330	.	-	.	Putative ncRNA
Pf3D7_05_v3	Chappell_et_al_Pseudo_molecule_maker	ncRNA	61259	61281	.	+	.	Putative ncRNA
Pf3D7_05_v3	Chappell_et_al_Pseudo_molecule_maker	ncRNA	61292	61314	.	+	.	Putative ncRNA
Pf3D7_05_v3	Chappell_et_al_Pseudo_molecule_maker	ncRNA	61322	61568	.	+	.	Putative ncRNA
Pf3D7_05_v3	Chappell_et_al_Pseudo_molecule_maker	ncRNA	61332	61332	.	-	.	Putative ncRNA
Pf3D7_05_v3	Chappell_et_al_Pseudo_molecule_maker	ncRNA	61342	61345	.	-	.	Putative ncRNA
Pf3D7_05_v3	Chappell_et_al_Pseudo_molecule_maker	ncRNA	61522	61543	.	-	.	Putative ncRNA
Pf3D7_05_v3	Chappell_et_al_Pseudo_molecule_maker	ncRNA	61579	61579	.	+	.	Putative ncRNA
Pf3D7_05_v3	Chappell_et_al_Pseudo_molecule_maker	ncRNA	61589	61590	.	+	.	Putative ncRNA
Pf3D7_05_v3	Chappell_et_al_Pseudo_molecule_maker	ncRNA	61901	62011	.	+	.	Putative ncRNA
Pf3D7_05_v3	Chappell_et_al_Pseudo_molecule_maker	ncRNA	62015	62049	.	-	.	Putative ncRNA
Pf3D7_05_v3	Chappell_et_al_Pseudo_molecule_maker	ncRNA	62056	62109	.	-	.	Putative ncRNA
Pf3D7_05_v3	Chappell_et_al_Pseudo_molecule_maker	ncRNA	62147	62149	.	+	.	Putative ncRNA
Pf3D7_05_v3	Chappell_et_al_Pseudo_molecule_maker	ncRNA	73420	73421	.	+	.	Putative ncRNA
Pf3D7_05_v3	Chappell_et_al_Pseudo_molecule_maker	ncRNA	96857	96943	.	-	.	Putative ncRNA
Pf3D7_05_v3	Chappell_et_al_Pseudo_molecule_maker	ncRNA	96970	97068	.	-	.	Putative ncRNA
Pf3D7_05_v3	Chappell_et_al_Pseudo_molecule_maker	ncRNA	104059	104134	.	+	.	Putative ncRNA
Pf3D7_05_v3	Chappell_et_al_Pseudo_molecule_maker	ncRNA	104137	104137	.	+	.	Putative ncRNA
Pf3D7_05_v3	Chappell_et_al_Pseudo_molecule_maker	ncRNA	115533	115536	.	-	.	Putative ncRNA
Pf3D7_05_v3	Chappell_et_al_Pseudo_molecule_maker	ncRNA	115533	115536	.	-	.	Putative ncRNA
Pf3D7_05_v3	Chappell_et_al_Pseudo_molecule_maker	ncRNA	115533	115536	.	-	.	Putative ncRNA
Pf3D7_05_v3	Chappell_et_al_Pseudo_molecule_maker	ncRNA	115533	115536	.	-	.	Putative ncRNA
Pf3D7_05_v3	Chappell_et_al_Pseudo_molecule_maker	ncRNA	115544	115580	.	-	.	Putative ncRNA
Pf3D7_05_v3	Chappell_et_al_Pseudo_molecule_maker	ncRNA	115544	115580	.	-	.	Putative ncRNA
Pf3D7_05_v3	Chappell_et_al_Pseudo_molecule_maker	ncRNA	115544	115580	.	-	.	Putative ncRNA
Pf3D7_05_v3	Chappell_et_al_Pseudo_molecule_maker	ncRNA	115544	115580	.	-	.	Putative ncRNA
Pf3D7_05_v3	Chappell_et_al_Pseudo_molecule_maker	ncRNA	133346	133394	.	-	.	Putative ncRNA
Pf3D7_05_v3	Chappell_et_al_Pseudo_molecule_maker	ncRNA	133346	133394	.	-	.	Putative ncRNA
Pf3D7_05_v3	Chappell_et_al_Pseudo_molecule_maker	ncRNA	133346	133394	.	-	.	Putative ncRNA
Pf3D7_05_v3	Chappell_et_al_Pseudo_molecule_maker	ncRNA	133346	133394	.	-	.	Putative ncRNA
Pf3D7_05_v3	Chappell_et_al_Pseudo_molecule_maker	ncRNA	133346	133394	.	-	.	Putative ncRNA
Pf3D7_05_v3	Chappell_et_al_Pseudo_molecule_maker	ncRNA	133539	133818	.	-	.	Putative ncRNA
Pf3D7_05_v3	Chappell_et_al_Pseudo_molecule_maker	ncRNA	139527	139530	.	-	.	Putative ncRNA
Pf3D7_05_v3	Chappell_et_al_Pseudo_molecule_maker	ncRNA	139534	139536	.	-	.	Putative ncRNA
Pf3D7_05_v3	Chappell_et_al_Pseudo_molecule_maker	ncRNA	139538	139659	.	+	.	Putative ncRNA
Pf3D7_05_v3	Chappell_et_al_Pseudo_molecule_maker	ncRNA	139538	139800	.	-	.	Putative ncRNA
Pf3D7_05_v3	Chappell_et_al_Pseudo_molecule_maker	ncRNA	142430	142674	.	+	.	Putative ncRNA
Pf3D7_05_v3	Chappell_et_al_Pseudo_molecule_maker	ncRNA	142676	142678	.	+	.	Putative ncRNA
Pf3D7_05_v3	Chappell_et_al_Pseudo_molecule_maker	ncRNA	142696	142782	.	+	.	Putative ncRNA
Pf3D7_05_v3	Chappell_et_al_Pseudo_molecule_maker	ncRNA	142900	142963	.	+	.	Putative ncRNA
Pf3D7_05_v3	Chappell_et_al_Pseudo_molecule_maker	ncRNA	142900	142963	.	+	.	Putative ncRNA
Pf3D7_05_v3	Chappell_et_al_Pseudo_molecule_maker	ncRNA	142900	142963	.	+	.	Putative ncRNA
Pf3D7_05_v3	Chappell_et_al_Pseudo_molecule_maker	ncRNA	142900	142963	.	+	.	Putative ncRNA
Pf3D7_05_v3	Chappell_et_al_Pseudo_molecule_maker	ncRNA	142965	142997	.	+	.	Putative ncRNA
Pf3D7_05_v3	Chappell_et_al_Pseudo_molecule_maker	ncRNA	142965	142997	.	+	.	Putative ncRNA
Pf3D7_05_v3	Chappell_et_al_Pseudo_molecule_maker	ncRNA	142965	142997	.	+	.	Putative ncRNA
Pf3D7_05_v3	Chappell_et_al_Pseudo_molecule_maker	ncRNA	142965	142997	.	+	.	Putative ncRNA
Pf3D7_05_v3	Chappell_et_al_Pseudo_molecule_maker	ncRNA	145874	145874	.	-	.	Putative ncRNA
Pf3D7_05_v3	Chappell_et_al_Pseudo_molecule_maker	ncRNA	145880	145880	.	-	.	Putative ncRNA
Pf3D7_05_v3	Chappell_et_al_Pseudo_molecule_maker	ncRNA	145888	145899	.	-	.	Putative ncRNA
Pf3D7_05_v3	Chappell_et_al_Pseudo_molecule_maker	ncRNA	170731	170800	.	-	.	Putative ncRNA
Pf3D7_05_v3	Chappell_et_al_Pseudo_molecule_maker	ncRNA	170812	170818	.	-	.	Putative ncRNA
Pf3D7_05_v3	Chappell_et_al_Pseudo_molecule_maker	ncRNA	175962	175963	.	-	.	Putative ncRNA
Pf3D7_05_v3	Chappell_et_al_Pseudo_molecule_maker	ncRNA	175962	175963	.	-	.	Putative ncRNA
Pf3D7_05_v3	Chappell_et_al_Pseudo_molecule_maker	ncRNA	175962	175963	.	-	.	Putative ncRNA
Pf3D7_05_v3	Chappell_et_al_Pseudo_molecule_maker	ncRNA	175962	175963	.	-	.	Putative ncRNA
Pf3D7_05_v3	Chappell_et_al_Pseudo_molecule_maker	ncRNA	207562	207967	.	-	.	Putative ncRNA
Pf3D7_05_v3	Chappell_et_al_Pseudo_molecule_maker	ncRNA	207562	207967	.	-	.	Putative ncRNA
Pf3D7_05_v3	Chappell_et_al_Pseudo_molecule_maker	ncRNA	207562	207967	.	-	.	Putative ncRNA
Pf3D7_05_v3	Chappell_et_al_Pseudo_molecule_maker	ncRNA	207562	207967	.	-	.	Putative ncRNA
Pf3D7_05_v3	Chappell_et_al_Pseudo_molecule_maker	ncRNA	207562	207967	.	-	.	Putative ncRNA
Pf3D7_05_v3	Chappell_et_al_Pseudo_molecule_maker	ncRNA	253665	253665	.	-	.	Putative ncRNA
Pf3D7_05_v3	Chappell_et_al_Pseudo_molecule_maker	ncRNA	253700	253704	.	-	.	Putative ncRNA
Pf3D7_05_v3	Chappell_et_al_Pseudo_molecule_maker	ncRNA	253715	253724	.	+	.	Putative ncRNA
Pf3D7_05_v3	Chappell_et_al_Pseudo_molecule_maker	ncRNA	253716	253749	.	-	.	Putative ncRNA
Pf3D7_05_v3	Chappell_et_al_Pseudo_molecule_maker	ncRNA	253731	253754	.	+	.	Putative ncRNA
Pf3D7_05_v3	Chappell_et_al_Pseudo_molecule_maker	ncRNA	253780	253786	.	-	.	Putative ncRNA
Pf3D7_05_v3	Chappell_et_al_Pseudo_molecule_maker	ncRNA	255899	256021	.	-	.	Putative ncRNA
Pf3D7_05_v3	Chappell_et_al_Pseudo_molecule_maker	ncRNA	256084	256188	.	+	.	Putative ncRNA
Pf3D7_05_v3	Chappell_et_al_Pseudo_molecule_maker	ncRNA	256218	256218	.	+	.	Putative ncRNA
Pf3D7_05_v3	Chappell_et_al_Pseudo_molecule_maker	ncRNA	259532	259572	.	+	.	Putative ncRNA
Pf3D7_05_v3	Chappell_et_al_Pseudo_molecule_maker	ncRNA	259574	259579	.	+	.	Putative ncRNA
Pf3D7_05_v3	Chappell_et_al_Pseudo_molecule_maker	ncRNA	259598	259598	.	+	.	Putative ncRNA
Pf3D7_05_v3	Chappell_et_al_Pseudo_molecule_maker	ncRNA	259601	259605	.	+	.	Putative ncRNA
Pf3D7_05_v3	Chappell_et_al_Pseudo_molecule_maker	ncRNA	261083	261083	.	+	.	Putative ncRNA
Pf3D7_05_v3	Chappell_et_al_Pseudo_molecule_maker	ncRNA	261083	261083	.	+	.	Putative ncRNA
Pf3D7_05_v3	Chappell_et_al_Pseudo_molecule_maker	ncRNA	261083	261083	.	+	.	Putative ncRNA
Pf3D7_05_v3	Chappell_et_al_Pseudo_molecule_maker	ncRNA	261083	261083	.	+	.	Putative ncRNA
Pf3D7_05_v3	Chappell_et_al_Pseudo_molecule_maker	ncRNA	263520	263611	.	+	.	Putative ncRNA
Pf3D7_05_v3	Chappell_et_al_Pseudo_molecule_maker	ncRNA	263520	263611	.	+	.	Putative ncRNA
Pf3D7_05_v3	Chappell_et_al_Pseudo_molecule_maker	ncRNA	263520	263611	.	+	.	Putative ncRNA
Pf3D7_05_v3	Chappell_et_al_Pseudo_molecule_maker	ncRNA	263520	263611	.	+	.	Putative ncRNA
Pf3D7_05_v3	Chappell_et_al_Pseudo_molecule_maker	ncRNA	283777	283785	.	-	.	Putative ncRNA
Pf3D7_05_v3	Chappell_et_al_Pseudo_molecule_maker	ncRNA	283799	283837	.	-	.	Putative ncRNA
Pf3D7_05_v3	Chappell_et_al_Pseudo_molecule_maker	ncRNA	283855	283861	.	-	.	Putative ncRNA
Pf3D7_05_v3	Chappell_et_al_Pseudo_molecule_maker	ncRNA	293796	294092	.	-	.	Putative ncRNA
Pf3D7_05_v3	Chappell_et_al_Pseudo_molecule_maker	ncRNA	294100	294100	.	-	.	Putative ncRNA
Pf3D7_05_v3	Chappell_et_al_Pseudo_molecule_maker	ncRNA	294250	294388	.	+	.	Putative ncRNA
Pf3D7_05_v3	Chappell_et_al_Pseudo_molecule_maker	ncRNA	296897	296919	.	-	.	Putative ncRNA
Pf3D7_05_v3	Chappell_et_al_Pseudo_molecule_maker	ncRNA	297031	297171	.	-	.	Putative ncRNA
Pf3D7_05_v3	Chappell_et_al_Pseudo_molecule_maker	ncRNA	297204	297354	.	-	.	Putative ncRNA
Pf3D7_05_v3	Chappell_et_al_Pseudo_molecule_maker	ncRNA	297798	297868	.	-	.	Putative ncRNA
Pf3D7_05_v3	Chappell_et_al_Pseudo_molecule_maker	ncRNA	311921	311921	.	-	.	Putative ncRNA
Pf3D7_05_v3	Chappell_et_al_Pseudo_molecule_maker	ncRNA	311923	311944	.	-	.	Putative ncRNA
Pf3D7_05_v3	Chappell_et_al_Pseudo_molecule_maker	ncRNA	311948	311952	.	-	.	Putative ncRNA
Pf3D7_05_v3	Chappell_et_al_Pseudo_molecule_maker	ncRNA	311973	312075	.	-	.	Putative ncRNA
Pf3D7_05_v3	Chappell_et_al_Pseudo_molecule_maker	ncRNA	312453	312552	.	+	.	Putative ncRNA
Pf3D7_05_v3	Chappell_et_al_Pseudo_molecule_maker	ncRNA	312572	312578	.	+	.	Putative ncRNA
Pf3D7_05_v3	Chappell_et_al_Pseudo_molecule_maker	ncRNA	312581	312701	.	+	.	Putative ncRNA
Pf3D7_05_v3	Chappell_et_al_Pseudo_molecule_maker	ncRNA	312703	312826	.	+	.	Putative ncRNA
Pf3D7_05_v3	Chappell_et_al_Pseudo_molecule_maker	ncRNA	340750	340751	.	+	.	Putative ncRNA
Pf3D7_05_v3	Chappell_et_al_Pseudo_molecule_maker	ncRNA	340753	340996	.	+	.	Putative ncRNA
Pf3D7_05_v3	Chappell_et_al_Pseudo_molecule_maker	ncRNA	341022	341036	.	+	.	Putative ncRNA
Pf3D7_05_v3	Chappell_et_al_Pseudo_molecule_maker	ncRNA	341108	341108	.	+	.	Putative ncRNA
Pf3D7_05_v3	Chappell_et_al_Pseudo_molecule_maker	ncRNA	341114	341120	.	+	.	Putative ncRNA
Pf3D7_05_v3	Chappell_et_al_Pseudo_molecule_maker	ncRNA	341144	341145	.	+	.	Putative ncRNA
Pf3D7_05_v3	Chappell_et_al_Pseudo_molecule_maker	ncRNA	341150	341174	.	+	.	Putative ncRNA
Pf3D7_05_v3	Chappell_et_al_Pseudo_molecule_maker	ncRNA	341243	341243	.	+	.	Putative ncRNA
[truncated: 8,862 more rows]
