# Supplementary material for: Refining the transcriptome of the human malaria parasite Plasmodium falciparum using amplification-free RNA-seq
Source: BMC Genomics. 2020 Jun 8;21:395. doi: 10.1186/s12864-020-06787-5 (PMC7278070; doi:10.1186/s12864-020-06787-5)
Supplement: Supplementary file 22 — Additional file 22. [file 12864_2020_6787_MOESM22_ESM.xlsx]

## Sheet: splice_coverage_3D7
###### Chappell et al. 2019; Table S21: 3D7 protein-coding genes with multiple overlapping splice sites - alternative splicing
###### Remove the first few rows to convert to a gff format (first 9 columns)
###### Columns: 1.Sequence (chromosome); 2.Source (software); 3. Feature (e.g. "gene" or "exon"); 4. Start (where first base is 1); 5. End; 6. Score (not used); 7. Strand (+ or -); 8. Phase (for CDS features); 9. Attributes (other information)
Chromosome	Annotation course	Feature type	Feature start	Feature end	Score (note used)	Strand	Phase (not used)	Gene annotation	Max depth of splice sites in region	Start of region within gene	End of region within gene	Fraction of gene covered by region
Pf3D7_08_v3	chado	gene	687340	688086	.	+	.	ID=PF3D7_0814200;Name=ALBA1;feature_id=20727074;isObsolete=false;previous_systematic_id=PF08_0074;timelastmodified=07.09.2011 05:37:56 BST	9	9	747	0.0120482
Pf3D7_06_v3	chado	gene	533907	535364	.	-	.	ID=PF3D7_0613000;feature_id=20724999;isObsolete=false;previous_systematic_id=PFF0630c;timelastmodified=07.09.2011 05:21:44 BST	8	150	1458	0.102881
Pf3D7_08_v3	chado	gene	687340	688086	.	+	.	ID=PF3D7_0814200;Name=ALBA1;feature_id=20727074;isObsolete=false;previous_systematic_id=PF08_0074;timelastmodified=07.09.2011 05:37:56 BST	8	126	747	0.168675
Pf3D7_06_v3	chado	gene	533907	535364	.	-	.	ID=PF3D7_0613000;feature_id=20724999;isObsolete=false;previous_systematic_id=PFF0630c;timelastmodified=07.09.2011 05:21:44 BST	7	151	1458	0.103567
Pf3D7_03_v3	chado	gene	362342	364233	.	-	.	ID=PF3D7_0308200;feature_id=20715590;isObsolete=false;previous_systematic_id=PFC0350c;timelastmodified=07.09.2011 02:21:08 BST	6	272	1892	0.143763
Pf3D7_06_v3	chado	gene	533907	535364	.	-	.	ID=PF3D7_0613000;feature_id=20724999;isObsolete=false;previous_systematic_id=PFF0630c;timelastmodified=07.09.2011 05:21:44 BST	6	294	1458	0.201646
Pf3D7_08_v3	chado	gene	687340	688086	.	+	.	ID=PF3D7_0814200;Name=ALBA1;feature_id=20727074;isObsolete=false;previous_systematic_id=PF08_0074;timelastmodified=07.09.2011 05:37:56 BST	6	39	747	0.0522088
Pf3D7_14_v3	chado	gene	2957474	2961618	.	+	.	ID=PF3D7_1472400;feature_id=20723646;isObsolete=false;previous_systematic_id=PF14_0692;timelastmodified=07.09.2011 05:11:26 BST	6	161	4145	0.038842
Pf3D7_03_v3	chado	gene	362342	364233	.	-	.	ID=PF3D7_0308200;feature_id=20715590;isObsolete=false;previous_systematic_id=PFC0350c;timelastmodified=07.09.2011 02:21:08 BST	5	15	1892	0.0079281
Pf3D7_08_v3	chado	gene	687340	688086	.	+	.	ID=PF3D7_0814200;Name=ALBA1;feature_id=20727074;isObsolete=false;previous_systematic_id=PF08_0074;timelastmodified=07.09.2011 05:37:56 BST	5	24	747	0.0321285
Pf3D7_10_v3	chado	gene	475327	476563	.	-	.	ID=PF3D7_1012400;Name=HGPRT;feature_id=20719023;isObsolete=false;previous_systematic_id=PF10_0121;synonym=HPRT;timelastmodified=07.09.2011 02:41:59 BST	5	207	1237	0.16734
Pf3D7_13_v3	chado	gene	1585806	1586399	.	-	.	ID=PF3D7_1339400;feature_id=20722212;isObsolete=false;previous_systematic_id=PF13_0216;timelastmodified=07.09.2011 03:05:23 BST	5	22	594	0.037037
Pf3D7_14_v3	chado	gene	2957474	2961618	.	+	.	ID=PF3D7_1472400;feature_id=20723646;isObsolete=false;previous_systematic_id=PF14_0692;timelastmodified=07.09.2011 05:11:26 BST	5	74	4145	0.0178528
Pf3D7_05_v3	chado	gene	993433	994607	.	-	.	ID=PF3D7_0523900;feature_id=20728223;isObsolete=false;previous_systematic_id=PFE1190c;timelastmodified=07.09.2011 05:45:18 BST	4	15	1175	0.012766
Pf3D7_06_v3	chado	gene	533907	535364	.	-	.	ID=PF3D7_0613000;feature_id=20724999;isObsolete=false;previous_systematic_id=PFF0630c;timelastmodified=07.09.2011 05:21:44 BST	4	53	1458	0.0363512
Pf3D7_07_v3	chado	gene	1304347	1305096	.	+	.	ID=PF3D7_0730400;feature_id=20714496;isObsolete=false;previous_systematic_id=PF07_0127;timelastmodified=06.09.2011 01:57:21 BST	4	7	750	0.0093333
Pf3D7_08_v3	chado	gene	687340	688086	.	+	.	ID=PF3D7_0814200;Name=ALBA1;feature_id=20727074;isObsolete=false;previous_systematic_id=PF08_0074;timelastmodified=07.09.2011 05:37:56 BST	4	60	747	0.0803213
Pf3D7_08_v3	chado	gene	1022629	1023846	.	-	.	ID=PF3D7_0823200;feature_id=20728049;isObsolete=false;previous_systematic_id=MAL8P1.40;timelastmodified=07.09.2011 05:44:12 BST	4	53	1218	0.043514
Pf3D7_08_v3	chado	gene	1374236	1375299	.	-	.	ID=PF3D7_0831800;Name=HRPII;feature_id=20725080;isObsolete=false;previous_systematic_id=MAL7P1.231;synonym=PfHRP2%3Bcurrent%3Dfalse,HRP2;timelastmodified=07.09.2011 05:22:09 BST	4	146	1064	0.137218
Pf3D7_09_v3	chado	gene	420485	421682	.	-	.	ID=PF3D7_0909300;Name=ARP;feature_id=20725456;isObsolete=false;previous_systematic_id=PFI0450c;synonym=PfARP%3Bcurrent%3Dfalse;timelastmodified=07.09.2011 05:25:06 BST	4	152	1198	0.126878
Pf3D7_09_v3	chado	gene	1361935	1363848	.	+	.	ID=PF3D7_0934800;Name=PKAc;feature_id=20718753;isObsolete=false;previous_systematic_id=PFI1685w;synonym=PfPKAc%3Bcurrent%3Dfalse,PfPKA%3Bcurrent%3Dfalse,PKA;timelastmodified=07.09.2011 02:40:22 BST	4	6	1914	0.0031348
Pf3D7_10_v3	chado	gene	650898	653567	.	-	.	ID=PF3D7_1016300;Name=GBP;feature_id=20733290;isObsolete=false;previous_systematic_id=PF10_0159;synonym=GBP130,GBP-130%3Bcurrent%3Dfalse;timelastmodified=07.09.2011 06:29:19 BST	4	150	2670	0.0561798
Pf3D7_11_v3	chado	gene	555514	558668	.	+	.	ID=PF3D7_1114700;Name=CLK3;feature_id=20714830;isObsolete=false;previous_systematic_id=PF11_0156;synonym=PfCLK-3%3Bcurrent%3Dfalse;timelastmodified=07.09.2011 01:43:28 BST	4	10	3155	0.0031696
Pf3D7_12_v3	chado	gene	1360631	1370637	.	-	.	ID=PF3D7_1233200;feature_id=20716493;isObsolete=false;previous_systematic_id=PFL1600c;timelastmodified=07.09.2011 02:27:03 BST	4	290	10007	0.0289797
Pf3D7_13_v3	chado	gene	221816	224720	.	-	.	ID=PF3D7_1304100;Name=LigI;feature_id=20720561;isObsolete=false;previous_systematic_id=MAL13P1.22;timelastmodified=07.09.2011 02:52:46 BST	4	65	2905	0.0223752
Pf3D7_13_v3	chado	gene	2465491	2467982	.	-	.	ID=PF3D7_1361500;feature_id=20722603;isObsolete=false;previous_systematic_id=MAL13P1.306;timelastmodified=07.09.2011 05:00:43 BST	4	295	2492	0.118379
Pf3D7_03_v3	chado	gene	569308	571051	.	-	.	ID=PF3D7_0314100;feature_id=20716977;isObsolete=false;previous_systematic_id=PFC0582c;timelastmodified=07.09.2011 02:30:25 BST	3	176	1744	0.100917
Pf3D7_03_v3	chado	gene	658272	661643	.	+	.	ID=PF3D7_0316300;feature_id=20715737;isObsolete=false;previous_systematic_id=PFC0710w;timelastmodified=07.09.2011 02:21:59 BST	3	167	3372	0.0495255
Pf3D7_04_v3	chado	gene	793827	810070	.	+	.	ID=PF3D7_0418000;feature_id=20723927;isObsolete=false;previous_systematic_id=PFD0872w;timelastmodified=07.09.2011 05:13:10 BST	3	124	16244	0.0076336
Pf3D7_04_v3	chado	gene	234014	237013	.	-	.	ID=PF3D7_0404300;feature_id=20735971;isObsolete=false;previous_systematic_id=PFD0207c;timelastmodified=07.09.2011 06:45:51 BST	3	113	3000	0.0376667
Pf3D7_06_v3	chado	gene	533907	535364	.	-	.	ID=PF3D7_0613000;feature_id=20724999;isObsolete=false;previous_systematic_id=PFF0630c;timelastmodified=07.09.2011 05:21:44 BST	3	3	1458	0.0020576
Pf3D7_07_v3	chado	gene	605653	606440	.	+	.	ID=PF3D7_0713100;Name=MC-2TM;feature_id=20718016;isObsolete=false;previous_systematic_id=MAL7P1.58;synonym=PfMC-2TM%3Bcurrent%3Dfalse;timelastmodified=07.09.2011 02:36:25 BST	3	92	788	0.116751
Pf3D7_07_v3	chado	gene	48300	49106	.	+	.	ID=PF3D7_0700800;Name=MC-2TM;feature_id=20725417;isObsolete=false;previous_systematic_id=MAL8P1.213;synonym=Pfmc-2TM%3Bcurrent%3Dfalse;timelastmodified=07.09.2011 05:24:50 BST	3	111	807	0.137546
Pf3D7_07_v3	chado	gene	887816	889378	.	-	.	ID=PF3D7_0720600;feature_id=20726459;isObsolete=false;previous_systematic_id=MAL7P1.107;timelastmodified=07.09.2011 05:33:05 BST	3	244	1563	0.15611
Pf3D7_07_v3	chado	gene	901549	902787	.	+	.	ID=PF3D7_0720900;feature_id=20726306;isObsolete=false;previous_systematic_id=MAL7P1.111;timelastmodified=07.09.2011 05:31:55 BST	3	107	1239	0.08636
Pf3D7_07_v3	chado	gene	1079015	1080055	.	+	.	ID=PF3D7_0725400;feature_id=20714509;isObsolete=false;previous_systematic_id=MAL7P1.141;timelastmodified=06.09.2011 01:57:32 BST	3	521	1041	0.50048
Pf3D7_08_v3	chado	gene	525058	527604	.	-	.	ID=PF3D7_0810300;feature_id=20726951;isObsolete=false;previous_systematic_id=MAL8P1.109;timelastmodified=07.09.2011 05:36:36 BST	3	610	2547	0.239498
Pf3D7_08_v3	chado	gene	682518	683572	.	-	.	ID=PF3D7_0814100;feature_id=20727071;isObsolete=false;previous_systematic_id=MAL8P1.93;timelastmodified=07.09.2011 05:37:55 BST	3	107	1055	0.101422
Pf3D7_08_v3	chado	gene	1256555	1257133	.	+	.	ID=PF3D7_0829300;Name=LSM8;feature_id=20717685;isObsolete=false;previous_systematic_id=MAL8P1.9;timelastmodified=07.09.2011 02:34:37 BST	3	105	579	0.181347
Pf3D7_09_v3	chado	gene	284200	286640	.	-	.	ID=PF3D7_0905700;Name=ATG3;feature_id=20718293;isObsolete=false;previous_systematic_id=PFI0280c;timelastmodified=07.09.2011 02:37:53 BST	3	103	2441	0.0421958
Pf3D7_09_v3	chado	gene	420485	421682	.	-	.	ID=PF3D7_0909300;Name=ARP;feature_id=20725456;isObsolete=false;previous_systematic_id=PFI0450c;synonym=PfARP%3Bcurrent%3Dfalse;timelastmodified=07.09.2011 05:25:06 BST	3	106	1198	0.0884808
Pf3D7_09_v3	chado	gene	747173	748490	.	+	.	ID=PF3D7_0918100;feature_id=20740171;isObsolete=false;previous_systematic_id=PFI0885w;timelastmodified=07.09.2011 07:23:00 BST	3	173	1318	0.13126
Pf3D7_09_v3	chado	gene	1278007	1278896	.	+	.	ID=PF3D7_0932000;feature_id=20728971;isObsolete=false;previous_systematic_id=PFI1555w;timelastmodified=07.09.2011 05:50:11 BST	3	171	890	0.192135
Pf3D7_10_v3	chado	gene	121115	123291	.	+	.	ID=PF3D7_1002400;feature_id=20718874;isObsolete=false;previous_systematic_id=PF10_0028;timelastmodified=07.09.2011 02:41:11 BST	3	509	2177	0.233808
Pf3D7_10_v3	chado	gene	284577	286302	.	+	.	ID=PF3D7_1007000;feature_id=20716777;isObsolete=false;previous_systematic_id=PF10_0070;timelastmodified=07.09.2011 02:29:09 BST	3	228	1726	0.132097
Pf3D7_10_v3	chado	gene	650898	653567	.	-	.	ID=PF3D7_1016300;Name=GBP;feature_id=20733290;isObsolete=false;previous_systematic_id=PF10_0159;synonym=GBP130,GBP-130%3Bcurrent%3Dfalse;timelastmodified=07.09.2011 06:29:19 BST	3	150	2670	0.0561798
Pf3D7_11_v3	chado	gene	555514	558668	.	+	.	ID=PF3D7_1114700;Name=CLK3;feature_id=20714830;isObsolete=false;previous_systematic_id=PF11_0156;synonym=PfCLK-3%3Bcurrent%3Dfalse;timelastmodified=07.09.2011 01:43:28 BST	3	79	3155	0.0250396
Pf3D7_11_v3	chado	gene	1390064	1396173	.	+	.	ID=PF3D7_1135600;feature_id=20720020;isObsolete=false;previous_systematic_id=PF11_0368;timelastmodified=07.09.2011 02:48:24 BST	3	183	6110	0.0299509
Pf3D7_12_v3	chado	gene	1228063	1233005	.	-	.	ID=PF3D7_1229900;feature_id=20724839;isObsolete=false;previous_systematic_id=PFL1440c;timelastmodified=07.09.2011 05:20:18 BST	3	88	4943	0.017803
Pf3D7_12_v3	chado	gene	1360631	1370637	.	-	.	ID=PF3D7_1233200;feature_id=20716493;isObsolete=false;previous_systematic_id=PFL1600c;timelastmodified=07.09.2011 02:27:03 BST	3	12	10007	0.0011992
Pf3D7_12_v3	chado	gene	1829660	1831057	.	+	.	ID=PF3D7_1243700;feature_id=20720448;isObsolete=false;previous_systematic_id=PFL2100w;timelastmodified=07.09.2011 02:51:39 BST	3	18	1398	0.0128755
Pf3D7_12_v3	chado	gene	2168181	2169759	.	+	.	ID=PF3D7_1253000;Name=GECO;feature_id=20730261;isObsolete=false;previous_systematic_id=PFL2550w;synonym=PfGECO%3Bcurrent%3Dfalse,GEXP01,PfGEXP01%3Bcurrent%3Dfalse;timelastmodified=04.10.2011 10:02:08 BST	3	169	1579	0.10703
Pf3D7_13_v3	chado	gene	221816	224720	.	-	.	ID=PF3D7_1304100;Name=LigI;feature_id=20720561;isObsolete=false;previous_systematic_id=MAL13P1.22;timelastmodified=07.09.2011 02:52:46 BST	3	166	2905	0.0571429
Pf3D7_13_v3	chado	gene	1068050	1068635	.	-	.	ID=PF3D7_1325700;feature_id=20745046;isObsolete=false;previous_systematic_id=MAL13P1.139a;timelastmodified=07.09.2011 08:26:39 BST	3	139	586	0.237201
Pf3D7_13_v3	chado	gene	1294615	1296966	.	+	.	ID=PF3D7_1330800;feature_id=20721952;isObsolete=false;previous_systematic_id=PF13_0165;timelastmodified=07.09.2011 03:03:13 BST	3	37	2352	0.0157313
Pf3D7_13_v3	chado	gene	2465491	2467982	.	-	.	ID=PF3D7_1361500;feature_id=20722603;isObsolete=false;previous_systematic_id=MAL13P1.306;timelastmodified=07.09.2011 05:00:43 BST	3	49	2492	0.0196629
Pf3D7_14_v3	chado	gene	132554	133394	.	+	.	ID=PF3D7_1403600;Name=Sel1;feature_id=20732199;isObsolete=false;previous_systematic_id=PF14_0033;timelastmodified=07.09.2011 06:23:36 BST	3	221	841	0.262782
Pf3D7_14_v3	chado	gene	360656	361539	.	-	.	ID=PF3D7_1409200;feature_id=20722866;isObsolete=false;previous_systematic_id=PF14_0089;timelastmodified=07.09.2011 05:03:26 BST	3	115	884	0.13009
Pf3D7_14_v3	chado	gene	521209	522898	.	+	.	ID=PF3D7_1412900;feature_id=20732164;isObsolete=false;previous_systematic_id=PF14_0128;timelastmodified=07.09.2011 06:23:07 BST	3	278	1690	0.164497
Pf3D7_14_v3	chado	gene	540677	546046	.	-	.	ID=PF3D7_1413700;feature_id=20724574;isObsolete=false;previous_systematic_id=PF14_0135;timelastmodified=07.09.2011 05:17:39 BST	3	68	5370	0.0126629
Pf3D7_14_v3	chado	gene	1253540	1256878	.	+	.	ID=PF3D7_1431900;feature_id=20714594;isObsolete=false;previous_systematic_id=PF14_0298;timelastmodified=06.09.2011 01:58:55 BST	3	79	3339	0.0236598
Pf3D7_14_v3	chado	gene	1445085	1449491	.	-	.	ID=PF3D7_1435700;feature_id=20723270;isObsolete=false;previous_systematic_id=PF14_0338;timelastmodified=07.09.2011 05:07:29 BST	3	255	4407	0.0578625
Pf3D7_14_v3	chado	gene	1929931	1931379	.	+	.	ID=PF3D7_1447000;feature_id=20723385;isObsolete=false;previous_systematic_id=PF14_0448;timelastmodified=07.09.2011 05:08:44 BST	3	138	1449	0.0952381
Pf3D7_01_v3	chado	gene	132086	133624	.	-	.	ID=PF3D7_0103000;feature_id=20724395;isObsolete=false;previous_systematic_id=PFA0150c;timelastmodified=07.09.2011 05:16:08 BST	2	116	1539	0.0753736
Pf3D7_01_v3	chado	gene	169079	171273	.	-	.	ID=PF3D7_0103800;Name=ARP1;feature_id=20722915;isObsolete=false;previous_systematic_id=PFA0190c;synonym=PfARP1%3Bcurrent%3Dfalse;timelastmodified=07.09.2011 05:04:01 BST	2	123	2195	0.0560364
Pf3D7_01_v3	chado	gene	226681	227285	.	-	.	ID=PF3D7_0105400;feature_id=20716472;isObsolete=false;previous_systematic_id=PFA0265c;timelastmodified=07.09.2011 02:26:56 BST	2	182	605	0.300826
Pf3D7_01_v3	chado	gene	344400	346540	.	-	.	ID=PF3D7_0108400;feature_id=20716478;isObsolete=false;previous_systematic_id=PFA0415c;timelastmodified=07.09.2011 02:26:58 BST	2	215	2141	0.10042
Pf3D7_01_v3	chado	gene	352314	356211	.	-	.	ID=PF3D7_0108700;Name=PSOP24;feature_id=20733929;isObsolete=false;previous_systematic_id=PFA0430c;timelastmodified=07.09.2011 06:33:56 BST	2	189	3898	0.0484864
Pf3D7_01_v3	chado	gene	363318	363992	.	+	.	ID=PF3D7_0109000;feature_id=20714751;isObsolete=false;previous_systematic_id=PFA0440w;timelastmodified=07.09.2011 01:42:53 BST	2	51	675	0.0755556
Pf3D7_01_v3	chado	gene	446026	448849	.	+	.	ID=PF3D7_0111800;feature_id=20714865;isObsolete=false;previous_systematic_id=PFA0570w;timelastmodified=07.09.2011 01:44:21 BST	2	116	2824	0.0410765
Pf3D7_02_v3	chado	gene	129342	133563	.	-	.	ID=PF3D7_0202600;feature_id=20716559;isObsolete=false;previous_systematic_id=PFB0125c;timelastmodified=07.09.2011 02:27:32 BST	2	113	4222	0.0267646
Pf3D7_02_v3	chado	gene	400153	401859	.	-	.	ID=PF3D7_0209700;feature_id=20727576;isObsolete=false;previous_systematic_id=PFB0440c;timelastmodified=07.09.2011 05:40:59 BST	2	90	1707	0.0527241
Pf3D7_02_v3	chado	gene	412275	412859	.	+	.	ID=PF3D7_0210100;feature_id=20734728;isObsolete=false;previous_systematic_id=PFB0455w;timelastmodified=07.09.2011 06:38:00 BST	2	98	585	0.167521
Pf3D7_02_v3	chado	gene	480100	481432	.	+	.	ID=PF3D7_0212000;feature_id=20727514;isObsolete=false;previous_systematic_id=PFB0535w;timelastmodified=07.09.2011 05:40:43 BST	2	210	1333	0.157539
Pf3D7_02_v3	chado	gene	610625	615372	.	+	.	ID=PF3D7_0214900;Name=RON6;feature_id=20727439;isObsolete=false;previous_systematic_id=PFB0680w;synonym=PfRON6%3Bcurrent%3Dfalse;timelastmodified=07.09.2011 05:40:16 BST	2	430	4748	0.0905644
Pf3D7_02_v3	chado	gene	616772	619429	.	-	.	ID=PF3D7_0215000;Name=ACS9;feature_id=20727437;isObsolete=false;previous_systematic_id=PFB0685c;synonym=PfACS9%3Bcurrent%3Dfalse;timelastmodified=07.09.2011 05:40:15 BST	2	49	2658	0.0184349
Pf3D7_02_v3	chado	gene	690311	695783	.	+	.	ID=PF3D7_0216700;feature_id=20715442;isObsolete=false;previous_systematic_id=PFB0765w;timelastmodified=07.09.2011 02:20:21 BST	2	294	5473	0.0537183
Pf3D7_02_v3	chado	gene	774815	776036	.	+	.	ID=PF3D7_0219400;feature_id=20727386;isObsolete=false;previous_systematic_id=PFB0888w;timelastmodified=07.09.2011 05:39:58 BST	2	188	1222	0.153846
Pf3D7_02_v3	chado	gene	833805	834688	.	+	.	ID=PF3D7_0220700;feature_id=20727359;isObsolete=false;previous_systematic_id=PFB0932w;timelastmodified=07.09.2011 05:39:51 BST	2	125	884	0.141403
Pf3D7_03_v3	chado	gene	524154	526439	.	-	.	ID=PF3D7_0312400;Name=GSK3;feature_id=20715658;isObsolete=false;previous_systematic_id=PFC0525c;synonym=PfGSK3%3Bcurrent%3Dfalse;timelastmodified=07.09.2011 02:21:34 BST	2	124	2286	0.0542432
Pf3D7_03_v3	chado	gene	555035	558684	.	-	.	ID=PF3D7_0313700;feature_id=20716972;isObsolete=false;previous_systematic_id=PFC0571c;timelastmodified=07.09.2011 02:30:24 BST	2	195	3650	0.0534247
Pf3D7_03_v3	chado	gene	998649	1001582	.	+	.	ID=PF3D7_0323800;feature_id=20715895;isObsolete=false;previous_systematic_id=PFC1065w;timelastmodified=07.09.2011 02:22:48 BST	2	33	2934	0.0112474
Pf3D7_03_v3	chado	gene	135418	140660	.	+	.	ID=PF3D7_0302500;Name=CLAG3.1;feature_id=20735149;isObsolete=false;previous_systematic_id=PFC0120w;synonym=RhopH1(3.1);timelastmodified=07.09.2011 06:40:43 BST	2	215	5243	0.0410071
Pf3D7_03_v3	chado	gene	191245	192591	.	-	.	ID=PF3D7_0303700;Name=BCKDH-E2;feature_id=20715542;isObsolete=false;previous_systematic_id=PFC0170c;timelastmodified=20.07.2014 04:37:26 BST	2	12	1347	0.0089087
Pf3D7_03_v3	chado	gene	217941	218489	.	+	.	ID=PF3D7_0304400;Name=RPL44;feature_id=20724753;isObsolete=false;previous_systematic_id=PFC0200w;timelastmodified=20.04.2013 05:21:55 BST	2	230	549	0.418944
Pf3D7_03_v3	chado	gene	322933	324836	.	-	.	ID=PF3D7_0307500;feature_id=20735311;isObsolete=false;previous_systematic_id=PFC0315c;timelastmodified=07.09.2011 06:41:34 BST	2	395	1904	0.207458
Pf3D7_03_v3	chado	gene	378045	378517	.	+	.	ID=PF3D7_0308800;feature_id=20725066;isObsolete=false;previous_systematic_id=PFC0371w;timelastmodified=07.09.2011 05:22:06 BST	2	32	473	0.0676533
Pf3D7_03_v3	chado	gene	402933	405440	.	+	.	ID=PF3D7_0309500;feature_id=20714329;isObsolete=false;previous_systematic_id=PFC0395w;timelastmodified=06.09.2011 01:55:31 BST	2	114	2508	0.0454545
Pf3D7_03_v3	chado	gene	463326	464274	.	+	.	ID=PF3D7_0310700;feature_id=20714318;isObsolete=false;previous_systematic_id=PFC0445w;synonym=TRS23;timelastmodified=08.02.2014 05:39:40 GMT	2	480	949	0.505796
Pf3D7_03_v3	chado	gene	480122	483453	.	-	.	ID=PF3D7_0311300;feature_id=20735434;isObsolete=false;previous_systematic_id=PFC0475c;timelastmodified=07.09.2011 06:42:21 BST	2	137	3332	0.0411164
Pf3D7_03_v3	chado	gene	502698	505848	.	+	.	ID=PF3D7_0311700;feature_id=20733945;isObsolete=false;previous_systematic_id=PFC0495w;timelastmodified=07.09.2011 06:34:01 BST	2	471	3151	0.149476
Pf3D7_03_v3	chado	gene	552001	554621	.	-	.	ID=PF3D7_0313600;feature_id=20715673;isObsolete=false;previous_systematic_id=PFC0570c;timelastmodified=07.09.2011 02:21:40 BST	2	208	2621	0.079359
Pf3D7_03_v3	chado	gene	569308	571051	.	-	.	ID=PF3D7_0314100;feature_id=20716977;isObsolete=false;previous_systematic_id=PFC0582c;timelastmodified=07.09.2011 02:30:25 BST	2	182	1744	0.104358
Pf3D7_03_v3	chado	gene	645921	646844	.	-	.	ID=PF3D7_0316000;Name=MA;feature_id=20715731;isObsolete=false;previous_systematic_id=PFC0700c;synonym=PfMA%3Bcurrent%3Dfalse;timelastmodified=25.09.2013 01:08:12 BST	2	10	924	0.0108225
Pf3D7_03_v3	chado	gene	658272	661643	.	+	.	ID=PF3D7_0316300;feature_id=20715737;isObsolete=false;previous_systematic_id=PFC0710w;timelastmodified=07.09.2011 02:21:59 BST	2	17	3372	0.0050415
Pf3D7_03_v3	chado	gene	791840	793481	.	-	.	ID=PF3D7_0318900;feature_id=20714599;isObsolete=false;previous_systematic_id=PFC0835c;timelastmodified=06.09.2011 01:58:57 BST	2	194	1642	0.118149
Pf3D7_03_v3	chado	gene	815569	816855	.	+	.	ID=PF3D7_0319500;feature_id=20715806;isObsolete=false;previous_systematic_id=PFC0865w;timelastmodified=07.09.2011 02:22:20 BST	2	4	1287	0.003108
Pf3D7_03_v3	chado	gene	837307	838271	.	+	.	ID=PF3D7_0320000;Name=I2;feature_id=20715814;isObsolete=false;previous_systematic_id=PFC0886w;timelastmodified=11.07.2013 08:11:07 BST	2	314	965	0.325389
Pf3D7_03_v3	chado	gene	865014	866420	.	+	.	ID=PF3D7_0320700;Name=SPC2;feature_id=20715380;isObsolete=false;previous_systematic_id=PFC0912w;synonym=SPC25;timelastmodified=01.11.2011 11:22:57 GMT	2	195	1407	0.138593
Pf3D7_03_v3	chado	gene	886962	888976	.	-	.	ID=PF3D7_0321200;feature_id=20715838;isObsolete=false;previous_systematic_id=PFC0935c;timelastmodified=07.09.2011 02:22:29 BST	2	127	2015	0.0630273
Pf3D7_03_v3	chado	gene	968675	969202	.	-	.	ID=PF3D7_0323000;Name=TMA7;feature_id=20728685;isObsolete=false;previous_systematic_id=PFC1025w;timelastmodified=22.01.2013 09:10:25 GMT	2	4	528	0.0075758
Pf3D7_04_v3	chado	gene	260454	263418	.	-	.	ID=PF3D7_0404700;Name=DPAP3;feature_id=20716024;isObsolete=false;previous_systematic_id=PFD0230c;synonym=PfDPAP3%3Bcurrent%3Dfalse;timelastmodified=07.09.2011 02:23:44 BST	2	143	2965	0.0482293
Pf3D7_04_v3	chado	gene	655025	657314	.	-	.	ID=PF3D7_0414500;feature_id=20733450;isObsolete=false;previous_systematic_id=PFD0700c;timelastmodified=07.09.2011 06:30:33 BST	2	118	2290	0.0515284
Pf3D7_04_v3	chado	gene	424300	427194	.	+	.	ID=PF3D7_0408900;feature_id=20716595;isObsolete=false;previous_systematic_id=PFD0440w;timelastmodified=07.09.2011 02:27:43 BST	2	219	2895	0.0756477
Pf3D7_04_v3	chado	gene	793827	810070	.	+	.	ID=PF3D7_0418000;feature_id=20723927;isObsolete=false;previous_systematic_id=PFD0872w;timelastmodified=07.09.2011 05:13:10 BST	2	134	16244	0.0082492
Pf3D7_04_v3	chado	gene	1080959	1082189	.	+	.	ID=PF3D7_0424000;feature_id=20733445;isObsolete=false;previous_systematic_id=PFD1140w;timelastmodified=07.09.2011 06:30:31 BST	2	184	1231	0.149472
Pf3D7_04_v3	chado	gene	137640	146653	.	+	.	ID=PF3D7_0402300;Name=RH1;feature_id=20728707;isObsolete=false;previous_systematic_id=PFD0110w;synonym=PfRH1%3Bcurrent%3Dfalse,RBP1,NBP1;timelastmodified=27.10.2011 05:43:28 BST	2	98	9014	0.010872
Pf3D7_04_v3	chado	gene	234014	237013	.	-	.	ID=PF3D7_0404300;feature_id=20735971;isObsolete=false;previous_systematic_id=PFD0207c;timelastmodified=07.09.2011 06:45:51 BST	2	3	3000	0.001
Pf3D7_04_v3	chado	gene	323267	325225	.	-	.	ID=PF3D7_0406100;feature_id=20716048;isObsolete=false;previous_systematic_id=PFD0305c;timelastmodified=07.09.2011 02:23:51 BST	2	474	1959	0.24196
Pf3D7_04_v3	chado	gene	649893	650731	.	-	.	ID=PF3D7_0414300;feature_id=20716351;isObsolete=false;previous_systematic_id=PFD0669c;timelastmodified=07.09.2011 02:26:16 BST	2	285	839	0.33969
Pf3D7_04_v3	chado	gene	701526	704162	.	-	.	ID=PF3D7_0416000;feature_id=20716385;isObsolete=false;previous_systematic_id=PFD0775c;timelastmodified=07.09.2011 02:26:26 BST	2	491	2637	0.186196
Pf3D7_04_v3	chado	gene	777200	779424	.	-	.	ID=PF3D7_0417500;feature_id=20716411;isObsolete=false;previous_systematic_id=PFD0850c;timelastmodified=07.09.2011 02:26:35 BST	2	80	2225	0.0359551
Pf3D7_04_v3	chado	gene	930404	931608	.	-	.	ID=PF3D7_0420500;feature_id=20722043;isObsolete=false;previous_systematic_id=PFD0993c;timelastmodified=07.09.2011 03:03:50 BST	2	5	1205	0.0041494
Pf3D7_05_v3	chado	gene	1129959	1130754	.	-	.	ID=PF3D7_0527100;Name=UBC13;feature_id=20717261;isObsolete=false;previous_systematic_id=PFE1350c;synonym=PfUBC13%3Bcurrent%3Dfalse;timelastmodified=07.09.2011 02:32:17 BST	2	98	796	0.123116
Pf3D7_05_v3	chado	gene	1145857	1148810	.	-	.	ID=PF3D7_0527600;feature_id=20727882;isObsolete=false;previous_systematic_id=PFE1375c;timelastmodified=02.10.2011 02:13:21 BST	2	320	2954	0.108328
Pf3D7_05_v3	chado	gene	43327	47761	.	-	.	ID=PF3D7_0500800;Name=MESA;feature_id=20717134;isObsolete=false;previous_systematic_id=PFE0040c;synonym=EMP2,PfEMP2%3Bcurrent%3Dfalse;timelastmodified=22.09.2011 05:17:59 BST	2	257	4435	0.0579481
Pf3D7_05_v3	chado	gene	58037	59726	.	-	.	ID=PF3D7_0501100;Name=HSP40;feature_id=20724872;isObsolete=false;previous_systematic_id=PFE0055c;synonym=PFE55;timelastmodified=07.09.2011 05:20:38 BST	2	141	1690	0.083432
Pf3D7_05_v3	chado	gene	206450	208375	.	+	.	ID=PF3D7_0504900;feature_id=20723725;isObsolete=false;previous_systematic_id=PFE0240w;timelastmodified=07.09.2011 05:12:17 BST	2	144	1926	0.0747664
Pf3D7_05_v3	chado	gene	284691	288023	.	+	.	ID=PF3D7_0506800;Name=TCF25;feature_id=20714397;isObsolete=false;previous_systematic_id=PFE0335w;timelastmodified=05.10.2012 11:22:00 BST	2	147	3333	0.0441044
Pf3D7_05_v3	chado	gene	405961	407897	.	-	.	ID=PF3D7_0509700;feature_id=20714375;isObsolete=false;previous_systematic_id=PFE0480c;timelastmodified=06.09.2011 01:55:56 BST	2	106	1937	0.0547238
Pf3D7_05_v3	chado	gene	791719	792936	.	-	.	ID=PF3D7_0519200;feature_id=20728241;isObsolete=false;previous_systematic_id=PFE0965c;timelastmodified=07.09.2011 05:45:25 BST	2	4	1218	0.0032841
Pf3D7_05_v3	chado	gene	976690	977815	.	-	.	ID=PF3D7_0523500;feature_id=20737212;isObsolete=false;previous_systematic_id=PFE1173c;timelastmodified=07.09.2011 06:55:19 BST	2	275	1126	0.244227
Pf3D7_05_v3	chado	gene	1073646	1075644	.	+	.	ID=PF3D7_0525900;Name=NEK2;feature_id=20727914;isObsolete=false;previous_systematic_id=PFE1290w;synonym=PfNek-2%3Bcurrent%3Dfalse;timelastmodified=07.09.2011 05:43:18 BST	2	170	1999	0.0850425
Pf3D7_05_v3	chado	gene	1081558	1083816	.	-	.	ID=PF3D7_0526200;Name=ARF-GAP;feature_id=20717244;isObsolete=false;previous_systematic_id=PFE1305c;timelastmodified=14.03.2014 03:08:01 GMT	2	177	2259	0.0783533
Pf3D7_05_v3	chado	gene	1123610	1124595	.	+	.	ID=PF3D7_0526900;feature_id=20717256;isObsolete=false;previous_systematic_id=PFE1340w;timelastmodified=07.09.2011 02:32:15 BST	2	105	986	0.106491
Pf3D7_05_v3	chado	gene	1163408	1165072	.	-	.	ID=PF3D7_0528200;feature_id=20717274;isObsolete=false;previous_systematic_id=PFE1405c;timelastmodified=07.09.2011 02:32:21 BST	2	52	1665	0.0312312
Pf3D7_05_v3	chado	gene	1174907	1177067	.	+	.	ID=PF3D7_0528500;feature_id=20727868;isObsolete=false;previous_systematic_id=PFE1420w;timelastmodified=07.09.2011 05:42:58 BST	2	410	2161	0.189727
Pf3D7_05_v3	chado	gene	1255221	1257254	.	+	.	ID=PF3D7_0530800;feature_id=20727851;isObsolete=false;previous_systematic_id=PFE1540w;timelastmodified=07.09.2011 05:42:51 BST	2	211	2034	0.103736
Pf3D7_06_v3	chado	gene	392991	394611	.	+	.	ID=PF3D7_0609200;feature_id=20714461;isObsolete=false;previous_systematic_id=PFF0455w;timelastmodified=06.09.2011 01:56:59 BST	2	209	1621	0.128933
Pf3D7_06_v3	chado	gene	257604	259974	.	+	.	ID=PF3D7_0606100;feature_id=20717485;isObsolete=false;previous_systematic_id=PFF0300w;timelastmodified=07.09.2011 02:33:27 BST	2	330	2371	0.139182
Pf3D7_06_v3	chado	gene	335107	337368	.	-	.	ID=PF3D7_0608000;feature_id=20717512;isObsolete=false;previous_systematic_id=PFF0395c;timelastmodified=07.09.2011 02:33:37 BST	2	94	2262	0.0415561
Pf3D7_06_v3	chado	gene	355229	356276	.	+	.	ID=PF3D7_0608600;feature_id=20714426;isObsolete=false;previous_systematic_id=PFF0425w;timelastmodified=06.09.2011 01:56:30 BST	2	169	1048	0.16126
Pf3D7_06_v3	chado	gene	525987	527030	.	-	.	ID=PF3D7_0612700;Name=P12;feature_id=20717583;isObsolete=false;previous_systematic_id=PFF0615c;synonym=Pf12;timelastmodified=07.09.2011 02:34:01 BST	2	131	1044	0.125479
Pf3D7_06_v3	chado	gene	533907	535364	.	-	.	ID=PF3D7_0613000;feature_id=20724999;isObsolete=false;previous_systematic_id=PFF0630c;timelastmodified=07.09.2011 05:21:44 BST	2	185	1458	0.126886
Pf3D7_06_v3	chado	gene	537778	538585	.	+	.	ID=PF3D7_0613100;feature_id=20728825;isObsolete=false;previous_systematic_id=PFF0635w;timelastmodified=07.09.2011 05:49:12 BST	2	14	808	0.0173267
Pf3D7_06_v3	chado	gene	788707	796025	.	-	.	ID=PF3D7_0619000;feature_id=20717687;isObsolete=false;previous_systematic_id=PFF0920c;timelastmodified=07.09.2011 02:34:38 BST	2	124	7319	0.0169422
Pf3D7_06_v3	chado	gene	1020024	1021875	.	+	.	ID=PF3D7_0625000;Name=SMS1;feature_id=20717803;isObsolete=false;previous_systematic_id=PFF1210w;timelastmodified=19.12.2012 02:27:10 GMT	2	118	1852	0.0637149
Pf3D7_06_v3	chado	gene	1056052	1058529	.	+	.	ID=PF3D7_0626100;feature_id=20717824;isObsolete=false;previous_systematic_id=PFF1265w;timelastmodified=07.09.2011 02:35:25 BST	2	167	2478	0.0673931
Pf3D7_06_v3	chado	gene	1170813	1173696	.	-	.	ID=PF3D7_0628300;Name=CEPT;feature_id=20715940;isObsolete=false;previous_systematic_id=PFF1375c;timelastmodified=07.09.2011 02:23:04 BST	2	496	2884	0.171983
Pf3D7_07_v3	chado	gene	605653	606440	.	+	.	ID=PF3D7_0713100;Name=MC-2TM;feature_id=20718016;isObsolete=false;previous_systematic_id=MAL7P1.58;synonym=PfMC-2TM%3Bcurrent%3Dfalse;timelastmodified=07.09.2011 02:36:25 BST	2	69	788	0.0875635
Pf3D7_07_v3	chado	gene	720010	721467	.	+	.	ID=PF3D7_0716400;feature_id=20714491;isObsolete=false;previous_systematic_id=MAL7P1.78;timelastmodified=06.09.2011 01:57:18 BST	2	209	1458	0.143347
Pf3D7_07_v3	chado	gene	1358055	1362929	.	+	.	ID=PF3D7_0731500;Name=EBA175;feature_id=20714275;isObsolete=false;previous_systematic_id=MAL7P1.176;timelastmodified=06.09.2011 01:55:01 BST	2	101	4875	0.0207179
Pf3D7_07_v3	chado	gene	48300	49106	.	+	.	ID=PF3D7_0700800;Name=MC-2TM;feature_id=20725417;isObsolete=false;previous_systematic_id=MAL8P1.213;synonym=Pfmc-2TM%3Bcurrent%3Dfalse;timelastmodified=07.09.2011 05:24:50 BST	2	69	807	0.0855019
Pf3D7_07_v3	chado	gene	285472	286166	.	-	.	ID=PF3D7_0705700;feature_id=20726484;isObsolete=false;previous_systematic_id=MAL7P1.300;timelastmodified=07.09.2011 05:33:15 BST	2	149	695	0.214389
Pf3D7_07_v3	chado	gene	290100	291220	.	-	.	ID=PF3D7_0705900;feature_id=20726485;isObsolete=false;previous_systematic_id=MAL7P1.340;timelastmodified=07.09.2011 05:33:16 BST	2	368	1121	0.328278
Pf3D7_07_v3	chado	gene	338885	342083	.	+	.	ID=PF3D7_0707300;Name=RAMA;feature_id=20717984;isObsolete=false;previous_systematic_id=MAL7P1.208;timelastmodified=07.09.2011 02:36:15 BST	2	203	3199	0.0634573
Pf3D7_07_v3	chado	gene	826837	831305	.	+	.	ID=PF3D7_0718600;feature_id=20724743;isObsolete=false;previous_systematic_id=MAL7P1.95;timelastmodified=07.09.2011 05:19:31 BST	2	102	4469	0.0228239
Pf3D7_07_v3	chado	gene	861583	862487	.	+	.	ID=PF3D7_0719700;feature_id=20726327;isObsolete=false;previous_systematic_id=PF07_0080;timelastmodified=07.09.2011 05:32:02 BST	2	125	905	0.138122
Pf3D7_07_v3	chado	gene	886346	887487	.	+	.	ID=PF3D7_0720500;feature_id=20714494;isObsolete=false;previous_systematic_id=MAL7P1.106;timelastmodified=06.09.2011 01:57:20 BST	2	288	1142	0.252189
Pf3D7_07_v3	chado	gene	887816	889378	.	-	.	ID=PF3D7_0720600;feature_id=20726459;isObsolete=false;previous_systematic_id=MAL7P1.107;timelastmodified=07.09.2011 05:33:05 BST	2	5	1563	0.003199
Pf3D7_07_v3	chado	gene	901549	902787	.	+	.	ID=PF3D7_0720900;feature_id=20726306;isObsolete=false;previous_systematic_id=MAL7P1.111;timelastmodified=07.09.2011 05:31:55 BST	2	161	1239	0.129943
Pf3D7_07_v3	chado	gene	946363	948612	.	+	.	ID=PF3D7_0722200;Name=RALP1;feature_id=20726154;isObsolete=false;previous_systematic_id=MAL7P1.119;timelastmodified=07.09.2011 05:30:52 BST	2	28	2250	0.0124444
Pf3D7_07_v3	chado	gene	986598	987365	.	+	.	ID=PF3D7_0723600;feature_id=20726113;isObsolete=false;previous_systematic_id=PF07_0099;timelastmodified=07.09.2011 05:30:34 BST	2	186	768	0.242188
Pf3D7_07_v3	chado	gene	1079015	1080055	.	+	.	ID=PF3D7_0725400;feature_id=20714509;isObsolete=false;previous_systematic_id=MAL7P1.141;timelastmodified=06.09.2011 01:57:32 BST	2	40	1041	0.0384246
Pf3D7_07_v3	chado	gene	1218426	1225473	.	+	.	ID=PF3D7_0728600;feature_id=20726008;isObsolete=false;previous_systematic_id=MAL7P1.155;timelastmodified=07.09.2011 05:29:53 BST	2	173	7048	0.024546
Pf3D7_07_v3	chado	gene	1304347	1305096	.	+	.	ID=PF3D7_0730400;feature_id=20714496;isObsolete=false;previous_systematic_id=PF07_0127;timelastmodified=06.09.2011 01:57:21 BST	2	3	750	0.004
Pf3D7_08_v3	chado	gene	112299	117877	.	+	.	ID=PF3D7_0801700;Name=SENP2;feature_id=20726663;isObsolete=false;previous_systematic_id=MAL8P1.157;timelastmodified=07.09.2011 05:34:42 BST	2	113	5579	0.0202545
Pf3D7_08_v3	chado	gene	223762	230209	.	+	.	ID=PF3D7_0803600;feature_id=20718143;isObsolete=false;previous_systematic_id=MAL8P1.143;timelastmodified=07.09.2011 02:37:02 BST	2	259	6448	0.0401675
Pf3D7_08_v3	chado	gene	1294022	1294722	.	+	.	ID=PF3D7_0830400;feature_id=20726783;isObsolete=false;previous_systematic_id=PF08_0004;timelastmodified=07.09.2011 05:35:32 BST	2	67	701	0.0955777
Pf3D7_08_v3	chado	gene	233467	234426	.	-	.	ID=PF3D7_0803800;feature_id=20726859;isObsolete=false;previous_systematic_id=MAL8P1.142;timelastmodified=07.09.2011 05:36:05 BST	2	162	960	0.16875
Pf3D7_08_v3	chado	gene	395648	398787	.	-	.	ID=PF3D7_0807700;Name=DegP;feature_id=20727179;isObsolete=false;previous_systematic_id=MAL8P1.126;timelastmodified=06.02.2014 12:59:37 GMT	2	178	3140	0.0566879
Pf3D7_08_v3	chado	gene	525058	527604	.	-	.	ID=PF3D7_0810300;feature_id=20726951;isObsolete=false;previous_systematic_id=MAL8P1.109;timelastmodified=07.09.2011 05:36:36 BST	2	37	2547	0.0145269
Pf3D7_08_v3	chado	gene	551199	552428	.	-	.	ID=PF3D7_0810900;feature_id=20724374;isObsolete=false;previous_systematic_id=MAL8P1.106;timelastmodified=07.09.2011 05:16:03 BST	2	192	1230	0.156098
Pf3D7_08_v3	chado	gene	658493	662095	.	-	.	ID=PF3D7_0813400;feature_id=20717450;isObsolete=false;previous_systematic_id=PF08_0081;timelastmodified=07.09.2011 02:33:15 BST	2	475	3603	0.131835
Pf3D7_08_v3	chado	gene	682518	683572	.	-	.	ID=PF3D7_0814100;feature_id=20727071;isObsolete=false;previous_systematic_id=MAL8P1.93;timelastmodified=07.09.2011 05:37:55 BST	2	22	1055	0.0208531
Pf3D7_08_v3	chado	gene	687340	688086	.	+	.	ID=PF3D7_0814200;Name=ALBA1;feature_id=20727074;isObsolete=false;previous_systematic_id=PF08_0074;timelastmodified=07.09.2011 05:37:56 BST	2	9	747	0.0120482
Pf3D7_08_v3	chado	gene	798777	800205	.	+	.	ID=PF3D7_0817500;feature_id=20726767;isObsolete=false;previous_systematic_id=PF08_0059;timelastmodified=07.09.2011 05:35:27 BST	2	372	1429	0.260322
Pf3D7_08_v3	chado	gene	860384	862417	.	+	.	ID=PF3D7_0818900;Name=HSP70;feature_id=20724199;isObsolete=false;previous_systematic_id=PF08_0054;synonym=HSP70-1,PfHsp70-1%3Bcurrent%3Dfalse;timelastmodified=10.09.2013 10:24:18 BST	2	534	2034	0.262537
Pf3D7_08_v3	chado	gene	1070988	1074417	.	+	.	ID=PF3D7_0824700;feature_id=20729179;isObsolete=false;previous_systematic_id=MAL8P1.30;timelastmodified=07.09.2011 05:51:55 BST	2	139	3430	0.0405248
Pf3D7_08_v3	chado	gene	1256555	1257133	.	+	.	ID=PF3D7_0829300;Name=LSM8;feature_id=20717685;isObsolete=false;previous_systematic_id=MAL8P1.9;timelastmodified=07.09.2011 02:34:37 BST	2	107	579	0.184801
Pf3D7_08_v3	chado	gene	1374236	1375299	.	-	.	ID=PF3D7_0831800;Name=HRPII;feature_id=20725080;isObsolete=false;previous_systematic_id=MAL7P1.231;synonym=PfHRP2%3Bcurrent%3Dfalse,HRP2;timelastmodified=07.09.2011 05:22:09 BST	2	57	1064	0.0535714
Pf3D7_09_v3	chado	gene	389605	397843	.	-	.	ID=PF3D7_0908500;feature_id=20723237;isObsolete=false;previous_systematic_id=PFI0410c;timelastmodified=07.09.2011 05:07:09 BST	2	114	8239	0.0138366
Pf3D7_09_v3	chado	gene	1175203	1180762	.	+	.	ID=PF3D7_0929400;Name=RhopH2;feature_id=20718645;isObsolete=false;previous_systematic_id=PFI1445w;timelastmodified=07.09.2011 02:39:47 BST	2	236	5560	0.042446
Pf3D7_09_v3	chado	gene	456959	461318	.	-	.	ID=PF3D7_0910100;feature_id=20714513;isObsolete=false;previous_systematic_id=PFI0490c;timelastmodified=06.09.2011 01:57:35 BST	2	117	4360	0.0268349
Pf3D7_09_v3	chado	gene	504412	508130	.	+	.	ID=PF3D7_0911100;feature_id=20729205;isObsolete=false;previous_systematic_id=PFI0540w;timelastmodified=07.09.2011 05:52:04 BST	2	11	3719	0.0029578
Pf3D7_09_v3	chado	gene	556090	557958	.	+	.	ID=PF3D7_0912500;feature_id=20718387;isObsolete=false;previous_systematic_id=PFI0610w;timelastmodified=07.09.2011 02:38:26 BST	2	95	1869	0.0508293
Pf3D7_09_v3	chado	gene	1195693	1198462	.	-	.	ID=PF3D7_0930200;Name=LRR8;feature_id=20728940;isObsolete=false;previous_systematic_id=PFI1470c;synonym=PfLRR8%3Bcurrent%3Dfalse;timelastmodified=07.09.2011 05:49:57 BST	2	421	2770	0.151986
Pf3D7_09_v3	chado	gene	133762	135587	.	-	.	ID=PF3D7_0903200;Name=RAB7;feature_id=20718247;isObsolete=false;previous_systematic_id=PFI0155c;timelastmodified=30.10.2013 01:24:19 GMT	2	93	1826	0.050931
Pf3D7_09_v3	chado	gene	168493	172887	.	+	.	ID=PF3D7_0903600;feature_id=20718255;isObsolete=false;previous_systematic_id=PFI0175w;timelastmodified=07.09.2011 02:37:39 BST	2	131	4395	0.0298066
Pf3D7_09_v3	chado	gene	270740	274789	.	-	.	ID=PF3D7_0905400;Name=RhopH3;feature_id=20718288;isObsolete=false;previous_systematic_id=PFI0265c;timelastmodified=07.09.2011 02:37:51 BST	2	190	4050	0.0469136
Pf3D7_09_v3	chado	gene	284200	286640	.	-	.	ID=PF3D7_0905700;Name=ATG3;feature_id=20718293;isObsolete=false;previous_systematic_id=PFI0280c;timelastmodified=07.09.2011 02:37:53 BST	2	350	2441	0.143384
Pf3D7_09_v3	chado	gene	420485	421682	.	-	.	ID=PF3D7_0909300;Name=ARP;feature_id=20725456;isObsolete=false;previous_systematic_id=PFI0450c;synonym=PfARP%3Bcurrent%3Dfalse;timelastmodified=07.09.2011 05:25:06 BST	2	383	1198	0.3197
Pf3D7_09_v3	chado	gene	482461	487554	.	-	.	ID=PF3D7_0910500;feature_id=20729222;isObsolete=false;previous_systematic_id=PFI0510c;timelastmodified=07.09.2011 05:52:11 BST	2	10	5094	0.0019631
Pf3D7_09_v3	chado	gene	489467	490865	.	+	.	ID=PF3D7_0910600;Name=YKT6.1;feature_id=20729220;isObsolete=false;previous_systematic_id=PFI0515w;timelastmodified=26.01.2012 05:49:05 GMT	2	134	1399	0.0957827
Pf3D7_09_v3	chado	gene	500183	502733	.	+	.	ID=PF3D7_0911000;feature_id=20729208;isObsolete=false;previous_systematic_id=PFI0535w;timelastmodified=07.09.2011 05:52:05 BST	2	226	2551	0.0885927
Pf3D7_09_v3	chado	gene	526940	527978	.	-	.	ID=PF3D7_0911500;feature_id=20729196;isObsolete=false;previous_systematic_id=PFI0560c;timelastmodified=07.09.2011 05:52:01 BST	2	236	1039	0.227141
Pf3D7_09_v3	chado	gene	569124	570374	.	-	.	ID=PF3D7_0913000;feature_id=20729087;isObsolete=false;previous_systematic_id=PFI0635c;timelastmodified=07.09.2011 05:51:05 BST	2	164	1251	0.131095
Pf3D7_09_v3	chado	gene	617963	619835	.	+	.	ID=PF3D7_0914400;feature_id=20729024;isObsolete=false;previous_systematic_id=PFI0705w;timelastmodified=07.09.2011 05:50:40 BST	2	453	1873	0.241858
Pf3D7_09_v3	chado	gene	747173	748490	.	+	.	ID=PF3D7_0918100;feature_id=20740171;isObsolete=false;previous_systematic_id=PFI0885w;timelastmodified=07.09.2011 07:23:00 BST	2	9	1318	0.0068285
Pf3D7_09_v3	chado	gene	857587	858829	.	-	.	ID=PF3D7_0921000;feature_id=20718473;isObsolete=false;previous_systematic_id=PFI1030c;timelastmodified=07.09.2011 02:38:52 BST	2	211	1243	0.169751
Pf3D7_09_v3	chado	gene	1012118	1013863	.	+	.	ID=PF3D7_0925000;feature_id=20718544;isObsolete=false;previous_systematic_id=PFI1225w;timelastmodified=07.09.2011 02:39:15 BST	2	178	1746	0.101947
Pf3D7_09_v3	chado	gene	1040713	1041516	.	+	.	ID=PF3D7_0925900;feature_id=20718565;isObsolete=false;previous_systematic_id=PFI1270w;timelastmodified=07.09.2011 02:39:21 BST	2	84	804	0.104478
Pf3D7_09_v3	chado	gene	1135545	1136391	.	+	.	ID=PF3D7_0928000;Name=COX6B;feature_id=20718613;isObsolete=false;previous_systematic_id=PFI1375w;timelastmodified=18.12.2012 08:25:15 GMT	2	103	847	0.121606
Pf3D7_09_v3	chado	gene	1163570	1165475	.	+	.	ID=PF3D7_0929100;feature_id=20718635;isObsolete=false;previous_systematic_id=PFI1430w;timelastmodified=07.09.2011 02:39:44 BST	2	102	1906	0.0535152
Pf3D7_09_v3	chado	gene	1278007	1278896	.	+	.	ID=PF3D7_0932000;feature_id=20728971;isObsolete=false;previous_systematic_id=PFI1555w;timelastmodified=07.09.2011 05:50:11 BST	2	32	890	0.0359551
Pf3D7_09_v3	chado	gene	1317827	1319468	.	-	.	ID=PF3D7_0933200;feature_id=20724800;isObsolete=false;previous_systematic_id=PFI1610c;timelastmodified=07.09.2011 05:19:59 BST	2	9	1642	0.0054811
Pf3D7_09_v3	chado	gene	1338175	1339295	.	-	.	ID=PF3D7_0933900;feature_id=20718736;isObsolete=false;previous_systematic_id=PFI1640c;timelastmodified=07.09.2011 02:40:17 BST	2	83	1121	0.074041
Pf3D7_09_v3	chado	gene	1357411	1359262	.	+	.	ID=PF3D7_0934700;feature_id=20718751;isObsolete=false;previous_systematic_id=PFI1680w;timelastmodified=07.09.2011 02:40:22 BST	2	68	1852	0.0367171
Pf3D7_09_v3	chado	gene	1361935	1363848	.	+	.	ID=PF3D7_0934800;Name=PKAc;feature_id=20718753;isObsolete=false;previous_systematic_id=PFI1685w;synonym=PfPKAc%3Bcurrent%3Dfalse,PfPKA%3Bcurrent%3Dfalse,PKA;timelastmodified=07.09.2011 02:40:22 BST	2	18	1914	0.0094044
Pf3D7_10_v3	chado	gene	67807	68961	.	-	.	ID=PF3D7_1001100;Name=ACBP1;feature_id=20718837;isObsolete=false;previous_systematic_id=PF10_0015;timelastmodified=07.09.2011 02:40:58 BST	2	143	1155	0.12381
Pf3D7_10_v3	chado	gene	92573	93526	.	-	.	ID=PF3D7_1001700;feature_id=20718854;isObsolete=false;previous_systematic_id=PF10_0021;timelastmodified=07.09.2011 02:41:04 BST	2	123	954	0.128931
Pf3D7_10_v3	chado	gene	106653	108662	.	-	.	ID=PF3D7_1002100;Name=PTP5;feature_id=20718865;isObsolete=false;previous_systematic_id=PF10_0025;synonym=PF70;timelastmodified=07.07.2013 10:33:35 BST	2	114	2010	0.0567164
Pf3D7_10_v3	chado	gene	121115	123291	.	+	.	ID=PF3D7_1002400;feature_id=20718874;isObsolete=false;previous_systematic_id=PF10_0028;timelastmodified=07.09.2011 02:41:11 BST	2	553	2177	0.254019
Pf3D7_10_v3	chado	gene	259060	260304	.	-	.	ID=PF3D7_1006100;Name=NOT5;feature_id=20724535;isObsolete=false;previous_systematic_id=PF10_0062;timelastmodified=07.09.2011 05:17:13 BST	2	128	1245	0.102811
Pf3D7_10_v3	chado	gene	281459	283104	.	+	.	ID=PF3D7_1006900;feature_id=20718962;isObsolete=false;previous_systematic_id=PF10_0069;timelastmodified=07.09.2011 02:41:41 BST	2	4	1646	0.0024301
Pf3D7_10_v3	chado	gene	284577	286302	.	+	.	ID=PF3D7_1007000;feature_id=20716777;isObsolete=false;previous_systematic_id=PF10_0070;timelastmodified=07.09.2011 02:29:09 BST	2	77	1726	0.0446118
Pf3D7_10_v3	chado	gene	369199	370225	.	-	.	ID=PF3D7_1008900;Name=AK1;feature_id=20718994;isObsolete=false;previous_systematic_id=PF10_0086;synonym=AK;timelastmodified=13.06.2012 02:46:54 BST	2	5	1027	0.0048685
Pf3D7_10_v3	chado	gene	414732	415328	.	+	.	ID=PF3D7_1010300;Name=SDH4;feature_id=20733375;isObsolete=false;previous_systematic_id=PF10_0100;timelastmodified=07.09.2011 06:29:57 BST	2	99	597	0.165829
Pf3D7_10_v3	chado	gene	436958	437708	.	+	.	ID=PF3D7_1011200;feature_id=20716485;isObsolete=false;previous_systematic_id=PF10_0109;timelastmodified=07.09.2011 02:26:59 BST	2	160	751	0.213049
Pf3D7_10_v3	chado	gene	460335	461993	.	-	.	ID=PF3D7_1011900;Name=HO;feature_id=20733330;isObsolete=false;previous_systematic_id=PF10_0116;timelastmodified=11.01.2012 03:13:35 GMT	2	197	1659	0.118746
Pf3D7_10_v3	chado	gene	463493	467006	.	+	.	ID=PF3D7_1012000;feature_id=20733327;isObsolete=false;previous_systematic_id=PF10_0117;timelastmodified=07.09.2011 06:29:36 BST	2	291	3514	0.0828116
Pf3D7_10_v3	chado	gene	475327	476563	.	-	.	ID=PF3D7_1012400;Name=HGPRT;feature_id=20719023;isObsolete=false;previous_systematic_id=PF10_0121;synonym=HPRT;timelastmodified=07.09.2011 02:41:59 BST	2	356	1237	0.287793
Pf3D7_10_v3	chado	gene	542359	544779	.	+	.	ID=PF3D7_1013800;feature_id=20719048;isObsolete=false;previous_systematic_id=PF10_0135;timelastmodified=07.09.2011 02:42:08 BST	2	411	2421	0.169765
Pf3D7_10_v3	chado	gene	614872	617736	.	-	.	ID=PF3D7_1015200;Name=CysRS;feature_id=20716646;isObsolete=false;previous_systematic_id=PF10_0149;timelastmodified=17.01.2014 11:39:31 GMT	2	688	2865	0.24014
Pf3D7_10_v3	chado	gene	840212	843403	.	+	.	ID=PF3D7_1020800;Name=DLAT;feature_id=20714653;isObsolete=false;previous_systematic_id=PF10_0407;synonym=PDHE2;timelastmodified=07.09.2011 01:41:52 BST	2	206	3192	0.0645363
Pf3D7_10_v3	chado	gene	985350	986988	.	+	.	ID=PF3D7_1023400;feature_id=20719212;isObsolete=false;previous_systematic_id=PF10_0227;timelastmodified=07.09.2011 02:43:06 BST	2	288	1639	0.175717
Pf3D7_10_v3	chado	gene	1089997	1090538	.	-	.	ID=PF3D7_1025800;feature_id=20731308;isObsolete=false;previous_systematic_id=PF10_0253b;timelastmodified=07.09.2011 06:12:34 BST	2	206	542	0.380074
Pf3D7_10_v3	chado	gene	1091436	1097277	.	-	.	ID=PF3D7_1025900;feature_id=20733427;isObsolete=false;previous_systematic_id=PF10_0254;timelastmodified=07.09.2011 06:30:21 BST	2	92	5842	0.015748
Pf3D7_10_v3	chado	gene	1140589	1142602	.	-	.	ID=PF3D7_1027300;Name=nPrx;feature_id=20719268;isObsolete=false;previous_systematic_id=PF10_0268;synonym=PfnPrx%3Bcurrent%3Dfalse,MCP1;timelastmodified=07.09.2011 02:43:27 BST	2	509	2014	0.252731
Pf3D7_10_v3	chado	gene	1176461	1177849	.	-	.	ID=PF3D7_1028600;feature_id=20732357;isObsolete=false;previous_systematic_id=PF10_0280;timelastmodified=07.09.2011 06:25:56 BST	2	511	1389	0.367891
Pf3D7_10_v3	chado	gene	1190426	1195016	.	+	.	ID=PF3D7_1029100;feature_id=20716701;isObsolete=false;previous_systematic_id=PF10_0284;timelastmodified=07.09.2011 02:28:25 BST	2	133	4591	0.0289697
Pf3D7_10_v3	chado	gene	1265079	1268785	.	+	.	ID=PF3D7_1031400;feature_id=20716709;isObsolete=false;previous_systematic_id=PF10_0308;timelastmodified=07.09.2011 02:28:29 BST	2	137	3707	0.0369571
Pf3D7_10_v3	chado	gene	1270528	1274144	.	+	.	ID=PF3D7_1031500;feature_id=20732398;isObsolete=false;previous_systematic_id=PF10_0309;timelastmodified=07.09.2011 06:26:19 BST	2	103	3617	0.0284766
Pf3D7_10_v3	chado	gene	1445916	1447495	.	-	.	ID=PF3D7_1036700;Name=PhLP2;feature_id=20733431;isObsolete=false;previous_systematic_id=PF10_0359;timelastmodified=29.09.2012 03:59:53 BST	2	177	1580	0.112025
Pf3D7_10_v3	chado	gene	1505835	1506896	.	+	.	ID=PF3D7_1038000;feature_id=20719467;isObsolete=false;previous_systematic_id=PF10_0372;timelastmodified=07.09.2011 02:44:33 BST	2	118	1062	0.111111
Pf3D7_11_v3	chado	gene	390644	393331	.	-	.	ID=PF3D7_1109400;feature_id=20730729;isObsolete=false;previous_systematic_id=PF11_0105;timelastmodified=07.09.2011 06:05:54 BST	2	304	2688	0.113095
Pf3D7_11_v3	chado	gene	1834401	1838773	.	+	.	ID=PF3D7_1146600;Name=NFYB;feature_id=20720207;isObsolete=false;previous_systematic_id=PF11_0477;synonym=PfNF-YB%3Bcurrent%3Dfalse;timelastmodified=25.07.2012 08:05:50 BST	2	304	4373	0.0695175
Pf3D7_11_v3	chado	gene	294151	296979	.	+	.	ID=PF3D7_1107100;feature_id=20719582;isObsolete=false;previous_systematic_id=PF11_0083;timelastmodified=07.09.2011 02:45:22 BST	2	455	2829	0.160834
Pf3D7_11_v3	chado	gene	492091	510738	.	+	.	ID=PF3D7_1113000;feature_id=20730640;isObsolete=false;previous_systematic_id=PF11_0528;timelastmodified=07.09.2011 06:05:02 BST	2	46	18648	0.0024668
Pf3D7_11_v3	chado	gene	539903	541387	.	+	.	ID=PF3D7_1114100;Name=ROM1;feature_id=20730598;isObsolete=false;previous_systematic_id=PF11_0149,PF11_0150;timelastmodified=19.03.2013 11:04:49 GMT	2	475	1485	0.319865
Pf3D7_11_v3	chado	gene	555514	558668	.	+	.	ID=PF3D7_1114700;Name=CLK3;feature_id=20714830;isObsolete=false;previous_systematic_id=PF11_0156;synonym=PfCLK-3%3Bcurrent%3Dfalse;timelastmodified=07.09.2011 01:43:28 BST	2	43	3155	0.0136292
Pf3D7_11_v3	chado	gene	1390064	1396173	.	+	.	ID=PF3D7_1135600;feature_id=20720020;isObsolete=false;previous_systematic_id=PF11_0368;timelastmodified=07.09.2011 02:48:24 BST	2	284	6110	0.0464812
Pf3D7_11_v3	chado	gene	1818594	1820743	.	+	.	ID=PF3D7_1145900;feature_id=20742867;isObsolete=false;previous_systematic_id=PF11_0470;timelastmodified=07.09.2011 07:53:06 BST	2	362	2150	0.168372
Pf3D7_11_v3	chado	gene	1899181	1905942	.	+	.	ID=PF3D7_1147800;Name=MAEBL;feature_id=20720230;isObsolete=false;previous_systematic_id=PF11_0486;synonym=PfMAEBL%3Bcurrent%3Dfalse;timelastmodified=07.09.2011 02:49:54 BST	2	113	6762	0.016711
Pf3D7_11_v3	chado	gene	190800	194358	.	-	.	ID=PF3D7_1104300;feature_id=20717082;isObsolete=false;previous_systematic_id=PF11_0054;timelastmodified=07.09.2011 02:31:14 BST	2	133	3559	0.03737
Pf3D7_11_v3	chado	gene	362421	362887	.	+	.	ID=PF3D7_1108300;Name=PCD;feature_id=20741943;isObsolete=false;previous_systematic_id=PF11_0095a;synonym=PfPCD%3Bcurrent%3Dfalse;timelastmodified=07.09.2011 07:41:52 BST	2	140	467	0.299786
Pf3D7_11_v3	chado	gene	521122	522824	.	-	.	ID=PF3D7_1113400;Name=DSK2;feature_id=20730633;isObsolete=false;previous_systematic_id=PF11_0142;timelastmodified=24.02.2014 03:43:37 GMT	2	142	1703	0.0833823
Pf3D7_11_v3	chado	gene	558924	561032	.	-	.	ID=PF3D7_1114800;Name=G3PDH;feature_id=20719652;isObsolete=false;previous_systematic_id=PF11_0157;timelastmodified=02.01.2014 03:18:05 GMT	2	69	2109	0.0327169
Pf3D7_11_v3	chado	gene	618312	619778	.	+	.	ID=PF3D7_1116300;Name=CYP19C;feature_id=20730093;isObsolete=false;previous_systematic_id=PF11_0170;timelastmodified=07.09.2011 06:00:33 BST	2	323	1467	0.220177
Pf3D7_11_v3	chado	gene	668368	669491	.	+	.	ID=PF3D7_1117600;feature_id=20716534;isObsolete=false;previous_systematic_id=PF11_0182;timelastmodified=07.09.2011 02:27:21 BST	2	210	1124	0.186833
Pf3D7_11_v3	chado	gene	714117	716287	.	-	.	ID=PF3D7_1118800;feature_id=20719704;isObsolete=false;previous_systematic_id=PF11_0195;timelastmodified=07.09.2011 02:46:13 BST	2	132	2171	0.0608015
Pf3D7_11_v3	chado	gene	756192	760435	.	+	.	ID=PF3D7_1120000;feature_id=20730580;isObsolete=false;previous_systematic_id=PF11_0207;timelastmodified=07.09.2011 06:04:33 BST	2	126	4244	0.029689
Pf3D7_11_v3	chado	gene	815386	816322	.	-	.	ID=PF3D7_1121600;Name=EXP1;feature_id=20727137;isObsolete=false;previous_systematic_id=PF11_0224;synonym=CRA;timelastmodified=17.12.2012 03:05:59 GMT	2	314	937	0.335112
Pf3D7_11_v3	chado	gene	957514	959199	.	-	.	ID=PF3D7_1124200;feature_id=20719801;isObsolete=false;previous_systematic_id=PF11_0253;timelastmodified=14.10.2011 04:08:52 BST	2	113	1686	0.0670225
Pf3D7_11_v3	chado	gene	983951	985619	.	-	.	ID=PF3D7_1125000;feature_id=20742377;isObsolete=false;previous_systematic_id=PF11_0261;timelastmodified=07.09.2011 07:47:03 BST	2	112	1669	0.0671061
Pf3D7_11_v3	chado	gene	989159	990301	.	-	.	ID=PF3D7_1125200;feature_id=20722009;isObsolete=false;previous_systematic_id=PF11_0263;timelastmodified=07.09.2011 03:03:36 BST	2	266	1143	0.232721
Pf3D7_11_v3	chado	gene	1030679	1031481	.	+	.	ID=PF3D7_1126400;feature_id=20714840;isObsolete=false;previous_systematic_id=PF11_0274;timelastmodified=07.09.2011 01:43:33 BST	2	144	803	0.179328
Pf3D7_11_v3	chado	gene	1040790	1046087	.	-	.	ID=PF3D7_1126700;feature_id=20719841;isObsolete=false;previous_systematic_id=PF11_0278,PF11_0277;timelastmodified=07.09.2011 02:47:09 BST	2	199	5298	0.0375613
Pf3D7_11_v3	chado	gene	1071752	1073813	.	+	.	ID=PF3D7_1127600;feature_id=20719860;isObsolete=false;previous_systematic_id=PF11_0287;timelastmodified=07.09.2011 02:47:16 BST	2	147	2062	0.07129
Pf3D7_11_v3	chado	gene	1087314	1093105	.	+	.	ID=PF3D7_1128000;feature_id=20719868;isObsolete=false;previous_systematic_id=PF11_0291;timelastmodified=07.09.2011 02:47:19 BST	2	158	5792	0.027279
Pf3D7_11_v3	chado	gene	1118249	1120685	.	+	.	ID=PF3D7_1128900;feature_id=20719883;isObsolete=false;previous_systematic_id=PF11_0300;timelastmodified=07.09.2011 02:47:25 BST	2	251	2437	0.102996
Pf3D7_11_v3	chado	gene	1525654	1531744	.	-	.	ID=PF3D7_1138700;feature_id=20714843;isObsolete=false;previous_systematic_id=PF11_0398;timelastmodified=07.09.2011 01:43:35 BST	2	150	6091	0.0246265
Pf3D7_11_v3	chado	gene	1663621	1665250	.	+	.	ID=PF3D7_1141400;Name=PIGH;feature_id=20720108;isObsolete=false;previous_systematic_id=PF11_0425;timelastmodified=26.02.2013 04:14:32 GMT	2	226	1630	0.13865
Pf3D7_11_v3	chado	gene	1692897	1694137	.	-	.	ID=PF3D7_1142200;feature_id=20720127;isObsolete=false;previous_systematic_id=PF11_0434;timelastmodified=07.09.2011 02:49:10 BST	2	182	1241	0.146656
Pf3D7_11_v3	chado	gene	1742589	1746306	.	+	.	ID=PF3D7_1143700;feature_id=20720159;isObsolete=false;previous_systematic_id=PF11_0451;timelastmodified=07.09.2011 02:49:22 BST	2	183	3718	0.04922
Pf3D7_11_v3	chado	gene	1755438	1755935	.	+	.	ID=PF3D7_1144000;Name=RPS21;feature_id=20720165;isObsolete=false;previous_systematic_id=PF11_0454;timelastmodified=09.07.2014 09:08:42 BST	2	25	498	0.0502008
Pf3D7_11_v3	chado	gene	1972400	1973874	.	+	.	ID=PF3D7_1149100;feature_id=20716540;isObsolete=false;previous_systematic_id=PF11_0508;timelastmodified=07.09.2011 02:27:24 BST	2	122	1475	0.0827119
Pf3D7_12_v3	chado	gene	256367	263731	.	+	.	ID=PF3D7_1205800;Name=HMGB3;feature_id=20743166;isObsolete=false;previous_systematic_id=PFL0290w;timelastmodified=27.12.2012 05:52:51 GMT	2	241	7365	0.0327223
Pf3D7_12_v3	chado	gene	113787	115923	.	+	.	ID=PF3D7_1202100;feature_id=20716527;isObsolete=false;previous_systematic_id=PFL0105w;timelastmodified=07.09.2011 02:27:18 BST	2	323	2137	0.151146
Pf3D7_12_v3	chado	gene	670447	673266	.	+	.	ID=PF3D7_1216900;feature_id=20733151;isObsolete=false;previous_systematic_id=PFL0815w;timelastmodified=07.09.2011 06:28:05 BST	2	4	2820	0.0014184
Pf3D7_12_v3	chado	gene	1228063	1233005	.	-	.	ID=PF3D7_1229900;feature_id=20724839;isObsolete=false;previous_systematic_id=PFL1440c;timelastmodified=07.09.2011 05:20:18 BST	2	549	4943	0.111066
Pf3D7_12_v3	chado	gene	1784380	1786410	.	+	.	ID=PF3D7_1241900;feature_id=20744036;isObsolete=false;previous_systematic_id=PFL2015w;timelastmodified=07.09.2011 08:09:34 BST	2	61	2031	0.0300345
Pf3D7_12_v3	chado	gene	205491	205976	.	-	.	ID=PF3D7_1204300;Name=EIF5A;feature_id=20727986;isObsolete=false;previous_systematic_id=PFL0210c;timelastmodified=07.09.2011 05:43:46 BST	2	7	486	0.0144033
Pf3D7_12_v3	chado	gene	249336	251399	.	-	.	ID=PF3D7_1205600;feature_id=20733671;isObsolete=false;previous_systematic_id=PFL0280c;timelastmodified=07.09.2011 06:32:35 BST	2	165	2064	0.0799419
Pf3D7_12_v3	chado	gene	445625	447268	.	+	.	ID=PF3D7_1209700;feature_id=20733528;isObsolete=false;previous_systematic_id=PFL0485w;timelastmodified=07.09.2011 06:31:16 BST	2	97	1644	0.0590024
Pf3D7_12_v3	chado	gene	543518	548532	.	+	.	ID=PF3D7_1212300;feature_id=20728541;isObsolete=false;previous_systematic_id=PFL0610w;timelastmodified=07.09.2011 05:47:18 BST	2	195	5015	0.0388834
Pf3D7_12_v3	chado	gene	607379	608006	.	-	.	ID=PF3D7_1214200;Name=SET5;feature_id=20733210;isObsolete=false;previous_systematic_id=PFL0690c;synonym=PfSET5%3Bcurrent%3Dfalse;timelastmodified=07.09.2011 06:28:34 BST	2	12	628	0.0191083
Pf3D7_12_v3	chado	gene	608542	610013	.	-	.	ID=PF3D7_1214300;feature_id=20733207;isObsolete=false;previous_systematic_id=PFL0692c;timelastmodified=07.09.2011 06:28:33 BST	2	134	1472	0.0910326
Pf3D7_12_v3	chado	gene	648889	650552	.	+	.	ID=PF3D7_1216200;feature_id=20733172;isObsolete=false;previous_systematic_id=PFL0780w;timelastmodified=07.09.2011 06:28:15 BST	2	171	1664	0.102764
Pf3D7_12_v3	chado	gene	738357	740255	.	-	.	ID=PF3D7_1218800;Name=PSOP17;feature_id=20731141;isObsolete=false;previous_systematic_id=PFL0915c;timelastmodified=07.09.2011 06:10:54 BST	2	284	1899	0.149552
Pf3D7_12_v3	chado	gene	847437	849183	.	+	.	ID=PF3D7_1221100;feature_id=20730325;isObsolete=false;previous_systematic_id=PFL1015w;timelastmodified=07.09.2011 06:02:29 BST	2	217	1747	0.124213
Pf3D7_12_v3	chado	gene	920790	922416	.	-	.	ID=PF3D7_1222800;feature_id=20730297;isObsolete=false;previous_systematic_id=PFL1095c;timelastmodified=07.09.2011 06:02:16 BST	2	16	1627	0.0098341
Pf3D7_12_v3	chado	gene	925375	926249	.	-	.	ID=PF3D7_1223000;feature_id=20743559;isObsolete=false;previous_systematic_id=PFL1105c;timelastmodified=07.09.2011 08:02:45 BST	2	110	875	0.125714
Pf3D7_12_v3	chado	gene	976820	977889	.	-	.	ID=PF3D7_1224100;feature_id=20743586;isObsolete=false;previous_systematic_id=PFL1160c;timelastmodified=07.09.2011 08:03:08 BST	2	229	1070	0.214019
Pf3D7_12_v3	chado	gene	1065796	1066683	.	+	.	ID=PF3D7_1226300;feature_id=20733572;isObsolete=false;previous_systematic_id=PFL1270w;timelastmodified=07.09.2011 06:31:39 BST	2	11	888	0.0123874
Pf3D7_12_v3	chado	gene	1158554	1160062	.	+	.	ID=PF3D7_1228500;feature_id=20730350;isObsolete=false;previous_systematic_id=PFL1380w;timelastmodified=07.09.2011 06:02:43 BST	2	97	1509	0.064281
Pf3D7_12_v3	chado	gene	1180670	1185483	.	-	.	ID=PF3D7_1228900;feature_id=20733557;isObsolete=false;previous_systematic_id=PFL1400c;timelastmodified=07.09.2011 06:31:31 BST	2	150	4814	0.0311591
Pf3D7_12_v3	chado	gene	1204991	1207963	.	+	.	ID=PF3D7_1229300;feature_id=20720380;isObsolete=false;previous_systematic_id=PFL1415w;timelastmodified=07.09.2011 02:51:07 BST	2	6	2973	0.0020182
Pf3D7_12_v3	chado	gene	1233696	1241287	.	+	.	ID=PF3D7_1230000;feature_id=20731581;isObsolete=false;previous_systematic_id=PFL1445w;timelastmodified=07.09.2011 06:15:39 BST	2	117	7592	0.015411
Pf3D7_12_v3	chado	gene	1256690	1258104	.	+	.	ID=PF3D7_1230600;feature_id=20731526;isObsolete=false;previous_systematic_id=PFL1475w;timelastmodified=07.09.2011 06:15:03 BST	2	225	1415	0.159011
Pf3D7_12_v3	chado	gene	1271140	1274855	.	+	.	ID=PF3D7_1231000;feature_id=20731459;isObsolete=false;previous_systematic_id=PFL1495w;timelastmodified=07.09.2011 06:14:18 BST	2	210	3716	0.0565124
Pf3D7_12_v3	chado	gene	1360631	1370637	.	-	.	ID=PF3D7_1233200;feature_id=20716493;isObsolete=false;previous_systematic_id=PFL1600c;timelastmodified=07.09.2011 02:27:03 BST	2	9	10007	0.0008994
Pf3D7_12_v3	chado	gene	1534519	1535879	.	-	.	ID=PF3D7_1236900;feature_id=20720424;isObsolete=false;previous_systematic_id=PFL1785c;timelastmodified=07.09.2011 02:51:28 BST	2	104	1361	0.0764144
Pf3D7_12_v3	chado	gene	1558909	1560623	.	+	.	ID=PF3D7_1237400;feature_id=20731621;isObsolete=false;previous_systematic_id=PFL1810w;timelastmodified=07.09.2011 06:16:04 BST	2	177	1715	0.103207
Pf3D7_12_v3	chado	gene	1803653	1804483	.	+	.	ID=PF3D7_1242700;feature_id=20731187;isObsolete=false;previous_systematic_id=PFL2055w;timelastmodified=07.09.2011 06:11:15 BST	2	155	831	0.186522
Pf3D7_12_v3	chado	gene	1805380	1807356	.	-	.	ID=PF3D7_1242800;Name=rabGDI;feature_id=20731183;isObsolete=false;previous_systematic_id=PFL2060c;synonym=PfrabGDI%3Bcurrent%3Dfalse;timelastmodified=07.09.2011 06:11:12 BST	2	152	1977	0.0768842
Pf3D7_12_v3	chado	gene	1825959	1826884	.	+	.	ID=PF3D7_1243600;feature_id=20728145;isObsolete=false;previous_systematic_id=PFL2095w;timelastmodified=07.09.2011 05:44:48 BST	2	224	926	0.241901
Pf3D7_12_v3	chado	gene	1925642	1929438	.	+	.	ID=PF3D7_1246300;feature_id=20744172;isObsolete=false;previous_systematic_id=PFL2220w;timelastmodified=07.09.2011 08:11:20 BST	2	117	3797	0.0308138
Pf3D7_12_v3	chado	gene	1946914	1948733	.	+	.	ID=PF3D7_1247000;Name=DIA2;feature_id=20716731;isObsolete=false;previous_systematic_id=PFL2255w;timelastmodified=07.09.2011 02:28:39 BST	2	112	1820	0.0615385
Pf3D7_12_v3	chado	gene	1968163	1971074	.	+	.	ID=PF3D7_1247800;Name=DPAP2;feature_id=20730165;isObsolete=false;previous_systematic_id=PFL2290w;timelastmodified=07.09.2011 06:01:08 BST	2	133	2912	0.0456731
Pf3D7_12_v3	chado	gene	2018995	2022007	.	-	.	ID=PF3D7_1249600;Name=LRR12;feature_id=20720471;isObsolete=false;previous_systematic_id=PFL2380c;timelastmodified=20.12.2011 10:45:51 GMT	2	162	3013	0.053767
Pf3D7_12_v3	chado	gene	2070094	2071073	.	+	.	ID=PF3D7_1250500;feature_id=20744281;isObsolete=false;previous_systematic_id=PFL2425w;timelastmodified=07.09.2011 08:12:49 BST	2	131	980	0.133674
Pf3D7_12_v3	chado	gene	2075792	2076517	.	+	.	ID=PF3D7_1250700;feature_id=20744291;isObsolete=false;previous_systematic_id=PFL2435w;timelastmodified=07.09.2011 08:12:56 BST	2	192	726	0.264463
Pf3D7_12_v3	chado	gene	2089484	2090220	.	+	.	ID=PF3D7_1251100;feature_id=20720481;isObsolete=false;previous_systematic_id=PFL2455w;timelastmodified=07.09.2011 02:51:55 BST	2	158	737	0.214383
Pf3D7_12_v3	chado	gene	2095062	2096508	.	-	.	ID=PF3D7_1251300;Name=TMK;feature_id=20726821;isObsolete=false;previous_systematic_id=PFL2465c;synonym=PfTMK%3Bcurrent%3Dfalse;timelastmodified=07.09.2011 05:35:47 BST	2	51	1447	0.0352453
Pf3D7_12_v3	chado	gene	2168181	2169759	.	+	.	ID=PF3D7_1253000;Name=GECO;feature_id=20730261;isObsolete=false;previous_systematic_id=PFL2550w;synonym=PfGECO%3Bcurrent%3Dfalse,GEXP01,PfGEXP01%3Bcurrent%3Dfalse;timelastmodified=04.10.2011 10:02:08 BST	2	63	1579	0.0398987
Pf3D7_13_v3	chado	gene	655207	657259	.	-	.	ID=PF3D7_1315600;Name=PIS;feature_id=20720779;isObsolete=false;previous_systematic_id=MAL13P1.82;synonym=PfPIS%3Bcurrent%3Dfalse;timelastmodified=07.09.2011 02:54:51 BST	2	211	2053	0.102776
Pf3D7_13_v3	chado	gene	861442	872332	.	-	.	ID=PF3D7_1321100;feature_id=20744877;isObsolete=false;previous_systematic_id=MAL13P1.114;timelastmodified=07.09.2011 08:23:47 BST	2	23	10891	0.0021118
Pf3D7_13_v3	chado	gene	931314	943825	.	+	.	ID=PF3D7_1322200;feature_id=20729721;isObsolete=false;previous_systematic_id=MAL13P1.124;timelastmodified=07.09.2011 05:57:01 BST	2	246	12512	0.0196611
Pf3D7_13_v3	chado	gene	1276089	1278373	.	-	.	ID=PF3D7_1330300;feature_id=20721668;isObsolete=false;previous_systematic_id=MAL13P1.162;timelastmodified=02.11.2011 11:41:52 GMT	2	391	2285	0.171116
Pf3D7_13_v3	chado	gene	1536463	1540353	.	+	.	ID=PF3D7_1338000;feature_id=20722188;isObsolete=false;previous_systematic_id=MAL13P1.189;timelastmodified=07.09.2011 03:05:12 BST	2	291	3891	0.074788
Pf3D7_13_v3	chado	gene	1621292	1622718	.	-	.	ID=PF3D7_1340700;Name=RAB11b;feature_id=20722237;isObsolete=false;previous_systematic_id=MAL13P1.205;timelastmodified=07.09.2011 03:05:37 BST	2	239	1427	0.167484
Pf3D7_13_v3	chado	gene	2440438	2442909	.	-	.	ID=PF3D7_1360900;feature_id=20729457;isObsolete=false;previous_systematic_id=MAL13P1.303;timelastmodified=07.09.2011 05:54:00 BST	2	627	2472	0.253641
Pf3D7_13_v3	chado	gene	221816	224720	.	-	.	ID=PF3D7_1304100;Name=LigI;feature_id=20720561;isObsolete=false;previous_systematic_id=MAL13P1.22;timelastmodified=07.09.2011 02:52:46 BST	2	132	2905	0.0454389
Pf3D7_13_v3	chado	gene	427457	429643	.	-	.	ID=PF3D7_1309300;Name=PRPF3;feature_id=20720669;isObsolete=false;previous_systematic_id=MAL13P1.45;synonym=PRP3;timelastmodified=07.09.2011 02:53:47 BST	2	15	2187	0.0068587
Pf3D7_13_v3	chado	gene	465091	466552	.	-	.	ID=PF3D7_1310600;Name=RAB5b;feature_id=20720697;isObsolete=false;previous_systematic_id=MAL13P1.51;synonym=Sec61-alpha;timelastmodified=06.02.2014 06:22:44 GMT	2	330	1462	0.225718
Pf3D7_13_v3	chado	gene	766140	767770	.	+	.	ID=PF3D7_1318500;feature_id=20720836;isObsolete=false;previous_systematic_id=MAL13P1.97;timelastmodified=07.09.2011 02:55:25 BST	2	152	1631	0.0931944
Pf3D7_13_v3	chado	gene	890106	894782	.	-	.	ID=PF3D7_1321500;Name=PDEbeta;feature_id=20716760;isObsolete=false;previous_systematic_id=MAL13P1.118;timelastmodified=07.09.2011 02:28:59 BST	2	260	4677	0.0555912
Pf3D7_13_v3	chado	gene	911667	912545	.	-	.	ID=PF3D7_1321900;feature_id=20720951;isObsolete=false;previous_systematic_id=PF13_0125;timelastmodified=07.09.2011 02:56:19 BST	2	40	879	0.0455063
Pf3D7_13_v3	chado	gene	1068050	1068635	.	-	.	ID=PF3D7_1325700;feature_id=20745046;isObsolete=false;previous_systematic_id=MAL13P1.139a;timelastmodified=07.09.2011 08:26:39 BST	2	51	586	0.0870307
Pf3D7_13_v3	chado	gene	1272213	1273859	.	+	.	ID=PF3D7_1330000;feature_id=20721662;isObsolete=false;previous_systematic_id=MAL13P1.159;timelastmodified=07.09.2011 03:00:51 BST	2	303	1647	0.183971
Pf3D7_13_v3	chado	gene	1294615	1296966	.	+	.	ID=PF3D7_1330800;feature_id=20721952;isObsolete=false;previous_systematic_id=PF13_0165;timelastmodified=07.09.2011 03:03:13 BST	2	524	2352	0.222789
Pf3D7_13_v3	chado	gene	1355285	1357194	.	+	.	ID=PF3D7_1333000;Name=CPN20;feature_id=20722092;isObsolete=false;previous_systematic_id=PF13_0180;timelastmodified=07.09.2011 03:04:17 BST	2	126	1910	0.0659686
Pf3D7_13_v3	chado	gene	1480954	1481702	.	+	.	ID=PF3D7_1336600;feature_id=20729665;isObsolete=false;previous_systematic_id=MAL13P1.183;timelastmodified=07.09.2011 05:56:19 BST	2	87	749	0.116155
Pf3D7_13_v3	chado	gene	1550949	1553103	.	-	.	ID=PF3D7_1338400;feature_id=20715221;isObsolete=false;previous_systematic_id=MAL13P1.191;timelastmodified=07.09.2011 02:18:15 BST	2	159	2155	0.0737819
Pf3D7_13_v3	chado	gene	1696894	1698113	.	+	.	ID=PF3D7_1343000;Name=PMT;feature_id=20729627;isObsolete=false;previous_systematic_id=MAL13P1.214;synonym=PfPMT%3Bcurrent%3Dfalse;timelastmodified=07.09.2011 05:55:52 BST	2	145	1220	0.118852
Pf3D7_13_v3	chado	gene	1835511	1836799	.	-	.	ID=PF3D7_1345900;feature_id=20729572;isObsolete=false;previous_systematic_id=MAL13P1.229;timelastmodified=07.09.2011 05:55:15 BST	2	141	1289	0.109387
Pf3D7_13_v3	chado	gene	1902723	1905355	.	+	.	ID=PF3D7_1347600;feature_id=20722352;isObsolete=false;previous_systematic_id=MAL13P1.237a;timelastmodified=07.09.2011 04:58:22 BST	2	356	2633	0.135207
Pf3D7_13_v3	chado	gene	2040405	2041555	.	-	.	ID=PF3D7_1351100;feature_id=20722416;isObsolete=false;previous_systematic_id=MAL13P1.257;timelastmodified=07.09.2011 04:58:57 BST	2	143	1151	0.12424
Pf3D7_13_v3	chado	gene	2059616	2063924	.	+	.	ID=PF3D7_1351700;Name=IMC1f;feature_id=20722425;isObsolete=false;previous_systematic_id=MAL13P1.260;synonym=ALV6;timelastmodified=15.03.2014 09:07:23 GMT	2	107	4309	0.0248317
Pf3D7_13_v3	chado	gene	2065373	2066409	.	+	.	ID=PF3D7_1351800;feature_id=20716771;isObsolete=false;previous_systematic_id=PF13_0270;timelastmodified=07.09.2011 02:29:06 BST	2	329	1037	0.317261
Pf3D7_13_v3	chado	gene	2202611	2204481	.	-	.	ID=PF3D7_1355600;feature_id=20722494;isObsolete=false;previous_systematic_id=PF13_0295;timelastmodified=07.09.2011 04:59:41 BST	2	34	1871	0.0181721
Pf3D7_13_v3	chado	gene	2245189	2246512	.	+	.	ID=PF3D7_1356700;feature_id=20722517;isObsolete=false;previous_systematic_id=MAL13P1.277;timelastmodified=07.09.2011 04:59:54 BST	2	177	1324	0.133686
Pf3D7_13_v3	chado	gene	2332196	2334915	.	-	.	ID=PF3D7_1358900;feature_id=20722558;isObsolete=false;previous_systematic_id=MAL13P1.294;timelastmodified=07.09.2011 05:00:18 BST	2	255	2720	0.09375
Pf3D7_13_v3	chado	gene	2350437	2352820	.	-	.	ID=PF3D7_1359200;Name=HMGB4;feature_id=20722562;isObsolete=false;previous_systematic_id=MAL13P1.290;timelastmodified=07.09.2011 05:00:21 BST	2	353	2384	0.14807
Pf3D7_13_v3	chado	gene	2465491	2467982	.	-	.	ID=PF3D7_1361500;feature_id=20722603;isObsolete=false;previous_systematic_id=MAL13P1.306;timelastmodified=07.09.2011 05:00:43 BST	2	291	2492	0.116774
Pf3D7_13_v3	chado	gene	2629861	2631442	.	+	.	ID=PF3D7_1365800;feature_id=20722697;isObsolete=false;previous_systematic_id=MAL13P1.330;timelastmodified=07.09.2011 05:01:37 BST	2	323	1582	0.204172
Pf3D7_13_v3	chado	gene	2675590	2677966	.	+	.	ID=PF3D7_1366900;feature_id=20722718;isObsolete=false;previous_systematic_id=MAL13P1.336;timelastmodified=07.09.2011 05:01:49 BST	2	149	2377	0.0626841
Pf3D7_13_v3	chado	gene	2840727	2841703	.	-	.	ID=PF3D7_1372200;Name=HRPIII;feature_id=20722790;isObsolete=false;previous_systematic_id=MAL13P1.480;synonym=HRP3%3Bcurrent%3Dfalse,PfHRP3%3Bcurrent%3Dfalse;timelastmodified=07.09.2011 05:02:31 BST	2	149	977	0.152508
Pf3D7_14_v3	chado	gene	2094340	2099736	.	-	.	ID=PF3D7_1451200;feature_id=20731491;isObsolete=false;previous_systematic_id=PF14_0487;timelastmodified=07.09.2011 06:14:38 BST	2	882	5397	0.163424
Pf3D7_14_v3	chado	gene	2619679	2624187	.	+	.	ID=PF3D7_1464600;feature_id=20723614;isObsolete=false;previous_systematic_id=PF14_0614;timelastmodified=07.09.2011 05:11:07 BST	2	4	4509	0.0008871
Pf3D7_14_v3	chado	gene	440541	447773	.	+	.	ID=PF3D7_1411000;feature_id=20732031;isObsolete=false;previous_systematic_id=PF14_0108;timelastmodified=07.09.2011 06:21:25 BST	2	425	7233	0.0587585
Pf3D7_14_v3	chado	gene	74188	76793	.	-	.	ID=PF3D7_1401900;feature_id=20732269;isObsolete=false;previous_systematic_id=PF14_0021;timelastmodified=07.09.2011 06:24:29 BST	2	230	2606	0.0882579
Pf3D7_14_v3	chado	gene	77258	80423	.	-	.	ID=PF3D7_1402000;feature_id=20732267;isObsolete=false;previous_systematic_id=PF14_0022;timelastmodified=07.09.2011 06:24:28 BST	2	225	3166	0.0710676
Pf3D7_14_v3	chado	gene	154855	160191	.	-	.	ID=PF3D7_1404600;Name=ACalpha;feature_id=20722823;isObsolete=false;previous_systematic_id=PF14_0788;synonym=PfACalpha%3Bcurrent%3Dfalse;timelastmodified=07.09.2011 05:02:56 BST	2	233	5337	0.0436575
Pf3D7_14_v3	chado	gene	360656	361539	.	-	.	ID=PF3D7_1409200;feature_id=20722866;isObsolete=false;previous_systematic_id=PF14_0089;timelastmodified=07.09.2011 05:03:26 BST	2	16	884	0.0180995
Pf3D7_14_v3	chado	gene	452175	454879	.	-	.	ID=PF3D7_1411200;Name=ROM8;feature_id=20732032;isObsolete=false;previous_systematic_id=PF14_0110;timelastmodified=07.09.2011 06:21:26 BST	2	104	2705	0.0384473
Pf3D7_14_v3	chado	gene	493971	504345	.	-	.	ID=PF3D7_1412400;feature_id=20724001;isObsolete=false;previous_systematic_id=PF14_0123;timelastmodified=07.09.2011 05:13:41 BST	2	199	10375	0.0191807
Pf3D7_14_v3	chado	gene	521209	522898	.	+	.	ID=PF3D7_1412900;feature_id=20732164;isObsolete=false;previous_systematic_id=PF14_0128;timelastmodified=07.09.2011 06:23:07 BST	2	151	1690	0.0893491
Pf3D7_14_v3	chado	gene	540677	546046	.	-	.	ID=PF3D7_1413700;feature_id=20724574;isObsolete=false;previous_systematic_id=PF14_0135;timelastmodified=07.09.2011 05:17:39 BST	2	335	5370	0.0623836
Pf3D7_14_v3	chado	gene	681055	682023	.	-	.	ID=PF3D7_1416700;feature_id=20726124;isObsolete=false;previous_systematic_id=PF14_0805;timelastmodified=07.09.2011 05:30:40 BST	2	200	969	0.206398
Pf3D7_14_v3	chado	gene	750330	751684	.	+	.	ID=PF3D7_1417700;feature_id=20726698;isObsolete=false;previous_systematic_id=PF14_0176;timelastmodified=07.09.2011 05:34:55 BST	2	133	1355	0.098155
Pf3D7_14_v3	chado	gene	815324	818245	.	-	.	ID=PF3D7_1419600;feature_id=20722988;isObsolete=false;previous_systematic_id=PF14_0190;timelastmodified=07.09.2011 05:04:47 BST	2	86	2922	0.0294319
Pf3D7_14_v3	chado	gene	955865	958066	.	+	.	ID=PF3D7_1423600;feature_id=20723050;isObsolete=false;previous_systematic_id=PF14_0227;timelastmodified=07.09.2011 05:05:24 BST	2	378	2202	0.171662
Pf3D7_14_v3	chado	gene	1077357	1079721	.	-	.	ID=PF3D7_1427400;feature_id=20723082;isObsolete=false;previous_systematic_id=PF14_0253;timelastmodified=07.09.2011 05:05:44 BST	2	190	2365	0.0803383
Pf3D7_14_v3	chado	gene	1127042	1129031	.	+	.	ID=PF3D7_1428600;feature_id=20715256;isObsolete=false;previous_systematic_id=PF14_0265;timelastmodified=07.09.2011 02:18:47 BST	2	148	1990	0.0743719
Pf3D7_14_v3	chado	gene	1133067	1134400	.	+	.	ID=PF3D7_1428800;feature_id=20715235;isObsolete=false;previous_systematic_id=PF14_0267;timelastmodified=07.09.2011 02:18:28 BST	2	105	1334	0.0787106
Pf3D7_14_v3	chado	gene	1150475	1153387	.	-	.	ID=PF3D7_1429300;feature_id=20716759;isObsolete=false;previous_systematic_id=PF14_0272;timelastmodified=07.09.2011 02:28:57 BST	2	117	2913	0.0401648
Pf3D7_14_v3	chado	gene	1253540	1256878	.	+	.	ID=PF3D7_1431900;feature_id=20714594;isObsolete=false;previous_systematic_id=PF14_0298;timelastmodified=06.09.2011 01:58:55 BST	2	168	3339	0.0503145
Pf3D7_14_v3	chado	gene	1445085	1449491	.	-	.	ID=PF3D7_1435700;feature_id=20723270;isObsolete=false;previous_systematic_id=PF14_0338;timelastmodified=07.09.2011 05:07:29 BST	2	1029	4407	0.233492
Pf3D7_14_v3	chado	gene	1613853	1615542	.	-	.	ID=PF3D7_1439700;feature_id=20723318;isObsolete=false;previous_systematic_id=PF14_0376;timelastmodified=07.09.2011 05:08:01 BST	2	116	1690	0.0686391
Pf3D7_14_v3	chado	gene	1693137	1695192	.	-	.	ID=PF3D7_1441500;feature_id=20723339;isObsolete=false;previous_systematic_id=PF14_0394;timelastmodified=07.09.2011 05:08:14 BST	2	178	2056	0.0865759
Pf3D7_14_v3	chado	gene	1885443	1888323	.	+	.	ID=PF3D7_1445900;Name=DDX5;feature_id=20731559;isObsolete=false;previous_systematic_id=PF14_0437;timelastmodified=10.08.2014 04:53:01 BST	2	286	2881	0.0992711
Pf3D7_14_v3	chado	gene	1929931	1931379	.	+	.	ID=PF3D7_1447000;feature_id=20723385;isObsolete=false;previous_systematic_id=PF14_0448;timelastmodified=07.09.2011 05:08:44 BST	2	352	1449	0.242926
Pf3D7_14_v3	chado	gene	2255062	2256741	.	+	.	ID=PF3D7_1455200;feature_id=20723497;isObsolete=false;previous_systematic_id=PF14_0526;timelastmodified=07.09.2011 05:09:57 BST	2	249	1680	0.148214
Pf3D7_14_v3	chado	gene	2278701	2282162	.	-	.	ID=PF3D7_1455700;feature_id=20731467;isObsolete=false;previous_systematic_id=PF14_0531;timelastmodified=07.09.2011 06:14:23 BST	2	15	3462	0.0043328
Pf3D7_14_v3	chado	gene	2475501	2476473	.	-	.	ID=PF3D7_1460700;Name=RPL27;feature_id=20724593;isObsolete=false;previous_systematic_id=PF14_0579;timelastmodified=10.07.2014 07:41:39 BST	2	131	973	0.134635
Pf3D7_14_v3	chado	gene	2514673	2517945	.	+	.	ID=PF3D7_1461900;feature_id=20723571;isObsolete=false;previous_systematic_id=PF14_0589;timelastmodified=07.09.2011 05:10:41 BST	2	11	3273	0.0033608
Pf3D7_14_v3	chado	gene	2559098	2560347	.	+	.	ID=PF3D7_1462800;Name=GAPDH;feature_id=20723590;isObsolete=false;previous_systematic_id=PF14_0598;timelastmodified=07.09.2011 05:10:53 BST	2	236	1250	0.1888
Pf3D7_14_v3	chado	gene	2655491	2657965	.	-	.	ID=PF3D7_1465600;feature_id=20731296;isObsolete=false;previous_systematic_id=PF14_0624;timelastmodified=07.09.2011 06:12:27 BST	2	236	2475	0.0953535
Pf3D7_14_v3	chado	gene	2684141	2685534	.	+	.	ID=PF3D7_1465900;feature_id=20731264;isObsolete=false;previous_systematic_id=PF14_0627;timelastmodified=07.09.2011 06:12:08 BST	2	240	1394	0.172166
Pf3D7_14_v3	chado	gene	2892221	2895999	.	-	.	ID=PF3D7_1470800;feature_id=20723634;isObsolete=false;previous_systematic_id=PF14_0675;timelastmodified=07.09.2011 05:11:20 BST	2	179	3779	0.047367
Pf3D7_14_v3	chado	gene	2897916	2898657	.	+	.	ID=PF3D7_1470900;feature_id=20747989;isObsolete=false;previous_systematic_id=PF14_0676;timelastmodified=07.09.2011 09:24:34 BST	2	154	742	0.207547
Pf3D7_14_v3	chado	gene	3060864	3062634	.	+	.	ID=PF3D7_1474600;feature_id=20730988;isObsolete=false;previous_systematic_id=PF14_0714;timelastmodified=07.09.2011 06:09:02 BST	2	161	1771	0.0909091
Pf3D7_14_v3	chado	gene	3067562	3068692	.	+	.	ID=PF3D7_1474800;feature_id=20730982;isObsolete=false;previous_systematic_id=PF14_0716;timelastmodified=07.09.2011 06:08:56 BST	2	112	1131	0.0990274
Pf3D7_01_v3	chado	gene	110750	115799	.	-	.	ID=PF3D7_0102500;Name=EBA181;feature_id=20714636;isObsolete=false;previous_systematic_id=PFA0125c;synonym=JESEBL;timelastmodified=07.09.2011 01:41:35 BST	1	346	5050	0.0685149
Pf3D7_01_v3	chado	gene	161131	166229	.	+	.	ID=PF3D7_0103600;feature_id=20724431;isObsolete=false;previous_systematic_id=PFA0180w;timelastmodified=07.09.2011 05:16:28 BST	1	494	5099	0.0968817
Pf3D7_01_v3	chado	gene	178087	180790	.	+	.	ID=PF3D7_0104100;feature_id=20721957;isObsolete=false;previous_systematic_id=PFA0205w;timelastmodified=07.09.2011 03:03:15 BST	1	328	2704	0.121302
Pf3D7_01_v3	chado	gene	190269	201230	.	+	.	ID=PF3D7_0104300;Name=UBP1;feature_id=20721934;isObsolete=false;previous_systematic_id=PFA0220w;timelastmodified=19.12.2012 06:55:21 GMT	1	462	10962	0.0421456
Pf3D7_01_v3	chado	gene	293642	294968	.	+	.	ID=PF3D7_0107000;Name=CEN1;feature_id=20714708;isObsolete=false;previous_systematic_id=PFA0345w;synonym=PfCEN1%3Bcurrent%3Dfalse;timelastmodified=07.09.2011 01:42:32 BST	1	820	1327	0.617935
Pf3D7_01_v3	chado	gene	376294	377004	.	-	.	ID=PF3D7_0109500;feature_id=20714763;isObsolete=false;previous_systematic_id=PFA0465c;timelastmodified=07.09.2011 01:42:57 BST	1	243	711	0.341772
Pf3D7_01_v3	chado	gene	405739	412169	.	+	.	ID=PF3D7_0110600;Name=PIP5K;feature_id=20714847;isObsolete=false;previous_systematic_id=PFA0515w;synonym=PIP5K/NCS,PfPIP5K%3Bcurrent%3Dfalse;timelastmodified=06.10.2011 04:42:26 BST	1	1298	6431	0.201835
Pf3D7_01_v3	chado	gene	421776	427575	.	-	.	ID=PF3D7_0111000;feature_id=20714855;isObsolete=false;previous_systematic_id=PFA0535c;timelastmodified=07.09.2011 01:44:15 BST	1	512	5800	0.0882759
Pf3D7_01_v3	chado	gene	98819	102282	.	+	.	ID=PF3D7_0102200;Name=RESA;feature_id=20725806;isObsolete=false;previous_systematic_id=PFA0110w;synonym=Pf155;timelastmodified=07.09.2011 05:28:21 BST	1	206	3464	0.0594688
Pf3D7_01_v3	chado	gene	104704	105209	.	+	.	ID=PF3D7_0102300;feature_id=20725797;isObsolete=false;previous_systematic_id=PFA0115w;timelastmodified=07.09.2011 05:28:17 BST	1	152	506	0.300395
Pf3D7_01_v3	chado	gene	119041	121249	.	-	.	ID=PF3D7_0102600;Name=FIKK1;feature_id=20725774;isObsolete=false;previous_systematic_id=PFA0130c;synonym=TSTK1;timelastmodified=07.09.2011 05:28:02 BST	1	316	2209	0.143051
Pf3D7_01_v3	chado	gene	124517	125484	.	+	.	ID=PF3D7_0102700;feature_id=20725216;isObsolete=false;previous_systematic_id=PFA0135w;timelastmodified=07.09.2011 05:23:31 BST	1	137	968	0.141529
Pf3D7_01_v3	chado	gene	132086	133624	.	-	.	ID=PF3D7_0103000;feature_id=20724395;isObsolete=false;previous_systematic_id=PFA0150c;timelastmodified=07.09.2011 05:16:08 BST	1	643	1539	0.417804
Pf3D7_01_v3	chado	gene	134353	139257	.	-	.	ID=PF3D7_0103100;Name=VPS51;feature_id=20724390;isObsolete=false;previous_systematic_id=PFA0155c;timelastmodified=03.02.2014 09:24:39 GMT	1	115	4905	0.0234455
Pf3D7_01_v3	chado	gene	140662	142219	.	-	.	ID=PF3D7_0103200;Name=NT4;feature_id=20724387;isObsolete=false;previous_systematic_id=PFA0160c;synonym=ENT4;timelastmodified=08.06.2012 11:21:12 BST	1	253	1558	0.162388
Pf3D7_01_v3	chado	gene	154176	160426	.	+	.	ID=PF3D7_0103500;feature_id=20724287;isObsolete=false;previous_systematic_id=PFA0175w;timelastmodified=07.09.2011 05:15:33 BST	1	779	6251	0.12462
Pf3D7_01_v3	chado	gene	166513	168687	.	+	.	ID=PF3D7_0103700;Name=PSTK;feature_id=20724479;isObsolete=false;previous_systematic_id=PFA0185w;timelastmodified=17.01.2013 10:24:12 GMT	1	567	2175	0.26069
Pf3D7_01_v3	chado	gene	169079	171273	.	-	.	ID=PF3D7_0103800;Name=ARP1;feature_id=20722915;isObsolete=false;previous_systematic_id=PFA0190c;synonym=PfARP1%3Bcurrent%3Dfalse;timelastmodified=07.09.2011 05:04:01 BST	1	934	2195	0.425513
Pf3D7_01_v3	chado	gene	225110	225779	.	-	.	ID=PF3D7_0105300;Name=CAP;feature_id=20719062;isObsolete=false;previous_systematic_id=PFA0260c;synonym=PfCAP%3Bcurrent%3Dfalse,C-CAP;timelastmodified=16.01.2013 03:02:14 GMT	1	181	670	0.270149
Pf3D7_01_v3	chado	gene	226681	227285	.	-	.	ID=PF3D7_0105400;feature_id=20716472;isObsolete=false;previous_systematic_id=PFA0265c;timelastmodified=07.09.2011 02:26:56 BST	1	21	605	0.0347107
Pf3D7_01_v3	chado	gene	230289	234402	.	-	.	ID=PF3D7_0105600;feature_id=20717713;isObsolete=false;previous_systematic_id=PFA0275c;timelastmodified=07.09.2011 02:34:49 BST	1	439	4114	0.106709
Pf3D7_01_v3	chado	gene	249231	252010	.	-	.	ID=PF3D7_0105800;feature_id=20714666;isObsolete=false;previous_systematic_id=PFA0285c;timelastmodified=09.07.2013 10:09:39 BST	1	281	2780	0.101079
Pf3D7_01_v3	chado	gene	263340	264223	.	-	.	ID=PF3D7_0106200;feature_id=20714698;isObsolete=false;previous_systematic_id=PFA0305c;timelastmodified=07.09.2011 01:42:20 BST	1	236	884	0.266968
Pf3D7_01_v3	chado	gene	265208	269173	.	-	.	ID=PF3D7_0106300;Name=ATP6;feature_id=20715192;isObsolete=false;previous_systematic_id=PFA0310c;synonym=PfATPase6%3Bcurrent%3Dfalse,PfSERCA%3Bcurrent%3Dfalse,PfATP6%3Bcurrent%3Dfalse,SERCA,ATPase6;timelastmodified=07.09.2011 02:17:57 BST	1	279	3966	0.070348
Pf3D7_01_v3	chado	gene	272454	273404	.	+	.	ID=PF3D7_0106400;feature_id=20714587;isObsolete=false;previous_systematic_id=PFA0315w;timelastmodified=06.09.2011 01:58:53 BST	1	480	951	0.504732
Pf3D7_01_v3	chado	gene	286951	288918	.	+	.	ID=PF3D7_0106800;Name=RAB5c;feature_id=20733918;isObsolete=false;previous_systematic_id=PFA0335w;timelastmodified=07.09.2011 06:33:53 BST	1	1323	1968	0.672256
Pf3D7_01_v3	chado	gene	297362	299397	.	+	.	ID=PF3D7_0107200;feature_id=20733496;isObsolete=false;previous_systematic_id=PFA0355w;timelastmodified=07.09.2011 06:30:58 BST	1	1022	2036	0.501965
Pf3D7_01_v3	chado	gene	299562	300868	.	-	.	ID=PF3D7_0107300;feature_id=20734180;isObsolete=false;previous_systematic_id=PFA0360c;timelastmodified=07.09.2011 06:35:06 BST	1	107	1307	0.0818669
Pf3D7_01_v3	chado	gene	304362	309257	.	-	.	ID=PF3D7_0107500;feature_id=20714712;isObsolete=false;previous_systematic_id=PFA0375c;timelastmodified=07.09.2011 01:42:33 BST	1	483	4896	0.098652
Pf3D7_01_v3	chado	gene	328431	329558	.	-	.	ID=PF3D7_0108000;feature_id=20733928;isObsolete=false;previous_systematic_id=PFA0400c;timelastmodified=19.06.2012 06:52:02 BST	1	471	1128	0.417553
Pf3D7_01_v3	chado	gene	344400	346540	.	-	.	ID=PF3D7_0108400;feature_id=20716478;isObsolete=false;previous_systematic_id=PFA0415c;timelastmodified=07.09.2011 02:26:58 BST	1	1001	2141	0.467539
Pf3D7_01_v3	chado	gene	349995	351626	.	-	.	ID=PF3D7_0108600;feature_id=20714737;isObsolete=false;previous_systematic_id=PFA0425c;timelastmodified=07.09.2011 01:42:45 BST	1	711	1632	0.435662
Pf3D7_01_v3	chado	gene	352314	356211	.	-	.	ID=PF3D7_0108700;Name=PSOP24;feature_id=20733929;isObsolete=false;previous_systematic_id=PFA0430c;timelastmodified=07.09.2011 06:33:56 BST	1	250	3898	0.0641355
Pf3D7_01_v3	chado	gene	357834	360339	.	+	.	ID=PF3D7_0108800;feature_id=20714749;isObsolete=false;previous_systematic_id=PFA0435w;timelastmodified=07.09.2011 01:42:53 BST	1	1423	2506	0.567837
Pf3D7_01_v3	chado	gene	363318	363992	.	+	.	ID=PF3D7_0109000;feature_id=20714751;isObsolete=false;previous_systematic_id=PFA0440w;timelastmodified=07.09.2011 01:42:53 BST	1	129	675	0.191111
Pf3D7_01_v3	chado	gene	365610	368795	.	+	.	ID=PF3D7_0109100;Name=CCp5;feature_id=20714753;isObsolete=false;previous_systematic_id=PFA0445w;synonym=LAP3;timelastmodified=07.09.2011 01:42:53 BST	1	96	3186	0.0301318
Pf3D7_01_v3	chado	gene	371815	373012	.	-	.	ID=PF3D7_0109300;feature_id=20714758;isObsolete=false;previous_systematic_id=PFA0455c;timelastmodified=07.09.2011 01:42:55 BST	1	229	1198	0.191152
Pf3D7_01_v3	chado	gene	374439	375087	.	-	.	ID=PF3D7_0109400;feature_id=20714761;isObsolete=false;previous_systematic_id=PFA0460c;timelastmodified=07.09.2011 01:42:57 BST	1	148	649	0.228043
Pf3D7_01_v3	chado	gene	377874	378599	.	-	.	ID=PF3D7_0109600;feature_id=20714793;isObsolete=false;previous_systematic_id=PFA0470c;timelastmodified=07.09.2011 01:43:12 BST	1	273	726	0.376033
Pf3D7_01_v3	chado	gene	379149	379806	.	-	.	ID=PF3D7_0109700;feature_id=20714796;isObsolete=false;previous_systematic_id=PFA0475c;timelastmodified=07.09.2011 01:43:13 BST	1	106	658	0.161094
Pf3D7_01_v3	chado	gene	383284	386632	.	+	.	ID=PF3D7_0109850;previous_systematic_id=PFA0485w,PF3D7_0109900	1	1558	3349	0.465214
Pf3D7_01_v3	chado	gene	386708	387940	.	+	.	ID=PF3D7_0109950;previous_systematic_id=PFA0485w,PF3D7_0109900	1	729	1233	0.591241
Pf3D7_01_v3	chado	gene	393875	394835	.	-	.	ID=PF3D7_0110400;feature_id=20714845;isObsolete=false;previous_systematic_id=PFA0505c;timelastmodified=07.09.2011 01:43:36 BST	1	211	961	0.219563
Pf3D7_01_v3	chado	gene	396591	403606	.	+	.	ID=PF3D7_0110500;feature_id=20724991;isObsolete=false;previous_systematic_id=PFA0510w;timelastmodified=07.09.2011 05:21:42 BST	1	158	7016	0.02252
Pf3D7_01_v3	chado	gene	417921	419607	.	+	.	ID=PF3D7_0110800;feature_id=20733944;isObsolete=false;previous_systematic_id=PFA0525w;timelastmodified=07.09.2011 06:34:01 BST	1	583	1687	0.345584
Pf3D7_01_v3	chado	gene	430152	430858	.	-	.	ID=PF3D7_0111200;feature_id=20733949;isObsolete=false;previous_systematic_id=PFA0540c;timelastmodified=07.09.2011 06:34:02 BST	1	413	707	0.584158
Pf3D7_01_v3	chado	gene	439652	441418	.	-	.	ID=PF3D7_0111500;feature_id=20734286;isObsolete=false;previous_systematic_id=PFA0555c;timelastmodified=07.09.2011 06:35:35 BST	1	651	1767	0.368421
Pf3D7_01_v3	chado	gene	446026	448849	.	+	.	ID=PF3D7_0111800;feature_id=20714865;isObsolete=false;previous_systematic_id=PFA0570w;timelastmodified=07.09.2011 01:44:21 BST	1	920	2824	0.325779
Pf3D7_01_v3	chado	gene	450043	450646	.	-	.	ID=PF3D7_0111900;feature_id=20734306;isObsolete=false;previous_systematic_id=PFA0575c;timelastmodified=07.09.2011 06:35:40 BST	1	358	604	0.592715
Pf3D7_01_v3	chado	gene	450831	453118	.	-	.	ID=PF3D7_0112000;feature_id=20714962;isObsolete=false;previous_systematic_id=PFA0580c;timelastmodified=14.10.2011 02:06:15 BST	1	944	2288	0.412587
Pf3D7_01_v3	chado	gene	481809	482618	.	-	.	ID=PF3D7_0112800;feature_id=20734328;isObsolete=false;previous_systematic_id=PFA0610c;timelastmodified=07.09.2011 06:35:45 BST	1	198	810	0.244444
Pf3D7_01_v3	chado	gene	486500	487186	.	+	.	ID=PF3D7_0112900;feature_id=20734333;isObsolete=false;previous_systematic_id=PFA0615w;timelastmodified=07.09.2011 06:35:46 BST	1	120	687	0.174673
Pf3D7_01_v3	chado	gene	487892	490127	.	-	.	ID=PF3D7_0113000;Name=GARP;feature_id=20714968;isObsolete=false;previous_systematic_id=PFA0620c;synonym=PfGARP%3Bcurrent%3Dfalse;timelastmodified=07.09.2011 01:44:34 BST	1	214	2236	0.0957066
Pf3D7_01_v3	chado	gene	495244	500076	.	+	.	ID=PF3D7_0113100;Name=SURF1.1;feature_id=20734340;isObsolete=false;previous_systematic_id=PFA0625w;synonym=3D7surf1.1;timelastmodified=08.11.2011 01:19:07 GMT	1	165	4833	0.0341403
Pf3D7_01_v3	chado	gene	500959	502868	.	-	.	ID=PF3D7_0113200;feature_id=20714973;isObsolete=false;previous_systematic_id=PFA0630c;timelastmodified=07.09.2011 01:44:36 BST	1	131	1910	0.0685864
Pf3D7_01_v3	chado	gene	504938	506874	.	-	.	ID=PF3D7_0113300;feature_id=20714975;isObsolete=false;previous_systematic_id=PFA0635c;timelastmodified=07.09.2011 01:44:36 BST	1	182	1937	0.0939597
Pf3D7_01_v3	chado	gene	508252	509748	.	-	.	ID=PF3D7_0113400;feature_id=20714977;isObsolete=false;previous_systematic_id=PFA0640c;timelastmodified=07.09.2011 01:44:37 BST	1	201	1497	0.134269
Pf3D7_01_v3	chado	gene	520807	522579	.	+	.	ID=PF3D7_0113700;Name=HSP40;feature_id=20733980;isObsolete=false;previous_systematic_id=PFA0660w;synonym=PFA660;timelastmodified=29.12.2012 03:08:30 GMT	1	564	1773	0.318105
Pf3D7_01_v3	chado	gene	527107	536351	.	+	.	ID=PF3D7_0113800;feature_id=20734357;isObsolete=false;previous_systematic_id=PFA0665w;timelastmodified=07.09.2011 06:35:53 BST	1	542	9245	0.0586263
Pf3D7_01_v3	chado	gene	537109	538025	.	-	.	ID=PF3D7_0113900;Name=GEXP10;feature_id=20714981;isObsolete=false;previous_systematic_id=PFA0670c;synonym=PfGEXP10%3Bcurrent%3Dfalse;timelastmodified=07.09.2011 01:44:40 BST	1	185	917	0.201745
Pf3D7_01_v3	chado	gene	542480	546983	.	+	.	ID=PF3D7_0114000;Name=EPF1;feature_id=20734369;isObsolete=false;previous_systematic_id=PFA0675w;synonym=PfGEXP06%3Bcurrent%3Dfalse,GEXP06;timelastmodified=26.03.2013 03:06:19 GMT	1	112	4504	0.0248668
Pf3D7_01_v3	chado	gene	547597	548380	.	-	.	ID=PF3D7_0114100;Name=MC-2TM;feature_id=20733985;isObsolete=false;previous_systematic_id=PFA0680c;synonym=PfMC-2TM%3Bcurrent%3Dfalse;timelastmodified=07.09.2011 06:34:10 BST	1	94	784	0.119898
Pf3D7_01_v3	chado	gene	558201	558708	.	-	.	ID=PF3D7_0114500;feature_id=20714282;isObsolete=false;previous_systematic_id=PFA0700c;timelastmodified=06.09.2011 01:55:05 BST	1	175	508	0.344488
Pf3D7_02_v3	chado	gene	129342	133563	.	-	.	ID=PF3D7_0202600;feature_id=20716559;isObsolete=false;previous_systematic_id=PFB0125c;timelastmodified=07.09.2011 02:27:32 BST	1	86	4222	0.0203695
Pf3D7_02_v3	chado	gene	654918	656840	.	-	.	ID=PF3D7_0215900;Name=DHHC11;feature_id=20724489;isObsolete=false;previous_systematic_id=PFB0725c;timelastmodified=08.05.2013 01:33:20 BST	1	1025	1923	0.533021
Pf3D7_02_v3	chado	gene	81291	84165	.	-	.	ID=PF3D7_0201700;feature_id=20727784;isObsolete=false;previous_systematic_id=PFB0085c;timelastmodified=07.09.2011 05:42:18 BST	1	172	2875	0.0598261
Pf3D7_02_v3	chado	gene	91318	98838	.	-	.	ID=PF3D7_0201900;Name=EMP3;feature_id=20714591;isObsolete=false;previous_systematic_id=PFB0095c;synonym=PfEMP3%3Bcurrent%3Dfalse;timelastmodified=06.09.2011 01:58:53 BST	1	195	7521	0.0259274
Pf3D7_02_v3	chado	gene	178955	181526	.	+	.	ID=PF3D7_0204000;feature_id=20727714;isObsolete=false;previous_systematic_id=PFB0185w;timelastmodified=07.09.2011 05:41:50 BST	1	178	2572	0.0692068
Pf3D7_02_v3	chado	gene	245358	246699	.	+	.	ID=PF3D7_0206100;Name=SufE;feature_id=20727646;isObsolete=false;previous_systematic_id=PFB0270w;synonym=PfSufE%3Bcurrent%3Dfalse;timelastmodified=07.09.2011 05:41:25 BST	1	592	1342	0.441133
Pf3D7_02_v3	chado	gene	294273	297616	.	-	.	ID=PF3D7_0207400;Name=SERA7;feature_id=20727623;isObsolete=false;previous_systematic_id=PFB0330c;timelastmodified=07.09.2011 05:41:17 BST	1	503	3344	0.150419
Pf3D7_02_v3	chado	gene	308847	312155	.	-	.	ID=PF3D7_0207700;Name=SERA4;feature_id=20715374;isObsolete=false;previous_systematic_id=PFB0345c;timelastmodified=07.09.2011 02:20:02 BST	1	420	3309	0.126927
Pf3D7_02_v3	chado	gene	425689	426497	.	+	.	ID=PF3D7_0210400;feature_id=20727557;isObsolete=false;previous_systematic_id=PFB0467w;timelastmodified=07.09.2011 05:40:55 BST	1	449	809	0.555006
Pf3D7_02_v3	chado	gene	540409	540969	.	-	.	ID=PF3D7_0213200;feature_id=20714156;isObsolete=false;previous_systematic_id=PFB0600c;timelastmodified=06.09.2011 01:54:53 BST	1	180	561	0.320856
Pf3D7_02_v3	chado	gene	557048	557696	.	+	.	ID=PF3D7_0213700;feature_id=20727490;isObsolete=false;previous_systematic_id=PFB0620w;timelastmodified=07.09.2011 05:40:34 BST	1	184	649	0.283513
Pf3D7_02_v3	chado	gene	605045	609325	.	+	.	ID=PF3D7_0214800;feature_id=20727445;isObsolete=false;previous_systematic_id=PFB0675w;timelastmodified=07.09.2011 05:40:18 BST	1	165	4281	0.0385424
Pf3D7_02_v3	chado	gene	622524	624306	.	-	.	ID=PF3D7_0215100;feature_id=20727435;isObsolete=false;previous_systematic_id=PFB0687c;timelastmodified=07.09.2011 05:40:15 BST	1	886	1783	0.496915
Pf3D7_02_v3	chado	gene	703090	706587	.	-	.	ID=PF3D7_0217000;feature_id=20714775;isObsolete=false;previous_systematic_id=PFB0790c;timelastmodified=07.09.2011 01:43:03 BST	1	567	3498	0.162093
Pf3D7_02_v3	chado	gene	720437	722661	.	+	.	ID=PF3D7_0217500;Name=CDPK1;feature_id=20727603;isObsolete=false;previous_systematic_id=PFB0815w;synonym=PfCPK,PfCDPK1%3Bcurrent%3Dfalse;timelastmodified=07.09.2011 05:41:09 BST	1	650	2225	0.292135
Pf3D7_02_v3	chado	gene	73441	74396	.	-	.	ID=PF3D7_0201500;feature_id=20727790;isObsolete=false;previous_systematic_id=PFB0075c;timelastmodified=07.09.2011 05:42:19 BST	1	191	956	0.199791
Pf3D7_02_v3	chado	gene	77251	78808	.	-	.	ID=PF3D7_0201600;feature_id=20715145;isObsolete=false;previous_systematic_id=PFB0080c;timelastmodified=07.09.2011 02:17:35 BST	1	100	1558	0.0641849
Pf3D7_02_v3	chado	gene	86832	88791	.	-	.	ID=PF3D7_0201800;Name=KAHsp40;feature_id=20734481;isObsolete=false;previous_systematic_id=PFB0090c;timelastmodified=14.09.2012 08:36:39 BST	1	694	1960	0.354082
Pf3D7_02_v3	chado	gene	103385	105796	.	-	.	ID=PF3D7_0202000;Name=KAHRP;feature_id=20727783;isObsolete=false;previous_systematic_id=PFB0100c;timelastmodified=07.09.2011 05:42:17 BST	1	447	2412	0.185323
Pf3D7_02_v3	chado	gene	109564	110580	.	-	.	ID=PF3D7_0202100;Name=LSAP2;feature_id=20715149;isObsolete=false;previous_systematic_id=PFB0105c;synonym=LSAP-2%3Bcurrent%3Dfalse;timelastmodified=19.12.2012 09:25:15 GMT	1	108	1017	0.106195
Pf3D7_02_v3	chado	gene	112547	113682	.	-	.	ID=PF3D7_0202200;Name=PTP1;feature_id=20715152;isObsolete=false;previous_systematic_id=PFB0106c;timelastmodified=21.05.2013 04:25:00 BST	1	263	1136	0.231514
Pf3D7_02_v3	chado	gene	117225	118235	.	+	.	ID=PF3D7_0202300;feature_id=20727782;isObsolete=false;previous_systematic_id=PFB0110w;timelastmodified=07.09.2011 05:42:16 BST	1	207	1011	0.204748
Pf3D7_02_v3	chado	gene	137557	138389	.	-	.	ID=PF3D7_0202800;feature_id=20725049;isObsolete=false;previous_systematic_id=PFB0135w;timelastmodified=07.09.2011 05:22:02 BST	1	470	833	0.564226
Pf3D7_02_v3	chado	gene	138927	141192	.	+	.	ID=PF3D7_0202900;Name=DHHC12;feature_id=20727775;isObsolete=false;previous_systematic_id=PFB0140w;timelastmodified=08.05.2013 08:11:46 BST	1	1402	2266	0.618711
Pf3D7_02_v3	chado	gene	162065	162900	.	-	.	ID=PF3D7_0203400;feature_id=20725056;isObsolete=false;previous_systematic_id=PFB0161c;timelastmodified=07.09.2011 05:22:04 BST	1	560	836	0.669856
Pf3D7_02_v3	chado	gene	168682	170136	.	-	.	ID=PF3D7_0203700;feature_id=20727726;isObsolete=false;previous_systematic_id=PFB0175c;timelastmodified=07.09.2011 05:41:56 BST	1	135	1455	0.0927835
Pf3D7_02_v3	chado	gene	171563	174912	.	-	.	ID=PF3D7_0203800;feature_id=20727723;isObsolete=false;previous_systematic_id=PFB0177c;timelastmodified=07.09.2011 05:41:55 BST	1	1721	3350	0.513731
Pf3D7_02_v3	chado	gene	192818	194199	.	+	.	ID=PF3D7_0204200;feature_id=20727708;isObsolete=false;previous_systematic_id=PFB0194w;timelastmodified=07.09.2011 05:41:49 BST	1	551	1382	0.398697
Pf3D7_02_v3	chado	gene	197219	198043	.	-	.	ID=PF3D7_0204400;feature_id=20723738;isObsolete=false;previous_systematic_id=PFB0196c;timelastmodified=07.09.2011 05:12:22 BST	1	501	825	0.607273
Pf3D7_02_v3	chado	gene	211348	212627	.	+	.	ID=PF3D7_0204900;feature_id=20727685;isObsolete=false;previous_systematic_id=PFB0220w;timelastmodified=07.09.2011 05:41:40 BST	1	215	1280	0.167969
Pf3D7_02_v3	chado	gene	214838	217348	.	-	.	ID=PF3D7_0205100;feature_id=20727677;isObsolete=false;previous_systematic_id=PFB0227c;timelastmodified=07.09.2011 05:41:37 BST	1	393	2511	0.156511
Pf3D7_02_v3	chado	gene	219690	222256	.	+	.	ID=PF3D7_0205300;feature_id=20715344;isObsolete=false;previous_systematic_id=PFB0235w;timelastmodified=07.09.2011 02:19:51 BST	1	716	2567	0.278925
Pf3D7_02_v3	chado	gene	225562	226245	.	-	.	ID=PF3D7_0205500;feature_id=20734562;isObsolete=false;previous_systematic_id=PFB0245c;timelastmodified=07.09.2011 06:37:01 BST	1	285	684	0.416667
Pf3D7_02_v3	chado	gene	231141	232529	.	+	.	ID=PF3D7_0205700;feature_id=20727650;isObsolete=false;previous_systematic_id=PFB0255w;timelastmodified=07.09.2011 05:41:27 BST	1	771	1389	0.555076
Pf3D7_02_v3	chado	gene	232729	233476	.	-	.	ID=PF3D7_0205800;feature_id=20734577;isObsolete=false;previous_systematic_id=PFB0257c;timelastmodified=07.09.2011 06:37:07 BST	1	385	748	0.514706
Pf3D7_02_v3	chado	gene	235237	238816	.	+	.	ID=PF3D7_0205900;Name=RPN1;feature_id=20723773;isObsolete=false;previous_systematic_id=PFB0260w;timelastmodified=21.02.2014 01:35:14 GMT	1	679	3580	0.189665
Pf3D7_02_v3	chado	gene	270078	270619	.	-	.	ID=PF3D7_0206600;feature_id=20734597;isObsolete=false;previous_systematic_id=PFB0290c;timelastmodified=07.09.2011 06:37:14 BST	1	221	542	0.407749
Pf3D7_02_v3	chado	gene	273689	274507	.	-	.	ID=PF3D7_0206800;Name=MSP2;feature_id=20715359;isObsolete=false;previous_systematic_id=PFB0300c;timelastmodified=07.09.2011 02:19:56 BST	1	77	819	0.0940171
Pf3D7_02_v3	chado	gene	275540	276577	.	-	.	ID=PF3D7_0206900;Name=MSP5;feature_id=20715361;isObsolete=false;previous_systematic_id=PFB0305c;timelastmodified=07.09.2011 02:19:57 BST	1	252	1038	0.242775
Pf3D7_02_v3	chado	gene	277494	278456	.	-	.	ID=PF3D7_0207000;Name=MSP4;feature_id=20734607;isObsolete=false;previous_systematic_id=PFB0310c;timelastmodified=07.09.2011 06:37:17 BST	1	144	963	0.149533
Pf3D7_02_v3	chado	gene	281907	287345	.	+	.	ID=PF3D7_0207100;feature_id=20727630;isObsolete=false;previous_systematic_id=PFB0315w;timelastmodified=07.09.2011 05:41:19 BST	1	201	5439	0.0369553
Pf3D7_02_v3	chado	gene	298897	302564	.	-	.	ID=PF3D7_0207500;Name=SERA6;feature_id=20715367;isObsolete=false;previous_systematic_id=PFB0335c;synonym=SERPH;timelastmodified=07.09.2011 02:19:59 BST	1	572	3668	0.155943
Pf3D7_02_v3	chado	gene	303593	307027	.	-	.	ID=PF3D7_0207600;Name=SERA5;feature_id=20727808;isObsolete=false;previous_systematic_id=PFB0340c;synonym=P113,Pf140,SERP,P126;timelastmodified=07.09.2011 05:42:26 BST	1	513	3435	0.149345
Pf3D7_02_v3	chado	gene	313449	316741	.	-	.	ID=PF3D7_0207800;Name=SERA3;feature_id=20715376;isObsolete=false;previous_systematic_id=PFB0350c;timelastmodified=07.09.2011 02:20:02 BST	1	500	3293	0.151837
Pf3D7_02_v3	chado	gene	317596	321310	.	-	.	ID=PF3D7_0207900;Name=SERA2;feature_id=20727804;isObsolete=false;previous_systematic_id=PFB0355c;timelastmodified=07.09.2011 05:42:23 BST	1	397	3715	0.106864
Pf3D7_02_v3	chado	gene	322338	325723	.	-	.	ID=PF3D7_0208000;Name=SERA1;feature_id=20727802;isObsolete=false;previous_systematic_id=PFB0360c;timelastmodified=07.09.2011 05:42:23 BST	1	401	3386	0.118429
Pf3D7_02_v3	chado	gene	327932	335203	.	+	.	ID=PF3D7_0208100;feature_id=20715379;isObsolete=false;previous_systematic_id=PFB0365w;timelastmodified=07.09.2011 02:20:03 BST	1	1902	7272	0.261551
Pf3D7_02_v3	chado	gene	352836	353628	.	+	.	ID=PF3D7_0208500;Name=ACP;feature_id=20727796;isObsolete=false;previous_systematic_id=PFB0385w;synonym=PfACP%3Bcurrent%3Dfalse;timelastmodified=07.09.2011 05:42:22 BST	1	379	793	0.477932
Pf3D7_02_v3	chado	gene	356501	358014	.	-	.	ID=PF3D7_0208700;feature_id=20727625;isObsolete=false;previous_systematic_id=PFB0391c;timelastmodified=07.09.2011 05:41:17 BST	1	845	1514	0.558124
Pf3D7_02_v3	chado	gene	381130	383445	.	-	.	ID=PF3D7_0209100;feature_id=20715393;isObsolete=false;previous_systematic_id=PFB0410c;timelastmodified=07.09.2011 02:20:07 BST	1	276	2316	0.119171
Pf3D7_02_v3	chado	gene	384865	386580	.	-	.	ID=PF3D7_0209200;feature_id=20715395;isObsolete=false;previous_systematic_id=PFB0415c;timelastmodified=07.09.2011 02:20:08 BST	1	888	1716	0.517482
Pf3D7_02_v3	chado	gene	387273	388151	.	+	.	ID=PF3D7_0209300;Name=IspF;feature_id=20715398;isObsolete=false;previous_systematic_id=PFB0420w;timelastmodified=07.09.2011 02:20:09 BST	1	156	879	0.177474
Pf3D7_02_v3	chado	gene	388424	390611	.	-	.	ID=PF3D7_0209400;feature_id=20715400;isObsolete=false;previous_systematic_id=PFB0423c;timelastmodified=07.09.2011 02:20:09 BST	1	835	2188	0.381627
Pf3D7_02_v3	chado	gene	394237	398745	.	-	.	ID=PF3D7_0209600;feature_id=20727616;isObsolete=false;previous_systematic_id=PFB0435c;timelastmodified=07.09.2011 05:41:15 BST	1	1110	4509	0.246174
Pf3D7_02_v3	chado	gene	400153	401859	.	-	.	ID=PF3D7_0209700;feature_id=20727576;isObsolete=false;previous_systematic_id=PFB0440c;timelastmodified=07.09.2011 05:40:59 BST	1	60	1707	0.0351494
Pf3D7_02_v3	chado	gene	404281	406355	.	-	.	ID=PF3D7_0209800;Name=UAP56;feature_id=20727572;isObsolete=false;previous_systematic_id=PFB0445c;synonym=SUB2,PfU52;timelastmodified=07.09.2011 05:40:59 BST	1	701	2075	0.337831
Pf3D7_02_v3	chado	gene	412275	412859	.	+	.	ID=PF3D7_0210100;feature_id=20734728;isObsolete=false;previous_systematic_id=PFB0455w;timelastmodified=07.09.2011 06:38:00 BST	1	261	585	0.446154
Pf3D7_02_v3	chado	gene	413278	421137	.	-	.	ID=PF3D7_0210200;feature_id=20734729;isObsolete=false;previous_systematic_id=PFB0460c;timelastmodified=07.09.2011 06:38:00 BST	1	93	7860	0.0118321
Pf3D7_02_v3	chado	gene	423063	424654	.	-	.	ID=PF3D7_0210300;feature_id=20727569;isObsolete=false;previous_systematic_id=PFB0465c;timelastmodified=07.09.2011 05:40:58 BST	1	218	1592	0.136935
Pf3D7_02_v3	chado	gene	432041	434086	.	-	.	ID=PF3D7_0210600;feature_id=20727551;isObsolete=false;previous_systematic_id=PFB0475c;timelastmodified=07.09.2011 05:40:54 BST	1	705	2046	0.344575
Pf3D7_02_v3	chado	gene	457130	458585	.	-	.	ID=PF3D7_0211300;feature_id=20727533;isObsolete=false;previous_systematic_id=PFB0501c;timelastmodified=07.09.2011 05:40:49 BST	1	577	1456	0.396291
Pf3D7_02_v3	chado	gene	459072	461518	.	-	.	ID=PF3D7_0211400;Name=KASIII;feature_id=20723774;isObsolete=false;previous_systematic_id=PFB0505c;synonym=PfKASIII%3Bcurrent%3Dfalse;timelastmodified=07.09.2011 05:12:41 BST	1	1331	2447	0.543931
Pf3D7_02_v3	chado	gene	477432	479091	.	-	.	ID=PF3D7_0211900;feature_id=20727521;isObsolete=false;previous_systematic_id=PFB0530c;timelastmodified=07.09.2011 05:40:45 BST	1	307	1660	0.18494
Pf3D7_02_v3	chado	gene	480100	481432	.	+	.	ID=PF3D7_0212000;feature_id=20727514;isObsolete=false;previous_systematic_id=PFB0535w;timelastmodified=07.09.2011 05:40:43 BST	1	365	1333	0.273819
Pf3D7_02_v3	chado	gene	489904	490818	.	-	.	ID=PF3D7_0212200;feature_id=20727505;isObsolete=false;previous_systematic_id=PFB0545c;timelastmodified=07.09.2011 05:40:38 BST	1	147	915	0.160656
Pf3D7_02_v3	chado	gene	492616	494306	.	+	.	ID=PF3D7_0212300;feature_id=20727673;isObsolete=false;previous_systematic_id=PFB0550w;timelastmodified=07.09.2011 05:41:37 BST	1	407	1691	0.240686
Pf3D7_02_v3	chado	gene	495166	507854	.	-	.	ID=PF3D7_0212400;feature_id=20727668;isObsolete=false;previous_systematic_id=PFB0555c;timelastmodified=07.09.2011 05:41:36 BST	1	413	12689	0.0325479
Pf3D7_02_v3	chado	gene	509525	521746	.	+	.	ID=PF3D7_0212500;feature_id=20734786;isObsolete=false;previous_systematic_id=PFB0560w;timelastmodified=07.09.2011 06:38:24 BST	1	249	12222	0.0203731
Pf3D7_02_v3	chado	gene	522931	523999	.	+	.	ID=PF3D7_0212600;Name=SPATR;feature_id=20727670;isObsolete=false;previous_systematic_id=PFB0570w;synonym=PfSPATR%3Bcurrent%3Dfalse;timelastmodified=07.09.2011 05:41:36 BST	1	316	1069	0.295603
Pf3D7_02_v3	chado	gene	537789	539420	.	+	.	ID=PF3D7_0213100;feature_id=20727502;isObsolete=false;previous_systematic_id=PFB0595w;timelastmodified=07.09.2011 05:40:37 BST	1	645	1632	0.395221
Pf3D7_02_v3	chado	gene	541086	541548	.	-	.	ID=PF3D7_0213300;feature_id=20727500;isObsolete=false;previous_systematic_id=PFB0601c;timelastmodified=07.09.2011 05:40:37 BST	1	226	463	0.488121
Pf3D7_02_v3	chado	gene	541811	543807	.	+	.	ID=PF3D7_0213400;Name=PK7;feature_id=20714574;isObsolete=false;previous_systematic_id=PFB0605w;synonym=PfPK7%3Bcurrent%3Dfalse;timelastmodified=06.09.2011 01:58:49 BST	1	965	1997	0.483225
Pf3D7_02_v3	chado	gene	543802	545895	.	-	.	ID=PF3D7_0213500;feature_id=20727494;isObsolete=false;previous_systematic_id=PFB0610c;timelastmodified=07.09.2011 05:40:35 BST	1	711	2094	0.339542
Pf3D7_02_v3	chado	gene	546482	555294	.	-	.	ID=PF3D7_0213600;feature_id=20727492;isObsolete=false;previous_systematic_id=PFB0615c;timelastmodified=07.09.2011 05:40:34 BST	1	1556	8813	0.176557
Pf3D7_02_v3	chado	gene	566121	567894	.	+	.	ID=PF3D7_0214000;feature_id=20715419;isObsolete=false;previous_systematic_id=PFB0635w;timelastmodified=07.09.2011 02:20:16 BST	1	145	1774	0.0817362
Pf3D7_02_v3	chado	gene	568529	573315	.	-	.	ID=PF3D7_0214100;Name=SEC31;feature_id=20723799;isObsolete=false;previous_systematic_id=PFB0640c;synonym=PfSec31p%3Bcurrent%3Dfalse;timelastmodified=07.09.2011 05:12:50 BST	1	371	4787	0.0775016
Pf3D7_02_v3	chado	gene	575155	576054	.	-	.	ID=PF3D7_0214200;feature_id=20727475;isObsolete=false;previous_systematic_id=PFB0645c;timelastmodified=07.09.2011 05:40:29 BST	1	261	900	0.29
Pf3D7_02_v3	chado	gene	586765	589051	.	-	.	ID=PF3D7_0214400;feature_id=20727479;isObsolete=false;previous_systematic_id=PFB0655c;timelastmodified=07.09.2011 05:40:29 BST	1	427	2287	0.186707
Pf3D7_02_v3	chado	gene	599829	601712	.	-	.	ID=PF3D7_0214700;feature_id=20727447;isObsolete=false;previous_systematic_id=PFB0670c;timelastmodified=07.09.2011 05:40:19 BST	1	978	1884	0.519108
Pf3D7_02_v3	chado	gene	610625	615372	.	+	.	ID=PF3D7_0214900;Name=RON6;feature_id=20727439;isObsolete=false;previous_systematic_id=PFB0680w;synonym=PfRON6%3Bcurrent%3Dfalse;timelastmodified=07.09.2011 05:40:16 BST	1	1546	4748	0.325611
Pf3D7_02_v3	chado	gene	645929	650085	.	+	.	ID=PF3D7_0215700;feature_id=20727417;isObsolete=false;previous_systematic_id=PFB0715w;timelastmodified=07.09.2011 05:40:08 BST	1	134	4157	0.0322348
Pf3D7_02_v3	chado	gene	668985	669841	.	-	.	ID=PF3D7_0216200;feature_id=20727410;isObsolete=false;previous_systematic_id=PFB0735c;timelastmodified=07.09.2011 05:40:06 BST	1	173	857	0.201867
Pf3D7_02_v3	chado	gene	678487	683703	.	+	.	ID=PF3D7_0216500;feature_id=20715437;isObsolete=false;previous_systematic_id=PFB0755w;timelastmodified=07.09.2011 02:20:20 BST	1	285	5217	0.0546291
Pf3D7_02_v3	chado	gene	690311	695783	.	+	.	ID=PF3D7_0216700;feature_id=20715442;isObsolete=false;previous_systematic_id=PFB0765w;timelastmodified=07.09.2011 02:20:21 BST	1	1045	5473	0.190937
Pf3D7_02_v3	chado	gene	715798	716549	.	-	.	ID=PF3D7_0217300;feature_id=20727596;isObsolete=false;previous_systematic_id=PFB0805c;timelastmodified=07.09.2011 05:41:06 BST	1	326	752	0.433511
Pf3D7_02_v3	chado	gene	717692	718281	.	+	.	ID=PF3D7_0217400;feature_id=20727599;isObsolete=false;previous_systematic_id=PFB0810w;timelastmodified=07.09.2011 05:41:07 BST	1	143	590	0.242373
Pf3D7_02_v3	chado	gene	723747	729932	.	-	.	ID=PF3D7_0217600;feature_id=20727591;isObsolete=false;previous_systematic_id=PFB0820c;timelastmodified=07.09.2011 05:41:05 BST	1	1053	6186	0.170223
Pf3D7_02_v3	chado	gene	731120	732312	.	-	.	ID=PF3D7_0217700;feature_id=20727583;isObsolete=false;previous_systematic_id=PFB0826c;timelastmodified=07.09.2011 05:41:02 BST	1	488	1193	0.409053
Pf3D7_02_v3	chado	gene	741014	742459	.	+	.	ID=PF3D7_0218100;feature_id=20714163;isObsolete=false;previous_systematic_id=PFB0845w;timelastmodified=06.09.2011 01:54:54 BST	1	378	1446	0.261411
Pf3D7_02_v3	chado	gene	747566	749365	.	-	.	ID=PF3D7_0218300;feature_id=20715460;isObsolete=false;previous_systematic_id=PFB0855c;timelastmodified=07.09.2011 02:20:29 BST	1	735	1800	0.408333
Pf3D7_02_v3	chado	gene	752966	753439	.	+	.	ID=PF3D7_0218500;Name=SNRPD2;feature_id=20724044;isObsolete=false;previous_systematic_id=PFB0865w;synonym=SMD2;timelastmodified=07.09.2011 05:14:01 BST	1	168	474	0.35443
Pf3D7_02_v3	chado	gene	763491	765191	.	-	.	ID=PF3D7_0218700;Name=PRP45;feature_id=20727403;isObsolete=false;previous_systematic_id=PFB0875c;synonym=SNW1;timelastmodified=07.09.2011 05:40:03 BST	1	252	1701	0.148148
Pf3D7_02_v3	chado	gene	772316	772690	.	+	.	ID=PF3D7_0219200;feature_id=20727392;isObsolete=false;previous_systematic_id=PFB0885w;timelastmodified=07.09.2011 05:40:00 BST	1	198	375	0.528
Pf3D7_02_v3	chado	gene	774815	776036	.	+	.	ID=PF3D7_0219400;feature_id=20727386;isObsolete=false;previous_systematic_id=PFB0888w;timelastmodified=07.09.2011 05:39:58 BST	1	728	1222	0.595745
Pf3D7_02_v3	chado	gene	776828	778065	.	-	.	ID=PF3D7_0219500;feature_id=20727388;isObsolete=false;previous_systematic_id=PFB0890c;timelastmodified=07.09.2011 05:39:59 BST	1	221	1238	0.178514
Pf3D7_02_v3	chado	gene	783723	784828	.	-	.	ID=PF3D7_0219700;Name=GEXP20;feature_id=20727378;isObsolete=false;previous_systematic_id=PFB0900c;synonym=PfGEXP20%3Bcurrent%3Dfalse;timelastmodified=07.09.2011 05:39:56 BST	1	218	1106	0.197107
Pf3D7_02_v3	chado	gene	786870	787940	.	-	.	ID=PF3D7_0219800;feature_id=20727381;isObsolete=false;previous_systematic_id=PFB0905c;timelastmodified=07.09.2011 05:39:57 BST	1	111	1071	0.103641
Pf3D7_02_v3	chado	gene	791464	792381	.	+	.	ID=PF3D7_0219900;feature_id=20715467;isObsolete=false;previous_systematic_id=PFB0910w;timelastmodified=07.09.2011 02:20:31 BST	1	225	918	0.245098
Pf3D7_02_v3	chado	gene	796752	801586	.	+	.	ID=PF3D7_0220000;Name=LSA3;feature_id=20727375;isObsolete=false;previous_systematic_id=PFB0915w;synonym=LSA-3%3Bcurrent%3Dfalse;timelastmodified=07.09.2011 05:39:56 BST	1	158	4835	0.0326784
Pf3D7_02_v3	chado	gene	804520	807741	.	+	.	ID=PF3D7_0220100;feature_id=20727373;isObsolete=false;previous_systematic_id=PFB0920w;timelastmodified=07.09.2011 05:39:55 BST	1	228	3222	0.0707635
Pf3D7_02_v3	chado	gene	809511	810298	.	-	.	ID=PF3D7_0220200;feature_id=20727367;isObsolete=false;previous_systematic_id=PFB0921c;timelastmodified=07.09.2011 05:39:53 BST	1	245	788	0.310914
Pf3D7_02_v3	chado	gene	813827	814654	.	-	.	ID=PF3D7_0220300;feature_id=20727370;isObsolete=false;previous_systematic_id=PFB0923c;timelastmodified=07.09.2011 05:39:53 BST	1	189	828	0.228261
Pf3D7_02_v3	chado	gene	823825	824864	.	-	.	ID=PF3D7_0220500;feature_id=20727361;isObsolete=false;previous_systematic_id=PFB0926c;timelastmodified=07.09.2011 05:39:51 BST	1	224	1040	0.215385
Pf3D7_02_v3	chado	gene	831189	832005	.	+	.	ID=PF3D7_0220600;feature_id=20727363;isObsolete=false;previous_systematic_id=PFB0930w;timelastmodified=07.09.2011 05:39:51 BST	1	139	817	0.170135
Pf3D7_02_v3	chado	gene	833805	834688	.	+	.	ID=PF3D7_0220700;feature_id=20727359;isObsolete=false;previous_systematic_id=PFB0932w;timelastmodified=07.09.2011 05:39:51 BST	1	7	884	0.0079186
Pf3D7_02_v3	chado	gene	838843	844116	.	+	.	ID=PF3D7_0220800;Name=CLAG2;feature_id=20727357;isObsolete=false;previous_systematic_id=PFB0935w;synonym=RhopH1(2);timelastmodified=07.09.2011 05:39:50 BST	1	951	5274	0.180318
Pf3D7_02_v3	chado	gene	854966	855738	.	+	.	ID=PF3D7_0221200;feature_id=20727352;isObsolete=false;previous_systematic_id=PFB0953w;timelastmodified=07.09.2011 05:39:48 BST	1	152	773	0.196636
Pf3D7_02_v3	chado	gene	869508	871124	.	-	.	ID=PF3D7_0221700;feature_id=20715476;isObsolete=false;previous_systematic_id=PFB0970c;timelastmodified=03.02.2012 04:14:34 GMT	1	135	1617	0.0834879
Pf3D7_03_v3	chado	gene	389137	394604	.	-	.	ID=PF3D7_0309200;Name=ARK2;feature_id=20715601;isObsolete=false;previous_systematic_id=PFC0385c;synonym=Pfark-2%3Bcurrent%3Dfalse;timelastmodified=07.09.2011 02:21:11 BST	1	515	5468	0.0941843
Pf3D7_03_v3	chado	gene	524154	526439	.	-	.	ID=PF3D7_0312400;Name=GSK3;feature_id=20715658;isObsolete=false;previous_systematic_id=PFC0525c;synonym=PfGSK3%3Bcurrent%3Dfalse;timelastmodified=07.09.2011 02:21:34 BST	1	851	2286	0.372266
Pf3D7_03_v3	chado	gene	649849	657247	.	-	.	ID=PF3D7_0316200;feature_id=20714323;isObsolete=false;previous_systematic_id=PFC0705c;timelastmodified=06.09.2011 01:55:28 BST	1	127	7399	0.0171645
Pf3D7_03_v3	chado	gene	178420	181127	.	+	.	ID=PF3D7_0303400;Name=DHHC1;feature_id=20735177;isObsolete=false;previous_systematic_id=PFC0160w;synonym=PfAnkDHHC%3Bcurrent%3Dfalse,AnkDHHC;timelastmodified=07.05.2013 10:57:00 BST	1	857	2708	0.31647
Pf3D7_03_v3	chado	gene	196570	197438	.	-	.	ID=PF3D7_0303900;feature_id=20714319;isObsolete=false;previous_systematic_id=PFC0176c;timelastmodified=06.09.2011 01:55:26 BST	1	275	869	0.316456
Pf3D7_03_v3	chado	gene	310652	311805	.	+	.	ID=PF3D7_0306900;feature_id=20729366;isObsolete=false;previous_systematic_id=PFC0290w;timelastmodified=07.09.2011 05:53:13 BST	1	716	1154	0.620451
Pf3D7_03_v3	chado	gene	325922	328383	.	+	.	ID=PF3D7_0307600;feature_id=20735327;isObsolete=false;previous_systematic_id=PFC0320w;timelastmodified=07.09.2011 06:41:38 BST	1	221	2462	0.0897644
Pf3D7_03_v3	chado	gene	340028	351652	.	-	.	ID=PF3D7_0307900;feature_id=20734254;isObsolete=false;previous_systematic_id=PFC0335c;timelastmodified=07.09.2011 06:35:26 BST	1	450	11625	0.0387097
Pf3D7_03_v3	chado	gene	375806	377437	.	+	.	ID=PF3D7_0308700;feature_id=20715595;isObsolete=false;previous_systematic_id=PFC0370w;timelastmodified=07.09.2011 02:21:09 BST	1	153	1632	0.09375
Pf3D7_03_v3	chado	gene	474788	479086	.	+	.	ID=PF3D7_0311200;feature_id=20715627;isObsolete=false;previous_systematic_id=PFC0470w;timelastmodified=07.09.2011 02:21:19 BST	1	195	4299	0.0453594
Pf3D7_03_v3	chado	gene	488804	496510	.	+	.	ID=PF3D7_0311400;feature_id=20735440;isObsolete=false;previous_systematic_id=PFC0485w;timelastmodified=07.09.2011 06:42:23 BST	1	159	7707	0.0206306
Pf3D7_03_v3	chado	gene	506655	508846	.	+	.	ID=PF3D7_0311800;feature_id=20714303;isObsolete=false;previous_systematic_id=PFC0500w;timelastmodified=06.09.2011 01:55:15 BST	1	362	2192	0.165146
Pf3D7_03_v3	chado	gene	539743	542810	.	+	.	ID=PF3D7_0313100;Name=HRD3;feature_id=20714336;isObsolete=false;previous_systematic_id=PFC0550w;timelastmodified=06.09.2011 01:55:34 BST	1	644	3068	0.209909
Pf3D7_03_v3	chado	gene	555035	558684	.	-	.	ID=PF3D7_0313700;feature_id=20716972;isObsolete=false;previous_systematic_id=PFC0571c;timelastmodified=07.09.2011 02:30:24 BST	1	1956	3650	0.53589
Pf3D7_03_v3	chado	gene	604595	607931	.	+	.	ID=PF3D7_0314800;feature_id=20714339;isObsolete=false;previous_systematic_id=PFC0615w;timelastmodified=06.09.2011 01:55:36 BST	1	214	3337	0.0641295
Pf3D7_03_v3	chado	gene	686282	689482	.	+	.	ID=PF3D7_0317100;Name=B9;feature_id=20714308;isObsolete=false;previous_systematic_id=PFC0750w;timelastmodified=11.02.2014 03:24:36 GMT	1	291	3201	0.0909091
Pf3D7_03_v3	chado	gene	716523	721831	.	-	.	ID=PF3D7_0317500;Name=EG5;feature_id=20714304;isObsolete=false;previous_systematic_id=PFC0770c;synonym=KLP3;timelastmodified=17.04.2014 09:21:56 BST	1	449	5309	0.0845734
Pf3D7_03_v3	chado	gene	728259	738076	.	+	.	ID=PF3D7_0317700;feature_id=20715775;isObsolete=false;previous_systematic_id=PFC0780w;timelastmodified=07.09.2011 02:22:11 BST	1	2507	9818	0.255347
Pf3D7_03_v3	chado	gene	900857	903369	.	+	.	ID=PF3D7_0321600;feature_id=20733901;isObsolete=false;previous_systematic_id=PFC0955w;timelastmodified=07.09.2011 06:33:47 BST	1	305	2513	0.121369
Pf3D7_03_v3	chado	gene	933188	937006	.	-	.	ID=PF3D7_0322200;feature_id=20715862;isObsolete=false;previous_systematic_id=PFC0990c;timelastmodified=07.09.2011 02:22:37 BST	1	1422	3819	0.372349
Pf3D7_03_v3	chado	gene	948374	952693	.	+	.	ID=PF3D7_0322600;feature_id=20715875;isObsolete=false;previous_systematic_id=PFC1010w;timelastmodified=07.09.2011 02:22:41 BST	1	276	4320	0.0638889
Pf3D7_03_v3	chado	gene	78195	80393	.	-	.	ID=PF3D7_0301200;Name=FIKK3;feature_id=20715509;isObsolete=false;previous_systematic_id=PFC0060c;synonym=TSTK3;timelastmodified=07.09.2011 02:20:43 BST	1	366	2199	0.166439
Pf3D7_03_v3	chado	gene	82011	83515	.	-	.	ID=PF3D7_0301300;feature_id=20715511;isObsolete=false;previous_systematic_id=PFC0065c;timelastmodified=07.09.2011 02:20:43 BST	1	191	1505	0.12691
Pf3D7_03_v3	chado	gene	85305	86131	.	-	.	ID=PF3D7_0301400;feature_id=20715514;isObsolete=false;previous_systematic_id=PFC0070c;timelastmodified=07.09.2011 02:20:44 BST	1	95	827	0.114873
Pf3D7_03_v3	chado	gene	88250	89231	.	-	.	ID=PF3D7_0301500;feature_id=20714310;isObsolete=false;previous_systematic_id=PFC0075c;timelastmodified=06.09.2011 01:55:19 BST	1	127	982	0.129328
Pf3D7_03_v3	chado	gene	91115	93463	.	-	.	ID=PF3D7_0301600;Name=GEXP21;feature_id=20714283;isObsolete=false;previous_systematic_id=PFC0080c;synonym=PfGEXP21%3Bcurrent%3Dfalse;timelastmodified=06.09.2011 01:55:06 BST	1	150	2349	0.063857
Pf3D7_03_v3	chado	gene	96568	97907	.	-	.	ID=PF3D7_0301700;feature_id=20714333;isObsolete=false;previous_systematic_id=PFC0085c;timelastmodified=06.09.2011 01:55:32 BST	1	386	1340	0.28806
Pf3D7_03_v3	chado	gene	104325	105281	.	+	.	ID=PF3D7_0301800;feature_id=20735129;isObsolete=false;previous_systematic_id=PFC0090w;timelastmodified=07.09.2011 06:40:35 BST	1	183	957	0.191223
Pf3D7_03_v3	chado	gene	107961	109880	.	-	.	ID=PF3D7_0302000;feature_id=20715523;isObsolete=false;previous_systematic_id=PFC0100c;timelastmodified=07.09.2011 02:20:47 BST	1	117	1920	0.0609375
Pf3D7_03_v3	chado	gene	119458	124735	.	+	.	ID=PF3D7_0302200;Name=CLAG3.2;feature_id=20715527;isObsolete=false;previous_systematic_id=PFC0110w;synonym=RhopH1(3.2);timelastmodified=07.09.2011 02:20:48 BST	1	692	5278	0.13111
Pf3D7_03_v3	chado	gene	135418	140660	.	+	.	ID=PF3D7_0302500;Name=CLAG3.1;feature_id=20735149;isObsolete=false;previous_systematic_id=PFC0120w;synonym=RhopH1(3.1);timelastmodified=07.09.2011 06:40:43 BST	1	837	5243	0.159641
Pf3D7_03_v3	chado	gene	146372	147056	.	-	.	ID=PF3D7_0302700;feature_id=20735160;isObsolete=false;previous_systematic_id=PFC0126c;synonym=PfMNL1%3Bcurrent%3Dfalse;timelastmodified=07.09.2011 06:40:47 BST	1	226	685	0.329927
Pf3D7_03_v3	chado	gene	152168	156146	.	-	.	ID=PF3D7_0302900;feature_id=20715533;isObsolete=false;previous_systematic_id=PFC0135c;timelastmodified=07.09.2011 02:20:49 BST	1	214	3979	0.0537824
Pf3D7_03_v3	chado	gene	169571	174300	.	+	.	ID=PF3D7_0303200;feature_id=20733497;isObsolete=false;previous_systematic_id=PFC0150w;timelastmodified=07.09.2011 06:30:58 BST	1	1241	4730	0.262368
Pf3D7_03_v3	chado	gene	175022	175799	.	-	.	ID=PF3D7_0303300;feature_id=20735173;isObsolete=false;previous_systematic_id=PFC0155c;timelastmodified=07.09.2011 06:40:51 BST	1	316	778	0.40617
Pf3D7_03_v3	chado	gene	198542	201584	.	-	.	ID=PF3D7_0304000;Name=IMC1a;feature_id=20715549;isObsolete=false;previous_systematic_id=PFC0180c;synonym=PfALV1%3Bcurrent%3Dfalse,ALV1,PfIMC1a%3Bcurrent%3Dfalse;timelastmodified=07.09.2011 02:20:55 BST	1	108	3043	0.0354913
Pf3D7_03_v3	chado	gene	217941	218489	.	+	.	ID=PF3D7_0304400;Name=RPL44;feature_id=20724753;isObsolete=false;previous_systematic_id=PFC0200w;timelastmodified=20.04.2013 05:21:55 BST	1	4	549	0.007286
Pf3D7_03_v3	chado	gene	219117	219872	.	-	.	ID=PF3D7_0304500;Name=GLP1;feature_id=20735221;isObsolete=false;previous_systematic_id=PFC0205c;synonym=PfGLP1%3Bcurrent%3Dfalse;timelastmodified=07.09.2011 06:41:06 BST	1	240	756	0.31746
Pf3D7_03_v3	chado	gene	224160	225793	.	-	.	ID=PF3D7_0304700;feature_id=20724912;isObsolete=false;previous_systematic_id=PFC0215c;timelastmodified=07.09.2011 05:20:58 BST	1	215	1634	0.131579
Pf3D7_03_v3	chado	gene	234058	235334	.	-	.	ID=PF3D7_0305000;Name=EF-Ts;feature_id=20714325;isObsolete=false;previous_systematic_id=PFC0225c;timelastmodified=06.09.2011 01:55:29 BST	1	104	1277	0.0814409
Pf3D7_03_v3	chado	gene	255276	258416	.	-	.	ID=PF3D7_0305300;feature_id=20714311;isObsolete=false;previous_systematic_id=PFC0240c;timelastmodified=06.09.2011 01:55:19 BST	1	270	3141	0.0859599
Pf3D7_03_v3	chado	gene	260332	261085	.	+	.	ID=PF3D7_0305400;feature_id=20735243;isObsolete=false;previous_systematic_id=PFC0241w;timelastmodified=07.09.2011 06:41:14 BST	1	316	754	0.419098
Pf3D7_03_v3	chado	gene	278956	279828	.	-	.	ID=PF3D7_0305700;feature_id=20715572;isObsolete=false;previous_systematic_id=PFC0255c;timelastmodified=07.09.2011 02:21:03 BST	1	444	873	0.508591
Pf3D7_03_v3	chado	gene	288637	290747	.	-	.	ID=PF3D7_0306100;feature_id=20714342;isObsolete=false;previous_systematic_id=PFC0265c;timelastmodified=06.09.2011 01:55:37 BST	1	224	2111	0.106111
Pf3D7_03_v3	chado	gene	292943	294548	.	+	.	ID=PF3D7_0306200;Name=AHA1;feature_id=20735261;isObsolete=false;previous_systematic_id=PFC0270w;timelastmodified=07.09.2011 06:41:20 BST	1	556	1606	0.346202
Pf3D7_03_v3	chado	gene	295107	296094	.	-	.	ID=PF3D7_0306300;Name=GRX1;feature_id=20714279;isObsolete=false;previous_systematic_id=PFC0271c;timelastmodified=06.09.2011 01:55:03 BST	1	652	988	0.659919
Pf3D7_03_v3	chado	gene	304317	304999	.	+	.	ID=PF3D7_0306700;feature_id=20714322;isObsolete=false;previous_systematic_id=PFC0282w;timelastmodified=06.09.2011 01:55:27 BST	1	332	683	0.486091
Pf3D7_03_v3	chado	gene	306108	307984	.	-	.	ID=PF3D7_0306800;feature_id=20735289;isObsolete=false;previous_systematic_id=PFC0285c;timelastmodified=20.10.2011 03:01:50 BST	1	275	1877	0.14651
Pf3D7_03_v3	chado	gene	312693	313342	.	-	.	ID=PF3D7_0307100;feature_id=20735299;isObsolete=false;previous_systematic_id=PFC0295c;timelastmodified=07.09.2011 06:41:31 BST	1	224	650	0.344615
Pf3D7_03_v3	chado	gene	314976	316236	.	-	.	ID=PF3D7_0307200;feature_id=20735305;isObsolete=false;previous_systematic_id=PFC0300c;timelastmodified=07.09.2011 06:41:32 BST	1	487	1261	0.386201
Pf3D7_03_v3	chado	gene	322933	324836	.	-	.	ID=PF3D7_0307500;feature_id=20735311;isObsolete=false;previous_systematic_id=PFC0315c;timelastmodified=07.09.2011 06:41:34 BST	1	1299	1904	0.682248
Pf3D7_03_v3	chado	gene	328787	335269	.	-	.	ID=PF3D7_0307700;feature_id=20735331;isObsolete=false;previous_systematic_id=PFC0325c;timelastmodified=07.09.2011 06:41:40 BST	1	1002	6483	0.154558
Pf3D7_03_v3	chado	gene	369925	370789	.	+	.	ID=PF3D7_0308500;feature_id=20715592;isObsolete=false;previous_systematic_id=PFC0360w;timelastmodified=07.09.2011 02:21:08 BST	1	442	865	0.510983
Pf3D7_03_v3	chado	gene	378045	378517	.	+	.	ID=PF3D7_0308800;feature_id=20725066;isObsolete=false;previous_systematic_id=PFC0371w;timelastmodified=07.09.2011 05:22:06 BST	1	146	473	0.308668
Pf3D7_03_v3	chado	gene	384375	386879	.	+	.	ID=PF3D7_0309000;Name=YVH1;feature_id=20715597;isObsolete=false;previous_systematic_id=PFC0380w;synonym=PfYVH1%3Bcurrent%3Dfalse;timelastmodified=07.09.2011 02:21:10 BST	1	777	2505	0.31018
Pf3D7_03_v3	chado	gene	387219	388473	.	-	.	ID=PF3D7_0309100;feature_id=20714334;isObsolete=false;previous_systematic_id=PFC0381c;timelastmodified=06.09.2011 01:55:33 BST	1	718	1255	0.572111
Pf3D7_03_v3	chado	gene	402933	405440	.	+	.	ID=PF3D7_0309500;feature_id=20714329;isObsolete=false;previous_systematic_id=PFC0395w;timelastmodified=06.09.2011 01:55:31 BST	1	561	2508	0.223684
Pf3D7_03_v3	chado	gene	412089	413762	.	+	.	ID=PF3D7_0309800;feature_id=20714302;isObsolete=false;previous_systematic_id=PFC0410w;timelastmodified=06.09.2011 01:55:15 BST	1	831	1674	0.496416
Pf3D7_03_v3	chado	gene	414234	419673	.	-	.	ID=PF3D7_0309900;feature_id=20714327;isObsolete=false;previous_systematic_id=PFC0415c;timelastmodified=06.09.2011 01:55:30 BST	1	418	5440	0.0768382
Pf3D7_03_v3	chado	gene	420697	421515	.	+	.	ID=PF3D7_0310000;feature_id=20733960;isObsolete=false;previous_systematic_id=PFC0416w;timelastmodified=07.09.2011 06:34:04 BST	1	225	819	0.274725
Pf3D7_03_v3	chado	gene	442720	446457	.	+	.	ID=PF3D7_0310300;feature_id=20715613;isObsolete=false;previous_systematic_id=PFC0430w;timelastmodified=07.09.2011 02:21:14 BST	1	240	3738	0.0642055
Pf3D7_03_v3	chado	gene	461175	462027	.	-	.	ID=PF3D7_0310600;feature_id=20715621;isObsolete=false;previous_systematic_id=PFC0441c;timelastmodified=07.09.2011 02:21:18 BST	1	145	853	0.169988
Pf3D7_03_v3	chado	gene	463326	464274	.	+	.	ID=PF3D7_0310700;feature_id=20714318;isObsolete=false;previous_systematic_id=PFC0445w;synonym=TRS23;timelastmodified=08.02.2014 05:39:40 GMT	1	31	949	0.032666
Pf3D7_03_v3	chado	gene	470860	473161	.	-	.	ID=PF3D7_0311100;feature_id=20715625;isObsolete=false;previous_systematic_id=PFC0465c;timelastmodified=07.09.2011 02:21:19 BST	1	499	2302	0.216768
Pf3D7_03_v3	chado	gene	480122	483453	.	-	.	ID=PF3D7_0311300;feature_id=20735434;isObsolete=false;previous_systematic_id=PFC0475c;timelastmodified=07.09.2011 06:42:21 BST	1	353	3332	0.105942
Pf3D7_03_v3	chado	gene	499602	502353	.	+	.	ID=PF3D7_0311600;feature_id=20714312;isObsolete=false;previous_systematic_id=PFC0490w;timelastmodified=06.09.2011 01:55:20 BST	1	643	2752	0.233648
Pf3D7_03_v3	chado	gene	502698	505848	.	+	.	ID=PF3D7_0311700;feature_id=20733945;isObsolete=false;previous_systematic_id=PFC0495w;timelastmodified=07.09.2011 06:34:01 BST	1	1006	3151	0.319264
Pf3D7_03_v3	chado	gene	512130	512951	.	+	.	ID=PF3D7_0312000;feature_id=20715646;isObsolete=false;previous_systematic_id=PFC0506w;timelastmodified=07.09.2011 02:21:29 BST	1	282	822	0.343066
Pf3D7_03_v3	chado	gene	534239	535238	.	+	.	ID=PF3D7_0312800;feature_id=20735479;isObsolete=false;previous_systematic_id=PFC0535w;timelastmodified=07.09.2011 06:42:38 BST	1	619	1000	0.619
Pf3D7_03_v3	chado	gene	537621	538804	.	-	.	ID=PF3D7_0313000;feature_id=20714328;isObsolete=false;previous_systematic_id=PFC0545c;timelastmodified=06.09.2011 01:55:30 BST	1	143	1184	0.120777
Pf3D7_03_v3	chado	gene	544055	545194	.	-	.	ID=PF3D7_0313300;feature_id=20735494;isObsolete=false;previous_systematic_id=PFC0556c;timelastmodified=07.09.2011 06:42:43 BST	1	576	1140	0.505263
Pf3D7_03_v3	chado	gene	552001	554621	.	-	.	ID=PF3D7_0313600;feature_id=20715673;isObsolete=false;previous_systematic_id=PFC0570c;timelastmodified=07.09.2011 02:21:40 BST	1	628	2621	0.239603
Pf3D7_03_v3	chado	gene	559334	562253	.	+	.	ID=PF3D7_0313800;feature_id=20728011;isObsolete=false;previous_systematic_id=PFC0575w;timelastmodified=07.09.2011 05:43:56 BST	1	934	2920	0.319863
Pf3D7_03_v3	chado	gene	567247	568850	.	+	.	ID=PF3D7_0314000;Name=P23;feature_id=20715685;isObsolete=false;previous_systematic_id=PFC0581w;timelastmodified=07.09.2011 02:21:43 BST	1	776	1604	0.483791
Pf3D7_03_v3	chado	gene	569308	571051	.	-	.	ID=PF3D7_0314100;feature_id=20716977;isObsolete=false;previous_systematic_id=PFC0582c;timelastmodified=07.09.2011 02:30:25 BST	1	789	1744	0.452408
Pf3D7_03_v3	chado	gene	584226	585168	.	+	.	ID=PF3D7_0314500;feature_id=20733984;isObsolete=false;previous_systematic_id=PFC0600w;timelastmodified=07.09.2011 06:34:10 BST	1	193	943	0.204666
Pf3D7_03_v3	chado	gene	611334	612014	.	+	.	ID=PF3D7_0315000;feature_id=20735541;isObsolete=false;previous_systematic_id=PFC0630w;timelastmodified=07.09.2011 06:43:03 BST	1	111	681	0.162996
Pf3D7_03_v3	chado	gene	623446	630360	.	+	.	ID=PF3D7_0315300;feature_id=20715707;isObsolete=false;previous_systematic_id=PFC0650w;timelastmodified=13.02.2012 03:04:21 GMT	1	931	6915	0.134635
Pf3D7_03_v3	chado	gene	635586	637462	.	+	.	ID=PF3D7_0315600;feature_id=20715721;isObsolete=false;previous_systematic_id=PFC0680w;timelastmodified=07.09.2011 02:21:55 BST	1	419	1877	0.223229
Pf3D7_03_v3	chado	gene	658272	661643	.	+	.	ID=PF3D7_0316300;feature_id=20715737;isObsolete=false;previous_systematic_id=PFC0710w;timelastmodified=07.09.2011 02:21:59 BST	1	1892	3372	0.561091
Pf3D7_03_v3	chado	gene	669302	670873	.	-	.	ID=PF3D7_0316600;feature_id=20715747;isObsolete=false;previous_systematic_id=PFC0725c;timelastmodified=07.09.2011 02:22:03 BST	1	642	1572	0.408397
Pf3D7_03_v3	chado	gene	674458	675636	.	+	.	ID=PF3D7_0316700;feature_id=20715749;isObsolete=false;previous_systematic_id=PFC0730w;timelastmodified=07.09.2011 02:22:03 BST	1	513	1179	0.435115
Pf3D7_03_v3	chado	gene	677842	678474	.	+	.	ID=PF3D7_0316800;feature_id=20735589;isObsolete=false;previous_systematic_id=PFC0735w;timelastmodified=07.09.2011 06:43:24 BST	1	240	633	0.379147
Pf3D7_03_v3	chado	gene	679234	681277	.	-	.	ID=PF3D7_0316900;feature_id=20715751;isObsolete=false;previous_systematic_id=PFC0740c;timelastmodified=07.09.2011 02:22:03 BST	1	241	2044	0.117906
Pf3D7_03_v3	chado	gene	682795	683685	.	-	.	ID=PF3D7_0317000;feature_id=20715758;isObsolete=false;previous_systematic_id=PFC0745c;timelastmodified=07.09.2011 02:22:05 BST	1	132	891	0.148148
Pf3D7_03_v3	chado	gene	712253	714082	.	-	.	ID=PF3D7_0317400;feature_id=20715769;isObsolete=false;previous_systematic_id=PFC0765c;timelastmodified=07.09.2011 02:22:09 BST	1	273	1830	0.14918
Pf3D7_03_v3	chado	gene	725015	726130	.	+	.	ID=PF3D7_0317600;Name=RPS11;feature_id=20735611;isObsolete=false;previous_systematic_id=PFC0775w;timelastmodified=05.03.2013 08:25:40 GMT	1	630	1116	0.564516
Pf3D7_03_v3	chado	gene	739428	741733	.	+	.	ID=PF3D7_0317900;feature_id=20715780;isObsolete=false;previous_systematic_id=PFC0790w;timelastmodified=07.09.2011 02:22:13 BST	1	236	2306	0.102342
Pf3D7_03_v3	chado	gene	756491	760292	.	-	.	ID=PF3D7_0318300;feature_id=20735634;isObsolete=false;previous_systematic_id=PFC0810c;timelastmodified=07.09.2011 06:43:40 BST	1	442	3802	0.116255
Pf3D7_03_v3	chado	gene	761693	765439	.	-	.	ID=PF3D7_0318400;feature_id=20715790;isObsolete=false;previous_systematic_id=PFC0815c;timelastmodified=07.09.2011 02:22:16 BST	1	1499	3747	0.400053
Pf3D7_03_v3	chado	gene	789858	791308	.	+	.	ID=PF3D7_0318800;feature_id=20715798;isObsolete=false;previous_systematic_id=PFC0831w;timelastmodified=07.09.2011 02:22:17 BST	1	377	1451	0.259821
Pf3D7_03_v3	chado	gene	791840	793481	.	-	.	ID=PF3D7_0318900;feature_id=20714599;isObsolete=false;previous_systematic_id=PFC0835c;timelastmodified=06.09.2011 01:58:57 BST	1	134	1642	0.0816078
Pf3D7_03_v3	chado	gene	807277	807859	.	+	.	ID=PF3D7_0319300;feature_id=20733942;isObsolete=false;previous_systematic_id=PFC0855w;timelastmodified=07.09.2011 06:34:00 BST	1	100	583	0.171527
Pf3D7_03_v3	chado	gene	815569	816855	.	+	.	ID=PF3D7_0319500;feature_id=20715806;isObsolete=false;previous_systematic_id=PFC0865w;timelastmodified=07.09.2011 02:22:20 BST	1	357	1287	0.277389
Pf3D7_03_v3	chado	gene	817913	818695	.	+	.	ID=PF3D7_0319600;feature_id=20714347;isObsolete=false;previous_systematic_id=PFC0870w;timelastmodified=06.09.2011 01:55:40 BST	1	312	783	0.398467
Pf3D7_03_v3	chado	gene	820708	830802	.	+	.	ID=PF3D7_0319700;feature_id=20735687;isObsolete=false;previous_systematic_id=PFC0875w;timelastmodified=07.09.2011 06:44:00 BST	1	693	10095	0.0686478
Pf3D7_03_v3	chado	gene	837307	838271	.	+	.	ID=PF3D7_0320000;Name=I2;feature_id=20715814;isObsolete=false;previous_systematic_id=PFC0886w;timelastmodified=11.07.2013 08:11:07 BST	1	226	965	0.234197
Pf3D7_03_v3	chado	gene	840362	841758	.	+	.	ID=PF3D7_0320100;Name=SEC22;feature_id=20735700;isObsolete=false;previous_systematic_id=PFC0890w;synonym=PfSec22%3Bcurrent%3Dfalse;timelastmodified=07.09.2011 06:44:05 BST	1	731	1397	0.523264
Pf3D7_03_v3	chado	gene	862741	863832	.	-	.	ID=PF3D7_0320600;feature_id=20715826;isObsolete=false;previous_systematic_id=PFC0911c;timelastmodified=07.09.2011 02:22:25 BST	1	693	1092	0.634615
Pf3D7_03_v3	chado	gene	865014	866420	.	+	.	ID=PF3D7_0320700;Name=SPC2;feature_id=20715380;isObsolete=false;previous_systematic_id=PFC0912w;synonym=SPC25;timelastmodified=01.11.2011 11:22:57 GMT	1	759	1407	0.539446
Pf3D7_03_v3	chado	gene	870817	872342	.	+	.	ID=PF3D7_0320800;Name=DOZI;feature_id=20714315;isObsolete=false;previous_systematic_id=PFC0915w;synonym=PfDOZI%3Bcurrent%3Dfalse,DDX6,PfDZ50;timelastmodified=19.04.2013 11:47:06 BST	1	224	1526	0.146789
Pf3D7_03_v3	chado	gene	875213	876295	.	+	.	ID=PF3D7_0320900;Name=H2A.Z;feature_id=20715832;isObsolete=false;previous_systematic_id=PFC0920w;synonym=PfH2A.Z%3Bcurrent%3Dfalse;timelastmodified=07.09.2011 02:22:28 BST	1	606	1083	0.559557
Pf3D7_03_v3	chado	gene	877735	879511	.	+	.	ID=PF3D7_0321000;feature_id=20714324;isObsolete=false;previous_systematic_id=PFC0925w;timelastmodified=06.09.2011 01:55:28 BST	1	298	1777	0.167698
Pf3D7_03_v3	chado	gene	886962	888976	.	-	.	ID=PF3D7_0321200;feature_id=20715838;isObsolete=false;previous_systematic_id=PFC0935c;timelastmodified=07.09.2011 02:22:29 BST	1	698	2015	0.346402
Pf3D7_03_v3	chado	gene	894761	896112	.	+	.	ID=PF3D7_0321400;feature_id=20724419;isObsolete=false;previous_systematic_id=PFC0945w;timelastmodified=07.09.2011 05:16:21 BST	1	392	1352	0.289941
Pf3D7_03_v3	chado	gene	903764	910118	.	-	.	ID=PF3D7_0321700;feature_id=20715849;isObsolete=false;previous_systematic_id=PFC0960c;timelastmodified=07.09.2011 02:22:33 BST	1	514	6355	0.0808812
Pf3D7_03_v3	chado	gene	922974	927942	.	+	.	ID=PF3D7_0321900;Name=CARL;feature_id=20715857;isObsolete=false;previous_systematic_id=PFC0970w;synonym=Pfcarl%3Bcurrent%3Dfalse;timelastmodified=14.12.2011 01:53:23 GMT	1	1117	4969	0.224794
Pf3D7_03_v3	chado	gene	942545	945301	.	+	.	ID=PF3D7_0322400;feature_id=20715869;isObsolete=false;previous_systematic_id=PFC1000w;timelastmodified=07.09.2011 02:22:40 BST	1	153	2757	0.0554951
Pf3D7_03_v3	chado	gene	952964	962367	.	-	.	ID=PF3D7_0322700;feature_id=20733882;isObsolete=false;previous_systematic_id=PFC1015c;timelastmodified=07.09.2011 06:33:41 BST	1	113	9404	0.0120162
Pf3D7_03_v3	chado	gene	965553	966502	.	-	.	ID=PF3D7_0322900;feature_id=20714326;isObsolete=false;previous_systematic_id=PFC1020c;timelastmodified=06.09.2011 01:55:29 BST	1	161	950	0.169474
Pf3D7_03_v3	chado	gene	968675	969202	.	-	.	ID=PF3D7_0323000;Name=TMA7;feature_id=20728685;isObsolete=false;previous_systematic_id=PFC1025w;timelastmodified=22.01.2013 09:10:25 GMT	1	363	528	0.6875
Pf3D7_03_v3	chado	gene	986265	987610	.	+	.	ID=PF3D7_0323500;Name=SMN;feature_id=20715885;isObsolete=false;previous_systematic_id=PFC1050w;timelastmodified=22.09.2013 02:05:18 BST	1	398	1346	0.295691
Pf3D7_03_v3	chado	gene	988631	990882	.	+	.	ID=PF3D7_0323600;feature_id=20715887;isObsolete=false;previous_systematic_id=PFC1055w;timelastmodified=07.09.2011 02:22:45 BST	1	239	2252	0.106128
Pf3D7_04_v3	chado	gene	260454	263418	.	-	.	ID=PF3D7_0404700;Name=DPAP3;feature_id=20716024;isObsolete=false;previous_systematic_id=PFD0230c;synonym=PfDPAP3%3Bcurrent%3Dfalse;timelastmodified=07.09.2011 02:23:44 BST	1	2	2965	0.0006745
Pf3D7_04_v3	chado	gene	655025	657314	.	-	.	ID=PF3D7_0414500;feature_id=20733450;isObsolete=false;previous_systematic_id=PFD0700c;timelastmodified=07.09.2011 06:30:33 BST	1	1089	2290	0.475546
Pf3D7_04_v3	chado	gene	114601	116058	.	-	.	ID=PF3D7_0402000;feature_id=20715978;isObsolete=false;previous_systematic_id=PFD0090c;timelastmodified=07.09.2011 02:23:26 BST	1	171	1458	0.117284
Pf3D7_04_v3	chado	gene	211515	213854	.	-	.	ID=PF3D7_0403800;feature_id=20735954;isObsolete=false;previous_systematic_id=PFD0185c;timelastmodified=04.09.2013 01:16:13 BST	1	220	2340	0.0940171
Pf3D7_04_v3	chado	gene	224779	231733	.	-	.	ID=PF3D7_0404100;Name=ApiAP2;feature_id=20735963;isObsolete=false;previous_systematic_id=PFD0200c;timelastmodified=07.09.2011 06:45:49 BST	1	139	6955	0.0199856
Pf3D7_04_v3	chado	gene	291251	300976	.	+	.	ID=PF3D7_0405400;Name=PRPF8;feature_id=20725114;isObsolete=false;previous_systematic_id=PFD0265w;synonym=PRP8;timelastmodified=07.09.2011 05:22:22 BST	1	315	9726	0.0323874
Pf3D7_04_v3	chado	gene	424300	427194	.	+	.	ID=PF3D7_0408900;feature_id=20716595;isObsolete=false;previous_systematic_id=PFD0440w;timelastmodified=07.09.2011 02:27:43 BST	1	600	2895	0.207254
Pf3D7_04_v3	chado	gene	440968	444242	.	-	.	ID=PF3D7_0409300;feature_id=20716168;isObsolete=false;previous_systematic_id=PFD0460c;timelastmodified=07.09.2011 02:24:43 BST	1	242	3275	0.0738931
Pf3D7_04_v3	chado	gene	718202	722654	.	+	.	ID=PF3D7_0416400;Name=HAT1;feature_id=20716392;isObsolete=false;previous_systematic_id=PFD0795w;timelastmodified=07.09.2011 02:26:28 BST	1	673	4453	0.151134
Pf3D7_04_v3	chado	gene	732452	739872	.	-	.	ID=PF3D7_0416900;feature_id=20736335;isObsolete=false;previous_systematic_id=PFD0815c;timelastmodified=07.09.2011 06:48:20 BST	1	152	7421	0.0204824
Pf3D7_04_v3	chado	gene	750860	753712	.	-	.	ID=PF3D7_0417300;feature_id=20736348;isObsolete=false;previous_systematic_id=PFD0835c;timelastmodified=07.09.2011 06:48:25 BST	1	444	2853	0.155626
Pf3D7_04_v3	chado	gene	793827	810070	.	+	.	ID=PF3D7_0418000;feature_id=20723927;isObsolete=false;previous_systematic_id=PFD0872w;timelastmodified=07.09.2011 05:13:10 BST	1	1310	16244	0.0806452
Pf3D7_04_v3	chado	gene	849793	852242	.	+	.	ID=PF3D7_0419000;feature_id=20714351;isObsolete=false;previous_systematic_id=PFD0920w;timelastmodified=06.09.2011 01:55:42 BST	1	1005	2450	0.410204
Pf3D7_04_v3	chado	gene	878022	893866	.	+	.	ID=PF3D7_0419900;feature_id=20736428;isObsolete=false;previous_systematic_id=PFD0965w;timelastmodified=07.09.2011 06:48:57 BST	1	737	15845	0.0465131
Pf3D7_04_v3	chado	gene	998647	1000185	.	+	.	ID=PF3D7_0422000;feature_id=20716693;isObsolete=false;previous_systematic_id=PFD1035w;timelastmodified=07.09.2011 02:28:21 BST	1	573	1539	0.37232
Pf3D7_04_v3	chado	gene	1080959	1082189	.	+	.	ID=PF3D7_0424000;feature_id=20733445;isObsolete=false;previous_systematic_id=PFD1140w;timelastmodified=07.09.2011 06:30:31 BST	1	3	1231	0.002437
Pf3D7_04_v3	chado	gene	1113345	1114486	.	-	.	ID=PF3D7_0424600;feature_id=20717090;isObsolete=false;previous_systematic_id=PFD1170c;timelastmodified=07.09.2011 02:31:17 BST	1	212	1142	0.185639
Pf3D7_04_v3	chado	gene	1156423	1167821	.	+	.	ID=PF3D7_0425800;Name=VAR;feature_id=20736582;isObsolete=false;previous_systematic_id=PFD1235w;timelastmodified=07.09.2011 06:50:03 BST	1	737	11399	0.0646548
Pf3D7_04_v3	chado	gene	92576	93809	.	-	.	ID=PF3D7_0401600;Name=RIF;feature_id=20715972;isObsolete=false;previous_systematic_id=PFD0070c;timelastmodified=07.09.2011 02:23:24 BST	1	190	1234	0.153971
Pf3D7_04_v3	chado	gene	103742	105603	.	-	.	ID=PF3D7_0401800;Name=PfD80;feature_id=20715974;isObsolete=false;previous_systematic_id=PFD0080c;timelastmodified=07.09.2011 02:23:24 BST	1	179	1862	0.0961332
Pf3D7_04_v3	chado	gene	123588	125464	.	-	.	ID=PF3D7_0402100;feature_id=20715980;isObsolete=false;previous_systematic_id=PFD0095c;timelastmodified=07.09.2011 02:23:26 BST	1	149	1877	0.079382
Pf3D7_04_v3	chado	gene	137640	146653	.	+	.	ID=PF3D7_0402300;Name=RH1;feature_id=20728707;isObsolete=false;previous_systematic_id=PFD0110w;synonym=PfRH1%3Bcurrent%3Dfalse,RBP1,NBP1;timelastmodified=27.10.2011 05:43:28 BST	1	7	9014	0.0007766
Pf3D7_04_v3	chado	gene	147490	148380	.	-	.	ID=PF3D7_0402400;Name=GEXP18;feature_id=20715984;isObsolete=false;previous_systematic_id=PFD0115c;synonym=PfGEXP18%3Bcurrent%3Dfalse;timelastmodified=07.09.2011 02:23:28 BST	1	126	891	0.141414
Pf3D7_04_v3	chado	gene	172506	172914	.	-	.	ID=PF3D7_0402900;feature_id=20735929;isObsolete=false;previous_systematic_id=PFD0144c;timelastmodified=07.09.2011 06:45:36 BST	1	109	409	0.266504
Pf3D7_04_v3	chado	gene	180430	181551	.	-	.	ID=PF3D7_0403300;feature_id=20714369;isObsolete=false;previous_systematic_id=PFD0155c;timelastmodified=06.09.2011 01:55:52 BST	1	663	1122	0.590909
Pf3D7_04_v3	chado	gene	182870	194712	.	+	.	ID=PF3D7_0403400;feature_id=20715999;isObsolete=false;previous_systematic_id=PFD0160w;timelastmodified=07.09.2011 02:23:36 BST	1	365	11843	0.0308199
Pf3D7_04_v3	chado	gene	197846	201208	.	-	.	ID=PF3D7_0403600;feature_id=20716005;isObsolete=false;previous_systematic_id=PFD0170c;timelastmodified=07.09.2011 02:23:38 BST	1	1056	3363	0.314005
Pf3D7_04_v3	chado	gene	206228	209394	.	-	.	ID=PF3D7_0403700;feature_id=20716009;isObsolete=false;previous_systematic_id=PFD0180c;timelastmodified=07.09.2011 02:23:40 BST	1	824	3167	0.260183
Pf3D7_04_v3	chado	gene	219087	222838	.	+	.	ID=PF3D7_0403900;Name=SET8;feature_id=20716013;isObsolete=false;previous_systematic_id=PFD0190w;synonym=PfSET8%3Bcurrent%3Dfalse;timelastmodified=07.09.2011 02:23:41 BST	1	191	3752	0.0509062
Pf3D7_04_v3	chado	gene	223711	224131	.	-	.	ID=PF3D7_0404000;feature_id=20716016;isObsolete=false;previous_systematic_id=PFD0195c;timelastmodified=07.09.2011 02:23:42 BST	1	121	421	0.287411
Pf3D7_04_v3	chado	gene	232595	233249	.	-	.	ID=PF3D7_0404200;feature_id=20735966;isObsolete=false;previous_systematic_id=PFD0205c;timelastmodified=07.09.2011 06:45:50 BST	1	163	655	0.248855
Pf3D7_04_v3	chado	gene	234014	237013	.	-	.	ID=PF3D7_0404300;feature_id=20735971;isObsolete=false;previous_systematic_id=PFD0207c;timelastmodified=07.09.2011 06:45:51 BST	1	991	3000	0.330333
Pf3D7_04_v3	chado	gene	264305	266170	.	-	.	ID=PF3D7_0404800;feature_id=20716027;isObsolete=false;previous_systematic_id=PFD0235c;timelastmodified=07.09.2011 02:23:45 BST	1	162	1866	0.0868167
Pf3D7_04_v3	chado	gene	268960	271134	.	-	.	ID=PF3D7_0405000;feature_id=20716030;isObsolete=false;previous_systematic_id=PFD0245c;timelastmodified=07.09.2011 02:23:46 BST	1	471	2175	0.216552
Pf3D7_04_v3	chado	gene	272255	276824	.	-	.	ID=PF3D7_0405100;Name=SEC24B;feature_id=20716033;isObsolete=false;previous_systematic_id=PFD0250c;synonym=PfSec24b%3Bcurrent%3Dfalse;timelastmodified=09.10.2013 09:49:31 BST	1	517	4570	0.113129
Pf3D7_04_v3	chado	gene	279072	281983	.	+	.	ID=PF3D7_0405200;Name=MAg-1;feature_id=20716035;isObsolete=false;previous_systematic_id=PFD0255w;synonym=PfMAg-1;timelastmodified=05.11.2013 01:39:28 GMT	1	1173	2912	0.402816
Pf3D7_04_v3	chado	gene	301259	302267	.	-	.	ID=PF3D7_0405500;feature_id=20716039;isObsolete=false;previous_systematic_id=PFD0270c;timelastmodified=07.09.2011 02:23:48 BST	1	334	1009	0.331021
Pf3D7_04_v3	chado	gene	303329	305343	.	+	.	ID=PF3D7_0405600;feature_id=20714764;isObsolete=false;previous_systematic_id=PFD0275w;timelastmodified=07.09.2011 01:42:57 BST	1	1067	2015	0.529529
Pf3D7_04_v3	chado	gene	316540	319178	.	-	.	ID=PF3D7_0405900;Name=ASP;feature_id=20736008;isObsolete=false;previous_systematic_id=PFD0295c;synonym=RON1;timelastmodified=13.10.2013 03:05:17 BST	1	443	2639	0.167867
Pf3D7_04_v3	chado	gene	323267	325225	.	-	.	ID=PF3D7_0406100;feature_id=20716048;isObsolete=false;previous_systematic_id=PFD0305c;timelastmodified=07.09.2011 02:23:51 BST	1	8	1959	0.0040837
Pf3D7_04_v3	chado	gene	332043	333856	.	+	.	ID=PF3D7_0406400;Name=cGloII;feature_id=20716051;isObsolete=false;previous_systematic_id=PFD0311w;timelastmodified=07.09.2011 02:23:52 BST	1	1022	1814	0.563396
Pf3D7_04_v3	chado	gene	334282	344054	.	-	.	ID=PF3D7_0406500;feature_id=20736029;isObsolete=false;previous_systematic_id=PFD0320c;timelastmodified=07.09.2011 06:46:16 BST	1	297	9773	0.0303898
Pf3D7_04_v3	chado	gene	347458	351499	.	+	.	ID=PF3D7_0406700;feature_id=20733447;isObsolete=false;previous_systematic_id=PFD0330w;timelastmodified=07.09.2011 06:30:32 BST	1	1498	4042	0.370609
Pf3D7_04_v3	chado	gene	351527	352983	.	-	.	ID=PF3D7_0406800;feature_id=20714355;isObsolete=false;previous_systematic_id=PFD0335c;timelastmodified=06.09.2011 01:55:44 BST	1	596	1457	0.40906
Pf3D7_04_v3	chado	gene	353655	359878	.	-	.	ID=PF3D7_0406900;feature_id=20716059;isObsolete=false;previous_systematic_id=PFD0340c;timelastmodified=07.09.2011 02:23:56 BST	1	86	6224	0.0138175
Pf3D7_04_v3	chado	gene	362301	363442	.	+	.	ID=PF3D7_0407100;feature_id=20714356;isObsolete=false;previous_systematic_id=PFD0350w;timelastmodified=06.09.2011 01:55:45 BST	1	140	1142	0.122592
Pf3D7_04_v3	chado	gene	363599	364933	.	-	.	ID=PF3D7_0407200;Name=PTH2;feature_id=20714360;isObsolete=false;previous_systematic_id=PFD0355c;timelastmodified=02.04.2013 03:20:59 BST	1	765	1335	0.573034
Pf3D7_04_v3	chado	gene	369885	371270	.	+	.	ID=PF3D7_0407500;feature_id=20716131;isObsolete=false;previous_systematic_id=PFD0367w;timelastmodified=07.09.2011 02:24:30 BST	1	243	1386	0.175325
Pf3D7_04_v3	chado	gene	377481	383087	.	-	.	ID=PF3D7_0407700;feature_id=20716136;isObsolete=false;previous_systematic_id=PFD0380c;timelastmodified=07.09.2011 02:24:32 BST	1	717	5607	0.127876
Pf3D7_04_v3	chado	gene	403626	405366	.	-	.	ID=PF3D7_0408300;feature_id=20716149;isObsolete=false;previous_systematic_id=PFD0405c;timelastmodified=07.09.2011 02:24:37 BST	1	706	1741	0.405514
Pf3D7_04_v3	chado	gene	406233	407909	.	-	.	ID=PF3D7_0408400;feature_id=20714298;isObsolete=false;previous_systematic_id=PFD0415c;timelastmodified=06.09.2011 01:55:12 BST	1	261	1677	0.155635
Pf3D7_04_v3	chado	gene	417372	420824	.	-	.	ID=PF3D7_0408700;Name=PLP1;feature_id=20714296;isObsolete=false;previous_systematic_id=PFD0430c;synonym=PPLP1,SPECT2;timelastmodified=19.04.2013 06:32:15 BST	1	548	3453	0.158703
Pf3D7_04_v3	chado	gene	436217	437981	.	-	.	ID=PF3D7_0409100;Name=PRPF31;feature_id=20716162;isObsolete=false;previous_systematic_id=PFD0450c;synonym=PRP31;timelastmodified=07.09.2011 02:24:41 BST	1	160	1765	0.0906516
Pf3D7_04_v3	chado	gene	449189	450633	.	-	.	ID=PF3D7_0409500;feature_id=20716173;isObsolete=false;previous_systematic_id=PFD0465c,PFD0466c;timelastmodified=18.01.2013 10:46:51 GMT	1	248	1445	0.171626
Pf3D7_04_v3	chado	gene	456922	458020	.	+	.	ID=PF3D7_0409700;feature_id=20716179;isObsolete=false;previous_systematic_id=PFD0480w;timelastmodified=07.09.2011 02:24:47 BST	1	514	1099	0.467698
Pf3D7_04_v3	chado	gene	461991	463957	.	-	.	ID=PF3D7_0409900;Name=ALP5b;feature_id=20716183;isObsolete=false;previous_systematic_id=PFD0487c;timelastmodified=24.02.2013 04:37:49 GMT	1	631	1967	0.320793
Pf3D7_04_v3	chado	gene	464732	467339	.	-	.	ID=PF3D7_0410000;feature_id=20716187;isObsolete=false;previous_systematic_id=PFD0495c;timelastmodified=07.09.2011 02:24:49 BST	1	268	2608	0.102761
Pf3D7_04_v3	chado	gene	470528	473596	.	-	.	ID=PF3D7_0410300;feature_id=20716189;isObsolete=false;previous_systematic_id=PFD0505c;timelastmodified=07.09.2011 02:24:50 BST	1	348	3069	0.113392
Pf3D7_04_v3	chado	gene	479028	480468	.	+	.	ID=PF3D7_0410600;feature_id=20716197;isObsolete=false;previous_systematic_id=PFD0525w;timelastmodified=07.09.2011 02:24:53 BST	1	460	1441	0.319223
Pf3D7_04_v3	chado	gene	528192	534485	.	-	.	ID=PF3D7_0411900;feature_id=20736163;isObsolete=false;previous_systematic_id=PFD0590c;timelastmodified=07.09.2011 06:47:12 BST	1	555	6294	0.0881792
Pf3D7_04_v3	chado	gene	545987	553810	.	-	.	ID=PF3D7_0412400;Name=VAR;feature_id=20736179;isObsolete=false;previous_systematic_id=PFD0615c;timelastmodified=07.09.2011 06:47:18 BST	1	1194	7824	0.152607
Pf3D7_04_v3	chado	gene	561667	569342	.	-	.	ID=PF3D7_0412700;Name=VAR;feature_id=20716234;isObsolete=false;previous_systematic_id=PFD0625c;timelastmodified=07.09.2011 02:25:03 BST	1	842	7676	0.109693
Pf3D7_04_v3	chado	gene	616914	618350	.	-	.	ID=PF3D7_0413600;feature_id=20716246;isObsolete=false;previous_systematic_id=PFD0665c;timelastmodified=07.09.2011 02:25:07 BST	1	258	1437	0.179541
Pf3D7_04_v3	chado	gene	623168	626226	.	-	.	ID=PF3D7_0413900;Name=USP13;feature_id=20716342;isObsolete=false;previous_systematic_id=PFD0680c;timelastmodified=15.12.2012 01:28:55 GMT	1	497	3059	0.162471
Pf3D7_04_v3	chado	gene	626891	633126	.	-	.	ID=PF3D7_0414000;feature_id=20716345;isObsolete=false;previous_systematic_id=PFD0685c;timelastmodified=07.09.2011 02:26:14 BST	1	2654	6236	0.425593
Pf3D7_04_v3	chado	gene	634029	638905	.	-	.	ID=PF3D7_0414100;feature_id=20716348;isObsolete=false;previous_systematic_id=PFD0690c;timelastmodified=07.09.2011 02:26:15 BST	1	419	4877	0.0859135
Pf3D7_04_v3	chado	gene	647389	648388	.	-	.	ID=PF3D7_0414200;feature_id=20714357;isObsolete=false;previous_systematic_id=PFD0692c;timelastmodified=06.09.2011 01:55:45 BST	1	547	1000	0.547
Pf3D7_04_v3	chado	gene	649893	650731	.	-	.	ID=PF3D7_0414300;feature_id=20716351;isObsolete=false;previous_systematic_id=PFD0669c;timelastmodified=07.09.2011 02:26:16 BST	1	258	839	0.307509
Pf3D7_04_v3	chado	gene	658620	659538	.	-	.	ID=PF3D7_0414600;feature_id=20716355;isObsolete=false;previous_systematic_id=PFD0705c;timelastmodified=07.09.2011 02:26:16 BST	1	211	919	0.229597
Pf3D7_04_v3	chado	gene	665973	668147	.	+	.	ID=PF3D7_0414900;Name=ARO;feature_id=20736274;isObsolete=false;previous_systematic_id=PFD0720w;synonym=PfARO%3Bcurrent%3Dfalse;timelastmodified=05.07.2012 01:14:21 BST	1	1347	2175	0.61931
Pf3D7_04_v3	chado	gene	681810	685968	.	+	.	ID=PF3D7_0415300;Name=CRK3;feature_id=20716366;isObsolete=false;previous_systematic_id=PFD0740w;synonym=PfCRK3%3Bcurrent%3Dfalse;timelastmodified=07.09.2011 02:26:20 BST	1	139	4159	0.0334215
Pf3D7_04_v3	chado	gene	688192	689053	.	+	.	ID=PF3D7_0415500;feature_id=20716372;isObsolete=false;previous_systematic_id=PFD0750w;timelastmodified=07.09.2011 02:26:22 BST	1	157	862	0.182135
Pf3D7_04_v3	chado	gene	697918	698768	.	-	.	ID=PF3D7_0415900;feature_id=20716382;isObsolete=false;previous_systematic_id=PFD0770c;timelastmodified=07.09.2011 02:26:25 BST	1	233	851	0.273796
Pf3D7_04_v3	chado	gene	701526	704162	.	-	.	ID=PF3D7_0416000;feature_id=20716385;isObsolete=false;previous_systematic_id=PFD0775c;timelastmodified=07.09.2011 02:26:26 BST	1	558	2637	0.211604
Pf3D7_04_v3	chado	gene	729962	731223	.	+	.	ID=PF3D7_0416800;Name=SAR1;feature_id=20716398;isObsolete=false;previous_systematic_id=PFD0810w;timelastmodified=07.09.2011 02:26:31 BST	1	683	1262	0.541204
Pf3D7_04_v3	chado	gene	742149	743091	.	+	.	ID=PF3D7_0417000;feature_id=20716401;isObsolete=false;previous_systematic_id=PFD0820w;timelastmodified=07.09.2011 02:26:32 BST	1	115	943	0.121951
Pf3D7_04_v3	chado	gene	777200	779424	.	-	.	ID=PF3D7_0417500;feature_id=20716411;isObsolete=false;previous_systematic_id=PFD0850c;timelastmodified=07.09.2011 02:26:35 BST	1	1256	2225	0.564494
Pf3D7_04_v3	chado	gene	780250	783246	.	-	.	ID=PF3D7_0417600;feature_id=20716414;isObsolete=false;previous_systematic_id=PFD0855c;timelastmodified=07.09.2011 02:26:36 BST	1	483	2997	0.161161
Pf3D7_04_v3	chado	gene	784194	786430	.	+	.	ID=PF3D7_0417700;feature_id=20716416;isObsolete=false;previous_systematic_id=PFD0860w;timelastmodified=07.09.2011 02:26:36 BST	1	695	2237	0.310684
Pf3D7_04_v3	chado	gene	829963	830594	.	+	.	ID=PF3D7_0418400;feature_id=20736383;isObsolete=false;previous_systematic_id=PFD0890w;timelastmodified=07.09.2011 06:48:40 BST	1	302	632	0.477848
Pf3D7_04_v3	chado	gene	830989	832428	.	-	.	ID=PF3D7_0418500;Name=BET3;feature_id=20716432;isObsolete=false;previous_systematic_id=PFD0895c;timelastmodified=08.02.2014 03:46:05 GMT	1	876	1440	0.608333
Pf3D7_04_v3	chado	gene	843562	845169	.	+	.	ID=PF3D7_0418800;feature_id=20716436;isObsolete=false;previous_systematic_id=PFD0910w;timelastmodified=07.09.2011 02:26:42 BST	1	512	1608	0.318408
Pf3D7_04_v3	chado	gene	847231	849059	.	+	.	ID=PF3D7_0418900;feature_id=20716438;isObsolete=false;previous_systematic_id=PFD0915w;timelastmodified=07.09.2011 02:26:43 BST	1	638	1829	0.348824
Pf3D7_04_v3	chado	gene	852510	853566	.	+	.	ID=PF3D7_0419100;feature_id=20716442;isObsolete=false;previous_systematic_id=PFD0925w;timelastmodified=07.09.2011 02:26:44 BST	1	223	1057	0.210975
Pf3D7_04_v3	chado	gene	855898	857049	.	-	.	ID=PF3D7_0419300;feature_id=20716444;isObsolete=false;previous_systematic_id=PFD0935c;timelastmodified=07.09.2011 02:26:44 BST	1	111	1152	0.0963542
Pf3D7_04_v3	chado	gene	857998	865957	.	+	.	ID=PF3D7_0419400;feature_id=20716447;isObsolete=false;previous_systematic_id=PFD0940w;timelastmodified=07.09.2011 02:26:46 BST	1	541	7960	0.0679648
Pf3D7_04_v3	chado	gene	870737	871873	.	+	.	ID=PF3D7_0419600;feature_id=20716452;isObsolete=false;previous_systematic_id=PFD0950w;timelastmodified=07.09.2011 02:26:48 BST	1	729	1137	0.641161
Pf3D7_04_v3	chado	gene	917990	928411	.	+	.	ID=PF3D7_0420300;Name=ApiAP2;feature_id=20731980;isObsolete=false;previous_systematic_id=PFD0985w;timelastmodified=07.09.2011 06:20:44 BST	1	1438	10422	0.137977
Pf3D7_04_v3	chado	gene	930404	931608	.	-	.	ID=PF3D7_0420500;feature_id=20722043;isObsolete=false;previous_systematic_id=PFD0993c;timelastmodified=07.09.2011 03:03:50 BST	1	608	1205	0.504564
Pf3D7_04_v3	chado	gene	935031	941875	.	-	.	ID=PF3D7_0420700;Name=VAR;feature_id=20736447;isObsolete=false;previous_systematic_id=PFD0995c;timelastmodified=07.09.2011 06:49:04 BST	1	386	6845	0.0563915
Pf3D7_04_v3	chado	gene	1022487	1024166	.	+	.	ID=PF3D7_0422300;feature_id=20714365;isObsolete=false;previous_systematic_id=PFD1050w;timelastmodified=06.09.2011 01:55:50 BST	1	327	1680	0.194643
Pf3D7_04_v3	chado	gene	1026648	1027399	.	+	.	ID=PF3D7_0422400;Name=RPS19;feature_id=20716955;isObsolete=false;previous_systematic_id=PFD1055w;timelastmodified=26.06.2014 12:37:30 BST	1	239	752	0.317819
Pf3D7_04_v3	chado	gene	1042564	1044896	.	+	.	ID=PF3D7_0422800;Name=SR12;feature_id=20716962;isObsolete=false;previous_systematic_id=PFD1075w;synonym=PfSR12%3Bcurrent%3Dfalse;timelastmodified=15.10.2012 02:03:10 BST	1	920	2333	0.394342
Pf3D7_04_v3	chado	gene	1045381	1046696	.	+	.	ID=PF3D7_0422900;feature_id=20716965;isObsolete=false;previous_systematic_id=PFD1080w;timelastmodified=07.09.2011 02:30:21 BST	1	587	1316	0.446049
Pf3D7_04_v3	chado	gene	1049270	1049894	.	-	.	ID=PF3D7_0423100;feature_id=20714366;isObsolete=false;previous_systematic_id=PFD1090c;timelastmodified=06.09.2011 01:55:50 BST	1	184	625	0.2944
Pf3D7_04_v3	chado	gene	1050407	1050974	.	+	.	ID=PF3D7_0423200;feature_id=20736516;isObsolete=false;previous_systematic_id=PFD1095w;timelastmodified=07.09.2011 06:49:33 BST	1	157	568	0.276409
Pf3D7_04_v3	chado	gene	1058997	1060551	.	+	.	ID=PF3D7_0423500;Name=GAPM2;feature_id=20717039;isObsolete=false;previous_systematic_id=PFD1110w;synonym=PfGAPM2%3Bcurrent%3Dfalse,PfM6Tbeta%3Bcurrent%3Dfalse,M6Tbeta;timelastmodified=07.09.2011 02:30:50 BST	1	436	1555	0.280386
Pf3D7_04_v3	chado	gene	1076347	1077534	.	+	.	ID=PF3D7_0423800;Name=CyRPA;feature_id=20717066;isObsolete=false;previous_systematic_id=PFD1130w;timelastmodified=19.05.2012 08:39:03 BST	1	99	1188	0.0833333
Pf3D7_04_v3	chado	gene	1077926	1078488	.	-	.	ID=PF3D7_0423900;feature_id=20717069;isObsolete=false;previous_systematic_id=PFD1135c;timelastmodified=07.09.2011 02:31:07 BST	1	140	563	0.248668
Pf3D7_04_v3	chado	gene	1082363	1084150	.	-	.	ID=PF3D7_0424100;Name=RH5;feature_id=20717071;isObsolete=false;previous_systematic_id=PFD1145c;synonym=PfRh5%3Bcurrent%3Dfalse;timelastmodified=07.09.2011 02:31:07 BST	1	207	1788	0.115772
Pf3D7_04_v3	chado	gene	1085979	1091277	.	-	.	ID=PF3D7_0424200;Name=RH4;feature_id=20717073;isObsolete=false;previous_systematic_id=PFD1150c;synonym=PfRH4%3Bcurrent%3Dfalse,RBP4;timelastmodified=07.09.2011 02:31:08 BST	1	148	5299	0.0279298
Pf3D7_04_v3	chado	gene	1099811	1107111	.	+	.	ID=PF3D7_0424400;Name=SURF4.2;feature_id=20748444;isObsolete=false;previous_systematic_id=MAL4P1.227,PFD1160w;synonym=3D7Surf4.2%3Bcurrent%3Dfalse;timelastmodified=07.09.2011 09:31:32 BST	1	158	7301	0.0216409
Pf3D7_04_v3	chado	gene	1110060	1112293	.	+	.	ID=PF3D7_0424500;Name=FIKK4.1;feature_id=20717087;isObsolete=false;previous_systematic_id=PFD1165w;synonym=TSTK4a;timelastmodified=07.09.2011 02:31:16 BST	1	365	2234	0.163384
Pf3D7_04_v3	chado	gene	1118430	1122414	.	+	.	ID=PF3D7_0424700;Name=FIKK4.2;feature_id=20717093;isObsolete=false;previous_systematic_id=PFD1175w;synonym=TSTK4b,R45;timelastmodified=07.09.2011 02:31:18 BST	1	316	3985	0.0792974
Pf3D7_04_v3	chado	gene	1123986	1125004	.	+	.	ID=PF3D7_0424800;feature_id=20717095;isObsolete=false;previous_systematic_id=PFD1180w;timelastmodified=07.09.2011 02:31:18 BST	1	74	1019	0.0726202
Pf3D7_04_v3	chado	gene	1127779	1128802	.	+	.	ID=PF3D7_0424900;feature_id=20717098;isObsolete=false;previous_systematic_id=PFD1185w;timelastmodified=07.09.2011 02:31:19 BST	1	172	1024	0.167969
Pf3D7_04_v3	chado	gene	1134415	1135175	.	-	.	ID=PF3D7_0425100;feature_id=20717104;isObsolete=false;previous_systematic_id=PFD1200c;timelastmodified=07.09.2011 02:31:21 BST	1	143	761	0.187911
Pf3D7_04_v3	chado	gene	1136586	1137385	.	+	.	ID=PF3D7_0425200;feature_id=20717106;isObsolete=false;previous_systematic_id=PFD1205w;timelastmodified=07.09.2011 02:31:21 BST	1	107	800	0.13375
Pf3D7_04_v3	chado	gene	1143992	1144824	.	+	.	ID=PF3D7_0425400;feature_id=20717108;isObsolete=false;previous_systematic_id=PFD1215w;timelastmodified=07.09.2011 02:31:22 BST	1	137	833	0.164466
Pf3D7_04_v3	chado	gene	1169980	1171184	.	+	.	ID=PF3D7_0425900;Name=RIF;feature_id=20717120;isObsolete=false;previous_systematic_id=PFD1240w;timelastmodified=07.09.2011 02:31:25 BST	1	230	1205	0.190871
Pf3D7_05_v3	chado	gene	1045462	1051253	.	+	.	ID=PF3D7_0525200;feature_id=20728170;isObsolete=false;previous_systematic_id=PFE1255w;timelastmodified=07.09.2011 05:44:56 BST	1	242	5792	0.0417818
Pf3D7_05_v3	chado	gene	389914	398997	.	-	.	ID=PF3D7_0509400;Name=RNAPI;feature_id=20736824;isObsolete=false;previous_systematic_id=PFE0465c;synonym=PfRNAPI%3Bcurrent%3Dfalse;timelastmodified=07.09.2011 06:52:02 BST	1	339	9084	0.0373184
Pf3D7_05_v3	chado	gene	907837	936315	.	+	.	ID=PF3D7_0522400;feature_id=20728081;isObsolete=false;previous_systematic_id=PFE1120w;timelastmodified=07.09.2011 05:44:23 BST	1	555	28479	0.019488
Pf3D7_05_v3	chado	gene	97657	101895	.	+	.	ID=PF3D7_0502000;Name=VPS11;feature_id=20714372;isObsolete=false;previous_systematic_id=PFE0100w;timelastmodified=03.02.2014 03:48:25 GMT	1	420	4239	0.09908
Pf3D7_05_v3	chado	gene	146639	150131	.	-	.	ID=PF3D7_0503600;Name=MyoB;feature_id=20728562;isObsolete=false;previous_systematic_id=PFE0175c;synonym=PfM-B,PfmyoB%3Bcurrent%3Dfalse;timelastmodified=07.09.2011 05:47:27 BST	1	1087	3493	0.311194
Pf3D7_05_v3	chado	gene	157625	164968	.	+	.	ID=PF3D7_0504000;Name=ATPase3;feature_id=20736699;isObsolete=false;previous_systematic_id=PFE0195w;timelastmodified=07.09.2011 06:50:59 BST	1	162	7344	0.0220588
Pf3D7_05_v3	chado	gene	209062	218189	.	-	.	ID=PF3D7_0505000;feature_id=20728531;isObsolete=false;previous_systematic_id=PFE0245c;timelastmodified=07.09.2011 05:47:13 BST	1	200	9128	0.0219106
Pf3D7_05_v3	chado	gene	327656	328316	.	+	.	ID=PF3D7_0507900;feature_id=20728578;isObsolete=false;previous_systematic_id=PFE0390w;timelastmodified=07.09.2011 05:47:33 BST	1	307	661	0.464448
Pf3D7_05_v3	chado	gene	474487	478882	.	-	.	ID=PF3D7_0511300;feature_id=20724792;isObsolete=false;previous_systematic_id=PFE0560c;timelastmodified=07.09.2011 05:19:56 BST	1	142	4396	0.0323021
Pf3D7_05_v3	chado	gene	486602	516787	.	+	.	ID=PF3D7_0511500;feature_id=20728401;isObsolete=false;previous_systematic_id=PFE0570w;timelastmodified=07.09.2011 05:46:26 BST	1	156	30186	0.005168
Pf3D7_05_v3	chado	gene	539731	542593	.	-	.	ID=PF3D7_0512500;feature_id=20728390;isObsolete=false;previous_systematic_id=PFE0620c;timelastmodified=07.09.2011 05:46:22 BST	1	409	2863	0.142857
Pf3D7_05_v3	chado	gene	557039	558012	.	-	.	ID=PF3D7_0513100;feature_id=20728376;isObsolete=false;previous_systematic_id=PFE0650c;timelastmodified=07.09.2011 05:46:17 BST	1	218	974	0.223819
Pf3D7_05_v3	chado	gene	588921	590769	.	-	.	ID=PF3D7_0514000;Name=TTL;feature_id=20728360;isObsolete=false;previous_systematic_id=PFE0700c;timelastmodified=07.09.2011 05:46:11 BST	1	340	1849	0.183883
Pf3D7_05_v3	chado	gene	605027	606330	.	-	.	ID=PF3D7_0514500;feature_id=20728346;isObsolete=false;previous_systematic_id=PFE0725c;timelastmodified=07.09.2011 05:46:06 BST	1	656	1304	0.503068
Pf3D7_05_v3	chado	gene	637354	640381	.	+	.	ID=PF3D7_0515400;feature_id=20717691;isObsolete=false;previous_systematic_id=PFE0770w;timelastmodified=07.09.2011 02:34:40 BST	1	742	3028	0.245046
Pf3D7_05_v3	chado	gene	667486	674861	.	+	.	ID=PF3D7_0516100;Name=ATPase1;feature_id=20736996;isObsolete=false;previous_systematic_id=PFE0805w;timelastmodified=07.09.2011 06:53:30 BST	1	173	7376	0.0234544
Pf3D7_05_v3	chado	gene	753298	757544	.	+	.	ID=PF3D7_0518100;feature_id=20728268;isObsolete=false;previous_systematic_id=PFE0905w;timelastmodified=07.09.2011 05:45:35 BST	1	107	4247	0.0251943
Pf3D7_05_v3	chado	gene	801450	809127	.	-	.	ID=PF3D7_0519500;Name=CCR4;feature_id=20728237;isObsolete=false;previous_systematic_id=PFE0980c;timelastmodified=07.09.2011 05:45:23 BST	1	211	7678	0.0274811
Pf3D7_05_v3	chado	gene	966123	969737	.	+	.	ID=PF3D7_0523200;feature_id=20728039;isObsolete=false;previous_systematic_id=PFE1160w;timelastmodified=07.09.2011 05:44:06 BST	1	309	3615	0.0854772
Pf3D7_05_v3	chado	gene	980754	985354	.	-	.	ID=PF3D7_0523700;feature_id=20727933;isObsolete=false;previous_systematic_id=PFE1180c;timelastmodified=07.09.2011 05:43:24 BST	1	194	4601	0.0421647
Pf3D7_05_v3	chado	gene	1129959	1130754	.	-	.	ID=PF3D7_0527100;Name=UBC13;feature_id=20717261;isObsolete=false;previous_systematic_id=PFE1350c;synonym=PfUBC13%3Bcurrent%3Dfalse;timelastmodified=07.09.2011 02:32:17 BST	1	275	796	0.345477
Pf3D7_05_v3	chado	gene	1145857	1148810	.	-	.	ID=PF3D7_0527600;feature_id=20727882;isObsolete=false;previous_systematic_id=PFE1375c;timelastmodified=02.10.2011 02:13:21 BST	1	1413	2954	0.478334
Pf3D7_05_v3	chado	gene	1244751	1248359	.	+	.	ID=PF3D7_0530500;feature_id=20737392;isObsolete=false;previous_systematic_id=PFE1525w;timelastmodified=07.09.2011 06:56:51 BST	1	137	3609	0.0379607
Pf3D7_05_v3	chado	gene	43327	47761	.	-	.	ID=PF3D7_0500800;Name=MESA;feature_id=20717134;isObsolete=false;previous_systematic_id=PFE0040c;synonym=EMP2,PfEMP2%3Bcurrent%3Dfalse;timelastmodified=22.09.2011 05:17:59 BST	1	1286	4435	0.289966
Pf3D7_05_v3	chado	gene	55841	56872	.	+	.	ID=PF3D7_0501000;feature_id=20717138;isObsolete=false;previous_systematic_id=PFE0050w;timelastmodified=30.11.2013 12:45:26 GMT	1	249	1032	0.241279
Pf3D7_05_v3	chado	gene	58037	59726	.	-	.	ID=PF3D7_0501100;Name=HSP40;feature_id=20724872;isObsolete=false;previous_systematic_id=PFE0055c;synonym=PFE55;timelastmodified=07.09.2011 05:20:38 BST	1	376	1690	0.222485
Pf3D7_05_v3	chado	gene	64065	65489	.	+	.	ID=PF3D7_0501200;Name=PIESP2;feature_id=20728618;isObsolete=false;previous_systematic_id=PFE0060w;synonym=PFE60;timelastmodified=16.06.2012 12:47:27 BST	1	198	1425	0.138947
Pf3D7_05_v3	chado	gene	68930	70113	.	+	.	ID=PF3D7_0501300;Name=SBP1;feature_id=20728617;isObsolete=false;previous_systematic_id=PFE0065w;timelastmodified=07.09.2011 05:47:48 BST	1	170	1184	0.143581
Pf3D7_05_v3	chado	gene	74509	79842	.	+	.	ID=PF3D7_0501400;Name=FIRA;feature_id=20728616;isObsolete=false;previous_systematic_id=PFE0070w;timelastmodified=07.09.2011 05:47:48 BST	1	171	5334	0.0320585
Pf3D7_05_v3	chado	gene	95161	96633	.	-	.	ID=PF3D7_0501900;feature_id=20728605;isObsolete=false;previous_systematic_id=PFE0095c;timelastmodified=07.09.2011 05:47:44 BST	1	327	1473	0.221996
Pf3D7_05_v3	chado	gene	104256	105737	.	+	.	ID=PF3D7_0502200;feature_id=20728595;isObsolete=false;previous_systematic_id=PFE0110w;timelastmodified=07.09.2011 05:47:40 BST	1	150	1482	0.101215
Pf3D7_05_v3	chado	gene	116451	119969	.	-	.	ID=PF3D7_0502600;feature_id=20728581;isObsolete=false;previous_systematic_id=PFE0127c;timelastmodified=07.09.2011 05:47:35 BST	1	632	3519	0.179596
Pf3D7_05_v3	chado	gene	120107	121455	.	-	.	ID=PF3D7_0502700;feature_id=20717147;isObsolete=false;previous_systematic_id=PFE0130c;timelastmodified=07.09.2011 02:31:34 BST	1	161	1349	0.119348
Pf3D7_05_v3	chado	gene	123332	123904	.	-	.	ID=PF3D7_0502900;feature_id=20714388;isObsolete=false;previous_systematic_id=PFE0140c;timelastmodified=06.09.2011 01:56:04 BST	1	324	573	0.565445
Pf3D7_05_v3	chado	gene	125116	126514	.	+	.	ID=PF3D7_0503000;feature_id=20717153;isObsolete=false;previous_systematic_id=PFE0145w;timelastmodified=07.09.2011 02:31:36 BST	1	610	1399	0.436026
Pf3D7_05_v3	chado	gene	140710	141471	.	+	.	ID=PF3D7_0503400;Name=ADF1;feature_id=20736681;isObsolete=false;previous_systematic_id=PFE0165w;synonym=PfADF1%3Bcurrent%3Dfalse;timelastmodified=07.09.2011 06:50:50 BST	1	393	762	0.515748
Pf3D7_05_v3	chado	gene	151422	152384	.	-	.	ID=PF3D7_0503800;Name=RPL31;feature_id=20728566;isObsolete=false;previous_systematic_id=PFE0185c;timelastmodified=10.07.2014 06:59:27 BST	1	600	963	0.623053
Pf3D7_05_v3	chado	gene	153889	156057	.	-	.	ID=PF3D7_0503900;feature_id=20728559;isObsolete=false;previous_systematic_id=PFE0190c;timelastmodified=07.09.2011 05:47:26 BST	1	180	2169	0.0829876
Pf3D7_05_v3	chado	gene	165650	166642	.	-	.	ID=PF3D7_0504100;feature_id=20728557;isObsolete=false;previous_systematic_id=PFE0200c;timelastmodified=07.09.2011 05:47:26 BST	1	549	993	0.55287
Pf3D7_05_v3	chado	gene	167649	169502	.	+	.	ID=PF3D7_0504200;feature_id=20717158;isObsolete=false;previous_systematic_id=PFE0205w;timelastmodified=07.09.2011 02:31:40 BST	1	345	1854	0.186084
Pf3D7_05_v3	chado	gene	169549	170590	.	-	.	ID=PF3D7_0504300;feature_id=20728552;isObsolete=false;previous_systematic_id=PFE0210c;timelastmodified=07.09.2011 05:47:24 BST	1	303	1042	0.290787
Pf3D7_05_v3	chado	gene	174989	176433	.	+	.	ID=PF3D7_0504500;feature_id=20728551;isObsolete=false;previous_systematic_id=PFE0220w;timelastmodified=07.09.2011 05:47:23 BST	1	617	1445	0.42699
Pf3D7_05_v3	chado	gene	206450	208375	.	+	.	ID=PF3D7_0504900;feature_id=20723725;isObsolete=false;previous_systematic_id=PFE0240w;timelastmodified=07.09.2011 05:12:17 BST	1	1091	1926	0.566459
Pf3D7_05_v3	chado	gene	220839	229253	.	+	.	ID=PF3D7_0505100;Name=TRS85;feature_id=20736729;isObsolete=false;previous_systematic_id=PFE0250w;timelastmodified=08.02.2014 10:12:27 GMT	1	150	8415	0.0178253
Pf3D7_05_v3	chado	gene	239456	243880	.	-	.	ID=PF3D7_0505500;Name=MSH6;feature_id=20728526;isObsolete=false;previous_systematic_id=PFE0270c;timelastmodified=02.05.2014 05:46:50 BST	1	372	4425	0.0840678
Pf3D7_05_v3	chado	gene	252047	252606	.	-	.	ID=PF3D7_0505800;Name=SUMO;feature_id=20728509;isObsolete=false;previous_systematic_id=PFE0285c;synonym=PfSUMO%3Bcurrent%3Dfalse;timelastmodified=07.09.2011 05:47:05 BST	1	257	560	0.458929
Pf3D7_05_v3	chado	gene	254473	255517	.	-	.	ID=PF3D7_0505900;feature_id=20728511;isObsolete=false;previous_systematic_id=PFE0290c;timelastmodified=07.09.2011 05:47:06 BST	1	664	1045	0.635407
Pf3D7_05_v3	chado	gene	256225	257378	.	+	.	ID=PF3D7_0506000;feature_id=20728514;isObsolete=false;previous_systematic_id=PFE0295w;timelastmodified=07.09.2011 05:47:07 BST	1	413	1154	0.357886
Pf3D7_05_v3	chado	gene	257748	258831	.	-	.	ID=PF3D7_0506100;feature_id=20728516;isObsolete=false;previous_systematic_id=PFE0300c;timelastmodified=07.09.2011 05:47:07 BST	1	469	1084	0.432657
Pf3D7_05_v3	chado	gene	262672	263925	.	-	.	ID=PF3D7_0506400;feature_id=20728499;isObsolete=false;previous_systematic_id=PFE0315c;timelastmodified=07.09.2011 05:47:01 BST	1	198	1254	0.157895
Pf3D7_05_v3	chado	gene	265595	278345	.	+	.	ID=PF3D7_0506500;feature_id=20728502;isObsolete=false;previous_systematic_id=PFE0320w;timelastmodified=07.09.2011 05:47:02 BST	1	808	12751	0.0633676
Pf3D7_05_v3	chado	gene	284691	288023	.	+	.	ID=PF3D7_0506800;Name=TCF25;feature_id=20714397;isObsolete=false;previous_systematic_id=PFE0335w;timelastmodified=05.10.2012 11:22:00 BST	1	396	3333	0.118812
Pf3D7_05_v3	chado	gene	292696	293474	.	-	.	ID=PF3D7_0507000;feature_id=20728484;isObsolete=false;previous_systematic_id=PFE0345c;timelastmodified=07.09.2011 05:46:55 BST	1	461	779	0.591784
Pf3D7_05_v3	chado	gene	337426	339025	.	-	.	ID=PF3D7_0508200;feature_id=20728468;isObsolete=false;previous_systematic_id=PFE0405c;timelastmodified=07.09.2011 05:46:49 BST	1	532	1600	0.3325
Pf3D7_05_v3	chado	gene	344931	346744	.	+	.	ID=PF3D7_0508400;feature_id=20728458;isObsolete=false;previous_systematic_id=PFE0415w;timelastmodified=07.09.2011 05:46:46 BST	1	372	1814	0.205072
Pf3D7_05_v3	chado	gene	376855	378452	.	-	.	ID=PF3D7_0509000;feature_id=20714379;isObsolete=false;previous_systematic_id=PFE0445c;timelastmodified=06.09.2011 01:55:58 BST	1	701	1598	0.438673
Pf3D7_05_v3	chado	gene	386956	388505	.	+	.	ID=PF3D7_0509200;Name=LRR2;feature_id=20728446;isObsolete=false;previous_systematic_id=PFE0455w;synonym=PfLRR2%3Bcurrent%3Dfalse;timelastmodified=07.09.2011 05:46:41 BST	1	95	1550	0.0612903
Pf3D7_05_v3	chado	gene	388696	389191	.	-	.	ID=PF3D7_0509300;feature_id=20736820;isObsolete=false;previous_systematic_id=PFE0460c;timelastmodified=07.09.2011 06:52:01 BST	1	148	496	0.298387
Pf3D7_05_v3	chado	gene	403342	405642	.	+	.	ID=PF3D7_0509600;Name=AsnRS;feature_id=20728442;isObsolete=false;previous_systematic_id=PFE0475w;timelastmodified=08.11.2013 08:17:52 GMT	1	132	2301	0.0573664
Pf3D7_05_v3	chado	gene	405961	407897	.	-	.	ID=PF3D7_0509700;feature_id=20714375;isObsolete=false;previous_systematic_id=PFE0480c;timelastmodified=06.09.2011 01:55:56 BST	1	595	1937	0.307176
Pf3D7_05_v3	chado	gene	410268	415308	.	+	.	ID=PF3D7_0509800;Name=PI4K;feature_id=20728437;isObsolete=false;previous_systematic_id=PFE0485w;timelastmodified=29.11.2013 01:43:17 GMT	1	361	5041	0.0716128
Pf3D7_05_v3	chado	gene	418136	421425	.	+	.	ID=PF3D7_0510000;feature_id=20728434;isObsolete=false;previous_systematic_id=PFE0495w;timelastmodified=07.09.2011 05:46:37 BST	1	778	3290	0.236474
Pf3D7_05_v3	chado	gene	440779	441879	.	-	.	ID=PF3D7_0510300;Name=SIP;feature_id=20717186;isObsolete=false;previous_systematic_id=PFE0510c;synonym=CBAP;timelastmodified=11.08.2014 11:18:25 BST	1	360	1101	0.326975
Pf3D7_05_v3	chado	gene	461017	464399	.	+	.	ID=PF3D7_0510800;feature_id=20724504;isObsolete=false;previous_systematic_id=PFE0540w;timelastmodified=07.09.2011 05:16:57 BST	1	1074	3383	0.31747
Pf3D7_05_v3	chado	gene	471055	474058	.	+	.	ID=PF3D7_0511200;Name=SCD;feature_id=20728409;isObsolete=false;previous_systematic_id=PFE0555w;timelastmodified=20.04.2012 03:53:35 BST	1	154	3004	0.051265
Pf3D7_05_v3	chado	gene	519129	520078	.	+	.	ID=PF3D7_0511700;feature_id=20728488;isObsolete=false;previous_systematic_id=PFE0580w;timelastmodified=07.09.2011 05:46:57 BST	1	410	950	0.431579
Pf3D7_05_v3	chado	gene	520720	522693	.	-	.	ID=PF3D7_0511800;Name=INO1;feature_id=20728486;isObsolete=false;previous_systematic_id=PFE0585c;timelastmodified=20.12.2013 11:07:27 GMT	1	159	1974	0.0805471
Pf3D7_05_v3	chado	gene	527639	528666	.	+	.	ID=PF3D7_0512000;feature_id=20728399;isObsolete=false;previous_systematic_id=PFE0595w;timelastmodified=07.09.2011 05:46:25 BST	1	668	1028	0.649805
Pf3D7_05_v3	chado	gene	528846	529409	.	-	.	ID=PF3D7_0512100;feature_id=20714390;isObsolete=false;previous_systematic_id=PFE0600c;timelastmodified=06.09.2011 01:56:05 BST	1	177	564	0.31383
Pf3D7_05_v3	chado	gene	544540	545993	.	+	.	ID=PF3D7_0512600;Name=RAB1b;feature_id=20728385;isObsolete=false;previous_systematic_id=PFE0625w;timelastmodified=29.10.2013 07:15:36 GMT	1	851	1454	0.585282
Pf3D7_05_v3	chado	gene	559513	568384	.	+	.	ID=PF3D7_0513200;feature_id=20728367;isObsolete=false;previous_systematic_id=PFE0655w;timelastmodified=07.09.2011 05:46:14 BST	1	580	8872	0.0653742
Pf3D7_05_v3	chado	gene	571058	572661	.	-	.	ID=PF3D7_0513400;feature_id=20728370;isObsolete=false;previous_systematic_id=PFE0665c;timelastmodified=07.09.2011 05:46:15 BST	1	743	1604	0.463217
Pf3D7_05_v3	chado	gene	573588	574248	.	+	.	ID=PF3D7_0513500;Name=PAM16;feature_id=20728374;isObsolete=false;previous_systematic_id=PFE0670w;timelastmodified=08.11.2012 04:30:24 GMT	1	286	661	0.432678
Pf3D7_05_v3	chado	gene	574941	578505	.	-	.	ID=PF3D7_0513600;feature_id=20728365;isObsolete=false;previous_systematic_id=PFE0675c;timelastmodified=07.09.2011 05:46:14 BST	1	223	3565	0.0625526
Pf3D7_05_v3	chado	gene	581227	584124	.	+	.	ID=PF3D7_0513700;Name=PSOP12;feature_id=20717205;isObsolete=false;previous_systematic_id=PFE0680w;timelastmodified=07.09.2011 02:31:56 BST	1	690	2898	0.238095
Pf3D7_05_v3	chado	gene	587752	588677	.	+	.	ID=PF3D7_0513900;feature_id=20728359;isObsolete=false;previous_systematic_id=PFE0695w;timelastmodified=07.09.2011 05:46:10 BST	1	179	926	0.193304
Pf3D7_05_v3	chado	gene	607105	608451	.	-	.	ID=PF3D7_0514600;feature_id=20728345;isObsolete=false;previous_systematic_id=PFE0730c;timelastmodified=07.09.2011 05:46:06 BST	1	636	1347	0.47216
Pf3D7_05_v3	chado	gene	624719	626481	.	-	.	ID=PF3D7_0515100;Name=ROM9;feature_id=20728333;isObsolete=false;previous_systematic_id=PFE0755c;timelastmodified=07.09.2011 05:46:02 BST	1	296	1763	0.167896
Pf3D7_05_v3	chado	gene	627298	627961	.	+	.	ID=PF3D7_0515200;feature_id=20728331;isObsolete=false;previous_systematic_id=PFE0760w;timelastmodified=07.09.2011 05:46:00 BST	1	235	664	0.353916
Pf3D7_05_v3	chado	gene	641137	644685	.	-	.	ID=PF3D7_0515500;feature_id=20728316;isObsolete=false;previous_systematic_id=PFE0775c;timelastmodified=07.09.2011 05:45:54 BST	1	161	3549	0.0453649
Pf3D7_05_v3	chado	gene	646659	652106	.	+	.	ID=PF3D7_0515600;feature_id=20717215;isObsolete=false;previous_systematic_id=PFE0780w;timelastmodified=07.09.2011 02:32:00 BST	1	1695	5448	0.311123
Pf3D7_05_v3	chado	gene	663551	666917	.	+	.	ID=PF3D7_0516000;feature_id=20736993;isObsolete=false;previous_systematic_id=PFE0800w;timelastmodified=07.09.2011 06:53:29 BST	1	112	3367	0.033264
Pf3D7_05_v3	chado	gene	675809	676614	.	-	.	ID=PF3D7_0516200;feature_id=20714391;isObsolete=false;previous_systematic_id=PFE0810c;timelastmodified=06.09.2011 01:56:06 BST	1	350	806	0.434243
Pf3D7_05_v3	chado	gene	683708	685859	.	+	.	ID=PF3D7_0516500;feature_id=20728313;isObsolete=false;previous_systematic_id=PFE0825w;timelastmodified=07.09.2011 05:45:53 BST	1	625	2152	0.290428
Pf3D7_05_v3	chado	gene	694492	698778	.	+	.	ID=PF3D7_0516700;feature_id=20717228;isObsolete=false;previous_systematic_id=PFE0835w;timelastmodified=07.09.2011 02:32:04 BST	1	288	4287	0.0671798
Pf3D7_05_v3	chado	gene	712762	713772	.	-	.	ID=PF3D7_0516900;Name=RPL2;feature_id=20728295;isObsolete=false;previous_systematic_id=PFE0845c;timelastmodified=09.07.2014 05:44:42 BST	1	228	1011	0.225519
Pf3D7_05_v3	chado	gene	715765	716675	.	-	.	ID=PF3D7_0517000;feature_id=20728297;isObsolete=false;previous_systematic_id=PFE0850c;timelastmodified=07.09.2011 05:45:45 BST	1	413	911	0.453348
Pf3D7_05_v3	chado	gene	724681	725751	.	-	.	ID=PF3D7_0517300;Name=SR1;feature_id=20727225;isObsolete=false;previous_systematic_id=PFE0865c;timelastmodified=07.09.2011 05:38:55 BST	1	174	1071	0.162465
Pf3D7_05_v3	chado	gene	731407	735162	.	+	.	ID=PF3D7_0517400;Name=FACT-L;feature_id=20728284;isObsolete=false;previous_systematic_id=PFE0870w;timelastmodified=21.09.2011 01:45:41 BST	1	330	3756	0.0878594
Pf3D7_05_v3	chado	gene	745798	746634	.	-	.	ID=PF3D7_0517800;feature_id=20737041;isObsolete=false;previous_systematic_id=PFE0890c;timelastmodified=07.09.2011 06:53:54 BST	1	120	837	0.143369
Pf3D7_05_v3	chado	gene	747795	749677	.	-	.	ID=PF3D7_0517900;feature_id=20728271;isObsolete=false;previous_systematic_id=PFE0895c;timelastmodified=07.09.2011 05:45:36 BST	1	200	1883	0.106214
Pf3D7_05_v3	chado	gene	750661	752435	.	+	.	ID=PF3D7_0518000;feature_id=20728274;isObsolete=false;previous_systematic_id=PFE0900w;timelastmodified=07.09.2011 05:45:37 BST	1	962	1775	0.541972
Pf3D7_05_v3	chado	gene	759831	760998	.	-	.	ID=PF3D7_0518300;feature_id=20728262;isObsolete=false;previous_systematic_id=PFE0915c;timelastmodified=07.09.2011 05:45:33 BST	1	445	1168	0.380993
Pf3D7_05_v3	chado	gene	774075	780438	.	-	.	ID=PF3D7_0518700;Name=PUF1;feature_id=20728245;isObsolete=false;previous_systematic_id=PFE0935c;synonym=PfPuf1%3Bcurrent%3Dfalse;timelastmodified=07.09.2011 05:45:27 BST	1	679	6364	0.106694
Pf3D7_05_v3	chado	gene	783638	784991	.	-	.	ID=PF3D7_0518800;Name=PSOP13;feature_id=20728246;isObsolete=false;previous_systematic_id=PFE0940c;timelastmodified=07.09.2011 05:45:27 BST	1	339	1354	0.250369
Pf3D7_05_v3	chado	gene	791719	792936	.	-	.	ID=PF3D7_0519200;feature_id=20728241;isObsolete=false;previous_systematic_id=PFE0965c;timelastmodified=07.09.2011 05:45:25 BST	1	720	1218	0.591133
Pf3D7_05_v3	chado	gene	798036	798775	.	-	.	ID=PF3D7_0519400;Name=RPS24;feature_id=20714395;isObsolete=false;previous_systematic_id=PFE0975c;timelastmodified=09.07.2014 07:34:01 BST	1	338	740	0.456757
Pf3D7_05_v3	chado	gene	817066	819139	.	+	.	ID=PF3D7_0519700;feature_id=20728228;isObsolete=false;previous_systematic_id=PFE0990w;timelastmodified=07.09.2011 05:45:20 BST	1	1495	2074	0.720829
Pf3D7_05_v3	chado	gene	820719	822908	.	-	.	ID=PF3D7_0519800;feature_id=20728226;isObsolete=false;previous_systematic_id=PFE0995c;timelastmodified=07.09.2011 05:45:19 BST	1	183	2190	0.0835616
Pf3D7_05_v3	chado	gene	828953	829883	.	+	.	ID=PF3D7_0520000;feature_id=20737097;isObsolete=false;previous_systematic_id=PFE1005w;timelastmodified=07.09.2011 06:54:23 BST	1	361	931	0.387755
Pf3D7_05_v3	chado	gene	831617	834343	.	+	.	ID=PF3D7_0520100;feature_id=20728161;isObsolete=false;previous_systematic_id=PFE1010w;timelastmodified=07.09.2011 05:44:54 BST	1	606	2727	0.222222
Pf3D7_05_v3	chado	gene	838428	839083	.	+	.	ID=PF3D7_0520300;Name=LSM2;feature_id=20728324;isObsolete=false;previous_systematic_id=PFE1020w;timelastmodified=07.09.2011 05:45:57 BST	1	344	656	0.52439
Pf3D7_05_v3	chado	gene	843586	844817	.	-	.	ID=PF3D7_0520600;feature_id=20728156;isObsolete=false;previous_systematic_id=PFE1035c;timelastmodified=07.09.2011 05:44:53 BST	1	773	1232	0.627435
Pf3D7_05_v3	chado	gene	859373	861063	.	-	.	ID=PF3D7_0521000;feature_id=20728148;isObsolete=false;previous_systematic_id=PFE1055c;timelastmodified=07.09.2011 05:44:49 BST	1	134	1691	0.079243
Pf3D7_05_v3	chado	gene	861930	867583	.	-	.	ID=PF3D7_0521100;feature_id=20728143;isObsolete=false;previous_systematic_id=PFE1060c;timelastmodified=07.09.2011 05:44:47 BST	1	296	5654	0.0523523
Pf3D7_05_v3	chado	gene	870184	874570	.	-	.	ID=PF3D7_0521300;feature_id=20728137;isObsolete=false;previous_systematic_id=PFE1070c;timelastmodified=07.09.2011 05:44:46 BST	1	349	4387	0.0795532
Pf3D7_05_v3	chado	gene	878068	879762	.	+	.	ID=PF3D7_0521500;feature_id=20728133;isObsolete=false;previous_systematic_id=PFE1080w;timelastmodified=07.09.2011 05:44:44 BST	1	231	1695	0.136283
Pf3D7_05_v3	chado	gene	885714	888232	.	+	.	ID=PF3D7_0521800;feature_id=20728125;isObsolete=false;previous_systematic_id=PFE1090w;timelastmodified=07.09.2011 05:44:42 BST	1	611	2519	0.242557
Pf3D7_05_v3	chado	gene	888657	895144	.	+	.	ID=PF3D7_0521900;feature_id=20728105;isObsolete=false;previous_systematic_id=PFE1095w;timelastmodified=26.01.2012 02:16:31 GMT	1	883	6488	0.136097
Pf3D7_05_v3	chado	gene	896018	896940	.	+	.	ID=PF3D7_0522000;feature_id=20728092;isObsolete=false;previous_systematic_id=PFE1100w;timelastmodified=07.09.2011 05:44:28 BST	1	599	923	0.648971
Pf3D7_05_v3	chado	gene	901414	902173	.	+	.	ID=PF3D7_0522200;Name=TAF10;feature_id=20728084;isObsolete=false;previous_systematic_id=PFE1110w;timelastmodified=05.05.2014 07:30:49 BST	1	409	760	0.538158
Pf3D7_05_v3	chado	gene	902613	904844	.	-	.	ID=PF3D7_0522300;feature_id=20728080;isObsolete=false;previous_systematic_id=PFE1115c;timelastmodified=07.09.2011 05:44:23 BST	1	1407	2232	0.630376
Pf3D7_05_v3	chado	gene	937231	938037	.	+	.	ID=PF3D7_0522500;Name=RPL17;feature_id=20728078;isObsolete=false;previous_systematic_id=PFE1125w;timelastmodified=20.11.2012 11:01:07 GMT	1	306	807	0.379182
Pf3D7_05_v3	chado	gene	942767	943873	.	+	.	ID=PF3D7_0522700;Name=SufA;feature_id=20728068;isObsolete=false;previous_systematic_id=PFE1135w;timelastmodified=07.09.2011 05:44:19 BST	1	573	1107	0.517615
Pf3D7_05_v3	chado	gene	944184	944931	.	-	.	ID=PF3D7_0522800;feature_id=20714392;isObsolete=false;previous_systematic_id=PFE1140c;timelastmodified=06.09.2011 01:56:07 BST	1	304	748	0.406417
Pf3D7_05_v3	chado	gene	963227	965044	.	-	.	ID=PF3D7_0523100;feature_id=20714393;isObsolete=false;previous_systematic_id=PFE1155c;timelastmodified=06.09.2011 01:56:07 BST	1	213	1818	0.117162
Pf3D7_05_v3	chado	gene	970266	970962	.	-	.	ID=PF3D7_0523300;feature_id=20725137;isObsolete=false;previous_systematic_id=PFE1165c;timelastmodified=07.09.2011 05:22:31 BST	1	304	697	0.436155
Pf3D7_05_v3	chado	gene	973518	975876	.	+	.	ID=PF3D7_0523400;feature_id=20728037;isObsolete=false;previous_systematic_id=PFE1170w;timelastmodified=03.12.2011 01:49:38 GMT	1	757	2359	0.320899
Pf3D7_05_v3	chado	gene	976690	977815	.	-	.	ID=PF3D7_0523500;feature_id=20737212;isObsolete=false;previous_systematic_id=PFE1173c;timelastmodified=07.09.2011 06:55:19 BST	1	161	1126	0.142984
Pf3D7_05_v3	chado	gene	978665	979870	.	+	.	ID=PF3D7_0523600;feature_id=20737217;isObsolete=false;previous_systematic_id=PFE1175w;timelastmodified=07.09.2011 06:55:21 BST	1	582	1206	0.482587
Pf3D7_05_v3	chado	gene	993433	994607	.	-	.	ID=PF3D7_0523900;feature_id=20728223;isObsolete=false;previous_systematic_id=PFE1190c;timelastmodified=07.09.2011 05:45:18 BST	1	563	1175	0.479149
Pf3D7_05_v3	chado	gene	1004237	1008108	.	+	.	ID=PF3D7_0524100;feature_id=20728217;isObsolete=false;previous_systematic_id=PFE1200w;timelastmodified=07.09.2011 05:45:16 BST	1	140	3872	0.036157
Pf3D7_05_v3	chado	gene	1008636	1009404	.	-	.	ID=PF3D7_0524200;feature_id=20714381;isObsolete=false;previous_systematic_id=PFE1205c;timelastmodified=06.09.2011 01:55:59 BST	1	304	769	0.395319
Pf3D7_05_v3	chado	gene	1021408	1024307	.	-	.	ID=PF3D7_0524800;feature_id=20728189;isObsolete=false;previous_systematic_id=PFE1235c;timelastmodified=07.09.2011 05:45:04 BST	1	797	2900	0.274828
Pf3D7_05_v3	chado	gene	1027396	1030362	.	+	.	ID=PF3D7_0524900;feature_id=20728179;isObsolete=false;previous_systematic_id=PFE1240w;timelastmodified=07.09.2011 05:45:01 BST	1	111	2967	0.0374115
Pf3D7_05_v3	chado	gene	1066526	1067712	.	-	.	ID=PF3D7_0525600;feature_id=20727923;isObsolete=false;previous_systematic_id=PFE1275c;timelastmodified=07.09.2011 05:43:21 BST	1	131	1187	0.110362
Pf3D7_05_v3	chado	gene	1068516	1069285	.	+	.	ID=PF3D7_0525700;feature_id=20727919;isObsolete=false;previous_systematic_id=PFE1280w;timelastmodified=07.09.2011 05:43:20 BST	1	374	770	0.485714
Pf3D7_05_v3	chado	gene	1073646	1075644	.	+	.	ID=PF3D7_0525900;Name=NEK2;feature_id=20727914;isObsolete=false;previous_systematic_id=PFE1290w;synonym=PfNek-2%3Bcurrent%3Dfalse;timelastmodified=07.09.2011 05:43:18 BST	1	972	1999	0.486243
Pf3D7_05_v3	chado	gene	1081558	1083816	.	-	.	ID=PF3D7_0526200;Name=ARF-GAP;feature_id=20717244;isObsolete=false;previous_systematic_id=PFE1305c;timelastmodified=14.03.2014 03:08:01 GMT	1	580	2259	0.256751
Pf3D7_05_v3	chado	gene	1123610	1124595	.	+	.	ID=PF3D7_0526900;feature_id=20717256;isObsolete=false;previous_systematic_id=PFE1340w;timelastmodified=07.09.2011 02:32:15 BST	1	241	986	0.244422
Pf3D7_05_v3	chado	gene	1125099	1128146	.	-	.	ID=PF3D7_0527000;Name=MCM3;feature_id=20717259;isObsolete=false;previous_systematic_id=PFE1345c;synonym=PfMCM3%3Bcurrent%3Dfalse;timelastmodified=07.09.2011 02:32:16 BST	1	159	3048	0.0521654
Pf3D7_05_v3	chado	gene	1132937	1134854	.	-	.	ID=PF3D7_0527200;feature_id=20714387;isObsolete=false;previous_systematic_id=PFE1355c;timelastmodified=06.09.2011 01:56:03 BST	1	100	1918	0.0521376
Pf3D7_05_v3	chado	gene	1135976	1137870	.	-	.	ID=PF3D7_0527300;Name=METAP1a;feature_id=20727890;isObsolete=false;previous_systematic_id=PFE1360c;timelastmodified=02.09.2013 12:01:24 BST	1	911	1895	0.480739
Pf3D7_05_v3	chado	gene	1143618	1145359	.	+	.	ID=PF3D7_0527500;Name=HIP;feature_id=20727884;isObsolete=false;previous_systematic_id=PFE1370w;synonym=PfHIP%3Bcurrent%3Dfalse;timelastmodified=02.09.2012 04:30:19 BST	1	365	1742	0.209529
Pf3D7_05_v3	chado	gene	1157840	1161553	.	-	.	ID=PF3D7_0528100;feature_id=20717272;isObsolete=false;previous_systematic_id=PFE1400c;timelastmodified=07.09.2011 02:32:20 BST	1	924	3714	0.248788
Pf3D7_05_v3	chado	gene	1163408	1165072	.	-	.	ID=PF3D7_0528200;feature_id=20717274;isObsolete=false;previous_systematic_id=PFE1405c;timelastmodified=07.09.2011 02:32:21 BST	1	111	1665	0.0666667
Pf3D7_05_v3	chado	gene	1171659	1173890	.	+	.	ID=PF3D7_0528400;Name=DHHC7;feature_id=20717278;isObsolete=false;previous_systematic_id=PFE1415w;timelastmodified=08.05.2013 08:59:22 BST	1	1011	2232	0.452957
Pf3D7_05_v3	chado	gene	1174907	1177067	.	+	.	ID=PF3D7_0528500;feature_id=20727868;isObsolete=false;previous_systematic_id=PFE1420w;timelastmodified=07.09.2011 05:42:58 BST	1	931	2161	0.430819
Pf3D7_05_v3	chado	gene	1183916	1185639	.	-	.	ID=PF3D7_0528900;feature_id=20727857;isObsolete=false;previous_systematic_id=PFE1440c;timelastmodified=07.09.2011 05:42:55 BST	1	799	1724	0.463457
Pf3D7_05_v3	chado	gene	1192973	1195332	.	+	.	ID=PF3D7_0529200;feature_id=20728030;isObsolete=false;previous_systematic_id=PFE1455w;timelastmodified=07.09.2011 05:44:03 BST	1	448	2360	0.189831
Pf3D7_05_v3	chado	gene	1199165	1205187	.	+	.	ID=PF3D7_0529400;feature_id=20728020;isObsolete=false;previous_systematic_id=PFE1465w;timelastmodified=07.09.2011 05:43:59 BST	1	1514	6023	0.25137
Pf3D7_05_v3	chado	gene	1206473	1207679	.	+	.	ID=PF3D7_0529500;feature_id=20728018;isObsolete=false;previous_systematic_id=PFE1470w;timelastmodified=07.09.2011 05:43:58 BST	1	667	1207	0.55261
Pf3D7_05_v3	chado	gene	1209006	1212102	.	-	.	ID=PF3D7_0529700;feature_id=20728015;isObsolete=false;previous_systematic_id=PFE1480c;timelastmodified=07.09.2011 05:43:57 BST	1	136	3097	0.0439135
Pf3D7_05_v3	chado	gene	1213533	1219376	.	+	.	ID=PF3D7_0529800;feature_id=20728007;isObsolete=false;previous_systematic_id=PFE1485w;timelastmodified=07.09.2011 05:43:54 BST	1	123	5844	0.0210472
Pf3D7_05_v3	chado	gene	1220777	1221992	.	-	.	ID=PF3D7_0529900;feature_id=20727946;isObsolete=false;previous_systematic_id=PFE1490c;timelastmodified=07.09.2011 05:43:29 BST	1	361	1216	0.296875
Pf3D7_05_v3	chado	gene	1226883	1227757	.	+	.	ID=PF3D7_0530100;Name=SYN6;feature_id=20727942;isObsolete=false;previous_systematic_id=PFE1505w;timelastmodified=12.09.2011 05:56:40 BST	1	197	875	0.225143
Pf3D7_05_v3	chado	gene	1233401	1238086	.	+	.	ID=PF3D7_0530300;feature_id=20727936;isObsolete=false;previous_systematic_id=PFE1515w;timelastmodified=07.09.2011 05:43:25 BST	1	243	4686	0.0518566
Pf3D7_05_v3	chado	gene	1248368	1249961	.	-	.	ID=PF3D7_0530600;feature_id=20717289;isObsolete=false;previous_systematic_id=PFE1530c;timelastmodified=07.09.2011 02:32:24 BST	1	250	1594	0.156838
Pf3D7_05_v3	chado	gene	1250737	1254190	.	+	.	ID=PF3D7_0530700;feature_id=20717292;isObsolete=false;previous_systematic_id=PFE1535w;timelastmodified=07.09.2011 02:32:26 BST	1	202	3454	0.0584829
Pf3D7_05_v3	chado	gene	1254282	1254796	.	-	.	ID=PF3D7_0530750;Name=DPM3	1	242	515	0.469903
Pf3D7_05_v3	chado	gene	1255221	1257254	.	+	.	ID=PF3D7_0530800;feature_id=20727851;isObsolete=false;previous_systematic_id=PFE1540w;timelastmodified=07.09.2011 05:42:51 BST	1	1126	2034	0.553589
Pf3D7_05_v3	chado	gene	1281289	1282254	.	+	.	ID=PF3D7_0531300;feature_id=20717298;isObsolete=false;previous_systematic_id=PFE1565w;timelastmodified=07.09.2011 02:32:27 BST	1	78	966	0.0807453
Pf3D7_05_v3	chado	gene	1303662	1304526	.	-	.	ID=PF3D7_0532200;feature_id=20737423;isObsolete=false;previous_systematic_id=PFE1595c;timelastmodified=07.09.2011 06:57:08 BST	1	184	865	0.212717
Pf3D7_05_v3	chado	gene	1308278	1309940	.	+	.	ID=PF3D7_0532300;feature_id=20717304;isObsolete=false;previous_systematic_id=PFE1600w;timelastmodified=07.09.2011 02:32:29 BST	1	133	1663	0.0799759
Pf3D7_05_v3	chado	gene	1312471	1314154	.	+	.	ID=PF3D7_0532400;Name=LyMP;feature_id=20727836;isObsolete=false;previous_systematic_id=PFE1605w;timelastmodified=08.04.2014 09:47:40 BST	1	97	1684	0.0576009
Pf3D7_05_v3	chado	gene	1316342	1316846	.	+	.	ID=PF3D7_0532500;feature_id=20717305;isObsolete=false;previous_systematic_id=PFE1610w;timelastmodified=07.09.2011 02:32:29 BST	1	139	505	0.275247
Pf3D7_05_v3	chado	gene	1318531	1319229	.	-	.	ID=PF3D7_0532600;feature_id=20717307;isObsolete=false;previous_systematic_id=PFE1615c;timelastmodified=07.09.2011 02:32:29 BST	1	213	699	0.304721
Pf3D7_06_v3	chado	gene	392991	394611	.	+	.	ID=PF3D7_0609200;feature_id=20714461;isObsolete=false;previous_systematic_id=PFF0455w;timelastmodified=06.09.2011 01:56:59 BST	1	14	1621	0.0086366
Pf3D7_06_v3	chado	gene	646637	655596	.	-	.	ID=PF3D7_0615600;feature_id=20714427;isObsolete=false;previous_systematic_id=PFF0755c;timelastmodified=06.09.2011 01:56:31 BST	1	1373	8960	0.153237
Pf3D7_06_v3	chado	gene	784354	788027	.	+	.	ID=PF3D7_0618900;Name=GPI1;feature_id=20714285;isObsolete=false;previous_systematic_id=PFF0915w;timelastmodified=06.09.2011 01:55:07 BST	1	1164	3674	0.316821
Pf3D7_06_v3	chado	gene	97890	98951	.	+	.	ID=PF3D7_0602200;feature_id=20717372;isObsolete=false;previous_systematic_id=PFF0105w;timelastmodified=07.09.2011 02:32:49 BST	1	303	1062	0.285311
Pf3D7_06_v3	chado	gene	141418	148943	.	-	.	ID=PF3D7_0603600;feature_id=20728868;isObsolete=false;previous_systematic_id=PFF0175c;timelastmodified=07.09.2011 05:49:27 BST	1	419	7526	0.0556737
Pf3D7_06_v3	chado	gene	189012	198078	.	+	.	ID=PF3D7_0604500;feature_id=20728864;isObsolete=false;previous_systematic_id=PFF0220w;timelastmodified=07.09.2011 05:49:25 BST	1	442	9067	0.0487482
Pf3D7_06_v3	chado	gene	212415	213032	.	-	.	ID=PF3D7_0604900;feature_id=20728853;isObsolete=false;previous_systematic_id=PFF0240c;timelastmodified=07.09.2011 05:49:21 BST	1	330	618	0.533981
Pf3D7_06_v3	chado	gene	408041	412002	.	+	.	ID=PF3D7_0609600;feature_id=20728813;isObsolete=false;previous_systematic_id=PFF0475w;timelastmodified=07.09.2011 05:49:08 BST	1	188	3962	0.0474508
Pf3D7_06_v3	chado	gene	490858	501140	.	-	.	ID=PF3D7_0611800;feature_id=20728829;isObsolete=false;previous_systematic_id=PFF0575c;timelastmodified=07.09.2011 05:49:13 BST	1	536	10283	0.0521249
Pf3D7_06_v3	chado	gene	507678	508286	.	-	.	ID=PF3D7_0612000;feature_id=20714416;isObsolete=false;previous_systematic_id=PFF0585c;timelastmodified=06.09.2011 01:56:24 BST	1	354	609	0.581281
Pf3D7_06_v3	chado	gene	540077	544798	.	-	.	ID=PF3D7_0613300;Name=ROP14;feature_id=20714421;isObsolete=false;previous_systematic_id=PFF0645c;timelastmodified=22.10.2012 09:59:43 BST	1	453	4722	0.0959339
Pf3D7_06_v3	chado	gene	554457	558228	.	+	.	ID=PF3D7_0613600;feature_id=20717589;isObsolete=false;previous_systematic_id=PFF0660w;timelastmodified=07.09.2011 02:34:04 BST	1	667	3772	0.176829
Pf3D7_06_v3	chado	gene	566139	578993	.	+	.	ID=PF3D7_0613800;Name=ApiAP2;feature_id=20728785;isObsolete=false;previous_systematic_id=PFF0670w;timelastmodified=07.09.2011 05:48:57 BST	1	525	12855	0.0408401
Pf3D7_06_v3	chado	gene	606142	607259	.	-	.	ID=PF3D7_0614500;Name=RPL19;feature_id=20717606;isObsolete=false;previous_systematic_id=PFF0700c;timelastmodified=09.07.2014 06:53:34 BST	1	569	1118	0.508945
Pf3D7_06_v3	chado	gene	630956	640174	.	-	.	ID=PF3D7_0615400;feature_id=20725261;isObsolete=false;previous_systematic_id=PFF0745c;timelastmodified=07.09.2011 05:23:52 BST	1	1029	9219	0.111617
Pf3D7_06_v3	chado	gene	720535	721312	.	+	.	ID=PF3D7_0617300;feature_id=20728793;isObsolete=false;previous_systematic_id=PFF0840w;timelastmodified=07.09.2011 05:49:00 BST	1	358	778	0.460154
Pf3D7_06_v3	chado	gene	831286	839033	.	-	.	ID=PF3D7_0619800;feature_id=20714429;isObsolete=false;previous_systematic_id=PFF0965c;timelastmodified=06.09.2011 01:56:32 BST	1	155	7748	0.0200052
Pf3D7_06_v3	chado	gene	884428	889614	.	+	.	ID=PF3D7_0621700;feature_id=20717745;isObsolete=false;previous_systematic_id=PFF1045w;timelastmodified=07.09.2011 02:34:59 BST	1	336	5187	0.0647773
Pf3D7_06_v3	chado	gene	1221941	1242922	.	+	.	ID=PF3D7_0629700;Name=SET1;feature_id=20728651;isObsolete=false;previous_systematic_id=PFF1440w;synonym=PfSET1%3Bcurrent%3Dfalse;timelastmodified=07.09.2011 05:48:04 BST	1	720	20982	0.0343151
Pf3D7_06_v3	chado	gene	1243580	1247219	.	-	.	ID=PF3D7_0629800;feature_id=20728647;isObsolete=false;previous_systematic_id=PFF1445c;timelastmodified=07.09.2011 05:48:02 BST	1	250	3640	0.0686813
Pf3D7_06_v3	chado	gene	1260398	1269596	.	-	.	ID=PF3D7_0630300;feature_id=20738206;isObsolete=false;previous_systematic_id=PFF1470c;timelastmodified=07.09.2011 07:04:06 BST	1	475	9199	0.051636
Pf3D7_06_v3	chado	gene	1353946	1366430	.	-	.	ID=PF3D7_0632500;Name=VAR;feature_id=20738275;isObsolete=false;previous_systematic_id=PFF1580c;timelastmodified=07.09.2011 07:04:45 BST	1	620	12485	0.0496596
Pf3D7_06_v3	chado	gene	1374797	1382627	.	-	.	ID=PF3D7_0632800;Name=VAR;feature_id=20738283;isObsolete=false;previous_systematic_id=PFF1595c;timelastmodified=07.09.2011 07:04:49 BST	1	1114	7831	0.142255
Pf3D7_06_v3	chado	gene	47463	48261	.	+	.	ID=PF3D7_0601200;Name=MC-2TM;feature_id=20717336;isObsolete=false;previous_systematic_id=PFF0060w;synonym=PfMC-2TM%3Bcurrent%3Dfalse;timelastmodified=07.09.2011 02:32:39 BST	1	94	799	0.117647
Pf3D7_06_v3	chado	gene	78190	78784	.	+	.	ID=PF3D7_0601900;feature_id=20714456;isObsolete=false;previous_systematic_id=PFF0090w;timelastmodified=06.09.2011 01:56:55 BST	1	208	595	0.34958
Pf3D7_06_v3	chado	gene	92506	96668	.	+	.	ID=PF3D7_0602100;feature_id=20717370;isObsolete=false;previous_systematic_id=PFF0100w;timelastmodified=07.09.2011 02:32:48 BST	1	110	4163	0.0264233
Pf3D7_06_v3	chado	gene	101385	104561	.	-	.	ID=PF3D7_0602400;Name=EF-G;feature_id=20717378;isObsolete=false;previous_systematic_id=PFF0115c;timelastmodified=08.11.2011 08:47:56 GMT	1	363	3177	0.114259
Pf3D7_06_v3	chado	gene	107037	111664	.	-	.	ID=PF3D7_0602600;feature_id=20714447;isObsolete=false;previous_systematic_id=PFF0125c;timelastmodified=06.09.2011 01:56:47 BST	1	734	4628	0.1586
Pf3D7_06_v3	chado	gene	118638	120203	.	-	.	ID=PF3D7_0602900;feature_id=20717390;isObsolete=false;previous_systematic_id=PFF0140c;timelastmodified=07.09.2011 02:32:54 BST	1	153	1566	0.0977011
Pf3D7_06_v3	chado	gene	152541	160455	.	-	.	ID=PF3D7_0603800;feature_id=20728859;isObsolete=false;previous_systematic_id=PFF0185c;timelastmodified=07.09.2011 05:49:23 BST	1	2434	7915	0.307517
Pf3D7_06_v3	chado	gene	180936	181481	.	+	.	ID=PF3D7_0604200;feature_id=20717455;isObsolete=false;previous_systematic_id=PFF0205w;timelastmodified=07.09.2011 02:33:16 BST	1	264	546	0.483517
Pf3D7_06_v3	chado	gene	184892	185843	.	+	.	ID=PF3D7_0604400;feature_id=20717459;isObsolete=false;previous_systematic_id=PFF0215w;timelastmodified=07.09.2011 02:33:18 BST	1	168	952	0.176471
Pf3D7_06_v3	chado	gene	198862	204355	.	+	.	ID=PF3D7_0604600;feature_id=20714437;isObsolete=false;previous_systematic_id=PFF0225w;timelastmodified=06.09.2011 01:56:40 BST	1	355	5494	0.0646159
Pf3D7_06_v3	chado	gene	204640	206207	.	-	.	ID=PF3D7_0604700;Name=GILP;feature_id=20728858;isObsolete=false;previous_systematic_id=PFF0230c;timelastmodified=07.09.2011 05:49:23 BST	1	644	1568	0.410714
Pf3D7_06_v3	chado	gene	220407	221813	.	-	.	ID=PF3D7_0605200;feature_id=20717472;isObsolete=false;previous_systematic_id=PFF0255c;timelastmodified=07.09.2011 02:33:22 BST	1	777	1407	0.552239
Pf3D7_06_v3	chado	gene	222739	224287	.	+	.	ID=PF3D7_0605300;Name=ARK1;feature_id=20737560;isObsolete=false;previous_systematic_id=PFF0260w;synonym=Pfark-1%3Bcurrent%3Dfalse;timelastmodified=07.09.2011 06:58:26 BST	1	487	1549	0.314396
Pf3D7_06_v3	chado	gene	225346	227446	.	-	.	ID=PF3D7_0605500;feature_id=20717474;isObsolete=false;previous_systematic_id=PFF0270c;timelastmodified=07.09.2011 02:33:23 BST	1	277	2101	0.131842
Pf3D7_06_v3	chado	gene	247640	249166	.	+	.	ID=PF3D7_0605900;feature_id=20717479;isObsolete=false;previous_systematic_id=PFF0290w;timelastmodified=07.09.2011 02:33:25 BST	1	645	1527	0.422397
Pf3D7_06_v3	chado	gene	257604	259974	.	+	.	ID=PF3D7_0606100;feature_id=20717485;isObsolete=false;previous_systematic_id=PFF0300w;timelastmodified=07.09.2011 02:33:27 BST	1	378	2371	0.159426
Pf3D7_06_v3	chado	gene	261031	261945	.	-	.	ID=PF3D7_0606200;feature_id=20714405;isObsolete=false;previous_systematic_id=PFF0305c;timelastmodified=06.09.2011 01:56:16 BST	1	447	915	0.488525
Pf3D7_06_v3	chado	gene	263936	264830	.	-	.	ID=PF3D7_0606400;feature_id=20714271;isObsolete=false;previous_systematic_id=PFF0315c;timelastmodified=06.09.2011 01:54:59 BST	1	234	895	0.261452
Pf3D7_06_v3	chado	gene	265839	268399	.	-	.	ID=PF3D7_0606500;feature_id=20717489;isObsolete=false;previous_systematic_id=PFF0320c;timelastmodified=07.09.2011 02:33:28 BST	1	569	2561	0.222179
Pf3D7_06_v3	chado	gene	270332	277762	.	-	.	ID=PF3D7_0606600;feature_id=20728841;isObsolete=false;previous_systematic_id=PFF0325c;timelastmodified=07.09.2011 05:49:17 BST	1	186	7431	0.0250303
Pf3D7_06_v3	chado	gene	282049	287017	.	+	.	ID=PF3D7_0606700;feature_id=20714444;isObsolete=false;previous_systematic_id=PFF0330w;timelastmodified=06.09.2011 01:56:45 BST	1	430	4969	0.0865365
Pf3D7_06_v3	chado	gene	297941	301197	.	+	.	ID=PF3D7_0607100;feature_id=20728873;isObsolete=false;previous_systematic_id=PFF0350w;timelastmodified=07.09.2011 05:49:30 BST	1	865	3257	0.265582
Pf3D7_06_v3	chado	gene	301874	303290	.	-	.	ID=PF3D7_0607200;feature_id=20714459;isObsolete=false;previous_systematic_id=PFF0355c;timelastmodified=06.09.2011 01:56:57 BST	1	127	1417	0.089626
Pf3D7_06_v3	chado	gene	304638	306042	.	+	.	ID=PF3D7_0607300;Name=UROD;feature_id=20717502;isObsolete=false;previous_systematic_id=PFF0360w;synonym=PfUROD%3Bcurrent%3Dfalse;timelastmodified=07.09.2011 02:33:33 BST	1	163	1405	0.116014
Pf3D7_06_v3	chado	gene	306384	309961	.	-	.	ID=PF3D7_0607400;feature_id=20724636;isObsolete=false;previous_systematic_id=PFF0365c;timelastmodified=07.09.2011 05:18:24 BST	1	1573	3578	0.439631
Pf3D7_06_v3	chado	gene	313856	316882	.	-	.	ID=PF3D7_0607600;feature_id=20737627;isObsolete=false;previous_systematic_id=PFF0375c;timelastmodified=07.09.2011 06:58:58 BST	1	441	3027	0.145689
Pf3D7_06_v3	chado	gene	329537	331725	.	-	.	ID=PF3D7_0607800;feature_id=20737635;isObsolete=false;previous_systematic_id=PFF0385c;timelastmodified=07.09.2011 06:59:02 BST	1	164	2189	0.0749201
Pf3D7_06_v3	chado	gene	335107	337368	.	-	.	ID=PF3D7_0608000;feature_id=20717512;isObsolete=false;previous_systematic_id=PFF0395c;timelastmodified=07.09.2011 02:33:37 BST	1	1135	2262	0.501768
Pf3D7_06_v3	chado	gene	341874	342821	.	-	.	ID=PF3D7_0608200;feature_id=20717517;isObsolete=false;previous_systematic_id=PFF0405c;timelastmodified=07.09.2011 02:33:38 BST	1	477	948	0.503165
Pf3D7_06_v3	chado	gene	349946	350515	.	-	.	ID=PF3D7_0608400;feature_id=20717522;isObsolete=false;previous_systematic_id=PFF0415c;timelastmodified=07.09.2011 02:33:40 BST	1	249	570	0.436842
Pf3D7_06_v3	chado	gene	351780	352775	.	-	.	ID=PF3D7_0608500;feature_id=20714414;isObsolete=false;previous_systematic_id=PFF0420c;timelastmodified=06.09.2011 01:56:22 BST	1	288	996	0.289157
Pf3D7_06_v3	chado	gene	355229	356276	.	+	.	ID=PF3D7_0608600;feature_id=20714426;isObsolete=false;previous_systematic_id=PFF0425w;timelastmodified=06.09.2011 01:56:30 BST	1	168	1048	0.160305
Pf3D7_06_v3	chado	gene	358391	360203	.	+	.	ID=PF3D7_0608700;feature_id=20728818;isObsolete=false;previous_systematic_id=PFF0430w;timelastmodified=07.09.2011 05:49:09 BST	1	181	1813	0.0998345
Pf3D7_06_v3	chado	gene	365287	368459	.	+	.	ID=PF3D7_0608900;feature_id=20714415;isObsolete=false;previous_systematic_id=PFF0440w;timelastmodified=06.09.2011 01:56:23 BST	1	185	3173	0.0583044
Pf3D7_06_v3	chado	gene	388915	390748	.	-	.	ID=PF3D7_0609100;feature_id=20714430;isObsolete=false;previous_systematic_id=PFF0450c;timelastmodified=06.09.2011 01:56:35 BST	1	757	1834	0.412759
Pf3D7_06_v3	chado	gene	396242	399289	.	+	.	ID=PF3D7_0609300;feature_id=20717533;isObsolete=false;previous_systematic_id=PFF0460w;timelastmodified=07.09.2011 02:33:45 BST	1	84	3048	0.0275591
Pf3D7_06_v3	chado	gene	402722	407242	.	+	.	ID=PF3D7_0609500;feature_id=20724514;isObsolete=false;previous_systematic_id=PFF0470w;timelastmodified=07.09.2011 05:17:02 BST	1	576	4521	0.127405
Pf3D7_06_v3	chado	gene	413652	419781	.	+	.	ID=PF3D7_0609700;feature_id=20737688;isObsolete=false;previous_systematic_id=PFF0480w;timelastmodified=07.09.2011 06:59:29 BST	1	424	6130	0.069168
Pf3D7_06_v3	chado	gene	421157	422622	.	-	.	ID=PF3D7_0609800;Name=DHHC2;feature_id=20714420;isObsolete=false;previous_systematic_id=PFF0485c;timelastmodified=07.05.2013 01:48:38 BST	1	611	1466	0.41678
Pf3D7_06_v3	chado	gene	433008	434178	.	+	.	ID=PF3D7_0610000;feature_id=20728810;isObsolete=false;previous_systematic_id=PFF0495w;timelastmodified=07.09.2011 05:49:07 BST	1	229	1171	0.195559
Pf3D7_06_v3	chado	gene	434807	436465	.	-	.	ID=PF3D7_0610100;Name=SLU7;feature_id=20717539;isObsolete=false;previous_systematic_id=PFF0500c;timelastmodified=07.09.2011 02:33:46 BST	1	324	1659	0.195298
Pf3D7_06_v3	chado	gene	445761	446363	.	-	.	ID=PF3D7_0610500;feature_id=20714422;isObsolete=false;previous_systematic_id=PFF0515c;timelastmodified=06.09.2011 01:56:28 BST	1	231	603	0.383085
Pf3D7_06_v3	chado	gene	449291	451461	.	+	.	ID=PF3D7_0610600;Name=CDPK2;feature_id=20717549;isObsolete=false;previous_systematic_id=PFF0520w;synonym=PfCDPK2%3Bcurrent%3Dfalse;timelastmodified=25.01.2013 07:02:54 GMT	1	629	2171	0.289728
Pf3D7_06_v3	chado	gene	452667	453446	.	+	.	ID=PF3D7_0610700;feature_id=20737712;isObsolete=false;previous_systematic_id=PFF0525w;timelastmodified=07.09.2011 06:59:42 BST	1	516	780	0.661539
Pf3D7_06_v3	chado	gene	463564	464676	.	-	.	ID=PF3D7_0611000;feature_id=20717014;isObsolete=false;previous_systematic_id=PFF0540c;timelastmodified=07.09.2011 02:30:41 BST	1	249	1113	0.22372
Pf3D7_06_v3	chado	gene	467481	468642	.	+	.	ID=PF3D7_0611200;Name=ApiAP2;feature_id=20717558;isObsolete=false;previous_systematic_id=PFF0550w;timelastmodified=07.09.2011 02:33:53 BST	1	325	1162	0.27969
Pf3D7_06_v3	chado	gene	470049	471224	.	+	.	ID=PF3D7_0611300;feature_id=20717561;isObsolete=false;previous_systematic_id=PFF0555w;timelastmodified=07.09.2011 02:33:54 BST	1	333	1176	0.283163
Pf3D7_06_v3	chado	gene	488579	489287	.	-	.	ID=PF3D7_0611700;Name=RPL39;feature_id=20717570;isObsolete=false;previous_systematic_id=PFF0573c;timelastmodified=09.07.2014 01:17:24 BST	1	553	709	0.779972
Pf3D7_06_v3	chado	gene	506380	507198	.	+	.	ID=PF3D7_0611900;feature_id=20728831;isObsolete=false;previous_systematic_id=PFF0580w;timelastmodified=07.09.2011 05:49:14 BST	1	288	819	0.351648
Pf3D7_06_v3	chado	gene	512972	519548	.	-	.	ID=PF3D7_0612200;Name=LRR6;feature_id=20714439;isObsolete=false;previous_systematic_id=PFF0595c;synonym=PfLRR6%3Bcurrent%3Dfalse;timelastmodified=06.09.2011 01:56:41 BST	1	982	6577	0.149308
Pf3D7_06_v3	chado	gene	533907	535364	.	-	.	ID=PF3D7_0613000;feature_id=20724999;isObsolete=false;previous_systematic_id=PFF0630c;timelastmodified=07.09.2011 05:21:44 BST	1	268	1458	0.183813
Pf3D7_06_v3	chado	gene	537778	538585	.	+	.	ID=PF3D7_0613100;feature_id=20728825;isObsolete=false;previous_systematic_id=PFF0635w;timelastmodified=07.09.2011 05:49:12 BST	1	571	808	0.706683
Pf3D7_06_v3	chado	gene	539304	539674	.	+	.	ID=PF3D7_0613200;feature_id=20728827;isObsolete=false;previous_systematic_id=PFF0640w;timelastmodified=07.09.2011 05:49:13 BST	1	188	371	0.506738
Pf3D7_06_v3	chado	gene	546964	547741	.	+	.	ID=PF3D7_0613400;feature_id=20714462;isObsolete=false;previous_systematic_id=PFF0650w;timelastmodified=06.09.2011 01:56:59 BST	1	136	778	0.174807
Pf3D7_06_v3	chado	gene	597484	600517	.	-	.	ID=PF3D7_0614300;feature_id=20728782;isObsolete=false;previous_systematic_id=PFF0690c;timelastmodified=07.09.2011 05:48:56 BST	1	472	3034	0.15557
Pf3D7_06_v3	chado	gene	612471	614398	.	+	.	ID=PF3D7_0614700;feature_id=20717611;isObsolete=false;previous_systematic_id=PFF0710w;timelastmodified=07.09.2011 02:34:11 BST	1	113	1928	0.05861
Pf3D7_06_v3	chado	gene	617762	621536	.	+	.	ID=PF3D7_0614900;feature_id=20717617;isObsolete=false;previous_systematic_id=PFF0720w;timelastmodified=07.09.2011 02:34:13 BST	1	484	3775	0.128212
Pf3D7_06_v3	chado	gene	625365	627612	.	+	.	ID=PF3D7_0615200;feature_id=20716893;isObsolete=false;previous_systematic_id=PFF0735w;timelastmodified=07.09.2011 02:29:52 BST	1	942	2248	0.419039
Pf3D7_06_v3	chado	gene	656376	657636	.	+	.	ID=PF3D7_0615700;feature_id=20728777;isObsolete=false;previous_systematic_id=PFF0760w;timelastmodified=07.09.2011 05:48:54 BST	1	790	1261	0.626487
Pf3D7_06_v3	chado	gene	657939	661789	.	-	.	ID=PF3D7_0615800;feature_id=20714431;isObsolete=false;previous_systematic_id=PFF0765c;timelastmodified=06.09.2011 01:56:35 BST	1	293	3851	0.0760841
Pf3D7_06_v3	chado	gene	669860	671632	.	+	.	ID=PF3D7_0616000;Name=PDXK;feature_id=20717636;isObsolete=false;previous_systematic_id=PFF0775w;synonym=PfPdxK%3Bcurrent%3Dfalse;timelastmodified=01.07.2013 11:39:34 BST	1	279	1773	0.15736
Pf3D7_06_v3	chado	gene	672119	672754	.	+	.	ID=PF3D7_0616100;feature_id=20737858;isObsolete=false;previous_systematic_id=PFF0780w;timelastmodified=07.09.2011 07:01:01 BST	1	192	636	0.301887
Pf3D7_06_v3	chado	gene	674118	676375	.	+	.	ID=PF3D7_0616200;feature_id=20717637;isObsolete=false;previous_systematic_id=PFF0785w;timelastmodified=07.09.2011 02:34:20 BST	1	482	2258	0.213463
Pf3D7_06_v3	chado	gene	710059	714576	.	+	.	ID=PF3D7_0617100;feature_id=20717662;isObsolete=false;previous_systematic_id=PFF0830w;timelastmodified=07.09.2011 02:34:30 BST	1	807	4518	0.178619
Pf3D7_06_v3	chado	gene	717050	718917	.	+	.	ID=PF3D7_0617200;feature_id=20714418;isObsolete=false;previous_systematic_id=PFF0835w;timelastmodified=06.09.2011 01:56:25 BST	1	527	1868	0.28212
Pf3D7_06_v3	chado	gene	723117	731490	.	-	.	ID=PF3D7_0617400;Name=VAR;feature_id=20728796;isObsolete=false;previous_systematic_id=PFF0845c;timelastmodified=07.09.2011 05:49:01 BST	1	1189	8374	0.141987
Pf3D7_06_v3	chado	gene	738259	739265	.	-	.	ID=PF3D7_0617600;feature_id=20728757;isObsolete=false;previous_systematic_id=PFF0850c;timelastmodified=17.10.2012 03:54:48 BST	1	98	1007	0.0973188
Pf3D7_06_v3	chado	gene	764667	765492	.	-	.	ID=PF3D7_0618200;feature_id=20728754;isObsolete=false;previous_systematic_id=PFF0880c;timelastmodified=07.09.2011 05:48:46 BST	1	226	826	0.273608
Pf3D7_06_v3	chado	gene	768792	769456	.	+	.	ID=PF3D7_0618300;feature_id=20714445;isObsolete=false;previous_systematic_id=PFF0885w;timelastmodified=06.09.2011 01:56:45 BST	1	218	665	0.32782
Pf3D7_06_v3	chado	gene	775980	777835	.	-	.	ID=PF3D7_0618600;Name=ROM10;feature_id=20728750;isObsolete=false;previous_systematic_id=PFF0900c;timelastmodified=07.09.2011 05:48:44 BST	1	1031	1856	0.555496
Pf3D7_06_v3	chado	gene	778692	779636	.	+	.	ID=PF3D7_0618700;feature_id=20717680;isObsolete=false;previous_systematic_id=PFF0905w;timelastmodified=08.02.2014 07:11:39 GMT	1	90	945	0.0952381
Pf3D7_06_v3	chado	gene	779849	783296	.	-	.	ID=PF3D7_0618800;feature_id=20714464;isObsolete=false;previous_systematic_id=PFF0910c;timelastmodified=06.09.2011 01:57:01 BST	1	370	3448	0.107309
Pf3D7_06_v3	chado	gene	788707	796025	.	-	.	ID=PF3D7_0619000;feature_id=20717687;isObsolete=false;previous_systematic_id=PFF0920c;timelastmodified=07.09.2011 02:34:38 BST	1	1804	7319	0.246482
Pf3D7_06_v3	chado	gene	797211	798518	.	+	.	ID=PF3D7_0619100;feature_id=20717694;isObsolete=false;previous_systematic_id=PFF0925w;timelastmodified=02.10.2011 11:20:21 BST	1	306	1308	0.233945
Pf3D7_06_v3	chado	gene	799397	802789	.	+	.	ID=PF3D7_0619200;feature_id=20717697;isObsolete=false;previous_systematic_id=PFF0930w;timelastmodified=07.09.2011 02:34:43 BST	1	204	3393	0.0601238
Pf3D7_06_v3	chado	gene	803374	814552	.	-	.	ID=PF3D7_0619300;feature_id=20737940;isObsolete=false;previous_systematic_id=PFF0935c;timelastmodified=07.09.2011 07:01:44 BST	1	322	11179	0.028804
Pf3D7_06_v3	chado	gene	815622	818247	.	-	.	ID=PF3D7_0619400;feature_id=20714407;isObsolete=false;previous_systematic_id=PFF0940c;timelastmodified=06.09.2011 01:56:18 BST	1	139	2626	0.0529322
Pf3D7_06_v3	chado	gene	828199	830389	.	-	.	ID=PF3D7_0619700;feature_id=20717706;isObsolete=false;previous_systematic_id=PFF0960c;timelastmodified=07.09.2011 02:34:46 BST	1	289	2191	0.131903
Pf3D7_06_v3	chado	gene	845660	846157	.	+	.	ID=PF3D7_0620100;feature_id=20737957;isObsolete=false;previous_systematic_id=PFF0980w;timelastmodified=07.09.2011 07:01:53 BST	1	105	498	0.210843
Pf3D7_06_v3	chado	gene	891997	892777	.	+	.	ID=PF3D7_0621800;feature_id=20717747;isObsolete=false;previous_systematic_id=PFF1050w;timelastmodified=07.09.2011 02:34:59 BST	1	226	781	0.289373
Pf3D7_06_v3	chado	gene	896989	897968	.	+	.	ID=PF3D7_0622000;feature_id=20737989;isObsolete=false;previous_systematic_id=PFF1060w;timelastmodified=07.09.2011 07:02:11 BST	1	111	980	0.113265
Pf3D7_06_v3	chado	gene	908017	911096	.	+	.	ID=PF3D7_0622300;feature_id=20717758;isObsolete=false;previous_systematic_id=PFF1075w;timelastmodified=07.09.2011 02:35:04 BST	1	575	3080	0.186688
Pf3D7_06_v3	chado	gene	914743	915429	.	+	.	ID=PF3D7_0622600;feature_id=20724797;isObsolete=false;previous_systematic_id=PFF1085a;timelastmodified=07.09.2011 05:19:58 BST	1	396	687	0.576419
Pf3D7_06_v3	chado	gene	916000	917299	.	-	.	ID=PF3D7_0622700;feature_id=20738006;isObsolete=false;previous_systematic_id=PFF1090c;timelastmodified=07.09.2011 07:02:20 BST	1	154	1300	0.118461
Pf3D7_06_v3	chado	gene	939660	943720	.	-	.	ID=PF3D7_0623100;feature_id=20717769;isObsolete=false;previous_systematic_id=PFF1110c;timelastmodified=07.09.2011 02:35:08 BST	1	1700	4061	0.418616
Pf3D7_06_v3	chado	gene	947493	948644	.	-	.	ID=PF3D7_0623300;feature_id=20717774;isObsolete=false;previous_systematic_id=PFF1120c;timelastmodified=07.09.2011 02:35:10 BST	1	441	1152	0.382812
Pf3D7_06_v3	chado	gene	952906	954848	.	-	.	ID=PF3D7_0623500;Name=SOD2;feature_id=20717778;isObsolete=false;previous_systematic_id=PFF1130c;synonym=PfSOD2%3Bcurrent%3Dfalse;timelastmodified=07.09.2011 02:35:11 BST	1	1142	1943	0.587751
Pf3D7_06_v3	chado	gene	956765	958756	.	+	.	ID=PF3D7_0623600;feature_id=20717781;isObsolete=false;previous_systematic_id=PFF1135w;timelastmodified=07.09.2011 02:35:12 BST	1	144	1992	0.0722892
Pf3D7_06_v3	chado	gene	983946	984989	.	+	.	ID=PF3D7_0624100;feature_id=20714273;isObsolete=false;previous_systematic_id=PFF1160w;timelastmodified=06.09.2011 01:55:00 BST	1	225	1044	0.215517
Pf3D7_06_v3	chado	gene	985047	986870	.	-	.	ID=PF3D7_0624200;feature_id=20714451;isObsolete=false;previous_systematic_id=PFF1165c;timelastmodified=22.12.2011 04:10:44 GMT	1	798	1824	0.4375
Pf3D7_06_v3	chado	gene	987808	989636	.	+	.	ID=PF3D7_0624300;feature_id=20728684;isObsolete=false;previous_systematic_id=PFF1170w;timelastmodified=07.09.2011 05:48:16 BST	1	1130	1829	0.617824
Pf3D7_06_v3	chado	gene	999524	1007683	.	+	.	ID=PF3D7_0624600;Name=ISWI;feature_id=20738064;isObsolete=false;previous_systematic_id=PFF1185w;synonym=PfISWI%3Bcurrent%3Dfalse;timelastmodified=07.09.2011 07:02:51 BST	1	174	8160	0.0213235
Pf3D7_06_v3	chado	gene	1009457	1010718	.	-	.	ID=PF3D7_0624700;feature_id=20714274;isObsolete=false;previous_systematic_id=PFF1190c;timelastmodified=06.09.2011 01:55:01 BST	1	518	1262	0.41046
Pf3D7_06_v3	chado	gene	1011429	1014569	.	-	.	ID=PF3D7_0624800;feature_id=20717798;isObsolete=false;previous_systematic_id=PFF1195c;timelastmodified=07.09.2011 02:35:17 BST	1	594	3141	0.189112
Pf3D7_06_v3	chado	gene	1015868	1018444	.	+	.	ID=PF3D7_0624900;feature_id=20717801;isObsolete=false;previous_systematic_id=PFF1200w;timelastmodified=07.09.2011 02:35:18 BST	1	1104	2577	0.428405
Pf3D7_06_v3	chado	gene	1020024	1021875	.	+	.	ID=PF3D7_0625000;Name=SMS1;feature_id=20717803;isObsolete=false;previous_systematic_id=PFF1210w;timelastmodified=19.12.2012 02:27:10 GMT	1	414	1852	0.223542
Pf3D7_06_v3	chado	gene	1046986	1048052	.	+	.	ID=PF3D7_0625900;feature_id=20717819;isObsolete=false;previous_systematic_id=PFF1255w;timelastmodified=07.09.2011 02:35:23 BST	1	86	1067	0.0805998
Pf3D7_06_v3	chado	gene	1056052	1058529	.	+	.	ID=PF3D7_0626100;feature_id=20717824;isObsolete=false;previous_systematic_id=PFF1265w;timelastmodified=07.09.2011 02:35:25 BST	1	1210	2478	0.488297
Pf3D7_06_v3	chado	gene	1061115	1062891	.	-	.	ID=PF3D7_0626300;Name=FabB/FabF;feature_id=20717827;isObsolete=false;previous_systematic_id=PFF1275c;timelastmodified=07.09.2011 02:35:25 BST	1	355	1777	0.199775
Pf3D7_06_v3	chado	gene	1078995	1081320	.	+	.	ID=PF3D7_0626800;Name=PyrK;feature_id=20717836;isObsolete=false;previous_systematic_id=PFF1300w;synonym=PyKI,PfPyrK%3Bcurrent%3Dfalse;timelastmodified=27.01.2012 05:48:30 GMT	1	790	2326	0.339639
Pf3D7_06_v3	chado	gene	1095065	1096373	.	-	.	ID=PF3D7_0627200;feature_id=20728727;isObsolete=false;previous_systematic_id=PFF1320c;timelastmodified=07.09.2011 05:48:33 BST	1	889	1309	0.679144
Pf3D7_06_v3	chado	gene	1101734	1102852	.	-	.	ID=PF3D7_0627500;Name=DJ1;feature_id=20728724;isObsolete=false;previous_systematic_id=PFF1335c;timelastmodified=11.08.2014 02:36:01 BST	1	549	1119	0.490617
Pf3D7_06_v3	chado	gene	1119587	1120858	.	+	.	ID=PF3D7_0627900;Name=POP4;feature_id=20717851;isObsolete=false;previous_systematic_id=PFF1355w;synonym=RPP29;timelastmodified=26.03.2014 06:47:19 GMT	1	396	1272	0.311321
Pf3D7_06_v3	chado	gene	1170813	1173696	.	-	.	ID=PF3D7_0628300;Name=CEPT;feature_id=20715940;isObsolete=false;previous_systematic_id=PFF1375c;timelastmodified=07.09.2011 02:23:04 BST	1	1255	2884	0.435159
Pf3D7_06_v3	chado	gene	1176265	1178587	.	+	.	ID=PF3D7_0628400;feature_id=20733491;isObsolete=false;previous_systematic_id=PFF1377w;timelastmodified=07.09.2011 06:30:55 BST	1	773	2323	0.332759
Pf3D7_06_v3	chado	gene	1180573	1182353	.	-	.	ID=PF3D7_0628600;feature_id=20728658;isObsolete=false;previous_systematic_id=PFF1385c;timelastmodified=07.09.2011 05:48:07 BST	1	623	1781	0.349803
Pf3D7_06_v3	chado	gene	1189472	1193978	.	+	.	ID=PF3D7_0628900;feature_id=20724975;isObsolete=false;previous_systematic_id=PFF1400w;timelastmodified=07.09.2011 05:21:32 BST	1	178	4507	0.0394941
Pf3D7_06_v3	chado	gene	1213948	1216005	.	-	.	ID=PF3D7_0629500;feature_id=20717875;isObsolete=false;previous_systematic_id=PFF1430c;timelastmodified=07.09.2011 02:35:41 BST	1	237	2058	0.11516
Pf3D7_06_v3	chado	gene	1218307	1219251	.	+	.	ID=PF3D7_0629600;feature_id=20717877;isObsolete=false;previous_systematic_id=PFF1435w;timelastmodified=07.09.2011 02:35:41 BST	1	165	945	0.174603
Pf3D7_06_v3	chado	gene	1250412	1251651	.	+	.	ID=PF3D7_0629900;feature_id=20717882;isObsolete=false;previous_systematic_id=PFF1450w;timelastmodified=07.09.2011 02:35:43 BST	1	253	1240	0.204032
Pf3D7_06_v3	chado	gene	1252052	1253985	.	-	.	ID=PF3D7_0630000;feature_id=20717885;isObsolete=false;previous_systematic_id=PFF1455c;timelastmodified=07.09.2011 02:35:44 BST	1	964	1934	0.498449
Pf3D7_06_v3	chado	gene	1258880	1259939	.	+	.	ID=PF3D7_0630200;Name=PSOP6;feature_id=20716894;isObsolete=false;previous_systematic_id=PFF1465w;timelastmodified=07.09.2011 02:29:52 BST	1	652	1060	0.615094
Pf3D7_06_v3	chado	gene	1279820	1283246	.	+	.	ID=PF3D7_0630600;feature_id=20717897;isObsolete=false;previous_systematic_id=PFF1485w;timelastmodified=22.12.2011 03:51:16 GMT	1	619	3427	0.180624
Pf3D7_06_v3	chado	gene	1288237	1290805	.	+	.	ID=PF3D7_0630800;feature_id=20717902;isObsolete=false;previous_systematic_id=PFF1495w;timelastmodified=07.09.2011 02:35:50 BST	1	1103	2569	0.42935
Pf3D7_06_v3	chado	gene	1291035	1292972	.	-	.	ID=PF3D7_0630900;Name=HAS1;feature_id=20714446;isObsolete=false;previous_systematic_id=PFF1500c;synonym=PfH69;timelastmodified=01.11.2013 05:39:50 GMT	1	132	1938	0.0681115
Pf3D7_06_v3	chado	gene	1318327	1319116	.	-	.	ID=PF3D7_0631400;Name=MC-2TM;feature_id=20717912;isObsolete=false;previous_systematic_id=PFF1525c;synonym=PfMC-2TM%3Bcurrent%3Dfalse;timelastmodified=02.12.2013 08:33:04 GMT	1	94	790	0.118987
Pf3D7_07_v3	chado	gene	1047427	1049362	.	-	.	ID=PF3D7_0724800;feature_id=20718087;isObsolete=false;previous_systematic_id=MAL7P1.137;timelastmodified=21.12.2011 02:15:34 GMT	1	658	1936	0.339876
Pf3D7_07_v3	chado	gene	776141	795637	.	-	.	ID=PF3D7_0718000;feature_id=20728745;isObsolete=false;previous_systematic_id=MAL7P1.89;timelastmodified=07.09.2011 05:48:41 BST	1	1213	19497	0.0622147
Pf3D7_07_v3	chado	gene	79890	82943	.	-	.	ID=PF3D7_0701900;feature_id=20717957;isObsolete=false;previous_systematic_id=PF07_0004;timelastmodified=07.09.2011 02:36:06 BST	1	159	3054	0.0520629
Pf3D7_07_v3	chado	gene	96761	98730	.	+	.	ID=PF3D7_0702300;Name=STARP;feature_id=20714499;isObsolete=false;previous_systematic_id=PF07_0006;timelastmodified=06.09.2011 01:57:24 BST	1	185	1970	0.0939086
Pf3D7_07_v3	chado	gene	270022	278706	.	-	.	ID=PF3D7_0705500;feature_id=20725319;isObsolete=false;previous_systematic_id=PF07_0024;timelastmodified=07.09.2011 05:24:15 BST	1	345	8685	0.0397237
Pf3D7_07_v3	chado	gene	374243	377393	.	-	.	ID=PF3D7_0708200;feature_id=20714506;isObsolete=false;previous_systematic_id=PF07_0028;timelastmodified=06.09.2011 01:57:31 BST	1	286	3151	0.0907648
Pf3D7_07_v3	chado	gene	423236	427234	.	-	.	ID=PF3D7_0709400;feature_id=20726540;isObsolete=false;previous_systematic_id=PF07_0038;timelastmodified=07.09.2011 05:33:45 BST	1	153	3999	0.0382596
Pf3D7_07_v3	chado	gene	438557	445881	.	-	.	ID=PF3D7_0709900;feature_id=20726395;isObsolete=false;previous_systematic_id=MAL7P1.29;timelastmodified=07.09.2011 05:32:37 BST	1	392	7325	0.0535154
Pf3D7_07_v3	chado	gene	621463	623521	.	-	.	ID=PF3D7_0713700;feature_id=20717381;isObsolete=false;previous_systematic_id=MAL7P1.67;timelastmodified=07.09.2011 02:32:51 BST	1	1429	2059	0.694026
Pf3D7_07_v3	chado	gene	687891	688848	.	-	.	ID=PF3D7_0715400;Name=PSOP20;feature_id=20718031;isObsolete=false;previous_systematic_id=MAL7P1.74;timelastmodified=07.09.2011 02:36:30 BST	1	298	958	0.311065
Pf3D7_07_v3	chado	gene	720010	721467	.	+	.	ID=PF3D7_0716400;feature_id=20714491;isObsolete=false;previous_systematic_id=MAL7P1.78;timelastmodified=06.09.2011 01:57:18 BST	1	741	1458	0.50823
Pf3D7_07_v3	chado	gene	796514	804739	.	-	.	ID=PF3D7_0718100;Name=EST;feature_id=20726365;isObsolete=false;previous_systematic_id=MAL7P1.91;synonym=PfEST%3Bcurrent%3Dfalse,FEST;timelastmodified=07.09.2011 05:32:22 BST	1	138	8226	0.0167761
Pf3D7_07_v3	chado	gene	882936	884988	.	+	.	ID=PF3D7_0720400;feature_id=20726304;isObsolete=false;previous_systematic_id=PF07_0085;timelastmodified=07.09.2011 05:31:54 BST	1	124	2053	0.0603994
Pf3D7_07_v3	chado	gene	899751	901137	.	+	.	ID=PF3D7_0720800;feature_id=20726461;isObsolete=false;previous_systematic_id=MAL7P1.110;timelastmodified=07.09.2011 05:33:06 BST	1	790	1387	0.569575
Pf3D7_07_v3	chado	gene	965664	967782	.	-	.	ID=PF3D7_0722900;feature_id=20726137;isObsolete=false;previous_systematic_id=MAL7P1.123;timelastmodified=07.09.2011 05:30:45 BST	1	687	2119	0.324209
Pf3D7_07_v3	chado	gene	993232	1000233	.	+	.	ID=PF3D7_0723800;feature_id=20726096;isObsolete=false;previous_systematic_id=PF07_0101;timelastmodified=07.09.2011 05:30:28 BST	1	720	7002	0.102828
Pf3D7_07_v3	chado	gene	1013295	1016449	.	-	.	ID=PF3D7_0724100;feature_id=20726094;isObsolete=false;previous_systematic_id=MAL7P1.129;timelastmodified=07.09.2011 05:30:27 BST	1	143	3155	0.0453249
Pf3D7_07_v3	chado	gene	1026444	1033077	.	-	.	ID=PF3D7_0724600;feature_id=20725280;isObsolete=false;previous_systematic_id=MAL7P1.132;timelastmodified=07.09.2011 05:23:59 BST	1	508	6634	0.0765752
Pf3D7_07_v3	chado	gene	1108831	1124492	.	-	.	ID=PF3D7_0726400;feature_id=20726056;isObsolete=false;previous_systematic_id=MAL7P1.146;timelastmodified=07.09.2011 05:30:12 BST	1	827	15662	0.052803
Pf3D7_07_v3	chado	gene	1126556	1136577	.	-	.	ID=PF3D7_0726500;feature_id=20726059;isObsolete=false;previous_systematic_id=MAL7P1.147;timelastmodified=07.09.2011 05:30:13 BST	1	470	10022	0.0468968
Pf3D7_07_v3	chado	gene	1162710	1163831	.	+	.	ID=PF3D7_0727400;feature_id=20718103;isObsolete=false;previous_systematic_id=PF07_0112;timelastmodified=07.09.2011 02:36:52 BST	1	351	1122	0.312834
Pf3D7_07_v3	chado	gene	1211657	1213517	.	+	.	ID=PF3D7_0728200;Name=ALP3;feature_id=20726013;isObsolete=false;previous_systematic_id=MAL7P1.153;timelastmodified=24.02.2013 04:57:54 GMT	1	202	1861	0.108544
Pf3D7_07_v3	chado	gene	1260154	1262780	.	-	.	ID=PF3D7_0729700;feature_id=20718117;isObsolete=false;previous_systematic_id=PF07_0124;timelastmodified=07.09.2011 02:36:56 BST	1	218	2627	0.0829844
Pf3D7_07_v3	chado	gene	1265910	1281347	.	+	.	ID=PF3D7_0729900;feature_id=20725980;isObsolete=false;previous_systematic_id=MAL7P1.162;timelastmodified=07.09.2011 05:29:42 BST	1	240	15438	0.0155461
Pf3D7_07_v3	chado	gene	1325375	1331813	.	+	.	ID=PF3D7_0730900;Name=PTP4;feature_id=20725968;isObsolete=false;previous_systematic_id=MAL7P1.171;timelastmodified=07.07.2013 07:34:57 BST	1	106	6439	0.0164622
Pf3D7_07_v3	chado	gene	1342842	1343996	.	-	.	ID=PF3D7_0731200;feature_id=20725961;isObsolete=false;previous_systematic_id=MAL7P1.173;timelastmodified=07.09.2011 05:29:35 BST	1	225	1155	0.194805
Pf3D7_07_v3	chado	gene	1358055	1362929	.	+	.	ID=PF3D7_0731500;Name=EBA175;feature_id=20714275;isObsolete=false;previous_systematic_id=MAL7P1.176;timelastmodified=06.09.2011 01:55:01 BST	1	300	4875	0.0615385
Pf3D7_07_v3	chado	gene	71049	71860	.	+	.	ID=PF3D7_0701600;Name=MC-2TM;feature_id=20726570;isObsolete=false;previous_systematic_id=MAL7P1.5;synonym=PfMC-2TM%3Bcurrent%3Dfalse;timelastmodified=07.09.2011 05:33:58 BST	1	104	812	0.128079
Pf3D7_07_v3	chado	gene	84797	85674	.	+	.	ID=PF3D7_0702000;feature_id=20726556;isObsolete=false;previous_systematic_id=MAL7P1.6;timelastmodified=07.09.2011 05:33:51 BST	1	140	878	0.159453
Pf3D7_07_v3	chado	gene	101694	102285	.	+	.	ID=PF3D7_0702400;Name=SEMP1;feature_id=20726544;isObsolete=false;previous_systematic_id=PF07_0007;timelastmodified=26.07.2014 09:48:25 BST	1	220	592	0.371622
Pf3D7_07_v3	chado	gene	104957	105989	.	-	.	ID=PF3D7_0702500;feature_id=20726535;isObsolete=false;previous_systematic_id=PF07_0008;timelastmodified=07.09.2011 05:33:43 BST	1	271	1033	0.262343
Pf3D7_07_v3	chado	gene	113144	113948	.	-	.	ID=PF3D7_0702900;feature_id=20726539;isObsolete=false;previous_systematic_id=MAL7P1.10;timelastmodified=07.09.2011 05:33:44 BST	1	481	805	0.597515
Pf3D7_07_v3	chado	gene	144019	145953	.	+	.	ID=PF3D7_0703600;feature_id=20716882;isObsolete=false;previous_systematic_id=MAL7P1.13;timelastmodified=07.09.2011 02:29:47 BST	1	1146	1935	0.592248
Pf3D7_07_v3	chado	gene	216024	229072	.	-	.	ID=PF3D7_0704600;Name=UT;feature_id=20725268;isObsolete=false;previous_systematic_id=MAL7P1.19;synonym=PfUT;timelastmodified=18.05.2014 08:02:17 BST	1	1367	13049	0.104759
Pf3D7_07_v3	chado	gene	246259	250152	.	-	.	ID=PF3D7_0705000;feature_id=20714504;isObsolete=false;previous_systematic_id=PF07_0020;timelastmodified=06.09.2011 01:57:29 BST	1	252	3894	0.0647149
Pf3D7_07_v3	chado	gene	285472	286166	.	-	.	ID=PF3D7_0705700;feature_id=20726484;isObsolete=false;previous_systematic_id=MAL7P1.300;timelastmodified=07.09.2011 05:33:15 BST	1	386	695	0.555396
Pf3D7_07_v3	chado	gene	287597	289088	.	-	.	ID=PF3D7_0705800;feature_id=20733410;isObsolete=false;previous_systematic_id=MAL7P1.339;timelastmodified=02.12.2011 03:02:06 GMT	1	910	1492	0.609919
Pf3D7_07_v3	chado	gene	290100	291220	.	-	.	ID=PF3D7_0705900;feature_id=20726485;isObsolete=false;previous_systematic_id=MAL7P1.340;timelastmodified=07.09.2011 05:33:16 BST	1	255	1121	0.227475
Pf3D7_07_v3	chado	gene	297506	303059	.	-	.	ID=PF3D7_0706100;feature_id=20717975;isObsolete=false;previous_systematic_id=MAL7P1.203;timelastmodified=07.09.2011 02:36:11 BST	1	964	5554	0.173569
Pf3D7_07_v3	chado	gene	304315	304755	.	+	.	ID=PF3D7_0706200;feature_id=20725799;isObsolete=false;previous_systematic_id=MAL7P1.203b;timelastmodified=07.09.2011 05:28:18 BST	1	207	441	0.469388
Pf3D7_07_v3	chado	gene	305563	306032	.	+	.	ID=PF3D7_0706300;feature_id=20726474;isObsolete=false;previous_systematic_id=MAL7P1.203a;timelastmodified=07.09.2011 05:33:10 BST	1	113	470	0.240425
Pf3D7_07_v3	chado	gene	338885	342083	.	+	.	ID=PF3D7_0707300;Name=RAMA;feature_id=20717984;isObsolete=false;previous_systematic_id=MAL7P1.208;timelastmodified=07.09.2011 02:36:15 BST	1	410	3199	0.128165
Pf3D7_07_v3	chado	gene	362005	365779	.	+	.	ID=PF3D7_0707800;feature_id=20726437;isObsolete=false;previous_systematic_id=MAL7P1.23;timelastmodified=07.09.2011 05:32:55 BST	1	223	3775	0.0590728
Pf3D7_07_v3	chado	gene	368707	371672	.	+	.	ID=PF3D7_0708000;feature_id=20726439;isObsolete=false;previous_systematic_id=MAL7P1.25;timelastmodified=07.09.2011 05:32:56 BST	1	359	2966	0.121038
Pf3D7_07_v3	chado	gene	378031	379305	.	+	.	ID=PF3D7_0708300;feature_id=20726435;isObsolete=false;previous_systematic_id=MAL7P1.26;timelastmodified=07.09.2011 05:32:55 BST	1	585	1275	0.458823
Pf3D7_07_v3	chado	gene	381592	384614	.	+	.	ID=PF3D7_0708400;Name=HSP90;feature_id=20717997;isObsolete=false;previous_systematic_id=PF07_0029;synonym=HSP86;timelastmodified=23.01.2012 11:27:35 GMT	1	785	3023	0.259676
Pf3D7_07_v3	chado	gene	389473	390365	.	-	.	ID=PF3D7_0708600;Name=IMC1d;feature_id=20726430;isObsolete=false;previous_systematic_id=PF07_0031;timelastmodified=15.03.2014 12:46:09 GMT	1	134	893	0.150056
Pf3D7_07_v3	chado	gene	403222	406317	.	+	.	ID=PF3D7_0709000;Name=CRT;feature_id=20726419;isObsolete=false;previous_systematic_id=MAL7P1.27;timelastmodified=07.09.2011 05:32:46 BST	1	1821	3096	0.588178
Pf3D7_07_v3	chado	gene	428723	429346	.	+	.	ID=PF3D7_0709500;feature_id=20726410;isObsolete=false;previous_systematic_id=PF07_0039;timelastmodified=30.10.2013 10:09:32 GMT	1	216	624	0.346154
Pf3D7_07_v3	chado	gene	429857	433758	.	-	.	ID=PF3D7_0709600;Name=POP1;feature_id=20726404;isObsolete=false;previous_systematic_id=MAL7P1.28;timelastmodified=27.03.2014 06:54:03 GMT	1	431	3902	0.110456
Pf3D7_07_v3	chado	gene	447515	458496	.	-	.	ID=PF3D7_0710000;feature_id=20738444;isObsolete=false;previous_systematic_id=MAL7P1.30;timelastmodified=07.09.2011 07:06:25 BST	1	1178	10982	0.107266
Pf3D7_07_v3	chado	gene	472501	473541	.	-	.	ID=PF3D7_0710300;feature_id=20726403;isObsolete=false;previous_systematic_id=MAL7P1.31;timelastmodified=07.09.2011 05:32:41 BST	1	429	1041	0.412104
Pf3D7_07_v3	chado	gene	476116	477552	.	-	.	ID=PF3D7_0710500;feature_id=20726389;isObsolete=false;previous_systematic_id=MAL7P1.33;timelastmodified=07.09.2011 05:32:35 BST	1	669	1437	0.465553
Pf3D7_07_v3	chado	gene	478468	479138	.	-	.	ID=PF3D7_0710600;feature_id=20725273;isObsolete=false;previous_systematic_id=PF07_0043;timelastmodified=07.09.2011 05:23:57 BST	1	218	671	0.324888
Pf3D7_07_v3	chado	gene	612458	613740	.	+	.	ID=PF3D7_0713400;Name=SR25;feature_id=20718020;isObsolete=false;previous_systematic_id=MAL7P1.64;product_synonym=PfSR25%3Bcurrent%3Dfalse;timelastmodified=23.02.2012 09:04:11 GMT	1	209	1283	0.162899
Pf3D7_07_v3	chado	gene	617933	620867	.	+	.	ID=PF3D7_0713600;feature_id=20733419;isObsolete=false;previous_systematic_id=MAL7P1.66;timelastmodified=07.09.2011 06:30:18 BST	1	181	2935	0.0616695
Pf3D7_07_v3	chado	gene	624379	625300	.	-	.	ID=PF3D7_0713800;feature_id=20718022;isObsolete=false;previous_systematic_id=PF07_0052;timelastmodified=07.09.2011 02:36:27 BST	1	199	922	0.215835
Pf3D7_07_v3	chado	gene	656871	661669	.	+	.	ID=PF3D7_0714300;Name=DHHC4;feature_id=20726238;isObsolete=false;previous_systematic_id=MAL7P1.68;synonym=ERF2;timelastmodified=07.05.2013 03:05:52 BST	1	833	4799	0.173578
Pf3D7_07_v3	chado	gene	662284	663407	.	-	.	ID=PF3D7_0714400;feature_id=20726241;isObsolete=false;previous_systematic_id=MAL7P1.69;timelastmodified=07.09.2011 05:31:27 BST	1	179	1124	0.159253
Pf3D7_07_v3	chado	gene	674610	675130	.	-	.	ID=PF3D7_0715100;feature_id=20725311;isObsolete=false;previous_systematic_id=PF07_0060;timelastmodified=07.09.2011 05:24:12 BST	1	194	521	0.372361
Pf3D7_07_v3	chado	gene	684539	686691	.	-	.	ID=PF3D7_0715300;feature_id=20724526;isObsolete=false;previous_systematic_id=MAL7P1.73;timelastmodified=07.09.2011 05:17:08 BST	1	599	2153	0.278216
Pf3D7_07_v3	chado	gene	689543	690057	.	-	.	ID=PF3D7_0715500;feature_id=20726215;isObsolete=false;previous_systematic_id=MAL7P1.75;timelastmodified=07.09.2011 05:31:17 BST	1	299	515	0.580583
Pf3D7_07_v3	chado	gene	717281	718968	.	+	.	ID=PF3D7_0716300;feature_id=20726201;isObsolete=false;previous_systematic_id=MAL7P1.77;timelastmodified=07.09.2011 05:31:09 BST	1	119	1688	0.0704976
Pf3D7_07_v3	chado	gene	721717	724715	.	+	.	ID=PF3D7_0716500;feature_id=20726199;isObsolete=false;previous_systematic_id=MAL7P1.79;timelastmodified=07.09.2011 05:31:09 BST	1	1658	2999	0.552851
Pf3D7_07_v3	chado	gene	725296	727219	.	+	.	ID=PF3D7_0716600;Name=SufS;feature_id=20726196;isObsolete=false;previous_systematic_id=PF07_0068;timelastmodified=07.09.2011 05:31:07 BST	1	283	1924	0.147089
Pf3D7_07_v3	chado	gene	732070	733496	.	-	.	ID=PF3D7_0716800;feature_id=20726192;isObsolete=false;previous_systematic_id=MAL7P1.81;timelastmodified=07.09.2011 05:31:06 BST	1	443	1427	0.310441
Pf3D7_07_v3	chado	gene	738578	741209	.	+	.	ID=PF3D7_0717000;feature_id=20714492;isObsolete=false;previous_systematic_id=MAL7P1.82;timelastmodified=06.09.2011 01:57:19 BST	1	1735	2632	0.659195
Pf3D7_07_v3	chado	gene	742010	744901	.	+	.	ID=PF3D7_0717100;feature_id=20726182;isObsolete=false;previous_systematic_id=MAL7P1.83;timelastmodified=07.09.2011 05:31:02 BST	1	153	2892	0.0529046
Pf3D7_07_v3	chado	gene	745191	746663	.	-	.	ID=PF3D7_0717200;feature_id=20718046;isObsolete=false;previous_systematic_id=MAL7P1.84;timelastmodified=07.09.2011 02:36:36 BST	1	177	1473	0.120163
Pf3D7_07_v3	chado	gene	748990	750699	.	+	.	ID=PF3D7_0717300;feature_id=20738609;isObsolete=false;previous_systematic_id=MAL7P1.86;timelastmodified=07.09.2011 07:07:58 BST	1	531	1710	0.310526
Pf3D7_07_v3	chado	gene	755763	757696	.	+	.	ID=PF3D7_0717500;Name=CDPK4;feature_id=20718052;isObsolete=false;previous_systematic_id=PF07_0072;synonym=PfCDPK4%3Bcurrent%3Dfalse;timelastmodified=07.09.2011 02:36:37 BST	1	347	1934	0.179421
Pf3D7_07_v3	chado	gene	758720	762877	.	-	.	ID=PF3D7_0717600;feature_id=20726377;isObsolete=false;previous_systematic_id=MAL7P1.87;timelastmodified=07.09.2011 05:32:28 BST	1	996	4158	0.239538
Pf3D7_07_v3	chado	gene	772951	775264	.	-	.	ID=PF3D7_0717900;feature_id=20714493;isObsolete=false;previous_systematic_id=MAL7P1.88;timelastmodified=06.09.2011 01:57:19 BST	1	964	2314	0.416595
Pf3D7_07_v3	chado	gene	822438	823015	.	+	.	ID=PF3D7_0718400;feature_id=20725277;isObsolete=false;previous_systematic_id=MAL7P1.93;timelastmodified=07.09.2011 05:23:58 BST	1	188	578	0.325259
Pf3D7_07_v3	chado	gene	824445	825884	.	+	.	ID=PF3D7_0718500;feature_id=20726352;isObsolete=false;previous_systematic_id=MAL7P1.94;timelastmodified=07.09.2011 05:32:13 BST	1	861	1440	0.597917
Pf3D7_07_v3	chado	gene	826837	831305	.	+	.	ID=PF3D7_0718600;feature_id=20724743;isObsolete=false;previous_systematic_id=MAL7P1.95;timelastmodified=07.09.2011 05:19:31 BST	1	682	4469	0.152607
Pf3D7_07_v3	chado	gene	838990	840024	.	-	.	ID=PF3D7_0719100;feature_id=20718057;isObsolete=false;previous_systematic_id=MAL7P1.99;timelastmodified=07.09.2011 02:36:39 BST	1	495	1035	0.478261
Pf3D7_07_v3	chado	gene	841108	842830	.	+	.	ID=PF3D7_0719200;Name=NEK4;feature_id=20726335;isObsolete=false;previous_systematic_id=MAL7P1.100;timelastmodified=07.09.2011 05:32:05 BST	1	790	1723	0.458503
Pf3D7_07_v3	chado	gene	854652	856654	.	-	.	ID=PF3D7_0719500;feature_id=20726322;isObsolete=false;previous_systematic_id=PF07_0078;timelastmodified=02.12.2011 03:33:29 GMT	1	587	2003	0.29306
Pf3D7_07_v3	chado	gene	858742	859492	.	-	.	ID=PF3D7_0719600;feature_id=20726325;isObsolete=false;previous_systematic_id=PF07_0079;timelastmodified=07.09.2011 05:32:02 BST	1	229	751	0.304927
Pf3D7_07_v3	chado	gene	861583	862487	.	+	.	ID=PF3D7_0719700;feature_id=20726327;isObsolete=false;previous_systematic_id=PF07_0080;timelastmodified=07.09.2011 05:32:02 BST	1	366	905	0.40442
Pf3D7_07_v3	chado	gene	876795	877500	.	+	.	ID=PF3D7_0720000;Name=CSL4;feature_id=20726316;isObsolete=false;previous_systematic_id=MAL7P1.104;timelastmodified=22.07.2014 02:41:09 BST	1	118	706	0.167139
Pf3D7_07_v3	chado	gene	879454	879946	.	+	.	ID=PF3D7_0720200;feature_id=20718066;isObsolete=false;previous_systematic_id=PF07_0084;timelastmodified=07.09.2011 02:36:41 BST	1	127	493	0.257607
Pf3D7_07_v3	chado	gene	886346	887487	.	+	.	ID=PF3D7_0720500;feature_id=20714494;isObsolete=false;previous_systematic_id=MAL7P1.106;timelastmodified=06.09.2011 01:57:20 BST	1	506	1142	0.443082
Pf3D7_07_v3	chado	gene	887816	889378	.	-	.	ID=PF3D7_0720600;feature_id=20726459;isObsolete=false;previous_systematic_id=MAL7P1.107;timelastmodified=07.09.2011 05:33:05 BST	1	652	1563	0.417146
Pf3D7_07_v3	chado	gene	891683	899051	.	+	.	ID=PF3D7_0720700;feature_id=20714824;isObsolete=false;previous_systematic_id=MAL7P1.108;timelastmodified=11.10.2011 05:42:14 BST	1	868	7369	0.117791
Pf3D7_07_v3	chado	gene	901549	902787	.	+	.	ID=PF3D7_0720900;feature_id=20726306;isObsolete=false;previous_systematic_id=MAL7P1.111;timelastmodified=07.09.2011 05:31:55 BST	1	173	1239	0.139629
Pf3D7_07_v3	chado	gene	904143	914671	.	+	.	ID=PF3D7_0721000;feature_id=20726308;isObsolete=false;previous_systematic_id=PF07_0086;timelastmodified=07.09.2011 05:31:56 BST	1	149	10529	0.0141514
Pf3D7_07_v3	chado	gene	926692	928028	.	+	.	ID=PF3D7_0721400;feature_id=20726168;isObsolete=false;previous_systematic_id=MAL7P1.114;timelastmodified=07.09.2011 05:30:57 BST	1	692	1337	0.517577
Pf3D7_07_v3	chado	gene	931459	932164	.	-	.	ID=PF3D7_0721600;feature_id=20726173;isObsolete=false;previous_systematic_id=PF07_0088;timelastmodified=07.09.2011 05:30:59 BST	1	118	706	0.167139
Pf3D7_07_v3	chado	gene	938279	938895	.	+	.	ID=PF3D7_0721800;feature_id=20726160;isObsolete=false;previous_systematic_id=MAL7P1.117;timelastmodified=07.09.2011 05:30:55 BST	1	296	617	0.479741
Pf3D7_07_v3	chado	gene	939715	940250	.	-	.	ID=PF3D7_0721900;feature_id=20726164;isObsolete=false;previous_systematic_id=PF07_0090a;timelastmodified=07.09.2011 05:30:56 BST	1	299	536	0.557836
Pf3D7_07_v3	chado	gene	954784	956343	.	+	.	ID=PF3D7_0722400;feature_id=20726148;isObsolete=false;previous_systematic_id=MAL7P1.122;timelastmodified=07.09.2011 05:30:50 BST	1	378	1560	0.242308
Pf3D7_07_v3	chado	gene	956920	958017	.	-	.	ID=PF3D7_0722500;feature_id=20718077;isObsolete=false;previous_systematic_id=PF07_0091;timelastmodified=07.09.2011 02:36:44 BST	1	222	1098	0.202186
Pf3D7_07_v3	chado	gene	962031	962447	.	+	.	ID=PF3D7_0722700;feature_id=20726139;isObsolete=false;previous_systematic_id=PF07_0093;timelastmodified=07.09.2011 05:30:46 BST	1	177	417	0.42446
Pf3D7_07_v3	chado	gene	986598	987365	.	+	.	ID=PF3D7_0723600;feature_id=20726113;isObsolete=false;previous_systematic_id=PF07_0099;timelastmodified=07.09.2011 05:30:34 BST	1	136	768	0.177083
Pf3D7_07_v3	chado	gene	1000701	1004746	.	-	.	ID=PF3D7_0723900;feature_id=20726099;isObsolete=false;previous_systematic_id=MAL7P1.126;timelastmodified=07.09.2011 05:30:29 BST	1	377	4046	0.0931785
Pf3D7_07_v3	chado	gene	1021508	1022630	.	+	.	ID=PF3D7_0724300;feature_id=20726083;isObsolete=false;previous_systematic_id=MAL7P1.130;timelastmodified=07.09.2011 05:30:22 BST	1	118	1123	0.105076
Pf3D7_07_v3	chado	gene	1023651	1024121	.	+	.	ID=PF3D7_0724400;Name=PAM18;feature_id=20738797;isObsolete=false;previous_systematic_id=PF07_0103;synonym=TIM14;timelastmodified=12.10.2012 07:26:19 BST	1	123	471	0.261147
Pf3D7_07_v3	chado	gene	1024672	1026167	.	+	.	ID=PF3D7_0724500;feature_id=20726087;isObsolete=false;previous_systematic_id=MAL7P1.131;timelastmodified=07.09.2011 05:30:23 BST	1	126	1496	0.0842246
Pf3D7_07_v3	chado	gene	1034969	1046109	.	-	.	ID=PF3D7_0724700;feature_id=20716973;isObsolete=false;previous_systematic_id=MAL7P1.134;timelastmodified=07.09.2011 02:30:24 BST	1	671	11141	0.060228
Pf3D7_07_v3	chado	gene	1065252	1070240	.	+	.	ID=PF3D7_0725100;feature_id=20726075;isObsolete=false;previous_systematic_id=MAL7P1.138;timelastmodified=07.09.2011 05:30:19 BST	1	258	4989	0.0517138
Pf3D7_07_v3	chado	gene	1070980	1071737	.	+	.	ID=PF3D7_0725200;feature_id=20726218;isObsolete=false;previous_systematic_id=MAL7P1.139;timelastmodified=07.09.2011 05:31:18 BST	1	311	758	0.41029
Pf3D7_07_v3	chado	gene	1072202	1074754	.	-	.	ID=PF3D7_0725300;feature_id=20718092;isObsolete=false;previous_systematic_id=PF07_0106;timelastmodified=07.09.2011 02:36:49 BST	1	171	2553	0.06698
Pf3D7_07_v3	chado	gene	1079015	1080055	.	+	.	ID=PF3D7_0725400;feature_id=20714509;isObsolete=false;previous_systematic_id=MAL7P1.141;timelastmodified=06.09.2011 01:57:32 BST	1	194	1041	0.186359
Pf3D7_07_v3	chado	gene	1093566	1096122	.	-	.	ID=PF3D7_0726100;feature_id=20726068;isObsolete=false;previous_systematic_id=PF07_0107;timelastmodified=07.09.2011 05:30:16 BST	1	145	2557	0.0567071
Pf3D7_07_v3	chado	gene	1100134	1102967	.	+	.	ID=PF3D7_0726200;Name=FIKK7.1;feature_id=20718096;isObsolete=false;previous_systematic_id=MAL7P1.144;synonym=TSTK7a;timelastmodified=07.09.2011 02:36:50 BST	1	288	2834	0.101623
Pf3D7_07_v3	chado	gene	1104156	1108364	.	+	.	ID=PF3D7_0726300;Name=PMS1;feature_id=20726054;isObsolete=false;previous_systematic_id=MAL7P1.145;timelastmodified=29.04.2013 05:52:41 BST	1	216	4209	0.0513186
Pf3D7_07_v3	chado	gene	1140479	1142754	.	+	.	ID=PF3D7_0726600;feature_id=20726061;isObsolete=false;previous_systematic_id=PF07_0108;timelastmodified=07.09.2011 05:30:13 BST	1	209	2276	0.0918278
Pf3D7_07_v3	chado	gene	1144046	1144730	.	-	.	ID=PF3D7_0726800;feature_id=20726049;isObsolete=false;previous_systematic_id=PF07_0109a;timelastmodified=07.09.2011 05:30:09 BST	1	361	685	0.527007
Pf3D7_07_v3	chado	gene	1167441	1170817	.	+	.	ID=PF3D7_0727600;feature_id=20718105;isObsolete=false;previous_systematic_id=MAL7P1.152;timelastmodified=07.09.2011 02:36:52 BST	1	287	3377	0.0849867
Pf3D7_07_v3	chado	gene	1191179	1192289	.	-	.	ID=PF3D7_0728000;feature_id=20726021;isObsolete=false;previous_systematic_id=PF07_0117;timelastmodified=07.09.2011 05:29:58 BST	1	121	1111	0.108911
Pf3D7_07_v3	chado	gene	1215174	1215763	.	+	.	ID=PF3D7_0728400;feature_id=20716633;isObsolete=false;previous_systematic_id=MAL7P1.154;timelastmodified=07.09.2011 02:27:58 BST	1	209	590	0.354237
Pf3D7_07_v3	chado	gene	1216088	1217201	.	-	.	ID=PF3D7_0728500;feature_id=20726006;isObsolete=false;previous_systematic_id=MAL7P1.154a;timelastmodified=07.09.2011 05:29:52 BST	1	478	1114	0.429084
Pf3D7_07_v3	chado	gene	1218426	1225473	.	+	.	ID=PF3D7_0728600;feature_id=20726008;isObsolete=false;previous_systematic_id=MAL7P1.155;timelastmodified=07.09.2011 05:29:53 BST	1	446	7048	0.0632804
Pf3D7_07_v3	chado	gene	1226029	1228714	.	-	.	ID=PF3D7_0728700;feature_id=20726011;isObsolete=false;previous_systematic_id=MAL7P1.156;timelastmodified=07.09.2011 05:29:54 BST	1	523	2686	0.194713
Pf3D7_07_v3	chado	gene	1230589	1232180	.	+	.	ID=PF3D7_0728800;feature_id=20725998;isObsolete=false;previous_systematic_id=MAL7P1.157;timelastmodified=07.09.2011 05:29:50 BST	1	191	1592	0.119975
Pf3D7_07_v3	chado	gene	1232272	1234672	.	-	.	ID=PF3D7_0728900;feature_id=20726000;isObsolete=false;previous_systematic_id=MAL7P1.157a;timelastmodified=07.09.2011 05:29:50 BST	1	922	2401	0.384007
Pf3D7_07_v3	chado	gene	1235699	1236707	.	+	.	ID=PF3D7_0729000;Name=SRP9;feature_id=20725994;isObsolete=false;previous_systematic_id=MAL7P1.158;timelastmodified=07.09.2011 05:29:48 BST	1	697	1009	0.690783
Pf3D7_07_v3	chado	gene	1247398	1248264	.	+	.	ID=PF3D7_0729200;Name=AOP;feature_id=20725996;isObsolete=false;previous_systematic_id=MAL7P1.159;synonym=prx,PfAOP%3Bcurrent%3Dfalse;timelastmodified=07.09.2011 05:29:49 BST	1	144	867	0.16609
Pf3D7_07_v3	chado	gene	1258787	1259730	.	+	.	ID=PF3D7_0729600;feature_id=20725990;isObsolete=false;previous_systematic_id=MAL7P1.160;timelastmodified=07.09.2011 05:29:46 BST	1	452	944	0.478814
Pf3D7_07_v3	chado	gene	1281785	1282322	.	-	.	ID=PF3D7_0730000;feature_id=20725984;isObsolete=false;previous_systematic_id=MAL7P1.163;timelastmodified=07.09.2011 05:29:44 BST	1	187	538	0.347584
Pf3D7_07_v3	chado	gene	1286057	1289399	.	-	.	ID=PF3D7_0730200;feature_id=20725972;isObsolete=false;previous_systematic_id=MAL7P1.164;timelastmodified=07.09.2011 05:29:39 BST	1	766	3343	0.229135
Pf3D7_07_v3	chado	gene	1304347	1305096	.	+	.	ID=PF3D7_0730400;feature_id=20714496;isObsolete=false;previous_systematic_id=PF07_0127;timelastmodified=06.09.2011 01:57:21 BST	1	273	750	0.364
Pf3D7_07_v3	chado	gene	1321306	1322367	.	+	.	ID=PF3D7_0730800;feature_id=20716638;isObsolete=false;previous_systematic_id=MAL7P1.170;timelastmodified=07.09.2011 02:28:00 BST	1	180	1062	0.169491
Pf3D7_07_v3	chado	gene	1338959	1341790	.	+	.	ID=PF3D7_0731100;Name=PTP2;feature_id=20725957;isObsolete=false;previous_systematic_id=MAL7P1.172;synonym=PfGEXP11%3Bcurrent%3Dfalse,GEXP11;timelastmodified=21.05.2013 11:46:02 BST	1	159	2832	0.0561441
Pf3D7_07_v3	chado	gene	1350032	1351149	.	+	.	ID=PF3D7_0731300;Name=PfG174;feature_id=20725955;isObsolete=false;previous_systematic_id=MAL7P1.174;timelastmodified=07.09.2011 05:29:33 BST	1	164	1118	0.146691
Pf3D7_07_v3	chado	gene	1372063	1372760	.	+	.	ID=PF3D7_0731700;feature_id=20738951;isObsolete=false;previous_systematic_id=MAL7P1.177;timelastmodified=07.09.2011 07:11:12 BST	1	107	698	0.153295
Pf3D7_07_v3	chado	gene	1378618	1380769	.	+	.	ID=PF3D7_0731800;Name=GEXP08;feature_id=20725935;isObsolete=false;previous_systematic_id=MAL7P1.178;synonym=PfGEXP08%3Bcurrent%3Dfalse;timelastmodified=07.09.2011 05:29:23 BST	1	124	2152	0.0576208
Pf3D7_08_v3	chado	gene	250083	268437	.	+	.	ID=PF3D7_0804500;feature_id=20739690;isObsolete=false;previous_systematic_id=MAL8P1.139;timelastmodified=07.09.2011 07:18:05 BST	1	250	18355	0.0136203
Pf3D7_08_v3	chado	gene	389596	394259	.	-	.	ID=PF3D7_0807600;feature_id=20727176;isObsolete=false;previous_systematic_id=MAL8P1.127;timelastmodified=07.09.2011 05:38:32 BST	1	659	4664	0.141295
Pf3D7_08_v3	chado	gene	1310637	1316955	.	+	.	ID=PF3D7_0830800;Name=SURF8.2;feature_id=20726790;isObsolete=false;previous_systematic_id=PF08_0002;synonym=3D7Surf8.2%3Bcurrent%3Dfalse;timelastmodified=07.09.2011 05:35:35 BST	1	169	6319	0.0267447
Pf3D7_08_v3	chado	gene	29700	39033	.	-	.	ID=PF3D7_0800200;Name=VAR;feature_id=20726603;isObsolete=false;previous_systematic_id=PF08_0141;timelastmodified=07.09.2011 05:34:22 BST	1	757	9334	0.0811014
Pf3D7_08_v3	chado	gene	40948	50939	.	+	.	ID=PF3D7_0800300;Name=VAR;feature_id=20726606;isObsolete=false;previous_systematic_id=PF08_0140;timelastmodified=07.09.2011 05:34:23 BST	1	1049	9992	0.104984
Pf3D7_08_v3	chado	gene	112299	117877	.	+	.	ID=PF3D7_0801700;Name=SENP2;feature_id=20726663;isObsolete=false;previous_systematic_id=MAL8P1.157;timelastmodified=07.09.2011 05:34:42 BST	1	237	5579	0.0424807
Pf3D7_08_v3	chado	gene	223762	230209	.	+	.	ID=PF3D7_0803600;feature_id=20718143;isObsolete=false;previous_systematic_id=MAL8P1.143;timelastmodified=07.09.2011 02:37:02 BST	1	1529	6448	0.237128
Pf3D7_08_v3	chado	gene	326215	330004	.	-	.	ID=PF3D7_0806000;feature_id=20727121;isObsolete=false;previous_systematic_id=PF08_0117;timelastmodified=07.09.2011 05:38:12 BST	1	151	3790	0.0398417
Pf3D7_08_v3	chado	gene	354472	362396	.	+	.	ID=PF3D7_0806700;feature_id=20739639;isObsolete=false;previous_systematic_id=PF08_0114;timelastmodified=07.09.2011 07:17:37 BST	1	206	7925	0.0259937
Pf3D7_08_v3	chado	gene	554437	557205	.	+	.	ID=PF3D7_0811000;Name=CUL1;feature_id=20726970;isObsolete=false;previous_systematic_id=PF08_0094;timelastmodified=16.05.2014 11:23:59 BST	1	279	2769	0.100758
Pf3D7_08_v3	chado	gene	636628	641458	.	-	.	ID=PF3D7_0812900;feature_id=20727797;isObsolete=false;previous_systematic_id=MAL8P1.97;timelastmodified=07.09.2011 05:42:22 BST	1	127	4831	0.0262886
Pf3D7_08_v3	chado	gene	800920	804034	.	-	.	ID=PF3D7_0817600;feature_id=20718155;isObsolete=false;previous_systematic_id=PF08_0058;timelastmodified=07.09.2011 02:37:05 BST	1	226	3115	0.0725522
Pf3D7_08_v3	chado	gene	848277	852947	.	-	.	ID=PF3D7_0818700;feature_id=20724194;isObsolete=false;previous_systematic_id=MAL8P1.65;timelastmodified=07.09.2011 05:14:57 BST	1	999	4671	0.213873
Pf3D7_08_v3	chado	gene	900742	907714	.	-	.	ID=PF3D7_0820000;Name=SRCAP;feature_id=20727260;isObsolete=false;previous_systematic_id=PF08_0048;synonym=PfSRCAP%3Bcurrent%3Dfalse;timelastmodified=07.09.2011 05:39:08 BST	1	724	6973	0.103829
Pf3D7_08_v3	chado	gene	932321	935626	.	+	.	ID=PF3D7_0820700;feature_id=20727283;isObsolete=false;previous_systematic_id=PF08_0045;timelastmodified=07.09.2011 05:39:16 BST	1	189	3306	0.0571688
Pf3D7_08_v3	chado	gene	948745	950899	.	+	.	ID=PF3D7_0821000;feature_id=20727451;isObsolete=false;previous_systematic_id=MAL8P1.53;timelastmodified=07.09.2011 05:40:20 BST	1	610	2155	0.283063
Pf3D7_08_v3	chado	gene	965822	966657	.	+	.	ID=PF3D7_0821400;feature_id=20727460;isObsolete=false;previous_systematic_id=MAL8P1.52;timelastmodified=07.09.2011 05:40:23 BST	1	461	836	0.551435
Pf3D7_08_v3	chado	gene	982570	987696	.	+	.	ID=PF3D7_0822200;feature_id=20727989;isObsolete=false;previous_systematic_id=MAL8P1.49;timelastmodified=07.09.2011 05:43:48 BST	1	594	5127	0.115857
Pf3D7_08_v3	chado	gene	997055	999529	.	+	.	ID=PF3D7_0822600;Name=SEC23;feature_id=20727999;isObsolete=false;previous_systematic_id=PF08_0036;synonym=PfSEC23%3Bcurrent%3Dfalse;timelastmodified=07.09.2011 05:43:52 BST	1	195	2475	0.0787879
Pf3D7_08_v3	chado	gene	1012927	1017376	.	-	.	ID=PF3D7_0823000;feature_id=20728028;isObsolete=false;previous_systematic_id=MAL8P1.42;timelastmodified=07.09.2011 05:44:03 BST	1	451	4450	0.101348
Pf3D7_08_v3	chado	gene	1028752	1033514	.	+	.	ID=PF3D7_0823300;Name=GCN5;feature_id=20727525;isObsolete=false;previous_systematic_id=PF08_0034;timelastmodified=07.09.2011 05:40:46 BST	1	365	4763	0.0766324
Pf3D7_08_v3	chado	gene	1212337	1215630	.	-	.	ID=PF3D7_0828100;feature_id=20724272;isObsolete=false;previous_systematic_id=MAL8P1.15;timelastmodified=27.02.2012 10:54:29 GMT	1	192	3294	0.0582878
Pf3D7_08_v3	chado	gene	1294022	1294722	.	+	.	ID=PF3D7_0830400;feature_id=20726783;isObsolete=false;previous_systematic_id=PF08_0004;timelastmodified=07.09.2011 05:35:32 BST	1	287	701	0.409415
Pf3D7_08_v3	chado	gene	1325144	1331187	.	+	.	ID=PF3D7_0831100;Name=SURF8.1;feature_id=20726797;isObsolete=false;previous_systematic_id=MAL8P1.1;synonym=3D7Surf8.1%3Bcurrent%3Dfalse;timelastmodified=19.09.2011 12:30:50 BST	1	278	6044	0.045996
Pf3D7_08_v3	chado	gene	1358314	1363618	.	+	.	ID=PF3D7_0831600;Name=CLAG8;feature_id=20725100;isObsolete=false;previous_systematic_id=MAL7P1.229;timelastmodified=07.09.2011 05:22:16 BST	1	1120	5305	0.211122
Pf3D7_08_v3	chado	gene	1392168	1393491	.	+	.	ID=PF3D7_0832200;feature_id=20718188;isObsolete=false;previous_systematic_id=MAL7P1.225;timelastmodified=07.09.2011 02:37:16 BST	1	442	1324	0.333837
Pf3D7_08_v3	chado	gene	65716	71785	.	-	.	ID=PF3D7_0800700;Name=SURF8.3;feature_id=20726620;isObsolete=false;previous_systematic_id=MAL8P1.162;synonym=3D7Surf8.3%3Bcurrent%3Dfalse;timelastmodified=19.09.2011 12:31:23 BST	1	292	6070	0.0481054
Pf3D7_08_v3	chado	gene	79823	80642	.	+	.	ID=PF3D7_0800800;feature_id=20726624;isObsolete=false;previous_systematic_id=MAL8P1.161;timelastmodified=07.09.2011 05:34:29 BST	1	190	820	0.231707
Pf3D7_08_v3	chado	gene	84568	88422	.	-	.	ID=PF3D7_0801000;feature_id=20726628;isObsolete=false;previous_systematic_id=PF08_0137;timelastmodified=07.09.2011 05:34:30 BST	1	195	3855	0.0505837
Pf3D7_08_v3	chado	gene	104525	104888	.	-	.	ID=PF3D7_0801400;feature_id=20739764;isObsolete=false;previous_systematic_id=PF08_0136;timelastmodified=07.09.2011 07:18:48 BST	1	127	364	0.348901
Pf3D7_08_v3	chado	gene	151808	159668	.	-	.	ID=PF3D7_0802100;Name=ApiAP2;feature_id=20726981;isObsolete=false;previous_systematic_id=MAL8P1.153;timelastmodified=07.09.2011 05:36:49 BST	1	127	7861	0.0161557
Pf3D7_08_v3	chado	gene	171865	174385	.	+	.	ID=PF3D7_0802400;feature_id=20726680;isObsolete=false;previous_systematic_id=MAL8P1.152;timelastmodified=07.09.2011 05:34:48 BST	1	376	2521	0.149147
Pf3D7_08_v3	chado	gene	180563	188113	.	+	.	ID=PF3D7_0802600;Name=ACbeta;feature_id=20739741;isObsolete=false;previous_systematic_id=MAL8P1.150;synonym=PfACbeta%3Bcurrent%3Dfalse;timelastmodified=07.09.2011 07:18:34 BST	1	711	7551	0.0941597
Pf3D7_08_v3	chado	gene	188566	190316	.	+	.	ID=PF3D7_0802700;feature_id=20726686;isObsolete=false;previous_systematic_id=MAL8P1.149;timelastmodified=07.09.2011 05:34:50 BST	1	518	1751	0.295831
Pf3D7_08_v3	chado	gene	191976	194103	.	+	.	ID=PF3D7_0802800;Name=CNA;feature_id=20726826;isObsolete=false;previous_systematic_id=PF08_0129;synonym=PfCNA%3Bcurrent%3Dfalse;timelastmodified=03.09.2013 10:50:47 BST	1	313	2128	0.147087
Pf3D7_08_v3	chado	gene	195148	195678	.	-	.	ID=PF3D7_0802900;feature_id=20726830;isObsolete=false;previous_systematic_id=MAL8P1.148;timelastmodified=07.09.2011 05:35:51 BST	1	123	531	0.231638
Pf3D7_08_v3	chado	gene	204241	206661	.	-	.	ID=PF3D7_0803200;feature_id=20726844;isObsolete=false;previous_systematic_id=MAL8P1.146;timelastmodified=07.09.2011 05:35:56 BST	1	234	2421	0.0966543
Pf3D7_08_v3	chado	gene	208451	210291	.	+	.	ID=PF3D7_0803300;Name=MORG1;feature_id=20726846;isObsolete=false;previous_systematic_id=MAL8P1.145;timelastmodified=04.07.2013 06:30:52 BST	1	743	1841	0.403585
Pf3D7_08_v3	chado	gene	233467	234426	.	-	.	ID=PF3D7_0803800;feature_id=20726859;isObsolete=false;previous_systematic_id=MAL8P1.142;timelastmodified=07.09.2011 05:36:05 BST	1	4	960	0.0041667
Pf3D7_08_v3	chado	gene	237853	241048	.	+	.	ID=PF3D7_0804000;feature_id=20726866;isObsolete=false;previous_systematic_id=PF08_0124;timelastmodified=07.09.2011 05:36:07 BST	1	787	3196	0.246245
Pf3D7_08_v3	chado	gene	268856	270696	.	-	.	ID=PF3D7_0804600;feature_id=20726884;isObsolete=false;previous_systematic_id=PF08_0123;timelastmodified=07.09.2011 05:36:15 BST	1	170	1841	0.0923411
Pf3D7_08_v3	chado	gene	283066	284522	.	-	.	ID=PF3D7_0805000;feature_id=20739681;isObsolete=false;previous_systematic_id=MAL8P1.138;timelastmodified=07.09.2011 07:18:00 BST	1	719	1457	0.49348
Pf3D7_08_v3	chado	gene	303370	304596	.	-	.	ID=PF3D7_0805400;feature_id=20726903;isObsolete=false;previous_systematic_id=MAL8P1.200;timelastmodified=07.09.2011 05:36:21 BST	1	549	1227	0.447433
Pf3D7_08_v3	chado	gene	314172	318726	.	-	.	ID=PF3D7_0805700;Name=FIKK8;feature_id=20727732;isObsolete=false;previous_systematic_id=MAL8P1.203;synonym=PfTSTK0%3Bcurrent%3Dfalse,TSTK0;timelastmodified=18.12.2012 09:56:19 GMT	1	181	4555	0.0397366
Pf3D7_08_v3	chado	gene	324279	325655	.	-	.	ID=PF3D7_0805900;feature_id=20727738;isObsolete=false;previous_systematic_id=MAL8P1.136;timelastmodified=07.09.2011 05:42:00 BST	1	627	1377	0.455338
Pf3D7_08_v3	chado	gene	333379	337727	.	+	.	ID=PF3D7_0806200;feature_id=20727129;isObsolete=false;previous_systematic_id=MAL8P1.135;timelastmodified=07.09.2011 05:38:15 BST	1	1292	4349	0.29708
Pf3D7_08_v3	chado	gene	337902	343254	.	-	.	ID=PF3D7_0806300;feature_id=20727139;isObsolete=false;previous_systematic_id=MAL8P1.134;timelastmodified=07.09.2011 05:38:18 BST	1	112	5353	0.0209228
Pf3D7_08_v3	chado	gene	349317	353362	.	-	.	ID=PF3D7_0806600;feature_id=20727146;isObsolete=false;previous_systematic_id=MAL8P1.132;timelastmodified=07.09.2011 05:38:20 BST	1	637	4046	0.157439
Pf3D7_08_v3	chado	gene	370784	372623	.	+	.	ID=PF3D7_0807000;feature_id=20717430;isObsolete=false;previous_systematic_id=MAL8P1.131;timelastmodified=05.01.2013 06:45:19 GMT	1	1171	1840	0.636413
Pf3D7_08_v3	chado	gene	378024	379446	.	+	.	ID=PF3D7_0807200;feature_id=20717438;isObsolete=false;previous_systematic_id=MAL8P1.130;timelastmodified=07.09.2011 02:33:09 BST	1	178	1423	0.125088
Pf3D7_08_v3	chado	gene	381564	382847	.	+	.	ID=PF3D7_0807300;Name=RAB18;feature_id=20727167;isObsolete=false;previous_systematic_id=PF08_0110;timelastmodified=07.09.2011 05:38:29 BST	1	678	1284	0.528037
Pf3D7_08_v3	chado	gene	384298	385797	.	+	.	ID=PF3D7_0807400;feature_id=20727170;isObsolete=false;previous_systematic_id=MAL8P1.300;timelastmodified=07.09.2011 05:38:30 BST	1	924	1500	0.616
Pf3D7_08_v3	chado	gene	387219	388364	.	+	.	ID=PF3D7_0807500;feature_id=20727172;isObsolete=false;previous_systematic_id=MAL8P1.128;timelastmodified=07.09.2011 05:38:30 BST	1	363	1146	0.316754
Pf3D7_08_v3	chado	gene	395648	398787	.	-	.	ID=PF3D7_0807700;Name=DegP;feature_id=20727179;isObsolete=false;previous_systematic_id=MAL8P1.126;timelastmodified=06.02.2014 12:59:37 GMT	1	354	3140	0.112739
Pf3D7_08_v3	chado	gene	399591	401360	.	-	.	ID=PF3D7_0807800;Name=RPN10;feature_id=20727182;isObsolete=false;previous_systematic_id=PF08_0109;timelastmodified=19.02.2014 02:17:16 GMT	1	324	1770	0.183051
Pf3D7_08_v3	chado	gene	402595	404141	.	+	.	ID=PF3D7_0807900;Name=TyrRS;feature_id=20727184;isObsolete=false;previous_systematic_id=MAL8P1.125;timelastmodified=16.01.2013 04:16:43 GMT	1	425	1547	0.274725
Pf3D7_08_v3	chado	gene	409936	415168	.	+	.	ID=PF3D7_0808100;feature_id=20727190;isObsolete=false;previous_systematic_id=MAL8P1.123;timelastmodified=07.09.2011 05:38:36 BST	1	403	5233	0.0770113
Pf3D7_08_v3	chado	gene	421493	422640	.	+	.	ID=PF3D7_0808300;feature_id=20727195;isObsolete=false;previous_systematic_id=MAL8P1.122;timelastmodified=07.09.2011 05:38:38 BST	1	431	1148	0.375435
Pf3D7_08_v3	chado	gene	423527	424536	.	+	.	ID=PF3D7_0808400;feature_id=20726807;isObsolete=false;previous_systematic_id=MAL8P1.121;timelastmodified=07.09.2011 05:35:42 BST	1	173	1010	0.171287
Pf3D7_08_v3	chado	gene	431165	439051	.	+	.	ID=PF3D7_0808600;Name=VAR;feature_id=20727198;isObsolete=false;previous_systematic_id=PF08_0107;timelastmodified=07.09.2011 05:38:40 BST	1	1089	7887	0.138075
Pf3D7_08_v3	chado	gene	453803	454919	.	+	.	ID=PF3D7_0808900;Name=RIF;feature_id=20727206;isObsolete=false;previous_systematic_id=PF08_0104;timelastmodified=07.09.2011 05:38:44 BST	1	118	1117	0.10564
Pf3D7_08_v3	chado	gene	459312	466567	.	+	.	ID=PF3D7_0809100;Name=VAR;feature_id=20726915;isObsolete=false;previous_systematic_id=PF08_0103;timelastmodified=07.09.2011 05:36:25 BST	1	926	7256	0.127618
Pf3D7_08_v3	chado	gene	499463	501569	.	-	.	ID=PF3D7_0809700;Name=RUVB1;feature_id=20726932;isObsolete=false;previous_systematic_id=PF08_0100;timelastmodified=12.12.2012 01:57:43 GMT	1	446	2107	0.211675
Pf3D7_08_v3	chado	gene	508224	512428	.	-	.	ID=PF3D7_0809900;Name=JmjC1;feature_id=20726939;isObsolete=false;previous_systematic_id=MAL8P1.111;synonym=PfJmjC1%3Bcurrent%3Dfalse;timelastmodified=07.09.2011 05:36:32 BST	1	425	4205	0.10107
Pf3D7_08_v3	chado	gene	519331	519991	.	-	.	ID=PF3D7_0810100;feature_id=20726945;isObsolete=false;previous_systematic_id=MAL8P1.110;timelastmodified=07.09.2011 05:36:34 BST	1	325	661	0.491679
Pf3D7_08_v3	chado	gene	525058	527604	.	-	.	ID=PF3D7_0810300;feature_id=20726951;isObsolete=false;previous_systematic_id=MAL8P1.109;timelastmodified=07.09.2011 05:36:36 BST	1	284	2547	0.111504
Pf3D7_08_v3	chado	gene	534469	536619	.	-	.	ID=PF3D7_0810500;feature_id=20726958;isObsolete=false;previous_systematic_id=MAL8P1.108;timelastmodified=07.09.2011 05:36:40 BST	1	1239	2151	0.576011
Pf3D7_08_v3	chado	gene	546163	547365	.	-	.	ID=PF3D7_0810700;feature_id=20717444;isObsolete=false;previous_systematic_id=MAL8P1.107;timelastmodified=07.09.2011 02:33:12 BST	1	777	1203	0.645885
Pf3D7_08_v3	chado	gene	548200	550616	.	+	.	ID=PF3D7_0810800;Name=DHPS;feature_id=20726965;isObsolete=false;previous_systematic_id=PF08_0095;synonym=PPPK;timelastmodified=07.09.2011 05:36:42 BST	1	296	2417	0.122466
Pf3D7_08_v3	chado	gene	551199	552428	.	-	.	ID=PF3D7_0810900;feature_id=20724374;isObsolete=false;previous_systematic_id=MAL8P1.106;timelastmodified=07.09.2011 05:16:03 BST	1	4	1230	0.003252
Pf3D7_08_v3	chado	gene	560744	564276	.	+	.	ID=PF3D7_0811200;feature_id=20726987;isObsolete=false;previous_systematic_id=MAL8P1.105;timelastmodified=07.09.2011 05:36:51 BST	1	131	3533	0.037079
Pf3D7_08_v3	chado	gene	575986	578370	.	+	.	ID=PF3D7_0811400;feature_id=20727022;isObsolete=false;previous_systematic_id=MAL8P1.103;timelastmodified=07.09.2011 05:37:37 BST	1	558	2385	0.233962
Pf3D7_08_v3	chado	gene	582983	586953	.	-	.	ID=PF3D7_0811600;feature_id=20727027;isObsolete=false;previous_systematic_id=PF08_0091;timelastmodified=07.09.2011 05:37:38 BST	1	338	3971	0.0851171
Pf3D7_08_v3	chado	gene	596190	600328	.	+	.	ID=PF3D7_0811900;feature_id=20717449;isObsolete=false;previous_systematic_id=MAL8P1.101;timelastmodified=07.09.2011 02:33:14 BST	1	608	4139	0.146895
Pf3D7_08_v3	chado	gene	600525	602247	.	-	.	ID=PF3D7_0812000;feature_id=20727040;isObsolete=false;previous_systematic_id=MAL8P1.100;timelastmodified=07.09.2011 05:37:44 BST	1	283	1723	0.164248
Pf3D7_08_v3	chado	gene	613325	614862	.	-	.	ID=PF3D7_0812220;feature_id=23627255;isObsolete=false;previous_systematic_id=MAL8P1.99,PF3D7_0812200;timelastmodified=29.08.2012 06:10:03 BST	1	656	1538	0.426528
Pf3D7_08_v3	chado	gene	614919	617821	.	-	.	ID=PF3D7_0812200;feature_id=20727043;isObsolete=false;previous_systematic_id=MAL8P1.99;timelastmodified=09.11.2011 08:58:07 GMT	1	1688	2903	0.581467
Pf3D7_08_v3	chado	gene	631584	632229	.	-	.	ID=PF3D7_0812600;feature_id=20727744;isObsolete=false;previous_systematic_id=PF08_0085;timelastmodified=07.09.2011 05:42:02 BST	1	154	646	0.23839
Pf3D7_08_v3	chado	gene	651417	652804	.	-	.	ID=PF3D7_0813200;feature_id=20727959;isObsolete=false;previous_systematic_id=MAL8P1.96;timelastmodified=07.09.2011 05:43:33 BST	1	446	1388	0.321326
Pf3D7_08_v3	chado	gene	656078	657630	.	+	.	ID=PF3D7_0813300;feature_id=20717382;isObsolete=false;previous_systematic_id=MAL8P1.95;timelastmodified=07.09.2011 02:32:51 BST	1	605	1553	0.389569
Pf3D7_08_v3	chado	gene	658493	662095	.	-	.	ID=PF3D7_0813400;feature_id=20717450;isObsolete=false;previous_systematic_id=PF08_0081;timelastmodified=07.09.2011 02:33:15 BST	1	1148	3603	0.318623
Pf3D7_08_v3	chado	gene	669541	670734	.	+	.	ID=PF3D7_0813600;feature_id=20727056;isObsolete=false;previous_systematic_id=PF08_0079;timelastmodified=07.09.2011 05:37:49 BST	1	387	1194	0.324121
Pf3D7_08_v3	chado	gene	677989	678725	.	-	.	ID=PF3D7_0813900;feature_id=20727066;isObsolete=false;previous_systematic_id=PF08_0076;timelastmodified=07.09.2011 05:37:53 BST	1	302	737	0.409769
Pf3D7_08_v3	chado	gene	680957	681809	.	+	.	ID=PF3D7_0814000;feature_id=20727070;isObsolete=false;previous_systematic_id=PF08_0075;timelastmodified=07.09.2011 05:37:55 BST	1	205	853	0.240328
Pf3D7_08_v3	chado	gene	682518	683572	.	-	.	ID=PF3D7_0814100;feature_id=20727071;isObsolete=false;previous_systematic_id=MAL8P1.93;timelastmodified=07.09.2011 05:37:55 BST	1	501	1055	0.474882
Pf3D7_08_v3	chado	gene	687340	688086	.	+	.	ID=PF3D7_0814200;Name=ALBA1;feature_id=20727074;isObsolete=false;previous_systematic_id=PF08_0074;timelastmodified=07.09.2011 05:37:56 BST	1	255	747	0.341365
Pf3D7_08_v3	chado	gene	695215	697522	.	-	.	ID=PF3D7_0814400;feature_id=20727080;isObsolete=false;previous_systematic_id=MAL8P1.91;timelastmodified=07.09.2011 05:37:59 BST	1	268	2308	0.116118
Pf3D7_08_v3	chado	gene	725781	726502	.	-	.	ID=PF3D7_0815400;feature_id=20727110;isObsolete=false;previous_systematic_id=MAL8P1.85;timelastmodified=07.09.2011 05:38:08 BST	1	239	722	0.331025
Pf3D7_08_v3	chado	gene	727662	729728	.	+	.	ID=PF3D7_0815500;feature_id=20727113;isObsolete=false;previous_systematic_id=MAL8P1.84;timelastmodified=07.09.2011 05:38:09 BST	1	591	2067	0.285922
Pf3D7_08_v3	chado	gene	729917	732187	.	-	.	ID=PF3D7_0815600;feature_id=20733422;isObsolete=false;previous_systematic_id=MAL8P1.83;timelastmodified=07.09.2011 06:30:19 BST	1	1464	2271	0.64465
Pf3D7_08_v3	chado	gene	733279	734573	.	-	.	ID=PF3D7_0815700;Name=Ub;feature_id=20727118;isObsolete=false;previous_systematic_id=PF08_0067;synonym=PfsUb;timelastmodified=07.09.2011 05:38:11 BST	1	173	1295	0.133591
Pf3D7_08_v3	chado	gene	748653	749623	.	+	.	ID=PF3D7_0816100;feature_id=20727220;isObsolete=false;previous_systematic_id=MAL8P1.81;timelastmodified=07.09.2011 05:38:53 BST	1	413	971	0.425335
Pf3D7_08_v3	chado	gene	757224	758207	.	+	.	ID=PF3D7_0816400;feature_id=20727232;isObsolete=false;previous_systematic_id=MAL8P1.79;timelastmodified=07.09.2011 05:38:57 BST	1	282	984	0.286585
Pf3D7_08_v3	chado	gene	760138	761031	.	+	.	ID=PF3D7_0816500;Name=HSP20;feature_id=20727234;isObsolete=false;previous_systematic_id=MAL8P1.78;timelastmodified=13.12.2011 02:50:28 GMT	1	375	894	0.419463
Pf3D7_08_v3	chado	gene	767110	767880	.	+	.	ID=PF3D7_0816700;Name=TRAPPC2L;feature_id=20739363;isObsolete=false;previous_systematic_id=MAL8P1.77;synonym=TCA17;timelastmodified=04.02.2014 07:58:22 GMT	1	339	771	0.439689
Pf3D7_08_v3	chado	gene	767916	769792	.	-	.	ID=PF3D7_0816800;Name=DMC1;feature_id=20727242;isObsolete=false;previous_systematic_id=MAL8P1.76;timelastmodified=04.01.2013 01:09:47 GMT	1	833	1877	0.443793
Pf3D7_08_v3	chado	gene	794287	797806	.	-	.	ID=PF3D7_0817400;feature_id=20726764;isObsolete=false;previous_systematic_id=MAL8P1.74;timelastmodified=17.10.2011 05:18:39 BST	1	1300	3520	0.369318
Pf3D7_08_v3	chado	gene	798777	800205	.	+	.	ID=PF3D7_0817500;feature_id=20726767;isObsolete=false;previous_systematic_id=PF08_0059;timelastmodified=07.09.2011 05:35:27 BST	1	634	1429	0.443667
Pf3D7_08_v3	chado	gene	805797	813465	.	-	.	ID=PF3D7_0817700;Name=RON5;feature_id=20739296;isObsolete=false;previous_systematic_id=MAL8P1.73;synonym=PfRON5%3Bcurrent%3Dfalse;timelastmodified=07.09.2011 07:14:35 BST	1	3971	7669	0.517799
Pf3D7_08_v3	chado	gene	815150	815451	.	+	.	ID=PF3D7_0817800;feature_id=20739330;isObsolete=false;previous_systematic_id=PF08_0057;timelastmodified=07.09.2011 07:14:48 BST	1	137	302	0.453642
Pf3D7_08_v3	chado	gene	824564	826518	.	+	.	ID=PF3D7_0818100;feature_id=20739338;isObsolete=false;previous_systematic_id=MAL8P1.70;timelastmodified=07.09.2011 07:14:50 BST	1	338	1955	0.17289
Pf3D7_08_v3	chado	gene	830006	831454	.	+	.	ID=PF3D7_0818200;Name=14-3-3I;feature_id=20716864;isObsolete=false;previous_systematic_id=MAL8P1.69;synonym=Pf14-3-3I%3Bcurrent%3Dfalse;timelastmodified=13.01.2013 07:53:40 GMT	1	660	1449	0.455487
Pf3D7_08_v3	chado	gene	833185	835334	.	+	.	ID=PF3D7_0818300;feature_id=20724184;isObsolete=false;previous_systematic_id=MAL8P1.68;timelastmodified=21.12.2011 01:35:12 GMT	1	234	2150	0.108837
Pf3D7_08_v3	chado	gene	835978	836848	.	-	.	ID=PF3D7_0818400;Name=UTP24;feature_id=20724187;isObsolete=false;previous_systematic_id=MAL8P1.67;timelastmodified=07.09.2011 05:14:55 BST	1	274	871	0.314581
Pf3D7_08_v3	chado	gene	842317	843215	.	+	.	ID=PF3D7_0818500;feature_id=20724189;isObsolete=false;previous_systematic_id=PF08_0056;timelastmodified=07.09.2011 05:14:56 BST	1	323	899	0.359288
Pf3D7_08_v3	chado	gene	845253	847380	.	-	.	ID=PF3D7_0818600;feature_id=20724192;isObsolete=false;previous_systematic_id=MAL8P1.66;timelastmodified=07.09.2011 05:14:57 BST	1	1219	2128	0.572838
Pf3D7_08_v3	chado	gene	860384	862417	.	+	.	ID=PF3D7_0818900;Name=HSP70;feature_id=20724199;isObsolete=false;previous_systematic_id=PF08_0054;synonym=HSP70-1,PfHsp70-1%3Bcurrent%3Dfalse;timelastmodified=10.09.2013 10:24:18 BST	1	786	2034	0.386431
Pf3D7_08_v3	chado	gene	863505	868137	.	-	.	ID=PF3D7_0819000;feature_id=20724206;isObsolete=false;previous_systematic_id=MAL8P1.64;timelastmodified=07.09.2011 05:15:00 BST	1	691	4633	0.149147
Pf3D7_08_v3	chado	gene	869562	870574	.	+	.	ID=PF3D7_0819100;feature_id=20724209;isObsolete=false;previous_systematic_id=PF08_0053;timelastmodified=07.09.2011 05:15:02 BST	1	125	1013	0.123396
Pf3D7_08_v3	chado	gene	881590	884390	.	+	.	ID=PF3D7_0819500;feature_id=20724221;isObsolete=false;previous_systematic_id=MAL8P1.63;timelastmodified=07.09.2011 05:15:05 BST	1	1640	2801	0.585505
Pf3D7_08_v3	chado	gene	885198	886136	.	-	.	ID=PF3D7_0819600;feature_id=20724223;isObsolete=false;previous_systematic_id=MAL8P1.62;timelastmodified=07.09.2011 05:15:06 BST	1	105	939	0.111821
Pf3D7_08_v3	chado	gene	891658	898502	.	-	.	ID=PF3D7_0819800;feature_id=20724228;isObsolete=false;previous_systematic_id=MAL8P1.60;timelastmodified=07.09.2011 05:15:08 BST	1	1290	6845	0.188459
Pf3D7_08_v3	chado	gene	899004	899657	.	-	.	ID=PF3D7_0819900;Name=LSM3;feature_id=20717625;isObsolete=false;previous_systematic_id=PF08_0049;timelastmodified=07.09.2011 02:34:16 BST	1	378	654	0.577982
Pf3D7_08_v3	chado	gene	909207	910716	.	-	.	ID=PF3D7_0820100;feature_id=20718159;isObsolete=false;previous_systematic_id=MAL8P1.59;timelastmodified=07.09.2011 02:37:06 BST	1	430	1510	0.284768
Pf3D7_08_v3	chado	gene	922208	923932	.	+	.	ID=PF3D7_0820400;feature_id=20727272;isObsolete=false;previous_systematic_id=PF08_0046;timelastmodified=07.09.2011 05:39:12 BST	1	225	1725	0.130435
Pf3D7_08_v3	chado	gene	929145	930861	.	+	.	ID=PF3D7_0820600;feature_id=20727280;isObsolete=false;previous_systematic_id=MAL8P1.56;timelastmodified=07.09.2011 05:39:15 BST	1	349	1717	0.203262
Pf3D7_08_v3	chado	gene	939583	944645	.	-	.	ID=PF3D7_0820900;feature_id=20727288;isObsolete=false;previous_systematic_id=MAL8P1.54;timelastmodified=07.09.2011 05:39:17 BST	1	332	5063	0.0655738
Pf3D7_08_v3	chado	gene	953448	956314	.	+	.	ID=PF3D7_0821100;Name=PK1;feature_id=20727452;isObsolete=false;previous_systematic_id=PF08_0044;synonym=PfPK1%3Bcurrent%3Dfalse;timelastmodified=07.09.2011 05:40:20 BST	1	110	2867	0.0383676
Pf3D7_08_v3	chado	gene	958531	961740	.	-	.	ID=PF3D7_0821300;feature_id=20727457;isObsolete=false;previous_systematic_id=PF08_0042;timelastmodified=07.09.2011 05:40:22 BST	1	606	3210	0.188785
Pf3D7_08_v3	chado	gene	973586	974267	.	+	.	ID=PF3D7_0821700;feature_id=20727469;isObsolete=false;previous_systematic_id=PF08_0039;timelastmodified=07.09.2011 05:40:26 BST	1	262	682	0.384164
Pf3D7_08_v3	chado	gene	976074	976644	.	+	.	ID=PF3D7_0821800;Name=Sec61-beta;feature_id=20716856;isObsolete=false;previous_systematic_id=MAL8P1.51;timelastmodified=07.09.2011 02:29:33 BST	1	328	571	0.574431
Pf3D7_08_v3	chado	gene	977432	978188	.	-	.	ID=PF3D7_0821900;feature_id=20727472;isObsolete=false;previous_systematic_id=MAL8P1.50;timelastmodified=07.09.2011 05:40:28 BST	1	433	757	0.571995
Pf3D7_08_v3	chado	gene	978798	980634	.	+	.	ID=PF3D7_0822000;feature_id=20727729;isObsolete=false;previous_systematic_id=PF08_0038;timelastmodified=07.09.2011 05:41:57 BST	1	130	1837	0.0707676
Pf3D7_08_v3	chado	gene	988281	988763	.	-	.	ID=PF3D7_0822300;Name=SNRPG;feature_id=20727992;isObsolete=false;previous_systematic_id=MAL8P1.48;synonym=SMX2;timelastmodified=07.09.2011 05:43:49 BST	1	231	483	0.478261
Pf3D7_08_v3	chado	gene	990250	992608	.	+	.	ID=PF3D7_0822400;feature_id=20727994;isObsolete=false;previous_systematic_id=MAL8P1.47;timelastmodified=26.01.2013 06:39:01 GMT	1	898	2359	0.38067
Pf3D7_08_v3	chado	gene	992655	993965	.	-	.	ID=PF3D7_0822500;Name=DLC1;feature_id=20727996;isObsolete=false;previous_systematic_id=MAL8P1.46;synonym=PfDLC1%3Bcurrent%3Dfalse,LRR7,PfLRR7%3Bcurrent%3Dfalse;timelastmodified=07.09.2011 05:43:51 BST	1	711	1311	0.542334
Pf3D7_08_v3	chado	gene	1018089	1019268	.	-	.	ID=PF3D7_0823100;feature_id=20739144;isObsolete=false;previous_systematic_id=MAL8P1.41;timelastmodified=07.09.2011 07:13:14 BST	1	490	1180	0.415254
Pf3D7_08_v3	chado	gene	1022629	1023846	.	-	.	ID=PF3D7_0823200;feature_id=20728049;isObsolete=false;previous_systematic_id=MAL8P1.40;timelastmodified=07.09.2011 05:44:12 BST	1	357	1218	0.293104
Pf3D7_08_v3	chado	gene	1041832	1042327	.	-	.	ID=PF3D7_0823700;feature_id=20726774;isObsolete=false;previous_systematic_id=MAL8P1.36;timelastmodified=07.09.2011 05:35:29 BST	1	295	496	0.594758
Pf3D7_08_v3	chado	gene	1055135	1059003	.	+	.	ID=PF3D7_0824200;feature_id=20728108;isObsolete=false;previous_systematic_id=MAL8P1.34;timelastmodified=07.09.2011 05:44:35 BST	1	494	3869	0.127682
Pf3D7_08_v3	chado	gene	1066154	1067472	.	+	.	ID=PF3D7_0824500;feature_id=20728121;isObsolete=false;previous_systematic_id=PF08_0029;timelastmodified=07.09.2011 05:44:40 BST	1	197	1319	0.149356
Pf3D7_08_v3	chado	gene	1068563	1069902	.	+	.	ID=PF3D7_0824600;Name=DRE2;feature_id=20717661;isObsolete=false;previous_systematic_id=MAL8P1.31;timelastmodified=15.01.2014 04:24:14 GMT	1	539	1340	0.402239
Pf3D7_08_v3	chado	gene	1070988	1074417	.	+	.	ID=PF3D7_0824700;feature_id=20729179;isObsolete=false;previous_systematic_id=MAL8P1.30;timelastmodified=07.09.2011 05:51:55 BST	1	1516	3430	0.441983
Pf3D7_08_v3	chado	gene	1086048	1091248	.	+	.	ID=PF3D7_0825000;feature_id=20729298;isObsolete=false;previous_systematic_id=MAL8P1.29;timelastmodified=07.09.2011 05:52:45 BST	1	206	5201	0.0396078
Pf3D7_08_v3	chado	gene	1093690	1094489	.	+	.	ID=PF3D7_0825200;feature_id=20729303;isObsolete=false;previous_systematic_id=MAL8P1.27;timelastmodified=07.09.2011 05:52:47 BST	1	302	800	0.3775
Pf3D7_08_v3	chado	gene	1096423	1097363	.	+	.	ID=PF3D7_0825400;feature_id=20729308;isObsolete=false;previous_systematic_id=MAL8P1.25a;timelastmodified=07.09.2011 05:52:49 BST	1	581	941	0.617428
Pf3D7_08_v3	chado	gene	1148010	1149830	.	-	.	ID=PF3D7_0826400;feature_id=20724242;isObsolete=false;previous_systematic_id=MAL8P1.22;timelastmodified=07.09.2011 05:15:13 BST	1	867	1821	0.476112
Pf3D7_08_v3	chado	gene	1160164	1161708	.	-	.	ID=PF3D7_0826700;Name=RACK;feature_id=20724247;isObsolete=false;previous_systematic_id=PF08_0019;synonym=PfRACK%3Bcurrent%3Dfalse,RACK1;timelastmodified=14.06.2014 09:35:44 BST	1	573	1545	0.370874
Pf3D7_08_v3	chado	gene	1164655	1167205	.	+	.	ID=PF3D7_0826900;feature_id=20724249;isObsolete=false;previous_systematic_id=MAL8P1.20;timelastmodified=07.09.2011 05:15:17 BST	1	292	2551	0.114465
Pf3D7_08_v3	chado	gene	1187623	1192925	.	-	.	ID=PF3D7_0827600;feature_id=20718174;isObsolete=false;previous_systematic_id=MAL8P1.18;timelastmodified=07.09.2011 02:37:11 BST	1	248	5303	0.046766
Pf3D7_08_v3	chado	gene	1206788	1208394	.	-	.	ID=PF3D7_0827900;Name=PDI8;feature_id=20724269;isObsolete=false;previous_systematic_id=MAL8P1.17;synonym=PfPDI-8%3Bcurrent%3Dfalse,PDI-8%3Bcurrent%3Dfalse,PfPDI%3Bcurrent%3Dfalse;timelastmodified=16.05.2013 10:14:09 BST	1	155	1607	0.096453
Pf3D7_08_v3	chado	gene	1210692	1211860	.	+	.	ID=PF3D7_0828000;Name=ROM3;feature_id=20724271;isObsolete=false;previous_systematic_id=MAL8P1.16;timelastmodified=07.09.2011 05:15:27 BST	1	278	1169	0.23781
Pf3D7_08_v3	chado	gene	1226750	1228409	.	-	.	ID=PF3D7_0828500;feature_id=20726691;isObsolete=false;previous_systematic_id=PF08_0009;timelastmodified=07.09.2011 05:34:51 BST	1	631	1660	0.38012
Pf3D7_08_v3	chado	gene	1229899	1232132	.	-	.	ID=PF3D7_0828600;Name=FT1;feature_id=20726733;isObsolete=false;previous_systematic_id=MAL8P1.13;timelastmodified=15.10.2011 11:12:48 BST	1	716	2234	0.320501
Pf3D7_08_v3	chado	gene	1241966	1242895	.	-	.	ID=PF3D7_0828900;feature_id=20726741;isObsolete=false;previous_systematic_id=PF08_0007;timelastmodified=07.09.2011 05:35:20 BST	1	372	930	0.4
Pf3D7_08_v3	chado	gene	1245211	1251078	.	+	.	ID=PF3D7_0829000;feature_id=20716865;isObsolete=false;previous_systematic_id=MAL8P1.11;timelastmodified=07.09.2011 02:29:37 BST	1	144	5868	0.0245399
Pf3D7_08_v3	chado	gene	1252349	1253796	.	+	.	ID=PF3D7_0829100;feature_id=20739038;isObsolete=false;previous_systematic_id=MAL8P1.10;timelastmodified=07.09.2011 07:12:09 BST	1	797	1448	0.550414
Pf3D7_08_v3	chado	gene	1256555	1257133	.	+	.	ID=PF3D7_0829300;Name=LSM8;feature_id=20717685;isObsolete=false;previous_systematic_id=MAL8P1.9;timelastmodified=07.09.2011 02:34:37 BST	1	93	579	0.160622
Pf3D7_08_v3	chado	gene	1296134	1298328	.	-	.	ID=PF3D7_0830500;Name=TryThrA;feature_id=20726784;isObsolete=false;previous_systematic_id=PF08_0003;synonym=PfTryThrA%3Bcurrent%3Dfalse;timelastmodified=07.09.2011 05:35:32 BST	1	167	2195	0.076082
Pf3D7_08_v3	chado	gene	1303323	1304813	.	+	.	ID=PF3D7_0830600;feature_id=20726787;isObsolete=false;previous_systematic_id=MAL8P1.4;timelastmodified=07.09.2011 05:35:34 BST	1	120	1491	0.0804829
Pf3D7_08_v3	chado	gene	1307053	1307924	.	+	.	ID=PF3D7_0830700;feature_id=20726789;isObsolete=false;previous_systematic_id=MAL8P1.3;timelastmodified=07.09.2011 05:35:35 BST	1	215	872	0.24656
Pf3D7_08_v3	chado	gene	1317600	1318341	.	-	.	ID=PF3D7_0830900;feature_id=20726792;isObsolete=false;previous_systematic_id=PF08_0001;timelastmodified=07.09.2011 05:35:36 BST	1	163	742	0.219677
Pf3D7_08_v3	chado	gene	1321417	1322825	.	+	.	ID=PF3D7_0831000;Name=GEXP09;feature_id=20726795;isObsolete=false;previous_systematic_id=MAL8P1.2;synonym=PfGEXP09%3Bcurrent%3Dfalse;timelastmodified=07.09.2011 05:35:37 BST	1	128	1409	0.0908446
Pf3D7_08_v3	chado	gene	1333288	1336299	.	+	.	ID=PF3D7_0831200;feature_id=20726800;isObsolete=false;previous_systematic_id=MAL8P1.204;timelastmodified=07.09.2011 05:35:38 BST	1	126	3012	0.0418327
Pf3D7_08_v3	chado	gene	1339659	1342306	.	+	.	ID=PF3D7_0831300;Name=GEXP13;feature_id=20716866;isObsolete=false;previous_systematic_id=MAL8P1.205;synonym=PfGEXP13%3Bcurrent%3Dfalse;timelastmodified=07.09.2011 02:29:37 BST	1	182	2648	0.0687311
Pf3D7_08_v3	chado	gene	1344405	1345487	.	-	.	ID=PF3D7_0831400;feature_id=20726815;isObsolete=false;previous_systematic_id=MAL8P1.206;timelastmodified=07.09.2011 05:35:44 BST	1	174	1083	0.160665
Pf3D7_08_v3	chado	gene	1353456	1354669	.	+	.	ID=PF3D7_0831500;feature_id=20725103;isObsolete=false;timelastmodified=08.09.2011 05:20:34 BST	1	206	1214	0.169687
Pf3D7_08_v3	chado	gene	1374236	1375299	.	-	.	ID=PF3D7_0831800;Name=HRPII;feature_id=20725080;isObsolete=false;previous_systematic_id=MAL7P1.231;synonym=PfHRP2%3Bcurrent%3Dfalse,HRP2;timelastmodified=07.09.2011 05:22:09 BST	1	63	1064	0.0592105
Pf3D7_09_v3	chado	gene	389605	397843	.	-	.	ID=PF3D7_0908500;feature_id=20723237;isObsolete=false;previous_systematic_id=PFI0410c;timelastmodified=07.09.2011 05:07:09 BST	1	2216	8239	0.268965
Pf3D7_09_v3	chado	gene	522221	526018	.	-	.	ID=PF3D7_0911400;feature_id=20729199;isObsolete=false;previous_systematic_id=PFI0555c;timelastmodified=07.09.2011 05:52:02 BST	1	141	3798	0.0371248
Pf3D7_09_v3	chado	gene	786156	788212	.	+	.	ID=PF3D7_0919100;feature_id=20718435;isObsolete=false;previous_systematic_id=PFI0935w;timelastmodified=07.09.2011 02:38:40 BST	1	944	2057	0.458921
Pf3D7_09_v3	chado	gene	916603	918674	.	+	.	ID=PF3D7_0922600;feature_id=20729057;isObsolete=false;previous_systematic_id=PFI1110w;timelastmodified=07.09.2011 05:50:54 BST	1	440	2072	0.212355
Pf3D7_09_v3	chado	gene	1175203	1180762	.	+	.	ID=PF3D7_0929400;Name=RhopH2;feature_id=20718645;isObsolete=false;previous_systematic_id=PFI1445w;timelastmodified=07.09.2011 02:39:47 BST	1	1250	5560	0.22482
Pf3D7_09_v3	chado	gene	98175	100339	.	-	.	ID=PF3D7_0902200;Name=FIKK9.3;feature_id=20729371;isObsolete=false;previous_systematic_id=PFI0105c;synonym=TSTK9c;timelastmodified=07.09.2011 05:53:14 BST	1	263	2165	0.121478
Pf3D7_09_v3	chado	gene	113409	115549	.	-	.	ID=PF3D7_0902600;Name=FIKK9.7;feature_id=20718241;isObsolete=false;previous_systematic_id=PFI0125c;synonym=TSTK9g;timelastmodified=07.09.2011 02:37:35 BST	1	287	2141	0.134049
Pf3D7_09_v3	chado	gene	179187	183991	.	+	.	ID=PF3D7_0903800;Name=CCp4;feature_id=20729347;isObsolete=false;previous_systematic_id=PFI0185w;synonym=LAP6;timelastmodified=07.09.2011 05:53:05 BST	1	233	4805	0.0484912
Pf3D7_09_v3	chado	gene	212515	217983	.	+	.	ID=PF3D7_0904600;feature_id=20718273;isObsolete=false;previous_systematic_id=PFI0225w;timelastmodified=07.09.2011 02:37:46 BST	1	156	5469	0.0285244
Pf3D7_09_v3	chado	gene	224875	232831	.	-	.	ID=PF3D7_0904900;Name=CuTP;feature_id=20725454;isObsolete=false;previous_systematic_id=PFI0240c;synonym=PfCUP%3Bcurrent%3Dfalse,CuP-ATPase,CUP;timelastmodified=20.11.2013 10:22:05 GMT	1	250	7957	0.0314189
Pf3D7_09_v3	chado	gene	406522	409665	.	-	.	ID=PF3D7_0908900;feature_id=20718361;isObsolete=false;previous_systematic_id=PFI0430c;timelastmodified=07.09.2011 02:38:17 BST	1	156	3144	0.0496183
Pf3D7_09_v3	chado	gene	456959	461318	.	-	.	ID=PF3D7_0910100;feature_id=20714513;isObsolete=false;previous_systematic_id=PFI0490c;timelastmodified=06.09.2011 01:57:35 BST	1	649	4360	0.148853
Pf3D7_09_v3	chado	gene	504412	508130	.	+	.	ID=PF3D7_0911100;feature_id=20729205;isObsolete=false;previous_systematic_id=PFI0540w;timelastmodified=07.09.2011 05:52:04 BST	1	221	3719	0.0594246
Pf3D7_09_v3	chado	gene	556090	557958	.	+	.	ID=PF3D7_0912500;feature_id=20718387;isObsolete=false;previous_systematic_id=PFI0610w;timelastmodified=07.09.2011 02:38:26 BST	1	910	1869	0.486891
Pf3D7_09_v3	chado	gene	620788	626149	.	-	.	ID=PF3D7_0914500;feature_id=20718392;isObsolete=false;previous_systematic_id=PFI0710c;timelastmodified=07.09.2011 02:38:28 BST	1	175	5362	0.0326371
Pf3D7_09_v3	chado	gene	769452	772105	.	+	.	ID=PF3D7_0918700;feature_id=20729256;isObsolete=false;previous_systematic_id=PFI0915w;timelastmodified=07.09.2011 05:52:25 BST	1	440	2654	0.165788
Pf3D7_09_v3	chado	gene	862781	870491	.	-	.	ID=PF3D7_0921200;feature_id=20728992;isObsolete=false;previous_systematic_id=PFI1040c;timelastmodified=07.09.2011 05:50:23 BST	1	802	7711	0.104007
Pf3D7_09_v3	chado	gene	883515	885592	.	-	.	ID=PF3D7_0921700;feature_id=20718489;isObsolete=false;previous_systematic_id=PFI1065c;timelastmodified=07.09.2011 02:38:57 BST	1	368	2078	0.177093
Pf3D7_09_v3	chado	gene	922292	935372	.	-	.	ID=PF3D7_0922800;feature_id=20729051;isObsolete=false;previous_systematic_id=PFI1120c;timelastmodified=07.09.2011 05:50:50 BST	1	313	13081	0.0239278
Pf3D7_09_v3	chado	gene	1064752	1070317	.	+	.	ID=PF3D7_0926300;feature_id=20718573;isObsolete=false;previous_systematic_id=PFI1285w;timelastmodified=07.09.2011 02:39:25 BST	1	2026	5566	0.363996
Pf3D7_09_v3	chado	gene	1097324	1098240	.	-	.	ID=PF3D7_0926900;feature_id=20740415;isObsolete=false;previous_systematic_id=PFI1320c;timelastmodified=07.09.2011 07:25:15 BST	1	239	917	0.260632
Pf3D7_09_v3	chado	gene	1146239	1147197	.	-	.	ID=PF3D7_0928500;feature_id=20718625;isObsolete=false;previous_systematic_id=PFI1400c;timelastmodified=07.09.2011 02:39:41 BST	1	494	959	0.51512
Pf3D7_09_v3	chado	gene	1195693	1198462	.	-	.	ID=PF3D7_0930200;Name=LRR8;feature_id=20728940;isObsolete=false;previous_systematic_id=PFI1470c;synonym=PfLRR8%3Bcurrent%3Dfalse;timelastmodified=07.09.2011 05:49:57 BST	1	244	2770	0.0880866
Pf3D7_09_v3	chado	gene	1212169	1216500	.	-	.	ID=PF3D7_0930500;Name=DGK1;feature_id=20718667;isObsolete=false;previous_systematic_id=PFI1485c;timelastmodified=07.09.2011 02:39:54 BST	1	249	4332	0.0574792
Pf3D7_09_v3	chado	gene	1225556	1239575	.	+	.	ID=PF3D7_0930800;feature_id=20740539;isObsolete=false;previous_systematic_id=PFI1500w;timelastmodified=21.12.2011 10:06:00 GMT	1	313	14020	0.0223252
Pf3D7_09_v3	chado	gene	1293832	1296644	.	-	.	ID=PF3D7_0932500;Name=DHHC6;feature_id=20718706;isObsolete=false;previous_systematic_id=PFI1580c;timelastmodified=08.05.2013 02:42:15 BST	1	1151	2813	0.409172
Pf3D7_09_v3	chado	gene	82002	82998	.	-	.	ID=PF3D7_0901700;feature_id=20714289;isObsolete=false;previous_systematic_id=PFI0085c;timelastmodified=06.09.2011 01:55:10 BST	1	313	997	0.313942
Pf3D7_09_v3	chado	gene	84624	85610	.	+	.	ID=PF3D7_0901800;feature_id=20739837;isObsolete=false;previous_systematic_id=PFI0086w;timelastmodified=07.09.2011 07:19:36 BST	1	177	987	0.179331
Pf3D7_09_v3	chado	gene	86384	88075	.	-	.	ID=PF3D7_0901900;feature_id=20718231;isObsolete=false;previous_systematic_id=PFI0090c;timelastmodified=28.01.2013 12:31:15 GMT	1	456	1692	0.269504
Pf3D7_09_v3	chado	gene	89361	91295	.	-	.	ID=PF3D7_0902000;Name=FIKK9.1;feature_id=20718234;isObsolete=false;previous_systematic_id=PFI0095c;synonym=TSTK9a;timelastmodified=07.09.2011 02:37:32 BST	1	306	1935	0.158139
Pf3D7_09_v3	chado	gene	93830	95613	.	-	.	ID=PF3D7_0902100;Name=FIKK9.2;feature_id=20718236;isObsolete=false;previous_systematic_id=PFI0100c;synonym=TSTK9b;timelastmodified=07.09.2011 02:37:33 BST	1	218	1784	0.122197
Pf3D7_09_v3	chado	gene	102492	104593	.	-	.	ID=PF3D7_0902300;Name=FIKK9.4;feature_id=20714281;isObsolete=false;previous_systematic_id=PFI0110c;synonym=TSTK9d;timelastmodified=06.09.2011 01:55:04 BST	1	275	2102	0.130828
Pf3D7_09_v3	chado	gene	106514	108406	.	-	.	ID=PF3D7_0902400;Name=FIKK9.5;feature_id=20724438;isObsolete=false;previous_systematic_id=PFI0115c;synonym=TSTK9e;timelastmodified=07.09.2011 05:16:31 BST	1	270	1893	0.142631
Pf3D7_09_v3	chado	gene	109334	111329	.	-	.	ID=PF3D7_0902500;Name=FIKK9.6;feature_id=20729369;isObsolete=false;previous_systematic_id=PFI0120c;synonym=TSTK9f;timelastmodified=07.09.2011 05:53:14 BST	1	220	1996	0.11022
Pf3D7_09_v3	chado	gene	121621	125006	.	-	.	ID=PF3D7_0902800;Name=SERA9;feature_id=20729357;isObsolete=false;previous_systematic_id=PFI0135c;timelastmodified=07.09.2011 05:53:09 BST	1	587	3386	0.173361
Pf3D7_09_v3	chado	gene	133762	135587	.	-	.	ID=PF3D7_0903200;Name=RAB7;feature_id=20718247;isObsolete=false;previous_systematic_id=PFI0155c;timelastmodified=30.10.2013 01:24:19 GMT	1	1112	1826	0.608981
Pf3D7_09_v3	chado	gene	151700	159541	.	-	.	ID=PF3D7_0903400;feature_id=20718249;isObsolete=false;previous_systematic_id=PFI0165c;timelastmodified=07.09.2011 02:37:37 BST	1	231	7842	0.0294568
Pf3D7_09_v3	chado	gene	168493	172887	.	+	.	ID=PF3D7_0903600;feature_id=20718255;isObsolete=false;previous_systematic_id=PFI0175w;timelastmodified=07.09.2011 02:37:39 BST	1	1988	4395	0.452332
Pf3D7_09_v3	chado	gene	175542	177442	.	+	.	ID=PF3D7_0903700;feature_id=20718258;isObsolete=false;previous_systematic_id=PFI0180w;timelastmodified=07.09.2011 02:37:40 BST	1	539	1901	0.283535
Pf3D7_09_v3	chado	gene	185821	186383	.	+	.	ID=PF3D7_0903900;Name=RPL32;feature_id=20739907;isObsolete=false;previous_systematic_id=PFI0190w;timelastmodified=09.07.2014 05:28:37 BST	1	167	563	0.296625
Pf3D7_09_v3	chado	gene	190858	195827	.	-	.	ID=PF3D7_0904100;feature_id=20718267;isObsolete=false;previous_systematic_id=PFI0200c;timelastmodified=07.09.2011 02:37:44 BST	1	688	4970	0.138431
Pf3D7_09_v3	chado	gene	197867	198816	.	+	.	ID=PF3D7_0904200;feature_id=20729346;isObsolete=false;previous_systematic_id=PFI0205w;timelastmodified=07.09.2011 05:53:04 BST	1	71	950	0.0747368
Pf3D7_09_v3	chado	gene	210077	210609	.	+	.	ID=PF3D7_0904500;feature_id=20739928;isObsolete=false;previous_systematic_id=PFI0220w;timelastmodified=07.09.2011 07:20:24 BST	1	143	533	0.268293
Pf3D7_09_v3	chado	gene	218675	219462	.	-	.	ID=PF3D7_0904700;Name=HU;feature_id=20718276;isObsolete=false;previous_systematic_id=PFI0230c;synonym=PfHU%3Bcurrent%3Dfalse;timelastmodified=07.09.2011 02:37:47 BST	1	218	788	0.27665
Pf3D7_09_v3	chado	gene	222271	224156	.	+	.	ID=PF3D7_0904800;Name=RPA1;feature_id=20718279;isObsolete=false;previous_systematic_id=PFI0235w;synonym=RPA1S;timelastmodified=09.05.2013 01:32:29 BST	1	431	1886	0.228526
Pf3D7_09_v3	chado	gene	236359	242969	.	-	.	ID=PF3D7_0905100;Name=NUP100;feature_id=20739936;isObsolete=false;previous_systematic_id=PFI0250c;timelastmodified=07.09.2011 07:20:30 BST	1	272	6611	0.0411435
Pf3D7_09_v3	chado	gene	270740	274789	.	-	.	ID=PF3D7_0905400;Name=RhopH3;feature_id=20718288;isObsolete=false;previous_systematic_id=PFI0265c;timelastmodified=07.09.2011 02:37:51 BST	1	1172	4050	0.289383
Pf3D7_09_v3	chado	gene	284200	286640	.	-	.	ID=PF3D7_0905700;Name=ATG3;feature_id=20718293;isObsolete=false;previous_systematic_id=PFI0280c;timelastmodified=07.09.2011 02:37:53 BST	1	1145	2441	0.46907
Pf3D7_09_v3	chado	gene	289050	292897	.	+	.	ID=PF3D7_0905800;feature_id=20718297;isObsolete=false;previous_systematic_id=PFI0285w;timelastmodified=07.09.2011 02:37:54 BST	1	254	3848	0.0660083
Pf3D7_09_v3	chado	gene	298665	304179	.	-	.	ID=PF3D7_0906000;Name=RNaseII;feature_id=20718303;isObsolete=false;previous_systematic_id=PFI0295c;timelastmodified=08.07.2014 11:02:07 BST	1	121	5515	0.0219402
Pf3D7_09_v3	chado	gene	305070	306626	.	+	.	ID=PF3D7_0906100;Name=VPS46;feature_id=20729328;isObsolete=false;previous_systematic_id=PFI0300w;timelastmodified=11.11.2013 10:19:37 GMT	1	969	1557	0.622351
Pf3D7_09_v3	chado	gene	337564	337920	.	+	.	ID=PF3D7_0907000;feature_id=20739971;isObsolete=false;previous_systematic_id=PFI0336w;timelastmodified=07.09.2011 07:20:53 BST	1	114	357	0.319328
Pf3D7_09_v3	chado	gene	356536	357683	.	-	.	ID=PF3D7_0907500;feature_id=20729319;isObsolete=false;previous_systematic_id=PFI0360c;timelastmodified=21.06.2012 01:09:38 BST	1	644	1148	0.560976
Pf3D7_09_v3	chado	gene	360535	363215	.	+	.	ID=PF3D7_0907600;feature_id=20718334;isObsolete=false;previous_systematic_id=PFI0365w;timelastmodified=07.09.2011 02:38:08 BST	1	224	2681	0.0835509
Pf3D7_09_v3	chado	gene	367865	368789	.	-	.	ID=PF3D7_0907900;Name=PDF;feature_id=20718342;isObsolete=false;previous_systematic_id=PFI0380c;synonym=PfPDF%3Bcurrent%3Dfalse;timelastmodified=07.09.2011 02:38:11 BST	1	199	925	0.215135
Pf3D7_09_v3	chado	gene	369870	371554	.	-	.	ID=PF3D7_0908000;feature_id=20718345;isObsolete=false;previous_systematic_id=PFI0385c;timelastmodified=07.09.2011 02:38:12 BST	1	434	1685	0.257567
Pf3D7_09_v3	chado	gene	373762	375586	.	-	.	ID=PF3D7_0908100;feature_id=20718347;isObsolete=false;previous_systematic_id=PFI0390c;timelastmodified=07.09.2011 02:38:12 BST	1	394	1825	0.21589
Pf3D7_09_v3	chado	gene	378035	382996	.	+	.	ID=PF3D7_0908200;feature_id=20718350;isObsolete=false;previous_systematic_id=PFI0395w;timelastmodified=07.09.2011 02:38:13 BST	1	444	4962	0.08948
Pf3D7_09_v3	chado	gene	383650	385716	.	-	.	ID=PF3D7_0908300;feature_id=20718352;isObsolete=false;previous_systematic_id=PFI0400c;timelastmodified=07.09.2011 02:38:14 BST	1	1149	2067	0.555878
Pf3D7_09_v3	chado	gene	401495	403394	.	-	.	ID=PF3D7_0908700;feature_id=20716825;isObsolete=false;previous_systematic_id=PFI0420c;timelastmodified=07.09.2011 02:29:22 BST	1	961	1900	0.50579
Pf3D7_09_v3	chado	gene	404312	406285	.	+	.	ID=PF3D7_0908800;feature_id=20718359;isObsolete=false;previous_systematic_id=PFI0425w;timelastmodified=07.09.2011 02:38:17 BST	1	201	1974	0.101824
Pf3D7_09_v3	chado	gene	410326	413841	.	-	.	ID=PF3D7_0909000;feature_id=20718363;isObsolete=false;previous_systematic_id=PFI0435c;timelastmodified=07.09.2011 02:38:18 BST	1	235	3516	0.0668373
Pf3D7_09_v3	chado	gene	420485	421682	.	-	.	ID=PF3D7_0909300;Name=ARP;feature_id=20725456;isObsolete=false;previous_systematic_id=PFI0450c;synonym=PfARP%3Bcurrent%3Dfalse;timelastmodified=07.09.2011 05:25:06 BST	1	288	1198	0.240401
Pf3D7_09_v3	chado	gene	433238	435373	.	-	.	ID=PF3D7_0909600;feature_id=20729241;isObsolete=false;previous_systematic_id=PFI0465c;timelastmodified=07.09.2011 05:52:19 BST	1	321	2136	0.150281
Pf3D7_09_v3	chado	gene	445788	446329	.	+	.	ID=PF3D7_0909800;Name=SNRPD3;feature_id=20729236;isObsolete=false;previous_systematic_id=PFI0475w;synonym=SMD3;timelastmodified=07.09.2011 05:52:18 BST	1	191	542	0.352399
Pf3D7_09_v3	chado	gene	489467	490865	.	+	.	ID=PF3D7_0910600;Name=YKT6.1;feature_id=20729220;isObsolete=false;previous_systematic_id=PFI0515w;timelastmodified=26.01.2012 05:49:05 GMT	1	669	1399	0.478199
Pf3D7_09_v3	chado	gene	495946	497727	.	-	.	ID=PF3D7_0910900;feature_id=20729211;isObsolete=false;previous_systematic_id=PFI0530c;timelastmodified=07.09.2011 05:52:07 BST	1	162	1782	0.0909091
Pf3D7_09_v3	chado	gene	500183	502733	.	+	.	ID=PF3D7_0911000;feature_id=20729208;isObsolete=false;previous_systematic_id=PFI0535w;timelastmodified=07.09.2011 05:52:05 BST	1	1516	2551	0.594277
Pf3D7_09_v3	chado	gene	526940	527978	.	-	.	ID=PF3D7_0911500;feature_id=20729196;isObsolete=false;previous_systematic_id=PFI0560c;timelastmodified=07.09.2011 05:52:01 BST	1	288	1039	0.27719
Pf3D7_09_v3	chado	gene	538221	539872	.	-	.	ID=PF3D7_0911900;Name=ICP;feature_id=20718374;isObsolete=false;previous_systematic_id=PFI0580c;synonym=PfICP%3Bcurrent%3Dfalse;timelastmodified=07.09.2011 02:38:22 BST	1	410	1652	0.248184
Pf3D7_09_v3	chado	gene	551426	553167	.	-	.	ID=PF3D7_0912400;feature_id=20718385;isObsolete=false;previous_systematic_id=PFI0605c;timelastmodified=07.09.2011 02:38:26 BST	1	401	1742	0.230195
Pf3D7_09_v3	chado	gene	559144	561979	.	+	.	ID=PF3D7_0912600;feature_id=20729191;isObsolete=false;previous_systematic_id=PFI0615w;timelastmodified=07.09.2011 05:51:59 BST	1	115	2836	0.0405501
Pf3D7_09_v3	chado	gene	567283	568640	.	+	.	ID=PF3D7_0912900;Name=RPN8;feature_id=20729092;isObsolete=false;previous_systematic_id=PFI0630w;timelastmodified=21.02.2014 12:48:03 GMT	1	341	1358	0.251105
Pf3D7_09_v3	chado	gene	569124	570374	.	-	.	ID=PF3D7_0913000;feature_id=20729087;isObsolete=false;previous_systematic_id=PFI0635c;timelastmodified=07.09.2011 05:51:05 BST	1	646	1251	0.516387
Pf3D7_09_v3	chado	gene	576960	579026	.	-	.	ID=PF3D7_0913300;feature_id=20729080;isObsolete=false;previous_systematic_id=PFI0650c;timelastmodified=07.09.2011 05:51:03 BST	1	126	2067	0.0609579
Pf3D7_09_v3	chado	gene	580760	581468	.	-	.	ID=PF3D7_0913400;feature_id=20729075;isObsolete=false;previous_systematic_id=PFI0655c;timelastmodified=07.09.2011 05:51:01 BST	1	202	709	0.284908
Pf3D7_09_v3	chado	gene	582340	583968	.	-	.	ID=PF3D7_0913500;feature_id=20729073;isObsolete=false;previous_systematic_id=PFI0660c;timelastmodified=07.09.2011 05:51:01 BST	1	330	1629	0.202578
Pf3D7_09_v3	chado	gene	593107	593556	.	+	.	ID=PF3D7_0913800;feature_id=20729604;isObsolete=false;previous_systematic_id=PFI0675w;timelastmodified=07.09.2011 05:55:37 BST	1	189	450	0.42
Pf3D7_09_v3	chado	gene	594272	597234	.	-	.	ID=PF3D7_0913900;feature_id=20729064;isObsolete=false;previous_systematic_id=PFI0680c;timelastmodified=07.09.2011 05:50:57 BST	1	131	2963	0.0442119
Pf3D7_09_v3	chado	gene	608361	610075	.	-	.	ID=PF3D7_0914200;feature_id=20729059;isObsolete=false;previous_systematic_id=PFI0695c;timelastmodified=07.09.2011 05:50:54 BST	1	458	1715	0.267055
Pf3D7_09_v3	chado	gene	612976	615492	.	-	.	ID=PF3D7_0914300;feature_id=20729022;isObsolete=false;previous_systematic_id=PFI0700c;timelastmodified=07.09.2011 05:50:39 BST	1	171	2517	0.067938
Pf3D7_09_v3	chado	gene	617963	619835	.	+	.	ID=PF3D7_0914400;feature_id=20729024;isObsolete=false;previous_systematic_id=PFI0705w;timelastmodified=07.09.2011 05:50:40 BST	1	670	1873	0.357715
Pf3D7_09_v3	chado	gene	627754	628319	.	+	.	ID=PF3D7_0914600;feature_id=20729016;isObsolete=false;previous_systematic_id=PFI0715w;timelastmodified=07.09.2011 05:50:36 BST	1	230	566	0.40636
Pf3D7_09_v3	chado	gene	643232	644043	.	-	.	ID=PF3D7_0915100;Name=UBC9;feature_id=20718404;isObsolete=false;previous_systematic_id=PFI0740c;timelastmodified=16.08.2013 06:36:35 BST	1	332	812	0.408867
Pf3D7_09_v3	chado	gene	661481	662326	.	-	.	ID=PF3D7_0915700;feature_id=20718419;isObsolete=false;previous_systematic_id=PFI0770c;timelastmodified=07.09.2011 02:38:36 BST	1	276	846	0.326241
Pf3D7_09_v3	chado	gene	667255	671725	.	-	.	ID=PF3D7_0916000;feature_id=20718426;isObsolete=false;previous_systematic_id=PFI0785c;timelastmodified=07.09.2011 02:38:38 BST	1	331	4471	0.0740327
Pf3D7_09_v3	chado	gene	674068	675157	.	+	.	ID=PF3D7_0916100;Name=TRX3;feature_id=20733425;isObsolete=false;previous_systematic_id=PFI0790w;timelastmodified=07.09.2011 06:30:21 BST	1	547	1090	0.501835
Pf3D7_09_v3	chado	gene	675922	679632	.	+	.	ID=PF3D7_0916200;feature_id=20718429;isObsolete=false;previous_systematic_id=PFI0795w;timelastmodified=07.09.2011 02:38:39 BST	1	276	3711	0.0743735
Pf3D7_09_v3	chado	gene	680231	681984	.	-	.	ID=PF3D7_0916300;feature_id=20733457;isObsolete=false;previous_systematic_id=PFI0800c;timelastmodified=07.09.2011 06:30:36 BST	1	733	1754	0.417902
Pf3D7_09_v3	chado	gene	691568	693570	.	-	.	ID=PF3D7_0916500;Name=UFD1;feature_id=20729007;isObsolete=false;previous_systematic_id=PFI0810c;synonym=PfsUfd1;timelastmodified=07.09.2011 05:50:31 BST	1	1112	2003	0.555167
Pf3D7_09_v3	chado	gene	737985	740276	.	+	.	ID=PF3D7_0917900;Name=HSP70-2;feature_id=20729277;isObsolete=false;previous_systematic_id=PFI0875w;synonym=GRP78,BIP;timelastmodified=09.01.2013 04:02:18 GMT	1	333	2292	0.145288
Pf3D7_09_v3	chado	gene	747173	748490	.	+	.	ID=PF3D7_0918100;feature_id=20740171;isObsolete=false;previous_systematic_id=PFI0885w;timelastmodified=07.09.2011 07:23:00 BST	1	752	1318	0.570562
Pf3D7_09_v3	chado	gene	748678	750262	.	-	.	ID=PF3D7_0918200;feature_id=20729268;isObsolete=false;previous_systematic_id=PFI0890c;timelastmodified=07.09.2011 05:52:30 BST	1	631	1585	0.398107
Pf3D7_09_v3	chado	gene	751358	752422	.	-	.	ID=PF3D7_0918300;feature_id=20729267;isObsolete=false;previous_systematic_id=PFI0895c;timelastmodified=07.09.2011 05:52:30 BST	1	102	1065	0.0957747
Pf3D7_09_v3	chado	gene	754297	760269	.	+	.	ID=PF3D7_0918400;feature_id=20729264;isObsolete=false;previous_systematic_id=PFI0900w;timelastmodified=07.09.2011 05:52:28 BST	1	552	5973	0.0924159
Pf3D7_09_v3	chado	gene	781368	782675	.	-	.	ID=PF3D7_0919000;Name=NAPS;feature_id=20729248;isObsolete=false;previous_systematic_id=PFI0930c;synonym=PfNAPS%3Bcurrent%3Dfalse;timelastmodified=07.09.2011 05:52:22 BST	1	498	1308	0.380734
Pf3D7_09_v3	chado	gene	789514	790478	.	-	.	ID=PF3D7_0919200;feature_id=20740204;isObsolete=false;previous_systematic_id=PFI0940c;timelastmodified=07.09.2011 07:23:18 BST	1	212	965	0.219689
Pf3D7_09_v3	chado	gene	793217	794167	.	+	.	ID=PF3D7_0919300;Name=TrxL1;feature_id=20718438;isObsolete=false;previous_systematic_id=PFI0945w;timelastmodified=08.09.2013 08:48:28 BST	1	327	951	0.343849
Pf3D7_09_v3	chado	gene	795539	797470	.	+	.	ID=PF3D7_0919400;Name=PDI9;feature_id=20718440;isObsolete=false;previous_systematic_id=PFI0950w;synonym=PfPDI-9%3Bcurrent%3Dfalse;timelastmodified=07.09.2011 02:38:41 BST	1	384	1932	0.198758
Pf3D7_09_v3	chado	gene	804417	807920	.	-	.	ID=PF3D7_0919800;feature_id=20740217;isObsolete=false;previous_systematic_id=PFI0970c;timelastmodified=07.09.2011 07:23:26 BST	1	267	3504	0.0761986
Pf3D7_09_v3	chado	gene	825336	827140	.	-	.	ID=PF3D7_0920100;feature_id=20718450;isObsolete=false;previous_systematic_id=PFI0985c;timelastmodified=07.09.2011 02:38:45 BST	1	1055	1805	0.584488
Pf3D7_09_v3	chado	gene	831669	832648	.	+	.	ID=PF3D7_0920300;feature_id=20718455;isObsolete=false;previous_systematic_id=PFI0995w;timelastmodified=07.09.2011 02:38:46 BST	1	416	980	0.42449
Pf3D7_09_v3	chado	gene	841536	842655	.	+	.	ID=PF3D7_0920500;feature_id=20718462;isObsolete=false;previous_systematic_id=PFI1005w;timelastmodified=07.09.2011 02:38:49 BST	1	544	1120	0.485714
Pf3D7_09_v3	chado	gene	843541	847605	.	+	.	ID=PF3D7_0920600;feature_id=20718465;isObsolete=false;previous_systematic_id=PFI1010w;timelastmodified=07.09.2011 02:38:50 BST	1	337	4065	0.0829028
Pf3D7_09_v3	chado	gene	855516	857286	.	+	.	ID=PF3D7_0920900;Name=PRP24;feature_id=20728991;isObsolete=false;previous_systematic_id=PFI1025w;timelastmodified=07.09.2011 05:50:23 BST	1	328	1771	0.185206
Pf3D7_09_v3	chado	gene	857587	858829	.	-	.	ID=PF3D7_0921000;feature_id=20718473;isObsolete=false;previous_systematic_id=PFI1030c;timelastmodified=07.09.2011 02:38:52 BST	1	585	1243	0.470636
Pf3D7_09_v3	chado	gene	861392	862784	.	+	.	ID=PF3D7_0921100;feature_id=20724806;isObsolete=false;previous_systematic_id=PFI1035w;timelastmodified=07.09.2011 05:20:01 BST	1	715	1393	0.513281
Pf3D7_09_v3	chado	gene	871826	873450	.	+	.	ID=PF3D7_0921300;feature_id=20718480;isObsolete=false;previous_systematic_id=PFI1045w;timelastmodified=07.09.2011 02:38:55 BST	1	164	1625	0.100923
Pf3D7_09_v3	chado	gene	873971	874957	.	-	.	ID=PF3D7_0921400;Name=NifU;feature_id=20718481;isObsolete=false;previous_systematic_id=PFI1050c;synonym=NFU,SufU;timelastmodified=03.10.2013 02:03:16 BST	1	243	987	0.246201
Pf3D7_09_v3	chado	gene	878004	883117	.	+	.	ID=PF3D7_0921600;feature_id=20718486;isObsolete=false;previous_systematic_id=PFI1060w;timelastmodified=07.09.2011 02:38:56 BST	1	161	5114	0.0314822
Pf3D7_09_v3	chado	gene	886065	887389	.	-	.	ID=PF3D7_0921800;feature_id=20740254;isObsolete=false;previous_systematic_id=PFI1070c;timelastmodified=07.09.2011 07:23:49 BST	1	728	1325	0.549434
Pf3D7_09_v3	chado	gene	890057	893267	.	+	.	ID=PF3D7_0922000;feature_id=20718493;isObsolete=false;previous_systematic_id=PFI1080w;timelastmodified=07.09.2011 02:38:58 BST	1	429	3211	0.133603
Pf3D7_09_v3	chado	gene	895415	900304	.	+	.	ID=PF3D7_0922100;feature_id=20718497;isObsolete=false;previous_systematic_id=PFI1085w;timelastmodified=07.09.2011 02:38:59 BST	1	261	4890	0.0533742
Pf3D7_09_v3	chado	gene	905998	908357	.	+	.	ID=PF3D7_0922300;feature_id=20718502;isObsolete=false;previous_systematic_id=PFI1095w;timelastmodified=07.09.2011 02:39:01 BST	1	1128	2360	0.477966
Pf3D7_09_v3	chado	gene	908724	912061	.	+	.	ID=PF3D7_0922400;Name=pBAS;feature_id=20718505;isObsolete=false;previous_systematic_id=PFI1100w;synonym=PfpBAS%3Bcurrent%3Dfalse;timelastmodified=07.09.2011 02:39:02 BST	1	398	3338	0.119233
Pf3D7_09_v3	chado	gene	919109	921302	.	-	.	ID=PF3D7_0922700;feature_id=20729055;isObsolete=false;previous_systematic_id=PFI1115c;timelastmodified=07.09.2011 05:50:53 BST	1	1162	2194	0.529626
Pf3D7_09_v3	chado	gene	936868	938345	.	-	.	ID=PF3D7_0922900;Name=FabG;feature_id=20729050;isObsolete=false;previous_systematic_id=PFI1125c;timelastmodified=07.09.2011 05:50:50 BST	1	572	1478	0.38701
Pf3D7_09_v3	chado	gene	956605	957835	.	+	.	ID=PF3D7_0923500;feature_id=20718513;isObsolete=false;previous_systematic_id=PFI1155w;timelastmodified=07.09.2011 02:39:06 BST	1	157	1231	0.127539
Pf3D7_09_v3	chado	gene	960181	961390	.	-	.	ID=PF3D7_0923700;feature_id=20718518;isObsolete=false;previous_systematic_id=PFI1165c;timelastmodified=07.09.2011 02:39:07 BST	1	92	1210	0.0760331
Pf3D7_09_v3	chado	gene	966795	968069	.	-	.	ID=PF3D7_0923900;feature_id=20718521;isObsolete=false;previous_systematic_id=PFI1175c;timelastmodified=07.09.2011 02:39:08 BST	1	666	1275	0.522353
Pf3D7_09_v3	chado	gene	972548	976637	.	+	.	ID=PF3D7_0924000;feature_id=20718524;isObsolete=false;previous_systematic_id=PFI1180w;timelastmodified=07.09.2011 02:39:09 BST	1	211	4090	0.0515892
Pf3D7_09_v3	chado	gene	988977	992915	.	+	.	ID=PF3D7_0924400;feature_id=20718534;isObsolete=false;previous_systematic_id=PFI1200w;timelastmodified=07.09.2011 02:39:12 BST	1	201	3939	0.0510282
Pf3D7_09_v3	chado	gene	993245	997675	.	-	.	ID=PF3D7_0924500;feature_id=20718536;isObsolete=false;previous_systematic_id=PFI1205c;timelastmodified=07.09.2011 02:39:13 BST	1	534	4431	0.120515
Pf3D7_09_v3	chado	gene	999463	1005845	.	+	.	ID=PF3D7_0924600;feature_id=20728981;isObsolete=false;previous_systematic_id=PFI1210w;timelastmodified=07.09.2011 05:50:16 BST	1	134	6383	0.0209933
Pf3D7_09_v3	chado	gene	1009063	1009755	.	+	.	ID=PF3D7_0924800;Name=TRF1;feature_id=20718540;isObsolete=false;previous_systematic_id=PFI1216w;timelastmodified=06.01.2012 08:06:20 GMT	1	90	693	0.12987
Pf3D7_09_v3	chado	gene	1010380	1011822	.	+	.	ID=PF3D7_0924900;feature_id=20718542;isObsolete=false;previous_systematic_id=PFI1220w;timelastmodified=07.09.2011 02:39:15 BST	1	234	1443	0.162162
Pf3D7_09_v3	chado	gene	1012118	1013863	.	+	.	ID=PF3D7_0925000;feature_id=20718544;isObsolete=false;previous_systematic_id=PFI1225w;timelastmodified=07.09.2011 02:39:15 BST	1	700	1746	0.400916
Pf3D7_09_v3	chado	gene	1017435	1018918	.	+	.	ID=PF3D7_0925200;feature_id=20718549;isObsolete=false;previous_systematic_id=PFI1235w;timelastmodified=07.09.2011 02:39:17 BST	1	242	1484	0.163073
Pf3D7_09_v3	chado	gene	1021858	1023620	.	-	.	ID=PF3D7_0925400;feature_id=20718553;isObsolete=false;previous_systematic_id=PFI1245c;timelastmodified=07.09.2011 02:39:18 BST	1	362	1763	0.205332
Pf3D7_09_v3	chado	gene	1025493	1026353	.	+	.	ID=PF3D7_0925500;Name=TLP2;feature_id=20718555;isObsolete=false;previous_systematic_id=PFI1250w;timelastmodified=07.09.2011 02:39:18 BST	1	474	861	0.550523
Pf3D7_09_v3	chado	gene	1027094	1027704	.	+	.	ID=PF3D7_0925600;feature_id=20718557;isObsolete=false;previous_systematic_id=PFI1255w;timelastmodified=07.09.2011 02:39:19 BST	1	224	611	0.366612
Pf3D7_09_v3	chado	gene	1040713	1041516	.	+	.	ID=PF3D7_0925900;feature_id=20718565;isObsolete=false;previous_systematic_id=PFI1270w;timelastmodified=07.09.2011 02:39:21 BST	1	324	804	0.402985
Pf3D7_09_v3	chado	gene	1043542	1047794	.	+	.	ID=PF3D7_0926000;feature_id=20718568;isObsolete=false;previous_systematic_id=PFI1275w;timelastmodified=07.09.2011 02:39:23 BST	1	419	4253	0.0985187
Pf3D7_09_v3	chado	gene	1070965	1072955	.	-	.	ID=PF3D7_0926400;feature_id=20714604;isObsolete=false;previous_systematic_id=PFI1295c;timelastmodified=06.09.2011 01:59:00 BST	1	401	1991	0.201406
Pf3D7_09_v3	chado	gene	1084696	1089093	.	+	.	ID=PF3D7_0926600;feature_id=20718578;isObsolete=false;previous_systematic_id=PFI1305w;timelastmodified=07.09.2011 02:39:27 BST	1	261	4398	0.0593452
Pf3D7_09_v3	chado	gene	1099075	1099750	.	+	.	ID=PF3D7_0927000;feature_id=20740419;isObsolete=false;previous_systematic_id=PFI1325w;timelastmodified=07.09.2011 07:25:17 BST	1	205	676	0.303254
Pf3D7_09_v3	chado	gene	1107143	1112656	.	+	.	ID=PF3D7_0927200;feature_id=20718586;isObsolete=false;previous_systematic_id=PFI1335w;timelastmodified=07.09.2011 02:39:29 BST	1	630	5514	0.114255
Pf3D7_09_v3	chado	gene	1120100	1121331	.	-	.	ID=PF3D7_0927500;feature_id=20714277;isObsolete=false;previous_systematic_id=PFI1350c;timelastmodified=06.09.2011 01:55:03 BST	1	489	1232	0.396916
Pf3D7_09_v3	chado	gene	1123861	1125858	.	+	.	ID=PF3D7_0927600;feature_id=20718598;isObsolete=false;previous_systematic_id=PFI1355w;timelastmodified=07.09.2011 02:39:34 BST	1	210	1998	0.105105
Pf3D7_09_v3	chado	gene	1128871	1129940	.	+	.	ID=PF3D7_0927800;Name=COX5B;feature_id=20718607;isObsolete=false;previous_systematic_id=PFI1365w;timelastmodified=17.12.2012 07:19:32 GMT	1	248	1070	0.231776
Pf3D7_09_v3	chado	gene	1135545	1136391	.	+	.	ID=PF3D7_0928000;Name=COX6B;feature_id=20718613;isObsolete=false;previous_systematic_id=PFI1375w;timelastmodified=18.12.2012 08:25:15 GMT	1	470	847	0.5549
Pf3D7_09_v3	chado	gene	1139940	1142387	.	-	.	ID=PF3D7_0928200;feature_id=20718617;isObsolete=false;previous_systematic_id=PFI1385c;timelastmodified=07.09.2011 02:39:38 BST	1	393	2448	0.160539
Pf3D7_09_v3	chado	gene	1143184	1144479	.	+	.	ID=PF3D7_0928300;feature_id=20718620;isObsolete=false;previous_systematic_id=PFI1390w;timelastmodified=07.09.2011 02:39:39 BST	1	702	1296	0.541667
Pf3D7_09_v3	chado	gene	1161080	1162539	.	+	.	ID=PF3D7_0929000;Name=TAF7;feature_id=20718633;isObsolete=false;previous_systematic_id=PFI1425w;timelastmodified=04.05.2014 04:41:31 BST	1	266	1460	0.182192
Pf3D7_09_v3	chado	gene	1163570	1165475	.	+	.	ID=PF3D7_0929100;feature_id=20718635;isObsolete=false;previous_systematic_id=PFI1430w;timelastmodified=07.09.2011 02:39:44 BST	1	778	1906	0.408185
Pf3D7_09_v3	chado	gene	1167842	1169577	.	+	.	ID=PF3D7_0929200;feature_id=20718639;isObsolete=false;previous_systematic_id=PFI1435w;timelastmodified=07.09.2011 02:39:45 BST	1	866	1736	0.498848
Pf3D7_09_v3	chado	gene	1182687	1183695	.	-	.	ID=PF3D7_0929600;feature_id=20718649;isObsolete=false;previous_systematic_id=PFI1455c;timelastmodified=07.09.2011 02:39:48 BST	1	190	1009	0.188305
Pf3D7_09_v3	chado	gene	1187663	1188850	.	+	.	ID=PF3D7_0929900;feature_id=20718657;isObsolete=false;previous_systematic_id=PFI1463w;timelastmodified=07.09.2011 02:39:51 BST	1	612	1188	0.515151
Pf3D7_09_v3	chado	gene	1207974	1211703	.	+	.	ID=PF3D7_0930400;feature_id=20716556;isObsolete=false;previous_systematic_id=PFI1480w;timelastmodified=07.09.2011 02:27:32 BST	1	982	3730	0.263271
Pf3D7_09_v3	chado	gene	1218393	1221000	.	-	.	ID=PF3D7_0930600;Name=CYP72;feature_id=20724757;isObsolete=false;previous_systematic_id=PFI1490c;timelastmodified=07.09.2011 05:19:38 BST	1	778	2608	0.298313
Pf3D7_09_v3	chado	gene	1221987	1223606	.	+	.	ID=PF3D7_0930700;feature_id=20718670;isObsolete=false;previous_systematic_id=PFI1495w;timelastmodified=07.09.2011 02:39:55 BST	1	228	1620	0.140741
Pf3D7_09_v3	chado	gene	1247268	1247940	.	-	.	ID=PF3D7_0930900;Name=IscU2;feature_id=20718672;isObsolete=false;previous_systematic_id=PFI1835c;timelastmodified=03.10.2013 03:50:19 BST	1	94	673	0.139673
Pf3D7_09_v3	chado	gene	1263347	1264830	.	+	.	ID=PF3D7_0931400;feature_id=20716844;isObsolete=false;previous_systematic_id=PFI1525w;timelastmodified=07.09.2011 02:29:28 BST	1	551	1484	0.371294
Pf3D7_09_v3	chado	gene	1264999	1266015	.	-	.	ID=PF3D7_0931500;feature_id=20716845;isObsolete=false;previous_systematic_id=PFI1530c;timelastmodified=07.09.2011 02:29:28 BST	1	357	1017	0.351032
Pf3D7_09_v3	chado	gene	1270155	1272656	.	+	.	ID=PF3D7_0931700;feature_id=20718690;isObsolete=false;previous_systematic_id=PFI1540w;timelastmodified=07.09.2011 02:40:01 BST	1	165	2502	0.0659472
Pf3D7_09_v3	chado	gene	1275268	1276484	.	-	.	ID=PF3D7_0931900;Name=AKLP2;feature_id=20728970;isObsolete=false;previous_systematic_id=PFI1550c;timelastmodified=24.07.2012 02:39:09 BST	1	425	1217	0.349219
Pf3D7_09_v3	chado	gene	1278007	1278896	.	+	.	ID=PF3D7_0932000;feature_id=20728971;isObsolete=false;previous_systematic_id=PFI1555w;timelastmodified=07.09.2011 05:50:11 BST	1	381	890	0.42809
Pf3D7_09_v3	chado	gene	1279219	1283879	.	-	.	ID=PF3D7_0932100;feature_id=20716846;isObsolete=false;previous_systematic_id=PFI1560c;timelastmodified=07.09.2011 02:29:29 BST	1	836	4661	0.179361
Pf3D7_09_v3	chado	gene	1287008	1288372	.	+	.	ID=PF3D7_0932200;Name=PFN;feature_id=20726707;isObsolete=false;previous_systematic_id=PFI1565w;synonym=PfPfn%3Bcurrent%3Dfalse,PRF;timelastmodified=04.10.2013 07:45:55 BST	1	849	1365	0.621978
Pf3D7_09_v3	chado	gene	1292117	1293643	.	-	.	ID=PF3D7_0932400;feature_id=20718703;isObsolete=false;previous_systematic_id=PFI1575c;timelastmodified=07.09.2011 02:40:06 BST	1	312	1527	0.204322
Pf3D7_09_v3	chado	gene	1297285	1298239	.	-	.	ID=PF3D7_0932600;Name=RPS6;feature_id=20718708;isObsolete=false;previous_systematic_id=PFI1585c;timelastmodified=16.11.2012 09:20:21 GMT	1	211	955	0.220942
Pf3D7_09_v3	chado	gene	1303390	1307789	.	-	.	ID=PF3D7_0932800;feature_id=20718712;isObsolete=false;previous_systematic_id=PFI1590c;timelastmodified=07.09.2011 02:40:08 BST	1	371	4400	0.0843182
Pf3D7_09_v3	chado	gene	1314552	1317597	.	+	.	ID=PF3D7_0933100;feature_id=20728930;isObsolete=false;previous_systematic_id=PFI1605w;timelastmodified=07.09.2011 05:49:51 BST	1	568	3046	0.186474
Pf3D7_09_v3	chado	gene	1317827	1319468	.	-	.	ID=PF3D7_0933200;feature_id=20724800;isObsolete=false;previous_systematic_id=PFI1610c;timelastmodified=07.09.2011 05:19:59 BST	1	1039	1642	0.632765
Pf3D7_09_v3	chado	gene	1334115	1334794	.	-	.	ID=PF3D7_0933700;feature_id=20714514;isObsolete=false;previous_systematic_id=PFI1630c;timelastmodified=06.09.2011 01:57:35 BST	1	125	680	0.183824
Pf3D7_09_v3	chado	gene	1338175	1339295	.	-	.	ID=PF3D7_0933900;feature_id=20718736;isObsolete=false;previous_systematic_id=PFI1640c;timelastmodified=07.09.2011 02:40:17 BST	1	285	1121	0.254237
Pf3D7_09_v3	chado	gene	1350836	1351929	.	-	.	ID=PF3D7_0934500;feature_id=20728924;isObsolete=false;previous_systematic_id=PFI1670c;timelastmodified=07.09.2011 05:49:48 BST	1	386	1094	0.352834
Pf3D7_09_v3	chado	gene	1354581	1355495	.	+	.	ID=PF3D7_0934600;feature_id=20728927;isObsolete=false;previous_systematic_id=PFI1675w;timelastmodified=07.09.2011 05:49:49 BST	1	348	915	0.380328
Pf3D7_09_v3	chado	gene	1357411	1359262	.	+	.	ID=PF3D7_0934700;feature_id=20718751;isObsolete=false;previous_systematic_id=PFI1680w;timelastmodified=07.09.2011 02:40:22 BST	1	188	1852	0.101512
Pf3D7_09_v3	chado	gene	1361935	1363848	.	+	.	ID=PF3D7_0934800;Name=PKAc;feature_id=20718753;isObsolete=false;previous_systematic_id=PFI1685w;synonym=PfPKAc%3Bcurrent%3Dfalse,PfPKA%3Bcurrent%3Dfalse,PKA;timelastmodified=07.09.2011 02:40:22 BST	1	885	1914	0.462382
Pf3D7_09_v3	chado	gene	1364256	1365999	.	-	.	ID=PF3D7_0934900;feature_id=20733453;isObsolete=false;previous_systematic_id=PFI1690c;timelastmodified=07.09.2011 06:30:34 BST	1	124	1744	0.0711009
Pf3D7_09_v3	chado	gene	1373018	1373722	.	+	.	ID=PF3D7_0935300;feature_id=20718762;isObsolete=false;previous_systematic_id=PFI1705w;timelastmodified=07.09.2011 02:40:25 BST	1	339	705	0.480851
Pf3D7_09_v3	chado	gene	1400800	1402052	.	+	.	ID=PF3D7_0935500;Name=GEXP22;feature_id=20718767;isObsolete=false;previous_systematic_id=PFI1715w;synonym=PfGEXP22%3Bcurrent%3Dfalse;timelastmodified=07.09.2011 02:40:26 BST	1	314	1253	0.250599
Pf3D7_09_v3	chado	gene	1405192	1407022	.	+	.	ID=PF3D7_0935600;Name=GIG;feature_id=20718769;isObsolete=false;previous_systematic_id=PFI1720w;synonym=Pfgig%3Bcurrent%3Dfalse;timelastmodified=07.09.2011 02:40:27 BST	1	292	1831	0.159476
Pf3D7_09_v3	chado	gene	1409199	1410008	.	+	.	ID=PF3D7_0935700;feature_id=20718772;isObsolete=false;previous_systematic_id=PFI1725w;timelastmodified=07.09.2011 02:40:28 BST	1	186	810	0.22963
Pf3D7_09_v3	chado	gene	1413840	1419754	.	+	.	ID=PF3D7_0935800;Name=CLAG9;feature_id=20718775;isObsolete=false;previous_systematic_id=PFI1730w;synonym=RhopH1(9);timelastmodified=07.09.2011 02:40:29 BST	1	1892	5915	0.319865
Pf3D7_09_v3	chado	gene	1420483	1422807	.	-	.	ID=PF3D7_0935900;Name=REX1;feature_id=20728916;isObsolete=false;previous_systematic_id=PFI1735c;synonym=Pf62,PfREX1%3Bcurrent%3Dfalse;timelastmodified=07.09.2011 05:49:45 BST	1	183	2325	0.0787097
Pf3D7_09_v3	chado	gene	1427642	1428022	.	-	.	ID=PF3D7_0936000;Name=REX2;feature_id=20724457;isObsolete=false;previous_systematic_id=PFI1740c;timelastmodified=07.09.2011 05:16:40 BST	1	96	381	0.251968
Pf3D7_09_v3	chado	gene	1430607	1431146	.	-	.	ID=PF3D7_0936100;feature_id=20740676;isObsolete=false;previous_systematic_id=PFI1745c;timelastmodified=07.09.2011 07:28:12 BST	1	84	540	0.155556
Pf3D7_09_v3	chado	gene	1433332	1434108	.	-	.	ID=PF3D7_0936200;feature_id=20718782;isObsolete=false;previous_systematic_id=PFI1750c;timelastmodified=07.09.2011 02:40:32 BST	1	198	777	0.254826
Pf3D7_09_v3	chado	gene	1436687	1437981	.	-	.	ID=PF3D7_0936300;Name=REX3;feature_id=20718785;isObsolete=false;previous_systematic_id=PFI1755c;timelastmodified=07.09.2011 02:40:33 BST	1	314	1295	0.242471
Pf3D7_09_v3	chado	gene	1440783	1441660	.	+	.	ID=PF3D7_0936400;Name=REX4;feature_id=20718787;isObsolete=false;previous_systematic_id=PFI1760w;synonym=PfREX4%3Bcurrent%3Dfalse;timelastmodified=07.09.2011 02:40:34 BST	1	233	878	0.265376
Pf3D7_09_v3	chado	gene	1443854	1444847	.	-	.	ID=PF3D7_0936500;feature_id=20718790;isObsolete=false;previous_systematic_id=PFI1765c;timelastmodified=07.09.2011 02:40:35 BST	1	214	994	0.215292
Pf3D7_09_v3	chado	gene	1446929	1447947	.	+	.	ID=PF3D7_0936600;Name=GEXP05;feature_id=20728946;isObsolete=false;previous_systematic_id=PFI1770w;synonym=PfGEXP05%3Bcurrent%3Dfalse;timelastmodified=07.09.2011 05:49:59 BST	1	125	1019	0.122669
Pf3D7_09_v3	chado	gene	1458392	1459862	.	+	.	ID=PF3D7_0936800;feature_id=20714602;isObsolete=false;previous_systematic_id=PFI1780w;timelastmodified=06.09.2011 01:58:59 BST	1	319	1471	0.216859
Pf3D7_09_v3	chado	gene	1465904	1467055	.	+	.	ID=PF3D7_0937000;feature_id=20718796;isObsolete=false;previous_systematic_id=PFI1790w;timelastmodified=07.09.2011 02:40:38 BST	1	78	1152	0.0677083
Pf3D7_09_v3	chado	gene	1468546	1469417	.	-	.	ID=PF3D7_0937100;feature_id=20718798;isObsolete=false;previous_systematic_id=PFI1795c;timelastmodified=07.09.2011 02:40:38 BST	1	95	872	0.108945
Pf3D7_10_v3	chado	gene	1045608	1049760	.	-	.	ID=PF3D7_1025000;feature_id=20732403;isObsolete=false;previous_systematic_id=PF10_0244;timelastmodified=07.09.2011 06:26:22 BST	1	1210	4153	0.291356
Pf3D7_10_v3	chado	gene	112929	116015	.	+	.	ID=PF3D7_1002200;Name=PArt;feature_id=20740768;isObsolete=false;previous_systematic_id=PF10_0026;synonym=PfTrpA-3%3Bcurrent%3Dfalse,TrpA-3,PfArt%3Bcurrent%3Dfalse;timelastmodified=24.10.2011 12:03:44 BST	1	147	3087	0.047619
Pf3D7_10_v3	chado	gene	179344	180226	.	-	.	ID=PF3D7_1004000;feature_id=20740796;isObsolete=false;previous_systematic_id=PF10_0043;timelastmodified=07.09.2011 07:29:33 BST	1	274	883	0.310306
Pf3D7_10_v3	chado	gene	187669	196954	.	-	.	ID=PF3D7_1004200;feature_id=20740799;isObsolete=false;previous_systematic_id=PF10_0045;timelastmodified=07.09.2011 07:29:35 BST	1	244	9286	0.0262761
Pf3D7_10_v3	chado	gene	277621	279168	.	+	.	ID=PF3D7_1006800;feature_id=20733809;isObsolete=false;previous_systematic_id=PF10_0068;timelastmodified=07.09.2011 06:33:03 BST	1	807	1548	0.521318
Pf3D7_10_v3	chado	gene	293850	295999	.	+	.	ID=PF3D7_1007300;feature_id=20740888;isObsolete=false;previous_systematic_id=PF10_0072;timelastmodified=07.09.2011 07:30:28 BST	1	209	2150	0.0972093
Pf3D7_10_v3	chado	gene	487252	491828	.	+	.	ID=PF3D7_1012700;Name=NIF4;feature_id=20719030;isObsolete=false;previous_systematic_id=PF10_0124;timelastmodified=13.07.2014 08:06:36 BST	1	260	4577	0.0568058
Pf3D7_10_v3	chado	gene	540622	541694	.	+	.	ID=PF3D7_1013700;feature_id=20733312;isObsolete=false;previous_systematic_id=PF10_0134;timelastmodified=07.09.2011 06:29:31 BST	1	497	1073	0.463187
Pf3D7_10_v3	chado	gene	637138	639011	.	+	.	ID=PF3D7_1015900;Name=ENO;feature_id=20714957;isObsolete=false;previous_systematic_id=PF10_0155;synonym=PfEN%3Bcurrent%3Dfalse;timelastmodified=07.09.2011 01:44:32 BST	1	533	1874	0.284418
Pf3D7_10_v3	chado	gene	669202	671853	.	-	.	ID=PF3D7_1016700;feature_id=20719112;isObsolete=false;previous_systematic_id=PF10_0162;timelastmodified=07.09.2011 02:42:30 BST	1	159	2652	0.0599548
Pf3D7_10_v3	chado	gene	835292	839700	.	+	.	ID=PF3D7_1020700;feature_id=20719172;isObsolete=false;previous_systematic_id=PF10_0200;timelastmodified=07.09.2011 02:42:52 BST	1	599	4409	0.135858
Pf3D7_10_v3	chado	gene	873208	894869	.	-	.	ID=PF3D7_1021700;feature_id=20741249;isObsolete=false;previous_systematic_id=PF10_0211;timelastmodified=07.09.2011 07:34:19 BST	1	857	21662	0.0395624
Pf3D7_10_v3	chado	gene	896865	903608	.	-	.	ID=PF3D7_1021800;Name=SEA1;feature_id=20724024;isObsolete=false;previous_systematic_id=PF10_0212a;timelastmodified=24.05.2014 01:55:14 BST	1	519	6744	0.0769573
Pf3D7_10_v3	chado	gene	932697	934381	.	+	.	ID=PF3D7_1022300;feature_id=20732452;isObsolete=false;previous_systematic_id=PF10_0216;timelastmodified=07.09.2011 06:26:40 BST	1	707	1685	0.419585
Pf3D7_10_v3	chado	gene	1061399	1067085	.	-	.	ID=PF3D7_1025400;feature_id=20719246;isObsolete=false;previous_systematic_id=PF10_0248;timelastmodified=07.09.2011 02:43:19 BST	1	1610	5687	0.283102
Pf3D7_10_v3	chado	gene	1067652	1086992	.	-	.	ID=PF3D7_1025500;feature_id=20732361;isObsolete=false;previous_systematic_id=PF10_0250;timelastmodified=07.09.2011 06:25:59 BST	1	1355	19341	0.0700584
Pf3D7_10_v3	chado	gene	1160031	1163421	.	+	.	ID=PF3D7_1028000;feature_id=20717005;isObsolete=false;previous_systematic_id=PF10_0274;timelastmodified=07.09.2011 02:30:38 BST	1	1609	3391	0.474491
Pf3D7_10_v3	chado	gene	1224519	1229092	.	-	.	ID=PF3D7_1030100;Name=PRP22;feature_id=20719333;isObsolete=false;previous_systematic_id=PF10_0294;timelastmodified=18.10.2011 10:58:50 BST	1	701	4574	0.153257
Pf3D7_10_v3	chado	gene	1473514	1476860	.	+	.	ID=PF3D7_1037200;feature_id=20723236;isObsolete=false;previous_systematic_id=PF10_0365;timelastmodified=07.09.2011 05:07:08 BST	1	585	3347	0.174783
Pf3D7_10_v3	chado	gene	1519021	1547825	.	+	.	ID=PF3D7_1038400;Name=Pf11-1;feature_id=20719472;isObsolete=false;previous_systematic_id=PF10_0374;timelastmodified=07.09.2011 02:44:35 BST	1	113	28805	0.0039229
Pf3D7_10_v3	chado	gene	51349	52599	.	-	.	ID=PF3D7_1000600;Name=RIF;feature_id=20718825;isObsolete=false;previous_systematic_id=PF10_0006;timelastmodified=07.09.2011 02:40:54 BST	1	165	1251	0.131894
Pf3D7_10_v3	chado	gene	63152	64032	.	+	.	ID=PF3D7_1001000;Name=PfJ13;feature_id=20718832;isObsolete=false;previous_systematic_id=PF10_0013;timelastmodified=07.09.2011 02:40:56 BST	1	185	881	0.209989
Pf3D7_10_v3	chado	gene	67807	68961	.	-	.	ID=PF3D7_1001100;Name=ACBP1;feature_id=20718837;isObsolete=false;previous_systematic_id=PF10_0015;timelastmodified=07.09.2011 02:40:58 BST	1	70	1155	0.0606061
Pf3D7_10_v3	chado	gene	72934	73917	.	-	.	ID=PF3D7_1001300;feature_id=20718842;isObsolete=false;previous_systematic_id=PF10_0017;timelastmodified=07.09.2011 02:41:00 BST	1	147	984	0.14939
Pf3D7_10_v3	chado	gene	74661	77572	.	-	.	ID=PF3D7_1001400;feature_id=20718846;isObsolete=false;previous_systematic_id=PF10_0018;timelastmodified=07.09.2011 02:41:01 BST	1	146	2912	0.0501374
Pf3D7_10_v3	chado	gene	86538	89009	.	-	.	ID=PF3D7_1001600;feature_id=20718851;isObsolete=false;previous_systematic_id=PF10_0020;timelastmodified=07.09.2011 02:41:03 BST	1	180	2472	0.0728155
Pf3D7_10_v3	chado	gene	92573	93526	.	-	.	ID=PF3D7_1001700;feature_id=20718854;isObsolete=false;previous_systematic_id=PF10_0021;timelastmodified=07.09.2011 02:41:04 BST	1	30	954	0.0314465
Pf3D7_10_v3	chado	gene	96113	97031	.	-	.	ID=PF3D7_1001800;feature_id=20718857;isObsolete=false;previous_systematic_id=PF10_0022;timelastmodified=07.09.2011 02:41:05 BST	1	136	919	0.147987
Pf3D7_10_v3	chado	gene	99379	100361	.	-	.	ID=PF3D7_1001900;Name=PfJ23;feature_id=20718859;isObsolete=false;previous_systematic_id=PF10_0023;timelastmodified=07.09.2011 02:41:05 BST	1	152	983	0.154629
Pf3D7_10_v3	chado	gene	103118	104683	.	-	.	ID=PF3D7_1002000;feature_id=20718863;isObsolete=false;previous_systematic_id=PF10_0024;timelastmodified=07.09.2011 02:41:07 BST	1	156	1566	0.0996169
Pf3D7_10_v3	chado	gene	106653	108662	.	-	.	ID=PF3D7_1002100;Name=PTP5;feature_id=20718865;isObsolete=false;previous_systematic_id=PF10_0025;synonym=PF70;timelastmodified=07.07.2013 10:33:35 BST	1	215	2010	0.106965
Pf3D7_10_v3	chado	gene	121115	123291	.	+	.	ID=PF3D7_1002400;feature_id=20718874;isObsolete=false;previous_systematic_id=PF10_0028;timelastmodified=07.09.2011 02:41:11 BST	1	470	2177	0.215893
Pf3D7_10_v3	chado	gene	123770	124882	.	-	.	ID=PF3D7_1002500;feature_id=20718876;isObsolete=false;previous_systematic_id=PF10_0029;timelastmodified=07.09.2011 02:41:11 BST	1	549	1113	0.493262
Pf3D7_10_v3	chado	gene	138765	139853	.	+	.	ID=PF3D7_1002900;feature_id=20740775;isObsolete=false;previous_systematic_id=PF10_0033;timelastmodified=07.09.2011 07:29:17 BST	1	705	1089	0.647383
Pf3D7_10_v3	chado	gene	147639	148239	.	+	.	ID=PF3D7_1003100;feature_id=20723718;isObsolete=false;previous_systematic_id=PF10_0034a;timelastmodified=07.09.2011 05:12:14 BST	1	316	601	0.52579
Pf3D7_10_v3	chado	gene	149342	150038	.	+	.	ID=PF3D7_1003200;feature_id=20733851;isObsolete=false;previous_systematic_id=PF10_0035;timelastmodified=07.09.2011 06:33:20 BST	1	97	697	0.139168
Pf3D7_10_v3	chado	gene	160316	160962	.	-	.	ID=PF3D7_1003500;feature_id=20718894;isObsolete=false;previous_systematic_id=PF10_0038;timelastmodified=07.09.2011 02:41:18 BST	1	290	647	0.448223
Pf3D7_10_v3	chado	gene	182244	187100	.	+	.	ID=PF3D7_1004100;feature_id=20718911;isObsolete=false;previous_systematic_id=PF10_0044;timelastmodified=07.09.2011 02:41:23 BST	1	265	4857	0.0545604
Pf3D7_10_v3	chado	gene	215717	219759	.	+	.	ID=PF3D7_1004600;feature_id=20718921;isObsolete=false;previous_systematic_id=PF10_0049;timelastmodified=07.09.2011 02:41:26 BST	1	659	4043	0.162998
Pf3D7_10_v3	chado	gene	220018	221353	.	-	.	ID=PF3D7_1004700;feature_id=20718925;isObsolete=false;previous_systematic_id=PF10_0050;timelastmodified=07.09.2011 02:41:28 BST	1	532	1336	0.398204
Pf3D7_10_v3	chado	gene	221945	223430	.	+	.	ID=PF3D7_1004800;feature_id=20718927;isObsolete=false;previous_systematic_id=PF10_0051;timelastmodified=07.09.2011 02:41:29 BST	1	463	1486	0.311575
Pf3D7_10_v3	chado	gene	232422	232818	.	-	.	ID=PF3D7_1005200;feature_id=20740824;isObsolete=false;previous_systematic_id=PF10_0054a;timelastmodified=07.09.2011 07:29:51 BST	1	211	397	0.531486
Pf3D7_10_v3	chado	gene	247495	249940	.	-	.	ID=PF3D7_1005700;feature_id=20718943;isObsolete=false;previous_systematic_id=PF10_0058;timelastmodified=07.09.2011 02:41:35 BST	1	127	2446	0.0519215
Pf3D7_10_v3	chado	gene	251579	252490	.	+	.	ID=PF3D7_1005800;feature_id=20733840;isObsolete=false;previous_systematic_id=PF10_0059;timelastmodified=07.09.2011 06:33:16 BST	1	231	912	0.25329
Pf3D7_10_v3	chado	gene	256117	257699	.	-	.	ID=PF3D7_1006000;feature_id=20718950;isObsolete=false;previous_systematic_id=PF10_0061;timelastmodified=07.09.2011 02:41:38 BST	1	302	1583	0.190777
Pf3D7_10_v3	chado	gene	259060	260304	.	-	.	ID=PF3D7_1006100;Name=NOT5;feature_id=20724535;isObsolete=false;previous_systematic_id=PF10_0062;timelastmodified=07.09.2011 05:17:13 BST	1	580	1245	0.465863
Pf3D7_10_v3	chado	gene	262150	262997	.	-	.	ID=PF3D7_1006200;Name=ALBA3;feature_id=20733828;isObsolete=false;previous_systematic_id=PF10_0063;synonym=PfALBA3%3Bcurrent%3Dfalse;timelastmodified=19.10.2011 01:38:47 BST	1	524	848	0.617924
Pf3D7_10_v3	chado	gene	265750	266836	.	-	.	ID=PF3D7_1006300;feature_id=20723985;isObsolete=false;previous_systematic_id=PF10_0063a;timelastmodified=07.09.2011 05:13:32 BST	1	328	1087	0.301748
Pf3D7_10_v3	chado	gene	274091	275426	.	+	.	ID=PF3D7_1006700;feature_id=20733826;isObsolete=false;previous_systematic_id=PF10_0067;timelastmodified=07.09.2011 06:33:11 BST	1	184	1336	0.137724
Pf3D7_10_v3	chado	gene	281459	283104	.	+	.	ID=PF3D7_1006900;feature_id=20718962;isObsolete=false;previous_systematic_id=PF10_0069;timelastmodified=07.09.2011 02:41:41 BST	1	891	1646	0.541312
Pf3D7_10_v3	chado	gene	284577	286302	.	+	.	ID=PF3D7_1007000;feature_id=20716777;isObsolete=false;previous_systematic_id=PF10_0070;timelastmodified=07.09.2011 02:29:09 BST	1	715	1726	0.414253
Pf3D7_10_v3	chado	gene	286522	287473	.	-	.	ID=PF3D7_1007100;feature_id=20740881;isObsolete=false;previous_systematic_id=PF10_0070a;timelastmodified=07.09.2011 07:30:25 BST	1	254	952	0.266807
Pf3D7_10_v3	chado	gene	288383	290826	.	-	.	ID=PF3D7_1007200;feature_id=20718965;isObsolete=false;previous_systematic_id=PF10_0071;timelastmodified=07.09.2011 02:41:42 BST	1	794	2444	0.324877
Pf3D7_10_v3	chado	gene	347206	348667	.	-	.	ID=PF3D7_1008400;Name=RPT2;feature_id=20718983;isObsolete=false;previous_systematic_id=PF10_0081;timelastmodified=19.02.2014 03:19:36 GMT	1	115	1462	0.0786594
Pf3D7_10_v3	chado	gene	360625	362480	.	-	.	ID=PF3D7_1008700;feature_id=20718990;isObsolete=false;previous_systematic_id=PF10_0084;timelastmodified=07.09.2011 02:41:51 BST	1	518	1856	0.279095
Pf3D7_10_v3	chado	gene	369199	370225	.	-	.	ID=PF3D7_1008900;Name=AK1;feature_id=20718994;isObsolete=false;previous_systematic_id=PF10_0086;synonym=AK;timelastmodified=13.06.2012 02:46:54 BST	1	298	1027	0.290166
Pf3D7_10_v3	chado	gene	383044	384793	.	-	.	ID=PF3D7_1009500;feature_id=20719007;isObsolete=false;previous_systematic_id=PF10_0092;timelastmodified=07.09.2011 02:41:55 BST	1	622	1750	0.355429
Pf3D7_10_v3	chado	gene	393765	397993	.	-	.	ID=PF3D7_1009800;feature_id=20733685;isObsolete=false;previous_systematic_id=PF10_0095;timelastmodified=07.09.2011 06:32:41 BST	1	191	4229	0.0451643
Pf3D7_10_v3	chado	gene	399207	401778	.	+	.	ID=PF3D7_1009900;feature_id=20733682;isObsolete=false;previous_systematic_id=PF10_0096;timelastmodified=07.09.2011 06:32:40 BST	1	232	2572	0.0902022
Pf3D7_10_v3	chado	gene	401876	402711	.	-	.	ID=PF3D7_1010000;feature_id=20733684;isObsolete=false;previous_systematic_id=PF10_0097;timelastmodified=07.09.2011 06:32:40 BST	1	194	836	0.232057
Pf3D7_10_v3	chado	gene	414732	415328	.	+	.	ID=PF3D7_1010300;Name=SDH4;feature_id=20733375;isObsolete=false;previous_systematic_id=PF10_0100;timelastmodified=07.09.2011 06:29:57 BST	1	176	597	0.294807
Pf3D7_10_v3	chado	gene	415404	417471	.	-	.	ID=PF3D7_1010400;feature_id=20733374;isObsolete=false;previous_systematic_id=PF10_0101;timelastmodified=07.09.2011 06:29:56 BST	1	183	2068	0.0884913
Pf3D7_10_v3	chado	gene	417705	419318	.	+	.	ID=PF3D7_1010500;feature_id=20733369;isObsolete=false;previous_systematic_id=PF10_0102;timelastmodified=07.09.2011 06:29:54 BST	1	487	1614	0.301735
Pf3D7_10_v3	chado	gene	420185	421056	.	-	.	ID=PF3D7_1010600;feature_id=20733365;isObsolete=false;previous_systematic_id=PF10_0103;timelastmodified=07.09.2011 06:29:52 BST	1	203	872	0.232798
Pf3D7_10_v3	chado	gene	422961	424365	.	+	.	ID=PF3D7_1010700;feature_id=20733362;isObsolete=false;previous_systematic_id=PF10_0104;timelastmodified=07.09.2011 06:29:51 BST	1	733	1405	0.521708
Pf3D7_10_v3	chado	gene	426601	428146	.	+	.	ID=PF3D7_1010900;feature_id=20733357;isObsolete=false;previous_systematic_id=PF10_0106;timelastmodified=07.09.2011 06:29:49 BST	1	496	1546	0.320828
Pf3D7_10_v3	chado	gene	429204	430140	.	-	.	ID=PF3D7_1011000;Name=ISP1;feature_id=20733355;isObsolete=false;previous_systematic_id=PF10_0107;timelastmodified=20.11.2013 08:14:47 GMT	1	502	937	0.535752
Pf3D7_10_v3	chado	gene	432505	435570	.	-	.	ID=PF3D7_1011100;feature_id=20714537;isObsolete=false;previous_systematic_id=PF10_0108;timelastmodified=06.09.2011 01:58:09 BST	1	114	3066	0.037182
Pf3D7_10_v3	chado	gene	436958	437708	.	+	.	ID=PF3D7_1011200;feature_id=20716485;isObsolete=false;previous_systematic_id=PF10_0109;timelastmodified=07.09.2011 02:26:59 BST	1	250	751	0.33289
Pf3D7_10_v3	chado	gene	460335	461993	.	-	.	ID=PF3D7_1011900;Name=HO;feature_id=20733330;isObsolete=false;previous_systematic_id=PF10_0116;timelastmodified=11.01.2012 03:13:35 GMT	1	549	1659	0.330922
Pf3D7_10_v3	chado	gene	463493	467006	.	+	.	ID=PF3D7_1012000;feature_id=20733327;isObsolete=false;previous_systematic_id=PF10_0117;timelastmodified=07.09.2011 06:29:36 BST	1	938	3514	0.266932
Pf3D7_10_v3	chado	gene	468071	469536	.	-	.	ID=PF3D7_1012100;feature_id=20733325;isObsolete=false;previous_systematic_id=PF10_0118;timelastmodified=07.09.2011 06:29:36 BST	1	302	1466	0.206003
Pf3D7_10_v3	chado	gene	470979	471933	.	+	.	ID=PF3D7_1012200;feature_id=20733320;isObsolete=false;previous_systematic_id=PF10_0119;timelastmodified=07.09.2011 06:29:34 BST	1	151	955	0.158115
Pf3D7_10_v3	chado	gene	472546	473386	.	-	.	ID=PF3D7_1012300;feature_id=20719021;isObsolete=false;previous_systematic_id=PF10_0120;timelastmodified=07.09.2011 02:41:59 BST	1	262	841	0.311534
Pf3D7_10_v3	chado	gene	475327	476563	.	-	.	ID=PF3D7_1012400;Name=HGPRT;feature_id=20719023;isObsolete=false;previous_systematic_id=PF10_0121;synonym=HPRT;timelastmodified=07.09.2011 02:41:59 BST	1	89	1237	0.0719483
Pf3D7_10_v3	chado	gene	496331	497573	.	-	.	ID=PF3D7_1012900;Name=ATG18;feature_id=20719035;isObsolete=false;previous_systematic_id=PF10_0126;timelastmodified=07.08.2012 07:42:49 BST	1	100	1243	0.0804505
Pf3D7_10_v3	chado	gene	500210	502221	.	+	.	ID=PF3D7_1013000;feature_id=20719038;isObsolete=false;previous_systematic_id=PF10_0127;timelastmodified=07.09.2011 02:42:05 BST	1	449	2012	0.223161
Pf3D7_10_v3	chado	gene	502634	506392	.	-	.	ID=PF3D7_1013100;feature_id=20719040;isObsolete=false;previous_systematic_id=PF10_0128;timelastmodified=07.09.2011 02:42:05 BST	1	96	3759	0.0255387
Pf3D7_10_v3	chado	gene	518542	522252	.	-	.	ID=PF3D7_1013400;feature_id=20715856;isObsolete=false;previous_systematic_id=PF10_0131;timelastmodified=07.09.2011 02:22:35 BST	1	1215	3711	0.327405
Pf3D7_10_v3	chado	gene	526840	531448	.	+	.	ID=PF3D7_1013500;Name=PI-PLC;feature_id=20733308;isObsolete=false;previous_systematic_id=PF10_0132;timelastmodified=07.09.2011 06:29:30 BST	1	451	4609	0.097852
Pf3D7_10_v3	chado	gene	542359	544779	.	+	.	ID=PF3D7_1013800;feature_id=20719048;isObsolete=false;previous_systematic_id=PF10_0135;timelastmodified=07.09.2011 02:42:08 BST	1	549	2421	0.226766
Pf3D7_10_v3	chado	gene	550839	552571	.	-	.	ID=PF3D7_1014000;Name=FS;feature_id=20719053;isObsolete=false;previous_systematic_id=PF10_0137;timelastmodified=27.04.2013 04:39:47 BST	1	553	1733	0.3191
Pf3D7_10_v3	chado	gene	565805	573060	.	+	.	ID=PF3D7_1014300;feature_id=20741065;isObsolete=false;previous_systematic_id=PF10_0140;timelastmodified=07.09.2011 07:32:24 BST	1	116	7256	0.0159868
Pf3D7_10_v3	chado	gene	596497	600413	.	-	.	ID=PF3D7_1014800;feature_id=20719074;isObsolete=false;previous_systematic_id=PF10_0145;timelastmodified=07.09.2011 02:42:17 BST	1	845	3917	0.215726
Pf3D7_10_v3	chado	gene	614872	617736	.	-	.	ID=PF3D7_1015200;Name=CysRS;feature_id=20716646;isObsolete=false;previous_systematic_id=PF10_0149;timelastmodified=17.01.2014 11:39:31 GMT	1	146	2865	0.0509599
Pf3D7_10_v3	chado	gene	627044	629040	.	-	.	ID=PF3D7_1015600;Name=HSP60;feature_id=20719093;isObsolete=false;previous_systematic_id=PF10_0153;synonym=CPN60,Pfhsp60%3Bcurrent%3Dfalse;timelastmodified=07.09.2011 02:42:24 BST	1	254	1997	0.127191
Pf3D7_10_v3	chado	gene	629909	632061	.	-	.	ID=PF3D7_1015700;feature_id=20733291;isObsolete=false;previous_systematic_id=PF10_0153a;timelastmodified=07.09.2011 06:29:20 BST	1	1145	2153	0.531816
Pf3D7_10_v3	chado	gene	633682	635286	.	+	.	ID=PF3D7_1015800;feature_id=20719095;isObsolete=false;previous_systematic_id=PF10_0154;timelastmodified=07.09.2011 02:42:24 BST	1	597	1605	0.371963
Pf3D7_10_v3	chado	gene	650898	653567	.	-	.	ID=PF3D7_1016300;Name=GBP;feature_id=20733290;isObsolete=false;previous_systematic_id=PF10_0159;synonym=GBP130,GBP-130%3Bcurrent%3Dfalse;timelastmodified=07.09.2011 06:29:19 BST	1	1095	2670	0.410112
Pf3D7_10_v3	chado	gene	656709	659027	.	-	.	ID=PF3D7_1016400;Name=FIKK10.1;feature_id=20719103;isObsolete=false;previous_systematic_id=PF10_0160;synonym=TSTK10a,3.8 protein;timelastmodified=07.09.2011 02:42:26 BST	1	489	2319	0.210867
Pf3D7_10_v3	chado	gene	661742	664201	.	-	.	ID=PF3D7_1016500;feature_id=20733288;isObsolete=false;previous_systematic_id=PF10_0161;timelastmodified=07.09.2011 06:29:18 BST	1	156	2460	0.0634146
Pf3D7_10_v3	chado	gene	665658	666654	.	-	.	ID=PF3D7_1016600;feature_id=20719109;isObsolete=false;previous_systematic_id=PF10_0161a;timelastmodified=07.09.2011 02:42:29 BST	1	106	997	0.106319
Pf3D7_10_v3	chado	gene	675293	676417	.	-	.	ID=PF3D7_1016800;feature_id=20719115;isObsolete=false;previous_systematic_id=PF10_0163;timelastmodified=07.09.2011 02:42:31 BST	1	180	1125	0.16
Pf3D7_10_v3	chado	gene	692426	694218	.	+	.	ID=PF3D7_1017200;feature_id=20719124;isObsolete=false;previous_systematic_id=PF10_0167;timelastmodified=07.09.2011 02:42:34 BST	1	200	1793	0.111545
Pf3D7_10_v3	chado	gene	694840	696709	.	-	.	ID=PF3D7_1017300;Name=GRASP;feature_id=20719128;isObsolete=false;previous_systematic_id=PF10_0168;synonym=PfGRASP%3Bcurrent%3Dfalse;timelastmodified=07.09.2011 02:42:36 BST	1	148	1870	0.0791444
Pf3D7_10_v3	chado	gene	697970	699823	.	-	.	ID=PF3D7_1017400;Name=PMM;feature_id=20719130;isObsolete=false;previous_systematic_id=PF10_0169;timelastmodified=27.04.2013 07:06:41 BST	1	1119	1854	0.60356
Pf3D7_10_v3	chado	gene	701746	702422	.	+	.	ID=PF3D7_1017500;feature_id=20719132;isObsolete=false;previous_systematic_id=PF10_0170;timelastmodified=07.09.2011 02:42:37 BST	1	272	677	0.401772
Pf3D7_10_v3	chado	gene	711016	714658	.	-	.	ID=PF3D7_1017800;feature_id=20719139;isObsolete=false;previous_systematic_id=PF10_0173;timelastmodified=07.09.2011 02:42:40 BST	1	232	3643	0.0636838
Pf3D7_10_v3	chado	gene	715878	717437	.	+	.	ID=PF3D7_1017900;Name=RPN5;feature_id=20719142;isObsolete=false;previous_systematic_id=PF10_0174;timelastmodified=19.02.2014 01:33:24 GMT	1	156	1560	0.1
Pf3D7_10_v3	chado	gene	721734	728331	.	-	.	ID=PF3D7_1018200;Name=PPP8;feature_id=20741150;isObsolete=false;previous_systematic_id=PF10_0177a;timelastmodified=13.07.2014 07:31:35 BST	1	97	6598	0.0147014
Pf3D7_10_v3	chado	gene	734722	735738	.	+	.	ID=PF3D7_1018400;feature_id=20719153;isObsolete=false;previous_systematic_id=PF10_0178;timelastmodified=07.09.2011 02:42:45 BST	1	417	1017	0.410029
Pf3D7_10_v3	chado	gene	735921	736813	.	-	.	ID=PF3D7_1018500;feature_id=20741157;isObsolete=false;previous_systematic_id=PF10_0179a;timelastmodified=07.09.2011 07:33:25 BST	1	557	893	0.62374
Pf3D7_10_v3	chado	gene	750215	752665	.	+	.	ID=PF3D7_1018800;feature_id=20733118;isObsolete=false;previous_systematic_id=PF10_0181;timelastmodified=07.09.2011 06:27:47 BST	1	324	2451	0.132191
Pf3D7_10_v3	chado	gene	757795	765158	.	+	.	ID=PF3D7_1019000;feature_id=20741168;isObsolete=false;previous_systematic_id=PF10_0183;timelastmodified=07.09.2011 07:33:32 BST	1	146	7364	0.0198262
Pf3D7_10_v3	chado	gene	774929	780487	.	-	.	ID=PF3D7_1019300;feature_id=20733109;isObsolete=false;previous_systematic_id=PF10_0186;timelastmodified=07.09.2011 06:27:44 BST	1	270	5559	0.0485699
Pf3D7_10_v3	chado	gene	786503	787008	.	+	.	ID=PF3D7_1019400;feature_id=20733107;isObsolete=false;previous_systematic_id=PF10_0187;timelastmodified=07.09.2011 06:27:44 BST	1	179	506	0.353755
Pf3D7_10_v3	chado	gene	787745	795220	.	-	.	ID=PF3D7_1019500;feature_id=20716666;isObsolete=false;previous_systematic_id=PF10_0188;timelastmodified=07.09.2011 02:28:12 BST	1	3839	7476	0.51351
Pf3D7_10_v3	chado	gene	811106	813484	.	-	.	ID=PF3D7_1020000;feature_id=20733100;isObsolete=false;previous_systematic_id=PF10_0194;timelastmodified=07.09.2011 06:27:39 BST	1	1410	2379	0.592686
Pf3D7_10_v3	chado	gene	814352	814957	.	-	.	ID=PF3D7_1020100;feature_id=20741199;isObsolete=false;previous_systematic_id=PF10_0195a;timelastmodified=07.09.2011 07:33:52 BST	1	139	606	0.229373
Pf3D7_10_v3	chado	gene	816066	818972	.	-	.	ID=PF3D7_1020200;feature_id=20733097;isObsolete=false;previous_systematic_id=PF10_0195;timelastmodified=07.09.2011 06:27:38 BST	1	435	2907	0.149639
Pf3D7_10_v3	chado	gene	822602	824593	.	-	.	ID=PF3D7_1020400;feature_id=20719170;isObsolete=false;previous_systematic_id=PF10_0197;timelastmodified=07.09.2011 02:42:51 BST	1	186	1992	0.0933735
Pf3D7_10_v3	chado	gene	827488	834231	.	+	.	ID=PF3D7_1020600;feature_id=20717000;isObsolete=false;previous_systematic_id=PF10_0199;timelastmodified=07.09.2011 02:30:35 BST	1	339	6744	0.0502669
Pf3D7_10_v3	chado	gene	840212	843403	.	+	.	ID=PF3D7_1020800;Name=DLAT;feature_id=20714653;isObsolete=false;previous_systematic_id=PF10_0407;synonym=PDHE2;timelastmodified=07.09.2011 01:41:52 BST	1	1106	3192	0.346491
Pf3D7_10_v3	chado	gene	845086	846192	.	-	.	ID=PF3D7_1020900;Name=ARF1;feature_id=20741230;isObsolete=false;previous_systematic_id=PF10_0203;timelastmodified=07.09.2011 07:34:08 BST	1	561	1107	0.506775
Pf3D7_10_v3	chado	gene	848859	850404	.	-	.	ID=PF3D7_1021000;feature_id=20719176;isObsolete=false;previous_systematic_id=PF10_0204;timelastmodified=07.09.2011 02:42:54 BST	1	484	1546	0.313066
Pf3D7_10_v3	chado	gene	860960	862449	.	-	.	ID=PF3D7_1021300;feature_id=20719183;isObsolete=false;previous_systematic_id=PF10_0207;timelastmodified=07.09.2011 02:42:56 BST	1	125	1490	0.0838926
Pf3D7_10_v3	chado	gene	863907	866742	.	+	.	ID=PF3D7_1021400;feature_id=20719185;isObsolete=false;previous_systematic_id=PF10_0208;timelastmodified=07.09.2011 02:42:56 BST	1	976	2836	0.344147
Pf3D7_10_v3	chado	gene	919772	924213	.	+	.	ID=PF3D7_1022000;feature_id=20717001;isObsolete=false;previous_systematic_id=PF10_0214;timelastmodified=07.09.2011 02:30:36 BST	1	161	4442	0.0362449
Pf3D7_10_v3	chado	gene	925280	926230	.	-	.	ID=PF3D7_1022100;feature_id=20719193;isObsolete=false;previous_systematic_id=PF10_0215a;timelastmodified=07.09.2011 02:43:00 BST	1	171	951	0.179811
Pf3D7_10_v3	chado	gene	926831	929020	.	-	.	ID=PF3D7_1022200;feature_id=20717002;isObsolete=false;previous_systematic_id=PF10_0215;timelastmodified=07.09.2011 02:30:36 BST	1	300	2190	0.136986
Pf3D7_10_v3	chado	gene	939938	942234	.	-	.	ID=PF3D7_1022400;feature_id=20732448;isObsolete=false;previous_systematic_id=PF10_0217;timelastmodified=07.09.2011 06:26:38 BST	1	680	2297	0.296038
Pf3D7_10_v3	chado	gene	958939	959896	.	-	.	ID=PF3D7_1022900;feature_id=20719200;isObsolete=false;previous_systematic_id=PF10_0222;synonym=PfMNL3%3Bcurrent%3Dfalse;timelastmodified=07.09.2011 02:43:03 BST	1	601	958	0.627349
Pf3D7_10_v3	chado	gene	984228	985330	.	-	.	ID=PF3D7_1023300;feature_id=20719208;isObsolete=false;previous_systematic_id=PF10_0226;timelastmodified=07.09.2011 02:43:05 BST	1	863	1103	0.782412
Pf3D7_10_v3	chado	gene	985350	986988	.	+	.	ID=PF3D7_1023400;feature_id=20719212;isObsolete=false;previous_systematic_id=PF10_0227;timelastmodified=07.09.2011 02:43:06 BST	1	763	1639	0.465528
Pf3D7_10_v3	chado	gene	987358	990148	.	-	.	ID=PF3D7_1023600;feature_id=20719215;isObsolete=false;previous_systematic_id=PF10_0229;timelastmodified=07.09.2011 02:43:08 BST	1	248	2791	0.088857
Pf3D7_10_v3	chado	gene	1023205	1024869	.	-	.	ID=PF3D7_1024400;feature_id=20719226;isObsolete=false;previous_systematic_id=PF10_0237;timelastmodified=07.09.2011 02:43:11 BST	1	156	1665	0.0936937
Pf3D7_10_v3	chado	gene	1027128	1029367	.	-	.	ID=PF3D7_1024600;feature_id=20717003;isObsolete=false;previous_systematic_id=PF10_0240;timelastmodified=07.09.2011 02:30:37 BST	1	938	2240	0.41875
Pf3D7_10_v3	chado	gene	1089997	1090538	.	-	.	ID=PF3D7_1025800;feature_id=20731308;isObsolete=false;previous_systematic_id=PF10_0253b;timelastmodified=07.09.2011 06:12:34 BST	1	137	542	0.252767
Pf3D7_10_v3	chado	gene	1091436	1097277	.	-	.	ID=PF3D7_1025900;feature_id=20733427;isObsolete=false;previous_systematic_id=PF10_0254;timelastmodified=07.09.2011 06:30:21 BST	1	1778	5842	0.304348
Pf3D7_10_v3	chado	gene	1098455	1099882	.	-	.	ID=PF3D7_1026000;feature_id=20733086;isObsolete=false;previous_systematic_id=PF10_0257;timelastmodified=07.09.2011 06:27:34 BST	1	336	1428	0.235294
Pf3D7_10_v3	chado	gene	1101818	1103158	.	+	.	ID=PF3D7_1026100;feature_id=20741366;isObsolete=false;previous_systematic_id=PF10_0258;timelastmodified=07.09.2011 07:35:31 BST	1	756	1341	0.563758
Pf3D7_10_v3	chado	gene	1122962	1124037	.	+	.	ID=PF3D7_1026800;Name=RPS2;feature_id=20719257;isObsolete=false;previous_systematic_id=PF10_0264;timelastmodified=26.06.2014 01:36:13 BST	1	284	1076	0.263941
Pf3D7_10_v3	chado	gene	1140589	1142602	.	-	.	ID=PF3D7_1027300;Name=nPrx;feature_id=20719268;isObsolete=false;previous_systematic_id=PF10_0268;synonym=PfnPrx%3Bcurrent%3Dfalse,MCP1;timelastmodified=07.09.2011 02:43:27 BST	1	1080	2014	0.536246
Pf3D7_10_v3	chado	gene	1145823	1146795	.	-	.	ID=PF3D7_1027400;feature_id=20732497;isObsolete=false;previous_systematic_id=PF10_0269;timelastmodified=07.09.2011 06:26:51 BST	1	439	973	0.451182
Pf3D7_10_v3	chado	gene	1147866	1148213	.	+	.	ID=PF3D7_1027500;feature_id=20719270;isObsolete=false;previous_systematic_id=PF10_0270;timelastmodified=07.09.2011 02:43:27 BST	1	129	348	0.37069
Pf3D7_10_v3	chado	gene	1148316	1150168	.	-	.	ID=PF3D7_1027600;feature_id=20719274;isObsolete=false;previous_systematic_id=PF10_0412;timelastmodified=07.09.2011 02:43:29 BST	1	502	1853	0.270912
Pf3D7_10_v3	chado	gene	1150663	1151853	.	-	.	ID=PF3D7_1027700;Name=CEN3;feature_id=20716676;isObsolete=false;previous_systematic_id=PF10_0271;synonym=PfCEN3%3Bcurrent%3Dfalse;timelastmodified=07.09.2011 02:28:16 BST	1	651	1191	0.5466
Pf3D7_10_v3	chado	gene	1156648	1158980	.	+	.	ID=PF3D7_1027900;Name=DHHC10;feature_id=20719282;isObsolete=false;previous_systematic_id=PF10_0273;timelastmodified=08.05.2013 02:16:00 BST	1	1262	2333	0.540934
Pf3D7_10_v3	chado	gene	1172129	1174997	.	-	.	ID=PF3D7_1028500;feature_id=20719296;isObsolete=false;previous_systematic_id=PF10_0279;timelastmodified=07.09.2011 02:43:37 BST	1	352	2869	0.122691
Pf3D7_10_v3	chado	gene	1176461	1177849	.	-	.	ID=PF3D7_1028600;feature_id=20732357;isObsolete=false;previous_systematic_id=PF10_0280;timelastmodified=07.09.2011 06:25:56 BST	1	362	1389	0.260619
Pf3D7_10_v3	chado	gene	1183487	1183995	.	-	.	ID=PF3D7_1028800;feature_id=20717006;isObsolete=false;previous_systematic_id=PF10_0282;timelastmodified=07.09.2011 02:30:38 BST	1	155	509	0.304519
Pf3D7_10_v3	chado	gene	1184728	1185946	.	-	.	ID=PF3D7_1028900;feature_id=20717007;isObsolete=false;previous_systematic_id=PF10_0283;timelastmodified=07.09.2011 02:30:38 BST	1	109	1219	0.0894176
Pf3D7_10_v3	chado	gene	1190426	1195016	.	+	.	ID=PF3D7_1029100;feature_id=20716701;isObsolete=false;previous_systematic_id=PF10_0284;timelastmodified=07.09.2011 02:28:25 BST	1	273	4591	0.0594642
Pf3D7_10_v3	chado	gene	1223375	1224167	.	+	.	ID=PF3D7_1030000;Name=SPT4;feature_id=20719331;isObsolete=false;previous_systematic_id=PF10_0293;timelastmodified=24.07.2014 10:12:27 BST	1	391	793	0.493064
Pf3D7_10_v3	chado	gene	1254843	1255586	.	-	.	ID=PF3D7_1031100;feature_id=20719354;isObsolete=false;previous_systematic_id=PF10_0305,PF10_0304;timelastmodified=07.09.2011 02:43:55 BST	1	189	744	0.254032
Pf3D7_10_v3	chado	gene	1265079	1268785	.	+	.	ID=PF3D7_1031400;feature_id=20716709;isObsolete=false;previous_systematic_id=PF10_0308;timelastmodified=07.09.2011 02:28:29 BST	1	753	3707	0.203129
Pf3D7_10_v3	chado	gene	1270528	1274144	.	+	.	ID=PF3D7_1031500;feature_id=20732398;isObsolete=false;previous_systematic_id=PF10_0309;timelastmodified=07.09.2011 06:26:19 BST	1	781	3617	0.215925
Pf3D7_10_v3	chado	gene	1281252	1281989	.	+	.	ID=PF3D7_1031700;Name=I3;feature_id=20741496;isObsolete=false;previous_systematic_id=PF10_0311;synonym=PfI3;timelastmodified=20.03.2012 10:07:07 GMT	1	387	738	0.52439
Pf3D7_10_v3	chado	gene	1282405	1284057	.	-	.	ID=PF3D7_1031800;feature_id=20732395;isObsolete=false;previous_systematic_id=PF10_0312;timelastmodified=07.09.2011 06:26:17 BST	1	375	1653	0.22686
Pf3D7_10_v3	chado	gene	1284588	1287287	.	-	.	ID=PF3D7_1031900;feature_id=20719365;isObsolete=false;previous_systematic_id=PF10_0313a;timelastmodified=07.09.2011 02:43:59 BST	1	348	2700	0.128889
Pf3D7_10_v3	chado	gene	1287715	1290045	.	-	.	ID=PF3D7_1032000;Name=RimM;feature_id=20732391;isObsolete=false;previous_systematic_id=PF10_0313;timelastmodified=27.05.2014 06:55:24 BST	1	120	2331	0.0514801
Pf3D7_10_v3	chado	gene	1298327	1299141	.	-	.	ID=PF3D7_1032200;feature_id=20723713;isObsolete=false;previous_systematic_id=PF10_0314a;timelastmodified=07.09.2011 05:12:09 BST	1	260	815	0.319018
Pf3D7_10_v3	chado	gene	1302594	1304881	.	-	.	ID=PF3D7_1032400;Name=PIGA;feature_id=20719373;isObsolete=false;previous_systematic_id=PF10_0316;timelastmodified=04.09.2013 02:40:15 BST	1	902	2288	0.394231
Pf3D7_10_v3	chado	gene	1306241	1307532	.	-	.	ID=PF3D7_1032500;Name=Der1-2;feature_id=20741525;isObsolete=false;previous_systematic_id=PF10_0317;timelastmodified=07.09.2011 07:37:08 BST	1	500	1292	0.386997
Pf3D7_10_v3	chado	gene	1313255	1314721	.	-	.	ID=PF3D7_1032800;Name=LRR1;feature_id=20741531;isObsolete=false;previous_systematic_id=PF10_0320a;synonym=PfLRR1%3Bcurrent%3Dfalse;timelastmodified=07.09.2011 07:37:12 BST	1	537	1467	0.366053
Pf3D7_10_v3	chado	gene	1338124	1338818	.	-	.	ID=PF3D7_1033300;feature_id=20732380;isObsolete=false;previous_systematic_id=PF10_0324;timelastmodified=07.09.2011 06:26:11 BST	1	326	695	0.469065
Pf3D7_10_v3	chado	gene	1348433	1350280	.	+	.	ID=PF3D7_1033700;feature_id=20719393;isObsolete=false;previous_systematic_id=PF10_0328;timelastmodified=07.09.2011 02:44:08 BST	1	381	1848	0.206169
Pf3D7_10_v3	chado	gene	1351197	1353284	.	+	.	ID=PF3D7_1033800;feature_id=20719395;isObsolete=false;previous_systematic_id=PF10_0329;timelastmodified=07.09.2011 02:44:08 BST	1	510	2088	0.244253
Pf3D7_10_v3	chado	gene	1354454	1355571	.	-	.	ID=PF3D7_1033900;feature_id=20719398;isObsolete=false;previous_systematic_id=PF10_0330;timelastmodified=07.09.2011 02:44:10 BST	1	542	1118	0.484794
Pf3D7_10_v3	chado	gene	1362149	1363069	.	-	.	ID=PF3D7_1034100;feature_id=20732376;isObsolete=false;previous_systematic_id=PF10_0331a;timelastmodified=07.09.2011 06:26:09 BST	1	121	921	0.131379
Pf3D7_10_v3	chado	gene	1370731	1376131	.	+	.	ID=PF3D7_1034500;feature_id=20719409;isObsolete=false;previous_systematic_id=PF10_0335;timelastmodified=07.09.2011 02:44:13 BST	1	865	5401	0.160156
Pf3D7_10_v3	chado	gene	1380028	1382249	.	+	.	ID=PF3D7_1034800;feature_id=20719416;isObsolete=false;previous_systematic_id=PF10_0338;timelastmodified=21.06.2012 04:16:09 BST	1	1211	2222	0.545005
Pf3D7_10_v3	chado	gene	1399195	1402896	.	+	.	ID=PF3D7_1035300;Name=GLURP;feature_id=20719425;isObsolete=false;previous_systematic_id=PF10_0344;timelastmodified=07.09.2011 02:44:18 BST	1	771	3702	0.208266
Pf3D7_10_v3	chado	gene	1444441	1445529	.	+	.	ID=PF3D7_1036600;feature_id=20716721;isObsolete=false;previous_systematic_id=PF10_0358;timelastmodified=07.09.2011 02:28:34 BST	1	426	1089	0.391185
Pf3D7_10_v3	chado	gene	1445916	1447495	.	-	.	ID=PF3D7_1036700;Name=PhLP2;feature_id=20733431;isObsolete=false;previous_systematic_id=PF10_0359;timelastmodified=29.09.2012 03:59:53 BST	1	773	1580	0.489241
Pf3D7_10_v3	chado	gene	1448692	1451646	.	-	.	ID=PF3D7_1036800;feature_id=20719449;isObsolete=false;previous_systematic_id=PF10_0360;timelastmodified=07.09.2011 02:44:26 BST	1	1182	2955	0.4
Pf3D7_10_v3	chado	gene	1452599	1458006	.	-	.	ID=PF3D7_1036900;feature_id=20719451;isObsolete=false;previous_systematic_id=PF10_0361;timelastmodified=07.09.2011 02:44:27 BST	1	362	5408	0.0669379
Pf3D7_10_v3	chado	gene	1462351	1469555	.	+	.	ID=PF3D7_1037000;feature_id=20741631;isObsolete=false;previous_systematic_id=PF10_0362;timelastmodified=07.09.2011 07:38:15 BST	1	524	7205	0.0727273
Pf3D7_10_v3	chado	gene	1491414	1494378	.	+	.	ID=PF3D7_1037600;feature_id=20719464;isObsolete=false;previous_systematic_id=PF10_0369;timelastmodified=07.09.2011 02:44:32 BST	1	304	2965	0.102529
Pf3D7_10_v3	chado	gene	1495973	1496658	.	+	.	ID=PF3D7_1037700;Name=ERH;feature_id=20728163;isObsolete=false;previous_systematic_id=PF10_0370;timelastmodified=07.09.2011 05:44:55 BST	1	368	686	0.536443
Pf3D7_10_v3	chado	gene	1497096	1502155	.	-	.	ID=PF3D7_1037800;feature_id=20717013;isObsolete=false;previous_systematic_id=PF10_0371;timelastmodified=07.09.2011 02:30:41 BST	1	1785	5060	0.352767
Pf3D7_10_v3	chado	gene	1502955	1504322	.	-	.	ID=PF3D7_1037900;feature_id=20732335;isObsolete=false;previous_systematic_id=PF10_0415;timelastmodified=07.09.2011 06:25:37 BST	1	819	1368	0.598684
Pf3D7_10_v3	chado	gene	1505835	1506896	.	+	.	ID=PF3D7_1038000;feature_id=20719467;isObsolete=false;previous_systematic_id=PF10_0372;timelastmodified=07.09.2011 02:44:33 BST	1	584	1062	0.549906
Pf3D7_10_v3	chado	gene	1511342	1511835	.	+	.	ID=PF3D7_1038200;feature_id=20732334;isObsolete=false;previous_systematic_id=PF10_0373a;timelastmodified=07.09.2011 06:25:37 BST	1	317	494	0.6417
Pf3D7_10_v3	chado	gene	1548455	1549731	.	-	.	ID=PF3D7_1038500;feature_id=20741682;isObsolete=false;previous_systematic_id=PF10_0375;timelastmodified=07.09.2011 07:38:45 BST	1	152	1277	0.119029
Pf3D7_10_v3	chado	gene	1551497	1553172	.	-	.	ID=PF3D7_1038600;feature_id=20719476;isObsolete=false;previous_systematic_id=PF10_0376;timelastmodified=07.09.2011 02:44:36 BST	1	119	1676	0.0710024
Pf3D7_10_v3	chado	gene	1554529	1555702	.	-	.	ID=PF3D7_1038700;feature_id=20719478;isObsolete=false;previous_systematic_id=PF10_0377;timelastmodified=12.09.2011 06:02:09 BST	1	91	1174	0.0775128
Pf3D7_10_v3	chado	gene	1557816	1560696	.	+	.	ID=PF3D7_1038800;feature_id=20741688;isObsolete=false;previous_systematic_id=PF10_0378;timelastmodified=07.09.2011 07:38:49 BST	1	145	2881	0.0503297
Pf3D7_10_v3	chado	gene	1568709	1571815	.	+	.	ID=PF3D7_1039000;Name=FIKK10.2;feature_id=20719484;isObsolete=false;previous_systematic_id=PF10_0380;synonym=TSTK10b;timelastmodified=07.09.2011 02:44:39 BST	1	365	3107	0.117477
Pf3D7_11_v3	chado	gene	260867	263331	.	+	.	ID=PF3D7_1106200;feature_id=20730791;isObsolete=false;previous_systematic_id=PF11_0073;timelastmodified=07.09.2011 06:06:27 BST	1	419	2465	0.16998
Pf3D7_11_v3	chado	gene	390644	393331	.	-	.	ID=PF3D7_1109400;feature_id=20730729;isObsolete=false;previous_systematic_id=PF11_0105;timelastmodified=07.09.2011 06:05:54 BST	1	1073	2688	0.399182
Pf3D7_11_v3	chado	gene	1176441	1179705	.	+	.	ID=PF3D7_1130600;feature_id=20719912;isObsolete=false;previous_systematic_id=PF11_0316;timelastmodified=07.09.2011 02:47:37 BST	1	598	3265	0.183155
Pf3D7_11_v3	chado	gene	1309024	1311793	.	+	.	ID=PF3D7_1133800;feature_id=20719983;isObsolete=false;previous_systematic_id=PF11_0348;timelastmodified=07.09.2011 02:48:09 BST	1	196	2770	0.0707581
Pf3D7_11_v3	chado	gene	1834401	1838773	.	+	.	ID=PF3D7_1146600;Name=NFYB;feature_id=20720207;isObsolete=false;previous_systematic_id=PF11_0477;synonym=PfNF-YB%3Bcurrent%3Dfalse;timelastmodified=25.07.2012 08:05:50 BST	1	216	4373	0.049394
Pf3D7_11_v3	chado	gene	1950210	1968726	.	+	.	ID=PF3D7_1149000;Name=Pf332;feature_id=20742957;isObsolete=false;previous_systematic_id=PF11_0507,PF11_0506;timelastmodified=07.09.2011 07:54:07 BST	1	235	18517	0.012691
Pf3D7_11_v3	chado	gene	179461	181128	.	-	.	ID=PF3D7_1104100;Name=SYN13;feature_id=20719540;isObsolete=false;previous_systematic_id=PF11_0052;synonym=Stx6,PfSyn3%3Bcurrent%3Dfalse,PfStx6%3Bcurrent%3Dfalse;timelastmodified=07.09.2011 02:45:02 BST	1	624	1668	0.374101
Pf3D7_11_v3	chado	gene	228159	231014	.	-	.	ID=PF3D7_1105200;feature_id=20719564;isObsolete=false;previous_systematic_id=PF11_0063;timelastmodified=07.09.2011 02:45:13 BST	1	404	2856	0.141457
Pf3D7_11_v3	chado	gene	294151	296979	.	+	.	ID=PF3D7_1107100;feature_id=20719582;isObsolete=false;previous_systematic_id=PF11_0083;timelastmodified=07.09.2011 02:45:22 BST	1	739	2829	0.261223
Pf3D7_11_v3	chado	gene	405495	409717	.	+	.	ID=PF3D7_1110200;Name=PRPF6;feature_id=20719627;isObsolete=false;previous_systematic_id=PF11_0108;synonym=PRP6;timelastmodified=10.08.2014 09:53:33 BST	1	233	4223	0.055174
Pf3D7_11_v3	chado	gene	425904	426864	.	-	.	ID=PF3D7_1110600;feature_id=20730716;isObsolete=false;previous_systematic_id=PF11_0113;timelastmodified=07.09.2011 06:05:48 BST	1	424	961	0.441207
Pf3D7_11_v3	chado	gene	457936	459197	.	+	.	ID=PF3D7_1111900;feature_id=20719637;isObsolete=false;previous_systematic_id=PF11_0125;timelastmodified=07.09.2011 02:45:44 BST	1	551	1262	0.436609
Pf3D7_11_v3	chado	gene	492091	510738	.	+	.	ID=PF3D7_1113000;feature_id=20730640;isObsolete=false;previous_systematic_id=PF11_0528;timelastmodified=07.09.2011 06:05:02 BST	1	879	18648	0.0471364
Pf3D7_11_v3	chado	gene	539903	541387	.	+	.	ID=PF3D7_1114100;Name=ROM1;feature_id=20730598;isObsolete=false;previous_systematic_id=PF11_0149,PF11_0150;timelastmodified=19.03.2013 11:04:49 GMT	1	183	1485	0.123232
Pf3D7_11_v3	chado	gene	555514	558668	.	+	.	ID=PF3D7_1114700;Name=CLK3;feature_id=20714830;isObsolete=false;previous_systematic_id=PF11_0156;synonym=PfCLK-3%3Bcurrent%3Dfalse;timelastmodified=07.09.2011 01:43:28 BST	1	1094	3155	0.346751
Pf3D7_11_v3	chado	gene	589707	590629	.	-	.	ID=PF3D7_1115600;Name=CYP19B;feature_id=20719667;isObsolete=false;previous_systematic_id=PF11_0164;synonym=PfCYP19B%3Bcurrent%3Dfalse;timelastmodified=07.09.2011 02:45:56 BST	1	335	923	0.362947
Pf3D7_11_v3	chado	gene	602983	606918	.	-	.	ID=PF3D7_1116000;Name=RON4;feature_id=20719674;isObsolete=false;previous_systematic_id=PF11_0168;synonym=PfRON4%3Bcurrent%3Dfalse;timelastmodified=07.09.2011 02:45:59 BST	1	330	3936	0.0838415
Pf3D7_11_v3	chado	gene	636094	639511	.	-	.	ID=PF3D7_1116800;Name=HSP101;feature_id=20719690;isObsolete=false;previous_systematic_id=PF11_0175;synonym=PfHSP101%3Bcurrent%3Dfalse,ClpB2;timelastmodified=07.09.2011 02:46:05 BST	1	697	3418	0.20392
Pf3D7_11_v3	chado	gene	736069	737735	.	+	.	ID=PF3D7_1119500;feature_id=20719717;isObsolete=false;previous_systematic_id=PF11_0202;timelastmodified=07.09.2011 02:46:18 BST	1	356	1667	0.213557
Pf3D7_11_v3	chado	gene	769252	770600	.	-	.	ID=PF3D7_1120400;feature_id=20719739;isObsolete=false;previous_systematic_id=PF11_0211;timelastmodified=07.09.2011 02:46:26 BST	1	200	1349	0.148258
Pf3D7_11_v3	chado	gene	801945	807081	.	-	.	ID=PF3D7_1121300;Name=TKL2;feature_id=20721945;isObsolete=false;previous_systematic_id=PF11_0220;synonym=PfTKL-2%3Bcurrent%3Dfalse;timelastmodified=07.09.2011 03:03:09 BST	1	109	5137	0.0212186
Pf3D7_11_v3	chado	gene	849335	852570	.	+	.	ID=PF3D7_1122400;feature_id=20719771;isObsolete=false;previous_systematic_id=PF11_0232;timelastmodified=07.09.2011 02:46:39 BST	1	680	3236	0.210136
Pf3D7_11_v3	chado	gene	948591	950707	.	+	.	ID=PF3D7_1124000;Name=ERO1;feature_id=20719794;isObsolete=false;previous_systematic_id=PF11_0251;timelastmodified=31.05.2012 04:42:35 BST	1	719	2117	0.339632
Pf3D7_11_v3	chado	gene	981945	983086	.	+	.	ID=PF3D7_1124900;feature_id=20742371;isObsolete=false;previous_systematic_id=PF11_0260;timelastmodified=07.09.2011 07:46:59 BST	1	767	1142	0.671629
Pf3D7_11_v3	chado	gene	997923	999547	.	-	.	ID=PF3D7_1125400;Name=TIM44;feature_id=20719820;isObsolete=false;previous_systematic_id=PF11_0265;timelastmodified=02.06.2013 07:30:47 BST	1	212	1625	0.130462
Pf3D7_11_v3	chado	gene	1128774	1130813	.	+	.	ID=PF3D7_1129200;Name=RPN7;feature_id=20730010;isObsolete=false;previous_systematic_id=PF11_0303;timelastmodified=18.02.2014 11:27:39 GMT	1	858	2040	0.420588
Pf3D7_11_v3	chado	gene	1277346	1280637	.	+	.	ID=PF3D7_1133100;feature_id=20714838;isObsolete=false;previous_systematic_id=PF11_0341;timelastmodified=07.09.2011 01:43:32 BST	1	118	3292	0.0358445
Pf3D7_11_v3	chado	gene	1359364	1364113	.	-	.	ID=PF3D7_1134700;Name=RPA2;feature_id=20720002;isObsolete=false;previous_systematic_id=PF11_0358;timelastmodified=09.05.2013 08:52:56 BST	1	196	4750	0.0412632
Pf3D7_11_v3	chado	gene	1390064	1396173	.	+	.	ID=PF3D7_1135600;feature_id=20720020;isObsolete=false;previous_systematic_id=PF11_0368;timelastmodified=07.09.2011 02:48:24 BST	1	892	6110	0.14599
Pf3D7_11_v3	chado	gene	1403906	1414512	.	+	.	ID=PF3D7_1136000;feature_id=20729964;isObsolete=false;previous_systematic_id=PF11_0371;timelastmodified=07.09.2011 05:59:24 BST	1	200	10607	0.0188555
Pf3D7_11_v3	chado	gene	1422744	1426201	.	+	.	ID=PF3D7_1136300;Name=TSN;feature_id=20720033;isObsolete=false;previous_systematic_id=PF11_0374;synonym=PfTSN%3Bcurrent%3Dfalse;timelastmodified=07.09.2011 02:48:29 BST	1	161	3458	0.0465587
Pf3D7_11_v3	chado	gene	1456151	1460319	.	+	.	ID=PF3D7_1136900;Name=SUB2;feature_id=20720037;isObsolete=false;previous_systematic_id=PF11_0381;synonym=PfSUB2%3Bcurrent%3Dfalse;timelastmodified=07.09.2011 02:48:31 BST	1	143	4169	0.0343008
Pf3D7_11_v3	chado	gene	1522359	1524346	.	-	.	ID=PF3D7_1138600;feature_id=20742684;isObsolete=false;previous_systematic_id=PF11_0397;timelastmodified=07.09.2011 07:50:51 BST	1	404	1988	0.203219
Pf3D7_11_v3	chado	gene	1637103	1643392	.	-	.	ID=PF3D7_1140900;feature_id=20720099;isObsolete=false;previous_systematic_id=PF11_0420;timelastmodified=07.09.2011 02:48:58 BST	1	923	6290	0.146741
Pf3D7_11_v3	chado	gene	1669951	1671512	.	+	.	ID=PF3D7_1141700;feature_id=20720116;isObsolete=false;previous_systematic_id=PF11_0428;timelastmodified=07.09.2011 02:49:05 BST	1	620	1562	0.396927
Pf3D7_11_v3	chado	gene	1751577	1753269	.	-	.	ID=PF3D7_1143900;feature_id=20720163;isObsolete=false;previous_systematic_id=PF11_0453;timelastmodified=07.09.2011 02:49:24 BST	1	517	1693	0.305375
Pf3D7_11_v3	chado	gene	1800544	1803550	.	-	.	ID=PF3D7_1145400;Name=DYN1;feature_id=20729890;isObsolete=false;previous_systematic_id=PF11_0465;synonym=PfDYN1%3Bcurrent%3Dfalse;timelastmodified=07.09.2011 05:58:46 BST	1	493	3007	0.163951
Pf3D7_11_v3	chado	gene	1818594	1820743	.	+	.	ID=PF3D7_1145900;feature_id=20742867;isObsolete=false;previous_systematic_id=PF11_0470;timelastmodified=07.09.2011 07:53:06 BST	1	946	2150	0.44
Pf3D7_11_v3	chado	gene	1843645	1853372	.	-	.	ID=PF3D7_1146800;feature_id=20742901;isObsolete=false;previous_systematic_id=PF11_0479;timelastmodified=07.09.2011 07:53:28 BST	1	161	9728	0.0165502
Pf3D7_11_v3	chado	gene	1899181	1905942	.	+	.	ID=PF3D7_1147800;Name=MAEBL;feature_id=20720230;isObsolete=false;previous_systematic_id=PF11_0486;synonym=PfMAEBL%3Bcurrent%3Dfalse;timelastmodified=07.09.2011 02:49:54 BST	1	481	6762	0.0711328
Pf3D7_11_v3	chado	gene	1982354	1984247	.	+	.	ID=PF3D7_1149300;Name=FIKK11;feature_id=20724474;isObsolete=false;previous_systematic_id=PF11_0510;synonym=TSTK11;timelastmodified=07.09.2011 05:16:48 BST	1	107	1894	0.0564942
Pf3D7_11_v3	chado	gene	59550	60328	.	+	.	ID=PF3D7_1100800;Name=MC-2TM;feature_id=20730837;isObsolete=false;previous_systematic_id=PF11_0014;synonym=PfMC-2TM_11.1,PfMC-2TM%3Bcurrent%3Dfalse;timelastmodified=07.09.2011 06:06:58 BST	1	83	779	0.106547
Pf3D7_11_v3	chado	gene	110027	111429	.	-	.	ID=PF3D7_1102300;feature_id=20719511;isObsolete=false;previous_systematic_id=PF11_0035;timelastmodified=07.09.2011 02:44:49 BST	1	155	1403	0.110478
Pf3D7_11_v3	chado	gene	119412	121506	.	-	.	ID=PF3D7_1102500;Name=GEXP02;feature_id=20719517;isObsolete=false;previous_systematic_id=PF11_0037;synonym=PfGEXP02%3Bcurrent%3Dfalse;timelastmodified=07.09.2011 02:44:51 BST	1	220	2095	0.105012
Pf3D7_11_v3	chado	gene	123818	124736	.	-	.	ID=PF3D7_1102600;Name=GEXP14;feature_id=20719519;isObsolete=false;previous_systematic_id=PF11_0038;synonym=PfGEXP14%3Bcurrent%3Dfalse;timelastmodified=07.09.2011 02:44:53 BST	1	103	919	0.112078
Pf3D7_11_v3	chado	gene	136661	137442	.	+	.	ID=PF3D7_1102900;feature_id=20714592;isObsolete=false;previous_systematic_id=PF11_0041;timelastmodified=06.09.2011 01:58:54 BST	1	134	782	0.171355
Pf3D7_11_v3	chado	gene	140048	140801	.	-	.	ID=PF3D7_1103100;Name=RPP1;feature_id=20725590;isObsolete=false;previous_systematic_id=PF11_0043;timelastmodified=14.11.2013 08:53:23 GMT	1	397	754	0.526525
Pf3D7_11_v3	chado	gene	151196	154519	.	-	.	ID=PF3D7_1103500;feature_id=20714741;isObsolete=false;previous_systematic_id=PF11_0045;timelastmodified=07.09.2011 01:42:48 BST	1	1206	3324	0.362816
Pf3D7_11_v3	chado	gene	175608	177778	.	-	.	ID=PF3D7_1104000;feature_id=20719537;isObsolete=false;previous_systematic_id=PF11_0051;timelastmodified=07.09.2011 02:45:01 BST	1	299	2171	0.137724
Pf3D7_11_v3	chado	gene	182383	187223	.	-	.	ID=PF3D7_1104200;Name=SNF2L;feature_id=20719543;isObsolete=false;previous_systematic_id=PF11_0053;synonym=PfSNF2L%3Bcurrent%3Dfalse;timelastmodified=07.09.2011 02:45:04 BST	1	560	4841	0.115679
Pf3D7_11_v3	chado	gene	190800	194358	.	-	.	ID=PF3D7_1104300;feature_id=20717082;isObsolete=false;previous_systematic_id=PF11_0054;timelastmodified=07.09.2011 02:31:14 BST	1	7	3559	0.0019668
Pf3D7_11_v3	chado	gene	196767	198355	.	+	.	ID=PF3D7_1104400;feature_id=20719548;isObsolete=false;previous_systematic_id=PF11_0055;timelastmodified=07.09.2011 02:45:07 BST	1	314	1589	0.197609
Pf3D7_11_v3	chado	gene	204593	205794	.	-	.	ID=PF3D7_1104700;feature_id=20730765;isObsolete=false;previous_systematic_id=PF11_0058;timelastmodified=07.09.2011 06:06:13 BST	1	641	1202	0.533278
Pf3D7_11_v3	chado	gene	207440	209732	.	+	.	ID=PF3D7_1104800;feature_id=20719555;isObsolete=false;previous_systematic_id=PF11_0059;timelastmodified=07.09.2011 02:45:09 BST	1	1039	2293	0.453118
Pf3D7_11_v3	chado	gene	231847	234238	.	-	.	ID=PF3D7_1105300;feature_id=20719567;isObsolete=false;previous_systematic_id=PF11_0064;timelastmodified=07.09.2011 02:45:14 BST	1	199	2392	0.083194
Pf3D7_11_v3	chado	gene	235597	237097	.	-	.	ID=PF3D7_1105400;feature_id=20730757;isObsolete=false;previous_systematic_id=PF11_0065;timelastmodified=07.09.2011 06:06:09 BST	1	715	1501	0.476349
Pf3D7_11_v3	chado	gene	239687	240613	.	+	.	ID=PF3D7_1105500;Name=CEN4;feature_id=20721715;isObsolete=false;previous_systematic_id=PF11_0066;timelastmodified=07.09.2011 03:01:14 BST	1	411	927	0.443366
Pf3D7_11_v3	chado	gene	250918	252872	.	+	.	ID=PF3D7_1105800;feature_id=20730752;isObsolete=false;previous_systematic_id=PF11_0069;timelastmodified=07.09.2011 06:06:06 BST	1	1154	1955	0.590281
Pf3D7_11_v3	chado	gene	258779	259981	.	+	.	ID=PF3D7_1106100;feature_id=20730788;isObsolete=false;previous_systematic_id=PF11_0072;timelastmodified=07.09.2011 06:06:25 BST	1	393	1203	0.326683
Pf3D7_11_v3	chado	gene	263604	266570	.	-	.	ID=PF3D7_1106300;feature_id=20724778;isObsolete=false;previous_systematic_id=PF11_0074;timelastmodified=07.09.2011 05:19:49 BST	1	765	2967	0.257836
Pf3D7_11_v3	chado	gene	268244	274552	.	-	.	ID=PF3D7_1106500;feature_id=20730786;isObsolete=false;previous_systematic_id=PF11_0076;timelastmodified=07.09.2011 06:06:24 BST	1	243	6309	0.0385164
Pf3D7_11_v3	chado	gene	283869	289224	.	+	.	ID=PF3D7_1106800;feature_id=20719580;isObsolete=false;previous_systematic_id=PF11_0079;timelastmodified=07.09.2011 02:45:20 BST	1	850	5356	0.1587
Pf3D7_11_v3	chado	gene	289667	290286	.	+	.	ID=PF3D7_1106900;feature_id=20741896;isObsolete=false;previous_systematic_id=PF11_0080;timelastmodified=07.09.2011 07:41:21 BST	1	113	620	0.182258
Pf3D7_11_v3	chado	gene	291680	292502	.	+	.	ID=PF3D7_1107000;Name=LSM4;feature_id=20717156;isObsolete=false;previous_systematic_id=PF11_0524;timelastmodified=07.09.2011 02:31:39 BST	1	442	823	0.53706
Pf3D7_11_v3	chado	gene	297823	300734	.	+	.	ID=PF3D7_1107200;feature_id=20719585;isObsolete=false;previous_systematic_id=PF11_0085,PF11_0084;timelastmodified=07.09.2011 02:45:23 BST	1	770	2912	0.264423
Pf3D7_11_v3	chado	gene	320128	321205	.	-	.	ID=PF3D7_1107500;feature_id=20719589;isObsolete=false;previous_systematic_id=PF11_0088;timelastmodified=07.09.2011 02:45:25 BST	1	610	1078	0.565863
Pf3D7_11_v3	chado	gene	329867	335601	.	-	.	ID=PF3D7_1107800;Name=ApiAP2;feature_id=20719596;isObsolete=false;previous_systematic_id=PF11_0091;timelastmodified=07.09.2011 02:45:27 BST	1	341	5735	0.0594595
Pf3D7_11_v3	chado	gene	356083	360434	.	+	.	ID=PF3D7_1108100;feature_id=20719604;isObsolete=false;previous_systematic_id=PF11_0094;timelastmodified=07.09.2011 02:45:31 BST	1	245	4352	0.056296
Pf3D7_11_v3	chado	gene	362421	362887	.	+	.	ID=PF3D7_1108300;Name=PCD;feature_id=20741943;isObsolete=false;previous_systematic_id=PF11_0095a;synonym=PfPCD%3Bcurrent%3Dfalse;timelastmodified=07.09.2011 07:41:52 BST	1	3	467	0.006424
Pf3D7_11_v3	chado	gene	367316	368823	.	+	.	ID=PF3D7_1108500;feature_id=20719612;isObsolete=false;previous_systematic_id=PF11_0097;timelastmodified=07.09.2011 02:45:35 BST	1	524	1508	0.34748
Pf3D7_11_v3	chado	gene	377740	378396	.	+	.	ID=PF3D7_1108800;feature_id=20730733;isObsolete=false;previous_systematic_id=PF11_0100;timelastmodified=07.09.2011 06:05:56 BST	1	189	657	0.287671
Pf3D7_11_v3	chado	gene	382569	387150	.	-	.	ID=PF3D7_1109100;feature_id=20719620;isObsolete=false;previous_systematic_id=PF11_0540a;timelastmodified=07.09.2011 02:45:38 BST	1	178	4582	0.0388477
Pf3D7_11_v3	chado	gene	387748	389620	.	-	.	ID=PF3D7_1109200;feature_id=20719622;isObsolete=false;previous_systematic_id=PF11_0540;timelastmodified=07.09.2011 02:45:39 BST	1	197	1873	0.105179
Pf3D7_11_v3	chado	gene	397124	397775	.	+	.	ID=PF3D7_1109900;Name=RPL36;feature_id=20717209;isObsolete=false;previous_systematic_id=PF11_0106;timelastmodified=09.07.2014 04:35:28 BST	1	313	652	0.480061
Pf3D7_11_v3	chado	gene	398659	399226	.	+	.	ID=PF3D7_1110000;feature_id=20741969;isObsolete=false;previous_systematic_id=PF11_0550;timelastmodified=07.09.2011 07:42:09 BST	1	319	568	0.56162
Pf3D7_11_v3	chado	gene	410202	411355	.	-	.	ID=PF3D7_1110300;feature_id=20730723;isObsolete=false;previous_systematic_id=PF11_0109;timelastmodified=07.09.2011 06:05:52 BST	1	488	1154	0.422877
Pf3D7_11_v3	chado	gene	414797	419556	.	+	.	ID=PF3D7_1110400;feature_id=20730724;isObsolete=false;previous_systematic_id=PF11_0111;timelastmodified=07.09.2011 06:05:52 BST	1	308	4760	0.0647059
Pf3D7_11_v3	chado	gene	422057	425418	.	+	.	ID=PF3D7_1110500;Name=VPS35;feature_id=20730718;isObsolete=false;previous_systematic_id=PF11_0112;timelastmodified=09.06.2013 04:17:57 BST	1	209	3362	0.0621654
Pf3D7_11_v3	chado	gene	428362	430047	.	+	.	ID=PF3D7_1110700;Name=ALP1;feature_id=20714817;isObsolete=false;previous_systematic_id=PF11_0114;timelastmodified=24.02.2013 02:11:16 GMT	1	549	1686	0.325623
Pf3D7_11_v3	chado	gene	430157	431476	.	-	.	ID=PF3D7_1110800;feature_id=20730710;isObsolete=false;previous_systematic_id=PF11_0114a;timelastmodified=07.09.2011 06:05:44 BST	1	714	1320	0.540909
Pf3D7_11_v3	chado	gene	439698	441680	.	-	.	ID=PF3D7_1111200;feature_id=20730702;isObsolete=false;previous_systematic_id=PF11_0118;timelastmodified=07.09.2011 06:05:40 BST	1	198	1983	0.0998487
Pf3D7_11_v3	chado	gene	445233	445799	.	-	.	ID=PF3D7_1111400;feature_id=20730672;isObsolete=false;previous_systematic_id=PF11_0120;timelastmodified=07.09.2011 06:05:24 BST	1	226	567	0.398589
Pf3D7_11_v3	chado	gene	446020	446559	.	-	.	ID=PF3D7_1111500;feature_id=20721725;isObsolete=false;previous_systematic_id=PF11_0121;timelastmodified=07.09.2011 03:01:19 BST	1	150	540	0.277778
Pf3D7_11_v3	chado	gene	448912	451698	.	+	.	ID=PF3D7_1111600;feature_id=20730668;isObsolete=false;previous_systematic_id=PF11_0122;timelastmodified=07.09.2011 06:05:22 BST	1	382	2787	0.137065
Pf3D7_11_v3	chado	gene	455669	456994	.	+	.	ID=PF3D7_1111800;feature_id=20719635;isObsolete=false;previous_systematic_id=PF11_0124;timelastmodified=07.09.2011 02:45:43 BST	1	258	1326	0.19457
Pf3D7_11_v3	chado	gene	459776	460620	.	+	.	ID=PF3D7_1112000;feature_id=20717240;isObsolete=false;previous_systematic_id=PF11_0126;timelastmodified=07.09.2011 02:32:09 BST	1	626	845	0.740828
Pf3D7_11_v3	chado	gene	471946	474674	.	-	.	ID=PF3D7_1112300;feature_id=20730750;isObsolete=false;previous_systematic_id=PF11_0129;timelastmodified=07.09.2011 06:06:05 BST	1	191	2729	0.069989
Pf3D7_11_v3	chado	gene	481851	485831	.	+	.	ID=PF3D7_1112700;feature_id=20730650;isObsolete=false;previous_systematic_id=PF11_0527;timelastmodified=07.09.2011 06:05:08 BST	1	501	3981	0.125848
Pf3D7_11_v3	chado	gene	487822	490154	.	-	.	ID=PF3D7_1112900;feature_id=20719643;isObsolete=false;previous_systematic_id=PF11_0135;timelastmodified=07.09.2011 02:45:46 BST	1	1028	2333	0.440634
Pf3D7_11_v3	chado	gene	517311	517985	.	+	.	ID=PF3D7_1113200;feature_id=20730628;isObsolete=false;previous_systematic_id=PF11_0140;timelastmodified=07.09.2011 06:04:56 BST	1	285	675	0.422222
Pf3D7_11_v3	chado	gene	521122	522824	.	-	.	ID=PF3D7_1113400;Name=DSK2;feature_id=20730633;isObsolete=false;previous_systematic_id=PF11_0142;timelastmodified=24.02.2014 03:43:37 GMT	1	397	1703	0.233118
Pf3D7_11_v3	chado	gene	537647	538297	.	+	.	ID=PF3D7_1114000;feature_id=20730606;isObsolete=false;previous_systematic_id=PF11_0148;timelastmodified=07.09.2011 06:04:46 BST	1	123	651	0.18894
Pf3D7_11_v3	chado	gene	542330	544765	.	-	.	ID=PF3D7_1114200;feature_id=20717251;isObsolete=false;previous_systematic_id=PF11_0152;timelastmodified=07.09.2011 02:32:13 BST	1	1314	2436	0.539409
Pf3D7_11_v3	chado	gene	558924	561032	.	-	.	ID=PF3D7_1114800;Name=G3PDH;feature_id=20719652;isObsolete=false;previous_systematic_id=PF11_0157;timelastmodified=02.01.2014 03:18:05 GMT	1	924	2109	0.438122
Pf3D7_11_v3	chado	gene	570017	570714	.	+	.	ID=PF3D7_1115000;feature_id=20716764;isObsolete=false;previous_systematic_id=PF11_0159;timelastmodified=07.09.2011 02:29:01 BST	1	260	698	0.372493
Pf3D7_11_v3	chado	gene	571007	573306	.	-	.	ID=PF3D7_1115100;feature_id=20717319;isObsolete=false;previous_systematic_id=PF11_0535;timelastmodified=07.09.2011 02:32:33 BST	1	1221	2300	0.530869
Pf3D7_11_v3	chado	gene	576773	580276	.	+	.	ID=PF3D7_1115200;Name=SET7;feature_id=20719657;isObsolete=false;previous_systematic_id=PF11_0160;synonym=PfSET7%3Bcurrent%3Dfalse;timelastmodified=07.09.2011 02:45:51 BST	1	1122	3504	0.320205
Pf3D7_11_v3	chado	gene	588169	589400	.	+	.	ID=PF3D7_1115500;Name=ApiAP2;feature_id=20742119;isObsolete=false;previous_systematic_id=PF11_0163;timelastmodified=07.09.2011 07:43:56 BST	1	536	1232	0.435065
Pf3D7_11_v3	chado	gene	600176	602215	.	+	.	ID=PF3D7_1115900;Name=DHHC9;feature_id=20714770;isObsolete=false;previous_systematic_id=PF11_0167;timelastmodified=07.05.2013 06:38:58 BST	1	1158	2040	0.567647
Pf3D7_11_v3	chado	gene	615744	617186	.	-	.	ID=PF3D7_1116200;Name=PDX2;feature_id=20716541;isObsolete=false;previous_systematic_id=PF11_0169;synonym=PfPdx2%3Bcurrent%3Dfalse;timelastmodified=28.01.2012 03:40:31 GMT	1	783	1443	0.54262
Pf3D7_11_v3	chado	gene	618312	619778	.	+	.	ID=PF3D7_1116300;Name=CYP19C;feature_id=20730093;isObsolete=false;previous_systematic_id=PF11_0170;timelastmodified=07.09.2011 06:00:33 BST	1	728	1467	0.496251
Pf3D7_11_v3	chado	gene	626709	629432	.	-	.	ID=PF3D7_1116600;feature_id=20719686;isObsolete=false;previous_systematic_id=PF11_0173;timelastmodified=07.09.2011 02:46:04 BST	1	153	2724	0.0561674
Pf3D7_11_v3	chado	gene	644100	645537	.	-	.	ID=PF3D7_1116900;feature_id=20724660;isObsolete=false;previous_systematic_id=PF11_0175a;timelastmodified=07.09.2011 05:18:35 BST	1	240	1438	0.166899
Pf3D7_11_v3	chado	gene	646922	651343	.	-	.	ID=PF3D7_1117000;feature_id=20714724;isObsolete=false;previous_systematic_id=PF11_0176;timelastmodified=07.09.2011 01:42:40 BST	1	570	4422	0.128901
Pf3D7_11_v3	chado	gene	668368	669491	.	+	.	ID=PF3D7_1117600;feature_id=20716534;isObsolete=false;previous_systematic_id=PF11_0182;timelastmodified=07.09.2011 02:27:21 BST	1	521	1124	0.463523
Pf3D7_11_v3	chado	gene	670711	671515	.	-	.	ID=PF3D7_1117700;Name=RAN;feature_id=20721830;isObsolete=false;previous_systematic_id=PF11_0183;synonym=PfRAN%3Bcurrent%3Dfalse;timelastmodified=07.09.2011 03:02:19 BST	1	160	805	0.198758
Pf3D7_11_v3	chado	gene	678752	683281	.	+	.	ID=PF3D7_1117900;feature_id=20714783;isObsolete=false;previous_systematic_id=PF11_0185;timelastmodified=07.09.2011 01:43:07 BST	1	114	4530	0.0251656
Pf3D7_11_v3	chado	gene	683860	684616	.	-	.	ID=PF3D7_1118000;feature_id=20730070;isObsolete=false;previous_systematic_id=PF11_0186;timelastmodified=07.09.2011 06:00:21 BST	1	154	757	0.203435
Pf3D7_11_v3	chado	gene	687235	687781	.	+	.	ID=PF3D7_1118100;feature_id=20730067;isObsolete=false;previous_systematic_id=PF11_0187;timelastmodified=07.09.2011 06:00:20 BST	1	79	547	0.144424
Pf3D7_11_v3	chado	gene	708526	712863	.	-	.	ID=PF3D7_1118700;feature_id=20716890;isObsolete=false;previous_systematic_id=PF11_0193;timelastmodified=07.09.2011 02:29:50 BST	1	2379	4338	0.548409
Pf3D7_11_v3	chado	gene	714117	716287	.	-	.	ID=PF3D7_1118800;feature_id=20719704;isObsolete=false;previous_systematic_id=PF11_0195;timelastmodified=07.09.2011 02:46:13 BST	1	667	2171	0.307232
Pf3D7_11_v3	chado	gene	716795	718412	.	+	.	ID=PF3D7_1118900;feature_id=20719707;isObsolete=false;previous_systematic_id=PF11_0196;timelastmodified=07.09.2011 02:46:14 BST	1	600	1618	0.370828
Pf3D7_11_v3	chado	gene	720992	722273	.	+	.	ID=PF3D7_1119100;feature_id=20719711;isObsolete=false;previous_systematic_id=PF11_0198;timelastmodified=07.09.2011 02:46:16 BST	1	307	1282	0.23947
Pf3D7_11_v3	chado	gene	722717	723289	.	-	.	ID=PF3D7_1119200;feature_id=20742219;isObsolete=false;previous_systematic_id=PF11_0199;timelastmodified=07.09.2011 07:45:08 BST	1	120	573	0.209424
Pf3D7_11_v3	chado	gene	756192	760435	.	+	.	ID=PF3D7_1120000;feature_id=20730580;isObsolete=false;previous_systematic_id=PF11_0207;timelastmodified=07.09.2011 06:04:33 BST	1	910	4244	0.21442
Pf3D7_11_v3	chado	gene	761695	762818	.	+	.	ID=PF3D7_1120100;Name=PGM1;feature_id=20719732;isObsolete=false;previous_systematic_id=PF11_0208;timelastmodified=07.09.2011 02:46:23 BST	1	371	1124	0.330071
Pf3D7_11_v3	chado	gene	765033	765625	.	+	.	ID=PF3D7_1120200;feature_id=20719734;isObsolete=false;previous_systematic_id=PF11_0209;timelastmodified=07.09.2011 02:46:24 BST	1	341	593	0.575042
Pf3D7_11_v3	chado	gene	766759	768460	.	+	.	ID=PF3D7_1120300;feature_id=20719737;isObsolete=false;previous_systematic_id=PF11_0210;timelastmodified=07.09.2011 02:46:25 BST	1	112	1702	0.0658049
Pf3D7_11_v3	chado	gene	772539	775042	.	+	.	ID=PF3D7_1120500;feature_id=20719742;isObsolete=false;previous_systematic_id=PF11_0212;timelastmodified=07.09.2011 02:46:27 BST	1	128	2504	0.0511182
Pf3D7_11_v3	chado	gene	775233	783639	.	-	.	ID=PF3D7_1120600;feature_id=20723976;isObsolete=false;previous_systematic_id=PF11_0213;timelastmodified=07.09.2011 05:13:29 BST	1	769	8407	0.0914714
Pf3D7_11_v3	chado	gene	792197	793945	.	+	.	ID=PF3D7_1121000;Name=DHHC3;feature_id=20742258;isObsolete=false;previous_systematic_id=PF11_0217;timelastmodified=07.05.2013 02:27:47 BST	1	867	1749	0.495712
Pf3D7_11_v3	chado	gene	794254	799561	.	-	.	ID=PF3D7_1121100;feature_id=20717343;isObsolete=false;previous_systematic_id=PF11_0218;timelastmodified=07.09.2011 02:32:41 BST	1	673	5308	0.12679
Pf3D7_11_v3	chado	gene	800781	801458	.	-	.	ID=PF3D7_1121200;feature_id=20730567;isObsolete=false;previous_systematic_id=PF11_0219;timelastmodified=07.09.2011 06:04:25 BST	1	210	678	0.309735
Pf3D7_11_v3	chado	gene	815386	816322	.	-	.	ID=PF3D7_1121600;Name=EXP1;feature_id=20727137;isObsolete=false;previous_systematic_id=PF11_0224;synonym=CRA;timelastmodified=17.12.2012 03:05:59 GMT	1	137	937	0.146211
Pf3D7_11_v3	chado	gene	838380	840100	.	-	.	ID=PF3D7_1122000;feature_id=20719761;isObsolete=false;previous_systematic_id=PF11_0228;timelastmodified=07.09.2011 02:46:34 BST	1	278	1721	0.161534
Pf3D7_11_v3	chado	gene	840728	842450	.	-	.	ID=PF3D7_1122100;feature_id=20719764;isObsolete=false;previous_systematic_id=PF11_0229;timelastmodified=07.09.2011 02:46:36 BST	1	178	1723	0.103308
Pf3D7_11_v3	chado	gene	842991	845547	.	-	.	ID=PF3D7_1122200;feature_id=20719767;isObsolete=false;previous_systematic_id=PF11_0230;timelastmodified=07.09.2011 02:46:37 BST	1	1216	2557	0.475557
Pf3D7_11_v3	chado	gene	860134	868220	.	+	.	ID=PF3D7_1122600;feature_id=20714605;isObsolete=false;previous_systematic_id=PF11_0234;timelastmodified=06.09.2011 01:59:01 BST	1	2252	8087	0.278472
Pf3D7_11_v3	chado	gene	872031	877678	.	+	.	ID=PF3D7_1122800;Name=CDPK6;feature_id=20719775;isObsolete=false;previous_systematic_id=PF11_0239;synonym=PfCDPK6%3Bcurrent%3Dfalse;timelastmodified=07.09.2011 02:46:41 BST	1	794	5648	0.140581
Pf3D7_11_v3	chado	gene	909366	916324	.	+	.	ID=PF3D7_1123100;Name=CDPK7;feature_id=20714771;isObsolete=false;previous_systematic_id=PF11_0242;timelastmodified=07.09.2011 01:43:00 BST	1	161	6959	0.0231355
Pf3D7_11_v3	chado	gene	918228	921069	.	+	.	ID=PF3D7_1123200;Name=LRR11;feature_id=20730026;isObsolete=false;previous_systematic_id=PF11_0243;synonym=PfLRR11%3Bcurrent%3Dfalse;timelastmodified=07.09.2011 05:59:58 BST	1	397	2842	0.13969
Pf3D7_11_v3	chado	gene	925728	927524	.	+	.	ID=PF3D7_1123400;feature_id=20719784;isObsolete=false;previous_systematic_id=PF11_0245;timelastmodified=07.09.2011 02:46:45 BST	1	129	1797	0.0717863
Pf3D7_11_v3	chado	gene	938950	939612	.	+	.	ID=PF3D7_1123700;feature_id=20714743;isObsolete=false;previous_systematic_id=PF11_0248;timelastmodified=07.09.2011 01:42:49 BST	1	210	663	0.316742
Pf3D7_11_v3	chado	gene	945470	946148	.	+	.	ID=PF3D7_1123900;feature_id=20742344;isObsolete=false;previous_systematic_id=PF11_0250;timelastmodified=07.09.2011 07:46:39 BST	1	241	679	0.354934
Pf3D7_11_v3	chado	gene	957514	959199	.	-	.	ID=PF3D7_1124200;feature_id=20719801;isObsolete=false;previous_systematic_id=PF11_0253;timelastmodified=14.10.2011 04:08:52 BST	1	313	1686	0.185646
Pf3D7_11_v3	chado	gene	962156	963958	.	+	.	ID=PF3D7_1124300;feature_id=20719804;isObsolete=false;previous_systematic_id=PF11_0254;timelastmodified=07.09.2011 02:46:55 BST	1	225	1803	0.124792
Pf3D7_11_v3	chado	gene	964675	965360	.	-	.	ID=PF3D7_1124400;Name=LSM1;feature_id=20730015;isObsolete=false;previous_systematic_id=PF11_0255;timelastmodified=07.09.2011 05:59:53 BST	1	242	686	0.35277
Pf3D7_11_v3	chado	gene	974493	975538	.	-	.	ID=PF3D7_1124700;Name=MGE1;feature_id=20719811;isObsolete=false;previous_systematic_id=PF11_0258;timelastmodified=08.11.2012 04:07:52 GMT	1	140	1046	0.133843
Pf3D7_11_v3	chado	gene	976880	977936	.	-	.	ID=PF3D7_1124800;feature_id=20719813;isObsolete=false;previous_systematic_id=PF11_0259;timelastmodified=07.09.2011 02:46:58 BST	1	316	1057	0.298959
Pf3D7_11_v3	chado	gene	983951	985619	.	-	.	ID=PF3D7_1125000;feature_id=20742377;isObsolete=false;previous_systematic_id=PF11_0261;timelastmodified=07.09.2011 07:47:03 BST	1	684	1669	0.409826
Pf3D7_11_v3	chado	gene	989159	990301	.	-	.	ID=PF3D7_1125200;feature_id=20722009;isObsolete=false;previous_systematic_id=PF11_0263;timelastmodified=07.09.2011 03:03:36 BST	1	232	1143	0.202975
Pf3D7_11_v3	chado	gene	1003226	1003694	.	-	.	ID=PF3D7_1125600;feature_id=20742390;isObsolete=false;previous_systematic_id=PF11_0266a;timelastmodified=07.09.2011 07:47:12 BST	1	217	469	0.462687
Pf3D7_11_v3	chado	gene	1004780	1007354	.	-	.	ID=PF3D7_1125700;feature_id=20719825;isObsolete=false;previous_systematic_id=PF11_0267;timelastmodified=07.09.2011 02:47:03 BST	1	565	2575	0.219417
Pf3D7_11_v3	chado	gene	1008409	1010853	.	-	.	ID=PF3D7_1125800;feature_id=20719827;isObsolete=false;previous_systematic_id=PF11_0268;timelastmodified=07.09.2011 02:47:03 BST	1	666	2445	0.272393
Pf3D7_11_v3	chado	gene	1018366	1022495	.	-	.	ID=PF3D7_1126100;Name=ATG7;feature_id=20729992;isObsolete=false;previous_systematic_id=PF11_0271;timelastmodified=21.08.2012 06:36:44 BST	1	179	4130	0.0433414
Pf3D7_11_v3	chado	gene	1023790	1024496	.	-	.	ID=PF3D7_1126200;feature_id=20714744;isObsolete=false;previous_systematic_id=PF11_0272;timelastmodified=07.09.2011 01:42:50 BST	1	236	707	0.333805
Pf3D7_11_v3	chado	gene	1026976	1029544	.	+	.	ID=PF3D7_1126300;feature_id=20719833;isObsolete=false;previous_systematic_id=PF11_0273;timelastmodified=22.06.2012 01:55:44 BST	1	715	2569	0.278318
Pf3D7_11_v3	chado	gene	1030679	1031481	.	+	.	ID=PF3D7_1126400;feature_id=20714840;isObsolete=false;previous_systematic_id=PF11_0274;timelastmodified=07.09.2011 01:43:33 BST	1	120	803	0.14944
Pf3D7_11_v3	chado	gene	1040790	1046087	.	-	.	ID=PF3D7_1126700;feature_id=20719841;isObsolete=false;previous_systematic_id=PF11_0278,PF11_0277;timelastmodified=07.09.2011 02:47:09 BST	1	2588	5298	0.488486
Pf3D7_11_v3	chado	gene	1053642	1054333	.	-	.	ID=PF3D7_1126900;Name=SNRPF;feature_id=20719846;isObsolete=false;previous_systematic_id=PF11_0280;timelastmodified=07.09.2011 02:47:11 BST	1	431	692	0.622832
Pf3D7_11_v3	chado	gene	1056198	1058054	.	-	.	ID=PF3D7_1127000;feature_id=20719849;isObsolete=false;previous_systematic_id=PF11_0281;timelastmodified=07.09.2011 02:47:13 BST	1	993	1857	0.534733
Pf3D7_11_v3	chado	gene	1065785	1066569	.	+	.	ID=PF3D7_1127400;feature_id=20714788;isObsolete=false;previous_systematic_id=PF11_0285;timelastmodified=07.09.2011 01:43:10 BST	1	305	785	0.388535
Pf3D7_11_v3	chado	gene	1067197	1070219	.	+	.	ID=PF3D7_1127500;feature_id=20719858;isObsolete=false;previous_systematic_id=PF11_0286;timelastmodified=07.09.2011 02:47:16 BST	1	1748	3023	0.578233
Pf3D7_11_v3	chado	gene	1071752	1073813	.	+	.	ID=PF3D7_1127600;feature_id=20719860;isObsolete=false;previous_systematic_id=PF11_0287;timelastmodified=07.09.2011 02:47:16 BST	1	1024	2062	0.496605
Pf3D7_11_v3	chado	gene	1083321	1085062	.	-	.	ID=PF3D7_1127900;feature_id=20714841;isObsolete=false;previous_systematic_id=PF11_0290;timelastmodified=07.09.2011 01:43:34 BST	1	512	1742	0.293915
Pf3D7_11_v3	chado	gene	1087314	1093105	.	+	.	ID=PF3D7_1128000;feature_id=20719868;isObsolete=false;previous_systematic_id=PF11_0291;timelastmodified=07.09.2011 02:47:19 BST	1	303	5792	0.0523135
Pf3D7_11_v3	chado	gene	1094909	1095931	.	-	.	ID=PF3D7_1128100;feature_id=20742465;isObsolete=false;previous_systematic_id=PF11_0292;timelastmodified=07.09.2011 07:48:01 BST	1	276	1023	0.269795
Pf3D7_11_v3	chado	gene	1098167	1103555	.	-	.	ID=PF3D7_1128300;Name=PFK11;feature_id=20719871;isObsolete=false;previous_systematic_id=PF11_0294;synonym=PfPFK11%3Bcurrent%3Dfalse;timelastmodified=07.09.2011 02:47:21 BST	1	676	5389	0.125441
Pf3D7_11_v3	chado	gene	1104216	1106505	.	-	.	ID=PF3D7_1128400;Name=GGPPS;feature_id=20719874;isObsolete=false;previous_systematic_id=PF11_0295;timelastmodified=07.09.2011 02:47:22 BST	1	1159	2290	0.506113
Pf3D7_11_v3	chado	gene	1118249	1120685	.	+	.	ID=PF3D7_1128900;feature_id=20719883;isObsolete=false;previous_systematic_id=PF11_0300;timelastmodified=07.09.2011 02:47:25 BST	1	335	2437	0.137464
Pf3D7_11_v3	chado	gene	1121930	1123377	.	+	.	ID=PF3D7_1129000;Name=SpdSyn;feature_id=20719885;isObsolete=false;previous_systematic_id=PF11_0301;synonym=PfSpdSyn%3Bcurrent%3Dfalse;timelastmodified=07.09.2011 02:47:26 BST	1	482	1448	0.332873
Pf3D7_11_v3	chado	gene	1141486	1143910	.	+	.	ID=PF3D7_1129500;feature_id=20719892;isObsolete=false;previous_systematic_id=PF11_0306;timelastmodified=07.09.2011 02:47:29 BST	1	589	2425	0.242887
Pf3D7_11_v3	chado	gene	1171680	1175724	.	+	.	ID=PF3D7_1130500;feature_id=20719909;isObsolete=false;previous_systematic_id=PF11_0315;timelastmodified=07.09.2011 02:47:36 BST	1	1087	4045	0.268727
Pf3D7_11_v3	chado	gene	1190123	1194335	.	+	.	ID=PF3D7_1130900;feature_id=20719921;isObsolete=false;previous_systematic_id=PF11_0319;timelastmodified=07.09.2011 02:47:41 BST	1	154	4213	0.0365535
Pf3D7_11_v3	chado	gene	1199253	1201805	.	+	.	ID=PF3D7_1131200;feature_id=20714842;isObsolete=false;previous_systematic_id=PF11_0322;timelastmodified=07.09.2011 01:43:35 BST	1	1407	2553	0.551116
Pf3D7_11_v3	chado	gene	1204297	1209587	.	-	.	ID=PF3D7_1131400;feature_id=20719932;isObsolete=false;previous_systematic_id=PF11_0324;timelastmodified=07.09.2011 02:47:45 BST	1	185	5291	0.034965
Pf3D7_11_v3	chado	gene	1225688	1226474	.	-	.	ID=PF3D7_1131700;feature_id=20742555;isObsolete=false;previous_systematic_id=PF11_0326a;timelastmodified=20.12.2011 06:03:06 GMT	1	85	787	0.108005
Pf3D7_11_v3	chado	gene	1248310	1250232	.	-	.	ID=PF3D7_1132200;feature_id=20719947;isObsolete=false;previous_systematic_id=PF11_0331;timelastmodified=07.09.2011 02:47:52 BST	1	288	1923	0.149766
Pf3D7_11_v3	chado	gene	1266250	1267584	.	-	.	ID=PF3D7_1132600;feature_id=20719957;isObsolete=false;previous_systematic_id=PF11_0336;timelastmodified=07.09.2011 02:47:56 BST	1	174	1335	0.130337
Pf3D7_11_v3	chado	gene	1281284	1287633	.	-	.	ID=PF3D7_1133200;feature_id=20729935;isObsolete=false;previous_systematic_id=PF11_0342;timelastmodified=07.09.2011 05:59:09 BST	1	131	6350	0.0206299
Pf3D7_11_v3	chado	gene	1296801	1298199	.	+	.	ID=PF3D7_1133500;feature_id=20719973;isObsolete=false;previous_systematic_id=PF11_0345;timelastmodified=07.09.2011 02:48:05 BST	1	220	1399	0.157255
Pf3D7_11_v3	chado	gene	1302173	1305987	.	+	.	ID=PF3D7_1133700;feature_id=20719980;isObsolete=false;previous_systematic_id=PF11_0347;timelastmodified=07.09.2011 02:48:08 BST	1	821	3815	0.215203
Pf3D7_11_v3	chado	gene	1313257	1317173	.	+	.	ID=PF3D7_1133900;feature_id=20719985;isObsolete=false;previous_systematic_id=PF11_0349;timelastmodified=28.05.2012 04:09:18 BST	1	221	3917	0.0564207
Pf3D7_11_v3	chado	gene	1340486	1341680	.	-	.	ID=PF3D7_1134400;feature_id=20729977;isObsolete=false;previous_systematic_id=PF11_0355;timelastmodified=07.09.2011 05:59:30 BST	1	670	1195	0.56067
Pf3D7_11_v3	chado	gene	1344303	1349763	.	+	.	ID=PF3D7_1134500;feature_id=20729975;isObsolete=false;previous_systematic_id=PF11_0356;timelastmodified=07.09.2011 05:59:29 BST	1	226	5461	0.0413844
Pf3D7_11_v3	chado	gene	1367186	1368809	.	+	.	ID=PF3D7_1134800;feature_id=20720004;isObsolete=false;previous_systematic_id=PF11_0359;timelastmodified=07.09.2011 02:48:18 BST	1	160	1624	0.0985222
Pf3D7_11_v3	chado	gene	1372311	1373859	.	+	.	ID=PF3D7_1135000;feature_id=20720010;isObsolete=false;previous_systematic_id=PF11_0361;timelastmodified=07.09.2011 02:48:20 BST	1	847	1549	0.546804
Pf3D7_11_v3	chado	gene	1387091	1388909	.	-	.	ID=PF3D7_1135500;feature_id=20724781;isObsolete=false;previous_systematic_id=PF11_0365;timelastmodified=07.09.2011 05:19:50 BST	1	739	1819	0.406267
Pf3D7_11_v3	chado	gene	1396433	1396764	.	-	.	ID=PF3D7_1135700;feature_id=20729962;isObsolete=false;previous_systematic_id=PF11_0368a;timelastmodified=07.09.2011 05:59:23 BST	1	107	332	0.322289
Pf3D7_11_v3	chado	gene	1398486	1400601	.	-	.	ID=PF3D7_1135900;feature_id=20720025;isObsolete=false;previous_systematic_id=PF11_0370;timelastmodified=07.09.2011 02:48:26 BST	1	1225	2116	0.578923
Pf3D7_11_v3	chado	gene	1417466	1420071	.	-	.	ID=PF3D7_1136200;feature_id=20720031;isObsolete=false;previous_systematic_id=PF11_0373;timelastmodified=07.09.2011 02:48:29 BST	1	566	2606	0.217191
Pf3D7_11_v3	chado	gene	1431881	1435170	.	-	.	ID=PF3D7_1136500;Name=CK1;feature_id=20724458;isObsolete=false;previous_systematic_id=PF11_0377;synonym=PfCK1%3Bcurrent%3Dfalse;timelastmodified=07.09.2011 05:16:41 BST	1	2315	3290	0.703647
Pf3D7_11_v3	chado	gene	1446489	1448505	.	+	.	ID=PF3D7_1136700;feature_id=20724881;isObsolete=false;previous_systematic_id=PF11_0379;timelastmodified=07.09.2011 05:20:41 BST	1	751	2017	0.372335
Pf3D7_11_v3	chado	gene	1449690	1451450	.	-	.	ID=PF3D7_1136800;feature_id=20720036;isObsolete=false;previous_systematic_id=PF11_0380;timelastmodified=07.09.2011 02:48:31 BST	1	651	1761	0.369676
Pf3D7_11_v3	chado	gene	1473505	1474116	.	-	.	ID=PF3D7_1137500;feature_id=20729953;isObsolete=false;previous_systematic_id=PF11_0386;timelastmodified=07.09.2011 05:59:19 BST	1	93	612	0.151961
Pf3D7_11_v3	chado	gene	1498208	1498969	.	+	.	ID=PF3D7_1138200;feature_id=20720061;isObsolete=false;previous_systematic_id=PF11_0394;timelastmodified=07.09.2011 02:48:41 BST	1	201	762	0.26378
Pf3D7_11_v3	chado	gene	1525654	1531744	.	-	.	ID=PF3D7_1138700;feature_id=20714843;isObsolete=false;previous_systematic_id=PF11_0398;timelastmodified=07.09.2011 01:43:35 BST	1	335	6091	0.0549992
Pf3D7_11_v3	chado	gene	1533252	1539856	.	-	.	ID=PF3D7_1138800;feature_id=20720070;isObsolete=false;previous_systematic_id=PF11_0399,PF11_0401,PF11_0400;timelastmodified=07.09.2011 02:48:46 BST	1	842	6605	0.127479
Pf3D7_11_v3	chado	gene	1554154	1555505	.	-	.	ID=PF3D7_1139200;feature_id=20729923;isObsolete=false;previous_systematic_id=PF11_0403;timelastmodified=07.09.2011 05:59:04 BST	1	200	1352	0.147929
Pf3D7_11_v3	chado	gene	1556744	1565045	.	-	.	ID=PF3D7_1139300;Name=ApiAP2;feature_id=20725597;isObsolete=false;previous_systematic_id=PF11_0404;timelastmodified=07.09.2011 05:26:12 BST	1	340	8302	0.040954
Pf3D7_11_v3	chado	gene	1576132	1578978	.	-	.	ID=PF3D7_1139500;feature_id=20723790;isObsolete=false;previous_systematic_id=PF11_0405;timelastmodified=07.09.2011 05:12:46 BST	1	298	2847	0.104672
Pf3D7_11_v3	chado	gene	1593966	1594951	.	+	.	ID=PF3D7_1139900;feature_id=20714832;isObsolete=false;previous_systematic_id=PF11_0409;timelastmodified=07.09.2011 01:43:29 BST	1	389	986	0.394523
Pf3D7_11_v3	chado	gene	1598550	1599632	.	-	.	ID=PF3D7_1140100;feature_id=20714833;isObsolete=false;previous_systematic_id=PF11_0412;timelastmodified=07.09.2011 01:43:30 BST	1	696	1083	0.642659
Pf3D7_11_v3	chado	gene	1601257	1603078	.	-	.	ID=PF3D7_1140200;feature_id=20720087;isObsolete=false;previous_systematic_id=PF11_0413;timelastmodified=07.09.2011 02:48:53 BST	1	478	1822	0.262349
Pf3D7_11_v3	chado	gene	1608006	1608609	.	+	.	ID=PF3D7_1140400;feature_id=20742726;isObsolete=false;previous_systematic_id=PF11_0415;timelastmodified=07.09.2011 07:51:22 BST	1	100	604	0.165563
Pf3D7_11_v3	chado	gene	1610100	1615809	.	+	.	ID=PF3D7_1140500;Name=MyoF;feature_id=20720092;isObsolete=false;previous_systematic_id=PF11_0416;synonym=PfmyoF%3Bcurrent%3Dfalse;timelastmodified=07.09.2011 02:48:55 BST	1	493	5710	0.0863398
Pf3D7_11_v3	chado	gene	1657507	1657978	.	-	.	ID=PF3D7_1141200;feature_id=20733434;isObsolete=false;previous_systematic_id=PF11_0423;timelastmodified=07.09.2011 06:30:25 BST	1	136	472	0.288136
Pf3D7_11_v3	chado	gene	1659070	1662359	.	-	.	ID=PF3D7_1141300;feature_id=20720106;isObsolete=false;previous_systematic_id=PF11_0424;timelastmodified=07.09.2011 02:49:01 BST	1	251	3290	0.0762918
Pf3D7_11_v3	chado	gene	1663621	1665250	.	+	.	ID=PF3D7_1141400;Name=PIGH;feature_id=20720108;isObsolete=false;previous_systematic_id=PF11_0425;timelastmodified=26.02.2013 04:14:32 GMT	1	437	1630	0.268098
Pf3D7_11_v3	chado	gene	1665761	1668162	.	+	.	ID=PF3D7_1141500;feature_id=20720110;isObsolete=false;previous_systematic_id=PF11_0426;timelastmodified=07.09.2011 02:49:02 BST	1	168	2402	0.0699417
Pf3D7_11_v3	chado	gene	1672519	1674557	.	-	.	ID=PF3D7_1141800;feature_id=20720118;isObsolete=false;previous_systematic_id=PF11_0429;timelastmodified=07.09.2011 02:49:05 BST	1	854	2039	0.418833
Pf3D7_11_v3	chado	gene	1692897	1694137	.	-	.	ID=PF3D7_1142200;feature_id=20720127;isObsolete=false;previous_systematic_id=PF11_0434;timelastmodified=07.09.2011 02:49:10 BST	1	240	1241	0.193392
Pf3D7_11_v3	chado	gene	1695507	1701258	.	+	.	ID=PF3D7_1142300;feature_id=20720129;isObsolete=false;previous_systematic_id=PF11_0435;timelastmodified=07.09.2011 02:49:10 BST	1	265	5752	0.0460709
Pf3D7_11_v3	chado	gene	1702089	1703642	.	-	.	ID=PF3D7_1142400;Name=CPO;feature_id=20720133;isObsolete=false;previous_systematic_id=PF11_0436;synonym=PfCPO%3Bcurrent%3Dfalse;timelastmodified=07.09.2011 02:49:12 BST	1	141	1554	0.0907336
Pf3D7_11_v3	chado	gene	1705696	1706573	.	-	.	ID=PF3D7_1142500;feature_id=20720135;isObsolete=false;previous_systematic_id=PF11_0437;timelastmodified=07.09.2011 02:49:13 BST	1	494	878	0.562642
Pf3D7_11_v3	chado	gene	1708066	1708679	.	-	.	ID=PF3D7_1142600;feature_id=20742792;isObsolete=false;previous_systematic_id=PF11_0438;timelastmodified=07.09.2011 07:52:08 BST	1	191	614	0.311075
Pf3D7_11_v3	chado	gene	1729793	1730899	.	+	.	ID=PF3D7_1143200;feature_id=20720146;isObsolete=false;previous_systematic_id=PF11_0443;timelastmodified=07.09.2011 02:49:17 BST	1	141	1107	0.127371
Pf3D7_11_v3	chado	gene	1735126	1736572	.	+	.	ID=PF3D7_1143400;feature_id=20720151;isObsolete=false;previous_systematic_id=PF11_0447;timelastmodified=07.09.2011 02:49:19 BST	1	979	1447	0.676572
Pf3D7_11_v3	chado	gene	1737256	1740029	.	-	.	ID=PF3D7_1143500;feature_id=20720154;isObsolete=false;previous_systematic_id=PF11_0448;timelastmodified=07.09.2011 02:49:20 BST	1	137	2774	0.0493872
Pf3D7_11_v3	chado	gene	1742589	1746306	.	+	.	ID=PF3D7_1143700;feature_id=20720159;isObsolete=false;previous_systematic_id=PF11_0451;timelastmodified=07.09.2011 02:49:22 BST	1	983	3718	0.264389
Pf3D7_11_v3	chado	gene	1755438	1755935	.	+	.	ID=PF3D7_1144000;Name=RPS21;feature_id=20720165;isObsolete=false;previous_systematic_id=PF11_0454;timelastmodified=09.07.2014 09:08:42 BST	1	249	498	0.5
Pf3D7_11_v3	chado	gene	1756557	1757182	.	-	.	ID=PF3D7_1144100;feature_id=20733435;isObsolete=false;previous_systematic_id=PF11_0560;timelastmodified=07.09.2011 06:30:25 BST	1	254	626	0.405751
Pf3D7_11_v3	chado	gene	1757488	1758637	.	-	.	ID=PF3D7_1144200;feature_id=20720168;isObsolete=false;previous_systematic_id=PF11_0455;timelastmodified=07.09.2011 02:49:26 BST	1	190	1150	0.165217
Pf3D7_11_v3	chado	gene	1759257	1759922	.	-	.	ID=PF3D7_1144300;Name=RPL41;feature_id=20742832;isObsolete=false;previous_systematic_id=PF11_0455a;timelastmodified=09.07.2014 12:05:45 BST	1	546	666	0.81982
Pf3D7_11_v3	chado	gene	1772350	1773819	.	-	.	ID=PF3D7_1144700;Name=TIC20;feature_id=20720179;isObsolete=false;previous_systematic_id=PF11_0459;synonym=PfTIC20%3Bcurrent%3Dfalse;timelastmodified=07.09.2011 02:49:30 BST	1	690	1470	0.469388
Pf3D7_11_v3	chado	gene	1777525	1778928	.	-	.	ID=PF3D7_1144900;Name=RAB6;feature_id=20729893;isObsolete=false;previous_systematic_id=PF11_0461;synonym=PfRAB6%3Bcurrent%3Dfalse;timelastmodified=07.09.2011 05:58:49 BST	1	780	1404	0.555556
Pf3D7_11_v3	chado	gene	1780084	1782398	.	-	.	ID=PF3D7_1145000;feature_id=20720185;isObsolete=false;previous_systematic_id=PF11_0462;timelastmodified=07.09.2011 02:49:34 BST	1	581	2315	0.250972
Pf3D7_11_v3	chado	gene	1798776	1799670	.	-	.	ID=PF3D7_1145300;feature_id=20729887;isObsolete=false;previous_systematic_id=PF11_0464a;timelastmodified=07.09.2011 05:58:44 BST	1	631	895	0.705028
Pf3D7_11_v3	chado	gene	1807359	1810130	.	+	.	ID=PF3D7_1145500;feature_id=20720190;isObsolete=false;previous_systematic_id=PF11_0466;timelastmodified=07.09.2011 02:49:36 BST	1	270	2772	0.0974026
Pf3D7_11_v3	chado	gene	1810290	1812442	.	-	.	ID=PF3D7_1145600;feature_id=20717369;isObsolete=false;previous_systematic_id=PF11_0467;timelastmodified=07.09.2011 02:32:47 BST	1	263	2153	0.122155
Pf3D7_11_v3	chado	gene	1824148	1825579	.	-	.	ID=PF3D7_1146100;feature_id=20720201;isObsolete=false;previous_systematic_id=PF11_0472;timelastmodified=07.09.2011 02:49:42 BST	1	799	1432	0.557961
Pf3D7_11_v3	chado	gene	1826203	1826792	.	-	.	ID=PF3D7_1146200;feature_id=20742883;isObsolete=false;previous_systematic_id=PF11_0473;timelastmodified=07.09.2011 07:53:16 BST	1	92	590	0.155932
Pf3D7_11_v3	chado	gene	1828240	1829054	.	-	.	ID=PF3D7_1146300;feature_id=20715281;isObsolete=false;previous_systematic_id=PF11_0474;timelastmodified=07.09.2011 02:19:08 BST	1	80	815	0.0981595
Pf3D7_11_v3	chado	gene	1839423	1842878	.	-	.	ID=PF3D7_1146700;feature_id=20742891;isObsolete=false;previous_systematic_id=PF11_0478;timelastmodified=07.09.2011 07:53:23 BST	1	323	3456	0.0934606
Pf3D7_11_v3	chado	gene	1856390	1857656	.	+	.	ID=PF3D7_1146900;feature_id=20720212;isObsolete=false;previous_systematic_id=PF11_0479a;timelastmodified=07.09.2011 02:49:46 BST	1	709	1267	0.55959
Pf3D7_11_v3	chado	gene	1858329	1867357	.	-	.	ID=PF3D7_1147000;Name=SLARP;feature_id=20720214;isObsolete=false;previous_systematic_id=PF11_0480;synonym=S22,PfSLARP%3Bcurrent%3Dfalse,SAP1,PfSAP1%3Bcurrent%3Dfalse;timelastmodified=16.07.2012 12:51:32 BST	1	206	9029	0.0228154
Pf3D7_11_v3	chado	gene	1870415	1871077	.	-	.	ID=PF3D7_1147100;feature_id=20720218;isObsolete=false;previous_systematic_id=PF11_0480a;timelastmodified=07.09.2011 02:49:49 BST	1	120	663	0.180996
Pf3D7_11_v3	chado	gene	1888637	1889139	.	-	.	ID=PF3D7_1147400;feature_id=20742920;isObsolete=false;previous_systematic_id=PF11_0483a;timelastmodified=07.09.2011 07:53:41 BST	1	269	503	0.534791
Pf3D7_11_v3	chado	gene	1893436	1895843	.	-	.	ID=PF3D7_1147600;feature_id=20720228;isObsolete=false;previous_systematic_id=PF11_0484;timelastmodified=07.09.2011 02:49:53 BST	1	617	2408	0.256229
Pf3D7_11_v3	chado	gene	1897204	1897884	.	+	.	ID=PF3D7_1147700;feature_id=20742929;isObsolete=false;previous_systematic_id=PF11_0485;timelastmodified=07.09.2011 07:53:47 BST	1	216	681	0.317181
Pf3D7_11_v3	chado	gene	1934333	1935582	.	-	.	ID=PF3D7_1148700;Name=GEXP12;feature_id=20720236;isObsolete=false;previous_systematic_id=PF11_0503;synonym=PfGEXP12%3Bcurrent%3Dfalse;timelastmodified=07.09.2011 02:49:56 BST	1	137	1250	0.1096
Pf3D7_11_v3	chado	gene	1941348	1942588	.	+	.	ID=PF3D7_1148800;feature_id=20729867;isObsolete=false;previous_systematic_id=PF11_0504;timelastmodified=07.09.2011 05:58:36 BST	1	122	1241	0.0983078
Pf3D7_11_v3	chado	gene	1972400	1973874	.	+	.	ID=PF3D7_1149100;feature_id=20716540;isObsolete=false;previous_systematic_id=PF11_0508;timelastmodified=07.09.2011 02:27:24 BST	1	687	1475	0.465763
Pf3D7_11_v3	chado	gene	1976407	1979804	.	+	.	ID=PF3D7_1149200;feature_id=20720244;isObsolete=false;previous_systematic_id=PF11_0509;timelastmodified=07.09.2011 02:50:00 BST	1	125	3398	0.0367863
Pf3D7_11_v3	chado	gene	1985870	1986639	.	-	.	ID=PF3D7_1149400;feature_id=20729862;isObsolete=false;previous_systematic_id=PF11_0511;timelastmodified=07.09.2011 05:58:33 BST	1	140	770	0.181818
Pf3D7_11_v3	chado	gene	2001068	2003313	.	+	.	ID=PF3D7_1149600;feature_id=20729866;isObsolete=false;previous_systematic_id=PF11_0513;timelastmodified=07.09.2011 05:58:35 BST	1	101	2246	0.0449688
Pf3D7_12_v3	chado	gene	1045995	1049831	.	+	.	ID=PF3D7_1225800;Name=UBA1;feature_id=20733586;isObsolete=false;previous_systematic_id=PFL1245w;timelastmodified=23.08.2012 03:40:42 BST	1	414	3837	0.107897
Pf3D7_12_v3	chado	gene	119402	141499	.	+	.	ID=PF3D7_1202300;feature_id=20729145;isObsolete=false;previous_systematic_id=PFL0115w;timelastmodified=07.09.2011 05:51:35 BST	1	4528	22098	0.204905
Pf3D7_12_v3	chado	gene	256367	263731	.	+	.	ID=PF3D7_1205800;Name=HMGB3;feature_id=20743166;isObsolete=false;previous_systematic_id=PFL0290w;timelastmodified=27.12.2012 05:52:51 GMT	1	269	7365	0.0365241
Pf3D7_12_v3	chado	gene	521687	524470	.	+	.	ID=PF3D7_1211700;Name=MCM5;feature_id=20733223;isObsolete=false;previous_systematic_id=PFL0580w;synonym=PfMCM5%3Bcurrent%3Dfalse;timelastmodified=07.09.2011 06:28:42 BST	1	507	2784	0.182112
Pf3D7_12_v3	chado	gene	785571	790673	.	-	.	ID=PF3D7_1219600;Name=ATPase2;feature_id=20730947;isObsolete=false;previous_systematic_id=PFL0950c;synonym=PfATPase2%3Bcurrent%3Dfalse;timelastmodified=07.09.2011 06:08:34 BST	1	435	5103	0.085244
Pf3D7_12_v3	chado	gene	1572371	1573557	.	+	.	ID=PF3D7_1237700;feature_id=20731592;isObsolete=false;previous_systematic_id=PFL1825w;timelastmodified=07.09.2011 06:15:45 BST	1	554	1187	0.466723
Pf3D7_12_v3	chado	gene	1834064	1840736	.	-	.	ID=PF3D7_1243900;Name=DOC2;feature_id=20744091;isObsolete=false;previous_systematic_id=PFL2110c;synonym=DOC2.1;timelastmodified=06.08.2013 10:25:30 BST	1	1132	6673	0.169639
Pf3D7_12_v3	chado	gene	46788	56805	.	-	.	ID=PF3D7_1200600;Name=VAR2CSA;feature_id=20743002;isObsolete=false;previous_systematic_id=PFL0030c;timelastmodified=07.09.2011 07:54:48 BST	1	847	10018	0.0845478
Pf3D7_12_v3	chado	gene	81449	84451	.	-	.	ID=PF3D7_1201100;feature_id=20729175;isObsolete=false;previous_systematic_id=PFL0055c;timelastmodified=07.09.2011 05:51:51 BST	1	300	3003	0.0999001
Pf3D7_12_v3	chado	gene	113787	115923	.	+	.	ID=PF3D7_1202100;feature_id=20716527;isObsolete=false;previous_systematic_id=PFL0105w;timelastmodified=07.09.2011 02:27:18 BST	1	611	2137	0.285915
Pf3D7_12_v3	chado	gene	275744	279336	.	-	.	ID=PF3D7_1206200;feature_id=20733262;isObsolete=false;previous_systematic_id=PFL0310c;timelastmodified=07.09.2011 06:29:04 BST	1	638	3593	0.177567
Pf3D7_12_v3	chado	gene	310831	313239	.	+	.	ID=PF3D7_1206900;feature_id=20733246;isObsolete=false;previous_systematic_id=PFL0345w;timelastmodified=07.09.2011 06:28:55 BST	1	278	2409	0.115401
Pf3D7_12_v3	chado	gene	343326	344361	.	-	.	ID=PF3D7_1207300;feature_id=20733240;isObsolete=false;previous_systematic_id=PFL0365c;timelastmodified=07.09.2011 06:28:52 BST	1	706	1036	0.681467
Pf3D7_12_v3	chado	gene	359995	360499	.	+	.	ID=PF3D7_1208000;feature_id=20733665;isObsolete=false;previous_systematic_id=PFL0400w;timelastmodified=07.09.2011 06:32:31 BST	1	121	505	0.239604
Pf3D7_12_v3	chado	gene	439711	442858	.	+	.	ID=PF3D7_1209500;Name=PDE1;feature_id=20733604;isObsolete=false;previous_systematic_id=PFL0475w;synonym=PDE,PfPDE1%3Bcurrent%3Dfalse,PDEalpha;timelastmodified=07.09.2011 06:31:55 BST	1	283	3148	0.0898983
Pf3D7_12_v3	chado	gene	602428	606962	.	+	.	ID=PF3D7_1214100;feature_id=20717022;isObsolete=false;previous_systematic_id=PFL0685w;timelastmodified=07.09.2011 02:30:44 BST	1	413	4535	0.0910695
Pf3D7_12_v3	chado	gene	720886	723448	.	-	.	ID=PF3D7_1218400;feature_id=20733526;isObsolete=false;previous_systematic_id=PFL0890c;timelastmodified=07.09.2011 06:31:16 BST	1	1126	2563	0.439329
Pf3D7_12_v3	chado	gene	851012	854739	.	-	.	ID=PF3D7_1221300;feature_id=20730321;isObsolete=false;previous_systematic_id=PFL1025c;timelastmodified=07.09.2011 06:02:27 BST	1	1592	3728	0.427039
Pf3D7_12_v3	chado	gene	865726	868581	.	+	.	ID=PF3D7_1221700;feature_id=20730309;isObsolete=false;previous_systematic_id=PFL1045w;timelastmodified=07.09.2011 06:02:22 BST	1	114	2856	0.039916
Pf3D7_12_v3	chado	gene	946864	960969	.	-	.	ID=PF3D7_1223500;feature_id=20720344;isObsolete=false;previous_systematic_id=PFL1130c;timelastmodified=07.09.2011 02:50:51 BST	1	588	14106	0.0416844
Pf3D7_12_v3	chado	gene	962631	967491	.	-	.	ID=PF3D7_1223600;feature_id=20720347;isObsolete=false;previous_systematic_id=PFL1135c;timelastmodified=07.09.2011 02:50:53 BST	1	178	4861	0.036618
Pf3D7_12_v3	chado	gene	981301	984475	.	+	.	ID=PF3D7_1224200;feature_id=20720358;isObsolete=false;previous_systematic_id=PFL1165w;timelastmodified=07.09.2011 02:50:57 BST	1	715	3175	0.225197
Pf3D7_12_v3	chado	gene	1012310	1017848	.	-	.	ID=PF3D7_1225000;feature_id=20715182;isObsolete=false;previous_systematic_id=PFL1205c;timelastmodified=07.09.2011 02:17:51 BST	1	352	5539	0.0635494
Pf3D7_12_v3	chado	gene	1114025	1121093	.	-	.	ID=PF3D7_1227500;Name=CYC2;feature_id=20743668;isObsolete=false;previous_systematic_id=PFL1330c;synonym=Pfcyc-2%3Bcurrent%3Dfalse;timelastmodified=07.09.2011 08:04:19 BST	1	157	7069	0.0222096
Pf3D7_12_v3	chado	gene	1128939	1131686	.	-	.	ID=PF3D7_1227700;feature_id=20730682;isObsolete=false;previous_systematic_id=PFL1340c;timelastmodified=07.09.2011 06:05:29 BST	1	432	2748	0.157205
Pf3D7_12_v3	chado	gene	1211788	1213563	.	+	.	ID=PF3D7_1229500;feature_id=20720384;isObsolete=false;previous_systematic_id=PFL1425w;timelastmodified=07.09.2011 02:51:09 BST	1	147	1776	0.0827703
Pf3D7_12_v3	chado	gene	1228063	1233005	.	-	.	ID=PF3D7_1229900;feature_id=20724839;isObsolete=false;previous_systematic_id=PFL1440c;timelastmodified=07.09.2011 05:20:18 BST	1	2485	4943	0.502731
Pf3D7_12_v3	chado	gene	1290685	1297069	.	-	.	ID=PF3D7_1231400;feature_id=20725637;isObsolete=false;previous_systematic_id=PFL1515c;timelastmodified=07.09.2011 05:26:29 BST	1	550	6385	0.0861394
Pf3D7_12_v3	chado	gene	1325484	1327339	.	-	.	ID=PF3D7_1232000;feature_id=20733650;isObsolete=false;previous_systematic_id=PFL1540c;timelastmodified=07.09.2011 06:32:22 BST	1	185	1856	0.0996767
Pf3D7_12_v3	chado	gene	1385707	1402218	.	+	.	ID=PF3D7_1233600;Name=AARP1;feature_id=20743823;isObsolete=false;previous_systematic_id=PFL1620w;synonym=PfAARP1%3Bcurrent%3Dfalse;timelastmodified=07.09.2011 08:06:32 BST	1	192	16512	0.0116279
Pf3D7_12_v3	chado	gene	1407674	1411030	.	+	.	ID=PF3D7_1233900;Name=SENP1;feature_id=20743833;isObsolete=false;previous_systematic_id=PFL1635w;timelastmodified=07.09.2011 08:06:40 BST	1	276	3357	0.0822163
Pf3D7_12_v3	chado	gene	1489319	1497065	.	-	.	ID=PF3D7_1235800;feature_id=20728114;isObsolete=false;previous_systematic_id=PFL1730c;timelastmodified=07.09.2011 05:44:37 BST	1	877	7747	0.113205
Pf3D7_12_v3	chado	gene	1522463	1524632	.	+	.	ID=PF3D7_1236400;feature_id=20731144;isObsolete=false;previous_systematic_id=PFL1760w;timelastmodified=07.09.2011 06:10:55 BST	1	352	2170	0.162212
Pf3D7_12_v3	chado	gene	1538138	1540408	.	+	.	ID=PF3D7_1237000;Name=UBA2;feature_id=20720427;isObsolete=false;previous_systematic_id=PFL1790w;timelastmodified=16.08.2013 01:47:22 BST	1	210	2271	0.0924703
Pf3D7_12_v3	chado	gene	1556299	1557617	.	-	.	ID=PF3D7_1237300;feature_id=20731626;isObsolete=false;previous_systematic_id=PFL1805c;timelastmodified=07.09.2011 06:16:06 BST	1	152	1319	0.115239
Pf3D7_12_v3	chado	gene	1605107	1607539	.	+	.	ID=PF3D7_1238700;feature_id=20730559;isObsolete=false;previous_systematic_id=PFL1875w;timelastmodified=07.09.2011 06:04:21 BST	1	915	2433	0.376079
Pf3D7_12_v3	chado	gene	1748873	1756237	.	-	.	ID=PF3D7_1241200;feature_id=20730422;isObsolete=false;previous_systematic_id=PFL1980c;timelastmodified=07.09.2011 06:03:17 BST	1	435	7365	0.0590631
Pf3D7_12_v3	chado	gene	1800562	1802310	.	+	.	ID=PF3D7_1242600;feature_id=20723746;isObsolete=false;previous_systematic_id=PFL2050w;timelastmodified=07.09.2011 05:12:25 BST	1	183	1749	0.104631
Pf3D7_12_v3	chado	gene	1847677	1852156	.	+	.	ID=PF3D7_1244100;feature_id=20730382;isObsolete=false;previous_systematic_id=PFL2120w;timelastmodified=07.09.2011 06:02:59 BST	1	589	4480	0.131473
Pf3D7_12_v3	chado	gene	1883469	1887681	.	+	.	ID=PF3D7_1245100;Name=KLP8;feature_id=20730197;isObsolete=false;previous_systematic_id=PFL2165w;synonym=KinI;timelastmodified=17.02.2013 02:16:18 GMT	1	232	4213	0.0550676
Pf3D7_12_v3	chado	gene	1915749	1917798	.	+	.	ID=PF3D7_1246100;Name=ALAS;feature_id=20720464;isObsolete=false;previous_systematic_id=PFL2210w;synonym=PfALAS%3Bcurrent%3Dfalse;timelastmodified=07.09.2011 02:51:47 BST	1	157	2050	0.0765854
Pf3D7_12_v3	chado	gene	1949594	1950493	.	+	.	ID=PF3D7_1247100;feature_id=20744201;isObsolete=false;previous_systematic_id=PFL2260w;timelastmodified=07.09.2011 08:11:43 BST	1	156	900	0.173333
Pf3D7_12_v3	chado	gene	2030004	2039852	.	-	.	ID=PF3D7_1249800;Name=THO2;feature_id=20744257;isObsolete=false;previous_systematic_id=PFL2390c;timelastmodified=22.07.2014 06:33:30 BST	1	1050	9849	0.10661
Pf3D7_12_v3	chado	gene	2077718	2082887	.	+	.	ID=PF3D7_1250800;feature_id=20730100;isObsolete=false;previous_systematic_id=PFL2440w;timelastmodified=07.09.2011 06:00:37 BST	1	226	5170	0.0437137
Pf3D7_12_v3	chado	gene	2145266	2146616	.	-	.	ID=PF3D7_1252500;feature_id=20733437;isObsolete=false;previous_systematic_id=PFL2525c;timelastmodified=07.09.2011 06:30:26 BST	1	166	1351	0.122872
Pf3D7_12_v3	chado	gene	68808	70842	.	-	.	ID=PF3D7_1200800;Name=FIKK12;feature_id=20733380;isObsolete=false;previous_systematic_id=PFL0040c;synonym=TSTK12;timelastmodified=07.09.2011 06:29:58 BST	1	331	2035	0.162654
Pf3D7_12_v3	chado	gene	73229	74522	.	-	.	ID=PF3D7_1200900;feature_id=20733273;isObsolete=false;previous_systematic_id=PFL0045c;timelastmodified=07.09.2011 06:29:11 BST	1	142	1294	0.109737
Pf3D7_12_v3	chado	gene	76846	79067	.	-	.	ID=PF3D7_1201000;feature_id=20729178;isObsolete=false;previous_systematic_id=PFL0050c;timelastmodified=07.09.2011 05:51:53 BST	1	260	2222	0.117012
[truncated: 6,138 more rows]
