# Supplementary material for: Refining the transcriptome of the human malaria parasite Plasmodium falciparum using amplification-free RNA-seq
Source: BMC Genomics. 2020 Jun 8;21:395. doi: 10.1186/s12864-020-06787-5 (PMC7278070; doi:10.1186/s12864-020-06787-5)
Supplement: Supplementary file 24 — Additional file 24. [file 12864_2020_6787_MOESM24_ESM.xlsx]

## Sheet: Sheet1
###### Chappell et al. 2019; Table S23: Correlation of gene expression between P.falciparum strains in the IDC
GeneID	3D7 - HB3	3D7 - IT	HB3 - IT
PF3D7_0102800	0.438201	1.0287	0.590494
PF3D7_0102900	0.274576	0.346985	0.0724089
PF3D7_0103000	0.476395	0.340071	0.136324
PF3D7_0103100	0.820363	0.727347	0.0930168
PF3D7_0103200	0.820311	0.97649	0.156179
PF3D7_0103300	0.193922	0.29856	0.104637
PF3D7_0103400	0.454685	0.50052	0.955205
PF3D7_0103500	2.52253	1.79335	0.729185
PF3D7_0103600	0.493664	0.161636	0.332029
PF3D7_0103700	1.28428	1.05743	0.226845
PF3D7_0103800	0.580482	0.554506	0.0259756
PF3D7_0103900	1.26208	1.38487	0.122788
PF3D7_0104100	0.643941	0.441135	0.202806
PF3D7_0104200	0.297962	0.408124	0.110162
PF3D7_0104300	0.110395	0.144536	0.0341411
PF3D7_0104400	0.686176	0.68447	0.00170533
PF3D7_0104500	0.345118	0.570205	0.225087
PF3D7_0104600	1.08525	1.12843	0.0431805
PF3D7_0104800	0.56553	0.282505	0.283025
PF3D7_0105100	1.8305	1.77154	0.0589524
PF3D7_0105200	0.754656	1.12436	0.369709
PF3D7_0105300	0.434789	0.489796	0.0550077
PF3D7_0105600	0.572099	0.155271	0.72737
PF3D7_0105700	0.267422	0.411445	0.144022
PF3D7_0105800	0.274035	0.249163	0.0248714
PF3D7_0105900	0.415034	0.307757	0.107277
PF3D7_0106000	0.375605	0.364486	0.0111189
PF3D7_0106100	0.635718	1.2723	0.636585
PF3D7_0106200	0.524896	0.591719	0.0668238
PF3D7_0106300	1.36689	1.12225	0.244642
PF3D7_0106400	0.295248	0.318104	0.0228561
PF3D7_0106500	0.537089	0.488327	0.0487613
PF3D7_0106600	0.206344	0.17059	0.376934
PF3D7_0106700	0.254697	0.220749	0.475446
PF3D7_0106800	0.473312	0.526906	0.0535942
PF3D7_0106900	0.502208	0.414421	0.0877867
PF3D7_0107000	0.858589	0.622858	0.23573
PF3D7_0107100	0.778708	0.876534	0.0978269
PF3D7_0107200	1.13512	1.21521	0.0800876
PF3D7_0107300	2.03634	1.93789	0.0984484
PF3D7_0107400	0.852653	0.929437	0.0767843
PF3D7_0107500	0.163981	0.205651	0.0416693
PF3D7_0107700	2.01763	1.60789	0.409747
PF3D7_0107800	1.10059	1.39047	0.28988
PF3D7_0107900	1.2429	1.17066	0.0722471
PF3D7_0108000	0.833929	0.229412	0.604517
PF3D7_0108100	0.633656	0.251782	0.381875
PF3D7_0108300	0.274028	0.664161	0.390133
PF3D7_0108500	0.201693	0.181063	0.0206306
PF3D7_0108600	1.21773	1.06225	0.155481
PF3D7_0108700	0.0365318	0.189289	0.225821
PF3D7_0108800	1.54054	1.26886	0.27168
PF3D7_0109000	0.421175	0.539254	0.118079
PF3D7_0109100	0.104318	0.0388528	0.0654655
PF3D7_0109200	0.56833	0.554367	0.013963
PF3D7_0109300	2.8725	2.31304	0.559462
PF3D7_0109400	1.95641	1.84518	0.11123
PF3D7_0109500	0.223443	0.387229	0.610671
PF3D7_0109600	1.16104	1.1506	0.0104444
PF3D7_0109700	0.274414	0.484317	0.209902
PF3D7_0109800	0.608323	0.0494681	0.558855
PF3D7_0110000	2.74197	0.850844	2.69037
PF3D7_0110100	0.777285	0.404169	0.373116
PF3D7_0110200	1.80302	1.28142	0.521597
PF3D7_0110400	0.738903	0.0409373	0.697965
PF3D7_0110500	0.446098	0.696551	0.250453
PF3D7_0110600	0.474696	0.236166	0.710862
PF3D7_0110700	0.548216	0.783961	0.235745
PF3D7_0110800	0.588274	0.92584	0.337566
PF3D7_0110900	0.220804	0.140374	0.0804301
PF3D7_0111000	0.644661	0.206247	0.438415
PF3D7_0111200	1.473	1.45219	0.0208004
PF3D7_0111300	0.688028	0.790282	0.102254
PF3D7_0111400	0.578046	0.611798	0.0337517
PF3D7_0111500	0.377935	0.662945	0.28501
PF3D7_0111600	0.997867	0.482819	0.515048
PF3D7_0111700	1.43118	1.90547	0.474287
PF3D7_0111800	0.765826	0.668941	0.0968849
PF3D7_0111900	1.03529	0.681946	0.353343
PF3D7_0112000	0.968035	0.357536	0.610499
PF3D7_0112200	0.352792	0.701517	0.348725
PF3D7_0202400	0.696198	0.536856	0.159342
PF3D7_0202500	0.209088	0.394208	0.18512
PF3D7_0202700	1.0176	1.25758	0.239974
PF3D7_0202800	0.00626985	0.0979391	0.0916692
PF3D7_0202900	1.28414	1.44203	0.157889
PF3D7_0203000	0.00192689	0.200548	0.198621
PF3D7_0203100	0.22315	0.242681	0.0195309
PF3D7_0203200	0.206982	0.0291053	0.236088
PF3D7_0203300	2.58527	1.91256	0.672706
PF3D7_0203400	0.145426	0.201491	0.0560652
PF3D7_0203600	0.406894	0.283781	0.123113
PF3D7_0203700	0.4758	0.294857	0.180943
PF3D7_0203800	1.0893	1.06636	0.0229385
PF3D7_0203900	0.496431	0.818768	0.322337
PF3D7_0204000	0.675225	0.800278	0.125053
PF3D7_0204100	0.407139	0.477575	0.0704366
PF3D7_0204200	0.0673364	0.297072	0.364408
PF3D7_0204300	0.289351	0.217408	0.0719431
PF3D7_0204400	0.10328	0.0535159	0.156796
PF3D7_0204500	0.0267481	0.0550473	0.0282991
PF3D7_0204600	0.842765	1.03773	0.194967
PF3D7_0204700	0.136591	0.255965	0.119374
PF3D7_0204800	0.320522	0.51331	0.192788
PF3D7_0204900	1.56248	1.38505	0.177431
PF3D7_0205000	2.2291	1.9711	0.258003
PF3D7_0205100	2.2449	2.01237	0.232527
PF3D7_0205400	0.600102	0.396787	0.996889
PF3D7_0205500	0.270204	0.315323	0.585527
PF3D7_0205600	0.9263	0.944175	0.017875
PF3D7_0205800	0.6506	0.326225	0.324375
PF3D7_0205900	0.961829	0.726665	0.235164
PF3D7_0206000	0.0754301	0.165117	0.240547
PF3D7_0206100	0.132112	0.967215	0.835104
PF3D7_0206200	0.203403	0.324882	0.121479
PF3D7_0206500	0.123836	0.757404	0.88124
PF3D7_0206600	0.294357	0.445735	0.151378
PF3D7_0206700	0.378001	0.228942	0.606943
PF3D7_0206800	0.530291	0.791503	0.261212
PF3D7_0207000	0.384315	0.656157	0.271842
PF3D7_0207100	0.017577	0.170968	0.153391
PF3D7_0207200	0.0222132	0.177705	0.199918
PF3D7_0207400	0.642457	0.537569	0.104888
PF3D7_0207500	0.640151	0.519209	0.120942
PF3D7_0207600	0.473129	0.457667	0.0154621
PF3D7_0207700	0.608212	0.567511	0.0407019
PF3D7_0207800	0.594206	0.60683	0.0126239
PF3D7_0207900	0.497118	0.305449	0.191669
PF3D7_0208000	0.329813	0.242115	0.087697
PF3D7_0208200	0.0968782	0.0106381	0.107516
PF3D7_0208300	0.410238	0.0103836	0.399854
PF3D7_0208400	0.86211	0.749435	0.112675
PF3D7_0208500	1.30202	1.3127	0.0106795
PF3D7_0208600	0.458574	0.732394	0.273821
PF3D7_0208800	1.39484	1.34333	2.73817
PF3D7_0209100	1.47981	0.983929	0.495879
PF3D7_0209200	0.769863	0.772573	0.0027101
PF3D7_0209300	0.865695	0.886831	0.0211358
PF3D7_0209400	1.26827	0.779462	0.488804
PF3D7_0209500	0.178486	0.0735702	0.104916
PF3D7_0209600	0.480949	0.456831	0.0241179
PF3D7_0209700	0.143086	0.0692329	0.212319
PF3D7_0209800	0.0718571	0.0814172	0.00956004
PF3D7_0210000	1.3765	0.605661	0.770838
PF3D7_0210200	0.510849	0.593903	0.0830542
PF3D7_0210300	0.0876514	0.105875	0.0182234
PF3D7_0210400	1.31025	1.28493	0.0253162
PF3D7_0210500	0.543583	0.534627	0.00895678
PF3D7_0210600	0.271053	0.332014	0.0609607
PF3D7_0210700	0.0104147	0.0642428	0.0746575
PF3D7_0210800	0.012484	0.0995162	0.112
PF3D7_0210900	0.18007	0.335575	0.515645
PF3D7_0211100	0.131	0.430951	0.561951
PF3D7_0211200	0.69493	0.854617	0.159688
PF3D7_0211300	1.18456	1.08231	0.102252
PF3D7_0211500	0.099156	0.0778872	0.0212688
PF3D7_0211600	0.264402	0.371235	0.106833
PF3D7_0211700	0.630616	0.810675	0.180059
PF3D7_0211800	0.0271218	0.191971	0.219093
PF3D7_0211900	0.814638	0.60681	0.207829
PF3D7_0212000	1.84401	1.69628	0.147731
PF3D7_0212100	0.744163	0.145795	0.598369
PF3D7_0212200	0.559677	0.416305	0.143371
PF3D7_0212300	0.168674	0.132187	0.0364871
PF3D7_0212400	1.77859	0.485948	1.29264
PF3D7_0212500	1.48749	1.34021	0.147274
PF3D7_0212600	0.338727	0.462212	0.123485
PF3D7_0212700	1.03238	0.766297	0.266084
PF3D7_0212800	0.495296	0.394687	0.100609
PF3D7_0212900	0.388226	0.436336	0.0481099
PF3D7_0213000	0.020979	0.123655	0.102676
PF3D7_0213100	0.21447	0.309839	0.0953693
PF3D7_0213200	1.19352	1.28374	0.0902166
PF3D7_0213300	0.495023	0.5628	0.0677763
PF3D7_0213400	0.376759	0.40451	0.0277508
PF3D7_0213500	0.953468	0.096516	0.856952
PF3D7_0213700	0.676692	0.474371	0.202321
PF3D7_0213900	0.297739	0.222781	0.074958
PF3D7_0214000	0.265878	0.41827	0.152392
PF3D7_0214100	1.22441	0.997379	0.227031
PF3D7_0214200	1.43888	1.16801	0.270875
PF3D7_0214300	0.777051	2.03141	1.25436
PF3D7_0214400	0.434872	0.497604	0.062732
PF3D7_0214500	1.44059	0.172607	1.6132
PF3D7_0214600	0.125074	0.206296	0.0812217
PF3D7_0214700	0.172567	0.187927	0.0153598
PF3D7_0214800	0.211993	0.332655	0.120662
PF3D7_0214900	0.203183	0.312388	0.109205
PF3D7_0215000	3.13246	3.14134	0.00938983
PF3D7_0215100	0.636374	0.719313	0.0829389
PF3D7_0215200	1.73681	1.48069	0.25612
PF3D7_0215300	0.508234	0.517524	0.00929008
PF3D7_0215400	0.0305798	0.402583	0.372003
PF3D7_0215500	0.223203	0.017356	0.205847
PF3D7_0215600	0.556912	0.159396	0.397517
PF3D7_0215700	0.393605	0.187039	0.206566
PF3D7_0215800	0.688974	0.804818	0.115843
PF3D7_0215900	1.28215	1.48748	0.205324
PF3D7_0216000	0.98338	1.23843	0.255053
PF3D7_0216100	0.800931	0.907785	0.106854
PF3D7_0216200	0.0577746	0.0720648	0.0142902
PF3D7_0216300	0.389996	0.128926	0.26107
PF3D7_0216400	1.03139	1.08253	0.0511327
PF3D7_0216500	0.0723059	0.0741122	0.146418
PF3D7_0216600	0.281642	0.399649	0.118007
PF3D7_0216800	0.409577	0.410688	0.00111136
PF3D7_0216900	0.193166	0.35795	0.164784
PF3D7_0217000	1.1362	1.25248	0.116275
PF3D7_0217100	0.282152	0.294496	0.012344
PF3D7_0217200	1.19504	0.73077	0.464274
PF3D7_0217300	0.570633	0.501189	0.0694439
PF3D7_0217400	1.88925	2.06065	0.1714
PF3D7_0217500	0.347036	0.460899	0.113863
PF3D7_0217600	2.44899	1.74125	0.707745
PF3D7_0217700	0.168535	0.426054	0.257519
PF3D7_0217800	0.203232	0.496817	0.293584
PF3D7_0217900	1.2614	1.1967	0.0646969
PF3D7_0218000	0.766286	0.84956	0.0832743
PF3D7_0218100	0.579089	0.509034	0.0700554
PF3D7_0218200	1.1231	0.616372	0.506732
PF3D7_0218300	0.90846	1.29911	0.390648
PF3D7_0218400	0.498408	0.088167	0.586575
PF3D7_0218500	1.75491	0.361618	2.11653
PF3D7_0218600	0.316142	0.661166	0.345024
PF3D7_0218700	0.51614	0.220984	0.295155
PF3D7_0219100	1.3588	0.925313	0.433487
PF3D7_0219200	0.469029	0.596161	0.127131
PF3D7_0219300	2.79677	2.85503	0.0582606
PF3D7_0219500	0.487167	0.265274	0.221893
PF3D7_0219600	0.513453	0.604369	0.0909167
PF3D7_0301900	0.789794	0.921831	0.132037
PF3D7_0302000	0.121233	0.229379	0.108147
PF3D7_0302100	0.640867	0.340663	0.300204
PF3D7_0302200	0.426321	0.444558	0.0182372
PF3D7_0302500	0.458222	0.550164	0.0919422
PF3D7_0302600	0.555106	1.05562	0.500518
PF3D7_0302700	0.153726	0.199713	0.0459868
PF3D7_0302800	0.0663447	0.523964	0.590309
PF3D7_0302900	1.97239	2.0749	0.10251
PF3D7_0303000	1.44102	1.62642	0.185399
PF3D7_0303100	0.267502	0.326091	0.058589
PF3D7_0303200	0.284862	0.323122	0.0382597
PF3D7_0303300	0.324422	0.0673362	0.391758
PF3D7_0303400	0.218905	0.136106	0.0827995
PF3D7_0303500	0.480109	0.726704	0.246595
PF3D7_0303600	0.679374	0.726586	0.0472116
PF3D7_0303700	0.630506	0.515306	0.1152
PF3D7_0303800	0.931437	1.05108	0.119639
PF3D7_0303900	1.64122	2.04823	0.407011
PF3D7_0304000	0.333023	0.369535	0.702558
PF3D7_0304100	0.368721	0.311709	0.0570118
PF3D7_0304200	0.880202	0.615757	0.264445
PF3D7_0304300	0.0356591	0.180124	0.215783
PF3D7_0304400	0.332172	0.266665	0.0655071
PF3D7_0304500	0.456897	0.499721	0.0428241
PF3D7_0304600	0.6672	0.138278	0.528923
PF3D7_0304700	1.24813	0.785363	0.46277
PF3D7_0304800	0.8547	0.713926	0.140774
PF3D7_0304900	0.381779	0.673329	0.29155
PF3D7_0305000	1.37472	1.55438	0.179667
PF3D7_0305100	0.413128	0.487341	0.0742128
PF3D7_0305200	0.229928	0.222759	0.452687
PF3D7_0305300	0.218754	0.28867	0.0699158
PF3D7_0305400	0.559391	0.722074	0.162683
PF3D7_0305500	0.446696	0.49813	0.0514333
PF3D7_0305600	0.53889	0.484767	0.0541228
PF3D7_0305700	3.00444	0.877025	2.40172
PF3D7_0305900	0.718108	0.85241	0.134302
PF3D7_0306000	0.076427	0.0505358	0.0258912
PF3D7_0306100	1.89526	1.89909	0.00382712
PF3D7_0306200	0.633188	0.630937	0.0022513
PF3D7_0306300	0.297552	0.466737	0.169185
PF3D7_0306400	0.608579	0.398964	0.209614
PF3D7_0306500	0.493188	0.267833	0.225356
PF3D7_0306600	0.520737	0.415801	0.104936
PF3D7_0306700	0.145829	0.203903	0.349731
PF3D7_0306800	0.355703	0.327157	0.0285453
PF3D7_0306900	0.0416204	0.0380624	0.0796828
PF3D7_0307100	0.444579	0.459948	0.015369
PF3D7_0307200	0.217565	0.288118	0.0705531
PF3D7_0307300	0.0234391	0.0856107	0.10905
PF3D7_0307400	0.737477	0.633869	0.103608
PF3D7_0307500	0.915524	0.791447	0.124077
PF3D7_0307600	0.751692	0.691641	0.0600511
PF3D7_0307700	0.660784	0.326211	0.334572
PF3D7_0307800	2.18239	1.04928	1.13312
PF3D7_0307900	0.47349	0.705775	0.232285
PF3D7_0308000	0.591972	0.926684	0.334712
PF3D7_0308100	0.315676	0.361562	0.0458863
PF3D7_0308200	0.345938	0.143209	0.202729
PF3D7_0308300	0.264484	0.360314	0.0958297
PF3D7_0308500	0.782023	0.63249	0.149532
PF3D7_0308600	1.13422	0.649835	0.484388
PF3D7_0308700	0.411537	0.476268	0.064731
PF3D7_0308800	0.1693	0.325538	0.494838
PF3D7_0308900	0.115657	0.239509	0.123852
PF3D7_0309000	0.581021	0.493624	0.087397
PF3D7_0309100	0.164845	0.114474	0.279319
PF3D7_0309200	0.585085	0.245505	0.33958
PF3D7_0309300	0.35858	0.0336779	0.324902
PF3D7_0309500	0.415567	0.0561476	0.35942
PF3D7_0309600	0.0821542	0.158684	0.0765302
PF3D7_0309700	0.516957	0.772381	0.255424
PF3D7_0309800	0.458398	0.138116	0.320282
PF3D7_0309900	0.673901	0.568381	0.10552
PF3D7_0310000	0.87033	0.6831	0.18723
PF3D7_0310200	0.21226	0.423265	0.211005
PF3D7_0310300	0.518578	0.40799	0.110588
PF3D7_0310400	0.799558	0.774527	0.0250314
PF3D7_0310500	0.394843	0.544282	0.149439
PF3D7_0310700	2.67672	2.51107	0.165645
PF3D7_0310800	2.50171	1.60988	2.17159
PF3D7_0310900	0.806025	0.853589	0.0475645
PF3D7_0311100	1.32168	0.229404	1.09228
PF3D7_0311200	1.05782	0.650202	0.407622
PF3D7_0311300	0.466286	0.45219	0.0140955
PF3D7_0311400	0.126545	0.183428	0.0568825
PF3D7_0311500	0.525379	0.459215	0.0661644
PF3D7_0311600	1.58446	1.57387	0.0105908
PF3D7_0311800	0.57323	0.431639	0.141591
PF3D7_0311900	1.59558	1.35113	0.244448
PF3D7_0312000	0.307527	0.167453	0.140074
PF3D7_0312100	0.82155	0.620707	0.200843
PF3D7_0312200	0.872204	0.869257	0.00294686
PF3D7_0312300	1.78122	2.33251	0.551286
PF3D7_0312400	0.613739	0.50602	0.107719
PF3D7_0312500	0.045132	0.00269205	0.0478241
PF3D7_0312800	0.0972936	0.0491071	0.0481865
PF3D7_0313000	0.893371	0.916536	0.023165
PF3D7_0313100	0.863969	0.500428	0.36354
PF3D7_0313200	1.55143	1.41932	0.132113
PF3D7_0313300	1.95665	2.03369	0.077037
PF3D7_0313400	1.22436	0.749889	0.474469
PF3D7_0313500	1.07567	0.509381	0.566285
PF3D7_0313600	0.453729	0.200949	0.25278
PF3D7_0313800	0.714243	0.739542	0.0252985
PF3D7_0314000	0.796376	0.486917	0.30946
PF3D7_0314200	0.680315	0.854736	0.174422
PF3D7_0314300	0.448612	0.85359	0.404978
PF3D7_0314400	0.221243	0.22143	0.000187449
PF3D7_0314500	0.175062	0.105116	0.280178
PF3D7_0314600	0.21265	2.42421	2.21156
PF3D7_0314700	2.15709	1.9732	0.183896
PF3D7_0314800	0.432075	0.389149	0.0429261
PF3D7_0314900	0.107115	0.359961	0.252846
PF3D7_0315000	0.467939	0.755643	0.287704
PF3D7_0315100	0.126047	0.0554011	0.181448
PF3D7_0315300	2.17128	2.16465	0.0066298
PF3D7_0315400	0.855574	0.829091	0.0264829
PF3D7_0315500	2.49256	2.43177	0.0607874
PF3D7_0315600	1.29435	1.27701	0.0173322
PF3D7_0315800	0.279021	0.0642887	0.34331
PF3D7_0315900	0.162858	0.36146	0.198602
PF3D7_0316000	0.118572	0.163688	0.0451161
PF3D7_0316100	0.094136	0.0943136	0.18845
PF3D7_0316200	0.547777	0.445219	0.102558
PF3D7_0316400	0.183058	0.306075	0.123017
PF3D7_0316500	0.392622	0.363723	0.028899
PF3D7_0316600	0.00770663	0.212678	0.220384
PF3D7_0316700	0.973369	0.422201	1.39557
PF3D7_0316800	0.156221	0.296681	0.14046
PF3D7_0316900	0.46405	0.424781	0.0392692
PF3D7_0317000	1.47122	1.41642	0.0548014
PF3D7_0317200	0.462277	0.385281	0.076996
PF3D7_0317300	1.38412	0.499057	0.885058
PF3D7_0317400	0.431723	0.652826	0.221103
PF3D7_0317500	0.638177	0.730133	0.0919567
PF3D7_0317600	0.0463319	0.114882	0.0685497
PF3D7_0317700	1.69336	1.02271	0.670656
PF3D7_0317800	0.669012	0.704726	0.035714
PF3D7_0317900	1.65722	1.67122	0.0140019
PF3D7_0318100	0.442071	0.426069	0.0160022
PF3D7_0318200	0.36955	0.0391463	0.330404
PF3D7_0318300	2.41596	1.04068	1.37528
PF3D7_0318500	0.280595	0.304288	0.0236934
PF3D7_0318600	0.206084	0.584697	0.378612
PF3D7_0318700	0.127348	0.228852	0.101504
PF3D7_0318800	0.170119	0.200859	0.0307395
PF3D7_0318900	1.41169	1.30576	0.105932
PF3D7_0319000	0.778431	0.639732	0.138698
PF3D7_0319100	0.338708	0.0539153	0.392624
PF3D7_0319200	0.853671	0.324134	0.529537
PF3D7_0319300	0.68977	0.2636	0.426169
PF3D7_0319400	0.573748	0.505079	0.0686687
PF3D7_0319500	0.334797	0.173577	0.508374
PF3D7_0319600	0.329786	0.492623	0.162837
PF3D7_0319700	0.253793	0.0432632	0.21053
PF3D7_0319800	0.512152	0.453481	0.0586716
PF3D7_0319900	2.75974	0.127318	2.88705
PF3D7_0320000	0.702865	0.65638	0.0464855
PF3D7_0320100	2.23272	1.96787	0.26485
PF3D7_0320200	2.17452	2.66762	0.493105
PF3D7_0320300	0.451511	0.627889	0.176379
PF3D7_0320500	1.35273	1.34104	0.011694
PF3D7_0320600	1.91574	1.73884	0.176893
PF3D7_0320700	0.728144	0.645671	0.0824729
PF3D7_0320800	0.907859	0.602132	0.305727
PF3D7_0320900	0.800478	1.1342	0.333725
PF3D7_0321000	0.679329	0.482313	0.197016
PF3D7_0321100	0.439932	0.505101	0.0651692
PF3D7_0321200	0.733623	1.1394	0.405777
PF3D7_0321300	0.436181	0.128171	0.308009
PF3D7_0321400	0.468763	0.482184	0.0134207
PF3D7_0321500	0.99259	1.088	0.0954073
PF3D7_0321600	1.03668	0.97008	0.0666013
PF3D7_0321700	0.460638	0.453952	0.00668562
PF3D7_0321800	0.104047	0.00284611	0.101201
PF3D7_0321900	1.5734	0.293985	1.27941
PF3D7_0322000	0.587764	0.561959	0.0258047
PF3D7_0322100	1.14351	0.603258	0.540249
PF3D7_0322300	0.854531	0.83528	0.0192512
PF3D7_0322400	0.664119	0.468609	0.19551
PF3D7_0322500	0.602506	0.782074	0.179569
PF3D7_0322700	0.156996	0.63317	0.476174
PF3D7_0322900	0.334523	0.355641	0.0211173
PF3D7_0323000	0.225253	0.479808	0.705062
PF3D7_0323100	1.18725	0.330562	0.856685
PF3D7_0323200	0.783692	1.0385	0.254808
PF3D7_0323300	2.41059	2.37132	0.0392707
PF3D7_0323400	0.0304626	0.0453753	0.0149127
PF3D7_0323500	0.317069	0.128067	0.189002
PF3D7_0323600	0.790356	1.07214	0.28178
PF3D7_0323700	0.32897	0.870346	1.19932
PF3D7_0323800	0.127503	0.376281	0.248779
PF3D7_0403100	1.58945	1.36221	0.227241
PF3D7_0403200	0.791905	0.961967	0.170061
PF3D7_0403300	3.11721	1.13529	1.98192
PF3D7_0403400	0.282461	0.41205	0.129589
PF3D7_0403500	1.68445	2.91341	1.22896
PF3D7_0403600	0.807613	0.481742	0.32587
PF3D7_0403700	1.21496	0.41307	0.801893
PF3D7_0403800	0.00166695	0.210985	0.212652
PF3D7_0403900	0.0308103	0.0361777	0.00536744
PF3D7_0404000	0.225548	0.274356	0.0488088
PF3D7_0404100	0.35609	0.195157	0.160933
PF3D7_0404200	3.11887	3.13231	0.0134418
PF3D7_0404300	0.671083	0.772741	0.101658
PF3D7_0404400	0.457897	0.299734	0.158163
PF3D7_0404500	0.161399	0.713305	0.874703
PF3D7_0404600	0.428579	1.25914	0.830566
PF3D7_0404700	0.30258	0.453673	0.151093
PF3D7_0404800	0.294693	0.541582	0.246889
PF3D7_0404900	0.373018	0.530761	0.157743
PF3D7_0405000	0.273798	0.0095135	0.264284
PF3D7_0405100	1.11493	1.048	0.0669291
PF3D7_0405200	0.482427	0.523681	0.0412534
PF3D7_0405400	0.879458	0.250453	0.629005
PF3D7_0405500	0.311294	0.2381	0.073194
PF3D7_0405600	1.42186	1.65172	0.229865
PF3D7_0405700	0.430255	0.949978	0.519723
PF3D7_0405800	1.8361	1.58227	0.253826
PF3D7_0405900	0.329569	0.370531	0.0409625
PF3D7_0406000	0.487009	0.39563	0.0913784
PF3D7_0406100	0.454612	0.459401	0.0047892
PF3D7_0406200	0.807046	1.45228	0.645232
PF3D7_0406400	2.15333	0.33462	2.48795
PF3D7_0406500	0.185238	0.770813	0.956051
PF3D7_0406600	2.6238	2.45537	0.168427
PF3D7_0406700	0.498497	0.416919	0.0815779
PF3D7_0406800	0.583793	1.04275	0.458958
PF3D7_0407000	0.000832652	0.00621725	0.0053846
PF3D7_0407100	2.89112	2.97472	0.417343
PF3D7_0407200	0.905095	0.190951	0.714144
PF3D7_0407300	0.495219	0.226651	0.268568
PF3D7_0407400	0.444722	0.616226	0.171504
PF3D7_0407500	0.594868	0.720232	0.125363
PF3D7_0407700	0.0995563	0.204279	0.104723
PF3D7_0407800	0.406754	0.469679	0.0629244
PF3D7_0407900	0.0788473	0.0662396	0.145087
PF3D7_0408000	0.197617	0.311585	0.113968
PF3D7_0408100	0.232611	0.0589434	0.291555
PF3D7_0408200	0.521059	0.0907726	0.430286
PF3D7_0408300	1.82604	1.30351	0.522537
PF3D7_0408400	1.38312	1.20857	0.17455
PF3D7_0408500	0.568687	0.39322	0.175466
PF3D7_0408600	0.990801	0.943519	0.047282
PF3D7_0409000	0.283097	0.291513	0.00841614
PF3D7_0409100	0.0056529	0.617594	0.611941
PF3D7_0409200	0.245102	0.0751789	0.320281
PF3D7_0409300	0.385652	0.0180237	0.403675
PF3D7_0409400	0.361312	0.444974	0.0836623
PF3D7_0409500	0.606221	1.1164	0.510176
PF3D7_0409600	0.954652	1.01973	0.0650777
PF3D7_0409700	0.412407	0.628093	1.0405
PF3D7_0409800	0.442292	0.493562	0.0512694
PF3D7_0409900	0.209555	0.292593	0.0830384
PF3D7_0410000	0.346306	0.149393	0.196914
PF3D7_0410300	2.56933	0.0265821	2.59591
PF3D7_0410400	0.509045	0.510665	0.0016202
PF3D7_0410500	0.777775	0.634349	0.143427
PF3D7_0410600	0.367718	0.359897	0.727615
PF3D7_0410700	0.221137	0.211859	0.00927787
PF3D7_0410800	0.315398	0.150465	0.164932
PF3D7_0410900	0.877254	0.1829	0.694353
PF3D7_0411000	0.352471	0.245696	0.106774
PF3D7_0411100	1.96018	1.94904	0.0111432
PF3D7_0411200	0.443067	0.448187	0.00511988
PF3D7_0411300	0.744046	0.723819	0.0202262
PF3D7_0411400	0.898983	0.636803	0.26218
PF3D7_0411800	0.712613	0.593382	0.119231
PF3D7_0411900	0.351225	0.443117	0.0918924
PF3D7_0412000	0.70725	0.666502	0.0407472
PF3D7_0412100	1.08468	1.10621	0.0215358
PF3D7_0412200	1.67371	0.743994	2.4177
PF3D7_0412300	0.668177	0.720759	0.0525818
PF3D7_0412700	0.0138343	0.169026	0.155192
PF3D7_0413500	0.421186	0.367424	0.0537615
PF3D7_0413600	0.5172	0.241456	0.275744
PF3D7_0413700	0.757737	0.856259	0.0985221
PF3D7_0413800	1.10697	1.05285	0.0541161
PF3D7_0413900	1.07977	0.860824	0.218948
PF3D7_0414000	0.708152	0.752816	0.0446633
PF3D7_0414100	0.606958	1.1171	0.510144
PF3D7_0414300	1.17094	1.44556	0.274627
PF3D7_0414600	0.518292	0.737082	0.21879
PF3D7_0414700	0.261802	0.248783	0.0130192
PF3D7_0414800	0.122692	0.175292	0.0526001
PF3D7_0414900	0.399927	0.5401	0.140173
PF3D7_0415000	0.766246	0.988426	0.22218
PF3D7_0415100	0.624676	0.0734418	0.551234
PF3D7_0415200	0.328331	0.493204	0.164872
PF3D7_0415300	0.345975	0.186918	0.159058
PF3D7_0415400	0.934677	0.96339	0.0287124
PF3D7_0415500	0.280932	0.164793	0.445725
PF3D7_0415600	0.645167	0.834687	0.18952
PF3D7_0415700	0.242681	0.249894	0.492575
PF3D7_0415800	0.0292142	0.0696795	0.0404654
PF3D7_0415900	0.015097	0.189201	0.174104
PF3D7_0416000	0.252246	0.197969	0.450215
PF3D7_0416100	0.663067	0.365237	0.29783
PF3D7_0416200	0.0215463	0.0693592	0.0478129
PF3D7_0416300	0.702211	0.64576	0.0564508
PF3D7_0416400	0.584981	0.457975	0.127006
PF3D7_0416500	0.205753	0.187716	0.0180368
PF3D7_0416600	0.837079	0.904097	0.0670185
PF3D7_0416700	1.14204	0.122571	1.01947
PF3D7_0416800	0.425802	0.128555	0.297247
PF3D7_0416900	0.531015	0.309134	0.22188
PF3D7_0417200	0.955426	0.728361	0.227065
PF3D7_0417300	0.681133	0.415268	0.265865
PF3D7_0417400	1.46774	0.0381492	1.50589
PF3D7_0417500	0.524755	0.443932	0.0808233
PF3D7_0417600	0.324108	0.212519	0.111589
PF3D7_0417700	0.530881	0.443926	0.0869551
PF3D7_0417800	1.12305	0.784182	0.338865
PF3D7_0417900	2.0073	2.08954	0.0822364
PF3D7_0418000	0.581326	0.50018	0.0811453
PF3D7_0418100	0.97918	0.0706957	0.908484
PF3D7_0418200	0.349106	0.372196	0.721303
PF3D7_0418300	0.840623	1.22869	0.388066
PF3D7_0418400	0.556373	0.518163	0.0382105
PF3D7_0418500	1.87885	1.68345	0.195402
PF3D7_0418600	0.216364	0.288256	0.0718915
PF3D7_0418700	1.37974	0.347807	1.03194
PF3D7_0418900	2.85802	3.11138	0.31378
PF3D7_0419000	1.96589	1.96909	0.00320279
PF3D7_0419100	2.70078	2.46547	0.23531
PF3D7_0419200	0.603823	0.260973	0.342849
PF3D7_0419300	0.621118	0.549304	0.0718143
PF3D7_0419400	0.441006	0.438121	0.00288442
PF3D7_0419500	1.53457	1.15398	0.380591
PF3D7_0419600	0.121921	1.0636	1.18552
PF3D7_0419700	0.184424	0.224434	0.0400097
PF3D7_0419800	0.129535	0.39868	0.528216
PF3D7_0419900	1.81342	0.585568	1.22786
PF3D7_0420000	0.436861	0.0189376	0.455799
PF3D7_0420100	0.574061	0.0346608	0.608721
PF3D7_0420200	1.12379	1.50033	0.376542
PF3D7_0420300	0.338499	0.390946	0.052447
PF3D7_0420400	0.581399	0.964657	0.383258
PF3D7_0420500	0.569284	0.609849	0.0405657
PF3D7_0420600	0.253695	0.170688	0.0830068
PF3D7_0421300	2.0712	0.375677	2.44688
PF3D7_0422000	2.10979	1.58577	0.524023
PF3D7_0422100	1.3033	1.39068	0.0873792
PF3D7_0422200	0.214711	0.107013	0.321724
PF3D7_0422300	0.507634	1.51521	1.00758
PF3D7_0422400	0.314518	0.544214	0.229697
PF3D7_0422500	0.553633	0.0878887	0.465745
PF3D7_0422600	2.61719	0.434382	3.05158
PF3D7_0422700	0.608873	0.336756	0.272117
PF3D7_0422800	1.05018	0.789418	0.26076
PF3D7_0422900	0.0208885	1.71963	1.74051
PF3D7_0423000	0.512588	0.450004	0.0625834
PF3D7_0423100	0.307945	0.607749	0.299804
PF3D7_0423200	2.58892	2.63616	0.0472478
PF3D7_0423300	0.153532	0.270219	0.116688
PF3D7_0423400	0.466685	0.656806	0.190121
PF3D7_0423500	0.424095	0.61034	0.186245
PF3D7_0423600	1.73794	0.713925	2.45187
PF3D7_0501800	0.554589	0.548309	0.00628022
PF3D7_0501900	3.06197	2.74847	0.313507
PF3D7_0502000	1.16744	0.691631	1.85907
PF3D7_0502100	0.0459013	0.111757	0.157658
PF3D7_0502200	1.65688	1.36389	0.292991
PF3D7_0502400	0.185219	0.112246	0.0729726
PF3D7_0502600	0.393855	0.242854	0.151001
PF3D7_0502700	0.191748	0.260962	0.0692141
PF3D7_0502800	0.37296	0.0922573	0.465217
PF3D7_0502900	0.993318	0.466381	0.526936
PF3D7_0503000	0.929251	1.13745	0.208202
PF3D7_0503100	0.529281	0.399848	0.129433
PF3D7_0503200	0.702163	0.554798	0.147365
PF3D7_0503300	0.0825184	0.365591	0.283073
PF3D7_0503400	0.175021	0.303491	0.128471
PF3D7_0503500	2.74963	2.91079	0.16116
PF3D7_0503600	0.10669	0.102439	0.00425114
PF3D7_0503800	0.212641	0.266657	0.0540157
PF3D7_0503900	0.939295	0.972984	0.0336881
PF3D7_0504000	0.690872	0.765544	0.0746717
PF3D7_0504100	0.184776	0.439625	0.254849
PF3D7_0504200	0.694133	1.18013	0.485993
PF3D7_0504400	1.10792	0.8933	0.21462
PF3D7_0504600	0.404473	0.300262	0.104211
PF3D7_0504700	2.48212	2.50058	0.0184527
PF3D7_0504800	0.607211	0.562751	0.0444605
PF3D7_0504900	0.762467	0.460508	0.30196
PF3D7_0505000	0.621485	0.321356	0.300129
PF3D7_0505100	0.865423	0.559584	0.305839
PF3D7_0505200	0.744682	0.897407	0.152725
PF3D7_0505300	0.404935	0.317839	0.087096
PF3D7_0505400	0.795402	0.59235	0.203052
PF3D7_0505500	0.614783	0.691951	0.0771673
PF3D7_0505600	0.595163	1.24439	0.649231
PF3D7_0505700	0.617944	0.316226	0.301717
PF3D7_0505800	0.547621	0.340673	0.206948
PF3D7_0505900	1.39458	0.762905	0.631672
PF3D7_0506000	1.17793	0.878639	0.299287
PF3D7_0506100	0.482399	0.0949386	0.577338
PF3D7_0506200	0.101983	0.211173	0.10919
PF3D7_0506300	0.593404	0.73041	0.137007
PF3D7_0506400	0.557868	0.256891	0.300977
PF3D7_0506500	1.98221	2.15906	0.17685
PF3D7_0506700	0.587071	0.843338	0.256267
PF3D7_0506800	0.58135	0.0756528	0.505698
PF3D7_0506900	0.445849	0.476131	0.0302818
PF3D7_0507000	2.75546	2.87415	0.118691
PF3D7_0507100	0.118006	0.180588	0.0625819
PF3D7_0507200	0.569134	0.330714	0.238419
PF3D7_0507300	0.110159	0.138939	0.0287799
PF3D7_0507400	0.207558	0.322881	0.115323
PF3D7_0507500	0.30947	0.388105	0.0786357
PF3D7_0507600	2.98757	1.06645	1.92112
PF3D7_0507700	1.40072	1.13278	0.267942
PF3D7_0507800	0.328289	0.0434207	0.37171
PF3D7_0507900	0.00369892	0.356539	0.360238
PF3D7_0508000	0.276977	0.299067	0.0220904
PF3D7_0508100	0.492147	0.499544	0.00739702
PF3D7_0508200	0.683783	0.978302	0.294519
PF3D7_0508300	0.240566	0.324884	0.084318
PF3D7_0508400	0.182489	0.149616	0.0328728
PF3D7_0508500	0.366499	0.383943	0.0174447
PF3D7_0508600	0.371051	0.856317	0.485266
PF3D7_0508700	1.50805	1.18032	0.327731
PF3D7_0508800	1.91831	1.57934	0.338966
PF3D7_0508900	0.417755	0.434846	0.0170906
PF3D7_0509000	1.34974	1.18098	0.16876
PF3D7_0509100	0.439099	0.59616	0.157061
PF3D7_0509300	0.522249	0.0350642	0.487185
PF3D7_0509400	0.407937	0.151645	0.256292
PF3D7_0509500	0.466663	0.50852	0.041857
PF3D7_0509600	0.819513	1.11998	0.300471
PF3D7_0509700	2.48533	2.50346	0.0181313
PF3D7_0509800	0.214259	0.0337241	0.247983
PF3D7_0509900	0.595284	0.898963	0.303679
PF3D7_0510000	0.0407856	0.0764976	0.117283
PF3D7_0510100	0.533512	0.693279	0.159767
PF3D7_0510200	2.25426	2.44258	0.18831
PF3D7_0510400	0.0501548	0.558079	0.507925
PF3D7_0510500	1.22375	1.05498	0.16877
PF3D7_0511000	0.145861	0.284988	0.139127
PF3D7_0511100	0.149426	1.79095	1.64152
PF3D7_0511200	0.845629	0.826816	0.0188132
PF3D7_0511300	1.0326	1.48438	0.451787
PF3D7_0511400	2.78557	2.2923	0.493274
PF3D7_0511500	0.421708	0.0458478	0.37586
PF3D7_0511600	0.0568534	0.148815	0.0919615
PF3D7_0511700	1.45887	1.45834	0.000531535
PF3D7_0511800	1.39517	1.59679	0.20162
PF3D7_0511900	1.28267	1.48186	0.199191
PF3D7_0512000	0.669861	0.648719	0.0211424
PF3D7_0512100	1.14904	1.36081	0.211766
PF3D7_0512200	0.289664	0.501632	0.211968
PF3D7_0512300	0.483397	0.263544	0.219853
PF3D7_0512500	1.65611	1.87841	0.222302
PF3D7_0512600	0.790985	0.697142	0.093843
PF3D7_0512700	0.582923	0.479255	0.103668
PF3D7_0512800	0.411202	0.694249	0.283047
PF3D7_0512900	1.03223	1.40478	0.372552
PF3D7_0513000	1.19641	1.23307	0.0366685
PF3D7_0513100	0.766056	0.357087	0.408969
PF3D7_0513200	0.073213	0.777138	0.850351
PF3D7_0513300	0.118048	0.482126	0.364078
PF3D7_0513400	1.33341	1.51115	0.177749
PF3D7_0513500	0.328127	0.107031	0.221096
PF3D7_0513600	0.13797	0.235746	0.373716
PF3D7_0513700	1.75971	3.03672	1.48676
PF3D7_0513800	0.657485	0.730054	0.0725693
PF3D7_0513900	0.641559	0.691779	0.0502197
PF3D7_0514000	0.0321052	0.569795	0.537689
PF3D7_0514100	0.500344	0.288924	0.211421
PF3D7_0514200	0.672671	0.630429	0.0422416
PF3D7_0514300	0.969519	1.01396	0.0444426
PF3D7_0514600	0.0164164	0.060717	0.0443006
PF3D7_0514800	1.03113	1.94565	0.914521
PF3D7_0514900	0.278463	0.860893	0.58243
PF3D7_0515000	1.54221	0.738376	0.803836
PF3D7_0515100	0.398781	0.428929	0.0301487
PF3D7_0515200	1.03925	1.00639	0.0328588
PF3D7_0515300	0.608688	0.509509	0.099179
PF3D7_0515400	0.341237	0.43162	0.0903827
PF3D7_0515600	1.86079	2.34156	0.480774
PF3D7_0515700	0.392008	0.493789	0.101781
PF3D7_0515800	1.34278	1.22247	0.120306
PF3D7_0515900	0.83719	1.10199	0.264805
PF3D7_0516000	0.125446	0.312288	0.186842
PF3D7_0516100	0.930425	1.18786	0.25744
PF3D7_0516200	0.193162	0.0373741	0.155788
PF3D7_0516300	0.236968	0.234069	0.00289847
PF3D7_0516400	0.99883	0.993371	0.00545891
PF3D7_0516600	0.809642	0.790837	0.0188058
PF3D7_0516700	0.674879	0.796314	0.121435
PF3D7_0516800	0.676866	0.496934	0.179932
PF3D7_0516900	0.0171485	0.0736127	0.0907612
PF3D7_0517000	0.217279	0.415485	0.198206
PF3D7_0517100	2.49838	2.82464	0.326253
PF3D7_0517200	0.18157	0.106621	0.0749494
PF3D7_0517300	0.0346355	0.113612	0.0789764
PF3D7_0517400	0.572523	0.721485	0.148962
PF3D7_0517600	0.285019	0.279862	0.00515714
PF3D7_0517700	0.210641	0.342764	0.132123
PF3D7_0517900	0.195104	0.101689	0.0934155
PF3D7_0518000	1.45562	0.366589	1.82221
PF3D7_0518100	0.59679	0.694111	0.0973208
PF3D7_0518200	0.505261	0.461177	0.0440838
PF3D7_0518300	0.983796	0.654441	0.329356
PF3D7_0518500	0.448732	0.482987	0.931719
PF3D7_0518600	0.114793	0.00373682	0.111056
PF3D7_0519000	0.643927	0.921055	0.277128
PF3D7_0519100	0.501402	0.502891	0.0014894
PF3D7_0519200	0.923487	2.2857	1.36222
PF3D7_0519300	1.12192	1.27804	0.156121
PF3D7_0519400	0.153112	0.0775242	0.230636
PF3D7_0519500	0.0292294	0.0187885	0.0104409
PF3D7_0519600	0.930447	0.502708	0.427739
PF3D7_0519700	0.0367669	0.236937	0.273704
PF3D7_0519800	0.572752	0.246439	0.326312
PF3D7_0519900	1.18441	0.502897	0.681517
PF3D7_0520000	0.0755788	0.14698	0.071401
PF3D7_0520100	0.198719	0.0777373	0.120982
PF3D7_0520200	0.714374	0.893956	0.179583
PF3D7_0520300	1.27169	0.586125	0.685563
PF3D7_0520400	1.44483	1.53114	0.0863122
PF3D7_0520500	1.78507	1.95045	0.165384
PF3D7_0520600	0.0164837	0.322504	0.306021
PF3D7_0520700	0.721972	0.18613	0.535842
PF3D7_0520800	0.582801	0.654876	0.0720756
PF3D7_0520900	0.616425	0.470562	0.145862
PF3D7_0521000	1.00884	0.904001	0.104842
PF3D7_0521200	2.36919	2.46677	1.44722
PF3D7_0521300	0.262197	0.262388	0.000191036
PF3D7_0521400	0.51316	0.92512	0.41196
PF3D7_0521500	0.549759	0.661927	0.112169
PF3D7_0521600	0.205683	0.031787	0.23747
PF3D7_0521700	1.54708	0.0967639	1.64385
PF3D7_0521800	0.796166	0.914993	0.118827
PF3D7_0522000	1.78874	1.40265	0.386092
PF3D7_0522100	0.193159	0.218893	0.0257336
PF3D7_0522200	0.310939	0.810097	0.499157
PF3D7_0522300	0.143354	0.271434	0.128079
PF3D7_0522400	0.303156	0.285197	0.0179585
PF3D7_0522500	0.399269	0.0431905	0.356078
PF3D7_0522600	0.378159	0.43332	0.0551606
PF3D7_0522700	2.17233	1.97175	0.200582
PF3D7_0522800	0.383561	0.555526	0.171965
PF3D7_0523000	0.119384	0.109727	0.00965726
PF3D7_0523100	0.825996	0.745268	0.0807281
PF3D7_0523200	0.49188	0.52443	0.0325504
PF3D7_0523300	0.39487	0.330787	0.0640827
PF3D7_0523400	0.35665	0.0535076	0.410158
PF3D7_0523500	2.70096	2.95125	0.25029
PF3D7_0523600	0.838552	0.530368	0.308184
PF3D7_0523700	0.688765	1.33344	0.644672
PF3D7_0523800	0.242849	0.01083	0.232019
PF3D7_0523900	1.14996	0.075217	1.22518
PF3D7_0524000	0.0693518	0.296077	0.226725
PF3D7_0524100	0.161627	0.110834	0.0507924
PF3D7_0524200	1.02142	1.49421	0.472792
PF3D7_0524300	0.815693	0.580973	0.234719
PF3D7_0524400	0.214574	0.0573071	0.271881
PF3D7_0524500	3.00777	2.99051	0.0172578
PF3D7_0524600	0.804605	0.708787	0.0958184
PF3D7_0524700	0.665275	0.300358	0.364917
PF3D7_0524800	0.835829	0.768404	0.0674249
PF3D7_0524900	0.253904	0.268927	0.0150235
PF3D7_0525000	0.283877	0.292229	0.0083515
PF3D7_0525100	0.0876927	0.189971	0.102279
PF3D7_0525200	0.0914293	0.013625	0.0778044
PF3D7_0525300	0.0316063	0.231988	0.200382
PF3D7_0525400	0.817019	0.765854	0.0511652
PF3D7_0525500	0.289253	0.0437493	0.245504
PF3D7_0525600	0.797927	0.706645	0.0912818
PF3D7_0525700	0.765385	0.381205	0.38418
PF3D7_0525800	0.170383	0.189161	0.0187777
PF3D7_0526000	0.377874	0.671448	0.293574
PF3D7_0526100	0.861601	1.23663	0.375031
PF3D7_0526300	0.0840511	0.0584736	0.0255774
PF3D7_0526400	0.819888	0.827025	0.00713787
PF3D7_0526500	0.480973	0.0451808	0.526154
PF3D7_0526600	0.892859	0.408357	0.484503
PF3D7_0526700	0.543753	0.63139	0.0876369
PF3D7_0526800	0.163539	0.248486	0.0849472
PF3D7_0526900	0.15983	0.249959	0.0901291
PF3D7_0527000	0.635408	0.512012	0.123396
PF3D7_0527100	1.44709	0.103942	1.34315
PF3D7_0527200	1.40532	1.23295	0.172374
PF3D7_0527300	1.45334	0.717841	0.735497
PF3D7_0527400	0.449511	0.173468	0.276043
PF3D7_0527500	0.0317524	0.0134207	0.0183316
PF3D7_0527600	1.84183	1.63248	0.209352
PF3D7_0527900	0.500396	0.410277	0.0901198
PF3D7_0528000	2.32776	2.82429	0.496531
PF3D7_0528100	1.75384	1.44975	0.304096
PF3D7_0528200	0.358116	0.0617347	0.296381
PF3D7_0528300	0.229056	0.187597	0.0414588
PF3D7_0528400	0.217447	0.277421	0.0599742
PF3D7_0528500	0.104414	0.440502	0.336088
PF3D7_0528600	0.405588	0.164371	0.569959
PF3D7_0528700	0.157832	0.435797	0.277966
PF3D7_0528800	0.575463	0.224286	0.351177
PF3D7_0529000	1.86237	1.80352	0.0588538
PF3D7_0529100	1.30609	1.30919	0.00310217
PF3D7_0529300	1.08434	1.39729	0.312954
PF3D7_0529500	0.773058	0.0825287	0.855587
PF3D7_0529700	2.03858	2.29899	0.260415
PF3D7_0529800	0.385906	0.481554	0.0956479
PF3D7_0529900	0.649039	0.218638	0.867677
PF3D7_0530000	0.348868	0.108396	0.240472
PF3D7_0530100	0.119769	0.113931	0.00583866
PF3D7_0530200	1.00737	0.821672	0.185699
PF3D7_0530300	0.354788	0.321015	0.0337732
PF3D7_0530400	0.22505	0.17663	0.401679
PF3D7_0530600	0.545472	0.590325	0.0448536
PF3D7_0530700	0.380098	0.191497	0.188601
PF3D7_0530800	1.75579	2.10011	0.344319
PF3D7_0530900	0.299999	0.325599	0.0256001
PF3D7_0531000	2.70723	2.17772	1.39824
PF3D7_0531100	0.358075	0.347933	0.0101419
PF3D7_0531200	0.792389	1.19867	0.40628
PF3D7_0531300	0.707192	0.700025	0.00716637
PF3D7_0531400	0.378521	0.213078	0.591599
PF3D7_0602000	0.27601	0.581904	0.305895
PF3D7_0602100	0.220421	0.233229	0.0128074
PF3D7_0602200	0.303061	0.298421	0.00464065
PF3D7_0602300	2.40723	1.96102	0.446209
PF3D7_0602400	0.362947	0.291804	0.0711425
PF3D7_0602500	0.40934	0.413901	0.00456023
PF3D7_0602600	0.167452	0.203104	0.370555
PF3D7_0602700	0.196305	0.118189	0.0781169
PF3D7_0602800	0.115923	0.0432934	0.0726291
PF3D7_0602900	0.132719	0.191376	0.324095
PF3D7_0603000	1.04538	0.753279	0.292101
PF3D7_0603100	0.546856	0.575408	0.0285517
PF3D7_0603200	0.727254	0.733331	0.00607736
PF3D7_0603300	0.342798	0.348767	0.00596931
PF3D7_0603400	1.32286	0.58124	0.741615
PF3D7_0603500	0.725686	0.590769	0.134917
PF3D7_0603700	1.66313	1.82451	0.161384
PF3D7_0603800	0.473954	0.400116	0.0738384
PF3D7_0603900	0.493024	0.922899	0.429875
PF3D7_0604100	0.456582	0.441442	0.0151401
PF3D7_0604200	0.0330706	0.279402	0.312472
PF3D7_0604300	1.01393	0.508894	0.505034
PF3D7_0604500	0.0884954	0.0472755	0.0412199
PF3D7_0604600	0.654265	1.35679	0.702523
PF3D7_0604700	0.619791	0.703808	0.0840168
PF3D7_0604800	0.379986	0.760419	0.380433
PF3D7_0604900	0.414392	0.438969	0.0245767
PF3D7_0605000	1.20017	1.45381	0.253634
PF3D7_0605100	1.4629	0.107473	1.57037
PF3D7_0605200	0.745461	0.603192	0.142269
PF3D7_0605300	0.749231	0.659348	0.0898831
PF3D7_0605400	0.400732	0.578718	0.177986
PF3D7_0605500	0.483261	0.394617	0.0886442
PF3D7_0605700	0.372121	0.358183	0.730304
PF3D7_0605800	0.588596	0.796751	0.208155
PF3D7_0605900	0.25168	0.286095	0.034415
PF3D7_0606000	0.1337	0.170762	0.0370616
PF3D7_0606100	0.0433046	0.0683025	0.111607
PF3D7_0606200	0.544803	0.832383	0.28758
PF3D7_0606300	0.0845737	0.278891	0.363465
PF3D7_0606500	0.0400063	0.0405433	0.0805496
PF3D7_0606600	0.0711088	0.152318	0.223427
PF3D7_0606700	2.49113	2.90315	0.412027
PF3D7_0606800	0.852809	0.819907	0.0329019
PF3D7_0606900	1.57115	1.42496	0.146194
PF3D7_0607000	0.242884	0.450166	0.207283
PF3D7_0607200	0.436058	0.277016	0.159042
PF3D7_0607300	2.25322	2.73701	0.48379
PF3D7_0607400	1.46588	1.83154	0.365652
PF3D7_0607500	1.47925	1.89594	0.416688
PF3D7_0607600	0.489979	0.389426	0.100553
PF3D7_0607700	0.445917	0.423884	0.0220333
PF3D7_0607800	1.01387	2.671	1.65713
PF3D7_0607900	0.699053	1.3035	0.604444
PF3D7_0608000	0.71643	0.586255	0.130174
PF3D7_0608100	0.698474	0.58773	0.110744
PF3D7_0608200	1.06813	1.09422	0.026086
PF3D7_0608300	0.426879	0.35802	0.0688586
PF3D7_0608310	0.484542	0.197922	0.28662
PF3D7_0608400	3.02039	3.07023	0.0498331
PF3D7_0608500	1.50053	1.41452	0.0860076
PF3D7_0608600	1.0776	1.28738	0.209789
PF3D7_0608700	0.26327	0.394497	0.131227
PF3D7_0608800	0.0573856	0.273818	0.216432
PF3D7_0608900	0.374926	0.421784	0.046858
PF3D7_0609000	0.796456	1.79312	0.996661
PF3D7_0609100	0.606061	0.144452	0.461608
PF3D7_0609200	2.35874	0.550281	1.80846
PF3D7_0609300	0.287946	0.208248	0.0796986
PF3D7_0609400	1.12941	0.973398	0.156011
PF3D7_0609700	0.342234	0.296669	0.0455651
PF3D7_0609800	0.40918	0.580313	0.171133
PF3D7_0609900	0.479827	0.272342	0.207485
PF3D7_0610000	0.778499	0.55987	0.21863
PF3D7_0610100	0.992598	0.81757	0.175028
PF3D7_0610200	1.14534	1.1199	0.0254406
PF3D7_0610400	0.610787	0.821839	0.211052
PF3D7_0610500	0.0549406	0.256685	0.201744
PF3D7_0610600	1.24491	1.24761	0.00270828
PF3D7_0610700	0.164332	0.758684	0.594352
PF3D7_0610800	0.156459	0.0350318	0.191491
PF3D7_0610900	0.915442	0.198354	0.717088
PF3D7_0611000	1.01954	0.963573	0.0559688
PF3D7_0611100	1.22742	1.08279	0.144635
PF3D7_0611200	0.376372	0.551676	0.175304
PF3D7_0611300	1.98124	2.00466	0.0234216
PF3D7_0611400	2.81627	2.52618	0.940738
PF3D7_0611500	0.345852	0.567623	0.221771
PF3D7_0611600	0.383688	0.380473	0.00321491
PF3D7_0611700	0.0329666	0.140708	0.107741
PF3D7_0611800	1.98092	1.19329	3.10897
PF3D7_0611900	0.542354	0.207337	0.335017
PF3D7_0612000	0.868526	0.771371	0.0971545
PF3D7_0612100	0.402744	0.315851	0.0868933
PF3D7_0612200	0.606143	0.563877	0.0422663
PF3D7_0612300	1.17226	1.04263	0.129639
PF3D7_0612400	0.368715	0.329424	0.039291
PF3D7_0612500	1.23227	1.06688	0.16539
PF3D7_0612600	0.598714	0.838498	0.239785
PF3D7_0612700	0.0541973	0.00977924	0.0444181
PF3D7_0612800	1.86205	1.28087	3.14026
PF3D7_0612900	0.212064	0.0103939	0.201671
PF3D7_0613100	1.99096	1.84084	0.150119
PF3D7_0613200	0.0650469	0.292779	0.227733
PF3D7_0613300	0.219312	0.277149	0.0578372
PF3D7_0613400	0.742868	0.568309	0.17456
PF3D7_0613500	1.55548	1.11446	0.441013
PF3D7_0613600	0.0979252	0.0637721	0.0341531
PF3D7_0613700	0.632165	0.626997	0.00516825
PF3D7_0613800	0.509496	0.434764	0.0747319
PF3D7_0613900	0.212724	0.252378	0.039654
PF3D7_0614000	0.0279121	0.226349	0.254261
PF3D7_0614100	0.327616	0.363364	0.0357478
PF3D7_0614200	0.1478	0.230672	0.378472
PF3D7_0614300	1.13296	0.0675496	1.06541
PF3D7_0614400	0.457626	0.223269	0.234357
PF3D7_0614500	0.316195	0.341566	0.0253708
PF3D7_0614600	0.0014621	0.0554295	0.0568916
PF3D7_0614700	0.244979	0.245678	0.000698317
PF3D7_0614800	0.958502	0.313846	0.644656
PF3D7_0614900	0.221971	0.326607	0.104637
PF3D7_0615000	0.212898	0.314201	0.527099
PF3D7_0615100	1.48425	1.89186	0.407611
PF3D7_0615200	0.893808	1.20146	0.307647
PF3D7_0615300	0.848909	0.691265	0.157643
PF3D7_0615400	2.91981	2.34148	1.02189
PF3D7_0615500	0.595837	0.311402	0.284435
PF3D7_0615600	0.306013	0.00344117	0.302572
PF3D7_0615700	2.13328	1.70503	0.428253
PF3D7_0615800	0.721419	0.674087	0.0473315
PF3D7_0615900	0.676689	0.829267	0.152578
PF3D7_0616000	0.315506	0.620498	0.304991
PF3D7_0616100	0.271299	1.07561	0.804312
PF3D7_0616200	0.353674	0.297166	0.0565088
PF3D7_0616300	1.32252	0.9845	0.338018
PF3D7_0616400	1.33852	1.73332	0.394797
PF3D7_0616600	0.306538	0.148327	0.158211
PF3D7_0616700	1.93841	1.24367	0.694747
PF3D7_0616800	1.2738	0.655753	0.618042
PF3D7_0616900	1.0076	0.816754	0.190848
PF3D7_0617000	0.276178	0.298694	0.022516
PF3D7_0617100	0.127126	0.153516	0.0263899
PF3D7_0617200	0.533102	0.308051	0.225051
PF3D7_0617300	0.130251	0.0359562	0.0942945
PF3D7_0617800	0.597775	0.763659	0.165884
PF3D7_0617900	0.996673	1.10658	0.109909
PF3D7_0618000	0.227427	0.290445	0.0630177
PF3D7_0618100	0.627166	0.412551	0.214615
PF3D7_0618200	0.18258	0.357386	0.174806
PF3D7_0618300	0.243755	0.368008	0.124253
PF3D7_0618500	0.378302	0.160772	0.21753
PF3D7_0618600	1.98951	1.85349	0.136022
PF3D7_0618700	1.16329	0.970931	0.192356
PF3D7_0618800	0.736116	0.951232	0.215116
PF3D7_0619100	1.37007	1.40026	0.0301811
PF3D7_0619200	0.165108	0.443334	0.278226
PF3D7_0619300	0.451608	0.555912	0.104304
PF3D7_0619400	0.466901	0.3888	0.0781015
PF3D7_0619500	0.0724717	0.128596	0.056124
PF3D7_0619600	0.272299	0.346697	0.074398
PF3D7_0619700	0.230808	0.10305	0.127758
PF3D7_0619800	1.42303	2.07335	0.650318
PF3D7_0619900	2.47158	2.94499	0.86661
PF3D7_0620000	0.599541	0.33367	0.933211
PF3D7_0620100	3.06503	2.92461	0.140419
PF3D7_0620200	0.172676	0.682135	0.509459
PF3D7_0620300	0.159056	0.12369	0.0353666
PF3D7_0620400	0.493286	0.538495	0.0452084
PF3D7_0620500	1.83174	0.21767	2.04941
PF3D7_0620600	0.766889	0.364581	1.13147
PF3D7_0620700	0.0576083	0.139822	0.0822135
PF3D7_0621000	0.595042	0.535463	0.0595787
PF3D7_0621100	0.177947	0.174233	0.00371397
PF3D7_0621200	0.586219	0.532113	0.0541064
PF3D7_0621300	0.700458	0.56524	0.135218
PF3D7_0621400	0.216498	0.339733	0.556231
PF3D7_0621500	2.21702	1.44562	2.62055
PF3D7_0621700	0.432319	0.186608	0.245711
PF3D7_0621800	0.255593	0.360532	0.104939
PF3D7_0621900	0.269956	0.463841	0.733797
PF3D7_0622000	2.3913	3.03266	0.641353
PF3D7_0622100	0.0254638	0.0455237	0.0200599
PF3D7_0622200	0.603126	0.294777	0.308349
PF3D7_0622300	0.244123	0.262696	0.0185724
PF3D7_0622400	1.4119	1.80972	0.397816
PF3D7_0622500	0.324645	0.889283	0.564639
PF3D7_0622600	1.93423	1.56953	0.364705
PF3D7_0622700	1.59023	1.1044	0.485824
PF3D7_0622800	0.0133143	0.160405	0.173719
PF3D7_0622900	0.0951167	0.191391	0.0962743
PF3D7_0623000	0.698374	0.81803	0.119656
PF3D7_0623100	0.208913	0.308616	0.099703
PF3D7_0623200	0.898048	0.619404	0.278644
PF3D7_0623300	0.447048	0.255234	0.191814
PF3D7_0623400	1.95674	2.10659	0.149849
PF3D7_0623500	2.72023	1.61629	1.10394
PF3D7_0623600	0.167484	0.108498	0.0589863
PF3D7_0623700	2.52204	2.72306	0.201017
PF3D7_0623800	0.26833	0.368491	0.100161
PF3D7_0623900	0.520852	0.635899	0.115047
PF3D7_0624000	0.127633	0.336218	0.208586
PF3D7_0624100	0.451818	0.372964	0.0788544
PF3D7_0624200	0.710537	0.621913	0.0886245
PF3D7_0624400	1.04633	0.954483	0.0918485
PF3D7_0624500	0.697296	0.583746	0.11355
PF3D7_0624600	0.0422149	1.64252	1.60031
PF3D7_0624700	1.14716	1.30455	0.157392
PF3D7_0624900	1.46563	1.90798	0.442356
PF3D7_0625200	0.255749	0.353861	0.0981118
PF3D7_0625300	0.653538	0.620427	0.0331111
PF3D7_0625400	0.205579	0.198043	0.00753602
PF3D7_0625500	1.37687	0.205958	1.58283
PF3D7_0625700	2.21735	2.34557	0.128217
PF3D7_0625800	1.50138	0.353293	1.85467
PF3D7_0626000	0.712235	0.437134	0.275101
PF3D7_0626100	0.882464	0.088322	0.794142
PF3D7_0626200	0.478566	0.0911153	0.569681
PF3D7_0626300	0.471944	0.392547	0.079397
PF3D7_0626400	0.12212	0.205044	0.0829247
PF3D7_0626600	0.745755	0.327334	0.418421
PF3D7_0626700	0.336356	0.103514	0.439871
PF3D7_0626800	0.19756	0.0947224	0.292282
PF3D7_0626900	0.151397	0.222193	0.0707961
PF3D7_0627000	0.2339	0.683087	0.916987
PF3D7_0627100	0.034846	0.00377449	0.0386205
PF3D7_0627200	2.4985	2.31327	0.185227
PF3D7_0627300	1.24776	1.65251	0.404745
PF3D7_0627400	0.408802	0.494361	0.0855593
PF3D7_0627500	0.190717	0.153147	0.0375694
PF3D7_0627600	1.16405	1.25054	0.0864955
PF3D7_0627700	2.71058	1.79303	0.917555
PF3D7_0627800	1.24665	0.99665	2.2433
PF3D7_0627900	1.42429	0.495983	1.92027
PF3D7_0628000	0.683088	0.540382	0.142706
PF3D7_0628100	0.431486	0.410644	0.0208426
PF3D7_0628200	2.55348	1.91487	1.81484
PF3D7_0628300	0.131962	0.374066	0.242104
PF3D7_0628500	1.55912	1.44285	0.116269
PF3D7_0628600	0.78323	0.677515	0.105716
PF3D7_0628700	1.29044	0.781988	0.50845
PF3D7_0628800	0.858686	1.07215	0.213467
PF3D7_0628900	0.653978	0.918861	0.264883
PF3D7_0629000	0.535702	1.14878	0.61308
PF3D7_0629100	1.96008	1.30941	0.650669
PF3D7_0629200	0.904113	0.895912	0.00820114
PF3D7_0629300	0.298511	0.349386	0.0508752
PF3D7_0629400	0.654651	0.86846	0.213808
PF3D7_0629500	0.43278	0.00331306	0.429466
PF3D7_0629600	0.0998477	0.300148	0.399995
PF3D7_0629700	0.901155	1.46511	0.56396
PF3D7_0629800	0.152729	0.513718	0.360989
PF3D7_0629900	0.638458	0.330503	0.307955
PF3D7_0630100	0.00238663	0.177196	0.179583
PF3D7_0630300	0.595565	0.719698	0.124133
PF3D7_0630400	0.199316	0.270741	0.0714249
PF3D7_0630500	0.447152	0.0886381	0.53579
PF3D7_0630600	1.13074	1.00891	0.121836
PF3D7_0630700	0.219807	0.385894	0.166087
PF3D7_0630800	0.157053	0.366201	0.209148
PF3D7_0630900	0.256939	0.316945	0.0600059
PF3D7_0631000	0.127381	0.371395	0.244014
PF3D7_0702900	1.33326	0.654688	0.678568
PF3D7_0703000	1.09278	1.07763	0.0151453
PF3D7_0703100	0.174746	0.616386	0.791132
PF3D7_0703200	0.755291	0.60363	0.151661
PF3D7_0703300	1.138	1.01901	0.118982
PF3D7_0703400	0.573691	0.888648	0.314957
PF3D7_0703500	0.400983	0.238695	0.162288
PF3D7_0703600	0.298513	0.424696	0.126183
PF3D7_0703700	0.344232	0.0968678	0.247364
PF3D7_0703800	0.739948	0.474009	0.265939
PF3D7_0703900	0.252177	0.00638208	0.258559
PF3D7_0704000	0.120405	0.412748	0.533153
PF3D7_0704100	0.322812	0.358728	0.0359157
PF3D7_0704200	0.284901	0.152921	0.13198
PF3D7_0704300	0.36881	0.301938	0.0668727
PF3D7_0704400	0.790679	0.714245	0.0764333
PF3D7_0704500	0.354636	0.39775	0.0431142
PF3D7_0704600	1.52515	2.88961	1.36445
PF3D7_0704700	2.17406	2.47842	0.304365
PF3D7_0704800	0.216157	0.413717	0.19756
PF3D7_0704900	0.82908	0.318148	0.510932
PF3D7_0705000	0.572695	0.440744	0.131951
PF3D7_0705100	0.349894	0.368389	0.0184942
PF3D7_0705200	1.09824	0.674173	0.42407
PF3D7_0705300	0.671558	0.680167	0.00860819
PF3D7_0705400	0.42735	0.412071	0.0152795
PF3D7_0705500	0.272665	0.036794	0.309459
PF3D7_0705600	0.265922	0.731221	0.4653
PF3D7_0705700	0.0316399	0.153052	0.121412
PF3D7_0705800	2.35648	1.96362	0.392862
PF3D7_0705900	0.755217	0.668275	0.0869427
PF3D7_0706000	0.180928	1.02165	1.20257
PF3D7_0706100	0.777107	0.638534	0.138572
PF3D7_0706200	1.26492	1.19507	0.0698515
PF3D7_0706300	0.385629	0.590426	0.204797
PF3D7_0706400	0.464004	0.566799	0.102795
PF3D7_0706500	0.324592	0.449357	0.124765
PF3D7_0706600	0.443965	0.714	0.270035
PF3D7_0707200	0.393203	0.297345	0.0958581
PF3D7_0707300	0.294813	0.52187	0.227057
PF3D7_0707400	0.673061	0.488286	0.184775
PF3D7_0707500	0.196516	0.107227	0.0892894
PF3D7_0707600	1.76389	0.863375	0.900511
PF3D7_0707700	0.00140289	0.100135	0.0987324
PF3D7_0707800	0.989133	0.859454	0.129678
PF3D7_0707900	0.153778	0.102405	0.0513729
PF3D7_0708000	0.90668	1.16585	0.259168
PF3D7_0708100	0.599991	0.424921	0.17507
PF3D7_0708300	0.390949	0.140605	0.250344
PF3D7_0708400	0.607962	0.770387	0.162425
PF3D7_0708500	0.930975	0.464163	0.466812
PF3D7_0708700	0.568354	0.51604	0.0523136
PF3D7_0708800	0.355387	0.516847	0.16146
PF3D7_0708900	2.66252	0.790557	1.87196
PF3D7_0709000	0.0679153	0.158341	0.226257
PF3D7_0709100	0.787698	0.70878	0.0789176
PF3D7_0709200	2.22804	0.480009	2.70805
PF3D7_0709300	1.25749	0.252246	1.00524
PF3D7_0709400	0.435441	0.526118	0.0906771
PF3D7_0709500	1.85034	1.94572	0.0953825
PF3D7_0709600	0.478929	0.128908	0.35002
PF3D7_0709700	0.775565	0.716602	0.0589626
PF3D7_0709800	1.70466	1.99273	0.288071
PF3D7_0709900	0.159148	0.132133	0.0270156
PF3D7_0710000	0.554425	0.569059	0.0146337
PF3D7_0710100	1.32673	1.1245	0.202228
PF3D7_0710200	0.289262	0.213787	0.0754751
PF3D7_0710300	0.540295	0.267245	0.27305
PF3D7_0710400	1.02304	0.47934	0.543698
PF3D7_0710500	1.45273	1.42723	0.0255065
PF3D7_0710600	0.0116907	0.20349	0.191799
PF3D7_0710700	0.559761	0.571275	0.011514
PF3D7_0710800	2.33683	0.773775	1.56306
PF3D7_0710900	1.4448	0.166344	1.27845
PF3D7_0711000	0.401797	0.49859	0.0967927
PF3D7_0711100	0.224505	0.0769327	0.147572
PF3D7_0711200	0.453696	0.0130457	0.466742
PF3D7_0711300	1.85836	1.00234	0.856023
PF3D7_0711400	0.459685	0.375914	0.0837711
PF3D7_0711500	1.18773	0.76592	0.421806
PF3D7_0712800	0.315863	1.71543	2.03129
PF3D7_0713100	0.441203	0.330394	0.110809
PF3D7_0713200	0.640753	0.31904	0.321713
PF3D7_0713400	0.826026	0.48115	0.344877
PF3D7_0713500	1.48834	0.801134	0.68721
PF3D7_0713600	1.58442	1.77691	0.192482
PF3D7_0713700	2.63202	2.5925	0.0395133
PF3D7_0713800	0.177605	0.303977	0.126372
PF3D7_0713900	0.116929	0.0879125	0.0290162
PF3D7_0714000	0.431592	0.758411	0.32682
PF3D7_0714200	0.598128	0.181822	0.416306
PF3D7_0714300	2.38329	0.125483	2.50878
PF3D7_0714400	1.44833	1.52338	0.0750547
PF3D7_0714500	0.73403	0.85285	0.11882
PF3D7_0714600	0.227757	1.03836	0.810599
PF3D7_0715000	0.514409	0.580361	0.0659518
PF3D7_0715200	0.219428	0.281041	0.0616124
PF3D7_0715300	0.759336	0.673801	0.0855348
PF3D7_0715400	1.29938	1.35835	0.0589773
PF3D7_0715500	1.65339	1.90734	0.25395
PF3D7_0715600	0.689954	0.754061	0.0641069
PF3D7_0715700	2.67654	2.75274	0.0762042
PF3D7_0715800	1.26375	1.22353	0.0402157
PF3D7_0715900	0.610442	0.709014	0.0985718
PF3D7_0716000	0.265711	0.107701	0.15801
PF3D7_0716100	0.689335	0.284312	0.405023
PF3D7_0716200	0.54368	0.0347781	0.578458
PF3D7_0716300	0.744018	0.71068	0.0333385
PF3D7_0716400	0.204216	0.177541	0.0266743
PF3D7_0716500	1.43766	1.36774	0.069917
PF3D7_0716600	0.893622	1.06072	0.167102
PF3D7_0716700	0.9634	1.5129	0.549505
PF3D7_0716800	0.163421	0.302433	0.139012
PF3D7_0716900	0.400493	1.22172	0.821224
PF3D7_0717000	0.500027	0.709029	0.209002
PF3D7_0717100	0.725548	0.643779	0.0817688
PF3D7_0717200	0.475292	0.523088	0.0477959
PF3D7_0717300	0.197027	0.280075	0.477103
PF3D7_0717400	0.470908	0.480507	0.00959928
PF3D7_0717500	0.421369	0.525703	0.104334
PF3D7_0717600	0.442395	0.362253	0.0801413
PF3D7_0717700	0.685067	0.585939	0.0991281
PF3D7_0717800	1.40638	0.447387	0.958989
PF3D7_0717900	0.865107	1.00872	0.143617
PF3D7_0718100	0.715507	0.788359	0.0728516
PF3D7_0718400	1.11957	1.55083	0.431261
PF3D7_0718500	1.23206	0.747027	0.485031
PF3D7_0718600	0.0810432	0.0887243	0.169768
PF3D7_0718700	1.13649	1.4189	0.282412
PF3D7_0719000	1.02491	0.746709	0.278201
PF3D7_0719100	0.681136	0.660739	0.0203973
PF3D7_0719200	2.04697	2.65949	0.61252
PF3D7_0719300	0.702456	0.302695	0.399761
PF3D7_0719400	0.392807	0.295308	0.0974988
PF3D7_0719500	0.391855	0.300636	0.0912189
PF3D7_0719600	0.197896	0.18197	0.0159259
PF3D7_0719700	0.165434	0.0757608	0.0896734
PF3D7_0719800	1.20486	1.29265	0.0877873
PF3D7_0719900	1.62272	2.0975	2.56296
PF3D7_0720000	0.180064	0.145835	0.0342289
PF3D7_0720100	0.143256	0.274417	0.417673
PF3D7_0720200	0.430629	0.172854	0.257775
PF3D7_0720300	0.31619	0.161021	0.155169
PF3D7_0720400	0.560484	0.256566	0.303918
PF3D7_0720500	1.87827	1.671	0.207275
PF3D7_0720600	0.871998	0.154896	1.02689
PF3D7_0720700	0.28119	0.46637	0.18518
PF3D7_0720800	0.362884	0.311839	0.0510454
PF3D7_0720900	0.487373	0.313351	0.174022
PF3D7_0721000	0.702497	0.611023	0.0914738
PF3D7_0721100	0.92857	1.01489	0.0863233
PF3D7_0721200	1.45715	0.0717466	1.5289
PF3D7_0721300	0.459349	0.409004	0.050345
PF3D7_0721400	1.55255	1.43215	0.1204
PF3D7_0721500	0.402255	0.404581	0.00232522
PF3D7_0721600	0.0908715	0.165087	0.0742156
PF3D7_0721800	0.896579	0.319511	0.577068
PF3D7_0721900	2.12253	1.86862	0.253913
PF3D7_0722000	0.0981139	0.249561	0.151447
PF3D7_0722100	1.02229	0.929043	1.95134
PF3D7_0722200	0.371245	0.484709	0.113464
PF3D7_0722300	0.397871	0.192674	0.205197
PF3D7_0722400	0.508077	0.263871	0.244205
PF3D7_0722500	1.22988	1.5201	0.290222
PF3D7_0722600	0.214869	0.122618	0.337487
PF3D7_0722700	0.654344	0.612501	0.0418436
PF3D7_0722900	0.24633	0.00365716	0.249987
PF3D7_0723000	0.784443	0.684914	0.0995295
PF3D7_0723100	0.32982	0.475735	0.145915
PF3D7_0723300	0.504068	0.745311	0.241242
PF3D7_0723400	0.668519	0.50773	0.160789
PF3D7_0723500	0.776185	0.110998	0.665187
PF3D7_0723600	0.374509	0.263644	0.110865
PF3D7_0723700	0.418282	0.202883	0.215399
PF3D7_0723800	0.417662	0.368389	0.0492733
PF3D7_0723900	0.943072	0.656395	0.286677
PF3D7_0724000	0.608965	0.544652	0.0643134
PF3D7_0724100	0.388171	0.317789	0.0703816
PF3D7_0724200	0.323759	0.154837	0.168921
PF3D7_0724300	0.969867	1.1321	0.162228
PF3D7_0724400	0.324176	0.144337	0.468514
PF3D7_0724500	0.273122	0.0721714	0.200951
PF3D7_0724600	0.813333	0.895454	0.0821212
PF3D7_0724700	0.560099	0.00861845	0.568717
PF3D7_0724800	0.0769654	0.685258	0.608293
PF3D7_0724900	0.254308	0.198885	0.055423
PF3D7_0725000	1.00121	0.732034	0.269175
PF3D7_0725100	2.72914	2.73297	0.82108
PF3D7_0725200	1.87601	1.59714	0.278872
PF3D7_0725300	0.0696378	0.126593	0.196231
PF3D7_0725400	0.229206	0.472667	0.243461
PF3D7_0726100	0.00285251	0.0151425	0.01229
PF3D7_0726200	0.601685	0.623273	0.0215873
PF3D7_0726300	0.0144503	0.31878	0.30433
PF3D7_0726400	1.44764	1.9689	0.521255
PF3D7_0726500	0.991951	0.693057	0.298895
PF3D7_0726600	1.0947	1.13034	0.0356371
PF3D7_0726700	1.79293	1.47747	0.315459
PF3D7_0726800	1.24725	1.27428	0.0270349
PF3D7_0726900	0.636055	0.725921	0.0898663
PF3D7_0727000	0.776352	0.725215	0.0511367
PF3D7_0727100	0.643852	0.453092	0.19076
PF3D7_0727200	0.242081	0.299601	0.0575198
PF3D7_0727300	0.670833	0.849033	0.1782
PF3D7_0727400	0.699201	0.0738194	0.625381
PF3D7_0727500	0.964796	1.01318	0.0483862
PF3D7_0727600	0.590121	1.0916	0.501475
PF3D7_0727700	0.98085	0.925074	0.0557752
PF3D7_0727800	0.60613	0.401397	0.204733
PF3D7_0727900	0.211148	0.581463	0.370315
PF3D7_0728000	0.248997	0.266986	0.0179884
PF3D7_0728100	0.375143	0.497557	0.122413
PF3D7_0728200	0.294728	0.0206237	0.315352
PF3D7_0728300	0.00233511	0.026782	0.0244469
PF3D7_0728500	1.36815	1.844	0.47585
PF3D7_0728600	0.32515	0.199805	0.125345
PF3D7_0728700	1.15005	1.49965	0.349592
PF3D7_0728800	0.676851	1.05695	0.380096
PF3D7_0728900	1.20547	0.699631	0.50584
PF3D7_0729000	3.12771	0.481033	2.67444
PF3D7_0729100	0.821116	0.775208	0.0459079
PF3D7_0729200	0.334146	0.509606	0.175461
PF3D7_0729300	0.678487	0.245264	0.433223
PF3D7_0729400	0.61786	0.150109	0.467751
PF3D7_0729500	0.605479	0.531305	0.0741745
PF3D7_0729600	0.830676	0.330484	0.500192
PF3D7_0729700	0.146222	0.207053	0.0608311
PF3D7_0729800	0.403415	0.141095	0.26232
PF3D7_0730000	2.00832	2.24927	0.240958
PF3D7_0730100	0.493257	0.749186	0.255929
PF3D7_0730200	2.41925	2.30349	0.115754
PF3D7_0730300	0.144504	0.613848	0.469344
PF3D7_0730400	0.245011	0.202958	0.0420527
PF3D7_0730500	0.311349	0.481754	0.170405
PF3D7_0801500	0.211874	0.116912	0.328786
PF3D7_0801600	2.4703	2.6101	0.1398
PF3D7_0801700	0.418696	0.490186	0.0714897
PF3D7_0801800	0.246612	0.0858544	0.160758
PF3D7_0801900	1.86635	1.13549	3.00184
PF3D7_0802000	0.31648	0.357382	0.0409028
PF3D7_0802100	0.485969	0.473011	0.0129579
PF3D7_0802200	0.350899	0.807204	0.456305
PF3D7_0802300	0.156602	0.0162353	0.140367
PF3D7_0802400	0.443271	0.15672	0.286551
PF3D7_0802500	0.0739115	0.0743922	0.148304
PF3D7_0802600	0.489817	0.529351	0.0395338
PF3D7_0802700	0.171121	0.137607	0.308727
PF3D7_0802800	0.362717	0.475391	0.112675
PF3D7_0802900	2.73428	2.82006	0.728847
PF3D7_0803000	2.00646	1.18866	0.817807
PF3D7_0803100	1.09467	0.870114	0.224552
PF3D7_0803200	0.37623	0.441969	0.0657394
PF3D7_0803300	1.52766	1.40655	0.121116
PF3D7_0803400	0.374841	0.332297	0.0425434
PF3D7_0803500	0.226616	0.337397	0.110781
PF3D7_0803600	0.708076	0.835447	0.127372
PF3D7_0803700	0.763809	0.587036	0.176772
PF3D7_0803800	0.974009	0.624275	0.349734
PF3D7_0804000	0.376912	0.522598	0.145686
PF3D7_0804300	0.205854	0.0674919	0.138362
PF3D7_0804400	1.07097	0.948753	0.122222
PF3D7_0804500	0.727049	0.849509	0.12246
PF3D7_0804600	0.234313	0.2077	0.0266129
PF3D7_0804700	0.642312	0.534579	0.107733
PF3D7_0804800	0.0440541	0.294459	0.250405
PF3D7_0804900	0.240423	0.0485485	0.288971
PF3D7_0805000	0.140275	0.0965463	0.0437288
PF3D7_0805100	0.840265	0.845883	0.00561745
PF3D7_0805200	0.187708	0.235763	0.0480553
PF3D7_0805300	0.0306137	0.130191	0.0995773
PF3D7_0805400	1.36574	0.950445	0.415299
PF3D7_0805500	0.701541	0.48837	0.213171
PF3D7_0805600	0.694569	0.258874	0.435695
PF3D7_0805700	0.447586	0.420065	0.027521
PF3D7_0805900	0.0495843	0.851093	0.801508
PF3D7_0806000	0.859175	0.632356	0.22682
PF3D7_0806100	0.883765	0.382053	0.501712
PF3D7_0806200	0.326852	0.413721	0.0868692
PF3D7_0806300	0.477396	0.380067	0.097329
PF3D7_0806400	0.0542757	0.0474352	0.101711
PF3D7_0806500	0.181855	0.352135	0.17028
PF3D7_0806600	0.315333	0.0327097	0.348042
PF3D7_0806700	1.35533	0.125945	1.22938
PF3D7_0806800	0.000745794	0.133728	0.132982
PF3D7_0806900	1.3814	0.830317	0.551084
PF3D7_0807000	0.28856	0.30168	0.0131194
PF3D7_0807100	1.42671	0.397387	1.02932
PF3D7_0807200	1.1024	0.503559	0.598837
PF3D7_0807300	0.519401	0.307085	0.212316
PF3D7_0807400	0.277469	0.272113	0.0053556
PF3D7_0807500	0.656067	0.380486	0.275581
PF3D7_0807600	0.00428445	0.15727	0.152986
PF3D7_0807700	0.862405	0.90921	0.0468048
PF3D7_0807800	1.10858	1.28341	0.174833
PF3D7_0807900	1.13932	0.271428	0.867892
PF3D7_0808000	0.464696	0.782481	0.317785
PF3D7_0808100	1.0122	0.922587	0.0896095
PF3D7_0808200	0.253148	0.34492	0.0917719
PF3D7_0808300	0.271524	0.0741529	0.345677
PF3D7_0808400	1.26503	0.926269	0.338758
PF3D7_0809200	0.717541	0.447423	0.270118
PF3D7_0809400	0.425865	0.764573	0.338708
PF3D7_0809500	0.126094	0.240447	0.366542
PF3D7_0809600	0.678226	1.03543	0.357204
PF3D7_0809800	0.281523	0.234997	0.046526
PF3D7_0809900	0.272792	0.3947	0.121908
PF3D7_0810000	1.71659	1.8276	0.111012
PF3D7_0810100	0.684922	0.396667	0.288254
PF3D7_0810200	0.846416	1.02064	0.174223
PF3D7_0810300	0.348467	0.392072	0.0436051
PF3D7_0810400	0.786847	0.412185	0.374662
PF3D7_0810500	0.352061	0.461202	0.109142
PF3D7_0810600	0.447203	0.749324	0.302121
PF3D7_0810700	2.05683	1.02486	1.03197
PF3D7_0810800	0.606832	0.31476	0.292072
PF3D7_0811000	0.125705	0.00741249	0.118292
PF3D7_0811100	0.83186	0.897272	0.0654116
PF3D7_0811200	0.758091	0.762584	1.52067
PF3D7_0811300	0.331056	0.347678	0.0166224
PF3D7_0811400	0.926274	0.846487	0.0797866
PF3D7_0811500	0.177019	0.174562	0.351581
PF3D7_0811600	0.153282	0.318855	0.165573
PF3D7_0811700	0.131786	0.188442	0.0566557
PF3D7_0811800	0.63901	0.677579	0.038569
PF3D7_0811900	0.806454	0.615883	0.190571
PF3D7_0812000	1.06851	1.25466	0.186157
PF3D7_0812100	1.43871	1.95091	0.512208
PF3D7_0812200	0.340148	0.625106	0.284958
PF3D7_0812220	1.26603	1.38944	0.123412
PF3D7_0812300	1.25315	1.48076	0.227616
PF3D7_0812400	0.929107	0.71168	0.217428
PF3D7_0812500	0.146963	0.0233349	0.170298
PF3D7_0812600	0.282024	1.30717	1.58919
PF3D7_0812700	1.13407	0.308572	0.825493
PF3D7_0812900	0.725372	0.118342	0.843714
PF3D7_0813000	0.265566	0.0899622	0.175604
PF3D7_0813100	0.276039	0.328494	0.0524543
PF3D7_0813200	1.03087	0.707198	0.323676
PF3D7_0813300	0.662784	0.764757	0.101973
PF3D7_0813400	0.0689336	0.338972	0.270038
PF3D7_0813500	0.0518808	0.487815	0.539696
PF3D7_0813600	0.278942	0.482193	0.203251
PF3D7_0813700	0.548776	0.708131	0.159355
PF3D7_0813800	1.16002	1.46241	0.302388
PF3D7_0813900	0.150109	0.111375	0.261484
PF3D7_0814000	0.233412	0.324399	0.0909874
PF3D7_0814100	0.463713	0.434395	0.0293176
PF3D7_0814200	0.26098	0.0232432	0.237737
PF3D7_0814300	0.164036	0.0235647	0.187601
PF3D7_0814400	0.0582488	0.0990803	0.0408315
PF3D7_0814500	0.0716973	0.0481076	0.0235897
PF3D7_0814600	0.509344	0.347353	0.161992
PF3D7_0814700	0.216495	0.198162	0.414657
PF3D7_0814900	1.07681	0.648959	0.427855
PF3D7_0815000	0.475166	0.842934	0.367767
PF3D7_0815100	0.829601	2.11487	1.28527
PF3D7_0815200	0.839397	0.66022	0.179177
PF3D7_0815300	0.87296	1.2507	0.37774
PF3D7_0815400	2.29222	2.35959	0.0673721
PF3D7_0815500	0.759275	0.666649	0.0926261
PF3D7_0815600	0.335133	0.0729345	0.408068
PF3D7_0815700	0.277937	0.378205	0.100269
PF3D7_0815800	0.716252	0.642932	0.0733206
PF3D7_0816000	0.335792	0.0898164	0.245975
PF3D7_0816100	0.363627	0.375576	0.0119487
PF3D7_0816200	0.580294	0.476756	0.103538
PF3D7_0816300	0.740769	1.70093	0.960162
PF3D7_0816400	0.874524	0.797891	0.0766329
PF3D7_0816600	0.320281	0.517271	0.19699
PF3D7_0816700	1.63403	1.59144	0.0425829
PF3D7_0817000	2.58034	2.9678	0.387458
PF3D7_0817100	0.509635	0.726738	0.217102
PF3D7_0817200	0.67804	0.665682	0.0123571
PF3D7_0817300	0.130439	0.0458629	0.176302
PF3D7_0817400	1.20448	1.46901	0.26453
PF3D7_0817500	0.536498	0.0751767	0.461321
PF3D7_0817600	0.431761	0.443771	0.0120097
PF3D7_0817700	0.406987	0.483285	0.0762979
PF3D7_0817800	0.289146	0.365718	0.0765718
PF3D7_0817900	0.638248	1.01774	0.379488
PF3D7_0818000	0.556871	2.72259	2.16571
PF3D7_0818100	0.173195	0.242684	0.0694887
PF3D7_0818200	0.952793	0.672473	0.28032
PF3D7_0818300	0.311157	0.21706	0.0940964
PF3D7_0818400	0.64218	0.479925	0.162255
PF3D7_0818500	0.196537	0.335646	0.139109
PF3D7_0818600	0.178413	0.307175	0.128762
PF3D7_0818700	2.46203	0.778214	1.68382
PF3D7_0818800	0.220026	0.000992044	0.219034
PF3D7_0818900	0.172509	0.405884	0.233375
PF3D7_0819000	0.25382	0.159562	0.0942572
PF3D7_0819100	0.345031	0.358547	0.0135161
PF3D7_0819200	1.63916	0.613089	1.02607
PF3D7_0819300	0.64266	1.07805	0.435389
PF3D7_0819500	0.341664	0.378509	0.0368444
PF3D7_0819600	0.311672	0.396289	0.0846178
PF3D7_0819700	0.272526	0.158415	0.11411
PF3D7_0819800	1.15161	1.05296	0.0986514
PF3D7_0819900	1.92239	2.50438	0.581995
PF3D7_0820000	0.848376	0.438162	0.410215
PF3D7_0820100	1.14696	0.987532	0.159428
PF3D7_0820200	2.47204	2.52976	0.0577183
PF3D7_0820300	0.624497	0.514841	0.109656
PF3D7_0820400	2.28268	3.02925	0.746571
PF3D7_0820500	0.5101	0.467549	0.0425509
PF3D7_0820600	0.409593	0.299959	0.109634
PF3D7_0820700	0.775158	0.534059	0.241099
PF3D7_0820800	1.08901	1.23721	0.148196
PF3D7_0820900	0.371229	0.308777	0.0624527
PF3D7_0821000	0.440061	0.39383	0.0462314
PF3D7_0821100	0.327306	0.114537	0.212769
PF3D7_0821200	2.21042	2.34948	1.72329
PF3D7_0821300	0.120577	0.319372	0.198795
PF3D7_0821400	0.48124	0.687616	0.206375
PF3D7_0821500	0.088445	0.170184	0.0817393
PF3D7_0821600	0.0970882	0.0679027	0.164991
PF3D7_0821700	0.32788	0.327531	0.000349204
PF3D7_0821800	0.651619	0.328034	0.323584
PF3D7_0821900	1.16133	1.18268	0.021352
PF3D7_0822000	0.71597	0.734429	0.018459
PF3D7_0822100	0.674399	0.436507	0.237892
PF3D7_0822200	0.418173	0.162	0.256174
PF3D7_0822300	0.510583	0.165347	0.345236
PF3D7_0822400	2.32706	0.170991	2.15607
PF3D7_0822500	0.0989696	0.426107	0.327138
PF3D7_0822600	1.28365	1.64304	0.359395
PF3D7_0822700	0.390834	3.06107	2.67024
PF3D7_0822800	0.974342	0.502676	0.471666
PF3D7_0822900	0.181852	0.228079	0.0462274
PF3D7_0823000	1.15302	1.05508	0.0979398
PF3D7_0823100	0.0217211	0.169525	0.191246
PF3D7_0823200	1.2784	0.83716	0.441235
PF3D7_0823300	0.798338	0.411321	0.387016
PF3D7_0823500	1.57835	1.70783	0.129485
PF3D7_0823600	0.0890862	0.0222412	0.111327
PF3D7_0823700	0.766511	0.794342	1.56085
PF3D7_0823800	1.0233	1.59258	0.56928
PF3D7_0823900	0.613273	0.278306	0.334967
PF3D7_0824000	0.748927	0.640543	0.108384
PF3D7_0824100	1.68905	2.70106	1.01201
PF3D7_0824200	0.664749	1.04311	0.378363
PF3D7_0824300	0.934721	0.875389	0.0593322
PF3D7_0824400	0.691437	0.544371	0.147066
PF3D7_0824500	0.832382	1.09127	0.258888
PF3D7_0824600	0.402389	0.187798	0.214591
PF3D7_0824700	0.651722	0.672706	0.0209837
PF3D7_0824800	0.996925	0.139025	0.857899
PF3D7_0824900	0.743713	0.354863	0.38885
PF3D7_0825000	0.211667	0.314607	0.102941
PF3D7_0825200	0.555814	0.461311	0.0945031
PF3D7_0825300	1.83258	2.3383	0.505721
PF3D7_0825400	2.30128	2.31623	0.0149539
PF3D7_0825500	0.552577	0.382158	0.170419
PF3D7_0825600	0.205049	0.0013005	0.206349
PF3D7_0826000	0.311142	0.739789	0.428647
PF3D7_0826100	0.739737	0.3299	1.06964
PF3D7_0826200	0.192897	0.253127	0.446024
PF3D7_0826300	0.811295	0.705212	0.106084
PF3D7_0826400	0.477285	0.35933	0.117954
PF3D7_0826500	1.61949	1.23247	0.387022
PF3D7_0826600	1.27136	1.79166	0.520298
PF3D7_0826700	0.135535	0.255316	0.119781
PF3D7_0826900	1.01473	0.831039	0.183694
PF3D7_0827000	0.494253	0.303015	0.191238
PF3D7_0827100	0.397191	0.867854	0.470662
PF3D7_0827300	0.282044	0.161586	0.120458
PF3D7_0827400	0.805523	1.34333	0.537811
PF3D7_0827500	0.791757	0.734285	0.0574713
PF3D7_0827600	0.659673	0.52632	0.133353
PF3D7_0827800	0.232487	1.20105	0.968565
PF3D7_0827900	1.08347	0.661192	0.422274
PF3D7_0828100	1.29802	1.72909	0.431068
PF3D7_0828200	0.594576	0.722704	0.128128
PF3D7_0828300	0.457534	0.315763	0.141771
PF3D7_0828400	1.01607	0.944097	0.0719784
PF3D7_0828500	0.426296	0.468631	0.0423349
PF3D7_0828600	0.371976	0.0916693	0.280307
PF3D7_0828700	0.212519	0.233371	0.0208519
PF3D7_0828800	0.257253	0.342099	0.0848457
PF3D7_0828900	0.473111	0.554673	0.0815617
PF3D7_0829000	1.73594	1.84629	0.110349
PF3D7_0829100	0.0600719	0.0351295	0.0249424
PF3D7_0829200	0.374244	0.468601	0.0943564
PF3D7_0829300	0.953205	1.34149	0.388285
PF3D7_0829400	0.231234	0.0621757	0.29341
PF3D7_0829500	0.661129	0.872897	0.211768
PF3D7_0829600	1.12045	1.70226	0.581802
PF3D7_0830400	0.305268	0.26218	0.567447
PF3D7_0830500	0.488303	0.318504	0.169799
PF3D7_0903000	1.89861	1.37867	0.519943
PF3D7_0903100	2.13678	0.752415	1.38436
PF3D7_0903200	1.08741	0.843069	0.244337
PF3D7_0903300	0.56545	0.476986	0.088464
PF3D7_0903400	0.0755274	0.223015	0.298542
PF3D7_0903500	0.287037	0.563879	0.276843
PF3D7_0903700	0.24794	0.0544693	0.193471
PF3D7_0903900	0.248846	0.20086	0.0479861
PF3D7_0904000	0.198036	0.197	0.00103612
PF3D7_0904100	0.898759	0.625609	0.27315
PF3D7_0904400	1.65432	1.58961	0.0647109
PF3D7_0904500	0.893401	1.32004	0.426638
PF3D7_0904600	3.08238	2.66523	0.41715
PF3D7_0904700	0.877513	0.808835	0.0686788
PF3D7_0904800	0.898524	1.06004	0.161514
PF3D7_0904900	0.490965	0.458514	0.0324508
PF3D7_0905000	0.459003	0.263208	0.195795
PF3D7_0905100	1.52767	1.74086	0.213193
PF3D7_0905200	0.197912	0.0166754	0.181236
PF3D7_0905400	0.366349	0.473308	0.106959
PF3D7_0905500	0.0571079	0.0265629	0.030545
PF3D7_0905800	0.606263	0.6013	0.00496217
PF3D7_0905900	1.41358	1.25967	0.153911
PF3D7_0906000	0.181972	0.289712	0.10774
PF3D7_0906100	0.532562	0.237458	0.295105
PF3D7_0906200	0.795095	0.609012	0.186083
PF3D7_0906300	0.251435	0.135809	0.115625
PF3D7_0906400	1.09212	0.966659	0.125457
PF3D7_0906500	0.713935	1.31958	0.605647
PF3D7_0906600	0.0476859	0.114391	0.162077
PF3D7_0906700	0.423487	0.0243022	0.44779
PF3D7_0906800	0.504119	0.198006	0.306113
PF3D7_0906890	0.597522	0.178143	0.41938
PF3D7_0906910	0.612693	0.206519	0.406174
PF3D7_0907000	0.596332	0.619962	0.02363
PF3D7_0907100	0.87943	1.28503	0.405602
PF3D7_0907200	0.253607	0.457121	0.203514
PF3D7_0907300	0.607428	0.0202357	0.587192
PF3D7_0907400	0.256471	0.0843736	0.340844
PF3D7_0907500	0.0636621	0.00313923	0.0668014
PF3D7_0907600	0.0804903	0.116674	0.197164
PF3D7_0907700	0.906521	0.203425	1.10995
PF3D7_0907800	0.941543	0.785639	0.155904
PF3D7_0907900	0.465548	0.0519377	0.517486
PF3D7_0908000	0.32365	0.557223	0.233573
PF3D7_0908100	1.03041	0.917103	0.113309
PF3D7_0908200	0.471818	0.374617	0.0972013
PF3D7_0908400	0.42648	0.415696	0.0107838
PF3D7_0908500	0.437273	0.413989	0.0232839
PF3D7_0908600	0.58911	0.354396	0.234715
PF3D7_0908700	2.256	2.75806	0.502067
PF3D7_0908800	0.604913	0.404432	0.200481
PF3D7_0908900	1.12867	1.23748	0.108807
PF3D7_0909100	0.255884	0.194068	0.0618162
PF3D7_0909300	0.472243	0.623396	0.151153
PF3D7_0909400	0.980331	0.494954	0.485377
PF3D7_0909500	0.658935	0.481482	0.177453
PF3D7_0909600	0.926577	0.857783	0.0687947
PF3D7_0909700	0.134423	0.127358	0.261781
PF3D7_0909800	0.570963	0.37005	0.200913
PF3D7_0909900	0.365629	0.504118	0.138489
PF3D7_0910000	0.171748	0.411333	0.239585
PF3D7_0910100	1.37492	1.605	0.230075
PF3D7_0910200	0.123368	0.186024	0.0626563
PF3D7_0910300	0.654575	0.978614	0.324039
PF3D7_0910400	0.652447	0.950969	0.298523
PF3D7_0910500	0.123086	0.0944933	0.217579
PF3D7_0910600	0.765031	0.669556	0.0954748
PF3D7_0910700	0.13952	0.0496476	0.189167
PF3D7_0910800	0.296583	0.643254	0.346671
PF3D7_0910900	1.15388	1.28831	0.134428
PF3D7_0911000	2.18538	2.03031	0.155077
PF3D7_0911100	0.0559525	0.116113	0.0601604
PF3D7_0911200	0.279611	0.183404	0.0962063
PF3D7_0911400	1.28087	1.15529	0.125573
PF3D7_0911600	0.559201	0.378574	0.180628
PF3D7_0911700	1.20176	0.928843	0.272913
PF3D7_0911800	0.0290375	0.00232254	0.03136
PF3D7_0911900	0.479134	0.824762	0.345629
PF3D7_0912000	1.27132	1.36698	0.0956572
PF3D7_0912100	0.76546	0.187715	0.577745
PF3D7_0912400	1.05395	0.708561	0.345392
PF3D7_0912500	0.0170854	0.221182	0.238267
PF3D7_0912700	1.28197	0.240674	1.52265
PF3D7_0912800	0.633236	0.337745	0.295492
PF3D7_0912900	1.67412	1.13406	0.540066
PF3D7_0913000	0.3	0.419529	0.119529
PF3D7_0913100	0.929682	1.14046	0.210781
PF3D7_0913200	0.0938222	0.413137	0.319315
PF3D7_0913300	1.00735	1.22823	0.220886
PF3D7_0913400	1.02811	0.875128	0.152986
PF3D7_0913500	1.64098	1.51753	0.123453
PF3D7_0913600	0.727741	0.665588	0.0621521
PF3D7_0913700	1.1887	1.14189	0.0468174
PF3D7_0913800	0.248707	0.420861	0.172155
PF3D7_0913900	0.818863	0.426283	0.39258
PF3D7_0914000	0.774111	0.583472	0.19064
PF3D7_0914100	0.335081	0.464158	0.129078
PF3D7_0914200	0.485195	0.211576	0.273618
PF3D7_0914300	0.457303	0.0975024	0.359801
PF3D7_0914400	0.42314	0.483402	0.0602618
PF3D7_0914500	0.300115	0.310076	0.00996153
PF3D7_0914600	1.05137	1.48306	0.431696
PF3D7_0914700	0.343812	0.0506887	0.3945
PF3D7_0914800	0.565835	0.524216	0.0416182
PF3D7_0914900	0.322511	0.452198	0.129687
PF3D7_0915000	0.489601	0.363189	0.126412
PF3D7_0915100	0.776108	0.788568	1.56468
PF3D7_0915200	0.324599	1.05685	0.732253
PF3D7_0915300	0.756118	0.979518	0.2234
PF3D7_0915400	0.0287575	0.148127	0.176884
PF3D7_0915500	0.894133	1.01427	0.120135
PF3D7_0915600	0.683124	0.736819	0.0536953
PF3D7_0915700	0.39587	0.366104	0.0297658
PF3D7_0915800	2.00748	2.20855	0.201075
PF3D7_0915900	1.67271	1.32661	0.346096
PF3D7_0916000	0.337563	0.388707	0.0511438
PF3D7_0916100	2.37871	1.89019	0.488523
PF3D7_0916200	0.571613	0.55266	0.0189526
PF3D7_0916300	0.479847	0.286929	0.192917
PF3D7_0916400	0.0992798	1.36096	1.26168
PF3D7_0916500	1.08858	0.914973	0.173605
PF3D7_0916600	0.0885688	0.0372919	0.051277
PF3D7_0916700	0.136878	0.13669	0.273568
PF3D7_0916800	1.19181	1.65441	0.4626
PF3D7_0916900	0.389575	0.106567	0.283008
PF3D7_0917000	0.916092	0.770023	0.146069
PF3D7_0917100	0.401487	0.0675737	0.333913
PF3D7_0917300	0.29677	0.445945	0.149175
PF3D7_0917400	0.0265894	0.135131	0.108541
PF3D7_0917500	0.958932	1.06434	0.105404
PF3D7_0917600	0.129527	0.18906	0.0595323
PF3D7_0917700	0.683883	0.0599358	0.623947
PF3D7_0917800	1.16125	0.743354	0.417899
PF3D7_0917900	0.803224	0.175449	0.978673
PF3D7_0918000	0.437896	0.499948	0.0620524
PF3D7_0918100	0.183666	0.085865	0.0978013
PF3D7_0918200	0.507211	0.551291	0.0440796
PF3D7_0918300	0.643474	0.462761	0.180713
PF3D7_0918600	0.989775	0.922541	0.0672338
PF3D7_0918700	0.209043	0.207095	0.00194762
PF3D7_0918800	0.575932	0.536222	0.0397108
PF3D7_0918900	0.741461	0.643497	0.0979637
PF3D7_0919000	0.866353	0.005218	0.871571
PF3D7_0919100	2.25579	1.57554	0.680241
PF3D7_0919200	0.00489096	0.0503126	0.0552036
PF3D7_0919300	0.165914	0.164184	0.00173057
PF3D7_0919400	1.56108	1.42168	0.13941
PF3D7_0919500	1.69455	1.69176	0.00278574
PF3D7_0919600	1.0086	1.34035	0.331748
PF3D7_0919700	0.531986	0.601509	0.0695234
PF3D7_0919800	0.0370968	0.0606982	0.0236015
PF3D7_0919900	0.33701	0.339685	0.0026752
PF3D7_0920000	2.6749	2.57077	0.10413
PF3D7_0920100	0.864764	1.052	0.187237
PF3D7_0920200	0.882535	0.660796	0.221738
PF3D7_0920300	1.7931	2.0347	0.2416
PF3D7_0920400	1.01493	1.23433	0.2194
PF3D7_0920500	0.292531	0.350748	0.0582169
PF3D7_0920600	0.16494	0.573651	0.40871
PF3D7_0920700	0.189404	0.178816	0.0105879
PF3D7_0920800	0.0485651	0.0710153	0.0224503
PF3D7_0920900	1.15964	0.0101573	1.14948
PF3D7_0921100	0.681674	1.10066	0.418982
PF3D7_0921200	0.459283	0.0176589	0.441624
PF3D7_0921300	0.906853	1.18213	0.275275
PF3D7_0921400	2.29716	2.69216	0.395001
PF3D7_0921500	0.8731	0.861745	0.0113554
PF3D7_0921600	0.717606	0.139527	0.578079
PF3D7_0921700	0.443081	0.254522	0.188558
PF3D7_0921800	0.367651	0.266423	0.101228
PF3D7_0921900	0.494666	0.728054	0.233388
PF3D7_0922000	0.370815	0.613622	0.242807
PF3D7_0922100	0.387002	0.388283	0.00128114
PF3D7_0922200	0.682393	0.547629	0.134764
PF3D7_0922300	0.784153	0.781422	0.00273182
PF3D7_0922400	1.43723	1.51611	0.0788853
PF3D7_0922500	0.088197	0.394769	0.482966
PF3D7_0922600	0.0858352	0.0245534	0.0612818
PF3D7_0922700	1.76027	1.55088	0.209395
PF3D7_0922800	0.360283	2.59653	2.95682
PF3D7_0923000	0.0737822	0.164073	0.0902908
PF3D7_0923200	0.587894	0.236441	0.351454
PF3D7_0923400	1.3637	1.18778	0.175916
PF3D7_0923500	0.694685	0.622091	0.0725949
PF3D7_0923600	1.69742	1.81279	0.115369
PF3D7_0923900	0.956347	0.2249	0.731447
PF3D7_0924000	0.273215	0.428835	0.155619
PF3D7_0924100	1.17677	0.601951	0.574816
PF3D7_0924200	1.13444	1.28191	0.147474
PF3D7_0924300	0.44453	0.321771	0.122759
PF3D7_0924400	0.183687	0.257168	0.0734804
PF3D7_0924500	0.247582	0.234091	0.0134912
PF3D7_0924600	0.272166	0.214844	0.0573224
PF3D7_0924700	1.36526	0.426452	0.938812
PF3D7_0924800	1.10422	1.03432	0.0698986
PF3D7_0925000	1.70794	2.92912	1.22119
PF3D7_0925100	0.0442474	0.203036	0.247283
PF3D7_0925200	0.434853	0.69463	0.259777
PF3D7_0925300	0.939508	0.811053	0.128455
PF3D7_0925400	0.901079	0.0711163	0.972195
PF3D7_0925500	0.775305	0.4499	0.325405
PF3D7_0925600	0.507888	0.418665	0.0892237
PF3D7_0925700	0.0532803	1.40479	1.35151
PF3D7_0925800	0.604382	0.927564	0.323182
PF3D7_0925900	0.479861	0.253983	0.733844
PF3D7_0926000	0.848172	0.855532	0.00736005
PF3D7_0926100	0.0634893	0.0226714	0.0861607
PF3D7_0926200	0.687354	0.574564	0.11279
PF3D7_0926300	0.927033	0.844058	0.0829749
PF3D7_0926400	1.52834	1.38227	0.14607
PF3D7_0926500	0.153956	0.289151	0.135195
PF3D7_0926600	0.228844	0.0557653	0.284609
PF3D7_0926700	0.792318	1.32164	0.529323
PF3D7_0926800	0.881444	0.0378996	0.843544
PF3D7_0926900	2.39313	2.65693	0.263799
PF3D7_0927000	0.842989	0.803314	0.0396755
PF3D7_0927100	2.91093	3.01111	0.100182
PF3D7_0927200	0.2689	0.322458	0.0535576
PF3D7_0927300	0.40122	0.179962	0.221258
PF3D7_0927500	0.194086	0.104252	0.0898333
PF3D7_0927600	0.0155196	0.146739	0.13122
PF3D7_0927700	0.669594	0.765408	0.0958143
PF3D7_0927800	0.595928	0.483079	0.112849
PF3D7_0927900	0.792239	0.69082	0.101419
PF3D7_0928200	1.15703	0.933425	0.223606
PF3D7_0928300	0.718703	0.575453	0.14325
PF3D7_0928400	0.498505	0.388461	0.110044
PF3D7_0928500	0.363199	0.663523	0.300325
PF3D7_0928600	0.559177	0.651378	0.0922012
PF3D7_0928700	1.0033	1.111	0.107707
PF3D7_0928800	0.322279	0.0249075	0.347187
PF3D7_0928900	0.305021	0.023207	0.281814
PF3D7_0929000	0.365599	0.149334	0.216265
PF3D7_0929100	0.748541	0.801916	0.0533752
PF3D7_0929200	0.104656	0.163738	0.0590818
PF3D7_0929300	0.264386	0.14585	0.118536
PF3D7_0929400	0.351378	0.379833	0.0284553
PF3D7_0929600	0.434728	0.128719	0.306009
PF3D7_0929700	0.760476	1.07148	0.311009
PF3D7_0929800	1.89881	1.85348	0.0453272
PF3D7_0929900	1.57246	1.56444	0.0080198
PF3D7_0930100	0.374975	0.380672	0.0056977
PF3D7_0930200	0.114931	0.173203	0.0582712
PF3D7_0930300	0.393428	0.529623	0.136195
PF3D7_0930500	0.0771233	0.149184	0.0720606
PF3D7_0930600	1.45441	0.837591	0.616816
PF3D7_0930700	0.814497	0.365937	0.448561
PF3D7_0930800	0.689013	0.878635	0.189622
PF3D7_0930900	0.577347	2.17813	1.60079
PF3D7_0931000	2.52973	1.84574	1.90772
PF3D7_0931100	0.757963	0.790915	0.0329516
PF3D7_0931200	3.0681	1.38806	1.68004
PF3D7_0931300	0.494611	0.886139	0.391529
PF3D7_0931400	0.687526	0.164724	0.522802
PF3D7_0931500	0.0535136	0.0606118	0.00709812
PF3D7_0931800	1.60808	1.57829	0.0297937
PF3D7_0931900	0.19545	0.35746	0.16201
PF3D7_0932000	0.516596	0.747972	0.231375
PF3D7_0932100	0.307989	0.392939	0.08495
PF3D7_0932200	0.511401	0.831485	0.320084
PF3D7_0932300	0.599549	0.813902	0.214353
PF3D7_0932400	0.467091	0.328499	0.138591
PF3D7_0932500	0.225115	0.296632	0.0715168
PF3D7_0932600	0.575897	0.380208	0.195688
PF3D7_0932700	1.00104	1.22719	0.226152
PF3D7_0932800	0.445166	0.917922	0.472756
PF3D7_0932900	0.264417	0.00684576	0.257571
PF3D7_0933000	0.80838	0.377537	0.430843
PF3D7_0933100	0.330363	0.119598	0.210765
PF3D7_0933200	0.166933	0.0859786	0.0809545
PF3D7_0933300	0.441908	0.659011	0.217103
PF3D7_0933400	0.433169	0.876454	0.443285
PF3D7_0933500	0.682704	0.679851	0.00285333
PF3D7_0933600	0.563057	0.374165	0.188892
PF3D7_0933700	0.651349	0.68289	0.0315409
PF3D7_0933800	0.267658	0.333764	0.0661057
PF3D7_0933900	0.642819	0.0653921	0.708211
PF3D7_0934000	0.639717	0.327464	0.312253
PF3D7_0934100	0.59094	0.192152	0.398788
PF3D7_0934200	2.38767	2.58158	0.193906
PF3D7_0934300	0.465731	0.475757	0.0100258
PF3D7_0934400	0.492224	0.488677	0.00354696
PF3D7_0934500	2.85986	1.85331	1.00655
PF3D7_0934600	0.0595422	0.00167854	0.0578636
PF3D7_0934700	1.57507	0.947082	0.627992
PF3D7_0934800	0.519865	0.565121	0.0452559
PF3D7_0934900	0.13393	0.315485	0.181555
PF3D7_0935000	1.60753	0.706598	0.900931
PF3D7_0935100	0.679983	1.13856	0.458574
PF3D7_0935200	2.54394	0.473756	3.01769
PF3D7_0935300	3.11689	1.69983	1.46647
PF3D7_1002300	0.518767	1.00115	0.482386
PF3D7_1002500	0.539599	0.909457	0.369859
PF3D7_1002600	0.92579	0.967617	0.0418261
PF3D7_1002700	0.780682	0.63743	0.143252
PF3D7_1002800	0.270413	0.438324	0.167911
PF3D7_1002900	2.1167	2.84673	0.730033
PF3D7_1003000	0.261462	0.326673	0.0652111
PF3D7_1003100	0.280834	0.122143	0.15869
PF3D7_1003200	1.81931	1.65385	0.165467
PF3D7_1003300	2.43304	2.04585	0.387192
PF3D7_1003400	0.214647	0.28845	0.0738024
PF3D7_1003500	0.479787	0.520882	0.0410946
PF3D7_1003600	0.265737	0.328913	0.0631753
PF3D7_1003700	3.13849	2.59501	0.549683
PF3D7_1003800	0.549884	0.352047	0.197838
PF3D7_1003900	1.43295	0.943609	2.37656
PF3D7_1004000	0.272435	0.429338	0.156903
PF3D7_1004100	1.18729	0.0903358	1.27763
PF3D7_1004200	0.798701	0.63089	0.16781
PF3D7_1004300	0.613261	0.379392	0.23387
PF3D7_1004400	0.158936	0.208875	0.0499397
PF3D7_1004500	1.13521	1.17281	0.0376049
PF3D7_1004600	0.240686	0.189412	0.0512744
PF3D7_1004700	0.607054	0.46611	0.140944
PF3D7_1004800	1.05072	0.133334	0.917389
PF3D7_1004900	0.54549	0.741853	0.196364
PF3D7_1005000	1.46127	0.105555	1.35571
PF3D7_1005100	0.470204	0.197906	0.272298
PF3D7_1005500	0.965772	0.782141	0.18363
PF3D7_1005600	0.263548	0.450001	0.186453
PF3D7_1005700	0.310942	0.466532	0.15559
PF3D7_1005800	0.00663281	0.0196056	0.0129727
PF3D7_1005900	0.509578	0.397508	0.11207
PF3D7_1006100	1.64508	1.89127	0.24619
PF3D7_1006200	1.02901	0.551816	0.47719
PF3D7_1006400	1.06111	1.46949	0.408378
PF3D7_1006500	0.748303	0.714487	0.0338161
PF3D7_1006600	0.812574	1.08207	0.269493
PF3D7_1006700	0.261065	0.18227	0.0787954
PF3D7_1006800	0.253005	0.12212	0.375125
PF3D7_1006900	0.737059	0.52667	1.26373
PF3D7_1007000	1.81366	2.21937	0.405712
PF3D7_1007100	0.00613598	0.0951939	0.10133
PF3D7_1007200	0.375357	0.471586	0.0962291
PF3D7_1007300	0.418819	0.408609	0.0102097
PF3D7_1007400	0.0318636	0.16181	0.129946
PF3D7_1007500	0.706999	0.599302	1.3063
PF3D7_1007600	2.17505	1.16837	1.00668
PF3D7_1007700	0.4607	0.383028	0.0776713
PF3D7_1007900	0.706492	0.501662	0.204829
PF3D7_1008000	1.31982	1.56359	0.243774
PF3D7_1008100	2.4183	2.2097	0.208598
PF3D7_1008200	0.358138	0.334911	0.0232265
PF3D7_1008400	0.645165	0.469198	0.175967
PF3D7_1008500	0.228672	0.277163	0.0484911
PF3D7_1008600	0.921028	0.909897	0.0111314
PF3D7_1008700	0.149899	0.410928	0.261029
PF3D7_1008800	0.0937483	0.168028	0.0742794
PF3D7_1008900	0.724151	0.918939	0.194787
PF3D7_1009000	0.349495	0.0986078	0.448103
PF3D7_1009200	0.22636	0.209027	0.0173325
PF3D7_1009300	2.5726	2.29323	0.279369
PF3D7_1009400	0.133643	0.35791	0.224267
PF3D7_1009500	0.596634	0.317776	0.278859
PF3D7_1009600	0.557924	0.696125	0.1382
PF3D7_1009700	0.333119	0.381816	0.0486973
PF3D7_1009800	0.219828	0.0368435	0.256671
PF3D7_1009900	1.43245	0.438098	0.994349
PF3D7_1010000	2.07249	2.39117	0.318686
PF3D7_1010100	1.15901	1.19297	0.0339595
PF3D7_1010200	0.370792	0.110828	0.259965
PF3D7_1010300	0.0135347	0.0372542	0.0237195
PF3D7_1010400	0.178834	0.24449	0.0656562
PF3D7_1010500	0.455095	0.259625	0.71472
PF3D7_1010600	0.245268	0.385276	0.630545
PF3D7_1010700	0.284407	0.230739	0.515146
PF3D7_1010800	0.996703	0.978261	0.0184421
PF3D7_1010900	0.993515	1.02464	0.0311288
PF3D7_1011000	0.516579	0.631465	0.114886
PF3D7_1011100	2.0179	2.08999	0.0720924
PF3D7_1011300	0.594368	0.596258	0.00189004
PF3D7_1011400	0.992992	0.726111	0.266881
PF3D7_1011500	0.0376391	1.60318	1.56554
PF3D7_1011600	2.32562	1.71345	0.612168
PF3D7_1011700	0.922769	0.671234	0.251536
PF3D7_1011800	0.00278218	0.401663	0.398881
PF3D7_1011900	0.4845	0.495132	0.010632
PF3D7_1012000	0.900893	0.626951	0.273942
PF3D7_1012100	0.029736	0.130868	0.160604
PF3D7_1012200	0.209299	0.46666	0.257361
PF3D7_1012300	0.325214	0.184095	0.14112
PF3D7_1012400	0.18047	0.387679	0.207208
PF3D7_1012500	1.22094	0.813825	0.407111
PF3D7_1012600	0.247913	0.058571	0.306484
PF3D7_1012700	1.36777	1.12226	0.24551
PF3D7_1012800	2.51476	2.74136	0.226597
PF3D7_1012900	1.05246	0.688917	1.74138
PF3D7_1013000	1.43486	1.39843	0.036423
PF3D7_1013100	0.407589	0.0667386	0.340851
PF3D7_1013200	0.778947	0.637565	0.141382
PF3D7_1013300	0.866156	2.04983	1.18367
PF3D7_1013400	0.301661	0.0112327	0.290429
PF3D7_1013500	0.907044	1.5399	0.632859
PF3D7_1013600	0.38246	0.55841	0.175951
PF3D7_1013700	0.515001	0.143105	0.371896
[truncated: 2,295 more rows]
