# Supplementary material for: Refining the transcriptome of the human malaria parasite Plasmodium falciparum using amplification-free RNA-seq
Source: BMC Genomics. 2020 Jun 8;21:395. doi: 10.1186/s12864-020-06787-5 (PMC7278070; doi:10.1186/s12864-020-06787-5)
Supplement: Supplementary file 25 — Additional file 25. [file 12864_2020_6787_MOESM25_ESM.xlsx]

## Sheet: 3D7 - HB3
###### Chappell et al. 2019; Table S24: Differential abundance of mRNA between pairs of P. falciparum strains
GeneID	P-value	Q-value
PF3D7_0102800	0.862584	0.411177
PF3D7_0102900	0.154093	0.126564
PF3D7_0103000	0.286856	0.199822
PF3D7_0103100	3.02557e-05	0.000194635
PF3D7_0103200	0.863154	0.411309
PF3D7_0103300	0.85516	0.409096
PF3D7_0103400	0.00227393	0.00503622
PF3D7_0103500	6.18266e-05	0.000338684
PF3D7_0103600	0.00190692	0.00443956
PF3D7_0103700	0.610594	0.331222
PF3D7_0103800	0.95952	0.437333
PF3D7_0103900	0.33761	0.222154
PF3D7_0104100	0.516858	0.295583
PF3D7_0104200	0.00401823	0.00783467
PF3D7_0104300	0.00338743	0.00684006
PF3D7_0104400	0.402162	0.251192
PF3D7_0104500	0.131488	0.112831
PF3D7_0104600	0.116893	0.103945
PF3D7_0104800	0.769727	0.383189
PF3D7_0105100	0.288247	0.20025
PF3D7_0105200	0.188464	0.147273
PF3D7_0105300	0.347115	0.226211
PF3D7_0105400	0.534599	0.302148
PF3D7_0105600	4.59386e-08	1.19785e-06
PF3D7_0105700	3.96099e-05	0.00023893
PF3D7_0105800	0.91237	0.42571
PF3D7_0105900	0.21879	0.163936
PF3D7_0106000	0.246616	0.178825
PF3D7_0106100	0.00383542	0.0075308
PF3D7_0106200	0.54061	0.304854
PF3D7_0106300	0.0010839	0.00291625
PF3D7_0106400	0.127953	0.110574
PF3D7_0106500	0.108526	0.0986692
PF3D7_0106600	0.336478	0.221633
PF3D7_0106700	0.000136545	0.000611055
PF3D7_0106800	0.599626	0.328227
PF3D7_0106900	0.30705	0.209007
PF3D7_0107000	0.66061	0.347804
PF3D7_0107100	0.179197	0.141651
PF3D7_0107200	0.949135	0.435003
PF3D7_0107300	0.0149889	0.0217132
PF3D7_0107400	0.646755	0.34398
PF3D7_0107500	0.00728071	0.0124136
PF3D7_0107700	0.121905	0.106619
PF3D7_0107800	0.810069	0.395426
PF3D7_0107900	0.316678	0.212893
PF3D7_0108000	0.195206	0.151009
PF3D7_0108100	0.0336669	0.0408944
PF3D7_0108300	0.0012647	0.00328457
PF3D7_0108400	0.0545682	0.058542
PF3D7_0108500	0.951432	0.435337
PF3D7_0108600	0.320318	0.214676
PF3D7_0108700	3.89784e-06	3.92924e-05
PF3D7_0108800	0.239124	0.175015
PF3D7_0109000	0.487629	0.284572
PF3D7_0109100	0.544629	0.306237
PF3D7_0109200	0.779693	0.386047
PF3D7_0109300	0.00306645	0.00635259
PF3D7_0109400	0.756491	0.379144
PF3D7_0109500	0.340956	0.223423
PF3D7_0109600	0.0108037	0.0168822
PF3D7_0109700	0.166731	0.134349
PF3D7_0109800	0.000160226	0.000672717
PF3D7_0110000	1.55891e-07	2.98888e-06
PF3D7_0110100	0.693091	0.357917
PF3D7_0110200	0.638355	0.341182
PF3D7_0110400	0.000364602	0.0012609
PF3D7_0110500	5.75383e-06	5.20943e-05
PF3D7_0110600	3.84541e-09	2.05554e-07
PF3D7_0110700	0.951645	0.435337
PF3D7_0110800	0.683291	0.354391
PF3D7_0110900	0.024353	0.031814
PF3D7_0111000	0.000912744	0.00253564
PF3D7_0111200	0.0748582	0.0746269
PF3D7_0111300	0.252972	0.181835
PF3D7_0111400	0.786795	0.388164
PF3D7_0111500	0.86416	0.411688
PF3D7_0111600	0.0638024	0.066053
PF3D7_0111700	0.328241	0.218109
PF3D7_0111800	0.0092177	0.0149349
PF3D7_0111900	0.907723	0.424311
PF3D7_0112000	0.0515942	0.056463
PF3D7_0112200	0.551129	0.309004
PF3D7_0202400	0.033736	0.0409529
PF3D7_0202500	0.153813	0.126387
PF3D7_0202600	3.33727e-06	3.50886e-05
PF3D7_0202700	0.66785	0.350059
PF3D7_0202800	0.784163	0.387378
PF3D7_0202900	0.0394331	0.0457544
PF3D7_0203000	0.00106795	0.00288867
PF3D7_0203100	0.00376105	0.00742952
PF3D7_0203200	0.661175	0.347959
PF3D7_0203300	0.57419	0.318826
PF3D7_0203400	0.506227	0.292206
PF3D7_0203600	0.0153936	0.0221844
PF3D7_0203700	0.00154717	0.00383484
PF3D7_0203800	0.199907	0.153794
PF3D7_0203900	0.900379	0.421953
PF3D7_0204000	0.129343	0.111416
PF3D7_0204100	0.00655723	0.0114906
PF3D7_0204200	0.033064	0.0402371
PF3D7_0204300	0.0411301	0.0473149
PF3D7_0204400	0.329529	0.218453
PF3D7_0204500	0.285727	0.199279
PF3D7_0204600	0.0763969	0.0756861
PF3D7_0204700	2.23635e-09	1.46736e-07
PF3D7_0204800	0.408667	0.253957
PF3D7_0204900	0.758332	0.379538
PF3D7_0205000	0.000708271	0.00207976
PF3D7_0205100	4.35823e-05	0.000257514
PF3D7_0205400	0.00143657	0.0036344
PF3D7_0205500	0.00046987	0.00150392
PF3D7_0205600	0.366164	0.235321
PF3D7_0205700	0.0230095	0.0304659
PF3D7_0205800	0.0904574	0.0857912
PF3D7_0205900	0.349763	0.227327
PF3D7_0206000	4.6134e-05	0.000269317
PF3D7_0206100	0.113804	0.101858
PF3D7_0206200	0.00670042	0.011658
PF3D7_0206500	1.73391e-05	0.000127453
PF3D7_0206600	0.00109622	0.00293472
PF3D7_0206700	0.0412534	0.0473732
PF3D7_0206800	0.479006	0.28114
PF3D7_0206900	0.625082	0.336017
PF3D7_0207000	0.832505	0.401436
PF3D7_0207100	0.143646	0.120102
PF3D7_0207200	0.238155	0.174371
PF3D7_0207400	0.445023	0.267553
PF3D7_0207500	0.719078	0.366338
PF3D7_0207600	0.310544	0.210125
PF3D7_0207700	0.509311	0.292862
PF3D7_0207800	0.790705	0.3897
PF3D7_0207900	0.481255	0.282121
PF3D7_0208000	0.892277	0.419373
PF3D7_0208100	0.585749	0.322588
PF3D7_0208200	0.0970215	0.0904982
PF3D7_0208300	0.00201033	0.00457843
PF3D7_0208400	0.00370332	0.00735263
PF3D7_0208500	0.287656	0.199982
PF3D7_0208600	0.840295	0.404059
PF3D7_0208700	0.00334747	0.00679794
PF3D7_0208800	0.0438582	0.049722
PF3D7_0209100	0.00200467	0.00457629
PF3D7_0209200	0.00529786	0.00980195
PF3D7_0209300	0.00338893	0.00684006
PF3D7_0209400	0.0126904	0.0191053
PF3D7_0209500	0.690365	0.356981
PF3D7_0209600	0.952385	0.435574
PF3D7_0209700	0.25769	0.18421
PF3D7_0209800	0.0706574	0.0714752
PF3D7_0210000	0.0897717	0.0853064
PF3D7_0210100	0.77418	0.384456
PF3D7_0210200	0.04495	0.0505644
PF3D7_0210300	0.84675	0.406048
PF3D7_0210400	0.326682	0.217377
PF3D7_0210500	0.177415	0.140526
PF3D7_0210600	0.650238	0.344925
PF3D7_0210700	0.56215	0.313565
PF3D7_0210800	0.0582602	0.0616462
PF3D7_0210900	0.0517856	0.0566407
PF3D7_0211100	0.0856196	0.0822085
PF3D7_0211200	0.373962	0.238685
PF3D7_0211300	0.0439612	0.0497604
PF3D7_0211500	0.00447477	0.00849611
PF3D7_0211600	0.309803	0.210077
PF3D7_0211700	0.438936	0.265347
PF3D7_0211800	0.391717	0.246353
PF3D7_0211900	0.438882	0.265347
PF3D7_0212000	0.954403	0.436006
PF3D7_0212100	2.12587e-07	3.74542e-06
PF3D7_0212200	0.124535	0.108242
PF3D7_0212300	0.711588	0.36439
PF3D7_0212400	6.20087e-08	1.46104e-06
PF3D7_0212500	2.45961e-09	1.50316e-07
PF3D7_0212600	0.991414	0.444809
PF3D7_0212700	0.00431216	0.00825956
PF3D7_0212800	0.00146854	0.00368938
PF3D7_0212900	0.649552	0.344905
PF3D7_0213000	0.257486	0.18418
PF3D7_0213100	0.00532657	0.00983929
PF3D7_0213200	0.269594	0.190729
PF3D7_0213300	0.319802	0.214403
PF3D7_0213400	0.785258	0.387648
PF3D7_0213500	0.0532467	0.0576584
PF3D7_0213700	0.0671509	0.0688995
PF3D7_0213900	0.00108097	0.00291585
PF3D7_0214000	0.759672	0.379959
PF3D7_0214100	0.744836	0.375225
PF3D7_0214200	0.13265	0.113475
PF3D7_0214300	2.81056e-14	5.49642e-11
PF3D7_0214400	0.063707	0.0660241
PF3D7_0214500	0.000892542	0.00249545
PF3D7_0214600	0.315585	0.212451
PF3D7_0214700	0.676344	0.352376
PF3D7_0214800	1.53575e-07	2.98224e-06
PF3D7_0214900	0.33999	0.222925
PF3D7_0215000	5.8468e-05	0.00032507
PF3D7_0215100	0.663691	0.348729
PF3D7_0215200	0.0717146	0.0722201
PF3D7_0215300	0.453969	0.270917
PF3D7_0215400	1.07725e-06	1.43407e-05
PF3D7_0215500	0.00774766	0.0130392
PF3D7_0215600	0.672517	0.351529
PF3D7_0215700	0.0449632	0.0505644
PF3D7_0215800	0.366581	0.235511
PF3D7_0215900	0.472135	0.278529
PF3D7_0216000	0.00011995	0.000551625
PF3D7_0216100	0.842284	0.404717
PF3D7_0216200	0.768418	0.383068
PF3D7_0216300	0.0920961	0.0868826
PF3D7_0216400	0.780363	0.386062
PF3D7_0216500	0.0525189	0.0570598
PF3D7_0216600	1.0416e-05	8.59488e-05
PF3D7_0216700	0.0163481	0.0232515
PF3D7_0216800	0.933096	0.432006
PF3D7_0216900	0.00113634	0.00301938
PF3D7_0217000	0.371053	0.237326
PF3D7_0217100	0.094089	0.0882935
PF3D7_0217200	0.00461693	0.00874057
PF3D7_0217300	0.0169149	0.0238324
PF3D7_0217400	0.0063725	0.0112616
PF3D7_0217500	0.00373852	0.00740042
PF3D7_0217600	3.6043e-05	0.000223059
PF3D7_0217700	0.527556	0.299436
PF3D7_0217800	0.0325925	0.0397623
PF3D7_0217900	0.447153	0.268241
PF3D7_0218000	0.680543	0.35351
PF3D7_0218100	0.0630258	0.0654568
PF3D7_0218200	0.0126668	0.0190845
PF3D7_0218300	0.136686	0.115968
PF3D7_0218400	0.165705	0.133742
PF3D7_0218500	0.000221462	0.000870819
PF3D7_0218600	0.00225516	0.00501737
PF3D7_0218700	0.430904	0.262041
PF3D7_0219100	0.00328091	0.00669056
PF3D7_0219200	0.00679602	0.0118138
PF3D7_0219300	0.000267546	0.000994716
PF3D7_0219400	0.0350927	0.0417956
PF3D7_0219500	0.590335	0.32411
PF3D7_0219600	0.182737	0.144042
PF3D7_0301900	0.400376	0.250236
PF3D7_0302000	0.650381	0.344925
PF3D7_0302100	0.0222352	0.0296616
PF3D7_0302200	0.184902	0.145221
PF3D7_0302500	0.0274088	0.0348288
PF3D7_0302600	0.398821	0.249503
PF3D7_0302700	0.158488	0.129552
PF3D7_0302800	0.0277245	0.0350477
PF3D7_0302900	0.659969	0.347698
PF3D7_0303000	1.5402e-07	2.98224e-06
PF3D7_0303100	0.000201524	0.0008043
PF3D7_0303200	0.0473625	0.0525673
PF3D7_0303300	0.0269253	0.0343483
PF3D7_0303400	0.550378	0.308671
PF3D7_0303500	0.00400241	0.00781162
PF3D7_0303600	0.0332123	0.0403924
PF3D7_0303700	0.109706	0.0994311
PF3D7_0303800	0.744295	0.375146
PF3D7_0303900	0.135835	0.115396
PF3D7_0304000	0.60304	0.329411
PF3D7_0304100	0.547018	0.307227
PF3D7_0304200	0.000883309	0.00247837
PF3D7_0304300	0.172247	0.137547
PF3D7_0304400	0.114451	0.102203
PF3D7_0304500	0.935244	0.432449
PF3D7_0304600	0.177652	0.140657
PF3D7_0304700	0.00226574	0.00502949
PF3D7_0304800	0.305653	0.208345
PF3D7_0304900	0.306865	0.208954
PF3D7_0305000	0.24751	0.179274
PF3D7_0305100	0.000436538	0.00142963
PF3D7_0305200	0.00925273	0.0149669
PF3D7_0305300	0.528916	0.299837
PF3D7_0305400	0.434978	0.263606
PF3D7_0305500	3.37361e-06	3.52809e-05
PF3D7_0305600	0.405902	0.252962
PF3D7_0305700	1.80768e-06	2.1822e-05
PF3D7_0305900	0.50747	0.292246
PF3D7_0306000	0.609082	0.330636
PF3D7_0306100	0.0673522	0.0690336
PF3D7_0306200	0.750971	0.37715
PF3D7_0306300	0.0167923	0.0237462
PF3D7_0306400	0.462507	0.274338
PF3D7_0306500	0.417353	0.257293
PF3D7_0306600	0.225736	0.167637
PF3D7_0306700	0.000250363	0.000943386
PF3D7_0306800	0.0497236	0.0546605
PF3D7_0306900	0.00018594	0.000754418
PF3D7_0307100	0.143231	0.119806
PF3D7_0307200	0.968944	0.439893
PF3D7_0307300	0.0049052	0.00919728
PF3D7_0307400	0.680911	0.35351
PF3D7_0307500	0.0652076	0.067223
PF3D7_0307600	0.655903	0.346551
PF3D7_0307700	0.19577	0.151266
PF3D7_0307800	0.765855	0.382172
PF3D7_0307900	0.00299436	0.00624294
PF3D7_0308000	0.574425	0.318866
PF3D7_0308100	0.519834	0.296732
PF3D7_0308200	0.0212533	0.0286678
PF3D7_0308300	0.368584	0.23641
PF3D7_0308500	0.204559	0.15578
PF3D7_0308600	0.0561924	0.0598865
PF3D7_0308700	0.433681	0.263065
PF3D7_0308800	0.665613	0.349442
PF3D7_0308900	9.17338e-05	0.000458817
PF3D7_0309000	0.487373	0.284572
PF3D7_0309100	0.00282455	0.00595877
PF3D7_0309200	0.000140778	0.000617285
PF3D7_0309300	0.000833298	0.00237555
PF3D7_0309500	0.00249134	0.00540149
PF3D7_0309600	0.025251	0.0327464
PF3D7_0309700	0.0229164	0.0303631
PF3D7_0309800	0.00715885	0.0122593
PF3D7_0309900	0.194392	0.150582
PF3D7_0310000	0.430922	0.262041
PF3D7_0310200	2.00872e-09	1.46736e-07
PF3D7_0310300	0.265552	0.188434
PF3D7_0310400	0.126602	0.109649
PF3D7_0310500	0.00255138	0.00549511
PF3D7_0310600	0.000231076	0.000896627
PF3D7_0310700	0.279402	0.196056
PF3D7_0310800	0.14051	0.118303
PF3D7_0310900	0.0316956	0.0388621
PF3D7_0311100	0.000337133	0.00119435
PF3D7_0311200	0.000290274	0.00105909
PF3D7_0311300	0.0141294	0.0207602
PF3D7_0311400	0.000141562	0.000619335
PF3D7_0311500	0.0594992	0.0626093
PF3D7_0311600	0.719139	0.366338
PF3D7_0311800	0.298961	0.20536
PF3D7_0311900	0.0257686	0.0332194
PF3D7_0312000	0.679739	0.35351
PF3D7_0312100	0.242046	0.176492
PF3D7_0312200	1.47557e-05	0.000113144
PF3D7_0312300	0.000485199	0.00154558
PF3D7_0312400	0.166467	0.134247
PF3D7_0312500	0.9569	0.436618
PF3D7_0312800	0.911738	0.425543
PF3D7_0313000	0.00648865	0.0114319
PF3D7_0313100	0.324166	0.216386
PF3D7_0313200	0.443366	0.267035
PF3D7_0313300	0.959619	0.437333
PF3D7_0313400	0.00407924	0.00791418
PF3D7_0313500	0.000281898	0.00103547
PF3D7_0313600	0.0130139	0.0194927
PF3D7_0313700	0.920726	0.428214
PF3D7_0313800	0.317308	0.213097
PF3D7_0314000	0.904294	0.423179
PF3D7_0314100	0.971637	0.440394
PF3D7_0314200	0.101068	0.0933642
PF3D7_0314300	0.082972	0.0802884
PF3D7_0314400	0.054646	0.0585813
PF3D7_0314500	0.140765	0.118303
PF3D7_0314600	0.34468	0.22529
PF3D7_0314700	2.19482e-09	1.46736e-07
PF3D7_0314800	0.930973	0.431193
PF3D7_0314900	0.605143	0.329815
PF3D7_0315000	0.457673	0.272712
PF3D7_0315100	0.599685	0.328227
PF3D7_0315300	0.000555417	0.00170543
PF3D7_0315400	0.171978	0.137476
PF3D7_0315500	0.255907	0.183319
PF3D7_0315600	5.26293e-06	4.9219e-05
PF3D7_0315800	0.00434981	0.00828298
PF3D7_0315900	0.567261	0.315965
PF3D7_0316000	0.485141	0.283465
PF3D7_0316100	0.0533949	0.057723
PF3D7_0316200	0.124882	0.108495
PF3D7_0316300	0.330649	0.218974
PF3D7_0316400	0.000620252	0.00185756
PF3D7_0316500	0.198653	0.153131
PF3D7_0316600	0.471988	0.278526
PF3D7_0316700	0.123363	0.107619
PF3D7_0316800	0.140268	0.118289
PF3D7_0316900	0.00567847	0.0103206
PF3D7_0317000	0.0479151	0.0530903
PF3D7_0317200	0.0281672	0.0354174
PF3D7_0317300	5.32618e-09	2.48001e-07
PF3D7_0317400	5.85977e-05	0.00032507
PF3D7_0317500	3.58371e-05	0.00022249
PF3D7_0317600	0.0890742	0.0848497
PF3D7_0317700	1.34242e-09	1.38173e-07
PF3D7_0317800	0.0522398	0.0569147
PF3D7_0317900	0.29711	0.204303
PF3D7_0318100	0.228893	0.169236
PF3D7_0318200	9.45857e-05	0.000468291
PF3D7_0318300	1.99177e-09	1.46736e-07
PF3D7_0318500	0.00303317	0.00629699
PF3D7_0318600	0.0647947	0.066911
PF3D7_0318700	0.494916	0.287715
PF3D7_0318800	0.00198182	0.00453325
PF3D7_0318900	0.0546981	0.0585813
PF3D7_0319000	0.000183501	0.000747627
PF3D7_0319100	0.524925	0.298615
PF3D7_0319200	0.979201	0.44166
PF3D7_0319300	0.00526087	0.00975907
PF3D7_0319400	0.190513	0.148459
PF3D7_0319500	0.000588691	0.00178214
PF3D7_0319600	0.0122181	0.0186091
PF3D7_0319700	0.0347875	0.0417107
PF3D7_0319800	0.00825612	0.0136483
PF3D7_0319900	1.16717e-08	4.22695e-07
PF3D7_0320000	0.16097	0.131056
PF3D7_0320100	0.460072	0.273448
PF3D7_0320200	0.000429343	0.00141981
PF3D7_0320300	0.229151	0.169363
PF3D7_0320500	0.690876	0.357023
PF3D7_0320600	0.833837	0.401843
PF3D7_0320700	0.662938	0.348566
PF3D7_0320800	0.0044337	0.00843452
PF3D7_0320900	0.0529038	0.0573824
PF3D7_0321000	0.000153933	0.000654574
PF3D7_0321100	0.641388	0.342336
PF3D7_0321200	0.972274	0.440549
PF3D7_0321300	0.481693	0.282125
PF3D7_0321400	0.583239	0.321749
PF3D7_0321500	0.263503	0.187387
PF3D7_0321600	0.55841	0.312125
PF3D7_0321700	0.118018	0.104576
PF3D7_0321800	4.94323e-10	6.90509e-08
PF3D7_0321900	0.00249015	0.00540149
PF3D7_0322000	0.0375046	0.0440247
PF3D7_0322100	0.846933	0.406048
PF3D7_0322300	0.256632	0.183771
PF3D7_0322400	0.0626206	0.0651051
PF3D7_0322500	0.810304	0.395426
PF3D7_0322700	6.75866e-05	0.000362122
PF3D7_0322900	0.120748	0.106087
PF3D7_0323000	0.559904	0.312758
PF3D7_0323100	0.000351954	0.0012335
PF3D7_0323200	0.928437	0.430624
PF3D7_0323300	0.111976	0.100683
PF3D7_0323400	0.717334	0.365991
PF3D7_0323500	0.642681	0.342933
PF3D7_0323600	0.0434891	0.0494181
PF3D7_0323700	0.0973803	0.0906426
PF3D7_0323800	0.228811	0.169236
PF3D7_0403100	0.00231112	0.00507987
PF3D7_0403200	0.000462438	0.00148916
PF3D7_0403300	0.000109201	0.000509328
PF3D7_0403400	0.000262915	0.00098123
PF3D7_0403500	0.000859336	0.00241805
PF3D7_0403600	0.000321981	0.00115537
PF3D7_0403700	0.000977263	0.00269178
PF3D7_0403800	0.00200543	0.00457629
PF3D7_0403900	0.00413736	0.00798732
PF3D7_0404000	0.831436	0.40118
PF3D7_0404100	0.00219712	0.00490902
PF3D7_0404200	0.337943	0.222223
PF3D7_0404300	2.74526e-07	4.79349e-06
PF3D7_0404400	0.966352	0.439333
PF3D7_0404500	2.53454e-05	0.000171509
PF3D7_0404600	0.131189	0.112624
PF3D7_0404700	0.41326	0.255431
PF3D7_0404800	0.135456	0.115175
PF3D7_0404900	0.261592	0.186346
PF3D7_0405000	0.814201	0.396484
PF3D7_0405100	0.142458	0.119313
PF3D7_0405200	0.601655	0.328939
PF3D7_0405400	2.65267e-05	0.000176715
PF3D7_0405500	0.0155206	0.0223034
PF3D7_0405600	0.0154386	0.0222328
PF3D7_0405700	0.000300276	0.00109151
PF3D7_0405800	0.152302	0.125304
PF3D7_0405900	0.796019	0.391136
PF3D7_0406000	0.0322007	0.0393675
PF3D7_0406100	0.0277333	0.0350477
PF3D7_0406200	1.58722e-10	3.10402e-08
PF3D7_0406400	1.80522e-06	2.1822e-05
PF3D7_0406500	5.05533e-05	0.000289075
PF3D7_0406600	0.0875946	0.083754
PF3D7_0406700	0.310627	0.210125
PF3D7_0406800	0.323602	0.216136
PF3D7_0407000	0.260553	0.18583
PF3D7_0407100	0.0486113	0.0536803
PF3D7_0407200	0.00189865	0.00443087
PF3D7_0407300	0.00092806	0.00257074
PF3D7_0407400	0.589135	0.323632
PF3D7_0407500	0.252363	0.18156
PF3D7_0407700	0.161073	0.131086
PF3D7_0407800	0.148241	0.123085
PF3D7_0407900	0.126426	0.109545
PF3D7_0408000	0.44225	0.266691
PF3D7_0408100	0.0051333	0.00956993
PF3D7_0408200	0.000846157	0.00239475
PF3D7_0408300	0.0381444	0.0446685
PF3D7_0408400	0.092319	0.0869662
PF3D7_0408500	0.203435	0.155408
PF3D7_0408600	0.00610783	0.0109484
PF3D7_0408900	0.87057	0.413533
PF3D7_0409000	0.259046	0.184958
PF3D7_0409100	0.680943	0.35351
PF3D7_0409200	0.0258849	0.0333255
PF3D7_0409300	0.698408	0.359807
PF3D7_0409400	0.888862	0.419066
PF3D7_0409500	0.917023	0.42699
PF3D7_0409600	0.579654	0.320585
PF3D7_0409700	0.934184	0.432203
PF3D7_0409800	0.00157574	0.00386858
PF3D7_0409900	0.534884	0.302148
PF3D7_0410000	0.153157	0.125901
PF3D7_0410300	0.000232986	0.000900464
PF3D7_0410400	0.00751051	0.0127502
PF3D7_0410500	0.615679	0.332333
PF3D7_0410600	0.00336021	0.00680896
PF3D7_0410700	0.139022	0.117441
PF3D7_0410800	0.0474841	0.0526724
PF3D7_0410900	8.17822e-06	7.01473e-05
PF3D7_0411000	0.000360342	0.00125391
PF3D7_0411100	0.0893784	0.0850566
PF3D7_0411200	0.00927311	0.0149751
PF3D7_0411300	0.0714491	0.072062
PF3D7_0411400	0.563088	0.313998
PF3D7_0411800	0.133885	0.114251
PF3D7_0411900	0.0471806	0.052425
PF3D7_0412000	0.456063	0.272001
PF3D7_0412100	0.109794	0.0994311
PF3D7_0412200	5.56773e-06	5.08806e-05
PF3D7_0412300	0.00211339	0.00474514
PF3D7_0412700	0.000228088	0.000892111
PF3D7_0413500	0.588683	0.323475
PF3D7_0413600	0.395406	0.247604
PF3D7_0413700	0.432654	0.262684
PF3D7_0413800	0.206525	0.15691
PF3D7_0413900	0.97575	0.441395
PF3D7_0414000	0.0921562	0.0868967
PF3D7_0414100	0.167022	0.134528
PF3D7_0414200	0.0971588	0.0905226
PF3D7_0414300	0.000221753	0.000870819
PF3D7_0414600	0.972546	0.440571
PF3D7_0414700	0.442484	0.26675
PF3D7_0414800	0.927225	0.430204
PF3D7_0414900	0.541627	0.304946
PF3D7_0415000	0.500861	0.290394
PF3D7_0415100	0.01214	0.018519
PF3D7_0415200	0.00608517	0.0109178
PF3D7_0415300	0.021001	0.0284617
PF3D7_0415400	0.0121334	0.018519
PF3D7_0415500	0.0018755	0.00440311
PF3D7_0415600	0.56853	0.316492
PF3D7_0415700	0.359077	0.231986
PF3D7_0415800	0.800705	0.392414
PF3D7_0415900	0.315951	0.212478
PF3D7_0416000	0.00253795	0.00547825
PF3D7_0416100	0.0312419	0.0384262
PF3D7_0416200	0.00684145	0.0118717
PF3D7_0416300	0.0269096	0.0343483
PF3D7_0416400	0.0183873	0.0254367
PF3D7_0416500	0.123041	0.107469
PF3D7_0416600	0.39944	0.249731
PF3D7_0416700	0.00191844	0.0044505
PF3D7_0416800	0.0880641	0.0840512
PF3D7_0416900	2.57713e-05	0.000173193
PF3D7_0417200	0.0440195	0.0497895
PF3D7_0417300	0.3535	0.229261
PF3D7_0417400	4.33811e-08	1.14645e-06
PF3D7_0417500	0.943651	0.433812
PF3D7_0417600	0.012872	0.0193489
PF3D7_0417700	0.640081	0.341825
PF3D7_0417800	0.312337	0.21099
PF3D7_0417900	2.443e-05	0.000167636
PF3D7_0418000	0.000546197	0.00169281
PF3D7_0418100	0.000236622	0.000910916
PF3D7_0418200	0.00014257	0.000622353
PF3D7_0418300	4.52291e-07	7.31004e-06
PF3D7_0418400	0.32765	0.217947
PF3D7_0418500	0.000942896	0.00260446
PF3D7_0418600	0.0344769	0.0414662
PF3D7_0418700	0.0175093	0.0244758
PF3D7_0418900	0.167809	0.134895
PF3D7_0419000	0.0880306	0.0840512
PF3D7_0419100	0.30126	0.206142
PF3D7_0419200	6.068e-06	5.46856e-05
PF3D7_0419300	0.882649	0.417345
PF3D7_0419400	0.0197491	0.0270462
PF3D7_0419500	0.104248	0.0957136
PF3D7_0419600	0.203782	0.155518
PF3D7_0419700	0.654463	0.34601
PF3D7_0419800	0.187167	0.146529
PF3D7_0419900	1.17496e-05	9.37873e-05
PF3D7_0420000	1.36615e-05	0.000106442
PF3D7_0420100	0.00010006	0.000485391
PF3D7_0420200	0.00154943	0.00383558
PF3D7_0420300	1.97464e-06	2.31238e-05
PF3D7_0420400	0.782872	0.387009
PF3D7_0420500	0.0485916	0.0536803
PF3D7_0420600	0.515463	0.295185
PF3D7_0421300	0.148284	0.123085
PF3D7_0422000	0.00280687	0.00592786
PF3D7_0422100	0.0791675	0.0776831
PF3D7_0422200	1.17532e-07	2.41946e-06
PF3D7_0422300	0.000985278	0.00270244
PF3D7_0422400	0.105566	0.0967876
PF3D7_0422500	2.09683e-06	2.41214e-05
PF3D7_0422600	0.000105481	0.000497542
PF3D7_0422700	0.00311569	0.0064206
PF3D7_0422800	0.340035	0.222925
PF3D7_0422900	0.000211694	0.000843169
PF3D7_0423000	0.385803	0.243777
PF3D7_0423100	2.28406e-05	0.000158396
PF3D7_0423200	0.0107551	0.0168265
PF3D7_0423300	0.950057	0.435038
PF3D7_0423400	0.613593	0.331756
PF3D7_0423500	0.0187852	0.0259076
PF3D7_0423600	4.99962e-08	1.26979e-06
PF3D7_0501800	0.0761071	0.0754754
PF3D7_0501900	0.00179632	0.00429454
PF3D7_0502000	0.00216687	0.00485963
PF3D7_0502100	0.0865659	0.0829045
PF3D7_0502200	0.18906	0.147656
PF3D7_0502400	0.18456	0.145021
PF3D7_0502600	0.000620219	0.00185756
PF3D7_0502700	0.000195073	0.000782801
PF3D7_0502800	0.000383946	0.00130811
PF3D7_0502900	0.0425571	0.0486133
PF3D7_0503000	0.329344	0.218443
PF3D7_0503100	0.603253	0.329411
PF3D7_0503200	0.164578	0.133146
PF3D7_0503300	0.0892119	0.0849394
PF3D7_0503400	0.289961	0.200864
PF3D7_0503500	0.0238008	0.0312177
PF3D7_0503600	0.475784	0.280053
PF3D7_0503800	0.00430699	0.00825773
PF3D7_0503900	0.72923	0.369937
PF3D7_0504000	0.0926819	0.0872455
PF3D7_0504100	0.39508	0.24748
PF3D7_0504200	0.336248	0.22163
PF3D7_0504400	0.048774	0.0537981
PF3D7_0504600	0.036792	0.0433404
PF3D7_0504700	1.86579e-05	0.000135643
PF3D7_0504800	0.00410779	0.00795378
PF3D7_0504900	0.324418	0.216386
PF3D7_0505000	2.91913e-06	3.154e-05
PF3D7_0505100	0.000466211	0.00149465
PF3D7_0505200	0.979614	0.44166
PF3D7_0505300	0.227853	0.168915
PF3D7_0505400	0.0618413	0.0646041
PF3D7_0505500	0.00627811	0.0111818
PF3D7_0505600	0.962664	0.438022
PF3D7_0505700	1.65992e-05	0.0001239
PF3D7_0505800	0.0138605	0.0204728
PF3D7_0505900	0.123556	0.107712
PF3D7_0506000	0.12112	0.106218
PF3D7_0506100	0.0014663	0.00368938
PF3D7_0506200	0.0104343	0.0164164
PF3D7_0506300	0.915546	0.426588
PF3D7_0506400	0.97704	0.441395
PF3D7_0506500	7.40126e-05	0.000388047
PF3D7_0506700	0.000123333	0.000561158
PF3D7_0506800	0.00184995	0.00436898
PF3D7_0506900	0.116828	0.103945
PF3D7_0507000	0.0232142	0.0306819
PF3D7_0507100	0.61777	0.333094
PF3D7_0507200	0.00203897	0.00462585
PF3D7_0507300	0.318179	0.213462
PF3D7_0507400	0.68421	0.354573
PF3D7_0507500	0.353686	0.229261
PF3D7_0507600	7.1344e-10	8.72016e-08
PF3D7_0507700	0.837427	0.403076
PF3D7_0507800	0.00992684	0.0158452
PF3D7_0507900	0.0687504	0.0699535
PF3D7_0508000	0.260383	0.185777
PF3D7_0508100	0.202829	0.155309
PF3D7_0508200	0.0811722	0.0790159
PF3D7_0508300	0.0146663	0.0213884
PF3D7_0508400	0.795804	0.391136
PF3D7_0508500	0.0623274	0.0649039
PF3D7_0508600	0.000505076	0.00158546
PF3D7_0508700	5.45721e-07	8.2731e-06
PF3D7_0508800	0.260186	0.185704
PF3D7_0508900	0.209207	0.158578
PF3D7_0509000	0.0128859	0.019355
PF3D7_0509100	0.218443	0.163801
PF3D7_0509300	0.00433545	0.00826733
PF3D7_0509400	0.00285862	0.00601119
PF3D7_0509500	0.680575	0.35351
PF3D7_0509600	0.656197	0.346551
PF3D7_0509700	0.0353701	0.0420663
PF3D7_0509800	7.36839e-09	3.02263e-07
PF3D7_0509900	0.89411	0.420022
PF3D7_0510000	0.108098	0.0985093
PF3D7_0510100	0.000610258	0.00183324
PF3D7_0510200	3.20584e-05	0.000203761
PF3D7_0510400	0.0323647	0.0395337
PF3D7_0510500	0.510487	0.293226
PF3D7_0511000	0.010654	0.0166816
PF3D7_0511100	0.0256503	0.0331069
PF3D7_0511200	0.858259	0.410075
PF3D7_0511300	0.0078205	0.0131392
PF3D7_0511400	0.820864	0.398419
PF3D7_0511500	9.08181e-09	3.41552e-07
PF3D7_0511600	0.326549	0.217377
PF3D7_0511700	3.59276e-07	6.00522e-06
PF3D7_0511800	0.0507216	0.0556014
PF3D7_0511900	0.867653	0.412633
PF3D7_0512000	0.000827867	0.00236697
PF3D7_0512100	0.428343	0.26153
PF3D7_0512200	0.262758	0.186995
PF3D7_0512300	0.00800815	0.0133855
PF3D7_0512500	0.953969	0.435993
PF3D7_0512600	0.00309531	0.00639207
PF3D7_0512700	0.0178843	0.0249466
PF3D7_0512800	0.00263085	0.00561678
PF3D7_0512900	0.484283	0.283218
PF3D7_0513000	0.2778	0.195282
PF3D7_0513100	0.000721881	0.00211337
PF3D7_0513200	2.65664e-05	0.000176715
PF3D7_0513300	0.0888701	0.0847378
PF3D7_0513400	0.785104	0.387648
PF3D7_0513500	0.000242218	0.000921575
PF3D7_0513600	0.00839442	0.0138535
PF3D7_0513700	2.62942e-08	7.91105e-07
PF3D7_0513800	0.653365	0.345522
PF3D7_0513900	0.758165	0.379538
PF3D7_0514000	0.0018173	0.00432355
PF3D7_0514100	0.00158088	0.00387422
PF3D7_0514200	0.0850165	0.081902
PF3D7_0514300	0.111799	0.100569
PF3D7_0514600	0.0123613	0.0186961
PF3D7_0514800	2.72322e-05	0.000179313
PF3D7_0514900	0.0106316	0.0166598
PF3D7_0515000	0.000520992	0.00162759
PF3D7_0515100	0.482984	0.282627
PF3D7_0515200	0.197187	0.152121
PF3D7_0515300	3.43048e-05	0.000215024
PF3D7_0515400	0.0653219	0.0672699
PF3D7_0515600	0.00324001	0.00662531
PF3D7_0515700	0.769441	0.383189
PF3D7_0515800	0.0064971	0.011433
PF3D7_0515900	0.254083	0.18248
PF3D7_0516000	0.144117	0.120393
PF3D7_0516100	0.00177621	0.00425687
PF3D7_0516200	0.941551	0.433764
PF3D7_0516300	0.0821375	0.0797571
PF3D7_0516400	0.0558581	0.0595951
PF3D7_0516600	0.000723554	0.00211511
PF3D7_0516700	0.00342478	0.00689764
PF3D7_0516800	0.00182801	0.00434376
PF3D7_0516900	0.777478	0.38554
PF3D7_0517000	0.0266357	0.0341409
PF3D7_0517100	0.454871	0.271373
PF3D7_0517200	6.29932e-05	0.000342199
PF3D7_0517300	0.00352285	0.0070588
PF3D7_0517400	0.00152063	0.00379934
PF3D7_0517600	4.64002e-05	0.000269605
PF3D7_0517700	0.174137	0.138773
PF3D7_0517900	0.697343	0.359448
PF3D7_0518000	1.4852e-05	0.000113144
PF3D7_0518100	0.00583526	0.010537
PF3D7_0518200	0.24952	0.180329
PF3D7_0518300	0.175863	0.139693
PF3D7_0518500	7.92867e-05	0.000408041
PF3D7_0518600	0.0536324	0.0579476
PF3D7_0519000	0.463357	0.274759
PF3D7_0519100	0.607917	0.330515
PF3D7_0519200	0.003183	0.00652493
PF3D7_0519300	0.289651	0.200798
PF3D7_0519400	0.190318	0.148459
PF3D7_0519500	0.000238681	0.000917039
PF3D7_0519600	0.56176	0.313437
PF3D7_0519700	0.620378	0.334224
PF3D7_0519800	5.03132e-07	7.87153e-06
PF3D7_0519900	0.490501	0.285743
PF3D7_0520000	0.233118	0.171324
PF3D7_0520100	0.453332	0.27062
PF3D7_0520200	0.0320164	0.0392062
PF3D7_0520300	0.000243305	0.000923912
PF3D7_0520400	0.0211519	0.0286236
PF3D7_0520500	0.0919489	0.0868268
PF3D7_0520600	0.00749047	0.0127397
PF3D7_0520700	0.00226575	0.00502949
PF3D7_0520800	0.00542332	0.00996283
PF3D7_0520900	0.276494	0.194574
PF3D7_0521000	0.57387	0.31881
PF3D7_0521200	0.470592	0.277954
PF3D7_0521300	0.000140221	0.000617285
PF3D7_0521400	0.127626	0.110487
PF3D7_0521500	0.371104	0.237326
PF3D7_0521600	0.00681039	0.0118283
PF3D7_0521700	0.00142321	0.00360528
PF3D7_0521800	0.239323	0.175027
PF3D7_0522000	0.87638	0.415364
PF3D7_0522100	0.0755865	0.0751497
PF3D7_0522200	0.000271615	0.00100602
PF3D7_0522300	0.0630961	0.0654951
PF3D7_0522400	0.000486048	0.00154558
PF3D7_0522500	0.174977	0.139215
PF3D7_0522600	0.0522776	0.0569242
PF3D7_0522700	0.765531	0.382172
PF3D7_0522800	0.0631437	0.0655097
PF3D7_0523000	0.0250521	0.0325334
PF3D7_0523100	0.930332	0.431193
PF3D7_0523200	0.0104884	0.0164882
PF3D7_0523300	0.792933	0.390208
PF3D7_0523400	0.00368167	0.00732452
PF3D7_0523500	0.898768	0.421506
PF3D7_0523600	0.321845	0.215474
PF3D7_0523700	0.120251	0.105884
PF3D7_0523800	0.000398592	0.00134397
PF3D7_0523900	0.00184301	0.00435823
PF3D7_0524000	0.0745658	0.0743996
PF3D7_0524100	0.523214	0.2984
PF3D7_0524200	0.114222	0.102092
PF3D7_0524300	0.138904	0.117392
PF3D7_0524400	0.120639	0.106081
PF3D7_0524500	0.00155768	0.00384298
PF3D7_0524600	0.7237	0.368086
PF3D7_0524700	0.944394	0.433949
PF3D7_0524800	0.0905658	0.0858107
PF3D7_0524900	0.198351	0.152958
PF3D7_0525000	0.000450541	0.00146118
PF3D7_0525100	0.460137	0.273448
PF3D7_0525200	0.0221963	0.0296299
PF3D7_0525300	0.0369147	0.0434104
PF3D7_0525400	0.0123444	0.0186851
PF3D7_0525500	0.581843	0.321342
PF3D7_0525600	0.822591	0.398555
PF3D7_0525700	0.556092	0.311116
PF3D7_0525800	0.0800383	0.0783236
PF3D7_0526000	0.255516	0.183106
PF3D7_0526100	0.287996	0.200147
PF3D7_0526200	0.166555	0.134262
PF3D7_0526300	0.0245489	0.0320057
PF3D7_0526400	0.114212	0.102092
PF3D7_0526500	3.06277e-08	8.58892e-07
PF3D7_0526600	9.16902e-07	1.27172e-05
PF3D7_0526700	0.0274704	0.0348411
PF3D7_0526800	0.445322	0.267553
PF3D7_0526900	0.0648023	0.066911
PF3D7_0527000	0.17106	0.136878
PF3D7_0527100	0.146849	0.122257
PF3D7_0527200	0.280026	0.196423
PF3D7_0527300	0.00386387	0.00757904
PF3D7_0527400	0.286915	0.199822
PF3D7_0527500	0.799781	0.392098
PF3D7_0527600	0.708609	0.363531
PF3D7_0527900	0.0132816	0.0198123
PF3D7_0528000	3.08465e-05	0.000197785
PF3D7_0528100	0.000801498	0.00230167
PF3D7_0528200	0.0136835	0.0202573
PF3D7_0528300	0.875856	0.415237
PF3D7_0528400	0.625835	0.336237
PF3D7_0528500	0.729742	0.369972
PF3D7_0528600	0.0430886	0.0491058
PF3D7_0528700	0.207191	0.157179
PF3D7_0528800	0.556169	0.311116
PF3D7_0529000	0.00292847	0.00613828
PF3D7_0529100	0.107641	0.0981837
PF3D7_0529300	0.407181	0.253436
PF3D7_0529400	0.0057796	0.0104655
PF3D7_0529500	0.646211	0.343784
PF3D7_0529700	0.504958	0.291818
PF3D7_0529800	0.00846772	0.0139392
PF3D7_0529900	0.942066	0.433797
PF3D7_0530000	0.20158	0.154656
PF3D7_0530100	0.514969	0.294988
PF3D7_0530200	0.0165091	0.0234124
PF3D7_0530300	0.00502912	0.0094026
PF3D7_0530400	0.035577	0.0422617
PF3D7_0530600	0.0138967	0.0205109
PF3D7_0530700	0.0465053	0.0517333
PF3D7_0530800	0.000770187	0.00224137
PF3D7_0530900	0.0122411	0.0186272
PF3D7_0531000	0.000445103	0.00144594
PF3D7_0531100	0.487763	0.284572
PF3D7_0531200	0.48452	0.283272
PF3D7_0531300	0.757004	0.379303
PF3D7_0531400	0.368222	0.236333
PF3D7_0602000	1.3258e-05	0.000103711
PF3D7_0602100	0.278063	0.195326
PF3D7_0602200	0.902416	0.422705
PF3D7_0602300	0.385641	0.243753
PF3D7_0602400	0.0355921	0.0422617
PF3D7_0602500	0.0582915	0.0616462
PF3D7_0602600	0.012249	0.0186272
PF3D7_0602700	0.0136124	0.0201827
PF3D7_0602800	0.0541406	0.0582393
PF3D7_0602900	0.0789168	0.077476
PF3D7_0603000	0.106576	0.0973943
PF3D7_0603100	0.332476	0.219926
PF3D7_0603200	0.652083	0.345031
PF3D7_0603300	0.613015	0.331627
PF3D7_0603400	1.14594e-05	9.1846e-05
PF3D7_0603500	0.470572	0.277954
PF3D7_0603700	0.315909	0.212478
PF3D7_0603800	0.0853721	0.0820512
PF3D7_0603900	0.0124028	0.0187444
PF3D7_0604100	0.033992	0.0411615
PF3D7_0604200	0.00569961	0.0103398
PF3D7_0604300	0.0203456	0.0276693
PF3D7_0604500	0.000247545	0.000934571
PF3D7_0604600	0.00799963	0.0133827
PF3D7_0604700	0.413032	0.255431
PF3D7_0604800	0.0350363	0.0417839
PF3D7_0604900	0.239409	0.175027
PF3D7_0605000	0.225624	0.167637
PF3D7_0605100	0.0266405	0.0341409
PF3D7_0605200	0.967857	0.439669
PF3D7_0605300	0.0706846	0.0714752
PF3D7_0605400	0.422966	0.259707
PF3D7_0605500	0.481565	0.282125
PF3D7_0605700	0.370034	0.236893
PF3D7_0605800	0.0432944	0.0492542
PF3D7_0605900	0.1174	0.10417
PF3D7_0606000	0.364487	0.234475
PF3D7_0606100	0.150359	0.124123
PF3D7_0606200	0.634667	0.339856
PF3D7_0606300	0.500759	0.290394
PF3D7_0606500	0.176519	0.139986
PF3D7_0606600	1.10634e-07	2.3017e-06
PF3D7_0606700	1.86956e-06	2.22468e-05
PF3D7_0606800	0.940592	0.433424
PF3D7_0606900	0.0514012	0.0562832
PF3D7_0607000	0.665152	0.3493
PF3D7_0607200	0.286611	0.199753
PF3D7_0607300	0.414745	0.256106
PF3D7_0607400	0.00164144	0.00398988
PF3D7_0607500	0.176457	0.139986
PF3D7_0607600	0.409775	0.254403
PF3D7_0607700	0.0432774	0.0492542
PF3D7_0607800	0.151087	0.124618
PF3D7_0607900	0.0101546	0.0160929
PF3D7_0608000	0.00492465	0.00922491
PF3D7_0608100	0.0825816	0.0799897
PF3D7_0608200	0.429967	0.26195
PF3D7_0608300	0.0214398	0.0288126
PF3D7_0608310	0.414405	0.255977
PF3D7_0608400	0.867831	0.412633
PF3D7_0608500	0.00423185	0.00814062
PF3D7_0608600	0.134801	0.114812
PF3D7_0608700	0.25029	0.180685
PF3D7_0608800	3.27326e-05	0.000206494
PF3D7_0608900	0.295223	0.203363
PF3D7_0609000	5.15024e-09	2.45658e-07
PF3D7_0609100	0.774888	0.384618
PF3D7_0609200	2.76179e-05	0.000181243
PF3D7_0609300	0.000323732	0.00115953
PF3D7_0609400	0.523998	0.298615
PF3D7_0609700	0.00429856	0.00824966
PF3D7_0609800	0.0248348	0.0323354
PF3D7_0609900	0.19438	0.150582
PF3D7_0610000	0.989999	0.444563
PF3D7_0610100	0.0737284	0.0736392
PF3D7_0610200	0.450282	0.269516
PF3D7_0610400	0.0547776	0.0586343
PF3D7_0610500	0.00195126	0.0044961
PF3D7_0610600	0.262856	0.186995
PF3D7_0610700	0.00688217	0.0119212
PF3D7_0610800	0.255326	0.183037
PF3D7_0610900	3.26264e-07	5.50045e-06
PF3D7_0611000	0.127907	0.110574
PF3D7_0611100	0.231597	0.170655
PF3D7_0611200	0.760612	0.380332
PF3D7_0611300	0.542558	0.305248
PF3D7_0611400	0.738668	0.373105
PF3D7_0611500	0.211138	0.159478
PF3D7_0611600	0.718878	0.366338
PF3D7_0611700	0.00637474	0.0112616
PF3D7_0611800	1.03533e-06	1.39637e-05
PF3D7_0611900	0.00976495	0.0156402
PF3D7_0612000	0.421747	0.259203
PF3D7_0612100	0.0586983	0.0619494
PF3D7_0612200	0.0101196	0.0160765
PF3D7_0612300	0.0624582	0.0650054
PF3D7_0612400	0.414374	0.255977
PF3D7_0612500	5.39529e-07	8.24313e-06
PF3D7_0612600	0.467752	0.276778
PF3D7_0612700	0.742255	0.374311
PF3D7_0612800	6.10154e-05	0.000336123
PF3D7_0612900	0.199313	0.153458
PF3D7_0613000	0.264033	0.187643
PF3D7_0613100	0.00126056	0.00327909
PF3D7_0613200	0.353951	0.229356
PF3D7_0613300	0.482373	0.282438
PF3D7_0613400	0.228803	0.169236
PF3D7_0613500	0.0152633	0.0220454
PF3D7_0613600	0.846637	0.406048
PF3D7_0613700	0.170731	0.136839
PF3D7_0613800	0.0054797	0.0100152
PF3D7_0613900	0.121858	0.106619
PF3D7_0614000	0.603862	0.329501
PF3D7_0614100	0.106892	0.0976375
PF3D7_0614200	5.00495e-06	4.75137e-05
PF3D7_0614300	0.405562	0.252912
PF3D7_0614400	0.0678837	0.0693601
PF3D7_0614500	0.0296609	0.0369935
PF3D7_0614600	0.118235	0.104674
PF3D7_0614700	0.300802	0.206045
PF3D7_0614800	0.87055	0.413533
PF3D7_0614900	0.247011	0.178978
PF3D7_0615000	0.993554	0.445444
PF3D7_0615100	0.000280853	0.00103547
PF3D7_0615200	0.0292634	0.036591
PF3D7_0615300	0.0533147	0.0577
PF3D7_0615400	0.000493342	0.00156369
PF3D7_0615500	0.812835	0.396312
PF3D7_0615600	0.000151248	0.000647232
PF3D7_0615700	0.117903	0.104569
PF3D7_0615800	0.375744	0.23951
PF3D7_0615900	0.00146962	0.00368938
PF3D7_0616000	0.00108411	0.00291625
PF3D7_0616100	0.162497	0.132108
PF3D7_0616200	0.129945	0.111752
PF3D7_0616300	0.037904	0.0444669
PF3D7_0616400	0.000372022	0.00127862
PF3D7_0616600	0.141538	0.118797
PF3D7_0616700	0.000170878	0.000708665
PF3D7_0616800	0.0155784	0.0223683
PF3D7_0616900	0.130069	0.11181
PF3D7_0617000	0.000829089	0.002367
PF3D7_0617100	4.23681e-08	1.13502e-06
PF3D7_0617200	0.12783	0.110574
PF3D7_0617300	0.953666	0.435956
PF3D7_0617800	0.000394947	0.00133628
PF3D7_0617900	0.240826	0.175896
PF3D7_0618000	0.475402	0.280034
PF3D7_0618100	0.360833	0.232767
PF3D7_0618200	0.0315978	0.0387664
PF3D7_0618300	0.0890566	0.0848497
PF3D7_0618500	0.0817589	0.0794684
PF3D7_0618600	0.251671	0.181347
PF3D7_0618700	0.0416058	0.0476938
PF3D7_0618800	0.582171	0.321432
PF3D7_0618900	0.830288	0.400725
PF3D7_0619000	0.000175308	0.000720248
PF3D7_0619100	0.0169397	0.0238431
PF3D7_0619200	0.00155748	0.00384298
PF3D7_0619300	0.0877257	0.0838101
PF3D7_0619400	0.00285086	0.00600779
PF3D7_0619500	0.223167	0.16626
PF3D7_0619600	0.332537	0.219926
PF3D7_0619700	0.53902	0.304065
PF3D7_0619800	0.0061844	0.011035
PF3D7_0619900	0.000431977	0.00141981
PF3D7_0620000	0.00904986	0.0147217
PF3D7_0620100	0.870992	0.413633
PF3D7_0620200	0.41304	0.255431
PF3D7_0620300	0.680496	0.35351
PF3D7_0620400	0.0593728	0.06256
PF3D7_0620500	6.3785e-05	0.00034554
PF3D7_0620600	0.406541	0.253208
PF3D7_0620700	0.444435	0.267431
PF3D7_0621000	0.00396513	0.00775433
PF3D7_0621100	0.609112	0.330636
PF3D7_0621200	0.718939	0.366338
PF3D7_0621300	0.799751	0.392098
PF3D7_0621400	0.020535	0.0279075
PF3D7_0621500	6.1316e-05	0.00033683
PF3D7_0621700	0.0665032	0.0683066
PF3D7_0621800	0.445084	0.267553
PF3D7_0621900	0.271184	0.191457
PF3D7_0622000	0.000431528	0.00141981
PF3D7_0622100	0.223386	0.16636
PF3D7_0622200	0.00808381	0.0134544
PF3D7_0622300	0.206971	0.157159
PF3D7_0622400	0.587516	0.323106
PF3D7_0622500	0.00300861	0.0062593
PF3D7_0622600	0.0845218	0.0814655
PF3D7_0622700	0.0486123	0.0536803
PF3D7_0622800	0.00634834	0.0112616
PF3D7_0622900	0.00339851	0.00685179
PF3D7_0623000	0.0024577	0.0053523
PF3D7_0623100	0.565649	0.315337
PF3D7_0623200	0.0180501	0.025035
PF3D7_0623300	0.753901	0.378039
PF3D7_0623400	0.488476	0.284818
PF3D7_0623500	0.346694	0.226211
PF3D7_0623600	0.722537	0.36759
PF3D7_0623700	0.0130356	0.0195048
PF3D7_0623800	0.0443124	0.0500629
PF3D7_0623900	0.33146	0.219436
PF3D7_0624000	0.400884	0.250473
PF3D7_0624100	0.841438	0.404509
PF3D7_0624200	0.0783763	0.0771778
PF3D7_0624400	0.11112	0.100235
PF3D7_0624500	0.867827	0.412633
PF3D7_0624600	3.88903e-09	2.05554e-07
PF3D7_0624700	0.700262	0.360478
PF3D7_0624900	0.0299542	0.037288
PF3D7_0625000	0.686754	0.355395
PF3D7_0625200	0.922989	0.429046
PF3D7_0625300	0.0975552	0.0907622
PF3D7_0625400	0.822486	0.398555
PF3D7_0625500	0.00691254	0.011942
PF3D7_0625700	0.0278942	0.0351714
PF3D7_0625800	0.0971556	0.0905226
PF3D7_0626000	0.72159	0.3673
PF3D7_0626100	0.958292	0.437049
PF3D7_0626200	0.000151938	0.000648768
PF3D7_0626300	0.801331	0.392414
PF3D7_0626400	0.00205751	0.00465848
PF3D7_0626600	0.000189524	0.000764241
PF3D7_0626700	0.00469702	0.0088836
PF3D7_0626800	0.0801487	0.0783707
PF3D7_0626900	0.118119	0.104618
PF3D7_0627000	0.000367826	0.00126643
PF3D7_0627100	6.53636e-08	1.50385e-06
PF3D7_0627200	0.510543	0.293226
PF3D7_0627300	0.719941	0.366651
PF3D7_0627400	0.766755	0.382426
PF3D7_0627500	0.00757848	0.012854
PF3D7_0627600	9.31404e-05	0.000462305
PF3D7_0627700	1.33386e-06	1.67444e-05
PF3D7_0627800	5.28727e-07	8.1417e-06
PF3D7_0627900	0.00256658	0.00550964
PF3D7_0628000	0.0340664	0.0412236
PF3D7_0628100	0.00137805	0.00351821
PF3D7_0628200	1.3549e-10	2.94409e-08
PF3D7_0628300	0.922212	0.428794
PF3D7_0628500	0.511022	0.293415
PF3D7_0628600	0.0140807	0.0207043
PF3D7_0628700	0.440743	0.266028
PF3D7_0628800	0.702312	0.36128
PF3D7_0628900	0.0189105	0.0260437
PF3D7_0629000	0.287249	0.199982
PF3D7_0629100	0.203717	0.155518
PF3D7_0629200	0.634831	0.339856
PF3D7_0629300	0.345849	0.225752
PF3D7_0629400	0.460159	0.273448
PF3D7_0629500	0.373688	0.238664
PF3D7_0629600	0.0159071	0.0227359
PF3D7_0629700	6.10412e-07	9.11254e-06
PF3D7_0629800	0.424748	0.260392
PF3D7_0629900	0.505984	0.292167
PF3D7_0630100	0.000113003	0.000522439
PF3D7_0630300	0.103925	0.0954619
PF3D7_0630400	0.215072	0.16185
PF3D7_0630500	0.0076065	0.0128581
PF3D7_0630600	0.338458	0.222338
PF3D7_0630700	0.0177231	0.0247394
PF3D7_0630800	0.132702	0.113475
PF3D7_0630900	0.779844	0.386047
PF3D7_0631000	0.0188846	0.0260263
PF3D7_0702900	6.91164e-05	0.000368301
PF3D7_0703000	0.000320634	0.00115265
PF3D7_0703100	0.000160549	0.000672717
PF3D7_0703200	0.0126378	0.0190554
PF3D7_0703300	0.630887	0.338208
PF3D7_0703400	0.0853812	0.0820512
PF3D7_0703500	1.31927e-05	0.000103711
PF3D7_0703600	0.726427	0.369089
PF3D7_0703700	0.0576326	0.0611879
PF3D7_0703800	0.123998	0.107967
PF3D7_0703900	8.09363e-05	0.00041435
PF3D7_0704000	8.93071e-07	1.24751e-05
PF3D7_0704100	0.0343231	0.0414086
PF3D7_0704200	0.00196152	0.00450236
PF3D7_0704300	0.119191	0.105261
PF3D7_0704400	0.888339	0.418921
PF3D7_0704500	0.0538294	0.0580642
PF3D7_0704600	2.1472e-11	1.04978e-08
PF3D7_0704700	0.507492	0.292246
PF3D7_0704800	0.000185575	0.000754418
PF3D7_0704900	0.791711	0.389962
PF3D7_0705000	0.977751	0.441395
PF3D7_0705100	0.0213614	0.0287508
PF3D7_0705200	0.0621117	0.0648173
PF3D7_0705300	0.393973	0.247063
PF3D7_0705400	0.49597	0.288242
PF3D7_0705500	8.41599e-05	0.000425286
PF3D7_0705600	0.0019542	0.0044961
PF3D7_0705700	0.00240315	0.0052569
PF3D7_0705800	0.301493	0.206177
PF3D7_0705900	0.884627	0.417573
PF3D7_0706000	0.00201801	0.00458894
PF3D7_0706100	0.00131321	0.00337028
PF3D7_0706200	0.253205	0.181916
PF3D7_0706300	0.705889	0.362481
PF3D7_0706400	0.141738	0.118841
PF3D7_0706500	6.28214e-06	5.60984e-05
PF3D7_0706600	0.33893	0.222573
PF3D7_0707200	0.0146148	0.021377
PF3D7_0707300	0.0748699	0.0746269
PF3D7_0707400	0.891747	0.419373
PF3D7_0707500	0.782015	0.386684
PF3D7_0707600	0.0314182	0.0385944
PF3D7_0707700	8.55801e-07	1.2097e-05
PF3D7_0707800	0.279382	0.196056
PF3D7_0707900	0.0187499	0.0258771
PF3D7_0708000	0.0172239	0.0241633
PF3D7_0708100	0.0343737	0.0414441
PF3D7_0708300	0.140431	0.118303
PF3D7_0708400	0.285459	0.199162
PF3D7_0708500	0.0212532	0.0286678
PF3D7_0708700	0.601541	0.328939
PF3D7_0708800	0.817704	0.397398
PF3D7_0708900	0.0699706	0.0709735
PF3D7_0709000	0.0154775	0.0222724
PF3D7_0709100	0.213147	0.160631
PF3D7_0709200	0.01792	0.0249652
PF3D7_0709300	7.85902e-06	6.9073e-05
PF3D7_0709400	0.0102597	0.0161927
PF3D7_0709500	0.33602	0.221555
PF3D7_0709600	0.423529	0.259808
PF3D7_0709700	0.0710599	0.0717065
PF3D7_0709800	0.0260085	0.0334625
PF3D7_0709900	0.00526969	0.00975907
PF3D7_0710000	0.0101951	0.0161179
PF3D7_0710100	0.0703668	0.0713013
PF3D7_0710200	0.00111611	0.00297371
PF3D7_0710300	0.86211	0.411177
PF3D7_0710400	0.324389	0.216386
PF3D7_0710500	0.432785	0.262684
PF3D7_0710600	0.092222	0.0869168
PF3D7_0710700	0.141359	0.118697
PF3D7_0710800	0.00657852	0.0115176
PF3D7_0710900	0.00516349	0.00961704
PF3D7_0711000	0.001207	0.0031709
PF3D7_0711100	0.0627178	0.0651716
PF3D7_0711200	0.0798919	0.0782369
PF3D7_0711300	0.041211	0.0473523
PF3D7_0711400	0.0916166	0.0865966
PF3D7_0711500	0.30735	0.209049
PF3D7_0712800	0.00188768	0.00441824
PF3D7_0713100	0.00412539	0.00797208
PF3D7_0713200	0.0797585	0.0781455
PF3D7_0713400	0.0434263	0.0493756
PF3D7_0713500	0.347174	0.226211
PF3D7_0713600	0.30236	0.206605
PF3D7_0713700	0.0419448	0.0480262
PF3D7_0713800	0.504794	0.29181
PF3D7_0713900	0.000548409	0.00169697
PF3D7_0714000	0.471125	0.278101
PF3D7_0714200	6.10016e-06	5.47232e-05
PF3D7_0714300	0.000503613	0.00158341
PF3D7_0714400	0.536333	0.302879
PF3D7_0714500	0.0043268	0.00826733
PF3D7_0714600	0.0842182	0.0813333
PF3D7_0715000	0.201913	0.15485
PF3D7_0715200	0.000844102	0.0023924
PF3D7_0715300	0.383203	0.242761
PF3D7_0715400	0.706956	0.362873
PF3D7_0715500	0.712068	0.36454
PF3D7_0715600	0.300542	0.205939
PF3D7_0715700	0.120839	0.106114
PF3D7_0715800	0.60306	0.329411
PF3D7_0715900	0.602439	0.329276
PF3D7_0716000	1.76471e-05	0.000128774
PF3D7_0716100	0.0803605	0.0784601
PF3D7_0716200	0.000578738	0.00175745
PF3D7_0716300	0.19927	0.153458
PF3D7_0716400	0.0214662	0.0288126
PF3D7_0716500	0.5839	0.321912
PF3D7_0716600	0.00409709	0.00794093
PF3D7_0716700	0.149726	0.123732
PF3D7_0716800	0.135222	0.115026
PF3D7_0716900	0.0411558	0.0473167
PF3D7_0717000	0.282299	0.197456
PF3D7_0717100	0.668385	0.350245
PF3D7_0717200	0.31276	0.21113
PF3D7_0717300	1.13324e-06	1.45523e-05
PF3D7_0717400	0.0796001	0.0780293
PF3D7_0717500	0.916718	0.42695
PF3D7_0717600	0.0287729	0.0360238
PF3D7_0717700	0.20494	0.155948
PF3D7_0717800	0.0307621	0.0380994
PF3D7_0717900	0.0698864	0.0709617
PF3D7_0718100	0.0179694	0.0250043
PF3D7_0718400	0.531383	0.300953
PF3D7_0718500	0.532001	0.301066
PF3D7_0718600	0.660704	0.347804
PF3D7_0718700	0.968756	0.439893
PF3D7_0719000	0.100246	0.092692
PF3D7_0719100	0.388016	0.244543
PF3D7_0719200	0.136599	0.115945
PF3D7_0719300	0.00193922	0.00449234
PF3D7_0719400	0.00822179	0.0136246
PF3D7_0719500	0.587009	0.323012
PF3D7_0719600	0.434196	0.263295
PF3D7_0719700	0.0348535	0.0417388
PF3D7_0719800	0.0110115	0.0171065
PF3D7_0719900	3.61025e-06	3.69976e-05
PF3D7_0720000	0.00256452	0.00550964
PF3D7_0720100	0.109713	0.0994311
PF3D7_0720200	0.0652982	0.0672699
PF3D7_0720300	0.0179966	0.0250043
PF3D7_0720400	0.46927	0.277592
PF3D7_0720500	0.496926	0.288626
PF3D7_0720600	0.0150417	0.0217736
PF3D7_0720700	0.000889736	0.00249283
PF3D7_0720800	0.815789	0.396835
PF3D7_0720900	0.00910433	0.0147635
PF3D7_0721000	3.84895e-06	3.92038e-05
PF3D7_0721100	0.537156	0.303169
PF3D7_0721200	0.000140736	0.000617285
PF3D7_0721300	0.257716	0.18421
PF3D7_0721400	0.294719	0.203088
PF3D7_0721500	0.241313	0.176078
PF3D7_0721600	0.0201032	0.0274159
PF3D7_0721800	0.369982	0.236893
PF3D7_0721900	0.000224374	0.000879346
PF3D7_0722000	0.0951094	0.0890373
PF3D7_0722100	0.0112389	0.0174023
PF3D7_0722200	0.441323	0.266214
PF3D7_0722300	0.0598402	0.0628156
PF3D7_0722400	0.499747	0.28992
PF3D7_0722500	0.299893	0.205783
PF3D7_0722600	0.741224	0.373984
PF3D7_0722700	0.20233	0.155048
PF3D7_0722900	0.622383	0.33475
PF3D7_0723000	0.0048185	0.00907673
PF3D7_0723100	0.737389	0.372626
PF3D7_0723300	0.0808522	0.0788221
PF3D7_0723400	0.0466499	0.0518647
PF3D7_0723500	0.0557718	0.0595356
PF3D7_0723600	0.520218	0.29678
PF3D7_0723700	6.25917e-05	0.000340965
PF3D7_0723800	0.000109386	0.000509328
PF3D7_0723900	0.000364929	0.0012609
PF3D7_0724000	0.0135927	0.0201827
PF3D7_0724100	7.34492e-05	0.000386128
PF3D7_0724200	0.429175	0.261793
PF3D7_0724300	0.264694	0.188029
PF3D7_0724400	0.109866	0.0994311
PF3D7_0724500	0.00194107	0.00449234
PF3D7_0724600	0.378202	0.240504
PF3D7_0724700	7.90299e-06	6.9073e-05
PF3D7_0724800	0.184447	0.145021
PF3D7_0724900	0.000359759	0.00125391
PF3D7_0725000	0.816733	0.397024
PF3D7_0725100	0.160773	0.130999
PF3D7_0725200	0.000326107	0.0011659
PF3D7_0725300	0.805449	0.393872
PF3D7_0725400	0.9436	0.433812
PF3D7_0726100	0.301028	0.206055
PF3D7_0726200	0.00172125	0.00415571
PF3D7_0726300	5.31041e-06	4.9219e-05
PF3D7_0726400	0.000182451	0.000746457
PF3D7_0726500	4.71695e-08	1.21376e-06
PF3D7_0726600	0.6733	0.351529
PF3D7_0726700	0.202232	0.155034
PF3D7_0726800	0.55401	0.310175
PF3D7_0726900	0.00377195	0.00744353
PF3D7_0727000	0.860411	0.410702
PF3D7_0727100	0.000255428	0.00095878
PF3D7_0727200	0.914494	0.42632
PF3D7_0727300	0.50669	0.292232
PF3D7_0727400	0.419996	0.258207
PF3D7_0727500	0.851522	0.407753
PF3D7_0727600	0.912968	0.42571
PF3D7_0727700	0.258092	0.184411
PF3D7_0727800	0.000103375	0.000493083
PF3D7_0727900	1.47062e-08	4.87458e-07
PF3D7_0728000	0.00382319	0.00751433
PF3D7_0728100	0.0037766	0.00744519
PF3D7_0728200	0.129386	0.111416
PF3D7_0728300	0.2072	0.157179
PF3D7_0728400	0.246822	0.178908
PF3D7_0728500	0.16896	0.135586
PF3D7_0728600	0.00871839	0.0142797
PF3D7_0728700	0.0129859	0.0194752
PF3D7_0728800	0.973577	0.440866
PF3D7_0728900	0.0437078	0.0496091
PF3D7_0729000	0.000422106	0.00140867
PF3D7_0729100	8.69814e-06	7.36379e-05
PF3D7_0729200	0.191164	0.148771
PF3D7_0729300	0.242555	0.1766
PF3D7_0729400	0.0995059	0.0921823
PF3D7_0729500	0.0541059	0.058234
PF3D7_0729600	0.715581	0.365573
PF3D7_0729700	0.746065	0.375615
PF3D7_0729800	0.504197	0.291635
PF3D7_0730000	0.577256	0.319802
PF3D7_0730100	0.478227	0.280928
PF3D7_0730200	5.38738e-06	4.96968e-05
PF3D7_0730300	0.0011768	0.00310998
PF3D7_0730400	0.692272	0.357588
PF3D7_0730500	0.027776	0.0350477
PF3D7_0801500	0.108706	0.098747
PF3D7_0801600	0.0574923	0.0610721
PF3D7_0801700	0.0533543	0.0577109
PF3D7_0801800	5.07976e-06	4.7991e-05
PF3D7_0801900	2.71776e-08	8.05293e-07
PF3D7_0802000	0.0496549	0.054635
PF3D7_0802100	0.000578138	0.00175745
PF3D7_0802200	0.316988	0.213028
PF3D7_0802300	0.517257	0.295693
PF3D7_0802400	0.134853	0.114812
PF3D7_0802500	0.225342	0.167498
PF3D7_0802600	0.222398	0.165813
PF3D7_0802700	0.581502	0.321292
PF3D7_0802800	0.44408	0.267382
PF3D7_0802900	0.9881	0.444017
PF3D7_0803000	0.000778167	0.00225453
PF3D7_0803100	0.00126807	0.00328895
PF3D7_0803200	0.130866	0.112396
PF3D7_0803300	0.0444832	0.0501689
PF3D7_0803400	0.0172557	0.0241733
PF3D7_0803500	0.0011052	0.00295268
PF3D7_0803600	0.171036	0.136878
PF3D7_0803700	0.000358598	0.0012527
PF3D7_0803800	0.00940582	0.0151394
PF3D7_0804000	0.00258237	0.00553747
PF3D7_0804300	0.000382013	0.0013038
PF3D7_0804400	0.360221	0.232648
PF3D7_0804500	5.78649e-05	0.000323321
PF3D7_0804600	0.0234167	0.0309005
PF3D7_0804700	4.50409e-05	0.000264515
PF3D7_0804800	0.00346103	0.00696348
PF3D7_0804900	1.32577e-05	0.000103711
PF3D7_0805000	0.687347	0.355608
PF3D7_0805100	0.333411	0.220355
PF3D7_0805200	0.744551	0.375179
PF3D7_0805300	0.126096	0.109308
PF3D7_0805400	0.00540809	0.00994942
PF3D7_0805500	0.249173	0.180213
PF3D7_0805600	0.00636366	0.0112616
PF3D7_0805700	0.000256069	0.000959341
PF3D7_0805900	0.194423	0.150582
PF3D7_0806000	0.0609621	0.0637878
PF3D7_0806100	0.0164409	0.0233326
PF3D7_0806200	0.854392	0.408927
PF3D7_0806300	0.0453333	0.0508707
PF3D7_0806400	0.829247	0.400481
PF3D7_0806500	0.00707399	0.0121711
PF3D7_0806600	0.00110721	0.00295402
PF3D7_0806700	0.000160643	0.000672717
PF3D7_0806800	0.000139536	0.000617285
PF3D7_0806900	5.55371e-05	0.000312098
PF3D7_0807000	0.0432766	0.0492542
PF3D7_0807100	4.56256e-06	4.46134e-05
PF3D7_0807200	0.00140585	0.0035721
PF3D7_0807300	1.04829e-05	8.61375e-05
PF3D7_0807400	0.00659711	0.0115366
PF3D7_0807500	0.527634	0.299436
PF3D7_0807600	0.0191062	0.0262761
PF3D7_0807700	0.084144	0.0813333
PF3D7_0807800	8.17468e-05	0.000417406
PF3D7_0807900	0.0127074	0.0191162
PF3D7_0808000	0.000876908	0.00246395
PF3D7_0808100	0.000137407	0.000613511
PF3D7_0808200	0.426006	0.260837
PF3D7_0808300	0.305072	0.208095
PF3D7_0808400	0.00201105	0.00457843
PF3D7_0809200	0.000437159	0.00142963
PF3D7_0809400	0.392667	0.2466
PF3D7_0809500	0.00165407	0.00401144
PF3D7_0809600	0.00157634	0.00386858
PF3D7_0809800	0.411737	0.255135
PF3D7_0809900	7.0707e-09	3.02263e-07
PF3D7_0810000	7.26402e-05	0.000383656
PF3D7_0810100	0.446816	0.268241
PF3D7_0810200	0.0423534	0.0484372
PF3D7_0810300	0.0344257	0.0414557
PF3D7_0810400	2.19547e-05	0.00015389
PF3D7_0810500	0.183427	0.144475
PF3D7_0810600	0.575922	0.319515
PF3D7_0810700	0.00390237	0.00764689
PF3D7_0810800	0.824261	0.399085
PF3D7_0810900	0.746185	0.375615
PF3D7_0811000	0.936472	0.432565
PF3D7_0811100	0.741786	0.374171
PF3D7_0811200	0.0400924	0.0463393
PF3D7_0811300	0.000557929	0.00171019
PF3D7_0811400	0.447108	0.268241
PF3D7_0811500	0.110633	0.0999806
PF3D7_0811600	0.014854	0.0215497
PF3D7_0811700	0.429543	0.261809
PF3D7_0811800	0.943357	0.433812
PF3D7_0811900	0.385433	0.243753
PF3D7_0812000	0.114078	0.102056
PF3D7_0812100	0.00937012	0.0151068
PF3D7_0812200	0.00906574	0.0147253
PF3D7_0812220	0.162665	0.132108
PF3D7_0812300	0.0907196	0.0859149
PF3D7_0812400	0.137029	0.116209
PF3D7_0812500	0.171597	0.137251
PF3D7_0812600	0.000435723	0.00142963
PF3D7_0812700	0.0521021	0.0568596
PF3D7_0812900	0.00547832	0.0100152
PF3D7_0813000	0.270998	0.191457
PF3D7_0813100	0.519358	0.296634
PF3D7_0813200	0.997988	0.446613
PF3D7_0813300	0.236226	0.173153
PF3D7_0813400	0.00866673	0.014207
PF3D7_0813500	0.000181346	0.000743494
PF3D7_0813600	0.910816	0.425214
PF3D7_0813700	0.00824839	0.013647
PF3D7_0813800	0.119221	0.105261
PF3D7_0813900	0.0272893	0.0347221
PF3D7_0814000	0.0170085	0.0239091
PF3D7_0814100	0.00073829	0.00215496
PF3D7_0814200	0.50601	0.292167
PF3D7_0814300	0.477147	0.280464
PF3D7_0814400	0.960534	0.437358
PF3D7_0814500	0.659342	0.347556
PF3D7_0814600	0.715945	0.365622
PF3D7_0814700	0.135922	0.115421
PF3D7_0814900	0.00119921	0.00316261
PF3D7_0815000	0.39576	0.247747
PF3D7_0815100	0.00631976	0.0112356
PF3D7_0815200	0.12786	0.110574
PF3D7_0815300	0.308631	0.209435
PF3D7_0815400	0.234116	0.171928
PF3D7_0815500	0.628929	0.337344
PF3D7_0815600	0.629542	0.33758
PF3D7_0815700	0.444675	0.267493
PF3D7_0815800	0.0147246	0.0214415
PF3D7_0816000	0.600826	0.32867
PF3D7_0816100	0.0320631	0.0392388
PF3D7_0816200	0.410867	0.254838
PF3D7_0816300	0.0853256	0.0820512
PF3D7_0816400	0.504343	0.291635
PF3D7_0816600	0.114687	0.102367
PF3D7_0816700	0.330651	0.218974
PF3D7_0817000	0.834135	0.401888
PF3D7_0817100	0.0323959	0.0395471
PF3D7_0817200	0.00521644	0.00969101
PF3D7_0817300	1.22653e-05	9.7111e-05
PF3D7_0817400	0.856637	0.409601
PF3D7_0817500	0.309045	0.209636
PF3D7_0817600	0.471071	0.278101
PF3D7_0817700	0.0686154	0.0699252
PF3D7_0817800	0.134458	0.114626
PF3D7_0817900	0.0456757	0.0511388
PF3D7_0818000	1.80974e-10	3.21744e-08
PF3D7_0818100	0.549852	0.308465
PF3D7_0818200	0.507895	0.292392
PF3D7_0818300	0.904111	0.423179
PF3D7_0818400	0.280499	0.196552
PF3D7_0818500	0.990649	0.444651
PF3D7_0818600	0.979693	0.44166
PF3D7_0818700	2.99859e-08	8.58892e-07
PF3D7_0818800	0.337483	0.222145
PF3D7_0818900	0.243604	0.176969
PF3D7_0819000	0.0254843	0.0329257
PF3D7_0819100	0.677319	0.352659
PF3D7_0819200	0.0580049	0.061483
PF3D7_0819300	0.0110128	0.0171065
PF3D7_0819500	0.0119116	0.0182703
PF3D7_0819600	0.412283	0.255258
PF3D7_0819700	0.513252	0.294263
PF3D7_0819800	0.347245	0.226211
PF3D7_0819900	0.00121336	0.00318081
PF3D7_0820000	2.13885e-05	0.000151004
PF3D7_0820100	0.0751819	0.0748997
PF3D7_0820200	0.0720968	0.0725282
PF3D7_0820300	0.0015234	0.0038
PF3D7_0820400	0.613009	0.331627
PF3D7_0820500	1.48688e-05	0.000113144
PF3D7_0820600	0.888231	0.418921
PF3D7_0820700	0.111398	0.100394
PF3D7_0820800	0.0617707	0.0645649
PF3D7_0820900	0.204719	0.155841
PF3D7_0821000	0.292587	0.201974
PF3D7_0821100	0.9967	0.446258
PF3D7_0821200	0.0016045	0.00391737
PF3D7_0821300	0.121091	0.106218
PF3D7_0821400	0.00129652	0.003345
PF3D7_0821500	0.116933	0.103945
PF3D7_0821600	0.0632305	0.065565
PF3D7_0821700	0.00595165	0.0107077
PF3D7_0821800	0.0121008	0.0185025
PF3D7_0821900	0.490412	0.285743
PF3D7_0822000	0.140605	0.118303
PF3D7_0822100	0.108763	0.098747
PF3D7_0822200	0.908708	0.424534
PF3D7_0822300	0.32232	0.215575
PF3D7_0822400	0.0394406	0.0457544
PF3D7_0822500	0.47885	0.281133
PF3D7_0822600	0.00689816	0.0119277
PF3D7_0822700	0.880975	0.416654
PF3D7_0822800	0.034953	0.0417564
PF3D7_0822900	0.469936	0.277734
PF3D7_0823000	0.00307087	0.00635503
PF3D7_0823100	0.668724	0.350275
PF3D7_0823200	9.27868e-05	0.000462305
PF3D7_0823300	1.91682e-05	0.000137816
PF3D7_0823500	1.72663e-05	0.000127421
PF3D7_0823600	0.739181	0.373145
PF3D7_0823700	0.000573005	0.00174546
PF3D7_0823800	0.712458	0.364549
PF3D7_0823900	0.961055	0.437493
PF3D7_0824000	0.0310782	0.0383697
PF3D7_0824100	0.0876242	0.083754
PF3D7_0824200	0.670406	0.350787
PF3D7_0824300	0.628584	0.337251
PF3D7_0824400	0.0183917	0.0254367
PF3D7_0824500	0.594967	0.326286
PF3D7_0824600	0.635438	0.340041
PF3D7_0824700	0.428015	0.261436
PF3D7_0824800	0.0252692	0.0327484
PF3D7_0824900	0.105788	0.0969007
PF3D7_0825000	7.02166e-06	6.21348e-05
PF3D7_0825200	0.792663	0.390173
PF3D7_0825300	0.0782183	0.0770999
PF3D7_0825400	0.739066	0.373145
PF3D7_0825500	0.148713	0.123244
PF3D7_0825600	0.276236	0.194462
PF3D7_0826000	0.0254902	0.0329257
PF3D7_0826100	1.56718e-08	5.10805e-07
PF3D7_0826200	0.0757743	0.0752981
PF3D7_0826300	0.242896	0.176782
PF3D7_0826400	0.228656	0.169236
PF3D7_0826500	0.00228441	0.0050492
PF3D7_0826600	0.17257	0.137749
PF3D7_0826700	0.0539818	0.0581954
PF3D7_0826900	0.896676	0.420925
PF3D7_0827000	0.134776	0.114812
PF3D7_0827100	0.00597224	0.0107348
PF3D7_0827300	0.0179232	0.0249652
PF3D7_0827400	0.0501739	0.0550627
PF3D7_0827500	0.511386	0.293538
PF3D7_0827600	0.0473282	0.0525591
PF3D7_0827800	1.92253e-06	2.26491e-05
PF3D7_0827900	0.617681	0.333094
PF3D7_0828100	0.413134	0.255431
PF3D7_0828200	0.274265	0.193283
PF3D7_0828300	0.880703	0.416654
PF3D7_0828400	0.785353	0.387648
PF3D7_0828500	0.117083	0.103983
PF3D7_0828600	0.891905	0.419373
PF3D7_0828700	0.0894815	0.0851133
PF3D7_0828800	0.0414174	0.0475336
PF3D7_0828900	0.0339026	0.0410787
PF3D7_0829000	4.55951e-05	0.000266968
PF3D7_0829100	0.00149567	0.00374998
PF3D7_0829200	0.14853	0.123185
PF3D7_0829300	0.0820982	0.0797571
PF3D7_0829400	0.67425	0.351529
PF3D7_0829500	0.00806665	0.0134433
PF3D7_0829600	0.185124	0.145221
PF3D7_0830400	3.91371e-05	0.000238296
PF3D7_0830500	0.416208	0.256847
PF3D7_0903000	0.407012	0.253411
PF3D7_0903100	0.429603	0.261809
PF3D7_0903200	0.258383	0.184552
PF3D7_0903300	0.0103196	0.0162622
PF3D7_0903400	0.109938	0.0994439
PF3D7_0903500	0.0141723	0.0208077
PF3D7_0903600	0.195848	0.151267
PF3D7_0903700	0.00121979	0.00319338
PF3D7_0903900	0.00330093	0.00671739
PF3D7_0904000	3.2832e-08	9.04329e-07
PF3D7_0904100	3.06263e-06	3.29087e-05
PF3D7_0904400	0.0529834	0.0574369
PF3D7_0904500	0.00584375	0.0105427
PF3D7_0904600	8.99864e-06	7.58536e-05
PF3D7_0904700	0.0973264	0.0906356
PF3D7_0904800	0.94294	0.433812
PF3D7_0904900	0.00162803	0.00396986
PF3D7_0905000	0.778699	0.385922
PF3D7_0905100	1.26537e-09	1.37478e-07
PF3D7_0905200	0.0136053	0.0201827
PF3D7_0905400	0.824441	0.399085
PF3D7_0905500	0.204313	0.155653
PF3D7_0905700	0.993942	0.445516
PF3D7_0905800	2.94288e-07	5.05294e-06
PF3D7_0905900	1.84191e-07	3.39821e-06
PF3D7_0906000	0.0289801	0.0362601
PF3D7_0906100	0.311741	0.210733
PF3D7_0906200	0.880771	0.416654
PF3D7_0906300	0.218553	0.163821
PF3D7_0906400	0.00279926	0.00591819
PF3D7_0906500	0.0655562	0.0674048
PF3D7_0906600	0.000109075	0.000509328
PF3D7_0906700	0.00101268	0.00276983
PF3D7_0906800	9.26797e-08	2.03665e-06
PF3D7_0906890	0.0453396	0.0508707
PF3D7_0906910	0.101783	0.0938031
PF3D7_0907000	0.000153968	0.000654574
PF3D7_0907100	0.0873782	0.0836415
PF3D7_0907200	0.0686925	0.0699359
PF3D7_0907300	0.109873	0.0994311
PF3D7_0907400	4.88216e-05	0.000280815
PF3D7_0907500	0.429059	0.261793
PF3D7_0907600	0.172955	0.137999
PF3D7_0907700	0.52579	0.298824
PF3D7_0907800	0.337897	0.222223
PF3D7_0907900	0.411938	0.255179
PF3D7_0908000	0.199124	0.153433
PF3D7_0908100	0.38716	0.24424
PF3D7_0908200	0.0274737	0.0348411
PF3D7_0908300	0.418913	0.257785
PF3D7_0908400	0.777946	0.385647
PF3D7_0908500	0.360505	0.232678
PF3D7_0908600	0.209652	0.158792
PF3D7_0908700	0.0305303	0.0378606
PF3D7_0908800	0.0115807	0.017875
PF3D7_0908900	0.55585	0.311116
PF3D7_0909100	0.250102	0.180616
PF3D7_0909300	0.0439684	0.0497604
PF3D7_0909400	7.91168e-06	6.9073e-05
PF3D7_0909500	0.303938	0.207397
PF3D7_0909600	0.60756	0.330453
PF3D7_0909700	3.18039e-05	0.000203257
PF3D7_0909800	0.0392434	0.045682
PF3D7_0909900	0.084177	0.0813333
PF3D7_0910000	0.283565	0.198053
PF3D7_0910100	0.238068	0.174371
PF3D7_0910200	2.30383e-05	0.000159203
PF3D7_0910300	0.261006	0.186085
PF3D7_0910400	0.026563	0.0340862
PF3D7_0910500	1.24952e-07	2.51918e-06
PF3D7_0910600	0.652652	0.345238
PF3D7_0910700	0.0314976	0.0386677
PF3D7_0910800	0.111362	0.100394
PF3D7_0910900	0.684085	0.354573
PF3D7_0911000	0.588411	0.323416
PF3D7_0911100	0.65092	0.344934
PF3D7_0911200	0.0152048	0.0219933
PF3D7_0911400	0.0328474	0.0399984
PF3D7_0911500	0.000163343	0.000682561
PF3D7_0911600	0.013967	0.0205834
PF3D7_0911700	0.202973	0.155315
PF3D7_0911800	0.0844113	0.0814655
PF3D7_0911900	0.00293877	0.0061467
PF3D7_0912000	0.00489969	0.00919576
PF3D7_0912100	4.89523e-06	4.67328e-05
PF3D7_0912400	0.18689	0.14643
PF3D7_0912500	0.88978	0.419213
PF3D7_0912700	0.0414832	0.0475812
PF3D7_0912800	0.821436	0.398419
PF3D7_0912900	0.052368	0.0569908
PF3D7_0913000	0.132319	0.113295
PF3D7_0913100	0.0682375	0.0696126
PF3D7_0913200	0.0806349	0.0786887
PF3D7_0913300	0.0238293	0.0312341
PF3D7_0913400	0.0327938	0.039958
PF3D7_0913500	0.0583979	0.0616989
PF3D7_0913600	0.451621	0.269851
PF3D7_0913700	0.268278	0.189954
PF3D7_0913800	0.976599	0.441395
PF3D7_0913900	0.010975	0.0170748
PF3D7_0914000	0.00569516	0.0103398
PF3D7_0914100	0.108373	0.0986219
PF3D7_0914200	0.000680577	0.00200748
PF3D7_0914300	0.721408	0.3673
PF3D7_0914400	0.152847	0.125699
PF3D7_0914500	0.0863872	0.0828551
PF3D7_0914600	0.0118102	0.0181433
PF3D7_0914700	1.4553e-09	1.42301e-07
PF3D7_0914800	0.815543	0.396835
PF3D7_0914900	0.673851	0.351529
PF3D7_0915000	0.503308	0.291467
PF3D7_0915100	0.0275076	0.0348411
PF3D7_0915200	0.00205812	0.00465848
PF3D7_0915300	0.190437	0.148459
PF3D7_0915400	0.772654	0.384038
PF3D7_0915500	0.877458	0.415529
PF3D7_0915600	0.657354	0.347069
PF3D7_0915700	0.172019	0.137476
PF3D7_0915800	0.72986	0.369972
PF3D7_0915900	0.00191231	0.00444682
PF3D7_0916000	0.0858827	0.0824117
PF3D7_0916100	0.196987	0.152026
PF3D7_0916200	0.0214834	0.0288143
PF3D7_0916300	0.0785389	0.0772602
PF3D7_0916400	3.81159e-05	0.00023367
PF3D7_0916500	0.831772	0.401243
PF3D7_0916600	0.00640502	0.0112947
PF3D7_0916700	0.101168	0.0934126
PF3D7_0916800	0.315036	0.212154
PF3D7_0916900	0.00640015	0.0112947
PF3D7_0917000	0.0230579	0.0305094
PF3D7_0917100	0.000214322	0.0008519
PF3D7_0917300	0.957141	0.436626
PF3D7_0917400	0.460306	0.273448
PF3D7_0917500	0.874406	0.414851
PF3D7_0917600	0.137365	0.116393
PF3D7_0917700	4.86032e-05	0.000280384
PF3D7_0917800	0.251095	0.180998
PF3D7_0917900	0.21786	0.163489
PF3D7_0918000	0.620871	0.334348
PF3D7_0918100	0.000171039	0.000708665
PF3D7_0918200	0.210233	0.159171
PF3D7_0918300	0.0483841	0.0535795
PF3D7_0918600	0.00194447	0.00449488
PF3D7_0918700	0.439946	0.265711
PF3D7_0918800	0.437196	0.264635
PF3D7_0918900	0.00177571	0.00425687
PF3D7_0919000	0.211209	0.159478
PF3D7_0919100	0.00985183	0.0157664
PF3D7_0919200	0.55911	0.312404
PF3D7_0919300	0.313295	0.211282
PF3D7_0919400	0.655821	0.346551
PF3D7_0919500	0.878352	0.415715
PF3D7_0919600	0.942337	0.433812
PF3D7_0919700	0.0773143	0.0764787
PF3D7_0919800	0.697621	0.359497
PF3D7_0919900	0.00207029	0.0046806
PF3D7_0920000	0.00057183	0.0017446
PF3D7_0920100	0.187641	0.146783
PF3D7_0920200	0.0676814	0.0692259
PF3D7_0920300	0.328275	0.218109
PF3D7_0920400	0.0322085	0.0393675
PF3D7_0920500	0.933533	0.432043
PF3D7_0920600	0.112428	0.10095
PF3D7_0920700	0.378885	0.240728
PF3D7_0920800	0.791046	0.389769
PF3D7_0920900	0.0286775	0.0359274
PF3D7_0921000	0.0156566	0.0224506
PF3D7_0921100	0.900154	0.421949
PF3D7_0921200	0.18916	0.147676
PF3D7_0921300	0.819232	0.397844
PF3D7_0921400	0.605856	0.330037
PF3D7_0921500	0.662808	0.348566
PF3D7_0921600	0.000146188	0.000632499
PF3D7_0921700	0.28057	0.196552
PF3D7_0921800	0.0759258	0.0754103
PF3D7_0921900	0.00299776	0.00624336
PF3D7_0922000	0.466276	0.276072
PF3D7_0922100	0.0421576	0.0482415
PF3D7_0922200	0.0110673	0.0171775
PF3D7_0922300	0.265777	0.188524
PF3D7_0922400	0.0780993	0.0770348
PF3D7_0922500	0.507075	0.292232
PF3D7_0922600	0.118452	0.104818
PF3D7_0922700	0.00181018	0.00432239
PF3D7_0922800	2.47012e-05	0.000168316
PF3D7_0923000	0.347721	0.22637
PF3D7_0923200	0.343048	0.224523
PF3D7_0923400	0.0140095	0.0206306
PF3D7_0923500	0.0408421	0.0470389
PF3D7_0923600	0.908563	0.424534
PF3D7_0923800	0.320552	0.214759
PF3D7_0923900	0.0781129	0.0770348
PF3D7_0924000	4.9786e-05	0.000285523
PF3D7_0924100	0.00125489	0.00327212
PF3D7_0924200	0.573449	0.31881
PF3D7_0924300	0.87655	0.415364
PF3D7_0924400	0.000853767	0.00240584
PF3D7_0924500	0.381708	0.242098
PF3D7_0924600	0.0602293	0.0631563
PF3D7_0924700	0.0571158	0.0607219
PF3D7_0924800	0.524537	0.298615
PF3D7_0925000	0.00316843	0.00650188
PF3D7_0925100	0.951103	0.435337
PF3D7_0925200	0.627995	0.337027
PF3D7_0925300	0.815936	0.396835
PF3D7_0925400	0.000555504	0.00170543
PF3D7_0925500	0.270563	0.191295
PF3D7_0925600	0.569416	0.316895
PF3D7_0925700	0.00178597	0.00427503
PF3D7_0925800	0.0733029	0.0733266
PF3D7_0925900	0.477135	0.280464
PF3D7_0926000	0.0240494	0.0315015
PF3D7_0926100	4.35855e-05	0.000257514
PF3D7_0926200	0.0101669	0.0160994
PF3D7_0926300	0.0782759	0.0771178
PF3D7_0926400	0.0200895	0.0274159
PF3D7_0926500	0.0015838	0.00387651
PF3D7_0926600	0.0709069	0.071626
PF3D7_0926700	0.0146625	0.0213884
PF3D7_0926800	0.37332	0.23851
PF3D7_0926900	0.419399	0.257961
PF3D7_0927000	0.174808	0.139182
PF3D7_0927100	0.0148751	0.0215643
PF3D7_0927200	0.000421026	0.00140747
PF3D7_0927300	0.912881	0.42571
PF3D7_0927500	0.169832	0.136174
PF3D7_0927600	0.151941	0.125112
PF3D7_0927700	0.747068	0.375866
PF3D7_0927800	0.644822	0.343419
PF3D7_0927900	0.00230758	0.00507987
PF3D7_0928000	0.11092	0.100147
PF3D7_0928200	0.135145	0.115011
PF3D7_0928300	0.0353243	0.0420458
PF3D7_0928400	0.231459	0.170623
PF3D7_0928500	0.0486951	0.0537414
PF3D7_0928600	0.460751	0.273604
PF3D7_0928700	0.06747	0.0690627
PF3D7_0928800	0.114367	0.102174
PF3D7_0928900	0.0393348	0.0457338
PF3D7_0929000	0.157223	0.128702
PF3D7_0929100	0.541436	0.304946
PF3D7_0929200	0.000717613	0.00210403
PF3D7_0929300	0.582564	0.32154
PF3D7_0929400	0.091316	0.0863542
PF3D7_0929600	0.770485	0.383211
PF3D7_0929700	0.194634	0.150686
PF3D7_0929800	0.0998254	0.0924346
PF3D7_0929900	0.207014	0.157159
PF3D7_0930100	0.995512	0.445954
PF3D7_0930200	0.178161	0.140946
PF3D7_0930300	0.00191843	0.0044505
PF3D7_0930400	0.000392307	0.00132965
PF3D7_0930500	0.391277	0.246202
PF3D7_0930600	0.173273	0.138197
PF3D7_0930700	0.667302	0.349865
PF3D7_0930800	4.47988e-06	4.41103e-05
PF3D7_0930900	0.0439144	0.049757
PF3D7_0931000	0.411297	0.254943
PF3D7_0931100	0.314438	0.211897
PF3D7_0931200	0.00018675	0.000756138
PF3D7_0931300	0.0224613	0.0299224
PF3D7_0931400	0.955239	0.436165
PF3D7_0931500	0.00974916	0.0156277
PF3D7_0931800	0.149759	0.123732
PF3D7_0931900	0.475865	0.280053
PF3D7_0932000	0.611683	0.331515
PF3D7_0932100	0.154195	0.126595
PF3D7_0932200	0.883021	0.417419
PF3D7_0932300	0.98611	0.443428
PF3D7_0932400	0.839781	0.403911
PF3D7_0932500	0.798414	0.391919
PF3D7_0932600	0.0134713	0.0200494
PF3D7_0932700	0.00310925	0.00641408
PF3D7_0932800	0.0394694	0.0457544
PF3D7_0932900	0.531071	0.300863
PF3D7_0933000	0.00107393	0.00290084
PF3D7_0933100	0.00707623	0.0121711
PF3D7_0933200	0.0155218	0.0223034
PF3D7_0933300	0.587052	0.323012
PF3D7_0933400	0.577846	0.320038
PF3D7_0933500	9.84839e-05	0.000481496
PF3D7_0933600	0.898778	0.421506
PF3D7_0933700	0.235844	0.173002
PF3D7_0933800	0.979504	0.44166
PF3D7_0933900	8.50337e-09	3.26068e-07
PF3D7_0934000	0.738718	0.373105
PF3D7_0934100	4.60258e-06	4.46156e-05
PF3D7_0934200	0.0771066	0.0763505
PF3D7_0934300	0.284206	0.19843
PF3D7_0934400	0.734016	0.371305
PF3D7_0934500	0.232893	0.171223
PF3D7_0934600	0.711388	0.364383
PF3D7_0934700	0.000219764	0.000868237
PF3D7_0934800	0.806657	0.394184
PF3D7_0934900	0.659787	0.347696
PF3D7_0935000	3.21381e-06	3.41577e-05
PF3D7_0935100	1.08126e-06	1.43407e-05
PF3D7_0935200	0.326636	0.217377
PF3D7_0935300	0.00063718	0.00190337
PF3D7_1002300	0.0268818	0.0343483
PF3D7_1002400	0.768512	0.383068
PF3D7_1002500	0.0640186	0.0662067
PF3D7_1002600	0.429424	0.261809
PF3D7_1002700	0.337482	0.222145
PF3D7_1002800	0.809761	0.395404
PF3D7_1002900	0.00614426	0.0109818
PF3D7_1003000	0.636465	0.340359
PF3D7_1003100	0.428512	0.261552
PF3D7_1003200	0.673874	0.351529
PF3D7_1003300	0.0326277	0.0397805
PF3D7_1003400	0.0394364	0.0457544
PF3D7_1003500	0.450934	0.269682
PF3D7_1003600	0.36385	0.23418
PF3D7_1003700	9.56305e-05	0.000471078
PF3D7_1003800	0.112365	0.100939
PF3D7_1003900	0.503535	0.291513
PF3D7_1004000	0.00365902	0.00728686
PF3D7_1004100	0.428056	0.261436
PF3D7_1004200	0.00664242	0.0115983
PF3D7_1004300	5.04609e-09	2.45658e-07
PF3D7_1004400	0.003065	0.00635259
PF3D7_1004500	0.716138	0.365622
PF3D7_1004600	0.781019	0.386289
PF3D7_1004700	0.824886	0.399201
PF3D7_1004800	0.341031	0.223423
PF3D7_1004900	0.158635	0.129587
PF3D7_1005000	0.0411116	0.0473149
PF3D7_1005100	0.349889	0.227327
PF3D7_1005500	0.00255996	0.00550752
PF3D7_1005600	0.00145747	0.00367778
PF3D7_1005700	0.0053281	0.00983929
PF3D7_1005800	0.123595	0.107712
PF3D7_1005900	0.00266379	0.00567473
PF3D7_1006100	0.00120796	0.0031709
PF3D7_1006200	0.278024	0.195326
PF3D7_1006400	0.00909949	0.0147635
PF3D7_1006500	0.482523	0.282442
PF3D7_1006600	0.668802	0.350275
PF3D7_1006700	0.00243867	0.00531676
PF3D7_1006800	0.00996169	0.0158643
PF3D7_1006900	0.378336	0.240504
PF3D7_1007000	0.0311071	0.0383809
PF3D7_1007100	0.00454921	0.00862908
PF3D7_1007200	0.975815	0.441395
PF3D7_1007300	0.766106	0.3822
PF3D7_1007400	0.0379607	0.0445066
PF3D7_1007500	0.0111075	0.0172125
PF3D7_1007600	0.107437	0.0980435
PF3D7_1007700	0.0119018	0.0182697
PF3D7_1007900	0.576988	0.319746
PF3D7_1008000	8.59813e-07	1.2097e-05
PF3D7_1008100	1.68839e-09	1.46736e-07
PF3D7_1008200	0.00208342	0.00469818
PF3D7_1008400	0.22883	0.169236
PF3D7_1008500	9.62272e-05	0.000472827
PF3D7_1008600	0.122781	0.107289
PF3D7_1008700	0.000456467	0.00147795
PF3D7_1008800	0.688164	0.355936
PF3D7_1008900	0.0364113	0.0429476
PF3D7_1009000	0.00922749	0.0149384
PF3D7_1009200	0.193036	0.149804
PF3D7_1009300	0.711101	0.364347
PF3D7_1009400	0.0503512	0.0552262
PF3D7_1009500	0.172168	0.137539
PF3D7_1009600	0.000143606	0.000625482
PF3D7_1009700	0.838903	0.403588
PF3D7_1009800	0.214008	0.161217
PF3D7_1009900	0.288354	0.200253
PF3D7_1010000	0.0297881	0.0371048
PF3D7_1010100	0.393931	0.247063
PF3D7_1010200	0.00534867	0.00986075
PF3D7_1010300	0.168511	0.135281
[truncated: 2,373 more rows]

## Sheet: 3D7 - IT
GeneID	P-value	Q-value
PF3D7_0102800	0.197594	0.243999
PF3D7_0102900	0.48968	0.354216
PF3D7_0103000	0.143254	0.220149
PF3D7_0103100	0.0656272	0.183267
PF3D7_0103200	0.561845	0.379714
PF3D7_0103300	0.56868	0.38172
PF3D7_0103400	0.104852	0.204811
PF3D7_0103500	0.00965082	0.0786444
PF3D7_0103600	0.0634045	0.182048
PF3D7_0103700	0.0326924	0.143464
PF3D7_0103800	0.0399019	0.15654
PF3D7_0103900	0.244493	0.264606
PF3D7_0104100	0.56615	0.381016
PF3D7_0104200	0.721214	0.436626
PF3D7_0104300	0.252224	0.268308
PF3D7_0104400	0.0350264	0.149031
PF3D7_0104500	0.685542	0.424774
PF3D7_0104600	0.0651054	0.183261
PF3D7_0104800	0.968996	0.506031
PF3D7_0105100	0.454902	0.341279
PF3D7_0105200	0.134326	0.216858
PF3D7_0105300	0.345951	0.302208
PF3D7_0105400	0.640774	0.408786
PF3D7_0105600	0.841911	0.471274
PF3D7_0105700	0.0310635	0.140722
PF3D7_0105800	0.217217	0.251727
PF3D7_0105900	0.0755677	0.191162
PF3D7_0106000	0.36561	0.309186
PF3D7_0106100	0.771384	0.451315
PF3D7_0106200	0.396401	0.320712
PF3D7_0106300	0.296824	0.283615
PF3D7_0106400	0.92838	0.495631
PF3D7_0106500	0.0473107	0.162466
PF3D7_0106600	0.442039	0.33818
PF3D7_0106700	0.690721	0.425752
PF3D7_0106800	0.409661	0.324375
PF3D7_0106900	0.0880306	0.195113
PF3D7_0107000	0.0932242	0.197309
PF3D7_0107100	0.113498	0.208443
PF3D7_0107200	0.0377815	0.153144
PF3D7_0107300	0.0151211	0.0977169
PF3D7_0107400	0.0456041	0.161111
PF3D7_0107500	0.434939	0.335852
PF3D7_0107700	0.143208	0.220149
PF3D7_0107800	0.178937	0.234788
PF3D7_0107900	0.0913157	0.197309
PF3D7_0108000	0.851057	0.47308
PF3D7_0108100	0.0555364	0.173794
PF3D7_0108300	0.550256	0.375396
PF3D7_0108400	0.0391509	0.156446
PF3D7_0108500	0.726309	0.437985
PF3D7_0108600	0.0843922	0.194782
PF3D7_0108700	0.0906791	0.197309
PF3D7_0108800	0.451636	0.340929
PF3D7_0109000	0.437065	0.336714
PF3D7_0109100	0.103959	0.204134
PF3D7_0109200	0.496368	0.356981
PF3D7_0109300	5.5972e-06	0.000570513
PF3D7_0109400	0.0299073	0.137866
PF3D7_0109500	0.423669	0.330221
PF3D7_0109600	0.00481996	0.0545878
PF3D7_0109700	0.847905	0.472576
PF3D7_0109800	0.526767	0.367986
PF3D7_0110000	0.000280074	0.0091021
PF3D7_0110100	0.129339	0.215317
PF3D7_0110200	0.6085	0.397701
PF3D7_0110400	0.213319	0.251037
PF3D7_0110500	0.0564897	0.174042
PF3D7_0110600	0.610284	0.398186
PF3D7_0110700	0.160937	0.227977
PF3D7_0110800	0.616884	0.400113
PF3D7_0110900	0.442282	0.33818
PF3D7_0111000	0.021282	0.118566
PF3D7_0111200	0.354848	0.305402
PF3D7_0111300	0.122021	0.210955
PF3D7_0111400	0.0680801	0.185497
PF3D7_0111500	0.472642	0.346814
PF3D7_0111600	0.0944081	0.197309
PF3D7_0111700	0.330186	0.295097
PF3D7_0111800	0.0651246	0.183261
PF3D7_0111900	0.0693778	0.186316
PF3D7_0112000	0.0560584	0.173868
PF3D7_0112200	0.0217024	0.119572
PF3D7_0202400	0.999597	0.512821
PF3D7_0202500	0.622152	0.401802
PF3D7_0202600	0.127264	0.213598
PF3D7_0202700	0.052904	0.170129
PF3D7_0202800	0.222284	0.253925
PF3D7_0202900	0.467149	0.34436
PF3D7_0203000	0.148484	0.223167
PF3D7_0203100	0.282187	0.279495
PF3D7_0203200	0.591395	0.39189
PF3D7_0203300	0.132474	0.216565
PF3D7_0203400	0.129528	0.215471
PF3D7_0203600	0.0815431	0.192959
PF3D7_0203700	0.681014	0.423846
PF3D7_0203800	0.0207293	0.117383
PF3D7_0203900	0.138328	0.218154
PF3D7_0204000	0.1764	0.233922
PF3D7_0204100	0.207414	0.248911
PF3D7_0204200	0.350362	0.303853
PF3D7_0204300	0.893554	0.485931
PF3D7_0204400	0.714865	0.434072
PF3D7_0204500	0.996625	0.511994
PF3D7_0204600	0.294302	0.283605
PF3D7_0204700	0.000881098	0.0170327
PF3D7_0204800	0.0769846	0.191351
PF3D7_0204900	0.162646	0.228477
PF3D7_0205000	0.000363708	0.010592
PF3D7_0205100	2.09036e-05	0.00146484
PF3D7_0205400	0.47903	0.349784
PF3D7_0205500	0.216048	0.251607
PF3D7_0205600	0.607451	0.397251
PF3D7_0205700	0.0989816	0.200129
PF3D7_0205800	0.491172	0.354608
PF3D7_0205900	0.386663	0.318274
PF3D7_0206000	0.193723	0.242145
PF3D7_0206100	0.141751	0.219406
PF3D7_0206200	0.323464	0.292449
PF3D7_0206500	0.00487821	0.0546949
PF3D7_0206600	0.0299079	0.137866
PF3D7_0206700	0.599825	0.394446
PF3D7_0206800	0.250424	0.267095
PF3D7_0206900	0.61442	0.39959
PF3D7_0207000	0.425258	0.331229
PF3D7_0207100	0.391979	0.319746
PF3D7_0207200	0.543335	0.373509
PF3D7_0207400	0.131556	0.216438
PF3D7_0207500	0.563893	0.380182
PF3D7_0207600	0.361448	0.308182
PF3D7_0207700	0.256311	0.269107
PF3D7_0207800	0.392527	0.319961
PF3D7_0207900	0.324781	0.29262
PF3D7_0208000	0.29517	0.283615
PF3D7_0208100	0.12137	0.210955
PF3D7_0208200	0.519851	0.365607
PF3D7_0208300	0.325644	0.292912
PF3D7_0208400	0.386351	0.318215
PF3D7_0208500	0.368004	0.309767
PF3D7_0208600	0.460737	0.342537
PF3D7_0208700	0.78747	0.456525
PF3D7_0208800	0.364955	0.308912
PF3D7_0209100	0.0741786	0.189824
PF3D7_0209200	0.469364	0.34524
PF3D7_0209300	0.831025	0.469052
PF3D7_0209400	0.327311	0.293705
PF3D7_0209500	0.417449	0.327914
PF3D7_0209600	0.426211	0.33128
PF3D7_0209700	0.109639	0.20673
PF3D7_0209800	0.608212	0.397629
PF3D7_0210000	0.250152	0.267095
PF3D7_0210100	0.398556	0.321601
PF3D7_0210200	0.174435	0.232831
PF3D7_0210300	0.151322	0.223668
PF3D7_0210400	0.306136	0.286315
PF3D7_0210500	0.0719408	0.189345
PF3D7_0210600	0.411461	0.325456
PF3D7_0210700	0.554664	0.377249
PF3D7_0210800	0.638041	0.408225
PF3D7_0210900	0.0508224	0.16665
PF3D7_0211100	0.560218	0.378843
PF3D7_0211200	0.35991	0.30769
PF3D7_0211300	0.0684697	0.185746
PF3D7_0211500	0.0183842	0.109641
PF3D7_0211600	0.068185	0.185558
PF3D7_0211700	0.360955	0.308113
PF3D7_0211800	0.892855	0.485931
PF3D7_0211900	0.0691235	0.185856
PF3D7_0212000	0.0914443	0.197309
PF3D7_0212100	0.141994	0.219406
PF3D7_0212200	0.799644	0.459935
PF3D7_0212300	0.809229	0.462916
PF3D7_0212400	0.718323	0.435229
PF3D7_0212500	0.129826	0.215534
PF3D7_0212600	0.333454	0.296601
PF3D7_0212700	0.0674913	0.184791
PF3D7_0212800	0.00331236	0.0420189
PF3D7_0212900	0.315356	0.289582
PF3D7_0213000	0.11955	0.210299
PF3D7_0213100	0.151537	0.223668
PF3D7_0213200	0.0872667	0.194909
PF3D7_0213300	0.0401288	0.15654
PF3D7_0213400	0.152288	0.223668
PF3D7_0213500	0.0514369	0.167597
PF3D7_0213700	0.393202	0.320045
PF3D7_0213900	0.133908	0.216565
PF3D7_0214000	0.963545	0.504159
PF3D7_0214100	0.284725	0.280322
PF3D7_0214200	0.0323929	0.142708
PF3D7_0214300	7.70718e-07	0.000153314
PF3D7_0214400	0.519938	0.365607
PF3D7_0214500	0.841272	0.47115
PF3D7_0214600	0.305152	0.286309
PF3D7_0214700	0.388079	0.318301
PF3D7_0214800	0.629398	0.404436
PF3D7_0214900	0.221831	0.253795
PF3D7_0215000	0.00127266	0.0219526
PF3D7_0215100	0.848061	0.472576
PF3D7_0215200	0.135767	0.217734
PF3D7_0215300	0.519896	0.365607
PF3D7_0215400	0.222592	0.253982
PF3D7_0215500	0.910813	0.490732
PF3D7_0215600	0.0280216	0.133694
PF3D7_0215700	0.740548	0.442287
PF3D7_0215800	0.0896731	0.196387
PF3D7_0215900	0.312967	0.28872
PF3D7_0216000	0.000387152	0.0111302
PF3D7_0216100	0.0365825	0.151241
PF3D7_0216200	0.311859	0.288498
PF3D7_0216300	0.133748	0.216565
PF3D7_0216400	0.178338	0.234678
PF3D7_0216500	0.151657	0.223668
PF3D7_0216600	0.883988	0.483499
PF3D7_0216700	0.647492	0.410634
PF3D7_0216800	0.267115	0.273634
PF3D7_0216900	0.00649873	0.0641977
PF3D7_0217000	0.012442	0.0897307
PF3D7_0217100	0.0795325	0.191351
PF3D7_0217200	0.0127402	0.0900803
PF3D7_0217300	0.152844	0.223668
PF3D7_0217400	0.780369	0.454406
PF3D7_0217500	0.183412	0.23719
PF3D7_0217600	0.0195793	0.114039
PF3D7_0217700	0.677698	0.422486
PF3D7_0217800	0.277483	0.277411
PF3D7_0217900	0.715864	0.434325
PF3D7_0218000	0.197486	0.243999
PF3D7_0218100	0.415074	0.326815
PF3D7_0218200	0.03164	0.141926
PF3D7_0218300	0.961079	0.503656
PF3D7_0218400	0.371925	0.311014
PF3D7_0218500	0.0134578	0.0920064
PF3D7_0218600	0.0658283	0.1836
PF3D7_0218700	0.52375	0.366586
PF3D7_0219100	0.000911613	0.0171681
PF3D7_0219200	0.14431	0.220698
PF3D7_0219300	0.374441	0.312255
PF3D7_0219400	0.78391	0.455049
PF3D7_0219500	0.0531728	0.170337
PF3D7_0219600	0.201602	0.246095
PF3D7_0301900	0.197444	0.243999
PF3D7_0302000	0.682472	0.423981
PF3D7_0302100	0.17416	0.232717
PF3D7_0302200	0.400626	0.322343
PF3D7_0302500	0.261234	0.270882
PF3D7_0302600	0.220177	0.253237
PF3D7_0302700	0.32793	0.294025
PF3D7_0302800	0.878743	0.481597
PF3D7_0302900	0.831373	0.469118
PF3D7_0303000	0.958278	0.503011
PF3D7_0303100	0.455523	0.341516
PF3D7_0303200	0.138923	0.218154
PF3D7_0303300	0.782848	0.454786
PF3D7_0303400	0.0656201	0.183267
PF3D7_0303500	0.0743735	0.189824
PF3D7_0303600	0.21765	0.251968
PF3D7_0303700	0.189694	0.240324
PF3D7_0303800	0.0709119	0.188155
PF3D7_0303900	0.000908738	0.0171681
PF3D7_0304000	0.0473012	0.162466
PF3D7_0304100	0.156114	0.225046
PF3D7_0304200	0.436112	0.336526
PF3D7_0304300	0.0733543	0.189824
PF3D7_0304400	0.29637	0.283615
PF3D7_0304500	0.129687	0.215534
PF3D7_0304600	0.000119657	0.0052612
PF3D7_0304700	0.0372941	0.152608
PF3D7_0304800	0.0935315	0.197309
PF3D7_0304900	0.269793	0.274739
PF3D7_0305000	0.058252	0.17564
PF3D7_0305100	0.0584387	0.17564
PF3D7_0305200	0.0908235	0.197309
PF3D7_0305300	0.552176	0.376127
PF3D7_0305400	0.0123824	0.0897307
PF3D7_0305500	0.557093	0.378336
PF3D7_0305600	0.117944	0.209542
PF3D7_0305700	0.96098	0.503656
PF3D7_0305900	0.15465	0.22419
PF3D7_0306000	0.227502	0.256617
PF3D7_0306100	0.598415	0.393963
PF3D7_0306200	0.689645	0.42544
PF3D7_0306300	0.822366	0.46606
PF3D7_0306400	0.242161	0.264118
PF3D7_0306500	0.099064	0.200129
PF3D7_0306600	0.0504245	0.16665
PF3D7_0306700	0.755957	0.447271
PF3D7_0306800	0.995491	0.511818
PF3D7_0306900	0.542776	0.373239
PF3D7_0307100	0.195619	0.243596
PF3D7_0307200	0.347124	0.302477
PF3D7_0307300	0.124801	0.212798
PF3D7_0307400	0.182445	0.236714
PF3D7_0307500	0.105598	0.204939
PF3D7_0307600	0.144619	0.220703
PF3D7_0307700	0.203695	0.247132
PF3D7_0307800	0.127941	0.213985
PF3D7_0307900	0.0239434	0.124329
PF3D7_0308000	0.103258	0.203827
PF3D7_0308100	0.210025	0.249852
PF3D7_0308200	0.107177	0.20524
PF3D7_0308300	0.519884	0.365607
PF3D7_0308500	0.359748	0.307669
PF3D7_0308600	0.974784	0.507513
PF3D7_0308700	0.307644	0.286427
PF3D7_0308800	0.297393	0.283671
PF3D7_0308900	0.896533	0.486229
PF3D7_0309000	0.190919	0.240659
PF3D7_0309100	0.00314477	0.0410083
PF3D7_0309200	0.00878347	0.0755552
PF3D7_0309300	0.0400976	0.15654
PF3D7_0309500	0.388907	0.318747
PF3D7_0309600	0.900413	0.487471
PF3D7_0309700	0.821485	0.465887
PF3D7_0309800	0.115443	0.208604
PF3D7_0309900	0.236128	0.261321
PF3D7_0310000	0.0689427	0.185746
PF3D7_0310200	0.178329	0.234678
PF3D7_0310300	0.499517	0.358454
PF3D7_0310400	0.257016	0.269107
PF3D7_0310500	0.553568	0.376732
PF3D7_0310600	0.0299412	0.137866
PF3D7_0310700	0.161174	0.228025
PF3D7_0310800	0.0187869	0.111156
PF3D7_0310900	0.352892	0.304824
PF3D7_0311100	0.568899	0.38172
PF3D7_0311200	0.685913	0.424774
PF3D7_0311300	0.10716	0.20524
PF3D7_0311400	0.0171442	0.105908
PF3D7_0311500	0.153283	0.223668
PF3D7_0311600	0.011563	0.0864306
PF3D7_0311800	0.0673034	0.184791
PF3D7_0311900	0.274883	0.276727
PF3D7_0312000	0.0187046	0.110962
PF3D7_0312100	0.0570025	0.174755
PF3D7_0312200	0.0042975	0.0499316
PF3D7_0312300	0.188424	0.239527
PF3D7_0312400	0.0430984	0.159804
PF3D7_0312500	0.279311	0.278494
PF3D7_0312800	0.321774	0.292059
PF3D7_0313000	0.864508	0.476745
PF3D7_0313100	0.155344	0.224587
PF3D7_0313200	0.243817	0.264606
PF3D7_0313300	0.311254	0.288359
PF3D7_0313400	0.106741	0.204939
PF3D7_0313500	0.307375	0.286427
PF3D7_0313600	0.0100006	0.0795271
PF3D7_0313700	0.18316	0.237001
PF3D7_0313800	0.163884	0.229255
PF3D7_0314000	0.101613	0.203004
PF3D7_0314100	0.813227	0.464195
PF3D7_0314200	0.176891	0.23402
PF3D7_0314300	0.133028	0.216565
PF3D7_0314400	0.136425	0.217734
PF3D7_0314500	0.216151	0.251607
PF3D7_0314600	0.0480653	0.163307
PF3D7_0314700	0.00035566	0.010592
PF3D7_0314800	0.350408	0.303853
PF3D7_0314900	0.152758	0.223668
PF3D7_0315000	0.0466918	0.16233
PF3D7_0315100	0.0283859	0.134189
PF3D7_0315300	1.29653e-05	0.00100254
PF3D7_0315400	0.408746	0.323994
PF3D7_0315500	0.0199703	0.115715
PF3D7_0315600	1.25206e-06	0.000215973
PF3D7_0315800	0.666068	0.418045
PF3D7_0315900	0.882697	0.483365
PF3D7_0316000	0.747816	0.444924
PF3D7_0316100	0.540276	0.372126
PF3D7_0316200	0.0779313	0.191351
PF3D7_0316300	0.191031	0.240659
PF3D7_0316400	0.0241513	0.124787
PF3D7_0316500	0.0829884	0.194782
PF3D7_0316600	0.848769	0.472576
PF3D7_0316700	0.699452	0.42866
PF3D7_0316800	0.461215	0.342537
PF3D7_0316900	0.152359	0.223668
PF3D7_0317000	0.390195	0.319214
PF3D7_0317200	0.27727	0.277322
PF3D7_0317300	0.112703	0.208178
PF3D7_0317400	0.463552	0.342836
PF3D7_0317500	0.152873	0.223668
PF3D7_0317600	0.427435	0.332002
PF3D7_0317700	0.0128796	0.0900803
PF3D7_0317800	0.282896	0.279576
PF3D7_0317900	0.48643	0.352805
PF3D7_0318100	0.340043	0.299027
PF3D7_0318200	0.601584	0.394922
PF3D7_0318300	0.832308	0.469118
PF3D7_0318500	0.247589	0.265772
PF3D7_0318600	0.564062	0.380182
PF3D7_0318700	0.38778	0.318274
PF3D7_0318800	0.000840933	0.0165415
PF3D7_0318900	0.45737	0.341695
PF3D7_0319000	0.150076	0.223668
PF3D7_0319100	0.0260741	0.129356
PF3D7_0319200	0.848575	0.472576
PF3D7_0319300	0.935924	0.497335
PF3D7_0319400	0.049682	0.165728
PF3D7_0319500	0.168989	0.231538
PF3D7_0319600	0.681364	0.423942
PF3D7_0319700	0.474277	0.347482
PF3D7_0319800	0.16832	0.231136
PF3D7_0319900	0.558589	0.378541
PF3D7_0320000	0.121743	0.210955
PF3D7_0320100	0.49982	0.358543
PF3D7_0320200	0.000146597	0.00608763
PF3D7_0320300	0.764911	0.449408
PF3D7_0320500	0.558145	0.378399
PF3D7_0320600	0.0765495	0.191162
PF3D7_0320700	0.196252	0.243596
PF3D7_0320800	0.109221	0.206493
PF3D7_0320900	0.697898	0.42825
PF3D7_0321000	0.0364665	0.151241
PF3D7_0321100	0.363594	0.308491
PF3D7_0321200	0.136102	0.217734
PF3D7_0321300	0.148785	0.223244
PF3D7_0321400	0.857279	0.475131
PF3D7_0321500	0.185716	0.237879
PF3D7_0321600	0.130504	0.215888
PF3D7_0321700	0.0795102	0.191351
PF3D7_0321800	0.442609	0.33818
PF3D7_0321900	0.185401	0.237879
PF3D7_0322000	0.883832	0.483499
PF3D7_0322100	0.427303	0.332002
PF3D7_0322300	0.140349	0.219406
PF3D7_0322400	0.0856638	0.194782
PF3D7_0322500	0.480539	0.35043
PF3D7_0322700	0.893539	0.485931
PF3D7_0322900	0.32079	0.291705
PF3D7_0323000	0.667106	0.418092
PF3D7_0323100	0.986292	0.510139
PF3D7_0323200	0.196057	0.243596
PF3D7_0323300	0.432029	0.334527
PF3D7_0323400	0.610985	0.398281
PF3D7_0323500	0.428416	0.332418
PF3D7_0323600	0.791403	0.457406
PF3D7_0323700	0.00140839	0.0233941
PF3D7_0323800	0.813926	0.464195
PF3D7_0403100	0.663445	0.417416
PF3D7_0403200	0.221707	0.253782
PF3D7_0403300	0.820301	0.465451
PF3D7_0403400	0.811685	0.463848
PF3D7_0403500	0.175874	0.233917
PF3D7_0403600	0.0948289	0.197309
PF3D7_0403700	0.44979	0.34029
PF3D7_0403800	0.622235	0.401802
PF3D7_0403900	0.0764336	0.191162
PF3D7_0404000	0.280405	0.278965
PF3D7_0404100	0.00976903	0.079084
PF3D7_0404200	0.191023	0.240659
PF3D7_0404300	0.36363	0.308491
PF3D7_0404400	0.983653	0.509551
PF3D7_0404500	0.15607	0.225046
PF3D7_0404600	0.877634	0.481415
PF3D7_0404700	0.39532	0.320712
PF3D7_0404800	0.328626	0.294318
PF3D7_0404900	0.711842	0.43294
PF3D7_0405000	0.975104	0.507513
PF3D7_0405100	0.451254	0.340929
PF3D7_0405200	0.2442	0.264606
PF3D7_0405400	0.754725	0.4469
PF3D7_0405500	0.479483	0.350001
PF3D7_0405600	0.616658	0.400113
PF3D7_0405700	0.0179465	0.108473
PF3D7_0405800	0.138812	0.218154
PF3D7_0405900	0.291267	0.282896
PF3D7_0406000	0.788388	0.4569
PF3D7_0406100	0.239016	0.262733
PF3D7_0406200	5.32576e-08	2.38852e-05
PF3D7_0406400	0.182265	0.236714
PF3D7_0406500	0.000255956	0.00869636
PF3D7_0406600	0.144661	0.220703
PF3D7_0406700	0.105556	0.204939
PF3D7_0406800	0.0886898	0.195172
PF3D7_0407000	0.532121	0.369632
PF3D7_0407100	0.936376	0.497335
PF3D7_0407200	0.451737	0.340929
PF3D7_0407300	0.788525	0.4569
PF3D7_0407400	0.37088	0.310597
PF3D7_0407500	0.884256	0.48351
PF3D7_0407700	0.191935	0.241233
PF3D7_0407800	0.228941	0.257464
PF3D7_0407900	0.150814	0.223668
PF3D7_0408000	0.382523	0.316173
PF3D7_0408100	0.0472198	0.162466
PF3D7_0408200	0.00149239	0.023904
PF3D7_0408300	0.0352469	0.149031
PF3D7_0408400	0.053573	0.171136
PF3D7_0408500	0.0336562	0.145084
PF3D7_0408600	0.0156535	0.100867
PF3D7_0408900	0.37467	0.31233
PF3D7_0409000	0.284303	0.280322
PF3D7_0409100	0.792782	0.457781
PF3D7_0409200	0.531819	0.369557
PF3D7_0409300	0.508167	0.361764
PF3D7_0409400	0.790852	0.457406
PF3D7_0409500	0.154495	0.22419
PF3D7_0409600	0.514394	0.363807
PF3D7_0409700	0.414381	0.326499
PF3D7_0409800	0.746721	0.44439
PF3D7_0409900	0.310193	0.287774
PF3D7_0410000	0.546238	0.37434
PF3D7_0410300	0.112952	0.208178
PF3D7_0410400	0.956713	0.502512
PF3D7_0410500	0.00356712	0.0444388
PF3D7_0410600	0.0520864	0.168785
PF3D7_0410700	0.457488	0.341695
PF3D7_0410800	0.0817071	0.192959
PF3D7_0410900	0.157467	0.225886
PF3D7_0411000	0.870263	0.478191
PF3D7_0411100	0.0933267	0.197309
PF3D7_0411200	0.0227313	0.121654
PF3D7_0411300	0.0222269	0.120392
PF3D7_0411400	0.294247	0.283605
PF3D7_0411800	0.0585066	0.17564
PF3D7_0411900	0.123088	0.211183
PF3D7_0412000	0.0918046	0.197309
PF3D7_0412100	0.27801	0.277627
PF3D7_0412200	0.00597609	0.0600938
PF3D7_0412300	0.895984	0.486229
PF3D7_0412700	0.000764556	0.0160788
PF3D7_0413500	0.203016	0.246892
PF3D7_0413600	0.834013	0.469194
PF3D7_0413700	0.247571	0.265772
PF3D7_0413800	0.387523	0.318274
PF3D7_0413900	0.400455	0.322343
PF3D7_0414000	0.0872562	0.194909
PF3D7_0414100	0.192489	0.241411
PF3D7_0414200	0.304968	0.286256
PF3D7_0414300	0.546651	0.37434
PF3D7_0414600	0.232084	0.259567
PF3D7_0414700	0.517187	0.365046
PF3D7_0414800	0.270154	0.274739
PF3D7_0414900	0.311323	0.288359
PF3D7_0415000	0.266071	0.273188
PF3D7_0415100	0.516608	0.364763
PF3D7_0415200	0.127449	0.213598
PF3D7_0415300	0.612774	0.399029
PF3D7_0415400	0.345377	0.301941
PF3D7_0415500	0.0117546	0.0868012
PF3D7_0415600	0.0271094	0.131121
PF3D7_0415700	0.779594	0.454139
PF3D7_0415800	0.493884	0.355993
PF3D7_0415900	0.461882	0.342537
PF3D7_0416000	0.0210381	0.118566
PF3D7_0416100	0.311744	0.288498
PF3D7_0416200	0.534813	0.370604
PF3D7_0416300	0.249791	0.267071
PF3D7_0416400	0.299164	0.28438
PF3D7_0416500	0.0626236	0.182048
PF3D7_0416600	0.122069	0.210955
PF3D7_0416700	0.89066	0.485462
PF3D7_0416800	0.500573	0.358801
PF3D7_0416900	0.868209	0.477691
PF3D7_0417200	0.249767	0.267071
PF3D7_0417300	0.241026	0.263293
PF3D7_0417400	0.273181	0.276563
PF3D7_0417500	0.104644	0.204582
PF3D7_0417600	0.00678186	0.0661208
PF3D7_0417700	0.0251184	0.1269
PF3D7_0417800	0.137734	0.218119
PF3D7_0417900	0.00132888	0.0224054
PF3D7_0418000	0.00268176	0.0362267
PF3D7_0418100	0.790258	0.457406
PF3D7_0418200	0.151224	0.223668
PF3D7_0418300	0.706534	0.431467
PF3D7_0418400	0.276959	0.277134
PF3D7_0418500	0.485042	0.35211
PF3D7_0418600	0.369623	0.310251
PF3D7_0418700	0.490868	0.354608
PF3D7_0418900	0.0106094	0.0824196
PF3D7_0419000	0.000989877	0.0181944
PF3D7_0419100	0.0643729	0.182955
PF3D7_0419200	0.916058	0.492375
PF3D7_0419300	0.232572	0.259723
PF3D7_0419400	0.298084	0.283955
PF3D7_0419500	0.456604	0.341641
PF3D7_0419600	0.347705	0.302569
PF3D7_0419700	0.458319	0.341897
PF3D7_0419800	0.11703	0.209317
PF3D7_0419900	0.673985	0.420874
PF3D7_0420000	0.628666	0.404427
PF3D7_0420100	0.39095	0.319372
PF3D7_0420200	0.0247929	0.126467
PF3D7_0420300	0.502809	0.359767
PF3D7_0420400	0.105874	0.204939
PF3D7_0420500	0.131368	0.216438
PF3D7_0420600	0.39134	0.319457
PF3D7_0421300	0.171708	0.232292
PF3D7_0422000	0.00645119	0.0640101
PF3D7_0422100	0.943736	0.498411
PF3D7_0422200	0.450407	0.340449
PF3D7_0422300	4.7893e-05	0.00268491
PF3D7_0422400	0.130594	0.215888
PF3D7_0422500	0.94191	0.498085
PF3D7_0422600	0.792904	0.457781
PF3D7_0422700	0.459078	0.342122
PF3D7_0422800	0.358862	0.307262
PF3D7_0422900	0.0565803	0.174042
PF3D7_0423000	0.062167	0.18128
PF3D7_0423100	0.290595	0.282504
PF3D7_0423200	0.82355	0.466232
PF3D7_0423300	0.257046	0.269107
PF3D7_0423400	0.463241	0.342743
PF3D7_0423500	0.245424	0.264716
PF3D7_0423600	0.0416302	0.157957
PF3D7_0501800	0.0789181	0.191351
PF3D7_0501900	0.84292	0.47156
PF3D7_0502000	0.821942	0.466028
PF3D7_0502100	0.415229	0.326822
PF3D7_0502200	0.306733	0.286315
PF3D7_0502400	0.626814	0.403798
PF3D7_0502600	0.0652176	0.183261
PF3D7_0502700	0.261753	0.270958
PF3D7_0502800	0.483398	0.351387
PF3D7_0502900	0.294284	0.283605
PF3D7_0503000	0.408144	0.323994
PF3D7_0503100	0.307606	0.286427
PF3D7_0503200	0.0727699	0.189824
PF3D7_0503300	0.883111	0.483473
PF3D7_0503400	0.508989	0.361764
PF3D7_0503500	0.263952	0.271759
PF3D7_0503600	0.410458	0.324777
PF3D7_0503800	0.20818	0.249108
PF3D7_0503900	0.628947	0.404436
PF3D7_0504000	0.587711	0.390372
PF3D7_0504100	0.215163	0.25157
PF3D7_0504200	0.272721	0.276296
PF3D7_0504400	0.0951912	0.197309
PF3D7_0504600	0.0344319	0.147349
PF3D7_0504700	0.00106015	0.0191717
PF3D7_0504800	0.155452	0.224587
PF3D7_0504900	0.0512389	0.167372
PF3D7_0505000	0.492831	0.355463
PF3D7_0505100	0.170956	0.231927
PF3D7_0505200	0.986873	0.510139
PF3D7_0505300	0.786746	0.456223
PF3D7_0505400	0.156925	0.225677
PF3D7_0505500	0.277912	0.277627
PF3D7_0505600	0.2726	0.276296
PF3D7_0505700	0.0278294	0.133194
PF3D7_0505800	0.598515	0.393963
PF3D7_0505900	0.37417	0.312145
PF3D7_0506000	0.938028	0.49759
PF3D7_0506100	0.17859	0.234744
PF3D7_0506200	0.123965	0.2122
PF3D7_0506300	0.338673	0.298744
PF3D7_0506400	0.17798	0.234629
PF3D7_0506500	0.00165174	0.0260838
PF3D7_0506700	0.360329	0.307813
PF3D7_0506800	0.746425	0.444332
PF3D7_0506900	0.211174	0.250153
PF3D7_0507000	0.428039	0.332356
PF3D7_0507100	0.352174	0.304325
PF3D7_0507200	0.309439	0.287564
PF3D7_0507300	0.396256	0.320712
PF3D7_0507400	0.908897	0.490216
PF3D7_0507500	0.214593	0.25157
PF3D7_0507600	0.325573	0.292912
PF3D7_0507700	0.511188	0.362753
PF3D7_0507800	0.740454	0.442287
PF3D7_0507900	0.340484	0.299235
PF3D7_0508000	0.533615	0.370002
PF3D7_0508100	0.276185	0.276978
PF3D7_0508200	0.0057836	0.0586845
PF3D7_0508300	0.514458	0.363807
PF3D7_0508400	0.302535	0.284863
PF3D7_0508500	0.30084	0.284863
PF3D7_0508600	0.162747	0.228477
PF3D7_0508700	0.00241009	0.0337778
PF3D7_0508800	0.622025	0.401802
PF3D7_0508900	0.140678	0.219406
PF3D7_0509000	0.683732	0.424256
PF3D7_0509100	0.124415	0.212484
PF3D7_0509300	0.0169524	0.105303
PF3D7_0509400	0.791319	0.457406
PF3D7_0509500	0.229665	0.257889
PF3D7_0509600	0.417493	0.327914
PF3D7_0509700	0.00030173	0.00952967
PF3D7_0509800	0.453017	0.340929
PF3D7_0509900	0.337365	0.298073
PF3D7_0510000	0.0126075	0.0899287
PF3D7_0510100	0.187864	0.239222
PF3D7_0510200	0.936321	0.497335
PF3D7_0510400	0.514248	0.363807
PF3D7_0510500	0.496635	0.357058
PF3D7_0511000	0.306127	0.286315
PF3D7_0511100	0.0409268	0.157689
PF3D7_0511200	0.461925	0.342537
PF3D7_0511300	0.765783	0.449531
PF3D7_0511400	0.922301	0.494072
PF3D7_0511500	0.575291	0.384432
PF3D7_0511600	0.695889	0.42741
PF3D7_0511700	0.0782907	0.191351
PF3D7_0511800	0.284697	0.280322
PF3D7_0511900	0.127161	0.213598
PF3D7_0512000	0.346713	0.302477
PF3D7_0512100	0.0275137	0.132398
PF3D7_0512200	0.418397	0.328164
PF3D7_0512300	0.785068	0.455486
PF3D7_0512500	0.0333203	0.144488
PF3D7_0512600	0.0844849	0.194782
PF3D7_0512700	0.687478	0.42497
PF3D7_0512800	0.067425	0.184791
PF3D7_0512900	0.404142	0.322763
PF3D7_0513000	0.0789719	0.191351
PF3D7_0513100	0.837262	0.470196
PF3D7_0513200	0.423009	0.329935
PF3D7_0513300	0.497321	0.357288
PF3D7_0513400	0.0838808	0.194782
PF3D7_0513500	0.833321	0.469158
PF3D7_0513600	0.0138998	0.0921618
PF3D7_0513700	6.54754e-06	0.000611764
PF3D7_0513800	0.140064	0.219406
PF3D7_0513900	0.0840236	0.194782
PF3D7_0514000	0.0215336	0.119228
PF3D7_0514100	0.0577535	0.17564
PF3D7_0514200	0.24844	0.266049
PF3D7_0514300	0.084724	0.194782
PF3D7_0514600	0.847755	0.472576
PF3D7_0514800	0.951941	0.50127
PF3D7_0514900	0.698989	0.42861
PF3D7_0515000	0.0229623	0.122017
PF3D7_0515100	0.0529732	0.170129
PF3D7_0515200	0.042386	0.159208
PF3D7_0515300	0.276862	0.277134
PF3D7_0515400	0.23283	0.259735
PF3D7_0515600	0.000206286	0.00758107
PF3D7_0515700	0.198032	0.244263
PF3D7_0515800	0.616615	0.400113
PF3D7_0515900	0.988395	0.510238
PF3D7_0516000	0.0298077	0.137866
PF3D7_0516100	0.0628398	0.182048
PF3D7_0516200	0.387903	0.318274
PF3D7_0516300	0.574767	0.384432
PF3D7_0516400	0.908756	0.490216
PF3D7_0516600	0.123196	0.211206
PF3D7_0516700	0.354534	0.305402
PF3D7_0516800	0.0497386	0.165728
PF3D7_0516900	0.640383	0.408654
PF3D7_0517000	0.569148	0.381773
PF3D7_0517100	0.421341	0.329321
PF3D7_0517200	0.0505503	0.16665
PF3D7_0517300	0.093443	0.197309
PF3D7_0517400	0.455175	0.341369
PF3D7_0517600	2.9237e-05	0.00187319
PF3D7_0517700	0.40083	0.322343
PF3D7_0517900	0.372368	0.311105
PF3D7_0518000	0.00932622	0.0779936
PF3D7_0518100	0.084251	0.194782
PF3D7_0518200	0.321953	0.292059
PF3D7_0518300	0.708	0.432142
PF3D7_0518500	0.174741	0.232963
PF3D7_0518600	0.0173354	0.106539
PF3D7_0519000	0.151703	0.223668
PF3D7_0519100	0.133298	0.216565
PF3D7_0519200	0.814547	0.4643
PF3D7_0519300	0.046589	0.16233
PF3D7_0519400	0.414146	0.326429
PF3D7_0519500	0.167177	0.230697
PF3D7_0519600	0.443201	0.33818
PF3D7_0519700	0.0728062	0.189824
PF3D7_0519800	0.942267	0.498085
PF3D7_0519900	0.882579	0.483365
PF3D7_0520000	0.179919	0.235525
PF3D7_0520100	0.917924	0.492945
PF3D7_0520200	0.756821	0.447432
PF3D7_0520300	0.629446	0.404436
PF3D7_0520400	0.853228	0.473609
PF3D7_0520500	0.353892	0.305221
PF3D7_0520600	0.235572	0.260994
PF3D7_0520700	0.390051	0.319214
PF3D7_0520800	0.608909	0.397852
PF3D7_0520900	0.369422	0.310251
PF3D7_0521000	0.36506	0.308912
PF3D7_0521200	0.651593	0.411939
PF3D7_0521300	0.000412856	0.0111542
PF3D7_0521400	0.209658	0.249809
PF3D7_0521500	0.275597	0.276727
PF3D7_0521600	0.0466791	0.16233
PF3D7_0521700	0.0011243	0.0200091
PF3D7_0521800	0.723802	0.437484
PF3D7_0522000	0.620206	0.401375
PF3D7_0522100	0.835153	0.469399
PF3D7_0522200	0.000132598	0.0056102
PF3D7_0522300	0.00547062	0.0570113
PF3D7_0522400	0.371211	0.310717
PF3D7_0522500	0.834556	0.469382
PF3D7_0522600	0.998733	0.512614
PF3D7_0522700	0.408678	0.323994
PF3D7_0522800	0.00374768	0.0459228
PF3D7_0523000	0.000424	0.0113189
PF3D7_0523100	0.261827	0.270958
PF3D7_0523200	0.601641	0.394922
PF3D7_0523300	0.0633839	0.182048
PF3D7_0523400	0.408382	0.323994
PF3D7_0523500	0.0418276	0.15805
PF3D7_0523600	0.194816	0.242969
PF3D7_0523700	0.162517	0.228477
PF3D7_0523800	0.525175	0.367216
PF3D7_0523900	0.375535	0.312689
PF3D7_0524000	0.508492	0.361764
PF3D7_0524100	0.606887	0.397251
PF3D7_0524200	0.0878468	0.195113
PF3D7_0524300	0.816286	0.464584
PF3D7_0524400	0.320545	0.291601
PF3D7_0524500	0.602592	0.395222
PF3D7_0524600	0.0886326	0.195172
PF3D7_0524700	0.351647	0.304133
PF3D7_0524800	0.889068	0.485289
PF3D7_0524900	0.389308	0.318893
PF3D7_0525000	0.356899	0.306377
PF3D7_0525100	0.891719	0.485532
PF3D7_0525200	0.180789	0.236113
PF3D7_0525300	0.503075	0.359842
PF3D7_0525400	0.172581	0.232292
PF3D7_0525500	0.823962	0.466348
PF3D7_0525600	0.0654616	0.183261
PF3D7_0525700	0.140752	0.219406
PF3D7_0525800	0.342813	0.300285
PF3D7_0526000	0.0775415	0.191351
PF3D7_0526100	0.238221	0.262425
PF3D7_0526200	0.296193	0.283615
PF3D7_0526300	0.237759	0.262425
PF3D7_0526400	0.285292	0.280712
PF3D7_0526500	0.711216	0.43294
PF3D7_0526600	0.0148863	0.0967572
PF3D7_0526700	0.240791	0.263293
PF3D7_0526800	0.909995	0.490409
PF3D7_0526900	0.441448	0.33818
PF3D7_0527000	0.142429	0.219509
PF3D7_0527100	0.715328	0.434236
PF3D7_0527200	0.753751	0.446843
PF3D7_0527300	0.0686526	0.185746
PF3D7_0527400	0.026273	0.129484
PF3D7_0527500	0.0436195	0.160399
PF3D7_0527600	0.375205	0.312544
PF3D7_0527900	0.938119	0.49759
PF3D7_0528000	0.930104	0.495647
PF3D7_0528100	0.222905	0.254116
PF3D7_0528200	0.120011	0.210299
PF3D7_0528300	0.470569	0.345518
PF3D7_0528400	0.33539	0.297266
PF3D7_0528500	0.0193816	0.113477
PF3D7_0528600	0.128247	0.213985
PF3D7_0528700	0.622651	0.401913
PF3D7_0528800	0.634114	0.406388
PF3D7_0529000	0.0411098	0.15782
PF3D7_0529100	0.088642	0.195172
PF3D7_0529300	0.621561	0.401802
PF3D7_0529400	0.27249	0.276296
PF3D7_0529500	0.460982	0.342537
PF3D7_0529700	0.0250084	0.126876
PF3D7_0529800	0.0863422	0.194782
PF3D7_0529900	0.465514	0.343494
PF3D7_0530000	0.448735	0.33993
PF3D7_0530100	0.9387	0.497666
PF3D7_0530200	0.170392	0.231927
PF3D7_0530300	0.144267	0.220698
PF3D7_0530400	0.0109761	0.0839345
PF3D7_0530600	0.0960034	0.197946
PF3D7_0530700	0.204687	0.247569
PF3D7_0530800	3.22545e-05	0.00200911
PF3D7_0530900	0.168992	0.231538
PF3D7_0531000	0.31978	0.291141
PF3D7_0531100	0.22082	0.253282
PF3D7_0531200	0.0948135	0.197309
PF3D7_0531300	0.0768099	0.191219
PF3D7_0531400	0.347203	0.302477
PF3D7_0602000	0.00522225	0.0557785
PF3D7_0602100	0.682962	0.424
PF3D7_0602200	0.254678	0.268877
PF3D7_0602300	0.304533	0.286087
PF3D7_0602400	0.838434	0.470467
PF3D7_0602500	0.928492	0.495631
PF3D7_0602600	0.700465	0.428913
PF3D7_0602700	0.444597	0.33818
PF3D7_0602800	0.785314	0.455511
PF3D7_0602900	0.940107	0.497902
PF3D7_0603000	0.0565626	0.174042
PF3D7_0603100	0.0784123	0.191351
PF3D7_0603200	0.0860945	0.194782
PF3D7_0603300	0.814006	0.464195
PF3D7_0603400	0.0917009	0.197309
PF3D7_0603500	0.16093	0.227977
PF3D7_0603700	0.0292218	0.136965
PF3D7_0603800	0.184789	0.237879
PF3D7_0603900	0.000237151	0.00844113
PF3D7_0604100	0.275139	0.276727
PF3D7_0604200	0.0918352	0.197309
PF3D7_0604300	0.157262	0.225886
PF3D7_0604500	0.111049	0.207679
PF3D7_0604600	0.0476297	0.162684
PF3D7_0604700	0.0761724	0.191162
PF3D7_0604800	0.0412948	0.15782
PF3D7_0604900	0.0857511	0.194782
PF3D7_0605000	0.0837818	0.194782
PF3D7_0605100	0.000398751	0.0111542
PF3D7_0605200	0.0559842	0.173868
PF3D7_0605300	0.00853575	0.0744776
PF3D7_0605400	0.258209	0.269936
PF3D7_0605500	0.0940827	0.197309
PF3D7_0605700	0.0137471	0.0921618
PF3D7_0605800	0.225018	0.255191
PF3D7_0605900	0.699997	0.428759
PF3D7_0606000	0.802039	0.460566
PF3D7_0606100	0.869478	0.477948
PF3D7_0606200	0.91859	0.492945
PF3D7_0606300	0.592519	0.392384
PF3D7_0606500	0.0953988	0.197309
PF3D7_0606600	0.306676	0.286315
PF3D7_0606700	0.39457	0.320712
PF3D7_0606800	0.13386	0.216565
PF3D7_0606900	0.510301	0.362273
PF3D7_0607000	0.769645	0.45076
PF3D7_0607200	0.00825514	0.0732288
PF3D7_0607300	0.0184982	0.110029
PF3D7_0607400	0.689122	0.425234
PF3D7_0607500	0.406162	0.323548
PF3D7_0607600	0.19888	0.244851
PF3D7_0607700	0.141756	0.219406
PF3D7_0607800	0.390885	0.319372
PF3D7_0607900	0.255055	0.268896
PF3D7_0608000	0.514146	0.363807
PF3D7_0608100	0.119069	0.210299
PF3D7_0608200	0.236217	0.261321
PF3D7_0608300	0.0395975	0.156474
PF3D7_0608310	0.456456	0.341641
PF3D7_0608400	0.182246	0.236714
PF3D7_0608500	0.922095	0.494072
PF3D7_0608600	0.00683079	0.0663095
PF3D7_0608700	0.878018	0.481508
PF3D7_0608800	0.242683	0.264302
PF3D7_0608900	0.194435	0.24263
PF3D7_0609000	0.57333	0.383889
PF3D7_0609100	0.0954683	0.197309
PF3D7_0609200	0.0433287	0.159804
PF3D7_0609300	0.0238643	0.124329
PF3D7_0609400	0.11504	0.208604
PF3D7_0609700	0.59662	0.393839
PF3D7_0609800	0.31586	0.289645
PF3D7_0609900	0.850185	0.472953
PF3D7_0610000	0.0328481	0.143866
PF3D7_0610100	0.380099	0.314749
PF3D7_0610200	0.317359	0.290393
PF3D7_0610400	0.165337	0.229854
PF3D7_0610500	0.440732	0.337998
PF3D7_0610600	0.737091	0.441249
PF3D7_0610700	0.292448	0.283068
PF3D7_0610800	0.929271	0.495647
PF3D7_0610900	0.198518	0.244729
PF3D7_0611000	0.334566	0.296889
PF3D7_0611100	0.872393	0.478774
PF3D7_0611200	0.0826839	0.194352
PF3D7_0611300	0.0672279	0.184791
PF3D7_0611400	0.339498	0.298899
PF3D7_0611500	0.0812096	0.192959
PF3D7_0611600	0.236891	0.261937
PF3D7_0611700	0.0728884	0.189824
PF3D7_0611800	0.000523098	0.0128973
PF3D7_0611900	0.00245994	0.0338418
PF3D7_0612000	0.210072	0.249852
PF3D7_0612100	0.52892	0.368758
PF3D7_0612200	0.0818329	0.192959
PF3D7_0612300	0.378045	0.313396
PF3D7_0612400	0.170764	0.231927
PF3D7_0612500	0.000290404	0.00930295
PF3D7_0612600	0.753143	0.446789
PF3D7_0612700	0.641197	0.408824
PF3D7_0612800	0.414569	0.326533
PF3D7_0612900	0.232488	0.259723
PF3D7_0613000	0.379962	0.314749
PF3D7_0613100	0.115313	0.208604
PF3D7_0613200	0.200498	0.245572
PF3D7_0613300	0.313001	0.28872
PF3D7_0613400	0.186356	0.238249
PF3D7_0613500	0.0135254	0.0921618
PF3D7_0613600	0.244351	0.264606
PF3D7_0613700	0.536721	0.371238
PF3D7_0613800	0.119554	0.210299
PF3D7_0613900	0.384701	0.317622
PF3D7_0614000	0.358271	0.30699
PF3D7_0614100	0.222674	0.253982
PF3D7_0614200	0.819795	0.465399
PF3D7_0614300	0.472799	0.346815
PF3D7_0614400	0.679988	0.423561
PF3D7_0614500	0.607456	0.397251
PF3D7_0614600	0.0709655	0.188155
PF3D7_0614700	0.142969	0.220039
PF3D7_0614800	0.108407	0.205815
PF3D7_0614900	0.186342	0.238249
PF3D7_0615000	0.930438	0.495708
PF3D7_0615100	1.7801e-05	0.00133057
PF3D7_0615200	0.00332712	0.0420189
PF3D7_0615300	0.0299307	0.137866
PF3D7_0615400	0.0191767	0.112571
PF3D7_0615500	0.204287	0.24749
PF3D7_0615600	0.283129	0.279576
PF3D7_0615700	0.0563174	0.174042
PF3D7_0615800	0.138801	0.218154
PF3D7_0615900	0.037835	0.153144
PF3D7_0616000	0.013021	0.0906464
PF3D7_0616100	0.44332	0.33818
PF3D7_0616200	0.0998188	0.20057
PF3D7_0616300	0.0485103	0.164321
PF3D7_0616400	0.823033	0.466232
PF3D7_0616600	0.0366766	0.151241
PF3D7_0616700	0.00540532	0.0567948
PF3D7_0616800	0.0689364	0.185746
PF3D7_0616900	0.632402	0.405871
PF3D7_0617000	0.870731	0.478213
PF3D7_0617100	0.289505	0.282012
PF3D7_0617200	0.763572	0.449292
PF3D7_0617300	0.0823026	0.193862
PF3D7_0617800	0.443835	0.33818
PF3D7_0617900	0.473684	0.347351
PF3D7_0618000	0.332561	0.2964
PF3D7_0618100	0.140833	0.219406
PF3D7_0618200	0.578751	0.386136
PF3D7_0618300	0.302594	0.284863
PF3D7_0618500	0.0535748	0.171136
PF3D7_0618600	0.327795	0.294021
PF3D7_0618700	0.658178	0.415165
PF3D7_0618800	0.254522	0.268839
PF3D7_0618900	0.23154	0.259346
PF3D7_0619000	0.54838	0.374806
PF3D7_0619100	0.755726	0.447257
PF3D7_0619200	0.767194	0.449998
PF3D7_0619300	0.0897735	0.196387
PF3D7_0619400	0.0554181	0.173794
PF3D7_0619500	0.868974	0.477834
PF3D7_0619600	0.0798066	0.191375
PF3D7_0619700	0.0705842	0.188155
PF3D7_0619800	0.799317	0.459935
PF3D7_0619900	0.439566	0.337682
PF3D7_0620000	0.64851	0.4108
PF3D7_0620100	0.0530321	0.170129
PF3D7_0620200	0.19058	0.240659
PF3D7_0620300	0.652919	0.41266
PF3D7_0620400	0.218056	0.252178
PF3D7_0620500	0.550552	0.375396
PF3D7_0620600	0.864698	0.476745
PF3D7_0620700	0.247772	0.265841
PF3D7_0621000	0.116117	0.208626
PF3D7_0621100	0.192025	0.241233
PF3D7_0621200	0.761726	0.448686
PF3D7_0621300	0.992269	0.511051
PF3D7_0621400	0.0450462	0.161111
PF3D7_0621500	0.317694	0.290539
PF3D7_0621700	0.244496	0.264606
PF3D7_0621800	0.615256	0.399876
PF3D7_0621900	0.117147	0.209317
PF3D7_0622000	0.575331	0.384432
PF3D7_0622100	0.115032	0.208604
PF3D7_0622200	0.859134	0.475454
PF3D7_0622300	0.00888081	0.0760096
PF3D7_0622400	0.0876969	0.195113
PF3D7_0622500	0.810516	0.463298
PF3D7_0622600	0.305999	0.286315
PF3D7_0622700	0.92574	0.494851
PF3D7_0622800	0.444382	0.33818
PF3D7_0622900	0.98732	0.510238
PF3D7_0623000	0.0519396	0.16873
PF3D7_0623100	0.512763	0.363296
PF3D7_0623200	0.649948	0.41131
PF3D7_0623300	0.131084	0.216136
PF3D7_0623400	0.0218125	0.119591
PF3D7_0623500	0.983789	0.509551
PF3D7_0623600	0.0716695	0.189271
PF3D7_0623700	0.0581568	0.17564
PF3D7_0623800	0.981655	0.509452
PF3D7_0623900	0.0558797	0.173794
PF3D7_0624000	0.857762	0.475164
PF3D7_0624100	0.164811	0.22955
PF3D7_0624200	0.0120557	0.088346
PF3D7_0624400	0.0804407	0.192448
PF3D7_0624500	0.12498	0.212798
PF3D7_0624600	0.0414955	0.157957
PF3D7_0624700	0.15214	0.223668
PF3D7_0624900	0.000466357	0.0120203
PF3D7_0625000	0.219544	0.253143
PF3D7_0625200	0.170965	0.231927
PF3D7_0625300	0.176786	0.234019
PF3D7_0625400	0.186067	0.238151
PF3D7_0625500	0.953985	0.50205
PF3D7_0625700	0.348847	0.303202
PF3D7_0625800	0.383886	0.317066
PF3D7_0626000	0.445386	0.338442
PF3D7_0626100	0.0487952	0.164588
PF3D7_0626200	0.18728	0.238785
PF3D7_0626300	0.0660868	0.183771
PF3D7_0626400	0.0723502	0.189754
PF3D7_0626600	0.212261	0.250728
PF3D7_0626700	0.225523	0.255331
PF3D7_0626800	0.955273	0.50238
PF3D7_0626900	0.163124	0.228477
PF3D7_0627000	0.000410264	0.0111542
PF3D7_0627100	0.808098	0.462479
PF3D7_0627200	0.333855	0.29661
PF3D7_0627300	0.591908	0.392114
PF3D7_0627400	0.287043	0.281694
PF3D7_0627500	0.481287	0.350747
PF3D7_0627600	0.0126307	0.0899287
PF3D7_0627700	0.121203	0.210955
PF3D7_0627800	0.163095	0.228477
PF3D7_0627900	0.0139057	0.0921618
PF3D7_0628000	0.897879	0.486682
PF3D7_0628100	0.273568	0.276727
PF3D7_0628200	0.246996	0.265517
PF3D7_0628300	0.54553	0.374068
PF3D7_0628500	0.0465862	0.16233
PF3D7_0628600	0.289045	0.282012
PF3D7_0628700	0.152186	0.223668
PF3D7_0628800	0.163079	0.228477
PF3D7_0628900	0.0260569	0.129356
PF3D7_0629000	0.793932	0.458071
PF3D7_0629100	0.38586	0.317994
PF3D7_0629200	0.590363	0.391554
PF3D7_0629300	0.305808	0.286315
PF3D7_0629400	0.211781	0.250728
PF3D7_0629500	0.704647	0.430557
PF3D7_0629600	0.386413	0.318215
PF3D7_0629700	0.467892	0.344794
PF3D7_0629800	0.597859	0.393963
PF3D7_0629900	0.223275	0.254337
PF3D7_0630100	0.712287	0.433093
PF3D7_0630300	0.142002	0.219406
PF3D7_0630400	0.325462	0.292912
PF3D7_0630500	0.67427	0.420935
PF3D7_0630600	0.734678	0.440968
PF3D7_0630700	0.338659	0.298744
PF3D7_0630800	0.00393067	0.0468841
PF3D7_0630900	0.95118	0.501162
PF3D7_0631000	0.00728614	0.0675148
PF3D7_0702900	0.34441	0.30132
PF3D7_0703000	0.407355	0.323994
PF3D7_0703100	0.741665	0.442438
PF3D7_0703200	0.106837	0.204939
PF3D7_0703300	0.8064	0.461887
PF3D7_0703400	0.0128479	0.0900803
PF3D7_0703500	0.995599	0.511818
PF3D7_0703600	0.252828	0.268362
PF3D7_0703700	0.0796151	0.191351
PF3D7_0703800	0.0019371	0.0293499
PF3D7_0703900	0.912755	0.491306
PF3D7_0704000	0.972789	0.506831
PF3D7_0704100	0.125827	0.213228
PF3D7_0704200	0.909607	0.490317
PF3D7_0704300	0.2044	0.24749
PF3D7_0704400	0.244081	0.264606
PF3D7_0704500	0.233293	0.259735
PF3D7_0704600	0.0315833	0.141926
PF3D7_0704700	0.970166	0.506187
PF3D7_0704800	0.51944	0.365607
PF3D7_0704900	0.362515	0.308262
PF3D7_0705000	0.8597	0.47565
PF3D7_0705100	0.129982	0.215534
PF3D7_0705200	0.0132944	0.0919003
PF3D7_0705300	0.347488	0.302569
PF3D7_0705400	0.174246	0.232717
PF3D7_0705500	0.931786	0.495954
PF3D7_0705600	0.18511	0.237879
PF3D7_0705700	0.403515	0.322763
PF3D7_0705800	0.00566172	0.0582913
PF3D7_0705900	0.0771232	0.191351
PF3D7_0706000	0.441446	0.33818
PF3D7_0706100	0.987643	0.510238
PF3D7_0706200	0.0984133	0.199895
PF3D7_0706300	0.766102	0.4496
PF3D7_0706400	0.329876	0.294945
PF3D7_0706500	0.711653	0.43294
PF3D7_0706600	0.0611768	0.180505
PF3D7_0707200	0.225564	0.255331
PF3D7_0707300	0.252488	0.268362
PF3D7_0707400	0.210928	0.250153
PF3D7_0707500	0.922793	0.494218
PF3D7_0707600	0.276325	0.276994
PF3D7_0707700	0.670535	0.419186
PF3D7_0707800	0.106535	0.204939
PF3D7_0707900	0.816691	0.464584
PF3D7_0708000	0.0393539	0.15647
PF3D7_0708100	0.701226	0.42916
PF3D7_0708300	0.666767	0.418092
PF3D7_0708400	0.315938	0.289645
PF3D7_0708500	0.196559	0.243596
PF3D7_0708700	0.0881708	0.195113
PF3D7_0708800	0.90598	0.489303
PF3D7_0708900	0.0495118	0.165705
PF3D7_0709000	0.0987136	0.200128
PF3D7_0709100	0.0410402	0.15782
PF3D7_0709200	0.103448	0.203843
PF3D7_0709300	0.381143	0.315148
PF3D7_0709400	0.151594	0.223668
PF3D7_0709500	0.395703	0.320712
PF3D7_0709600	0.330445	0.295097
PF3D7_0709700	0.437091	0.336714
PF3D7_0709800	0.693109	0.426404
PF3D7_0709900	0.0394522	0.156474
PF3D7_0710000	0.258919	0.270413
PF3D7_0710100	0.638074	0.408225
PF3D7_0710200	0.0142053	0.0933809
PF3D7_0710300	0.964549	0.504413
PF3D7_0710400	0.829373	0.468464
PF3D7_0710500	0.405119	0.323061
PF3D7_0710600	0.620148	0.401375
PF3D7_0710700	0.26479	0.272257
PF3D7_0710800	0.253287	0.268362
PF3D7_0710900	0.350016	0.303853
PF3D7_0711000	0.442584	0.33818
PF3D7_0711100	0.166382	0.230023
PF3D7_0711200	0.00243512	0.0338418
PF3D7_0711300	0.126358	0.213228
PF3D7_0711400	0.0413127	0.15782
PF3D7_0711500	0.234088	0.259735
PF3D7_0712800	0.0440947	0.160779
PF3D7_0713100	0.814155	0.464195
PF3D7_0713200	0.0038869	0.0468841
PF3D7_0713400	0.0861111	0.194782
PF3D7_0713500	0.941554	0.498085
PF3D7_0713600	0.159006	0.227107
PF3D7_0713700	0.53854	0.37158
PF3D7_0713800	0.387523	0.318274
PF3D7_0713900	0.736005	0.441
PF3D7_0714000	0.749861	0.44555
PF3D7_0714200	0.840755	0.471096
PF3D7_0714300	0.396459	0.320712
PF3D7_0714400	0.00039795	0.0111542
PF3D7_0714500	0.868907	0.477834
PF3D7_0714600	0.190014	0.240457
PF3D7_0715000	0.60479	0.396547
PF3D7_0715200	0.0319658	0.142363
PF3D7_0715300	0.10798	0.205724
PF3D7_0715400	0.0444671	0.161111
PF3D7_0715500	0.0813351	0.192959
PF3D7_0715600	0.133821	0.216565
PF3D7_0715700	0.12244	0.210955
PF3D7_0715800	0.312338	0.288584
PF3D7_0715900	0.196616	0.243596
PF3D7_0716000	0.130786	0.215963
PF3D7_0716100	0.600748	0.394922
PF3D7_0716200	0.673762	0.420852
PF3D7_0716300	0.204544	0.24753
PF3D7_0716400	0.0177156	0.107658
PF3D7_0716500	0.0514955	0.167597
PF3D7_0716600	0.019495	0.113844
PF3D7_0716700	0.0880885	0.195113
PF3D7_0716800	0.565218	0.380732
PF3D7_0716900	0.983306	0.509551
PF3D7_0717000	0.0882195	0.195113
PF3D7_0717100	0.132189	0.216565
PF3D7_0717200	0.340621	0.299235
PF3D7_0717300	0.0217916	0.119591
PF3D7_0717400	0.437656	0.33681
PF3D7_0717500	0.39607	0.320712
PF3D7_0717600	0.172844	0.232351
PF3D7_0717700	0.972754	0.506831
PF3D7_0717800	0.084038	0.194782
PF3D7_0717900	0.323863	0.292483
PF3D7_0718100	0.0282909	0.134189
PF3D7_0718400	0.119581	0.210299
PF3D7_0718500	0.00690917	0.0667813
PF3D7_0718600	0.301472	0.284863
PF3D7_0718700	0.112198	0.208178
PF3D7_0719000	0.0544724	0.172285
PF3D7_0719100	0.0264228	0.129652
PF3D7_0719200	0.00721341	0.0671182
PF3D7_0719300	0.316453	0.289996
PF3D7_0719400	0.0418664	0.15805
PF3D7_0719500	0.546975	0.374384
PF3D7_0719600	0.419743	0.328416
PF3D7_0719700	0.318522	0.290771
PF3D7_0719800	0.694691	0.427025
PF3D7_0719900	0.581597	0.387573
PF3D7_0720000	0.479866	0.350167
PF3D7_0720100	0.939094	0.49767
PF3D7_0720200	0.160458	0.227879
PF3D7_0720300	0.172822	0.232351
PF3D7_0720400	0.440692	0.337998
PF3D7_0720500	0.0679486	0.185364
PF3D7_0720600	0.169594	0.231927
PF3D7_0720700	0.601186	0.394922
PF3D7_0720800	0.296037	0.283615
PF3D7_0720900	0.0989307	0.200129
PF3D7_0721000	0.0808905	0.192668
PF3D7_0721100	0.281052	0.27936
PF3D7_0721200	0.389369	0.318893
PF3D7_0721300	0.506476	0.361008
PF3D7_0721400	0.316863	0.290253
PF3D7_0721500	0.0266365	0.130313
PF3D7_0721600	0.601959	0.394922
PF3D7_0721800	0.70466	0.430557
PF3D7_0721900	0.0492597	0.165113
PF3D7_0722000	0.00792253	0.0710626
PF3D7_0722100	0.983172	0.509551
PF3D7_0722200	0.329308	0.294554
PF3D7_0722300	0.90766	0.490093
PF3D7_0722400	0.948816	0.500151
PF3D7_0722500	0.666099	0.418045
PF3D7_0722600	0.990751	0.510731
PF3D7_0722700	0.502625	0.35975
PF3D7_0722900	0.224644	0.255062
PF3D7_0723000	0.494058	0.356004
PF3D7_0723100	0.0963983	0.198154
PF3D7_0723300	0.216692	0.251727
PF3D7_0723400	0.582254	0.387719
PF3D7_0723500	0.037512	0.152713
PF3D7_0723600	0.283264	0.279576
PF3D7_0723700	0.0340465	0.146258
PF3D7_0723800	0.176318	0.233922
PF3D7_0723900	0.27807	0.277627
PF3D7_0724000	0.0290171	0.136412
PF3D7_0724100	0.0136325	0.0921618
PF3D7_0724200	0.500966	0.358801
PF3D7_0724300	0.300101	0.284863
PF3D7_0724400	0.363462	0.308491
PF3D7_0724500	0.769888	0.45076
PF3D7_0724600	0.28034	0.278965
PF3D7_0724700	0.725137	0.437985
PF3D7_0724800	0.483186	0.351387
PF3D7_0724900	0.546679	0.37434
PF3D7_0725000	0.351392	0.304133
PF3D7_0725100	0.368724	0.310251
PF3D7_0725200	0.694464	0.427003
PF3D7_0725300	0.969511	0.506174
PF3D7_0725400	0.443887	0.33818
PF3D7_0726100	0.748026	0.444931
PF3D7_0726200	0.00144447	0.0234718
PF3D7_0726300	0.942367	0.498085
PF3D7_0726400	0.250241	0.267095
PF3D7_0726500	0.0277803	0.133194
PF3D7_0726600	0.0737821	0.189824
PF3D7_0726700	0.205272	0.247977
PF3D7_0726800	0.464673	0.343099
PF3D7_0726900	0.260729	0.270677
PF3D7_0727000	0.0254633	0.12802
PF3D7_0727100	0.0593056	0.177081
PF3D7_0727200	0.544572	0.373901
PF3D7_0727300	0.0896728	0.196387
PF3D7_0727400	0.519637	0.365607
PF3D7_0727500	0.14114	0.219406
PF3D7_0727600	0.219568	0.253143
PF3D7_0727700	0.161783	0.228215
PF3D7_0727800	0.436529	0.336714
PF3D7_0727900	0.136753	0.217734
PF3D7_0728000	0.891765	0.485532
PF3D7_0728100	0.0460543	0.161112
PF3D7_0728200	0.0234903	0.124234
PF3D7_0728300	0.0550798	0.173229
PF3D7_0728400	0.0869791	0.194849
PF3D7_0728500	0.0134478	0.0920064
PF3D7_0728600	0.0293948	0.136965
PF3D7_0728700	0.000529139	0.0128973
PF3D7_0728800	0.425659	0.33128
PF3D7_0728900	0.275476	0.276727
PF3D7_0729000	0.188288	0.23949
PF3D7_0729100	0.0294401	0.136965
PF3D7_0729200	0.136774	0.217734
PF3D7_0729300	0.575063	0.384432
PF3D7_0729400	0.495282	0.356428
PF3D7_0729500	0.69934	0.42866
PF3D7_0729600	0.0975508	0.198669
PF3D7_0729700	0.337496	0.298073
PF3D7_0729800	0.31519	0.289549
PF3D7_0730000	0.0380674	0.153531
PF3D7_0730100	0.098796	0.200128
PF3D7_0730200	0.130975	0.216115
PF3D7_0730300	0.195715	0.243596
PF3D7_0730400	0.455912	0.341537
PF3D7_0730500	0.167565	0.230947
PF3D7_0801500	0.139404	0.218756
PF3D7_0801600	0.440714	0.337998
PF3D7_0801700	0.0834529	0.194782
PF3D7_0801800	0.934061	0.496772
PF3D7_0801900	2.72788e-05	0.00179914
PF3D7_0802000	0.898721	0.486682
PF3D7_0802100	0.170569	0.231927
PF3D7_0802200	0.355328	0.305402
PF3D7_0802300	0.762122	0.448686
PF3D7_0802400	0.788773	0.456926
PF3D7_0802500	0.789071	0.45698
PF3D7_0802600	0.551159	0.375663
PF3D7_0802700	0.00959041	0.0786444
PF3D7_0802800	0.145281	0.220894
PF3D7_0802900	0.0122378	0.0893884
PF3D7_0803000	0.0580375	0.17564
PF3D7_0803100	0.0392089	0.156446
PF3D7_0803200	0.172262	0.232292
PF3D7_0803300	0.391103	0.31938
PF3D7_0803400	0.0965188	0.198201
PF3D7_0803500	0.805109	0.461265
PF3D7_0803600	0.593071	0.392455
PF3D7_0803700	0.0926246	0.197309
PF3D7_0803800	0.472063	0.346502
PF3D7_0804000	0.462957	0.342743
PF3D7_0804300	0.52935	0.368758
PF3D7_0804400	0.263862	0.271759
PF3D7_0804500	0.122206	0.210955
PF3D7_0804600	0.189916	0.240457
PF3D7_0804700	0.0045819	0.0521551
PF3D7_0804800	0.0662991	0.183771
PF3D7_0804900	0.914836	0.491893
PF3D7_0805000	0.074128	0.189824
PF3D7_0805100	0.102322	0.203284
PF3D7_0805200	0.523412	0.366586
PF3D7_0805300	0.210951	0.250153
PF3D7_0805400	0.516623	0.364763
PF3D7_0805500	0.702191	0.429634
PF3D7_0805600	0.741923	0.442474
PF3D7_0805700	0.238294	0.262425
PF3D7_0805900	0.000840769	0.0165415
PF3D7_0806000	0.154353	0.22419
PF3D7_0806100	0.0239202	0.124329
PF3D7_0806200	0.211896	0.250728
PF3D7_0806300	0.137257	0.217734
PF3D7_0806400	0.0447027	0.161111
PF3D7_0806500	0.909201	0.490216
PF3D7_0806600	0.14535	0.220894
PF3D7_0806700	0.0858722	0.194782
PF3D7_0806800	0.535448	0.370876
PF3D7_0806900	0.52366	0.366586
PF3D7_0807000	0.636337	0.407463
PF3D7_0807100	0.798494	0.459766
PF3D7_0807200	0.692574	0.426192
PF3D7_0807300	0.574362	0.384351
PF3D7_0807400	0.752775	0.446689
PF3D7_0807500	0.39835	0.321551
PF3D7_0807600	0.833745	0.469194
PF3D7_0807700	0.688725	0.425206
PF3D7_0807800	0.960929	0.503656
PF3D7_0807900	0.260009	0.270677
PF3D7_0808000	0.0923637	0.197309
PF3D7_0808100	0.283143	0.279576
PF3D7_0808200	0.387432	0.318274
PF3D7_0808300	0.798623	0.459766
PF3D7_0808400	0.243093	0.264491
PF3D7_0809200	0.543932	0.373576
PF3D7_0809400	0.24505	0.264666
PF3D7_0809500	0.804329	0.461172
PF3D7_0809600	0.115005	0.208604
PF3D7_0809800	0.407629	0.323994
PF3D7_0809900	0.310307	0.287774
PF3D7_0810000	0.00500252	0.0547207
PF3D7_0810100	0.10012	0.200816
PF3D7_0810200	0.0630855	0.182048
PF3D7_0810300	0.246122	0.265214
PF3D7_0810400	0.117518	0.209479
PF3D7_0810500	0.941253	0.498085
PF3D7_0810600	0.903773	0.488464
PF3D7_0810700	0.810378	0.463298
PF3D7_0810800	0.682553	0.423981
PF3D7_0810900	0.14468	0.220703
PF3D7_0811000	0.177553	0.234531
PF3D7_0811100	0.639482	0.408603
PF3D7_0811200	0.440086	0.337891
PF3D7_0811300	0.94642	0.499467
PF3D7_0811400	0.960383	0.503656
PF3D7_0811500	0.753929	0.446843
PF3D7_0811600	0.60138	0.394922
PF3D7_0811700	0.476548	0.348635
PF3D7_0811800	0.177358	0.2345
PF3D7_0811900	0.110599	0.207556
PF3D7_0812000	0.108095	0.205767
PF3D7_0812100	0.620401	0.401385
PF3D7_0812200	0.0133194	0.0919003
PF3D7_0812220	0.173508	0.232351
PF3D7_0812300	0.659007	0.415338
PF3D7_0812400	0.0757154	0.191162
PF3D7_0812500	0.653551	0.412723
PF3D7_0812600	0.000806433	0.0162915
PF3D7_0812700	0.588335	0.390665
PF3D7_0812900	0.115494	0.208604
PF3D7_0813000	0.692002	0.425957
PF3D7_0813100	0.364749	0.308882
PF3D7_0813200	0.452412	0.340929
PF3D7_0813300	0.48995	0.354297
PF3D7_0813400	0.953374	0.501846
PF3D7_0813500	0.0414789	0.157957
PF3D7_0813600	0.605728	0.396815
PF3D7_0813700	0.1778	0.234531
PF3D7_0813800	0.0364327	0.151241
PF3D7_0813900	0.270089	0.274739
PF3D7_0814000	0.717296	0.434959
PF3D7_0814100	0.612844	0.399029
PF3D7_0814200	0.487656	0.353321
PF3D7_0814300	0.532585	0.369746
PF3D7_0814400	0.49458	0.356266
PF3D7_0814500	0.805018	0.461265
PF3D7_0814600	0.801342	0.460401
PF3D7_0814700	0.891851	0.485532
PF3D7_0814900	0.5302	0.36897
PF3D7_0815000	0.343704	0.300831
PF3D7_0815100	0.403224	0.322763
PF3D7_0815200	0.942452	0.498085
PF3D7_0815300	0.319547	0.291141
PF3D7_0815400	0.0775101	0.191351
PF3D7_0815500	0.258134	0.269936
PF3D7_0815600	0.854147	0.473981
PF3D7_0815700	0.403925	0.322763
PF3D7_0815800	0.136476	0.217734
PF3D7_0816000	0.610605	0.3982
PF3D7_0816100	0.57568	0.384432
PF3D7_0816200	0.199671	0.24508
PF3D7_0816300	0.0438793	0.160779
PF3D7_0816400	0.116428	0.208864
PF3D7_0816600	0.122768	0.210955
PF3D7_0816700	0.197656	0.243999
PF3D7_0817000	0.114786	0.208604
PF3D7_0817100	0.0157547	0.101228
PF3D7_0817200	0.759625	0.448499
PF3D7_0817300	0.229785	0.257895
PF3D7_0817400	0.223552	0.254337
PF3D7_0817500	0.118673	0.210201
PF3D7_0817600	0.324797	0.29262
PF3D7_0817700	0.281759	0.279495
PF3D7_0817800	0.167116	0.230697
PF3D7_0817900	0.778734	0.453925
PF3D7_0818000	0.00206686	0.0299017
PF3D7_0818100	0.211162	0.250153
PF3D7_0818200	0.3689	0.310251
PF3D7_0818300	0.848993	0.472576
PF3D7_0818400	0.259539	0.270444
PF3D7_0818500	0.815447	0.464577
PF3D7_0818600	0.598699	0.393963
PF3D7_0818700	0.289206	0.282012
PF3D7_0818800	0.828005	0.467809
PF3D7_0818900	0.0639207	0.182955
PF3D7_0819000	0.688887	0.425206
PF3D7_0819100	0.73373	0.440833
PF3D7_0819200	0.413565	0.326085
PF3D7_0819300	0.13216	0.216565
PF3D7_0819500	0.0303921	0.139085
PF3D7_0819600	0.648081	0.41076
PF3D7_0819700	0.367466	0.309767
PF3D7_0819800	0.0110323	0.0839345
PF3D7_0819900	0.754381	0.446843
PF3D7_0820000	0.127432	0.213598
PF3D7_0820100	0.110608	0.207556
PF3D7_0820200	0.572476	0.383547
PF3D7_0820300	0.597404	0.393963
PF3D7_0820400	0.0746644	0.189829
PF3D7_0820500	0.110857	0.207679
PF3D7_0820600	0.413549	0.326085
PF3D7_0820700	0.0488093	0.164588
PF3D7_0820800	0.0591177	0.176756
PF3D7_0820900	0.269335	0.274739
PF3D7_0821000	0.710522	0.43294
PF3D7_0821100	0.336655	0.297751
PF3D7_0821200	0.429973	0.33328
PF3D7_0821300	0.450456	0.340449
PF3D7_0821400	0.776109	0.452748
PF3D7_0821500	0.942405	0.498085
PF3D7_0821600	0.795325	0.458471
PF3D7_0821700	0.45706	0.341695
PF3D7_0821800	0.357835	0.306734
PF3D7_0821900	0.0710776	0.188155
PF3D7_0822000	0.10303	0.203575
PF3D7_0822100	0.444607	0.33818
PF3D7_0822200	0.761436	0.448686
PF3D7_0822300	0.209367	0.249596
PF3D7_0822400	0.007134	0.067043
PF3D7_0822500	0.00168095	0.0263594
PF3D7_0822600	0.511635	0.36284
PF3D7_0822700	0.0100366	0.0795271
PF3D7_0822800	0.918731	0.492945
PF3D7_0822900	0.24526	0.264666
PF3D7_0823000	0.171213	0.231983
PF3D7_0823100	0.167327	0.230762
PF3D7_0823200	0.972138	0.506728
PF3D7_0823300	0.0571238	0.174755
PF3D7_0823500	0.000105847	0.00505006
PF3D7_0823600	0.832363	0.469118
PF3D7_0823700	0.307845	0.286439
PF3D7_0823800	0.839942	0.470758
PF3D7_0823900	0.457324	0.341695
PF3D7_0824000	0.0459515	0.161111
PF3D7_0824100	0.126468	0.213228
PF3D7_0824200	0.203025	0.246892
PF3D7_0824300	0.142083	0.219406
PF3D7_0824400	0.261218	0.270882
PF3D7_0824500	0.403374	0.322763
PF3D7_0824600	0.929253	0.495647
PF3D7_0824700	0.260432	0.270677
PF3D7_0824800	0.361328	0.308182
PF3D7_0824900	0.908574	0.490216
PF3D7_0825000	0.138727	0.218154
PF3D7_0825200	0.120344	0.210299
PF3D7_0825300	0.459343	0.342206
PF3D7_0825400	0.218984	0.25273
PF3D7_0825500	0.528229	0.368758
PF3D7_0825600	0.0100333	0.0795271
PF3D7_0826000	0.233942	0.259735
PF3D7_0826100	0.460563	0.342537
PF3D7_0826200	0.00583878	0.0589775
PF3D7_0826300	0.0405775	0.156907
PF3D7_0826400	0.51422	0.363807
PF3D7_0826500	0.717839	0.435163
PF3D7_0826600	0.42285	0.329935
PF3D7_0826700	0.387256	0.318274
PF3D7_0826900	0.0459	0.161111
PF3D7_0827000	0.850059	0.472953
PF3D7_0827100	0.297386	0.283671
PF3D7_0827300	0.0482403	0.163653
PF3D7_0827400	0.0130568	0.0906464
PF3D7_0827500	0.276697	0.27712
PF3D7_0827600	0.0852739	0.194782
PF3D7_0827800	0.660279	0.415789
PF3D7_0827900	0.538217	0.371491
PF3D7_0828100	0.0315517	0.141926
PF3D7_0828200	0.333837	0.29661
PF3D7_0828300	0.400912	0.322343
PF3D7_0828400	0.323563	0.292449
PF3D7_0828500	0.237829	0.262425
PF3D7_0828600	0.31594	0.289645
PF3D7_0828700	0.0572105	0.174782
PF3D7_0828800	0.36286	0.308262
PF3D7_0828900	0.802843	0.460909
PF3D7_0829000	0.172223	0.232292
PF3D7_0829100	0.480966	0.350626
PF3D7_0829200	0.0900305	0.196387
PF3D7_0829300	0.619124	0.401022
PF3D7_0829400	0.139776	0.219187
PF3D7_0829500	0.000209607	0.00758107
PF3D7_0829600	0.00812845	0.0726191
PF3D7_0830400	0.310878	0.288185
PF3D7_0830500	0.394865	0.320712
PF3D7_0903000	0.185748	0.237879
PF3D7_0903100	0.0368926	0.151241
PF3D7_0903200	0.347849	0.302569
PF3D7_0903300	0.107861	0.205671
PF3D7_0903400	0.0118062	0.0868012
PF3D7_0903500	0.202526	0.24682
PF3D7_0903600	0.177783	0.234531
PF3D7_0903700	0.0778269	0.191351
PF3D7_0903900	0.126373	0.213228
PF3D7_0904000	0.686452	0.424824
PF3D7_0904100	0.210809	0.250153
PF3D7_0904400	0.423496	0.3302
PF3D7_0904500	0.69145	0.425844
PF3D7_0904600	0.00125704	0.0219526
PF3D7_0904700	0.483419	0.351387
PF3D7_0904800	0.497391	0.357288
PF3D7_0904900	0.127083	0.213598
PF3D7_0905000	0.14202	0.219406
PF3D7_0905100	0.584162	0.388475
PF3D7_0905200	0.462427	0.342682
PF3D7_0905400	0.5196	0.365607
PF3D7_0905500	0.612781	0.399029
PF3D7_0905700	0.0137806	0.0921618
PF3D7_0905800	0.313962	0.289036
PF3D7_0905900	0.594553	0.392938
PF3D7_0906000	0.208746	0.249256
PF3D7_0906100	0.0678147	0.18534
PF3D7_0906200	0.333113	0.296486
PF3D7_0906300	0.36201	0.308193
PF3D7_0906400	0.000670271	0.0145925
PF3D7_0906500	0.453522	0.340999
PF3D7_0906600	0.215929	0.251607
PF3D7_0906700	0.51816	0.365388
PF3D7_0906800	0.650049	0.41131
PF3D7_0906890	0.314262	0.289036
PF3D7_0906910	0.585735	0.389405
PF3D7_0907000	0.13866	0.218154
PF3D7_0907100	0.0220626	0.119882
PF3D7_0907200	0.697149	0.427976
PF3D7_0907300	0.424233	0.330545
PF3D7_0907400	0.878826	0.481597
PF3D7_0907500	0.055633	0.173794
PF3D7_0907600	0.0654542	0.183261
PF3D7_0907700	0.207219	0.248911
PF3D7_0907800	0.0401659	0.15654
PF3D7_0907900	0.545649	0.374068
PF3D7_0908000	0.553387	0.376723
PF3D7_0908100	0.175772	0.233917
PF3D7_0908200	0.333028	0.296486
PF3D7_0908300	0.0554926	0.173794
PF3D7_0908400	0.493141	0.355572
PF3D7_0908500	0.322964	0.29244
PF3D7_0908600	0.160093	0.227879
PF3D7_0908700	0.0969139	0.198467
PF3D7_0908800	0.397726	0.321393
PF3D7_0908900	0.183952	0.237614
PF3D7_0909100	0.0509143	0.166673
PF3D7_0909300	0.727014	0.438245
PF3D7_0909400	0.45031	0.340449
PF3D7_0909500	0.156324	0.225046
PF3D7_0909600	0.253074	0.268362
PF3D7_0909700	0.176715	0.234019
PF3D7_0909800	0.444784	0.33818
PF3D7_0909900	0.668453	0.418388
PF3D7_0910000	0.314194	0.289036
PF3D7_0910100	0.664486	0.4175
PF3D7_0910200	0.0117528	0.0868012
PF3D7_0910300	0.525423	0.367276
PF3D7_0910400	0.122552	0.210955
PF3D7_0910500	0.72909	0.43926
PF3D7_0910600	0.550338	0.375396
PF3D7_0910700	0.0760108	0.191162
PF3D7_0910800	0.939225	0.49767
PF3D7_0910900	0.225315	0.255306
PF3D7_0911000	0.122058	0.210955
PF3D7_0911100	0.435577	0.33623
PF3D7_0911200	0.113167	0.208178
PF3D7_0911400	0.542135	0.372912
PF3D7_0911500	0.000693736	0.0149336
PF3D7_0911600	0.0471133	0.162466
PF3D7_0911700	0.274481	0.276727
PF3D7_0911800	0.367706	0.309767
PF3D7_0911900	0.199213	0.245046
PF3D7_0912000	0.0537484	0.171446
PF3D7_0912100	0.0180866	0.108728
PF3D7_0912400	0.256391	0.269107
PF3D7_0912500	0.548078	0.374806
PF3D7_0912700	0.0331613	0.14416
PF3D7_0912800	0.946626	0.499467
PF3D7_0912900	0.425945	0.33128
PF3D7_0913000	0.677	0.422286
PF3D7_0913100	0.0975874	0.198669
PF3D7_0913200	0.380934	0.315148
PF3D7_0913300	0.110121	0.207162
PF3D7_0913400	0.0608586	0.180051
PF3D7_0913500	0.336732	0.297751
PF3D7_0913600	0.127176	0.213598
PF3D7_0913700	0.407146	0.323994
PF3D7_0913800	0.172525	0.232292
PF3D7_0913900	0.300588	0.284863
PF3D7_0914000	0.0508327	0.16665
PF3D7_0914100	0.24484	0.264666
PF3D7_0914200	0.923146	0.494289
PF3D7_0914300	0.66647	0.418092
PF3D7_0914400	0.238683	0.262496
PF3D7_0914500	0.209955	0.249852
PF3D7_0914600	0.0489253	0.164731
PF3D7_0914700	0.814151	0.464195
PF3D7_0914800	0.275004	0.276727
PF3D7_0914900	0.182622	0.236714
PF3D7_0915000	0.165872	0.229932
PF3D7_0915100	0.62789	0.404239
PF3D7_0915200	0.408922	0.324019
PF3D7_0915300	0.0433126	0.159804
PF3D7_0915400	0.452398	0.340929
PF3D7_0915500	0.0608233	0.180051
PF3D7_0915600	0.530298	0.36897
PF3D7_0915700	0.0966591	0.198308
PF3D7_0915800	0.0270371	0.131121
PF3D7_0915900	0.711427	0.43294
PF3D7_0916000	0.200917	0.245794
PF3D7_0916100	0.980134	0.50912
PF3D7_0916200	0.184917	0.237879
PF3D7_0916300	0.936368	0.497335
PF3D7_0916400	0.01263	0.0899287
PF3D7_0916500	0.161859	0.228215
PF3D7_0916600	0.240759	0.263293
PF3D7_0916700	0.235534	0.260994
PF3D7_0916800	0.156998	0.225677
PF3D7_0916900	0.410294	0.324762
PF3D7_0917000	0.212147	0.250728
PF3D7_0917100	0.230802	0.258746
PF3D7_0917300	0.453931	0.341121
PF3D7_0917400	0.165954	0.229932
PF3D7_0917500	0.227734	0.256621
PF3D7_0917600	0.817595	0.464777
PF3D7_0917700	0.767582	0.449998
PF3D7_0917800	0.183531	0.237206
PF3D7_0917900	0.405106	0.323061
PF3D7_0918000	0.207779	0.248949
PF3D7_0918100	0.181803	0.236714
PF3D7_0918200	0.134031	0.216565
PF3D7_0918300	0.695623	0.427364
PF3D7_0918600	0.145044	0.220894
PF3D7_0918700	0.282063	0.279495
PF3D7_0918800	0.536129	0.371058
PF3D7_0918900	0.408198	0.323994
PF3D7_0919000	0.0760621	0.191162
PF3D7_0919100	0.151303	0.223668
PF3D7_0919200	0.301536	0.284863
PF3D7_0919300	0.529112	0.368758
PF3D7_0919400	0.154416	0.22419
PF3D7_0919500	0.246988	0.265517
PF3D7_0919600	0.0919669	0.197309
PF3D7_0919700	0.961606	0.503696
PF3D7_0919800	0.281925	0.279495
PF3D7_0919900	0.0707397	0.188155
PF3D7_0920000	0.000529032	0.0128973
PF3D7_0920100	0.288633	0.282012
PF3D7_0920200	0.148063	0.222981
PF3D7_0920300	0.0255192	0.12802
PF3D7_0920400	0.364656	0.308882
PF3D7_0920500	0.217321	0.251727
PF3D7_0920600	0.0699836	0.18727
PF3D7_0920700	0.463099	0.342743
PF3D7_0920800	0.447845	0.339707
PF3D7_0920900	0.668299	0.418388
PF3D7_0921000	0.338626	0.298744
PF3D7_0921100	0.109771	0.20673
PF3D7_0921200	0.989734	0.510442
PF3D7_0921300	0.216688	0.251727
PF3D7_0921400	0.261293	0.270882
PF3D7_0921500	0.112764	0.208178
PF3D7_0921600	0.816602	0.464584
PF3D7_0921700	0.115135	0.208604
PF3D7_0921800	0.38998	0.319214
PF3D7_0921900	0.968475	0.505876
PF3D7_0922000	0.0994438	0.200305
PF3D7_0922100	0.114918	0.208604
PF3D7_0922200	0.476016	0.348378
PF3D7_0922300	0.0100809	0.0795975
PF3D7_0922400	0.0137627	0.0921618
PF3D7_0922500	0.575683	0.384432
PF3D7_0922600	0.073418	0.189824
PF3D7_0922700	0.00486997	0.0546949
PF3D7_0922800	0.710866	0.43294
PF3D7_0923000	0.117072	0.209317
PF3D7_0923200	0.690102	0.425487
PF3D7_0923400	0.029366	0.136965
PF3D7_0923500	0.182075	0.236714
PF3D7_0923600	0.136389	0.217734
PF3D7_0923800	0.0858381	0.194782
PF3D7_0923900	0.470007	0.345355
PF3D7_0924000	0.326365	0.293091
PF3D7_0924100	0.124188	0.212276
PF3D7_0924200	0.416959	0.327724
PF3D7_0924300	0.102439	0.203284
PF3D7_0924400	0.169725	0.231927
PF3D7_0924500	0.504931	0.360365
PF3D7_0924600	0.0918431	0.197309
PF3D7_0924700	0.0874774	0.194991
PF3D7_0924800	0.0210959	0.118566
PF3D7_0925000	0.000118567	0.0052612
PF3D7_0925100	0.000268884	0.00886692
PF3D7_0925200	0.351726	0.304133
PF3D7_0925300	0.273606	0.276727
PF3D7_0925400	0.0432894	0.159804
PF3D7_0925500	0.0857306	0.194782
PF3D7_0925600	0.117968	0.209542
PF3D7_0925700	0.321862	0.292059
PF3D7_0925800	0.169026	0.231538
PF3D7_0925900	0.936101	0.497335
PF3D7_0926000	0.0665775	0.184314
PF3D7_0926100	0.408718	0.323994
PF3D7_0926200	0.312092	0.288548
PF3D7_0926300	0.0012699	0.0219526
PF3D7_0926400	0.822416	0.46606
PF3D7_0926500	0.0550384	0.173229
PF3D7_0926600	0.0100025	0.0795271
PF3D7_0926700	0.792851	0.457781
PF3D7_0926800	0.375707	0.312689
PF3D7_0926900	0.42206	0.329769
PF3D7_0927000	0.80753	0.462298
PF3D7_0927100	0.0261973	0.129395
PF3D7_0927200	0.0126923	0.0900678
PF3D7_0927300	0.210139	0.249852
PF3D7_0927500	0.0795748	0.191351
PF3D7_0927600	0.204372	0.24749
PF3D7_0927700	0.156359	0.225046
PF3D7_0927800	0.0845805	0.194782
PF3D7_0927900	0.690089	0.425487
PF3D7_0928000	0.464506	0.343089
PF3D7_0928200	0.956927	0.502512
PF3D7_0928300	0.731445	0.440206
PF3D7_0928400	0.523023	0.366586
PF3D7_0928500	0.425842	0.33128
PF3D7_0928600	0.300129	0.284863
PF3D7_0928700	0.0260513	0.129356
PF3D7_0928800	0.0116711	0.0868012
PF3D7_0928900	0.977533	0.50824
PF3D7_0929000	0.13809	0.218154
PF3D7_0929100	0.0930199	0.197309
PF3D7_0929200	0.0282754	0.134189
PF3D7_0929300	0.103911	0.204134
PF3D7_0929400	0.391567	0.319526
PF3D7_0929600	0.0107074	0.08251
PF3D7_0929700	0.457032	0.341695
PF3D7_0929800	0.713586	0.433433
PF3D7_0929900	0.287521	0.281918
PF3D7_0930100	0.250945	0.267201
PF3D7_0930200	0.220551	0.253282
PF3D7_0930300	0.0162654	0.102455
PF3D7_0930400	0.120074	0.210299
PF3D7_0930500	0.902595	0.488189
PF3D7_0930600	0.373853	0.312113
PF3D7_0930700	0.676559	0.422128
PF3D7_0930800	0.226075	0.255521
PF3D7_0930900	0.0476644	0.162684
PF3D7_0931000	0.412283	0.325732
PF3D7_0931100	0.831042	0.469052
PF3D7_0931200	0.234844	0.260445
PF3D7_0931300	0.000342067	0.0105076
PF3D7_0931400	0.272794	0.276296
PF3D7_0931500	0.894785	0.486067
PF3D7_0931800	0.326204	0.293063
PF3D7_0931900	0.533045	0.369836
PF3D7_0932000	0.168295	0.231136
PF3D7_0932100	0.34277	0.300285
PF3D7_0932200	0.383353	0.316743
PF3D7_0932300	0.323091	0.29244
PF3D7_0932400	0.097024	0.198511
PF3D7_0932500	0.0628748	0.182048
PF3D7_0932600	0.568357	0.381699
PF3D7_0932700	0.0420057	0.15831
PF3D7_0932800	0.403226	0.322763
PF3D7_0932900	0.442868	0.33818
PF3D7_0933000	0.366758	0.309648
PF3D7_0933100	7.31247e-05	0.0037283
PF3D7_0933200	0.0793084	0.191351
PF3D7_0933300	0.10545	0.204939
PF3D7_0933400	0.0617085	0.180884
PF3D7_0933500	0.0502079	0.166549
PF3D7_0933600	0.296758	0.283615
PF3D7_0933700	0.120945	0.210894
PF3D7_0933800	0.153354	0.223668
PF3D7_0933900	0.111182	0.207679
PF3D7_0934000	0.126401	0.213228
PF3D7_0934100	0.0440827	0.160779
PF3D7_0934200	0.254888	0.268896
PF3D7_0934300	0.164794	0.22955
PF3D7_0934400	0.154955	0.224467
PF3D7_0934500	0.172372	0.232292
PF3D7_0934600	0.80366	0.461057
PF3D7_0934700	0.000572739	0.013661
PF3D7_0934800	0.392829	0.319974
PF3D7_0934900	0.0173413	0.106539
PF3D7_0935000	0.217144	0.251727
PF3D7_0935100	0.120486	0.210299
PF3D7_0935200	0.407098	0.323994
PF3D7_0935300	0.515031	0.363982
PF3D7_1002300	0.559429	0.378767
PF3D7_1002400	0.926429	0.495101
PF3D7_1002500	0.294956	0.283615
PF3D7_1002600	0.243966	0.264606
PF3D7_1002700	0.107467	0.205445
PF3D7_1002800	0.0325338	0.143048
PF3D7_1002900	0.883423	0.483499
PF3D7_1003000	0.357087	0.306377
PF3D7_1003100	0.045191	0.161111
PF3D7_1003200	0.0541699	0.172285
PF3D7_1003300	0.632982	0.406118
PF3D7_1003400	0.14514	0.220894
PF3D7_1003500	0.295213	0.283615
PF3D7_1003600	0.366956	0.309699
PF3D7_1003700	0.00058484	0.013661
PF3D7_1003800	0.562039	0.379731
PF3D7_1003900	0.0440325	0.160779
PF3D7_1004000	0.335274	0.297266
PF3D7_1004100	0.00402198	0.0472607
PF3D7_1004200	0.285785	0.280951
PF3D7_1004300	0.245176	0.264666
PF3D7_1004400	0.149605	0.223668
PF3D7_1004500	0.548896	0.374969
PF3D7_1004600	0.0748625	0.190117
PF3D7_1004700	0.172056	0.232292
PF3D7_1004800	0.385217	0.317805
PF3D7_1004900	0.00716037	0.067043
PF3D7_1005000	0.871341	0.478431
PF3D7_1005100	0.983917	0.509551
PF3D7_1005500	0.0642567	0.182955
PF3D7_1005600	0.0868624	0.194782
PF3D7_1005700	0.202223	0.246584
PF3D7_1005800	0.948606	0.500151
PF3D7_1005900	0.0411932	0.15782
PF3D7_1006100	0.000603054	0.0139412
PF3D7_1006200	0.726388	0.437985
PF3D7_1006400	0.119496	0.210299
PF3D7_1006500	0.0750176	0.190295
PF3D7_1006600	0.17622	0.233922
PF3D7_1006700	0.324393	0.29262
PF3D7_1006800	0.577802	0.385618
PF3D7_1006900	0.0780157	0.191351
PF3D7_1007000	0.565754	0.380864
PF3D7_1007100	0.712531	0.433124
PF3D7_1007200	0.206785	0.248765
PF3D7_1007300	0.264734	0.272257
PF3D7_1007400	0.918598	0.492945
PF3D7_1007500	0.743282	0.442713
PF3D7_1007600	0.751901	0.446289
PF3D7_1007700	0.222577	0.253982
PF3D7_1007900	0.302854	0.284966
PF3D7_1008000	0.980675	0.509283
PF3D7_1008100	0.622299	0.401802
PF3D7_1008200	0.112356	0.208178
PF3D7_1008400	0.12051	0.210299
PF3D7_1008500	0.178902	0.234788
PF3D7_1008600	0.0212618	0.118566
PF3D7_1008700	0.0105528	0.0824196
PF3D7_1008800	0.993893	0.511529
PF3D7_1008900	0.959482	0.503525
PF3D7_1009000	0.328402	0.294318
PF3D7_1009200	0.367839	0.309767
PF3D7_1009300	0.196478	0.243596
PF3D7_1009400	0.385508	0.31782
PF3D7_1009500	0.0387353	0.155664
PF3D7_1009600	0.203285	0.24704
PF3D7_1009700	0.354303	0.305402
PF3D7_1009800	0.411734	0.325557
PF3D7_1009900	0.0238258	0.124329
PF3D7_1010000	0.818843	0.464976
PF3D7_1010100	0.866842	0.477246
PF3D7_1010200	0.288239	0.281987
PF3D7_1010300	0.981941	0.509469
PF3D7_1010400	0.0401188	0.15654
[truncated: 2,372 more rows]

## Sheet: HB3 - IT
GeneID	P-value	Q-value
PF3D7_0102800	0.245268	0.254968
PF3D7_0102900	0.6244	0.41259
PF3D7_0103000	0.425815	0.335968
PF3D7_0103100	0.0889652	0.153955
PF3D7_0103200	0.511217	0.370483
PF3D7_0103300	0.527899	0.377029
PF3D7_0103400	0.210976	0.234593
PF3D7_0103500	0.874422	0.494107
PF3D7_0103600	0.457541	0.349748
PF3D7_0103700	0.0551474	0.11718
PF3D7_0103800	0.0777802	0.142091
PF3D7_0103900	0.0990144	0.163052
PF3D7_0104100	0.33111	0.294847
PF3D7_0104200	0.03267	0.0856845
PF3D7_0104300	0.0455134	0.104372
PF3D7_0104400	0.139823	0.195819
PF3D7_0104500	0.154433	0.204856
PF3D7_0104600	0.329703	0.294847
PF3D7_0104800	0.827121	0.479963
PF3D7_0105100	0.179463	0.220906
PF3D7_0105200	0.549981	0.385397
PF3D7_0105300	0.158426	0.208234
PF3D7_0105400	0.387172	0.317226
PF3D7_0105600	0.00054545	0.00444067
PF3D7_0105700	0.06236	0.125892
PF3D7_0105800	0.286951	0.274162
PF3D7_0105900	0.347645	0.299955
PF3D7_0106000	0.947723	0.514757
PF3D7_0106100	0.00482761	0.0227604
PF3D7_0106200	0.26041	0.261368
PF3D7_0106300	0.00956856	0.0364626
PF3D7_0106400	0.172386	0.216741
PF3D7_0106500	0.522436	0.374635
PF3D7_0106600	0.157307	0.207237
PF3D7_0106700	0.000749299	0.00570124
PF3D7_0106800	0.639745	0.417111
PF3D7_0106900	0.322635	0.292268
PF3D7_0107000	0.159607	0.208835
PF3D7_0107100	0.641304	0.417891
PF3D7_0107200	0.084707	0.149646
PF3D7_0107300	0.261641	0.26192
PF3D7_0107400	0.101415	0.165587
PF3D7_0107500	0.00585467	0.0262601
PF3D7_0107700	0.769871	0.464149
PF3D7_0107800	0.30017	0.28097
PF3D7_0107900	0.349178	0.300715
PF3D7_0108000	0.234513	0.249608
PF3D7_0108100	0.827899	0.480001
PF3D7_0108300	0.00387105	0.0194434
PF3D7_0108400	0.00106617	0.00742602
PF3D7_0108500	0.79559	0.470307
PF3D7_0108600	0.0406868	0.09771
PF3D7_0108700	0.000887494	0.00643425
PF3D7_0108800	0.123213	0.182912
PF3D7_0109000	0.840425	0.48427
PF3D7_0109100	0.340709	0.297372
PF3D7_0109200	0.642498	0.418026
PF3D7_0109300	0.021377	0.0640048
PF3D7_0109400	0.0648602	0.128575
PF3D7_0109500	0.919313	0.507407
PF3D7_0109600	0.41247	0.329156
PF3D7_0109700	0.202252	0.231525
PF3D7_0109800	0.000348136	0.00318497
PF3D7_0110000	0.0720475	0.13615
PF3D7_0110100	0.184123	0.222845
PF3D7_0110200	0.401183	0.323509
PF3D7_0110400	0.0452284	0.103857
PF3D7_0110500	5.71544e-05	0.000789024
PF3D7_0110600	4.24858e-08	4.25866e-06
PF3D7_0110700	0.261619	0.26192
PF3D7_0110800	0.844958	0.485555
PF3D7_0110900	0.218723	0.23975
PF3D7_0111000	0.711858	0.442122
PF3D7_0111200	0.0622484	0.125776
PF3D7_0111300	0.491431	0.364417
PF3D7_0111400	0.131924	0.189854
PF3D7_0111500	0.566811	0.391864
PF3D7_0111600	0.896457	0.500059
PF3D7_0111700	0.960847	0.517529
PF3D7_0111800	0.543487	0.382708
PF3D7_0111900	0.0880732	0.153592
PF3D7_0112000	0.418388	0.331984
PF3D7_0112200	0.014586	0.0493793
PF3D7_0202400	0.0960704	0.160149
PF3D7_0202500	0.154945	0.204945
PF3D7_0202600	0.367185	0.308479
PF3D7_0202700	0.121734	0.182215
PF3D7_0202800	0.212722	0.23578
PF3D7_0202900	0.0275456	0.0763284
PF3D7_0203000	0.268286	0.265574
PF3D7_0203100	0.184345	0.222845
PF3D7_0203200	0.878615	0.494948
PF3D7_0203300	0.0908462	0.155618
PF3D7_0203400	0.274595	0.269161
PF3D7_0203600	0.817746	0.478185
PF3D7_0203700	0.00923285	0.0355358
PF3D7_0203800	0.168447	0.215086
PF3D7_0203900	0.222693	0.242626
PF3D7_0204000	0.89417	0.499387
PF3D7_0204100	0.333626	0.295303
PF3D7_0204200	0.0112907	0.0413836
PF3D7_0204300	0.129634	0.188085
PF3D7_0204400	0.652576	0.421372
PF3D7_0204500	0.358553	0.304916
PF3D7_0204600	0.580991	0.39748
PF3D7_0204700	6.58223e-06	0.000151751
PF3D7_0204800	0.231791	0.248089
PF3D7_0204900	0.154128	0.204569
PF3D7_0205000	0.507472	0.369405
PF3D7_0205100	0.310889	0.286125
PF3D7_0205400	0.027654	0.0764449
PF3D7_0205500	0.000981525	0.00694413
PF3D7_0205600	0.770336	0.464233
PF3D7_0205700	0.709639	0.44122
PF3D7_0205800	0.0590351	0.122164
PF3D7_0205900	0.14552	0.199068
PF3D7_0206000	0.000755525	0.00572971
PF3D7_0206100	0.687598	0.433715
PF3D7_0206200	0.170878	0.216089
PF3D7_0206500	1.49733e-07	9.68937e-06
PF3D7_0206600	0.106431	0.170279
PF3D7_0206700	0.311047	0.286156
PF3D7_0206800	0.549802	0.385389
PF3D7_0206900	0.395837	0.321579
PF3D7_0207000	0.375088	0.312021
PF3D7_0207100	0.862904	0.490722
PF3D7_0207200	0.249292	0.256921
PF3D7_0207400	0.440281	0.341307
PF3D7_0207500	0.432607	0.338114
PF3D7_0207600	0.929156	0.509814
PF3D7_0207700	0.586045	0.398713
PF3D7_0207800	0.574851	0.394194
PF3D7_0207900	0.194172	0.228091
PF3D7_0208000	0.315972	0.288957
PF3D7_0208100	0.241966	0.253389
PF3D7_0208200	0.426954	0.336636
PF3D7_0208300	0.0278516	0.0767201
PF3D7_0208400	0.154882	0.204945
PF3D7_0208500	0.153147	0.204208
PF3D7_0208600	0.634669	0.415093
PF3D7_0208700	0.0229916	0.0671814
PF3D7_0208800	0.567363	0.392096
PF3D7_0209100	0.0392	0.0954317
PF3D7_0209200	0.0832391	0.148189
PF3D7_0209300	0.0143227	0.0487746
PF3D7_0209400	0.337959	0.296681
PF3D7_0209500	0.60234	0.404623
PF3D7_0209600	0.509233	0.370071
PF3D7_0209700	0.613254	0.40874
PF3D7_0209800	0.171115	0.216089
PF3D7_0210000	0.688197	0.433736
PF3D7_0210100	0.592793	0.401486
PF3D7_0210200	0.731092	0.449707
PF3D7_0210300	0.255863	0.259517
PF3D7_0210400	0.134229	0.191735
PF3D7_0210500	0.361766	0.305956
PF3D7_0210600	0.67949	0.430013
PF3D7_0210700	0.845608	0.485645
PF3D7_0210800	0.216458	0.238845
PF3D7_0210900	0.862654	0.490701
PF3D7_0211100	0.325063	0.292856
PF3D7_0211200	0.184412	0.222845
PF3D7_0211300	0.967154	0.518613
PF3D7_0211500	0.843913	0.48543
PF3D7_0211600	0.0326245	0.0856656
PF3D7_0211700	0.777935	0.466171
PF3D7_0211800	0.60817	0.406896
PF3D7_0211900	0.280344	0.271403
PF3D7_0212000	0.114	0.176036
PF3D7_0212100	1.27246e-05	0.00024861
PF3D7_0212200	0.104785	0.168935
PF3D7_0212300	0.584034	0.398213
PF3D7_0212400	2.82639e-06	7.87077e-05
PF3D7_0212500	1.48533e-06	4.89193e-05
PF3D7_0212600	0.383444	0.31578
PF3D7_0212700	0.965978	0.518367
PF3D7_0212800	0.953672	0.516236
PF3D7_0212900	0.241777	0.253389
PF3D7_0213000	0.0405014	0.0975726
PF3D7_0213100	0.340896	0.297372
PF3D7_0213200	0.0367483	0.0922086
PF3D7_0213300	0.15934	0.208624
PF3D7_0213400	0.162267	0.211074
PF3D7_0213500	0.007001	0.0297247
PF3D7_0213700	0.573699	0.393642
PF3D7_0213900	0.0591356	0.122164
PF3D7_0214000	0.816764	0.477801
PF3D7_0214100	0.500797	0.367504
PF3D7_0214200	0.247674	0.256203
PF3D7_0214300	0.350647	0.301023
PF3D7_0214400	0.29537	0.278285
PF3D7_0214500	0.00350902	0.0180982
PF3D7_0214600	0.871237	0.493029
PF3D7_0214700	0.300349	0.281004
PF3D7_0214800	6.12486e-06	0.000145573
PF3D7_0214900	0.617224	0.409835
PF3D7_0215000	0.428511	0.336827
PF3D7_0215100	0.845183	0.485555
PF3D7_0215200	0.0120777	0.0433042
PF3D7_0215300	0.980124	0.521855
PF3D7_0215400	2.33876e-05	0.000402382
PF3D7_0215500	0.0836648	0.148618
PF3D7_0215600	0.0339647	0.0876867
PF3D7_0215700	0.183067	0.222484
PF3D7_0215800	0.36589	0.30775
PF3D7_0215900	0.195562	0.228489
PF3D7_0216000	0.614006	0.408872
PF3D7_0216100	0.185078	0.223048
PF3D7_0216200	0.485429	0.36188
PF3D7_0216300	0.979588	0.521804
PF3D7_0216400	0.306909	0.284389
PF3D7_0216500	0.715703	0.443554
PF3D7_0216600	5.97667e-05	0.000805787
PF3D7_0216700	0.134792	0.192315
PF3D7_0216800	0.278477	0.270881
PF3D7_0216900	0.926685	0.508916
PF3D7_0217000	0.0674736	0.131235
PF3D7_0217100	0.563451	0.390318
PF3D7_0217200	0.497042	0.366506
PF3D7_0217300	0.517265	0.372913
PF3D7_0217400	0.0163919	0.0531517
PF3D7_0217500	0.280668	0.271497
PF3D7_0217600	0.0325417	0.0856656
PF3D7_0217700	0.35919	0.305068
PF3D7_0217800	0.570434	0.392688
PF3D7_0217900	0.433545	0.338213
PF3D7_0218000	0.174319	0.217624
PF3D7_0218100	0.0554643	0.117528
PF3D7_0218200	0.915146	0.50644
PF3D7_0218300	0.167679	0.214885
PF3D7_0218400	0.853542	0.487684
PF3D7_0218500	0.210776	0.234593
PF3D7_0218600	8.70631e-05	0.00106766
PF3D7_0218700	0.202678	0.231525
PF3D7_0219100	0.320995	0.291863
PF3D7_0219200	0.126996	0.185659
PF3D7_0219300	0.000408178	0.00359174
PF3D7_0219400	0.0572962	0.119542
PF3D7_0219500	0.14796	0.20009
PF3D7_0219600	0.783458	0.467088
PF3D7_0301900	0.100299	0.164346
PF3D7_0302000	0.404352	0.32488
PF3D7_0302100	0.687118	0.43353
PF3D7_0302200	0.834187	0.481695
PF3D7_0302500	0.493984	0.365282
PF3D7_0302600	0.586649	0.39896
PF3D7_0302700	0.0539683	0.116119
PF3D7_0302800	0.00724704	0.0301584
PF3D7_0302900	0.967416	0.518613
PF3D7_0303000	0.000147569	0.00159725
PF3D7_0303100	0.0171787	0.0549303
PF3D7_0303200	0.944782	0.51408
PF3D7_0303300	0.0101532	0.0381234
PF3D7_0303400	0.18736	0.22439
PF3D7_0303500	0.539642	0.381165
PF3D7_0303600	0.014295	0.0487521
PF3D7_0303700	0.790546	0.468507
PF3D7_0303800	0.174187	0.217624
PF3D7_0303900	0.00538435	0.0248268
PF3D7_0304000	0.0933275	0.157975
PF3D7_0304100	0.335543	0.295741
PF3D7_0304200	0.000412809	0.00361869
PF3D7_0304300	0.453397	0.347387
PF3D7_0304400	0.614351	0.408872
PF3D7_0304500	0.166798	0.214169
PF3D7_0304600	0.0048679	0.0229036
PF3D7_0304700	0.179323	0.220906
PF3D7_0304800	0.506877	0.36922
PF3D7_0304900	0.826071	0.479716
PF3D7_0305000	0.421849	0.333867
PF3D7_0305100	0.275917	0.269584
PF3D7_0305200	0.0757086	0.139735
PF3D7_0305300	0.298057	0.280015
PF3D7_0305400	0.00689766	0.0293399
PF3D7_0305500	1.11472e-06	3.89384e-05
PF3D7_0305600	0.348844	0.30054
PF3D7_0305700	2.19444e-06	6.49334e-05
PF3D7_0305900	0.359551	0.30509
PF3D7_0306000	0.464175	0.35318
PF3D7_0306100	0.240026	0.252565
PF3D7_0306200	0.55879	0.389087
PF3D7_0306300	0.108078	0.171581
PF3D7_0306400	0.144452	0.198648
PF3D7_0306500	0.3043	0.282663
PF3D7_0306600	0.202378	0.231525
PF3D7_0306700	0.00217864	0.0126889
PF3D7_0306800	0.11977	0.180528
PF3D7_0306900	0.00287589	0.0158999
PF3D7_0307100	0.92548	0.508867
PF3D7_0307200	0.324833	0.292856
PF3D7_0307300	0.626964	0.413218
PF3D7_0307400	0.338996	0.296712
PF3D7_0307500	0.659091	0.422907
PF3D7_0307600	0.314431	0.28789
PF3D7_0307700	0.734054	0.450587
PF3D7_0307800	0.210082	0.234593
PF3D7_0307900	0.690102	0.434462
PF3D7_0308000	0.281233	0.2715
PF3D7_0308100	0.506468	0.369156
PF3D7_0308200	0.654252	0.421943
PF3D7_0308300	0.911437	0.504751
PF3D7_0308500	0.0923683	0.1567
PF3D7_0308600	0.112479	0.175095
PF3D7_0308700	0.730294	0.449456
PF3D7_0308800	0.239943	0.252565
PF3D7_0308900	0.000361711	0.0032831
PF3D7_0309000	0.0898463	0.155042
PF3D7_0309100	0.0979349	0.162435
PF3D7_0309200	0.158598	0.208342
PF3D7_0309300	0.424896	0.335665
PF3D7_0309500	0.053038	0.115138
PF3D7_0309600	0.0899382	0.155085
PF3D7_0309700	0.0333861	0.0867772
PF3D7_0309800	0.192556	0.226841
PF3D7_0309900	0.961233	0.517534
PF3D7_0310000	0.236599	0.250675
PF3D7_0310200	1.30168e-07	9.27738e-06
PF3D7_0310300	0.703263	0.438912
PF3D7_0310400	0.994376	0.525801
PF3D7_0310500	0.129025	0.187555
PF3D7_0310600	0.00561522	0.0254185
PF3D7_0310700	0.545929	0.383959
PF3D7_0310800	0.00016535	0.00176291
PF3D7_0310900	0.444153	0.342571
PF3D7_0311100	0.00839857	0.0329856
PF3D7_0311200	0.00189231	0.0114205
PF3D7_0311300	0.844997	0.485555
PF3D7_0311400	0.806082	0.473595
PF3D7_0311500	0.617689	0.409835
PF3D7_0311600	0.0868937	0.152382
PF3D7_0311800	0.25238	0.258595
PF3D7_0311900	0.0205126	0.0623064
PF3D7_0312000	0.0331049	0.086337
PF3D7_0312100	0.312017	0.286379
PF3D7_0312200	0.000530831	0.00435519
PF3D7_0312300	0.0672904	0.131137
PF3D7_0312400	0.200836	0.230856
PF3D7_0312500	0.254076	0.258957
PF3D7_0312800	0.382921	0.315739
PF3D7_0313000	0.0773521	0.141758
PF3D7_0313100	0.58939	0.400071
PF3D7_0313200	0.142569	0.197884
PF3D7_0313300	0.384286	0.316074
PF3D7_0313400	0.705918	0.439629
PF3D7_0313500	0.0470425	0.106642
PF3D7_0313600	0.340654	0.297372
PF3D7_0313700	0.255278	0.259151
PF3D7_0313800	0.481168	0.360025
PF3D7_0314000	0.126393	0.185247
PF3D7_0314100	0.820572	0.478814
PF3D7_0314200	0.902422	0.501687
PF3D7_0314300	0.806572	0.473624
PF3D7_0314400	0.818546	0.478185
PF3D7_0314500	0.710309	0.441517
PF3D7_0314600	0.0229317	0.0670914
PF3D7_0314700	0.228291	0.245942
PF3D7_0314800	0.42514	0.335665
PF3D7_0314900	0.312294	0.286497
PF3D7_0315000	0.0306235	0.0821165
PF3D7_0315100	0.00317825	0.0170403
PF3D7_0315300	0.275779	0.269584
PF3D7_0315400	0.105803	0.169876
PF3D7_0315500	0.120035	0.180694
PF3D7_0315600	0.626335	0.413107
PF3D7_0315800	0.0408601	0.0980242
PF3D7_0315900	0.664152	0.424265
PF3D7_0316000	0.794209	0.469611
PF3D7_0316100	0.379554	0.314322
PF3D7_0316200	0.457006	0.349629
PF3D7_0316300	0.100665	0.164712
PF3D7_0316400	0.407925	0.32632
PF3D7_0316500	0.387201	0.317226
PF3D7_0316600	0.704449	0.439415
PF3D7_0316700	0.232896	0.248446
PF3D7_0316800	0.685747	0.432784
PF3D7_0316900	0.127993	0.186407
PF3D7_0317000	0.0605198	0.123584
PF3D7_0317200	0.49023	0.363878
PF3D7_0317300	3.77426e-09	8.70139e-07
PF3D7_0317400	0.024184	0.0696069
PF3D7_0317500	0.0418653	0.0992991
PF3D7_0317600	0.476181	0.358412
PF3D7_0317700	5.93662e-05	0.000805787
PF3D7_0317800	0.0378047	0.0940207
PF3D7_0317900	0.246073	0.255201
PF3D7_0318100	0.980633	0.522006
PF3D7_0318200	0.0031957	0.0170941
PF3D7_0318300	1.87767e-06	5.92997e-05
PF3D7_0318500	0.307513	0.284608
PF3D7_0318600	0.332673	0.294953
PF3D7_0318700	0.824143	0.479686
PF3D7_0318800	0.437966	0.340199
PF3D7_0318900	0.0568682	0.11908
PF3D7_0319000	0.0597533	0.122681
PF3D7_0319100	0.0859316	0.151119
PF3D7_0319200	0.848888	0.486205
PF3D7_0319300	0.0426402	0.100107
PF3D7_0319400	0.304547	0.282663
PF3D7_0319500	0.118378	0.179314
PF3D7_0319600	0.0813907	0.146139
PF3D7_0319700	0.0163131	0.0529707
PF3D7_0319800	0.321429	0.291863
PF3D7_0319900	0.000130834	0.00147859
PF3D7_0320000	0.606311	0.406226
PF3D7_0320100	0.275313	0.269584
PF3D7_0320200	0.124408	0.183858
PF3D7_0320300	0.237602	0.25116
PF3D7_0320500	0.465782	0.353706
PF3D7_0320600	0.082187	0.146997
PF3D7_0320700	0.169211	0.215768
PF3D7_0320800	0.539599	0.381165
PF3D7_0320900	0.032754	0.0857128
PF3D7_0321000	0.0160195	0.0524605
PF3D7_0321100	0.602699	0.404737
PF3D7_0321200	0.186126	0.223582
PF3D7_0321300	0.332561	0.294953
PF3D7_0321400	0.827793	0.480001
PF3D7_0321500	0.669525	0.426653
PF3D7_0321600	0.362392	0.306248
PF3D7_0321700	0.536027	0.380126
PF3D7_0321800	6.81827e-07	2.61987e-05
PF3D7_0321900	0.00226035	0.0130279
PF3D7_0322000	0.053389	0.115574
PF3D7_0322100	0.37001	0.309634
PF3D7_0322300	0.67494	0.428899
PF3D7_0322400	0.883224	0.496198
PF3D7_0322500	0.457284	0.349668
PF3D7_0322700	0.00130295	0.00871167
PF3D7_0322900	0.780526	0.466667
PF3D7_0323000	0.974433	0.52038
PF3D7_0323100	0.00740238	0.0305023
PF3D7_0323200	0.327547	0.293947
PF3D7_0323300	0.598397	0.403522
PF3D7_0323400	0.880148	0.495197
PF3D7_0323500	0.202473	0.231525
PF3D7_0323600	0.118994	0.179892
PF3D7_0323700	0.00658418	0.028373
PF3D7_0323800	0.432707	0.338114
PF3D7_0403100	0.0333209	0.0867772
PF3D7_0403200	0.0395875	0.0959698
PF3D7_0403300	0.000145089	0.00158529
PF3D7_0403400	0.00328197	0.0173825
PF3D7_0403500	0.0628951	0.126418
PF3D7_0403600	0.341039	0.297372
PF3D7_0403700	0.000263899	0.00256712
PF3D7_0403800	0.0122079	0.0435004
PF3D7_0403900	0.818895	0.478185
PF3D7_0404000	0.268035	0.265471
PF3D7_0404100	0.926114	0.508867
PF3D7_0404200	0.0892872	0.154309
PF3D7_0404300	5.78036e-05	0.000793236
PF3D7_0404400	0.959177	0.517529
PF3D7_0404500	0.00167076	0.0104955
PF3D7_0404600	0.360363	0.305441
PF3D7_0404700	0.827578	0.480001
PF3D7_0404800	0.985505	0.523029
PF3D7_0404900	0.256475	0.259561
PF3D7_0405000	0.81456	0.477117
PF3D7_0405100	0.494023	0.365282
PF3D7_0405200	0.509456	0.370071
PF3D7_0405400	7.7772e-05	0.000985164
PF3D7_0405500	0.0716081	0.135957
PF3D7_0405600	0.0374837	0.0935249
PF3D7_0405700	0.109013	0.171997
PF3D7_0405800	0.038491	0.0946613
PF3D7_0405900	0.412906	0.32939
PF3D7_0406000	0.0344589	0.0885657
PF3D7_0406100	0.465457	0.353706
PF3D7_0406200	0.242477	0.253467
PF3D7_0406400	2.2167e-07	1.17549e-05
PF3D7_0406500	0.0969735	0.161305
PF3D7_0406600	0.786093	0.46757
PF3D7_0406700	0.358407	0.304905
PF3D7_0406800	0.380178	0.314484
PF3D7_0407000	0.568455	0.392112
PF3D7_0407100	0.0729177	0.137004
PF3D7_0407200	0.00355532	0.0182961
PF3D7_0407300	0.00338585	0.0177005
PF3D7_0407400	0.265656	0.263991
PF3D7_0407500	0.25056	0.257537
PF3D7_0407700	0.630121	0.413997
PF3D7_0407800	0.861893	0.49051
PF3D7_0407900	0.963871	0.517745
PF3D7_0408000	0.970623	0.519233
PF3D7_0408100	0.200838	0.230856
PF3D7_0408200	0.772588	0.464693
PF3D7_0408300	0.850787	0.486592
PF3D7_0408400	0.563404	0.390318
PF3D7_0408500	0.249445	0.256963
PF3D7_0408600	0.974979	0.520438
PF3D7_0408900	0.394105	0.320831
PF3D7_0409000	0.867709	0.492361
PF3D7_0409100	0.453134	0.347316
PF3D7_0409200	0.0456204	0.104445
PF3D7_0409300	0.743866	0.454412
PF3D7_0409400	0.89376	0.499382
PF3D7_0409500	0.234996	0.249665
PF3D7_0409600	0.77625	0.465796
PF3D7_0409700	0.394481	0.32091
PF3D7_0409800	0.00557826	0.0253158
PF3D7_0409900	0.209171	0.234436
PF3D7_0410000	0.116688	0.178158
PF3D7_0410300	0.0550632	0.11718
PF3D7_0410400	0.0424779	0.0998277
PF3D7_0410500	0.0428635	0.100337
PF3D7_0410600	0.0306318	0.0821165
PF3D7_0410700	0.688474	0.433792
PF3D7_0410800	0.999428	0.527142
PF3D7_0410900	6.81061e-05	0.000887094
PF3D7_0411000	0.00322277	0.0171592
PF3D7_0411100	0.0158195	0.0521017
PF3D7_0411200	0.998678	0.527051
PF3D7_0411300	0.436695	0.339556
PF3D7_0411400	0.602219	0.404623
PF3D7_0411800	0.428765	0.336903
PF3D7_0411900	0.941694	0.513247
PF3D7_0412000	0.263184	0.26278
PF3D7_0412100	0.0406289	0.0976728
PF3D7_0412200	0.0206243	0.0623994
PF3D7_0412300	0.00717149	0.0301158
PF3D7_0412700	0.332411	0.294953
PF3D7_0413500	0.147251	0.20009
PF3D7_0413600	0.51566	0.372558
PF3D7_0413700	0.570896	0.392771
PF3D7_0413800	0.106256	0.170132
PF3D7_0413900	0.393907	0.320831
PF3D7_0414000	0.526406	0.376196
PF3D7_0414100	0.79779	0.470763
PF3D7_0414200	0.0588231	0.121846
PF3D7_0414300	0.00897473	0.0347745
PF3D7_0414600	0.286131	0.273845
PF3D7_0414700	0.303443	0.282428
PF3D7_0414800	0.350619	0.301023
PF3D7_0414900	0.654926	0.421996
PF3D7_0415000	0.0866134	0.152082
PF3D7_0415100	0.191198	0.226167
PF3D7_0415200	0.405986	0.325559
PF3D7_0415300	0.128095	0.186438
PF3D7_0415400	0.238274	0.25141
PF3D7_0415500	0.618756	0.410272
PF3D7_0415600	0.0280655	0.0768454
PF3D7_0415700	0.722276	0.446078
PF3D7_0415800	0.656069	0.422241
PF3D7_0415900	0.920216	0.507783
PF3D7_0416000	0.921336	0.50786
PF3D7_0416100	0.502324	0.367997
PF3D7_0416200	0.120885	0.181324
PF3D7_0416300	0.526334	0.376196
PF3D7_0416400	0.381857	0.315201
PF3D7_0416500	0.454796	0.348343
PF3D7_0416600	0.0683768	0.132027
PF3D7_0416700	0.00425266	0.0209943
PF3D7_0416800	0.0484002	0.10829
PF3D7_0416900	8.02858e-05	0.00100052
PF3D7_0417200	0.777359	0.466103
PF3D7_0417300	0.71834	0.444321
PF3D7_0417400	4.026e-06	0.000103131
PF3D7_0417500	0.136739	0.193641
PF3D7_0417600	0.375163	0.312021
PF3D7_0417700	0.0780122	0.142384
PF3D7_0417800	0.458996	0.350171
PF3D7_0417900	0.661646	0.423533
PF3D7_0418000	0.90705	0.50344
PF3D7_0418100	0.000829375	0.00612848
PF3D7_0418200	0.00310444	0.0167223
PF3D7_0418300	6.75747e-07	2.61987e-05
PF3D7_0418400	0.957961	0.517222
PF3D7_0418500	0.00569986	0.0256656
PF3D7_0418600	0.338811	0.296712
PF3D7_0418700	0.0894024	0.154392
PF3D7_0418900	0.136648	0.193641
PF3D7_0419000	0.160619	0.209803
PF3D7_0419100	0.282104	0.272125
PF3D7_0419200	0.000536968	0.00438992
PF3D7_0419300	0.343932	0.298315
PF3D7_0419400	0.423342	0.334934
PF3D7_0419500	0.0705302	0.134495
PF3D7_0419600	0.0697867	0.133852
PF3D7_0419700	0.33101	0.294847
PF3D7_0419800	0.901749	0.501433
PF3D7_0419900	0.000660776	0.00519928
PF3D7_0420000	7.5365e-06	0.00016869
PF3D7_0420100	1.78876e-05	0.000324198
PF3D7_0420200	0.416397	0.331487
PF3D7_0420300	2.52958e-05	0.000425682
PF3D7_0420400	0.235718	0.250087
PF3D7_0420500	0.0148297	0.0496938
PF3D7_0420600	0.244293	0.254384
PF3D7_0421300	0.818754	0.478185
PF3D7_0422000	0.122361	0.182469
PF3D7_0422100	0.24094	0.253065
PF3D7_0422200	6.5037e-05	0.0008568
PF3D7_0422300	0.0174686	0.0554726
PF3D7_0422400	0.960102	0.517529
PF3D7_0422500	2.74766e-05	0.000449263
PF3D7_0422600	0.000790109	0.00593342
PF3D7_0422700	0.0648294	0.128575
PF3D7_0422800	0.781325	0.466744
PF3D7_0422900	0.397671	0.32205
PF3D7_0423000	0.264501	0.263297
PF3D7_0423100	0.000190278	0.00194968
PF3D7_0423200	0.0383889	0.0946613
PF3D7_0423300	0.309711	0.285597
PF3D7_0423400	0.756036	0.459412
PF3D7_0423500	0.558413	0.389059
PF3D7_0423600	2.03851e-07	1.14055e-05
PF3D7_0501800	0.583077	0.397827
PF3D7_0501900	0.0205395	0.0623064
PF3D7_0502000	0.0352098	0.0898431
PF3D7_0502100	0.0471465	0.106668
PF3D7_0502200	0.907378	0.503471
PF3D7_0502400	0.586813	0.39896
PF3D7_0502600	0.0398628	0.0964897
PF3D7_0502700	0.0325922	0.0856656
PF3D7_0502800	0.00473481	0.0226126
PF3D7_0502900	0.0191709	0.0595655
PF3D7_0503000	0.188654	0.224551
PF3D7_0503100	0.573556	0.393642
PF3D7_0503200	0.509489	0.370071
PF3D7_0503300	0.117632	0.178889
PF3D7_0503400	0.199822	0.230687
PF3D7_0503500	0.395917	0.321579
PF3D7_0503600	0.847829	0.485865
PF3D7_0503800	0.113738	0.175817
PF3D7_0503900	0.510202	0.370239
PF3D7_0504000	0.465787	0.353706
PF3D7_0504100	0.505735	0.369088
PF3D7_0504200	0.13051	0.188705
PF3D7_0504400	0.862211	0.49057
PF3D7_0504600	0.63901	0.416867
PF3D7_0504700	0.586995	0.398966
PF3D7_0504800	0.400229	0.323447
PF3D7_0504900	0.20964	0.234593
PF3D7_0505000	9.68491e-05	0.00117401
PF3D7_0505100	0.0661421	0.130109
PF3D7_0505200	0.976087	0.520788
PF3D7_0505300	0.283587	0.272864
PF3D7_0505400	0.983446	0.522538
PF3D7_0505500	0.195422	0.228467
PF3D7_0505600	0.373064	0.311173
PF3D7_0505700	0.0207623	0.0627348
PF3D7_0505800	0.0297379	0.0803746
PF3D7_0505900	0.915014	0.50644
PF3D7_0506000	0.356602	0.304051
PF3D7_0506100	0.00328822	0.0173825
PF3D7_0506200	0.349904	0.300908
PF3D7_0506300	0.487882	0.362836
PF3D7_0506400	0.218368	0.239618
PF3D7_0506500	0.00163968	0.0103852
PF3D7_0506700	0.000805158	0.00598793
PF3D7_0506800	0.0157193	0.05192
PF3D7_0506900	0.970694	0.519233
PF3D7_0507000	0.0353066	0.0898431
PF3D7_0507100	0.180916	0.22174
PF3D7_0507200	0.120845	0.181324
PF3D7_0507300	0.96885	0.518994
PF3D7_0507400	0.830445	0.480957
PF3D7_0507500	0.717817	0.444148
PF3D7_0507600	2.67516e-09	7.70934e-07
PF3D7_0507700	0.466744	0.353996
PF3D7_0507800	0.0382467	0.0946096
PF3D7_0507900	0.344645	0.298708
PF3D7_0508000	0.196966	0.229081
PF3D7_0508100	0.897301	0.500287
PF3D7_0508200	0.0734314	0.13719
PF3D7_0508300	0.281051	0.2715
PF3D7_0508400	0.326636	0.293814
PF3D7_0508500	0.505006	0.369024
PF3D7_0508600	0.0694172	0.133365
PF3D7_0508700	0.000282938	0.00271792
PF3D7_0508800	0.255256	0.259151
PF3D7_0508900	0.5432	0.382708
PF3D7_0509000	0.0417501	0.0992991
PF3D7_0509100	0.532144	0.378199
PF3D7_0509300	0.828679	0.480263
PF3D7_0509400	0.00238364	0.0136024
PF3D7_0509500	0.19421	0.228091
PF3D7_0509600	0.300647	0.28106
PF3D7_0509700	0.083074	0.14801
PF3D7_0509800	9.05441e-08	7.73131e-06
PF3D7_0509900	0.359454	0.30509
PF3D7_0510000	0.151467	0.203176
PF3D7_0510100	0.11793	0.179065
PF3D7_0510200	0.00273939	0.0152549
PF3D7_0510400	0.131301	0.189195
PF3D7_0510500	0.905683	0.502893
PF3D7_0511000	0.154831	0.204945
PF3D7_0511100	0.00325818	0.0173078
PF3D7_0511200	0.426859	0.336636
PF3D7_0511300	0.074977	0.1394
PF3D7_0511400	0.892391	0.49924
PF3D7_0511500	2.07844e-08	2.28179e-06
PF3D7_0511600	0.296566	0.27907
PF3D7_0511700	0.016202	0.0527583
PF3D7_0511800	0.651293	0.421186
PF3D7_0511900	0.249092	0.25683
PF3D7_0512000	0.0101403	0.0381234
PF3D7_0512100	0.0169952	0.0547053
PF3D7_0512200	0.883725	0.496198
PF3D7_0512300	0.0352191	0.0898431
PF3D7_0512500	0.125583	0.184646
PF3D7_0512600	0.16249	0.211074
PF3D7_0512700	0.0574965	0.119635
PF3D7_0512800	0.589692	0.400091
PF3D7_0512900	0.232562	0.248446
PF3D7_0513000	0.0308648	0.0825301
PF3D7_0513100	0.00383798	0.0193194
PF3D7_0513200	0.00237608	0.0135929
PF3D7_0513300	0.057376	0.1196
PF3D7_0513400	0.0670883	0.130965
PF3D7_0513500	0.000908973	0.00656927
PF3D7_0513600	0.235352	0.249928
PF3D7_0513700	0.457082	0.349629
PF3D7_0513800	0.360987	0.305706
PF3D7_0513900	0.174131	0.217624
PF3D7_0514000	0.741336	0.453467
PF3D7_0514100	0.472946	0.356792
PF3D7_0514200	0.708277	0.440729
PF3D7_0514300	0.555366	0.387404
PF3D7_0514600	0.04821	0.108119
PF3D7_0514800	0.0022256	0.0129245
PF3D7_0514900	0.122077	0.1824
PF3D7_0515000	0.189596	0.22508
PF3D7_0515100	0.194643	0.228367
PF3D7_0515200	0.251787	0.258337
PF3D7_0515300	0.00491382	0.0230256
PF3D7_0515400	0.779276	0.466404
PF3D7_0515600	0.0905943	0.155618
PF3D7_0515700	0.317392	0.289566
PF3D7_0515800	0.107441	0.171035
PF3D7_0515900	0.400871	0.323509
PF3D7_0516000	0.294317	0.277857
PF3D7_0516100	0.232737	0.248446
PF3D7_0516200	0.401857	0.323825
PF3D7_0516300	0.371381	0.310443
PF3D7_0516400	0.115663	0.177306
PF3D7_0516600	0.20994	0.234593
PF3D7_0516700	0.0068914	0.0293399
PF3D7_0516800	0.425087	0.335665
PF3D7_0516900	0.482526	0.360247
PF3D7_0517000	0.155851	0.205652
PF3D7_0517100	0.20273	0.231525
PF3D7_0517200	0.0120111	0.0432673
PF3D7_0517300	0.000988033	0.00696596
PF3D7_0517400	0.0808764	0.145576
PF3D7_0517600	0.151581	0.203176
PF3D7_0517700	0.541349	0.381792
PF3D7_0517900	0.735663	0.450954
PF3D7_0518000	0.00184451	0.0112498
PF3D7_0518100	0.655148	0.422001
PF3D7_0518200	0.118149	0.179202
PF3D7_0518300	0.198029	0.229536
PF3D7_0518500	0.0381384	0.0946096
PF3D7_0518600	0.278582	0.270881
PF3D7_0519000	0.531757	0.378144
PF3D7_0519100	0.296241	0.278877
PF3D7_0519200	0.00169682	0.0106015
PF3D7_0519300	0.230191	0.247064
PF3D7_0519400	0.665541	0.424799
PF3D7_0519500	0.0350189	0.089705
PF3D7_0519600	0.268886	0.26594
PF3D7_0519700	0.133507	0.191321
PF3D7_0519800	1.8602e-05	0.000329894
PF3D7_0519900	0.714462	0.443023
PF3D7_0520000	0.791675	0.468714
PF3D7_0520100	0.560997	0.389799
PF3D7_0520200	0.152991	0.204208
PF3D7_0520300	0.0264938	0.0746147
PF3D7_0520400	0.0634397	0.127043
PF3D7_0520500	0.629686	0.413948
PF3D7_0520600	0.114778	0.176528
PF3D7_0520700	0.00111988	0.00775289
PF3D7_0520800	0.0594368	0.122566
PF3D7_0520900	0.889298	0.498356
PF3D7_0521000	0.669555	0.426653
PF3D7_0521200	0.377191	0.313256
PF3D7_0521300	2.24344e-07	1.17549e-05
PF3D7_0521400	0.832276	0.481336
PF3D7_0521500	0.595998	0.402818
PF3D7_0521600	0.221368	0.241531
PF3D7_0521700	1.42031e-06	4.74558e-05
PF3D7_0521800	0.291682	0.277006
PF3D7_0522000	0.759923	0.46072
PF3D7_0522100	0.136267	0.193641
PF3D7_0522200	0.465638	0.353706
PF3D7_0522300	0.0734085	0.13719
PF3D7_0522400	0.106509	0.170285
PF3D7_0522500	0.572633	0.393342
PF3D7_0522600	0.247811	0.256203
PF3D7_0522700	0.370957	0.310201
PF3D7_0522800	0.0474746	0.107199
PF3D7_0523000	4.15943e-06	0.000105378
PF3D7_0523100	0.275428	0.269584
PF3D7_0523200	0.0126506	0.04487
PF3D7_0523300	0.104445	0.168622
PF3D7_0523400	0.0193164	0.0598565
PF3D7_0523500	0.088249	0.153721
PF3D7_0523600	0.505305	0.369088
PF3D7_0523700	0.855046	0.48806
PF3D7_0523800	0.000464747	0.00396835
PF3D7_0523900	0.00362087	0.0185584
PF3D7_0524000	0.0172215	0.0549909
PF3D7_0524100	0.960088	0.517529
PF3D7_0524200	0.0172963	0.0551455
PF3D7_0524300	0.399769	0.323386
PF3D7_0524400	0.506195	0.369156
PF3D7_0524500	0.00204441	0.0120237
PF3D7_0524600	0.181435	0.221989
PF3D7_0524700	0.417048	0.331547
PF3D7_0524800	0.123169	0.182912
PF3D7_0524900	0.834285	0.481695
PF3D7_0525000	0.0535619	0.115731
PF3D7_0525100	0.568747	0.392112
PF3D7_0525200	0.436176	0.339475
PF3D7_0525300	0.394057	0.320831
PF3D7_0525400	0.626437	0.413107
PF3D7_0525500	0.487231	0.362468
PF3D7_0525600	0.113371	0.175417
PF3D7_0525700	0.308877	0.285298
PF3D7_0525800	0.583378	0.397915
PF3D7_0526000	0.0272116	0.0756758
PF3D7_0526100	0.0950917	0.159093
PF3D7_0526200	0.0999453	0.164152
PF3D7_0526300	0.0880381	0.153592
PF3D7_0526400	0.0563546	0.118651
PF3D7_0526500	3.6984e-07	1.7053e-05
PF3D7_0526600	0.0370583	0.0927647
PF3D7_0526700	0.510836	0.370441
PF3D7_0526800	0.471237	0.355736
PF3D7_0526900	0.413744	0.329717
PF3D7_0527000	0.629323	0.413827
PF3D7_0527100	0.0322871	0.085363
PF3D7_0527200	0.533007	0.378566
PF3D7_0527300	0.0925277	0.156737
PF3D7_0527400	0.159355	0.208624
PF3D7_0527500	0.0315358	0.0838575
PF3D7_0527600	0.341973	0.297713
PF3D7_0527900	0.049662	0.109984
PF3D7_0528000	0.000123819	0.00141316
PF3D7_0528100	0.000114632	0.00134481
PF3D7_0528200	0.248583	0.256649
PF3D7_0528300	0.598949	0.403522
PF3D7_0528400	0.572956	0.393367
PF3D7_0528500	0.0461109	0.10515
PF3D7_0528600	0.917832	0.507196
PF3D7_0528700	0.50322	0.368302
PF3D7_0528800	0.943361	0.513696
PF3D7_0529000	1.23305e-05	0.000245063
PF3D7_0529100	0.604648	0.405702
PF3D7_0529300	0.292208	0.277147
PF3D7_0529400	0.254006	0.258957
PF3D7_0529500	0.318889	0.290472
PF3D7_0529700	0.0718348	0.13597
PF3D7_0529800	0.568684	0.392112
PF3D7_0529900	0.566034	0.391646
PF3D7_0530000	0.104205	0.168353
PF3D7_0530100	0.536712	0.38026
PF3D7_0530200	0.807873	0.473923
PF3D7_0530300	0.342552	0.297872
PF3D7_0530400	0.444677	0.342756
PF3D7_0530600	0.760588	0.46072
PF3D7_0530700	0.587776	0.399284
PF3D7_0530800	0.00426773	0.0210237
PF3D7_0530900	0.499168	0.367084
PF3D7_0531000	0.00104499	0.00730055
PF3D7_0531100	0.508772	0.370028
PF3D7_0531200	0.254869	0.259078
PF3D7_0531300	0.152986	0.204208
PF3D7_0531400	0.771816	0.464693
PF3D7_0602000	0.10409	0.168285
PF3D7_0602100	0.554832	0.387266
PF3D7_0602200	0.264477	0.263297
PF3D7_0602300	0.163817	0.212057
PF3D7_0602400	0.122281	0.182469
PF3D7_0602500	0.109592	0.172699
PF3D7_0602600	0.0141369	0.0485314
PF3D7_0602700	0.0777365	0.142091
PF3D7_0602800	0.138513	0.194975
PF3D7_0602900	0.168089	0.215086
PF3D7_0603000	0.901133	0.501311
PF3D7_0603100	0.331949	0.294953
PF3D7_0603200	0.0752141	0.139712
PF3D7_0603300	0.563606	0.390318
PF3D7_0603400	0.000140851	0.00155371
PF3D7_0603500	0.444288	0.342571
PF3D7_0603700	0.169816	0.216004
PF3D7_0603800	0.952073	0.515802
PF3D7_0603900	0.0643467	0.128329
PF3D7_0604100	0.565604	0.391467
PF3D7_0604200	0.963861	0.517745
PF3D7_0604300	0.667645	0.425671
PF3D7_0604500	0.00185593	0.0112599
PF3D7_0604600	0.729864	0.449311
PF3D7_0604700	0.284596	0.272864
PF3D7_0604800	0.960864	0.517529
PF3D7_0604900	0.322902	0.292395
PF3D7_0605000	0.550999	0.385993
PF3D7_0605100	0.270081	0.266778
PF3D7_0605200	0.0706096	0.134535
PF3D7_0605300	0.155253	0.205234
PF3D7_0605400	0.138899	0.195103
PF3D7_0605500	0.307732	0.284696
PF3D7_0605700	0.225377	0.244631
PF3D7_0605800	0.592434	0.401459
PF3D7_0605900	0.439904	0.341212
PF3D7_0606000	0.594765	0.402231
PF3D7_0606100	0.205075	0.23233
PF3D7_0606200	0.767963	0.463362
PF3D7_0606300	0.37507	0.312021
PF3D7_0606500	0.560828	0.389799
PF3D7_0606600	4.47703e-07	1.98492e-05
PF3D7_0606700	4.08333e-05	0.000592072
PF3D7_0606800	0.240921	0.253065
PF3D7_0606900	0.0240566	0.0693268
PF3D7_0607000	0.946158	0.514464
PF3D7_0607200	0.0627345	0.126246
PF3D7_0607300	0.0757462	0.139735
PF3D7_0607400	0.0108296	0.0401403
PF3D7_0607500	0.165831	0.213704
PF3D7_0607600	0.492602	0.364816
PF3D7_0607700	0.92192	0.50786
PF3D7_0607800	0.696574	0.43651
PF3D7_0607900	0.19909	0.230086
PF3D7_0608000	0.0276349	0.0764449
PF3D7_0608100	0.801911	0.472368
PF3D7_0608200	0.138299	0.194975
PF3D7_0608300	0.790801	0.468507
PF3D7_0608310	0.241632	0.253389
PF3D7_0608400	0.228292	0.245942
PF3D7_0608500	0.037109	0.0927908
PF3D7_0608600	0.164064	0.212257
PF3D7_0608700	0.267479	0.265117
PF3D7_0608800	0.0237167	0.0688406
PF3D7_0608900	0.647185	0.419768
PF3D7_0609000	4.73177e-07	2.04125e-05
PF3D7_0609100	0.0942558	0.158963
PF3D7_0609200	0.0176049	0.0558285
PF3D7_0609300	0.180864	0.22174
PF3D7_0609400	0.270614	0.267076
PF3D7_0609700	0.0268948	0.075095
PF3D7_0609800	0.338572	0.296712
PF3D7_0609900	0.439635	0.341151
PF3D7_0610000	0.0491617	0.109296
PF3D7_0610100	0.336946	0.296381
PF3D7_0610200	0.709597	0.44122
PF3D7_0610400	0.938418	0.512188
PF3D7_0610500	0.0652212	0.128958
PF3D7_0610600	0.630121	0.413997
PF3D7_0610700	0.0146203	0.0493888
PF3D7_0610800	0.274506	0.269161
PF3D7_0610900	5.58018e-06	0.00013686
PF3D7_0611000	0.0660261	0.130094
PF3D7_0611100	0.335422	0.295741
PF3D7_0611200	0.171685	0.21629
PF3D7_0611300	0.190355	0.225517
PF3D7_0611400	0.195965	0.228749
PF3D7_0611500	0.0273906	0.076056
PF3D7_0611600	0.407678	0.32632
PF3D7_0611700	0.460515	0.351207
PF3D7_0611800	0.0134875	0.0470769
PF3D7_0611900	0.0469487	0.106534
PF3D7_0612000	0.125751	0.184776
PF3D7_0612100	0.182253	0.222198
PF3D7_0612200	0.780029	0.466612
PF3D7_0612300	0.0512889	0.1124
PF3D7_0612400	0.094785	0.159093
PF3D7_0612500	0.0484273	0.10829
PF3D7_0612600	0.739781	0.452636
PF3D7_0612700	0.524073	0.375203
PF3D7_0612800	0.00118535	0.00810915
PF3D7_0612900	0.932821	0.510705
PF3D7_0613000	0.15793	0.20782
PF3D7_0613100	0.0665199	0.130296
PF3D7_0613200	0.0907307	0.155618
PF3D7_0613300	0.662949	0.42399
PF3D7_0613400	0.649265	0.420701
PF3D7_0613500	0.496177	0.366405
PF3D7_0613600	0.248119	0.256285
PF3D7_0613700	0.552616	0.386304
PF3D7_0613800	0.405661	0.325559
PF3D7_0613900	0.656221	0.422241
PF3D7_0614000	0.617325	0.409835
PF3D7_0614100	0.893179	0.499382
PF3D7_0614200	7.2998e-06	0.000166628
PF3D7_0614300	0.184354	0.222845
PF3D7_0614400	0.0582427	0.120969
PF3D7_0614500	0.137654	0.194697
PF3D7_0614600	0.581032	0.39748
PF3D7_0614700	0.47943	0.359462
PF3D7_0614800	0.164641	0.212765
PF3D7_0614900	0.651993	0.421287
PF3D7_0615000	0.931609	0.510405
PF3D7_0615100	0.234294	0.249494
PF3D7_0615200	0.178755	0.220499
PF3D7_0615300	0.617348	0.409835
PF3D7_0615400	0.272487	0.268121
PF3D7_0615500	0.326092	0.293554
PF3D7_0615600	0.00391105	0.0195591
PF3D7_0615700	0.544014	0.382962
PF3D7_0615800	0.465425	0.353706
PF3D7_0615900	0.692083	0.435406
PF3D7_0616000	0.358825	0.305035
PF3D7_0616100	0.0733776	0.13719
PF3D7_0616200	0.468036	0.354104
PF3D7_0616300	0.952604	0.515806
PF3D7_0616400	0.00176545	0.0108828
PF3D7_0616600	0.380568	0.314587
PF3D7_0616700	0.666582	0.42525
PF3D7_0616800	0.920585	0.50786
PF3D7_0616900	0.493872	0.365282
PF3D7_0617000	0.0028945	0.0159263
PF3D7_0617100	2.04071e-07	1.14055e-05
PF3D7_0617200	0.140857	0.196335
PF3D7_0617300	0.0912405	0.155871
PF3D7_0617800	0.0612925	0.124452
PF3D7_0617900	0.743632	0.45439
PF3D7_0618000	0.737193	0.451532
PF3D7_0618100	0.401776	0.323825
PF3D7_0618200	0.239875	0.252565
PF3D7_0618300	0.622023	0.41155
PF3D7_0618500	0.695625	0.436153
PF3D7_0618600	0.128447	0.186833
PF3D7_0618700	0.130144	0.188587
PF3D7_0618800	0.182144	0.222183
PF3D7_0618900	0.230177	0.247064
PF3D7_0619000	0.00389024	0.0194974
PF3D7_0619100	0.204795	0.23233
PF3D7_0619200	0.000981925	0.00694413
PF3D7_0619300	0.622111	0.41155
PF3D7_0619400	0.274047	0.268914
PF3D7_0619500	0.514231	0.371991
PF3D7_0619600	0.441591	0.341583
PF3D7_0619700	0.200517	0.230856
PF3D7_0619800	0.0400736	0.0968426
PF3D7_0619900	1.2171e-05	0.000245063
PF3D7_0620000	0.349902	0.300908
PF3D7_0620100	0.087298	0.152818
PF3D7_0620200	0.0966114	0.160818
PF3D7_0620300	0.872937	0.493506
PF3D7_0620400	0.811502	0.475567
PF3D7_0620500	0.00020961	0.00212884
PF3D7_0620600	0.427576	0.336781
PF3D7_0620700	0.148458	0.200506
PF3D7_0621000	0.21157	0.234841
PF3D7_0621100	0.372667	0.311068
PF3D7_0621200	0.996214	0.526156
PF3D7_0621300	0.825715	0.479716
PF3D7_0621400	0.963208	0.517745
PF3D7_0621500	0.0159339	0.0523288
PF3D7_0621700	0.649612	0.420736
PF3D7_0621800	0.905116	0.502821
PF3D7_0621900	0.491845	0.364607
PF3D7_0622000	7.85053e-06	0.000174029
PF3D7_0622100	0.651997	0.421287
PF3D7_0622200	0.0479066	0.107754
PF3D7_0622300	0.097462	0.161767
PF3D7_0622400	0.0700644	0.133939
PF3D7_0622500	0.032571	0.0856656
PF3D7_0622600	0.0747894	0.139164
PF3D7_0622700	0.224532	0.243944
PF3D7_0622800	0.00892307	0.0346326
PF3D7_0622900	0.00478118	0.0226341
PF3D7_0623000	0.23005	0.247064
PF3D7_0623100	0.309543	0.285597
PF3D7_0623200	0.00580651	0.0260948
PF3D7_0623300	0.26101	0.261516
PF3D7_0623400	0.11915	0.18001
PF3D7_0623500	0.593407	0.401548
PF3D7_0623600	0.107753	0.171324
PF3D7_0623700	0.764358	0.462154
PF3D7_0623800	0.0766784	0.14086
PF3D7_0623900	0.320583	0.291669
PF3D7_0624000	0.618322	0.410102
PF3D7_0624100	0.243784	0.25407
PF3D7_0624200	0.195328	0.228467
PF3D7_0624400	0.759579	0.460714
PF3D7_0624500	0.245295	0.254968
PF3D7_0624600	4.47598e-10	2.5798e-07
PF3D7_0624700	0.149345	0.201468
PF3D7_0624900	0.0419955	0.0995054
PF3D7_0625000	0.456789	0.349629
PF3D7_0625200	0.2097	0.234593
PF3D7_0625300	0.966153	0.518367
PF3D7_0625400	0.143331	0.198198
PF3D7_0625500	0.00625985	0.0274074
PF3D7_0625700	0.0202349	0.0618709
PF3D7_0625800	0.0955245	0.159585
PF3D7_0626000	0.371818	0.310548
PF3D7_0626100	0.0688986	0.13261
PF3D7_0626200	0.0179249	0.0565321
PF3D7_0626300	0.170157	0.216018
PF3D7_0626400	0.589489	0.400071
PF3D7_0626600	0.0298804	0.0806651
PF3D7_0626700	0.0459599	0.105014
PF3D7_0626800	0.136046	0.193491
PF3D7_0626900	0.988905	0.524267
PF3D7_0627000	0.837435	0.483272
PF3D7_0627100	1.24604e-07	9.27738e-06
PF3D7_0627200	0.216621	0.238845
PF3D7_0627300	0.858184	0.488882
PF3D7_0627400	0.443436	0.342486
PF3D7_0627500	0.12202	0.1824
PF3D7_0627600	0.872802	0.493506
PF3D7_0627700	0.00432762	0.0212732
PF3D7_0627800	1.55503e-07	9.68937e-06
PF3D7_0627900	0.699929	0.437899
PF3D7_0628000	0.111914	0.174568
PF3D7_0628100	0.150995	0.202981
PF3D7_0628200	4.81525e-08	4.62557e-06
PF3D7_0628300	0.604991	0.405743
PF3D7_0628500	0.322509	0.292268
PF3D7_0628600	0.319475	0.290891
PF3D7_0628700	0.386116	0.316928
PF3D7_0628800	0.30045	0.281004
PF3D7_0628900	0.796277	0.470472
PF3D7_0629000	0.265098	0.263663
PF3D7_0629100	0.650236	0.420857
PF3D7_0629200	0.899342	0.501062
PF3D7_0629300	0.897781	0.500315
PF3D7_0629400	0.517284	0.372913
PF3D7_0629500	0.277637	0.270418
PF3D7_0629600	0.225882	0.244718
PF3D7_0629700	8.57123e-07	3.1366e-05
PF3D7_0629800	0.963468	0.517745
PF3D7_0629900	0.505655	0.369088
PF3D7_0630100	0.000696159	0.00540392
PF3D7_0630300	0.818449	0.478185
PF3D7_0630400	0.93451	0.511
PF3D7_0630500	0.016229	0.052772
PF3D7_0630600	0.657599	0.422671
PF3D7_0630700	0.053245	0.11537
PF3D7_0630800	0.229672	0.247064
PF3D7_0630900	0.779159	0.466404
PF3D7_0631000	0.556301	0.387939
PF3D7_0702900	0.01105	0.0406306
PF3D7_0703000	0.0150208	0.0501882
PF3D7_0703100	0.000238066	0.00237598
PF3D7_0703200	0.568125	0.392112
PF3D7_0703300	0.528227	0.377146
PF3D7_0703400	0.346606	0.299631
PF3D7_0703500	0.000100622	0.00120055
PF3D7_0703600	0.211078	0.234593
PF3D7_0703700	0.96149	0.517551
PF3D7_0703800	0.174291	0.217624
PF3D7_0703900	0.000379973	0.00339539
PF3D7_0704000	0.000182184	0.00189197
PF3D7_0704100	0.792649	0.46905
PF3D7_0704200	0.00745011	0.0305023
PF3D7_0704300	0.95125	0.515802
PF3D7_0704400	0.286486	0.273845
PF3D7_0704500	0.642213	0.418026
PF3D7_0704600	1.9997e-06	6.14696e-05
PF3D7_0704700	0.625218	0.413012
PF3D7_0704800	0.0544854	0.116734
PF3D7_0704900	0.516789	0.372789
PF3D7_0705000	0.878173	0.494948
PF3D7_0705100	0.683148	0.431735
PF3D7_0705200	0.292929	0.277231
PF3D7_0705300	0.770614	0.464233
PF3D7_0705400	0.406985	0.325942
PF3D7_0705500	0.000146334	0.00159136
PF3D7_0705600	0.224211	0.243717
PF3D7_0705700	0.0152369	0.0508364
PF3D7_0705800	0.0222041	0.0656189
PF3D7_0705900	0.116498	0.178021
PF3D7_0706000	0.0514616	0.112671
PF3D7_0706100	0.00831566	0.0328277
PF3D7_0706200	0.0376069	0.0936296
PF3D7_0706300	0.548613	0.38479
PF3D7_0706400	0.702472	0.438656
PF3D7_0706500	8.75258e-06	0.000185126
PF3D7_0706600	0.346866	0.299732
PF3D7_0707200	0.447705	0.344629
PF3D7_0707300	0.815302	0.477188
PF3D7_0707400	0.332059	0.294953
PF3D7_0707500	0.880211	0.495197
PF3D7_0707600	0.000834502	0.00614667
PF3D7_0707700	6.25661e-06	0.000147187
PF3D7_0707800	0.468821	0.35426
PF3D7_0707900	0.0268733	0.075095
PF3D7_0708000	0.890556	0.498577
PF3D7_0708100	0.0244295	0.0701384
PF3D7_0708300	0.321398	0.291863
PF3D7_0708400	0.923625	0.508204
PF3D7_0708500	0.536962	0.380321
PF3D7_0708700	0.243881	0.25407
PF3D7_0708800	0.916587	0.506751
PF3D7_0708900	0.40083	0.323509
PF3D7_0709000	0.00265085	0.0147976
PF3D7_0709100	0.290757	0.276652
PF3D7_0709200	0.555267	0.387404
PF3D7_0709300	0.00076684	0.00577751
PF3D7_0709400	0.535343	0.379979
PF3D7_0709500	0.199166	0.230086
PF3D7_0709600	0.103478	0.167648
PF3D7_0709700	0.237483	0.251153
PF3D7_0709800	0.0248919	0.0711118
PF3D7_0709900	0.925989	0.508867
PF3D7_0710000	0.13844	0.194975
PF3D7_0710100	0.0429134	0.100337
PF3D7_0710200	0.554498	0.38715
PF3D7_0710300	0.877554	0.494903
PF3D7_0710400	0.657623	0.422671
PF3D7_0710500	0.225719	0.244718
PF3D7_0710600	0.070163	0.134016
PF3D7_0710700	0.967008	0.518613
PF3D7_0710800	0.207889	0.233867
PF3D7_0710900	0.111138	0.173884
PF3D7_0711000	0.0352745	0.0898431
PF3D7_0711100	0.0135179	0.0470769
PF3D7_0711200	0.19184	0.226577
PF3D7_0711300	0.0036267	0.0185584
PF3D7_0711400	0.451302	0.346357
PF3D7_0711500	0.6668	0.42525
PF3D7_0712800	0.0566531	0.118875
PF3D7_0713100	0.00871127	0.0339248
PF3D7_0713200	0.0924378	0.1567
PF3D7_0713400	0.973831	0.5202
PF3D7_0713500	0.433795	0.338213
PF3D7_0713600	0.720049	0.445051
PF3D7_0713700	0.270464	0.267042
PF3D7_0713800	0.226453	0.245106
PF3D7_0713900	0.00852058	0.0333431
PF3D7_0714000	0.340305	0.297372
PF3D7_0714200	3.97031e-05	0.000579328
PF3D7_0714300	0.000101024	0.00120055
PF3D7_0714400	0.0265064	0.0746147
PF3D7_0714500	0.00603667	0.0267126
PF3D7_0714600	0.519745	0.373541
PF3D7_0715000	0.607886	0.406896
PF3D7_0715200	0.643858	0.418412
PF3D7_0715300	0.361205	0.305706
PF3D7_0715400	0.107365	0.171035
PF3D7_0715500	0.144308	0.198648
PF3D7_0715600	0.496641	0.366506
PF3D7_0715700	0.0228218	0.0668546
PF3D7_0715800	0.525098	0.375494
PF3D7_0715900	0.41341	0.329564
PF3D7_0716000	0.00435384	0.0213566
PF3D7_0716100	0.275196	0.269584
PF3D7_0716200	0.00125082	0.00848153
PF3D7_0716300	0.776435	0.465796
PF3D7_0716400	0.792171	0.468887
PF3D7_0716500	0.0450493	0.103835
PF3D7_0716600	0.9365	0.511747
PF3D7_0716700	0.51409	0.371991
PF3D7_0716800	0.471557	0.355861
PF3D7_0716900	0.079394	0.143729
PF3D7_0717000	0.0389996	0.0951449
PF3D7_0717100	0.253991	0.258957
PF3D7_0717200	0.143812	0.198297
PF3D7_0717300	0.0543436	0.116577
PF3D7_0717400	0.361598	0.305926
PF3D7_0717500	0.486403	0.362437
PF3D7_0717600	0.852309	0.487221
PF3D7_0717700	0.401064	0.323509
PF3D7_0717800	0.695234	0.43611
PF3D7_0717900	0.545653	0.383882
PF3D7_0718100	0.646967	0.419768
PF3D7_0718400	0.232933	0.248446
PF3D7_0718500	0.00563396	0.0254185
PF3D7_0718600	0.21992	0.240524
PF3D7_0718700	0.205446	0.232521
PF3D7_0719000	0.00765966	0.0308724
PF3D7_0719100	0.0136783	0.0474132
PF3D7_0719200	0.0364493	0.0916383
PF3D7_0719300	0.144523	0.198648
PF3D7_0719400	0.734673	0.450587
PF3D7_0719500	0.385159	0.316566
PF3D7_0719600	0.911409	0.504751
PF3D7_0719700	0.334735	0.295741
PF3D7_0719800	0.0288998	0.0786627
PF3D7_0719900	0.00301815	0.0163723
PF3D7_0720000	0.101696	0.16581
PF3D7_0720100	0.0647014	0.128563
PF3D7_0720200	0.592578	0.401459
PF3D7_0720300	0.00363044	0.0185584
PF3D7_0720400	0.825917	0.479716
PF3D7_0720500	0.0457255	0.104582
PF3D7_0720600	0.00462222	0.0222007
PF3D7_0720700	0.0128049	0.0452779
PF3D7_0720800	0.328567	0.294288
PF3D7_0720900	0.371829	0.310548
PF3D7_0721000	0.00231587	0.0132814
PF3D7_0721100	0.186476	0.223797
PF3D7_0721200	0.00644058	0.0279633
PF3D7_0721300	0.622893	0.41183
PF3D7_0721400	0.13078	0.188796
PF3D7_0721500	0.242018	0.253389
PF3D7_0721600	0.106731	0.170404
PF3D7_0721800	0.747495	0.455663
PF3D7_0721900	0.00293287	0.0160608
PF3D7_0722000	0.0522091	0.113446
PF3D7_0722100	0.04328	0.10089
PF3D7_0722200	0.697308	0.436733
PF3D7_0722300	0.177459	0.21984
PF3D7_0722400	0.563222	0.390318
PF3D7_0722500	0.598269	0.403522
PF3D7_0722600	0.713582	0.442716
PF3D7_0722700	0.117981	0.179065
PF3D7_0722900	0.195384	0.228467
PF3D7_0723000	0.000370328	0.00332839
PF3D7_0723100	0.353375	0.302747
PF3D7_0723300	0.842915	0.485326
PF3D7_0723400	0.19855	0.229917
PF3D7_0723500	0.637285	0.416069
PF3D7_0723600	0.164508	0.212713
PF3D7_0723700	0.130258	0.188633
PF3D7_0723800	0.0959187	0.160012
PF3D7_0723900	0.0505014	0.111096
PF3D7_0724000	0.855872	0.488168
PF3D7_0724100	0.0359774	0.0909478
PF3D7_0724200	0.89365	0.499382
PF3D7_0724300	0.870354	0.492771
PF3D7_0724400	0.281339	0.2715
PF3D7_0724500	0.00223816	0.0129647
PF3D7_0724600	0.712672	0.44239
PF3D7_0724700	2.65577e-05	0.000440487
PF3D7_0724800	0.844683	0.485555
PF3D7_0724900	0.0693333	0.133315
PF3D7_0725000	0.609536	0.407321
PF3D7_0725100	0.0753565	0.139712
PF3D7_0725200	0.000669842	0.00525269
PF3D7_0725300	0.875837	0.494538
PF3D7_0725400	0.459006	0.350171
PF3D7_0726100	0.496444	0.366484
PF3D7_0726200	0.722291	0.446078
PF3D7_0726300	9.6719e-06	0.00020271
PF3D7_0726400	0.0451289	0.103835
PF3D7_0726500	2.80632e-05	0.000452437
PF3D7_0726600	0.1609	0.209931
PF3D7_0726700	0.0801659	0.144616
PF3D7_0726800	0.311935	0.286379
PF3D7_0726900	0.175607	0.218486
PF3D7_0727000	0.0308934	0.0825301
PF3D7_0727100	0.284701	0.272864
PF3D7_0727200	0.628082	0.413498
PF3D7_0727300	0.155858	0.205652
PF3D7_0727400	0.184938	0.223048
PF3D7_0727500	0.262201	0.262253
PF3D7_0727600	0.298411	0.280114
PF3D7_0727700	0.586068	0.398713
PF3D7_0727800	0.0325584	0.0856656
PF3D7_0727900	4.99507e-06	0.000123827
PF3D7_0728000	0.00862128	0.0336311
PF3D7_0728100	0.818922	0.478185
PF3D7_0728200	0.329301	0.294819
PF3D7_0728300	0.385998	0.316928
PF3D7_0728400	0.0423001	0.0997543
PF3D7_0728500	0.00314849	0.01692
PF3D7_0728600	0.890206	0.498502
PF3D7_0728700	0.0176435	0.0558741
PF3D7_0728800	0.497096	0.366506
PF3D7_0728900	0.537446	0.380429
PF3D7_0729000	0.0191685	0.0595655
PF3D7_0729100	0.00596695	0.0265676
PF3D7_0729200	0.671738	0.427453
PF3D7_0729300	0.498296	0.366709
PF3D7_0729400	0.320063	0.291311
PF3D7_0729500	0.0205273	0.0623064
PF3D7_0729600	0.162923	0.211255
PF3D7_0729700	0.29173	0.277006
PF3D7_0729800	0.186735	0.223873
PF3D7_0730000	0.171223	0.216089
PF3D7_0730100	0.369077	0.309175
PF3D7_0730200	0.000331796	0.00305976
PF3D7_0730300	0.007221	0.0301446
PF3D7_0730400	0.35674	0.304051
PF3D7_0730500	0.842276	0.485094
PF3D7_0801500	0.729714	0.449311
PF3D7_0801600	0.062575	0.126105
PF3D7_0801700	0.581972	0.397483
PF3D7_0801800	3.12659e-05	0.000484187
PF3D7_0801900	0.000275205	0.00266586
PF3D7_0802000	0.12266	0.182679
PF3D7_0802100	0.163211	0.211393
PF3D7_0802200	0.138957	0.195103
PF3D7_0802300	0.377818	0.31355
PF3D7_0802400	0.303063	0.282416
PF3D7_0802500	0.250809	0.257678
PF3D7_0802600	0.652703	0.421372
PF3D7_0802700	0.0545831	0.116734
PF3D7_0802800	0.402287	0.32399
PF3D7_0802900	0.0129867	0.0457836
PF3D7_0803000	0.519775	0.373541
PF3D7_0803100	0.108501	0.171735
PF3D7_0803200	0.810653	0.475191
PF3D7_0803300	0.0421562	0.099658
PF3D7_0803400	0.80539	0.473495
PF3D7_0803500	0.00445043	0.0217379
PF3D7_0803600	0.441097	0.341583
PF3D7_0803700	0.120231	0.180813
PF3D7_0803800	0.0140338	0.0484819
PF3D7_0804000	0.000685079	0.00533588
PF3D7_0804300	0.0160497	0.0524849
PF3D7_0804400	0.717056	0.444148
PF3D7_0804500	0.00497284	0.0232549
PF3D7_0804600	0.174034	0.217624
PF3D7_0804700	0.236262	0.250548
PF3D7_0804800	0.14274	0.198003
PF3D7_0804900	0.000627658	0.00498429
PF3D7_0805000	0.0717689	0.135957
PF3D7_0805100	0.333364	0.295258
PF3D7_0805200	0.415456	0.330852
PF3D7_0805300	0.990092	0.524498
PF3D7_0805400	0.00723066	0.0301446
PF3D7_0805500	0.609749	0.407321
PF3D7_0805600	0.00545067	0.0250325
PF3D7_0805700	0.0850201	0.149969
PF3D7_0805900	0.00990109	0.037482
PF3D7_0806000	0.854186	0.48781
PF3D7_0806100	0.641547	0.417932
PF3D7_0806200	0.2188	0.23975
PF3D7_0806300	0.838563	0.483667
PF3D7_0806400	0.0571116	0.119265
PF3D7_0806500	0.0223916	0.0659295
PF3D7_0806600	0.187797	0.224447
PF3D7_0806700	0.0954539	0.159583
PF3D7_0806800	0.00173282	0.0107391
PF3D7_0806900	0.0050613	0.0234781
PF3D7_0807000	0.181716	0.221989
PF3D7_0807100	2.98097e-05	0.000477256
PF3D7_0807200	0.0157938	0.0520916
PF3D7_0807300	8.87127e-07	3.19568e-05
PF3D7_0807400	0.0565248	0.118817
PF3D7_0807500	0.185063	0.223048
PF3D7_0807600	0.0546375	0.116742
PF3D7_0807700	0.051528	0.112709
PF3D7_0807800	0.000199348	0.00203358
PF3D7_0807900	0.0020679	0.0121309
PF3D7_0808000	0.132966	0.190995
PF3D7_0808100	0.00930122	0.0357061
PF3D7_0808200	0.875618	0.494537
PF3D7_0808300	0.29235	0.277147
PF3D7_0808400	0.161143	0.21001
PF3D7_0809200	0.0115537	0.04208
PF3D7_0809400	0.581635	0.39748
PF3D7_0809500	1.2441e-05	0.000245146
PF3D7_0809600	0.330948	0.294847
PF3D7_0809800	0.78471	0.46741
PF3D7_0809900	1.14274e-06	3.93214e-05
PF3D7_0810000	0.0321291	0.0850428
PF3D7_0810100	0.294283	0.277857
PF3D7_0810200	0.781152	0.466744
PF3D7_0810300	0.55944	0.389421
PF3D7_0810400	0.0120988	0.0433124
PF3D7_0810500	0.335424	0.295741
PF3D7_0810600	0.521882	0.374355
PF3D7_0810700	0.067883	0.131569
PF3D7_0810800	0.59808	0.403522
PF3D7_0810900	0.131207	0.189195
PF3D7_0811000	0.229786	0.247064
PF3D7_0811100	0.515028	0.372435
PF3D7_0811200	0.453154	0.347316
PF3D7_0811300	0.00159322	0.0101748
PF3D7_0811400	0.458521	0.350171
PF3D7_0811500	0.219245	0.24001
PF3D7_0811600	0.0798359	0.144133
PF3D7_0811700	0.256444	0.259561
PF3D7_0811800	0.214873	0.237479
PF3D7_0811900	0.400265	0.323447
PF3D7_0812000	0.933778	0.510818
PF3D7_0812100	0.206751	0.233198
PF3D7_0812200	0.908501	0.50373
PF3D7_0812220	0.965916	0.518367
PF3D7_0812300	0.111429	0.173966
PF3D7_0812400	0.492004	0.364607
PF3D7_0812500	0.125189	0.184411
PF3D7_0812600	0.121457	0.182063
PF3D7_0812700	0.0880477	0.153592
PF3D7_0812900	0.677996	0.429538
PF3D7_0813000	0.55214	0.386089
PF3D7_0813100	0.70223	0.438624
PF3D7_0813200	0.523322	0.374945
PF3D7_0813300	0.807039	0.473624
PF3D7_0813400	0.0215898	0.064391
PF3D7_0813500	0.103247	0.167392
PF3D7_0813600	0.572641	0.393342
PF3D7_0813700	0.291931	0.277083
PF3D7_0813800	0.337702	0.296681
PF3D7_0813900	0.348304	0.300324
PF3D7_0814000	0.0878366	0.153592
PF3D7_0814100	0.000116316	0.00135126
PF3D7_0814200	0.967511	0.518613
PF3D7_0814300	0.193643	0.227773
PF3D7_0814400	0.539517	0.381165
PF3D7_0814500	0.559857	0.389595
PF3D7_0814600	0.973857	0.5202
PF3D7_0814700	0.310715	0.286078
PF3D7_0814900	0.0154063	0.0512534
PF3D7_0815000	0.168214	0.215086
PF3D7_0815100	0.150115	0.202033
PF3D7_0815200	0.175945	0.218671
PF3D7_0815300	0.135737	0.193289
PF3D7_0815400	0.0257499	0.0731098
PF3D7_0815500	0.189112	0.22485
PF3D7_0815600	0.585164	0.398662
PF3D7_0815700	0.208364	0.234215
PF3D7_0815800	0.528679	0.377235
PF3D7_0816000	0.933363	0.510772
PF3D7_0816100	0.153712	0.204447
PF3D7_0816200	0.0999934	0.164152
PF3D7_0816300	0.27566	0.269584
PF3D7_0816400	0.0810363	0.145616
PF3D7_0816600	0.753555	0.458387
PF3D7_0816700	0.0793435	0.143729
PF3D7_0817000	0.250407	0.257537
PF3D7_0817100	0.605063	0.405743
PF3D7_0817200	0.0441976	0.102408
PF3D7_0817300	0.00556069	0.0252859
PF3D7_0817400	0.263008	0.262718
PF3D7_0817500	0.0140621	0.0484819
PF3D7_0817600	0.684244	0.43219
PF3D7_0817700	0.758718	0.460434
PF3D7_0817800	0.0476444	0.107478
PF3D7_0817900	0.100109	0.164152
PF3D7_0818000	1.29967e-09	4.68909e-07
PF3D7_0818100	0.551639	0.386089
PF3D7_0818200	0.788083	0.467789
PF3D7_0818300	0.78041	0.466667
PF3D7_0818400	0.0239193	0.0691907
PF3D7_0818500	0.821682	0.479017
PF3D7_0818600	0.632902	0.414431
PF3D7_0818700	7.99391e-06	0.000174427
PF3D7_0818800	0.239777	0.252565
PF3D7_0818900	0.332971	0.295023
PF3D7_0819000	0.00629101	0.027469
PF3D7_0819100	0.950443	0.515802
PF3D7_0819200	0.321905	0.292065
PF3D7_0819300	0.324359	0.292856
PF3D7_0819500	0.872375	0.493506
PF3D7_0819600	0.945861	0.514424
PF3D7_0819700	0.702021	0.438612
PF3D7_0819800	0.0809509	0.145576
PF3D7_0819900	0.00122886	0.0083572
PF3D7_0820000	0.00162934	0.0103482
PF3D7_0820100	0.814947	0.47717
PF3D7_0820200	0.429762	0.337238
PF3D7_0820300	0.00170848	0.0106455
PF3D7_0820400	0.265371	0.263821
PF3D7_0820500	3.21102e-05	0.000490256
PF3D7_0820600	0.563495	0.390318
PF3D7_0820700	0.546752	0.384185
PF3D7_0820800	0.689068	0.434028
PF3D7_0820900	0.921798	0.50786
PF3D7_0821000	0.773975	0.465042
PF3D7_0821100	0.366726	0.308341
PF3D7_0821200	0.000395676	0.00349507
PF3D7_0821300	0.0382387	0.0946096
PF3D7_0821400	0.00292264	0.0160429
PF3D7_0821500	0.147962	0.20009
PF3D7_0821600	0.0472227	0.106735
PF3D7_0821700	0.0170346	0.0547053
PF3D7_0821800	0.178074	0.220312
PF3D7_0821900	0.0451182	0.103835
PF3D7_0822000	0.610242	0.407321
PF3D7_0822100	0.0552639	0.117319
PF3D7_0822200	0.714906	0.44318
PF3D7_0822300	0.022041	0.0653985
PF3D7_0822400	0.60286	0.404737
PF3D7_0822500	0.00475913	0.0226176
PF3D7_0822600	0.00553008	0.0252346
PF3D7_0822700	0.0209227	0.0630542
PF3D7_0822800	0.0374214	0.0934707
PF3D7_0822900	0.605377	0.405836
PF3D7_0823000	0.207808	0.233867
PF3D7_0823100	0.308823	0.285298
PF3D7_0823200	0.000578654	0.00468092
PF3D7_0823300	0.000518589	0.00428525
PF3D7_0823500	0.467446	0.353996
PF3D7_0823600	0.60077	0.404283
PF3D7_0823700	0.00949259	0.0362931
PF3D7_0823800	0.673222	0.428132
PF3D7_0823900	0.51404	0.371991
PF3D7_0824000	0.636672	0.416049
PF3D7_0824100	0.919282	0.507407
PF3D7_0824200	0.176663	0.219146
PF3D7_0824300	0.266478	0.264512
PF3D7_0824400	0.480398	0.360025
PF3D7_0824500	0.654428	0.421943
PF3D7_0824600	0.546599	0.384185
PF3D7_0824700	0.630396	0.41406
PF3D7_0824800	0.151188	0.203004
PF3D7_0824900	0.107476	0.171035
PF3D7_0825000	0.000301467	0.00283457
PF3D7_0825200	0.204563	0.232321
PF3D7_0825300	0.0865357	0.152061
PF3D7_0825400	0.334689	0.295741
PF3D7_0825500	0.45048	0.345956
PF3D7_0825600	0.163212	0.211393
PF3D7_0826000	0.418664	0.331984
PF3D7_0826100	1.85367e-07	1.09578e-05
PF3D7_0826200	0.165184	0.213228
PF3D7_0826300	0.20303	0.23167
PF3D7_0826400	0.208747	0.234303
PF3D7_0826500	0.0753604	0.139712
PF3D7_0826600	0.108533	0.171735
PF3D7_0826700	0.380247	0.314484
PF3D7_0826900	0.0776088	0.142003
PF3D7_0827000	0.273555	0.268599
PF3D7_0827100	0.209405	0.234585
PF3D7_0827300	0.799327	0.471487
PF3D7_0827400	0.342076	0.297713
PF3D7_0827500	0.590169	0.400297
PF3D7_0827600	0.826953	0.479963
PF3D7_0827800	2.4218e-05	0.000413581
PF3D7_0827900	0.878922	0.494948
PF3D7_0828100	0.125944	0.184824
PF3D7_0828200	0.838889	0.483667
PF3D7_0828300	0.481445	0.360025
PF3D7_0828400	0.311193	0.286176
PF3D7_0828500	0.056667	0.118875
PF3D7_0828600	0.442007	0.341727
PF3D7_0828700	0.558395	0.389059
PF3D7_0828800	0.408536	0.32659
PF3D7_0828900	0.100792	0.16479
PF3D7_0829000	0.0259448	0.0734012
PF3D7_0829100	0.00344739	0.0178911
PF3D7_0829200	0.514173	0.371991
PF3D7_0829300	0.113005	0.175302
PF3D7_0829400	0.1245	0.183875
PF3D7_0829500	0.102902	0.167186
PF3D7_0829600	0.263921	0.26306
PF3D7_0830400	0.00535344	0.0247337
PF3D7_0830500	0.877985	0.494948
PF3D7_0903000	0.0983089	0.162657
PF3D7_0903100	0.142863	0.198055
PF3D7_0903200	0.133937	0.191491
PF3D7_0903300	0.683073	0.431735
PF3D7_0903400	0.000948467	0.00679084
PF3D7_0903500	0.0037518	0.0189684
PF3D7_0903600	0.787402	0.467625
PF3D7_0903700	0.325757	0.293366
PF3D7_0903900	0.121795	0.182215
PF3D7_0904000	5.21426e-07	2.14665e-05
PF3D7_0904100	0.000188729	0.00194244
PF3D7_0904400	0.0520202	0.113356
PF3D7_0904500	0.0789321	0.143513
PF3D7_0904600	0.00053074	0.00435519
PF3D7_0904700	0.610612	0.40745
PF3D7_0904800	0.52365	0.375039
PF3D7_0904900	0.316159	0.289013
PF3D7_0905000	0.282931	0.272695
PF3D7_0905100	6.9886e-10	3.22238e-07
PF3D7_0905200	0.00302731	0.0163834
PF3D7_0905400	0.657203	0.422637
PF3D7_0905500	0.183801	0.222789
PF3D7_0905700	0.546588	0.384185
PF3D7_0905800	2.47011e-07	1.2655e-05
PF3D7_0905900	3.05282e-05	0.000484187
PF3D7_0906000	0.500564	0.367504
PF3D7_0906100	0.230925	0.247392
PF3D7_0906200	0.350193	0.301023
PF3D7_0906300	0.926152	0.508867
PF3D7_0906400	0.192166	0.22673
PF3D7_0906500	0.497682	0.366597
PF3D7_0906600	6.42437e-05	0.000851214
PF3D7_0906700	0.00778739	0.0311073
PF3D7_0906800	0.000302458	0.00283457
PF3D7_0906890	0.433675	0.338213
PF3D7_0906910	0.635173	0.415232
PF3D7_0907000	0.00643439	0.0279633
PF3D7_0907100	0.286345	0.273845
PF3D7_0907200	0.0660459	0.130094
PF3D7_0907300	0.562379	0.390318
PF3D7_0907400	0.000226157	0.00227683
PF3D7_0907500	0.166842	0.214169
PF3D7_0907600	0.443771	0.342515
PF3D7_0907700	0.0185087	0.0582143
PF3D7_0907800	0.288991	0.275737
PF3D7_0907900	0.790851	0.468507
PF3D7_0908000	0.782653	0.466847
PF3D7_0908100	0.475958	0.35836
PF3D7_0908200	0.625672	0.413101
PF3D7_0908300	0.143379	0.198198
PF3D7_0908400	0.432388	0.338114
PF3D7_0908500	0.758696	0.460434
PF3D7_0908600	0.744739	0.454823
PF3D7_0908700	0.00298749	0.0163089
PF3D7_0908800	0.0817971	0.146543
PF3D7_0908900	0.405847	0.325559
PF3D7_0909100	0.365123	0.307479
PF3D7_0909300	0.0100877	0.0380011
PF3D7_0909400	8.5207e-06	0.00018359
PF3D7_0909500	0.480812	0.360025
PF3D7_0909600	0.187662	0.224413
PF3D7_0909700	0.000371031	0.00332839
PF3D7_0909800	0.0599977	0.122953
PF3D7_0909900	0.202333	0.231525
PF3D7_0910000	0.111045	0.173884
PF3D7_0910100	0.302741	0.282344
PF3D7_0910200	0.000291515	0.00277717
PF3D7_0910300	0.133608	0.191321
PF3D7_0910400	0.593977	0.401816
PF3D7_0910500	5.8886e-06	0.000141416
PF3D7_0910600	0.38615	0.316928
PF3D7_0910700	0.378463	0.313859
PF3D7_0910800	0.149797	0.201811
PF3D7_0910900	0.197522	0.229294
PF3D7_0911000	0.0950279	0.159093
PF3D7_0911100	0.746462	0.455153
PF3D7_0911200	0.692952	0.435543
PF3D7_0911400	0.0844592	0.149622
PF3D7_0911500	0.436577	0.339556
PF3D7_0911600	0.778994	0.466404
PF3D7_0911700	0.904061	0.502356
PF3D7_0911800	0.0551365	0.11718
PF3D7_0911900	0.102064	0.166175
PF3D7_0912000	0.253109	0.258772
PF3D7_0912100	0.000736391	0.00564026
PF3D7_0912400	0.825102	0.479716
PF3D7_0912500	0.622405	0.411626
PF3D7_0912700	0.368191	0.309121
PF3D7_0912800	0.776644	0.465796
PF3D7_0912900	0.0482682	0.108144
PF3D7_0913000	0.343078	0.29791
PF3D7_0913100	0.791574	0.468714
PF3D7_0913200	0.0334614	0.0868736
PF3D7_0913300	0.689225	0.434028
PF3D7_0913400	0.525012	0.375494
PF3D7_0913500	0.0481698	0.108119
PF3D7_0913600	0.416716	0.331547
PF3D7_0913700	0.93126	0.510405
PF3D7_0913800	0.241825	0.253389
PF3D7_0913900	0.170718	0.216089
PF3D7_0914000	0.782852	0.466847
PF3D7_0914100	0.896275	0.500059
PF3D7_0914200	0.00122422	0.00835027
PF3D7_0914300	0.503911	0.368457
PF3D7_0914400	0.838959	0.483667
PF3D7_0914500	0.781464	0.466744
PF3D7_0914600	0.82111	0.479006
PF3D7_0914700	1.39616e-07	9.46704e-06
PF3D7_0914800	0.384632	0.316245
PF3D7_0914900	0.125542	0.184646
PF3D7_0915000	0.369193	0.309175
PF3D7_0915100	0.0212828	0.0638087
PF3D7_0915200	0.00972075	0.0369205
PF3D7_0915300	0.368454	0.309175
PF3D7_0915400	0.316423	0.289056
PF3D7_0915500	0.143709	0.198273
PF3D7_0915600	0.800414	0.471855
PF3D7_0915700	0.352331	0.302077
PF3D7_0915800	0.0637959	0.127531
PF3D7_0915900	0.00833016	0.0328288
PF3D7_0916000	0.962268	0.517728
PF3D7_0916100	0.251099	0.257861
PF3D7_0916200	0.490824	0.364084
PF3D7_0916300	0.123325	0.182916
PF3D7_0916400	0.00252744	0.0142816
PF3D7_0916500	0.16617	0.213901
PF3D7_0916600	0.0442721	0.102477
PF3D7_0916700	0.00916609	0.0353378
PF3D7_0916800	0.061323	0.124452
PF3D7_0916900	0.0565363	0.118817
PF3D7_0917000	0.331069	0.294847
PF3D7_0917100	0.0574713	0.119635
PF3D7_0917300	0.519098	0.373541
PF3D7_0917400	0.444938	0.342843
PF3D7_0917500	0.250481	0.257537
PF3D7_0917600	0.151967	0.203457
PF3D7_0917700	0.000249647	0.00245962
PF3D7_0917800	0.650608	0.420876
PF3D7_0917900	0.885541	0.496976
PF3D7_0918000	0.396386	0.321596
PF3D7_0918100	0.00212576	0.0124387
PF3D7_0918200	0.403363	0.324655
PF3D7_0918300	0.146088	0.19929
PF3D7_0918600	0.233967	0.249261
PF3D7_0918700	0.670994	0.427412
PF3D7_0918800	0.915543	0.506538
PF3D7_0918900	0.000441311	0.00381058
PF3D7_0919000	0.476706	0.358615
PF3D7_0919100	0.860296	0.489722
PF3D7_0919200	0.191652	0.226471
PF3D7_0919300	0.210631	0.234593
PF3D7_0919400	0.313383	0.287273
PF3D7_0919500	0.449598	0.345625
PF3D7_0919600	0.142014	0.197471
PF3D7_0919700	0.116207	0.177922
PF3D7_0919800	0.551746	0.386089
PF3D7_0919900	0.281172	0.2715
PF3D7_0920000	0.153605	0.204447
PF3D7_0920100	0.749219	0.456151
PF3D7_0920200	0.965936	0.518367
PF3D7_0920300	0.284358	0.272864
PF3D7_0920400	0.334707	0.295741
PF3D7_0920500	0.279423	0.271403
PF3D7_0920600	0.47878	0.359429
PF3D7_0920700	0.934691	0.511
PF3D7_0920800	0.585057	0.398662
PF3D7_0920900	0.106059	0.170132
PF3D7_0921000	0.0152756	0.0508919
PF3D7_0921100	0.174005	0.217624
PF3D7_0921200	0.280292	0.271403
PF3D7_0921300	0.191467	0.226368
PF3D7_0921400	0.206316	0.233049
PF3D7_0921500	0.109807	0.172803
PF3D7_0921600	0.000129743	0.00147348
PF3D7_0921700	0.461375	0.351597
PF3D7_0921800	0.217148	0.238969
PF3D7_0921900	0.00740195	0.0305023
PF3D7_0922000	0.245767	0.255201
PF3D7_0922100	0.598701	0.403522
PF3D7_0922200	0.112437	0.175095
PF3D7_0922300	0.0469236	0.106534
PF3D7_0922400	0.499998	0.367343
PF3D7_0922500	0.951576	0.515802
PF3D7_0922600	0.723198	0.44633
PF3D7_0922700	0.77332	0.464875
PF3D7_0922800	3.62819e-05	0.000539655
PF3D7_0923000	0.593243	0.401548
PF3D7_0923200	0.68144	0.430891
PF3D7_0923400	0.938085	0.512174
PF3D7_0923500	0.983044	0.522495
PF3D7_0923600	0.207396	0.233697
PF3D7_0923800	0.303618	0.282431
PF3D7_0923900	0.0279238	0.0767201
PF3D7_0924000	0.000284641	0.00272294
PF3D7_0924100	0.0201185	0.0616785
PF3D7_0924200	0.272604	0.268121
PF3D7_0924300	0.140794	0.196335
PF3D7_0924400	0.0677982	0.131569
PF3D7_0924500	0.76058	0.46072
PF3D7_0924600	0.909241	0.504019
PF3D7_0924700	0.88893	0.498271
PF3D7_0924800	0.0341	0.0878745
PF3D7_0925000	0.0516206	0.112805
PF3D7_0925100	0.0187616	0.0587692
PF3D7_0925200	0.211251	0.234601
PF3D7_0925300	0.266525	0.264512
PF3D7_0925400	0.181768	0.221989
PF3D7_0925500	0.294238	0.277857
PF3D7_0925600	0.0890159	0.153955
PF3D7_0925700	0.0357353	0.0906338
PF3D7_0925800	0.841742	0.484908
PF3D7_0925900	0.380307	0.314484
PF3D7_0926000	0.946755	0.514513
PF3D7_0926100	0.00151555	0.0098344
PF3D7_0926200	0.156208	0.205906
PF3D7_0926300	0.035282	0.0898431
PF3D7_0926400	0.116928	0.17831
PF3D7_0926500	0.332535	0.294953
PF3D7_0926600	0.340878	0.297372
PF3D7_0926700	0.136703	0.193641
PF3D7_0926800	0.913783	0.505929
PF3D7_0926900	0.222067	0.242065
PF3D7_0927000	0.205782	0.232673
PF3D7_0927100	0.347003	0.299738
PF3D7_0927200	0.391898	0.319824
PF3D7_0927300	0.292379	0.277147
PF3D7_0927500	0.0209072	0.0630542
PF3D7_0927600	0.582362	0.397483
PF3D7_0927700	0.303251	0.282428
PF3D7_0927800	0.204923	0.23233
PF3D7_0927900	0.00654268	0.0282999
PF3D7_0928000	0.0668515	0.130748
PF3D7_0928200	0.315102	0.288276
PF3D7_0928300	0.118623	0.179567
PF3D7_0928400	0.112811	0.175302
PF3D7_0928500	0.467168	0.353996
PF3D7_0928600	0.147977	0.20009
PF3D7_0928700	0.293961	0.277857
PF3D7_0928800	0.165538	0.213524
PF3D7_0928900	0.0724572	0.1367
PF3D7_0929000	0.676144	0.429046
PF3D7_0929100	0.0699687	0.133939
PF3D7_0929200	0.615529	0.409309
PF3D7_0929300	0.230755	0.247392
PF3D7_0929400	0.673322	0.428132
PF3D7_0929600	0.0596945	0.122681
PF3D7_0929700	0.131558	0.189445
PF3D7_0929800	0.262329	0.262267
PF3D7_0929900	0.0948106	0.159093
PF3D7_0930100	0.316582	0.289056
PF3D7_0930200	0.928865	0.509814
PF3D7_0930300	0.805713	0.473499
PF3D7_0930400	0.161057	0.21001
PF3D7_0930500	0.567855	0.392112
PF3D7_0930600	0.0793519	0.143729
PF3D7_0930700	0.480849	0.360025
PF3D7_0930800	0.0056241	0.0254185
PF3D7_0930900	0.248041	0.256285
PF3D7_0931000	0.969347	0.518994
PF3D7_0931100	0.562681	0.390318
PF3D7_0931200	0.0982008	0.162642
PF3D7_0931300	0.00180516	0.0110391
PF3D7_0931400	0.323384	0.292601
PF3D7_0931500	0.0405026	0.0975726
PF3D7_0931800	0.07653	0.140699
PF3D7_0931900	0.314612	0.287941
PF3D7_0932000	0.27411	0.268914
PF3D7_0932100	0.870601	0.49279
PF3D7_0932200	0.477338	0.358931
PF3D7_0932300	0.3387	0.296712
PF3D7_0932400	0.199086	0.230086
PF3D7_0932500	0.143499	0.19822
PF3D7_0932600	0.103786	0.16803
PF3D7_0932700	0.432429	0.338114
PF3D7_0932800	0.414202	0.329967
PF3D7_0932900	0.250361	0.257537
PF3D7_0933000	0.00177779	0.0109296
PF3D7_0933100	0.0186259	0.0584235
PF3D7_0933200	0.918183	0.507268
PF3D7_0933300	0.23073	0.247392
PF3D7_0933400	0.0467412	0.106272
PF3D7_0933500	0.0045002	0.0218882
PF3D7_0933600	0.28082	0.271497
PF3D7_0933700	0.0436788	0.10141
PF3D7_0933800	0.22187	0.241964
PF3D7_0933900	1.03789e-07	8.54578e-06
PF3D7_0934000	0.108913	0.171982
PF3D7_0934100	0.0781428	0.142384
PF3D7_0934200	0.0421466	0.099658
PF3D7_0934300	0.0717132	0.135957
PF3D7_0934400	0.332151	0.294953
PF3D7_0934500	0.998798	0.527051
PF3D7_0934600	0.607077	0.406503
PF3D7_0934700	0.486904	0.362468
PF3D7_0934800	0.33806	0.296681
PF3D7_0934900	0.00995217	0.0376136
PF3D7_0935000	0.000434904	0.00376937
PF3D7_0935100	0.00024836	0.00245744
PF3D7_0935200	0.162519	0.211074
PF3D7_0935300	0.0499874	0.110599
PF3D7_1002300	0.36867	0.309175
PF3D7_1002400	0.734211	0.450587
PF3D7_1002500	0.049293	0.109397
PF3D7_1002600	0.123982	0.183581
PF3D7_1002700	0.516472	0.372789
PF3D7_1002800	0.0531102	0.115186
PF3D7_1002900	0.0256773	0.0729937
PF3D7_1003000	0.570829	0.392771
PF3D7_1003100	0.148024	0.20009
PF3D7_1003200	0.114325	0.176218
PF3D7_1003300	0.0269219	0.075095
PF3D7_1003400	0.93092	0.510391
PF3D7_1003500	0.642962	0.418026
PF3D7_1003600	0.954486	0.516556
PF3D7_1003700	0.220682	0.241011
PF3D7_1003800	0.055126	0.11718
PF3D7_1003900	0.178698	0.220499
PF3D7_1004000	0.0558388	0.117888
PF3D7_1004100	0.00745898	0.0305023
PF3D7_1004200	0.184968	0.223048
PF3D7_1004300	1.02605e-08	1.75818e-06
PF3D7_1004400	0.196845	0.229081
PF3D7_1004500	0.731762	0.449759
PF3D7_1004600	0.0757631	0.139735
PF3D7_1004700	0.284078	0.272864
PF3D7_1004800	0.166295	0.213943
PF3D7_1004900	0.14137	0.196932
PF3D7_1005000	0.0604978	0.123584
PF3D7_1005100	0.397632	0.32205
PF3D7_1005500	0.317023	0.289344
PF3D7_1005600	0.221319	0.241531
PF3D7_1005700	0.471005	0.355677
PF3D7_1005800	0.242906	0.253513
PF3D7_1005900	0.782654	0.466847
PF3D7_1006100	0.0135755	0.0472063
PF3D7_1006200	0.561487	0.389905
PF3D7_1006400	0.660577	0.423272
PF3D7_1006500	0.239086	0.252036
PF3D7_1006600	0.434029	0.338281
PF3D7_1006700	0.0414972	0.0992991
PF3D7_1006800	0.00406297	0.02026
PF3D7_1006900	0.210418	0.234593
PF3D7_1007000	0.0282838	0.0773512
PF3D7_1007100	0.00288555	0.0159151
PF3D7_1007200	0.227697	0.245924
PF3D7_1007300	0.436297	0.339475
PF3D7_1007400	0.050289	0.110946
PF3D7_1007500	0.0276938	0.0764634
PF3D7_1007600	0.16085	0.209931
PF3D7_1007700	0.588064	0.399339
PF3D7_1007900	0.0949381	0.159093
PF3D7_1008000	1.81402e-05	0.000324198
PF3D7_1008100	1.06766e-08	1.75818e-06
PF3D7_1008200	0.397698	0.32205
PF3D7_1008400	0.0293023	0.0794893
PF3D7_1008500	0.00256942	0.0144129
PF3D7_1008600	0.33164	0.294953
PF3D7_1008700	0.959548	0.517529
PF3D7_1008800	0.724302	0.446842
PF3D7_1008900	0.0836738	0.148618
PF3D7_1009000	0.0586071	0.121507
PF3D7_1009200	0.773496	0.464875
PF3D7_1009300	0.179841	0.221029
PF3D7_1009400	0.413345	0.329564
PF3D7_1009500	0.271445	0.267438
PF3D7_1009600	0.0212838	0.0638087
PF3D7_1009700	0.332096	0.294953
PF3D7_1009800	0.671694	0.427453
PF3D7_1009900	0.175186	0.218356
PF3D7_1010000	0.195045	0.228467
PF3D7_1010100	0.49711	0.366506
PF3D7_1010200	0.0018695	0.0113125
PF3D7_1010300	0.27099	0.267218
PF3D7_1010400	0.0181209	0.0570722
[truncated: 2,372 more rows]
