# Supplementary material for: Refining the transcriptome of the human malaria parasite Plasmodium falciparum using amplification-free RNA-seq
Source: BMC Genomics. 2020 Jun 8;21:395. doi: 10.1186/s12864-020-06787-5 (PMC7278070; doi:10.1186/s12864-020-06787-5)
Supplement: Supplementary file 27 — Additional file 27. [file 12864_2020_6787_MOESM27_ESM.xlsx]

## Sheet: 5' UTRs
###### Chappell et al. 2019; Table 26: Coverage-based 5'UTRs and 3'UTRs for the HB3 strain (from DAFT-seq data mapped to the 3D7 reference genome)
###### Remove the first few rows to convert to a gff format
###### Columns: 1.Sequence (chromosome); 2.Source (software); 3. Feature (e.g. "gene" or "exon"); 4. Start (where first base is 1); 5. End; 6. Score (not used); 7. Strand (+ or -); 8. Phase (for CDS features); 9. Attributes (other information)
##sequence-region Pf3D7_01_v3 1 640851
##sequence-region Pf3D7_02_v3 1 947102
##sequence-region Pf3D7_03_v3 1 1067971
##sequence-region Pf3D7_04_v3 1 1200490
##sequence-region Pf3D7_05_v3 1 1343557
##sequence-region Pf3D7_06_v3 1 1418242
##sequence-region Pf3D7_07_v3 1 1445207
##sequence-region Pf3D7_08_v3 1 1472805
##sequence-region Pf3D7_09_v3 1 1541735
##sequence-region Pf3D7_10_v3 1 1687656
##sequence-region Pf3D7_11_v3 1 2038340
##sequence-region Pf3D7_12_v3 1 2271494
##sequence-region Pf3D7_13_v3 1 2925236
##sequence-region Pf3D7_14_v3 1 3291936
##sequence-region Pf3D7_API_v3 1 34250
##sequence-region Pf3D7_MIT_v3 1 5967
Pf3D7_01_v3	Chappell_et_al_UTR_finder	5UTR	97827	98818	.	+	.	Parent=PF3D7_0102200;coverage_threshold_of.5.reads_at_edge_of_window
Pf3D7_01_v3	Chappell_et_al_UTR_finder	5UTR	104164	104703	.	+	.	Parent=PF3D7_0102300;coverage_threshold_of.5.reads_at_edge_of_window
Pf3D7_01_v3	Chappell_et_al_UTR_finder	5UTR	115800	116881	.	-	.	Parent=PF3D7_0102500;coverage_threshold_of.5.reads_at_edge_of_window
Pf3D7_01_v3	Chappell_et_al_UTR_finder	5UTR	121250	121273	.	-	.	Parent=PF3D7_0102600;coverage_threshold_of.5.reads_at_edge_of_window
Pf3D7_01_v3	Chappell_et_al_UTR_finder	5UTR	124459	124516	.	+	.	Parent=PF3D7_0102700;coverage_threshold_of.5.reads_at_edge_of_window
Pf3D7_01_v3	Chappell_et_al_UTR_finder	5UTR	128142	128173	.	-	.	Parent=PF3D7_0102800;coverage_threshold_of.5.reads_at_edge_of_window
Pf3D7_01_v3	Chappell_et_al_UTR_finder	5UTR	130841	131131	.	-	.	Parent=PF3D7_0102900;coverage_threshold_of.15.reads_at_edge_of_window
Pf3D7_01_v3	Chappell_et_al_UTR_finder	5UTR	133625	133980	.	-	.	Parent=PF3D7_0103000;coverage_threshold_of.5.reads_at_edge_of_window
Pf3D7_01_v3	Chappell_et_al_UTR_finder	5UTR	142220	142491	.	-	.	Parent=PF3D7_0103200;coverage_threshold_of.5.reads_at_edge_of_window
Pf3D7_01_v3	Chappell_et_al_UTR_finder	5UTR	146397	146960	.	-	.	Parent=PF3D7_0103300;coverage_threshold_of.5.reads_at_edge_of_window
Pf3D7_01_v3	Chappell_et_al_UTR_finder	5UTR	152778	152798	.	-	.	Parent=PF3D7_0103400;coverage_threshold_of.5.reads_at_edge_of_window
Pf3D7_01_v3	Chappell_et_al_UTR_finder	5UTR	161023	161130	.	+	.	Parent=PF3D7_0103600;coverage_threshold_of.5.reads_at_edge_of_window
Pf3D7_01_v3	Chappell_et_al_UTR_finder	5UTR	166490	166512	.	+	.	Parent=PF3D7_0103700;coverage_threshold_of.5.reads_at_edge_of_window
Pf3D7_01_v3	Chappell_et_al_UTR_finder	5UTR	171274	171457	.	-	.	Parent=PF3D7_0103800;coverage_threshold_of.5.reads_at_edge_of_window
Pf3D7_01_v3	Chappell_et_al_UTR_finder	5UTR	172768	172863	.	+	.	Parent=PF3D7_0103900;coverage_threshold_of.5.reads_at_edge_of_window
Pf3D7_01_v3	Chappell_et_al_UTR_finder	5UTR	175539	175608	.	+	.	Parent=PF3D7_0104000;coverage_threshold_of.5.reads_at_edge_of_window
Pf3D7_01_v3	Chappell_et_al_UTR_finder	5UTR	184223	184258	.	-	.	Parent=PF3D7_0104200;coverage_threshold_of.5.reads_at_edge_of_window
Pf3D7_01_v3	Chappell_et_al_UTR_finder	5UTR	201376	202535	.	+	.	Parent=PF3D7_0104400;coverage_threshold_of.5.reads_at_edge_of_window
Pf3D7_01_v3	Chappell_et_al_UTR_finder	5UTR	205456	205631	.	-	.	Parent=PF3D7_0104500;coverage_threshold_of.5.reads_at_edge_of_window
Pf3D7_01_v3	Chappell_et_al_UTR_finder	5UTR	206008	206169	.	+	.	Parent=PF3D7_0104600;coverage_threshold_of.5.reads_at_edge_of_window
Pf3D7_01_v3	Chappell_et_al_UTR_finder	5UTR	215139	215775	.	+	.	Parent=PF3D7_0104800;coverage_threshold_of.5.reads_at_edge_of_window
Pf3D7_01_v3	Chappell_et_al_UTR_finder	5UTR	220472	221201	.	+	.	Parent=PF3D7_0105100;coverage_threshold_of.5.reads_at_edge_of_window
Pf3D7_01_v3	Chappell_et_al_UTR_finder	5UTR	223961	224509	.	-	.	Parent=PF3D7_0105200;coverage_threshold_of.5.reads_at_edge_of_window
Pf3D7_01_v3	Chappell_et_al_UTR_finder	5UTR	225780	226017	.	-	.	Parent=PF3D7_0105300;coverage_threshold_of.5.reads_at_edge_of_window
Pf3D7_01_v3	Chappell_et_al_UTR_finder	5UTR	227286	227433	.	-	.	Parent=PF3D7_0105400;coverage_threshold_of.5.reads_at_edge_of_window
Pf3D7_01_v3	Chappell_et_al_UTR_finder	5UTR	234403	234464	.	-	.	Parent=PF3D7_0105600;coverage_threshold_of.5.reads_at_edge_of_window
Pf3D7_01_v3	Chappell_et_al_UTR_finder	5UTR	252011	252704	.	-	.	Parent=PF3D7_0105800;coverage_threshold_of.5.reads_at_edge_of_window
Pf3D7_01_v3	Chappell_et_al_UTR_finder	5UTR	253434	253583	.	+	.	Parent=PF3D7_0105900;coverage_threshold_of.5.reads_at_edge_of_window
Pf3D7_01_v3	Chappell_et_al_UTR_finder	5UTR	258544	258628	.	-	.	Parent=PF3D7_0106000;coverage_threshold_of.5.reads_at_edge_of_window
Pf3D7_01_v3	Chappell_et_al_UTR_finder	5UTR	261810	262020	.	-	.	Parent=PF3D7_0106100;coverage_threshold_of.5.reads_at_edge_of_window
Pf3D7_01_v3	Chappell_et_al_UTR_finder	5UTR	264224	265137	.	-	.	Parent=PF3D7_0106200;coverage_threshold_of.5.reads_at_edge_of_window
Pf3D7_01_v3	Chappell_et_al_UTR_finder	5UTR	269174	269309	.	-	.	Parent=PF3D7_0106300;coverage_threshold_of.5.reads_at_edge_of_window
Pf3D7_01_v3	Chappell_et_al_UTR_finder	5UTR	272292	272453	.	+	.	Parent=PF3D7_0106400;coverage_threshold_of.5.reads_at_edge_of_window
Pf3D7_01_v3	Chappell_et_al_UTR_finder	5UTR	274117	274314	.	+	.	Parent=PF3D7_0106500;coverage_threshold_of.5.reads_at_edge_of_window
Pf3D7_01_v3	Chappell_et_al_UTR_finder	5UTR	279016	279114	.	+	.	Parent=PF3D7_0106600;coverage_threshold_of.5.reads_at_edge_of_window
Pf3D7_01_v3	Chappell_et_al_UTR_finder	5UTR	286622	286950	.	+	.	Parent=PF3D7_0106800;coverage_threshold_of.5.reads_at_edge_of_window
Pf3D7_01_v3	Chappell_et_al_UTR_finder	5UTR	289827	290385	.	+	.	Parent=PF3D7_0106900;coverage_threshold_of.5.reads_at_edge_of_window
Pf3D7_01_v3	Chappell_et_al_UTR_finder	5UTR	293176	293641	.	+	.	Parent=PF3D7_0107000;coverage_threshold_of.5.reads_at_edge_of_window
Pf3D7_01_v3	Chappell_et_al_UTR_finder	5UTR	296932	296975	.	-	.	Parent=PF3D7_0107100;coverage_threshold_of.5.reads_at_edge_of_window
Pf3D7_01_v3	Chappell_et_al_UTR_finder	5UTR	297198	297361	.	+	.	Parent=PF3D7_0107200;coverage_threshold_of.5.reads_at_edge_of_window
Pf3D7_01_v3	Chappell_et_al_UTR_finder	5UTR	300869	301137	.	-	.	Parent=PF3D7_0107300;coverage_threshold_of.5.reads_at_edge_of_window
Pf3D7_01_v3	Chappell_et_al_UTR_finder	5UTR	302824	302936	.	+	.	Parent=PF3D7_0107400;coverage_threshold_of.5.reads_at_edge_of_window
Pf3D7_01_v3	Chappell_et_al_UTR_finder	5UTR	321786	322370	.	+	.	Parent=PF3D7_0107800;coverage_threshold_of.5.reads_at_edge_of_window
Pf3D7_01_v3	Chappell_et_al_UTR_finder	5UTR	327225	327415	.	-	.	Parent=PF3D7_0107900;coverage_threshold_of.5.reads_at_edge_of_window
Pf3D7_01_v3	Chappell_et_al_UTR_finder	5UTR	329559	329994	.	-	.	Parent=PF3D7_0108000;coverage_threshold_of.5.reads_at_edge_of_window
Pf3D7_01_v3	Chappell_et_al_UTR_finder	5UTR	330591	330737	.	+	.	Parent=PF3D7_0108100;coverage_threshold_of.5.reads_at_edge_of_window
Pf3D7_01_v3	Chappell_et_al_UTR_finder	5UTR	346541	346711	.	-	.	Parent=PF3D7_0108400;coverage_threshold_of.5.reads_at_edge_of_window
Pf3D7_01_v3	Chappell_et_al_UTR_finder	5UTR	347498	349169	.	+	.	Parent=PF3D7_0108500;coverage_threshold_of.5.reads_at_edge_of_window
Pf3D7_01_v3	Chappell_et_al_UTR_finder	5UTR	351627	351712	.	-	.	Parent=PF3D7_0108600;coverage_threshold_of.5.reads_at_edge_of_window
Pf3D7_01_v3	Chappell_et_al_UTR_finder	5UTR	356212	356315	.	-	.	Parent=PF3D7_0108700;coverage_threshold_of.5.reads_at_edge_of_window
Pf3D7_01_v3	Chappell_et_al_UTR_finder	5UTR	357412	357833	.	+	.	Parent=PF3D7_0108800;coverage_threshold_of.5.reads_at_edge_of_window
Pf3D7_01_v3	Chappell_et_al_UTR_finder	5UTR	363099	363317	.	+	.	Parent=PF3D7_0109000;coverage_threshold_of.5.reads_at_edge_of_window
Pf3D7_01_v3	Chappell_et_al_UTR_finder	5UTR	364462	365609	.	+	.	Parent=PF3D7_0109100;coverage_threshold_of.5.reads_at_edge_of_window
Pf3D7_01_v3	Chappell_et_al_UTR_finder	5UTR	370179	370502	.	-	.	Parent=PF3D7_0109200;coverage_threshold_of.5.reads_at_edge_of_window
Pf3D7_01_v3	Chappell_et_al_UTR_finder	5UTR	373013	373211	.	-	.	Parent=PF3D7_0109300;coverage_threshold_of.5.reads_at_edge_of_window
Pf3D7_01_v3	Chappell_et_al_UTR_finder	5UTR	375088	375176	.	-	.	Parent=PF3D7_0109400;coverage_threshold_of.5.reads_at_edge_of_window
Pf3D7_01_v3	Chappell_et_al_UTR_finder	5UTR	377005	377450	.	-	.	Parent=PF3D7_0109500;coverage_threshold_of.5.reads_at_edge_of_window
Pf3D7_01_v3	Chappell_et_al_UTR_finder	5UTR	379807	380148	.	-	.	Parent=PF3D7_0109700;coverage_threshold_of.5.reads_at_edge_of_window
Pf3D7_01_v3	Chappell_et_al_UTR_finder	5UTR	380358	380696	.	+	.	Parent=PF3D7_0109800;coverage_threshold_of.5.reads_at_edge_of_window
Pf3D7_01_v3	Chappell_et_al_UTR_finder	5UTR	383184	383283	.	+	.	Parent=PF3D7_0109850;coverage_threshold_of.5.reads_at_edge_of_window
Pf3D7_01_v3	Chappell_et_al_UTR_finder	5UTR	388191	388371	.	+	.	Parent=PF3D7_0110000;coverage_threshold_of.5.reads_at_edge_of_window
Pf3D7_01_v3	Chappell_et_al_UTR_finder	5UTR	392066	392201	.	-	.	Parent=PF3D7_0110100;coverage_threshold_of.5.reads_at_edge_of_window
Pf3D7_01_v3	Chappell_et_al_UTR_finder	5UTR	392496	392603	.	+	.	Parent=PF3D7_0110200;coverage_threshold_of.5.reads_at_edge_of_window
Pf3D7_01_v3	Chappell_et_al_UTR_finder	5UTR	394836	395247	.	-	.	Parent=PF3D7_0110400;coverage_threshold_of.5.reads_at_edge_of_window
Pf3D7_01_v3	Chappell_et_al_UTR_finder	5UTR	396586	396590	.	+	.	Parent=PF3D7_0110500;coverage_threshold_of.5.reads_at_edge_of_window
Pf3D7_01_v3	Chappell_et_al_UTR_finder	5UTR	415101	416188	.	-	.	Parent=PF3D7_0110700;coverage_threshold_of.5.reads_at_edge_of_window
Pf3D7_01_v3	Chappell_et_al_UTR_finder	5UTR	417267	417920	.	+	.	Parent=PF3D7_0110800;coverage_threshold_of.5.reads_at_edge_of_window
Pf3D7_01_v3	Chappell_et_al_UTR_finder	5UTR	420854	420950	.	-	.	Parent=PF3D7_0110900;coverage_threshold_of.5.reads_at_edge_of_window
Pf3D7_01_v3	Chappell_et_al_UTR_finder	5UTR	427576	427654	.	-	.	Parent=PF3D7_0111000;coverage_threshold_of.5.reads_at_edge_of_window
Pf3D7_01_v3	Chappell_et_al_UTR_finder	5UTR	430859	430884	.	-	.	Parent=PF3D7_0111200;coverage_threshold_of.5.reads_at_edge_of_window
Pf3D7_01_v3	Chappell_et_al_UTR_finder	5UTR	435043	435281	.	-	.	Parent=PF3D7_0111300;coverage_threshold_of.5.reads_at_edge_of_window
Pf3D7_01_v3	Chappell_et_al_UTR_finder	5UTR	436353	436407	.	+	.	Parent=PF3D7_0111400;coverage_threshold_of.5.reads_at_edge_of_window
Pf3D7_01_v3	Chappell_et_al_UTR_finder	5UTR	441419	442018	.	-	.	Parent=PF3D7_0111500;coverage_threshold_of.5.reads_at_edge_of_window
Pf3D7_01_v3	Chappell_et_al_UTR_finder	5UTR	443290	443489	.	-	.	Parent=PF3D7_0111600;coverage_threshold_of.15.reads_at_edge_of_window
Pf3D7_01_v3	Chappell_et_al_UTR_finder	5UTR	443939	443952	.	-	.	Parent=PF3D7_0111700;coverage_threshold_of.5.reads_at_edge_of_window
Pf3D7_01_v3	Chappell_et_al_UTR_finder	5UTR	445392	446025	.	+	.	Parent=PF3D7_0111800;coverage_threshold_of.5.reads_at_edge_of_window
Pf3D7_01_v3	Chappell_et_al_UTR_finder	5UTR	453119	453209	.	-	.	Parent=PF3D7_0112000;coverage_threshold_of.5.reads_at_edge_of_window
Pf3D7_01_v3	Chappell_et_al_UTR_finder	5UTR	454584	454846	.	+	.	Parent=PF3D7_0112100;coverage_threshold_of.5.reads_at_edge_of_window
Pf3D7_01_v3	Chappell_et_al_UTR_finder	5UTR	463992	464725	.	+	.	Parent=PF3D7_0112200;coverage_threshold_of.5.reads_at_edge_of_window
Pf3D7_01_v3	Chappell_et_al_UTR_finder	5UTR	482619	483336	.	-	.	Parent=PF3D7_0112800;coverage_threshold_of.5.reads_at_edge_of_window
Pf3D7_01_v3	Chappell_et_al_UTR_finder	5UTR	485971	486499	.	+	.	Parent=PF3D7_0112900;coverage_threshold_of.5.reads_at_edge_of_window
Pf3D7_01_v3	Chappell_et_al_UTR_finder	5UTR	490128	491011	.	-	.	Parent=PF3D7_0113000;coverage_threshold_of.5.reads_at_edge_of_window
Pf3D7_01_v3	Chappell_et_al_UTR_finder	5UTR	502869	502974	.	-	.	Parent=PF3D7_0113200;coverage_threshold_of.5.reads_at_edge_of_window
Pf3D7_01_v3	Chappell_et_al_UTR_finder	5UTR	520727	520806	.	+	.	Parent=PF3D7_0113700;coverage_threshold_of.5.reads_at_edge_of_window
Pf3D7_01_v3	Chappell_et_al_UTR_finder	5UTR	538026	538671	.	-	.	Parent=PF3D7_0113900;coverage_threshold_of.5.reads_at_edge_of_window
Pf3D7_01_v3	Chappell_et_al_UTR_finder	5UTR	542403	542479	.	+	.	Parent=PF3D7_0114000;coverage_threshold_of.5.reads_at_edge_of_window
Pf3D7_01_v3	Chappell_et_al_UTR_finder	5UTR	551714	551808	.	-	.	Parent=PF3D7_0114200;coverage_threshold_of.5.reads_at_edge_of_window
Pf3D7_01_v3	Chappell_et_al_UTR_finder	5UTR	570273	571090	.	-	.	Parent=PF3D7_0114800;coverage_threshold_of.5.reads_at_edge_of_window
Pf3D7_01_v3	Chappell_et_al_UTR_finder	5UTR	586880	587390	.	+	.	Parent=PF3D7_0115100;coverage_threshold_of.5.reads_at_edge_of_window
Pf3D7_02_v3	Chappell_et_al_UTR_finder	5UTR	110581	111646	.	-	.	Parent=PF3D7_0202100;coverage_threshold_of.5.reads_at_edge_of_window
Pf3D7_02_v3	Chappell_et_al_UTR_finder	5UTR	113683	115120	.	-	.	Parent=PF3D7_0202200;coverage_threshold_of.5.reads_at_edge_of_window
Pf3D7_02_v3	Chappell_et_al_UTR_finder	5UTR	117192	117224	.	+	.	Parent=PF3D7_0202300;coverage_threshold_of.5.reads_at_edge_of_window
Pf3D7_02_v3	Chappell_et_al_UTR_finder	5UTR	120448	120523	.	+	.	Parent=PF3D7_0202400;coverage_threshold_of.5.reads_at_edge_of_window
Pf3D7_02_v3	Chappell_et_al_UTR_finder	5UTR	127186	127993	.	+	.	Parent=PF3D7_0202500;coverage_threshold_of.5.reads_at_edge_of_window
Pf3D7_02_v3	Chappell_et_al_UTR_finder	5UTR	133564	134111	.	-	.	Parent=PF3D7_0202600;coverage_threshold_of.5.reads_at_edge_of_window
Pf3D7_02_v3	Chappell_et_al_UTR_finder	5UTR	134775	135522	.	+	.	Parent=PF3D7_0202700;coverage_threshold_of.5.reads_at_edge_of_window
Pf3D7_02_v3	Chappell_et_al_UTR_finder	5UTR	138390	138460	.	-	.	Parent=PF3D7_0202800;coverage_threshold_of.5.reads_at_edge_of_window
Pf3D7_02_v3	Chappell_et_al_UTR_finder	5UTR	138761	138926	.	+	.	Parent=PF3D7_0202900;coverage_threshold_of.5.reads_at_edge_of_window
Pf3D7_02_v3	Chappell_et_al_UTR_finder	5UTR	147565	148438	.	-	.	Parent=PF3D7_0203000;coverage_threshold_of.5.reads_at_edge_of_window
Pf3D7_02_v3	Chappell_et_al_UTR_finder	5UTR	156982	157057	.	-	.	Parent=PF3D7_0203100;coverage_threshold_of.5.reads_at_edge_of_window
Pf3D7_02_v3	Chappell_et_al_UTR_finder	5UTR	159661	159918	.	-	.	Parent=PF3D7_0203200;coverage_threshold_of.5.reads_at_edge_of_window
Pf3D7_02_v3	Chappell_et_al_UTR_finder	5UTR	160449	160513	.	+	.	Parent=PF3D7_0203300;coverage_threshold_of.5.reads_at_edge_of_window
Pf3D7_02_v3	Chappell_et_al_UTR_finder	5UTR	162901	163041	.	-	.	Parent=PF3D7_0203400;coverage_threshold_of.5.reads_at_edge_of_window
Pf3D7_02_v3	Chappell_et_al_UTR_finder	5UTR	170137	170683	.	-	.	Parent=PF3D7_0203700;coverage_threshold_of.5.reads_at_edge_of_window
Pf3D7_02_v3	Chappell_et_al_UTR_finder	5UTR	174913	175181	.	-	.	Parent=PF3D7_0203800;coverage_threshold_of.5.reads_at_edge_of_window
Pf3D7_02_v3	Chappell_et_al_UTR_finder	5UTR	176364	176566	.	+	.	Parent=PF3D7_0203900;coverage_threshold_of.5.reads_at_edge_of_window
Pf3D7_02_v3	Chappell_et_al_UTR_finder	5UTR	192755	192817	.	+	.	Parent=PF3D7_0204200;coverage_threshold_of.5.reads_at_edge_of_window
Pf3D7_02_v3	Chappell_et_al_UTR_finder	5UTR	198044	198097	.	-	.	Parent=PF3D7_0204400;coverage_threshold_of.5.reads_at_edge_of_window
Pf3D7_02_v3	Chappell_et_al_UTR_finder	5UTR	199571	199613	.	-	.	Parent=PF3D7_0204500;coverage_threshold_of.5.reads_at_edge_of_window
Pf3D7_02_v3	Chappell_et_al_UTR_finder	5UTR	204049	204275	.	-	.	Parent=PF3D7_0204600;coverage_threshold_of.5.reads_at_edge_of_window
Pf3D7_02_v3	Chappell_et_al_UTR_finder	5UTR	207404	207425	.	-	.	Parent=PF3D7_0204700;coverage_threshold_of.5.reads_at_edge_of_window
Pf3D7_02_v3	Chappell_et_al_UTR_finder	5UTR	210834	211037	.	-	.	Parent=PF3D7_0204800;coverage_threshold_of.5.reads_at_edge_of_window
Pf3D7_02_v3	Chappell_et_al_UTR_finder	5UTR	211175	211347	.	+	.	Parent=PF3D7_0204900;coverage_threshold_of.5.reads_at_edge_of_window
Pf3D7_02_v3	Chappell_et_al_UTR_finder	5UTR	214509	214711	.	-	.	Parent=PF3D7_0205000;coverage_threshold_of.5.reads_at_edge_of_window
Pf3D7_02_v3	Chappell_et_al_UTR_finder	5UTR	223020	223477	.	+	.	Parent=PF3D7_0205400;coverage_threshold_of.5.reads_at_edge_of_window
Pf3D7_02_v3	Chappell_et_al_UTR_finder	5UTR	226246	226478	.	-	.	Parent=PF3D7_0205500;coverage_threshold_of.5.reads_at_edge_of_window
Pf3D7_02_v3	Chappell_et_al_UTR_finder	5UTR	227737	228024	.	+	.	Parent=PF3D7_0205600;coverage_threshold_of.5.reads_at_edge_of_window
Pf3D7_02_v3	Chappell_et_al_UTR_finder	5UTR	230763	231140	.	+	.	Parent=PF3D7_0205700;coverage_threshold_of.5.reads_at_edge_of_window
Pf3D7_02_v3	Chappell_et_al_UTR_finder	5UTR	233477	233956	.	-	.	Parent=PF3D7_0205800;coverage_threshold_of.5.reads_at_edge_of_window
Pf3D7_02_v3	Chappell_et_al_UTR_finder	5UTR	234497	235236	.	+	.	Parent=PF3D7_0205900;coverage_threshold_of.5.reads_at_edge_of_window
Pf3D7_02_v3	Chappell_et_al_UTR_finder	5UTR	243797	244592	.	-	.	Parent=PF3D7_0206000;coverage_threshold_of.5.reads_at_edge_of_window
Pf3D7_02_v3	Chappell_et_al_UTR_finder	5UTR	244614	245357	.	+	.	Parent=PF3D7_0206100;coverage_threshold_of.5.reads_at_edge_of_window
Pf3D7_02_v3	Chappell_et_al_UTR_finder	5UTR	248881	249029	.	+	.	Parent=PF3D7_0206200;coverage_threshold_of.5.reads_at_edge_of_window
Pf3D7_02_v3	Chappell_et_al_UTR_finder	5UTR	270620	270671	.	-	.	Parent=PF3D7_0206600;coverage_threshold_of.5.reads_at_edge_of_window
Pf3D7_02_v3	Chappell_et_al_UTR_finder	5UTR	271367	271593	.	+	.	Parent=PF3D7_0206700;coverage_threshold_of.5.reads_at_edge_of_window
Pf3D7_02_v3	Chappell_et_al_UTR_finder	5UTR	276578	276645	.	-	.	Parent=PF3D7_0206900;coverage_threshold_of.5.reads_at_edge_of_window
Pf3D7_02_v3	Chappell_et_al_UTR_finder	5UTR	278457	279282	.	-	.	Parent=PF3D7_0207000;coverage_threshold_of.5.reads_at_edge_of_window
Pf3D7_02_v3	Chappell_et_al_UTR_finder	5UTR	281471	281906	.	+	.	Parent=PF3D7_0207100;coverage_threshold_of.5.reads_at_edge_of_window
Pf3D7_02_v3	Chappell_et_al_UTR_finder	5UTR	288666	288976	.	-	.	Parent=PF3D7_0207200;coverage_threshold_of.5.reads_at_edge_of_window
Pf3D7_02_v3	Chappell_et_al_UTR_finder	5UTR	297617	297862	.	-	.	Parent=PF3D7_0207400;coverage_threshold_of.5.reads_at_edge_of_window
Pf3D7_02_v3	Chappell_et_al_UTR_finder	5UTR	302565	302804	.	-	.	Parent=PF3D7_0207500;coverage_threshold_of.5.reads_at_edge_of_window
Pf3D7_02_v3	Chappell_et_al_UTR_finder	5UTR	307028	307290	.	-	.	Parent=PF3D7_0207600;coverage_threshold_of.5.reads_at_edge_of_window
Pf3D7_02_v3	Chappell_et_al_UTR_finder	5UTR	312156	312179	.	-	.	Parent=PF3D7_0207700;coverage_threshold_of.5.reads_at_edge_of_window
Pf3D7_02_v3	Chappell_et_al_UTR_finder	5UTR	316742	316944	.	-	.	Parent=PF3D7_0207800;coverage_threshold_of.5.reads_at_edge_of_window
Pf3D7_02_v3	Chappell_et_al_UTR_finder	5UTR	321311	321595	.	-	.	Parent=PF3D7_0207900;coverage_threshold_of.5.reads_at_edge_of_window
Pf3D7_02_v3	Chappell_et_al_UTR_finder	5UTR	325724	326389	.	-	.	Parent=PF3D7_0208000;coverage_threshold_of.5.reads_at_edge_of_window
Pf3D7_02_v3	Chappell_et_al_UTR_finder	5UTR	336582	336981	.	-	.	Parent=PF3D7_0208200;coverage_threshold_of.5.reads_at_edge_of_window
Pf3D7_02_v3	Chappell_et_al_UTR_finder	5UTR	349341	349956	.	-	.	Parent=PF3D7_0208400;coverage_threshold_of.5.reads_at_edge_of_window
Pf3D7_02_v3	Chappell_et_al_UTR_finder	5UTR	351736	352835	.	+	.	Parent=PF3D7_0208500;coverage_threshold_of.5.reads_at_edge_of_window
Pf3D7_02_v3	Chappell_et_al_UTR_finder	5UTR	354383	354620	.	+	.	Parent=PF3D7_0208600;coverage_threshold_of.5.reads_at_edge_of_window
Pf3D7_02_v3	Chappell_et_al_UTR_finder	5UTR	358015	358043	.	-	.	Parent=PF3D7_0208700;coverage_threshold_of.5.reads_at_edge_of_window
Pf3D7_02_v3	Chappell_et_al_UTR_finder	5UTR	358927	359141	.	+	.	Parent=PF3D7_0208800;coverage_threshold_of.5.reads_at_edge_of_window
Pf3D7_02_v3	Chappell_et_al_UTR_finder	5UTR	383446	384050	.	-	.	Parent=PF3D7_0209100;coverage_threshold_of.5.reads_at_edge_of_window
Pf3D7_02_v3	Chappell_et_al_UTR_finder	5UTR	386581	386886	.	-	.	Parent=PF3D7_0209200;coverage_threshold_of.5.reads_at_edge_of_window
Pf3D7_02_v3	Chappell_et_al_UTR_finder	5UTR	386886	387272	.	+	.	Parent=PF3D7_0209300;coverage_threshold_of.5.reads_at_edge_of_window
Pf3D7_02_v3	Chappell_et_al_UTR_finder	5UTR	390612	391174	.	-	.	Parent=PF3D7_0209400;coverage_threshold_of.10.reads_at_edge_of_window
Pf3D7_02_v3	Chappell_et_al_UTR_finder	5UTR	392790	392847	.	-	.	Parent=PF3D7_0209500;coverage_threshold_of.5.reads_at_edge_of_window
Pf3D7_02_v3	Chappell_et_al_UTR_finder	5UTR	398746	399073	.	-	.	Parent=PF3D7_0209600;coverage_threshold_of.5.reads_at_edge_of_window
Pf3D7_02_v3	Chappell_et_al_UTR_finder	5UTR	401860	402389	.	-	.	Parent=PF3D7_0209700;coverage_threshold_of.5.reads_at_edge_of_window
Pf3D7_02_v3	Chappell_et_al_UTR_finder	5UTR	406356	406712	.	-	.	Parent=PF3D7_0209800;coverage_threshold_of.5.reads_at_edge_of_window
Pf3D7_02_v3	Chappell_et_al_UTR_finder	5UTR	409286	409982	.	+	.	Parent=PF3D7_0210000;coverage_threshold_of.5.reads_at_edge_of_window
Pf3D7_02_v3	Chappell_et_al_UTR_finder	5UTR	412043	412274	.	+	.	Parent=PF3D7_0210100;coverage_threshold_of.5.reads_at_edge_of_window
Pf3D7_02_v3	Chappell_et_al_UTR_finder	5UTR	424655	425123	.	-	.	Parent=PF3D7_0210300;coverage_threshold_of.5.reads_at_edge_of_window
Pf3D7_02_v3	Chappell_et_al_UTR_finder	5UTR	425586	425688	.	+	.	Parent=PF3D7_0210400;coverage_threshold_of.5.reads_at_edge_of_window
Pf3D7_02_v3	Chappell_et_al_UTR_finder	5UTR	427306	427489	.	+	.	Parent=PF3D7_0210500;coverage_threshold_of.5.reads_at_edge_of_window
Pf3D7_02_v3	Chappell_et_al_UTR_finder	5UTR	434087	434254	.	-	.	Parent=PF3D7_0210600;coverage_threshold_of.5.reads_at_edge_of_window
Pf3D7_02_v3	Chappell_et_al_UTR_finder	5UTR	435979	436049	.	+	.	Parent=PF3D7_0210700;coverage_threshold_of.5.reads_at_edge_of_window
Pf3D7_02_v3	Chappell_et_al_UTR_finder	5UTR	439003	439719	.	-	.	Parent=PF3D7_0210800;coverage_threshold_of.5.reads_at_edge_of_window
Pf3D7_02_v3	Chappell_et_al_UTR_finder	5UTR	442935	443526	.	-	.	Parent=PF3D7_0210900;coverage_threshold_of.5.reads_at_edge_of_window
Pf3D7_02_v3	Chappell_et_al_UTR_finder	5UTR	451452	451750	.	+	.	Parent=PF3D7_0211100;coverage_threshold_of.5.reads_at_edge_of_window
Pf3D7_02_v3	Chappell_et_al_UTR_finder	5UTR	456287	456513	.	-	.	Parent=PF3D7_0211200;coverage_threshold_of.5.reads_at_edge_of_window
Pf3D7_02_v3	Chappell_et_al_UTR_finder	5UTR	458586	458621	.	-	.	Parent=PF3D7_0211300;coverage_threshold_of.5.reads_at_edge_of_window
Pf3D7_02_v3	Chappell_et_al_UTR_finder	5UTR	467509	467846	.	+	.	Parent=PF3D7_0211600;coverage_threshold_of.5.reads_at_edge_of_window
Pf3D7_02_v3	Chappell_et_al_UTR_finder	5UTR	469723	469789	.	+	.	Parent=PF3D7_0211700;coverage_threshold_of.5.reads_at_edge_of_window
Pf3D7_02_v3	Chappell_et_al_UTR_finder	5UTR	475104	475241	.	+	.	Parent=PF3D7_0211800;coverage_threshold_of.5.reads_at_edge_of_window
Pf3D7_02_v3	Chappell_et_al_UTR_finder	5UTR	479092	479393	.	-	.	Parent=PF3D7_0211900;coverage_threshold_of.5.reads_at_edge_of_window
Pf3D7_02_v3	Chappell_et_al_UTR_finder	5UTR	479898	480099	.	+	.	Parent=PF3D7_0212000;coverage_threshold_of.5.reads_at_edge_of_window
Pf3D7_02_v3	Chappell_et_al_UTR_finder	5UTR	483345	483435	.	+	.	Parent=PF3D7_0212100;coverage_threshold_of.5.reads_at_edge_of_window
Pf3D7_02_v3	Chappell_et_al_UTR_finder	5UTR	490819	491659	.	-	.	Parent=PF3D7_0212200;coverage_threshold_of.5.reads_at_edge_of_window
Pf3D7_02_v3	Chappell_et_al_UTR_finder	5UTR	491747	492615	.	+	.	Parent=PF3D7_0212300;coverage_threshold_of.5.reads_at_edge_of_window
Pf3D7_02_v3	Chappell_et_al_UTR_finder	5UTR	509134	509524	.	+	.	Parent=PF3D7_0212500;coverage_threshold_of.5.reads_at_edge_of_window
Pf3D7_02_v3	Chappell_et_al_UTR_finder	5UTR	522821	522930	.	+	.	Parent=PF3D7_0212600;coverage_threshold_of.5.reads_at_edge_of_window
Pf3D7_02_v3	Chappell_et_al_UTR_finder	5UTR	526044	526074	.	-	.	Parent=PF3D7_0212700;coverage_threshold_of.5.reads_at_edge_of_window
Pf3D7_02_v3	Chappell_et_al_UTR_finder	5UTR	532145	533252	.	+	.	Parent=PF3D7_0212900;coverage_threshold_of.5.reads_at_edge_of_window
Pf3D7_02_v3	Chappell_et_al_UTR_finder	5UTR	535513	535645	.	+	.	Parent=PF3D7_0213000;coverage_threshold_of.5.reads_at_edge_of_window
Pf3D7_02_v3	Chappell_et_al_UTR_finder	5UTR	537680	537788	.	+	.	Parent=PF3D7_0213100;coverage_threshold_of.5.reads_at_edge_of_window
Pf3D7_02_v3	Chappell_et_al_UTR_finder	5UTR	541549	541797	.	-	.	Parent=PF3D7_0213300;coverage_threshold_of.15.reads_at_edge_of_window
Pf3D7_02_v3	Chappell_et_al_UTR_finder	5UTR	540407	541810	.	+	.	Parent=PF3D7_0213400;coverage_threshold_of.25.reads_at_edge_of_window
Pf3D7_02_v3	Chappell_et_al_UTR_finder	5UTR	545896	546242	.	-	.	Parent=PF3D7_0213500;coverage_threshold_of.5.reads_at_edge_of_window
Pf3D7_02_v3	Chappell_et_al_UTR_finder	5UTR	556808	557047	.	+	.	Parent=PF3D7_0213700;coverage_threshold_of.5.reads_at_edge_of_window
Pf3D7_02_v3	Chappell_et_al_UTR_finder	5UTR	564623	564965	.	-	.	Parent=PF3D7_0213900;coverage_threshold_of.5.reads_at_edge_of_window
Pf3D7_02_v3	Chappell_et_al_UTR_finder	5UTR	565680	566120	.	+	.	Parent=PF3D7_0214000;coverage_threshold_of.5.reads_at_edge_of_window
Pf3D7_02_v3	Chappell_et_al_UTR_finder	5UTR	573316	573835	.	-	.	Parent=PF3D7_0214100;coverage_threshold_of.5.reads_at_edge_of_window
Pf3D7_02_v3	Chappell_et_al_UTR_finder	5UTR	576055	576379	.	-	.	Parent=PF3D7_0214200;coverage_threshold_of.5.reads_at_edge_of_window
Pf3D7_02_v3	Chappell_et_al_UTR_finder	5UTR	589052	589659	.	-	.	Parent=PF3D7_0214400;coverage_threshold_of.5.reads_at_edge_of_window
Pf3D7_02_v3	Chappell_et_al_UTR_finder	5UTR	590106	590500	.	+	.	Parent=PF3D7_0214500;coverage_threshold_of.5.reads_at_edge_of_window
Pf3D7_02_v3	Chappell_et_al_UTR_finder	5UTR	593368	594195	.	+	.	Parent=PF3D7_0214600;coverage_threshold_of.5.reads_at_edge_of_window
Pf3D7_02_v3	Chappell_et_al_UTR_finder	5UTR	601713	602165	.	-	.	Parent=PF3D7_0214700;coverage_threshold_of.5.reads_at_edge_of_window
Pf3D7_02_v3	Chappell_et_al_UTR_finder	5UTR	610238	610624	.	+	.	Parent=PF3D7_0214900;coverage_threshold_of.5.reads_at_edge_of_window
Pf3D7_02_v3	Chappell_et_al_UTR_finder	5UTR	619430	619531	.	-	.	Parent=PF3D7_0215000;coverage_threshold_of.5.reads_at_edge_of_window
Pf3D7_02_v3	Chappell_et_al_UTR_finder	5UTR	624307	624913	.	-	.	Parent=PF3D7_0215100;coverage_threshold_of.5.reads_at_edge_of_window
Pf3D7_02_v3	Chappell_et_al_UTR_finder	5UTR	625951	626975	.	+	.	Parent=PF3D7_0215200;coverage_threshold_of.5.reads_at_edge_of_window
Pf3D7_02_v3	Chappell_et_al_UTR_finder	5UTR	631309	631351	.	-	.	Parent=PF3D7_0215300;coverage_threshold_of.5.reads_at_edge_of_window
Pf3D7_02_v3	Chappell_et_al_UTR_finder	5UTR	639839	640399	.	+	.	Parent=PF3D7_0215500;coverage_threshold_of.5.reads_at_edge_of_window
Pf3D7_02_v3	Chappell_et_al_UTR_finder	5UTR	644318	644928	.	-	.	Parent=PF3D7_0215600;coverage_threshold_of.5.reads_at_edge_of_window
Pf3D7_02_v3	Chappell_et_al_UTR_finder	5UTR	645488	645928	.	+	.	Parent=PF3D7_0215700;coverage_threshold_of.5.reads_at_edge_of_window
Pf3D7_02_v3	Chappell_et_al_UTR_finder	5UTR	653363	653693	.	-	.	Parent=PF3D7_0215800;coverage_threshold_of.5.reads_at_edge_of_window
Pf3D7_02_v3	Chappell_et_al_UTR_finder	5UTR	656841	657083	.	-	.	Parent=PF3D7_0215900;coverage_threshold_of.5.reads_at_edge_of_window
Pf3D7_02_v3	Chappell_et_al_UTR_finder	5UTR	668533	668650	.	-	.	Parent=PF3D7_0216100;coverage_threshold_of.20.reads_at_edge_of_window
Pf3D7_02_v3	Chappell_et_al_UTR_finder	5UTR	669842	670001	.	-	.	Parent=PF3D7_0216200;coverage_threshold_of.5.reads_at_edge_of_window
Pf3D7_02_v3	Chappell_et_al_UTR_finder	5UTR	675366	675430	.	+	.	Parent=PF3D7_0216400;coverage_threshold_of.5.reads_at_edge_of_window
Pf3D7_02_v3	Chappell_et_al_UTR_finder	5UTR	678381	678486	.	+	.	Parent=PF3D7_0216500;coverage_threshold_of.5.reads_at_edge_of_window
Pf3D7_02_v3	Chappell_et_al_UTR_finder	5UTR	686435	686484	.	+	.	Parent=PF3D7_0216600;coverage_threshold_of.5.reads_at_edge_of_window
Pf3D7_02_v3	Chappell_et_al_UTR_finder	5UTR	689978	690310	.	+	.	Parent=PF3D7_0216700;coverage_threshold_of.5.reads_at_edge_of_window
Pf3D7_02_v3	Chappell_et_al_UTR_finder	5UTR	706588	706668	.	-	.	Parent=PF3D7_0217000;coverage_threshold_of.5.reads_at_edge_of_window
Pf3D7_02_v3	Chappell_et_al_UTR_finder	5UTR	707320	707737	.	+	.	Parent=PF3D7_0217100;coverage_threshold_of.5.reads_at_edge_of_window
Pf3D7_02_v3	Chappell_et_al_UTR_finder	5UTR	716550	717161	.	-	.	Parent=PF3D7_0217300;coverage_threshold_of.5.reads_at_edge_of_window
Pf3D7_02_v3	Chappell_et_al_UTR_finder	5UTR	717248	717691	.	+	.	Parent=PF3D7_0217400;coverage_threshold_of.5.reads_at_edge_of_window
Pf3D7_02_v3	Chappell_et_al_UTR_finder	5UTR	720385	720436	.	+	.	Parent=PF3D7_0217500;coverage_threshold_of.5.reads_at_edge_of_window
Pf3D7_02_v3	Chappell_et_al_UTR_finder	5UTR	732313	733215	.	-	.	Parent=PF3D7_0217700;coverage_threshold_of.5.reads_at_edge_of_window
Pf3D7_02_v3	Chappell_et_al_UTR_finder	5UTR	733451	734271	.	+	.	Parent=PF3D7_0217800;coverage_threshold_of.5.reads_at_edge_of_window
Pf3D7_02_v3	Chappell_et_al_UTR_finder	5UTR	736998	738636	.	-	.	Parent=PF3D7_0217900;coverage_threshold_of.5.reads_at_edge_of_window
Pf3D7_02_v3	Chappell_et_al_UTR_finder	5UTR	738352	738859	.	+	.	Parent=PF3D7_0218000;coverage_threshold_of.5.reads_at_edge_of_window
Pf3D7_02_v3	Chappell_et_al_UTR_finder	5UTR	740391	741013	.	+	.	Parent=PF3D7_0218100;coverage_threshold_of.5.reads_at_edge_of_window
Pf3D7_02_v3	Chappell_et_al_UTR_finder	5UTR	745713	746587	.	-	.	Parent=PF3D7_0218200;coverage_threshold_of.5.reads_at_edge_of_window
Pf3D7_02_v3	Chappell_et_al_UTR_finder	5UTR	749366	749581	.	-	.	Parent=PF3D7_0218300;coverage_threshold_of.5.reads_at_edge_of_window
Pf3D7_02_v3	Chappell_et_al_UTR_finder	5UTR	751738	751777	.	-	.	Parent=PF3D7_0218400;coverage_threshold_of.5.reads_at_edge_of_window
Pf3D7_02_v3	Chappell_et_al_UTR_finder	5UTR	752450	752965	.	+	.	Parent=PF3D7_0218500;coverage_threshold_of.5.reads_at_edge_of_window
Pf3D7_02_v3	Chappell_et_al_UTR_finder	5UTR	755045	755417	.	+	.	Parent=PF3D7_0218600;coverage_threshold_of.5.reads_at_edge_of_window
Pf3D7_02_v3	Chappell_et_al_UTR_finder	5UTR	765192	765546	.	-	.	Parent=PF3D7_0218700;coverage_threshold_of.5.reads_at_edge_of_window
Pf3D7_02_v3	Chappell_et_al_UTR_finder	5UTR	769189	769760	.	+	.	Parent=PF3D7_0219100;coverage_threshold_of.5.reads_at_edge_of_window
Pf3D7_02_v3	Chappell_et_al_UTR_finder	5UTR	771928	772315	.	+	.	Parent=PF3D7_0219200;coverage_threshold_of.5.reads_at_edge_of_window
Pf3D7_02_v3	Chappell_et_al_UTR_finder	5UTR	773755	774647	.	-	.	Parent=PF3D7_0219300;coverage_threshold_of.5.reads_at_edge_of_window
Pf3D7_02_v3	Chappell_et_al_UTR_finder	5UTR	774420	774814	.	+	.	Parent=PF3D7_0219400;coverage_threshold_of.5.reads_at_edge_of_window
Pf3D7_02_v3	Chappell_et_al_UTR_finder	5UTR	778066	778481	.	-	.	Parent=PF3D7_0219500;coverage_threshold_of.5.reads_at_edge_of_window
Pf3D7_02_v3	Chappell_et_al_UTR_finder	5UTR	782133	782445	.	-	.	Parent=PF3D7_0219600;coverage_threshold_of.5.reads_at_edge_of_window
Pf3D7_02_v3	Chappell_et_al_UTR_finder	5UTR	784829	784927	.	-	.	Parent=PF3D7_0219700;coverage_threshold_of.5.reads_at_edge_of_window
Pf3D7_02_v3	Chappell_et_al_UTR_finder	5UTR	787941	789434	.	-	.	Parent=PF3D7_0219800;coverage_threshold_of.5.reads_at_edge_of_window
Pf3D7_02_v3	Chappell_et_al_UTR_finder	5UTR	790893	791463	.	+	.	Parent=PF3D7_0219900;coverage_threshold_of.5.reads_at_edge_of_window
Pf3D7_02_v3	Chappell_et_al_UTR_finder	5UTR	795177	796751	.	+	.	Parent=PF3D7_0220000;coverage_threshold_of.5.reads_at_edge_of_window
Pf3D7_02_v3	Chappell_et_al_UTR_finder	5UTR	804138	804519	.	+	.	Parent=PF3D7_0220100;coverage_threshold_of.5.reads_at_edge_of_window
Pf3D7_02_v3	Chappell_et_al_UTR_finder	5UTR	810299	811639	.	-	.	Parent=PF3D7_0220200;coverage_threshold_of.5.reads_at_edge_of_window
Pf3D7_02_v3	Chappell_et_al_UTR_finder	5UTR	814655	815841	.	-	.	Parent=PF3D7_0220300;coverage_threshold_of.5.reads_at_edge_of_window
Pf3D7_02_v3	Chappell_et_al_UTR_finder	5UTR	824865	826288	.	-	.	Parent=PF3D7_0220500;coverage_threshold_of.5.reads_at_edge_of_window
Pf3D7_02_v3	Chappell_et_al_UTR_finder	5UTR	830272	831188	.	+	.	Parent=PF3D7_0220600;coverage_threshold_of.5.reads_at_edge_of_window
Pf3D7_02_v3	Chappell_et_al_UTR_finder	5UTR	833554	833804	.	+	.	Parent=PF3D7_0220700;coverage_threshold_of.10.reads_at_edge_of_window
Pf3D7_03_v3	Chappell_et_al_UTR_finder	5UTR	80394	81133	.	-	.	Parent=PF3D7_0301200;coverage_threshold_of.5.reads_at_edge_of_window
Pf3D7_03_v3	Chappell_et_al_UTR_finder	5UTR	83516	83690	.	-	.	Parent=PF3D7_0301300;coverage_threshold_of.5.reads_at_edge_of_window
Pf3D7_03_v3	Chappell_et_al_UTR_finder	5UTR	86132	86468	.	-	.	Parent=PF3D7_0301400;coverage_threshold_of.5.reads_at_edge_of_window
Pf3D7_03_v3	Chappell_et_al_UTR_finder	5UTR	89232	89926	.	-	.	Parent=PF3D7_0301500;coverage_threshold_of.5.reads_at_edge_of_window
Pf3D7_03_v3	Chappell_et_al_UTR_finder	5UTR	93464	93964	.	-	.	Parent=PF3D7_0301600;coverage_threshold_of.5.reads_at_edge_of_window
Pf3D7_03_v3	Chappell_et_al_UTR_finder	5UTR	97908	98411	.	-	.	Parent=PF3D7_0301700;coverage_threshold_of.5.reads_at_edge_of_window
Pf3D7_03_v3	Chappell_et_al_UTR_finder	5UTR	103295	104324	.	+	.	Parent=PF3D7_0301800;coverage_threshold_of.5.reads_at_edge_of_window
Pf3D7_03_v3	Chappell_et_al_UTR_finder	5UTR	107110	107365	.	-	.	Parent=PF3D7_0301900;coverage_threshold_of.5.reads_at_edge_of_window
Pf3D7_03_v3	Chappell_et_al_UTR_finder	5UTR	109881	110281	.	-	.	Parent=PF3D7_0302000;coverage_threshold_of.5.reads_at_edge_of_window
Pf3D7_03_v3	Chappell_et_al_UTR_finder	5UTR	113975	114069	.	+	.	Parent=PF3D7_0302100;coverage_threshold_of.5.reads_at_edge_of_window
Pf3D7_03_v3	Chappell_et_al_UTR_finder	5UTR	141467	141555	.	+	.	Parent=PF3D7_0302600;coverage_threshold_of.5.reads_at_edge_of_window
Pf3D7_03_v3	Chappell_et_al_UTR_finder	5UTR	147057	147305	.	-	.	Parent=PF3D7_0302700;coverage_threshold_of.5.reads_at_edge_of_window
Pf3D7_03_v3	Chappell_et_al_UTR_finder	5UTR	149306	149506	.	-	.	Parent=PF3D7_0302800;coverage_threshold_of.5.reads_at_edge_of_window
Pf3D7_03_v3	Chappell_et_al_UTR_finder	5UTR	156147	156527	.	-	.	Parent=PF3D7_0302900;coverage_threshold_of.5.reads_at_edge_of_window
Pf3D7_03_v3	Chappell_et_al_UTR_finder	5UTR	161705	161732	.	-	.	Parent=PF3D7_0303000;coverage_threshold_of.5.reads_at_edge_of_window
Pf3D7_03_v3	Chappell_et_al_UTR_finder	5UTR	168646	169570	.	+	.	Parent=PF3D7_0303200;coverage_threshold_of.5.reads_at_edge_of_window
Pf3D7_03_v3	Chappell_et_al_UTR_finder	5UTR	175800	176850	.	-	.	Parent=PF3D7_0303300;coverage_threshold_of.5.reads_at_edge_of_window
Pf3D7_03_v3	Chappell_et_al_UTR_finder	5UTR	178357	178419	.	+	.	Parent=PF3D7_0303400;coverage_threshold_of.5.reads_at_edge_of_window
Pf3D7_03_v3	Chappell_et_al_UTR_finder	5UTR	182261	182730	.	+	.	Parent=PF3D7_0303500;coverage_threshold_of.5.reads_at_edge_of_window
Pf3D7_03_v3	Chappell_et_al_UTR_finder	5UTR	189932	190179	.	+	.	Parent=PF3D7_0303600;coverage_threshold_of.5.reads_at_edge_of_window
Pf3D7_03_v3	Chappell_et_al_UTR_finder	5UTR	192592	193076	.	-	.	Parent=PF3D7_0303700;coverage_threshold_of.5.reads_at_edge_of_window
Pf3D7_03_v3	Chappell_et_al_UTR_finder	5UTR	193575	194429	.	+	.	Parent=PF3D7_0303800;coverage_threshold_of.5.reads_at_edge_of_window
Pf3D7_03_v3	Chappell_et_al_UTR_finder	5UTR	197439	197705	.	-	.	Parent=PF3D7_0303900;coverage_threshold_of.5.reads_at_edge_of_window
Pf3D7_03_v3	Chappell_et_al_UTR_finder	5UTR	208920	208948	.	-	.	Parent=PF3D7_0304200;coverage_threshold_of.5.reads_at_edge_of_window
Pf3D7_03_v3	Chappell_et_al_UTR_finder	5UTR	211933	212282	.	+	.	Parent=PF3D7_0304300;coverage_threshold_of.5.reads_at_edge_of_window
Pf3D7_03_v3	Chappell_et_al_UTR_finder	5UTR	216749	217940	.	+	.	Parent=PF3D7_0304400;coverage_threshold_of.5.reads_at_edge_of_window
Pf3D7_03_v3	Chappell_et_al_UTR_finder	5UTR	219873	220313	.	-	.	Parent=PF3D7_0304500;coverage_threshold_of.5.reads_at_edge_of_window
Pf3D7_03_v3	Chappell_et_al_UTR_finder	5UTR	225794	225901	.	-	.	Parent=PF3D7_0304700;coverage_threshold_of.5.reads_at_edge_of_window
Pf3D7_03_v3	Chappell_et_al_UTR_finder	5UTR	226983	227056	.	+	.	Parent=PF3D7_0304800;coverage_threshold_of.5.reads_at_edge_of_window
Pf3D7_03_v3	Chappell_et_al_UTR_finder	5UTR	232306	232765	.	-	.	Parent=PF3D7_0304900;coverage_threshold_of.5.reads_at_edge_of_window
Pf3D7_03_v3	Chappell_et_al_UTR_finder	5UTR	235335	235448	.	-	.	Parent=PF3D7_0305000;coverage_threshold_of.5.reads_at_edge_of_window
Pf3D7_03_v3	Chappell_et_al_UTR_finder	5UTR	250773	251241	.	+	.	Parent=PF3D7_0305200;coverage_threshold_of.5.reads_at_edge_of_window
Pf3D7_03_v3	Chappell_et_al_UTR_finder	5UTR	258417	258854	.	-	.	Parent=PF3D7_0305300;coverage_threshold_of.5.reads_at_edge_of_window
Pf3D7_03_v3	Chappell_et_al_UTR_finder	5UTR	259956	260331	.	+	.	Parent=PF3D7_0305400;coverage_threshold_of.5.reads_at_edge_of_window
Pf3D7_03_v3	Chappell_et_al_UTR_finder	5UTR	277718	278014	.	-	.	Parent=PF3D7_0305600;coverage_threshold_of.5.reads_at_edge_of_window
Pf3D7_03_v3	Chappell_et_al_UTR_finder	5UTR	279829	280326	.	-	.	Parent=PF3D7_0305700;coverage_threshold_of.5.reads_at_edge_of_window
Pf3D7_03_v3	Chappell_et_al_UTR_finder	5UTR	286113	286156	.	-	.	Parent=PF3D7_0305900;coverage_threshold_of.5.reads_at_edge_of_window
Pf3D7_03_v3	Chappell_et_al_UTR_finder	5UTR	287320	287672	.	-	.	Parent=PF3D7_0306000;coverage_threshold_of.5.reads_at_edge_of_window
Pf3D7_03_v3	Chappell_et_al_UTR_finder	5UTR	290748	291045	.	-	.	Parent=PF3D7_0306100;coverage_threshold_of.5.reads_at_edge_of_window
Pf3D7_03_v3	Chappell_et_al_UTR_finder	5UTR	292355	292942	.	+	.	Parent=PF3D7_0306200;coverage_threshold_of.5.reads_at_edge_of_window
Pf3D7_03_v3	Chappell_et_al_UTR_finder	5UTR	296095	297602	.	-	.	Parent=PF3D7_0306300;coverage_threshold_of.5.reads_at_edge_of_window
Pf3D7_03_v3	Chappell_et_al_UTR_finder	5UTR	297663	298516	.	+	.	Parent=PF3D7_0306400;coverage_threshold_of.5.reads_at_edge_of_window
Pf3D7_03_v3	Chappell_et_al_UTR_finder	5UTR	301907	302214	.	-	.	Parent=PF3D7_0306500;coverage_threshold_of.5.reads_at_edge_of_window
Pf3D7_03_v3	Chappell_et_al_UTR_finder	5UTR	302480	302825	.	+	.	Parent=PF3D7_0306600;coverage_threshold_of.5.reads_at_edge_of_window
Pf3D7_03_v3	Chappell_et_al_UTR_finder	5UTR	303879	304316	.	+	.	Parent=PF3D7_0306700;coverage_threshold_of.10.reads_at_edge_of_window
Pf3D7_03_v3	Chappell_et_al_UTR_finder	5UTR	307985	308017	.	-	.	Parent=PF3D7_0306800;coverage_threshold_of.5.reads_at_edge_of_window
Pf3D7_03_v3	Chappell_et_al_UTR_finder	5UTR	310214	310651	.	+	.	Parent=PF3D7_0306900;coverage_threshold_of.5.reads_at_edge_of_window
Pf3D7_03_v3	Chappell_et_al_UTR_finder	5UTR	313343	313702	.	-	.	Parent=PF3D7_0307100;coverage_threshold_of.5.reads_at_edge_of_window
Pf3D7_03_v3	Chappell_et_al_UTR_finder	5UTR	316237	316484	.	-	.	Parent=PF3D7_0307200;coverage_threshold_of.5.reads_at_edge_of_window
Pf3D7_03_v3	Chappell_et_al_UTR_finder	5UTR	322163	322222	.	-	.	Parent=PF3D7_0307400;coverage_threshold_of.5.reads_at_edge_of_window
Pf3D7_03_v3	Chappell_et_al_UTR_finder	5UTR	325644	325921	.	+	.	Parent=PF3D7_0307600;coverage_threshold_of.5.reads_at_edge_of_window
Pf3D7_03_v3	Chappell_et_al_UTR_finder	5UTR	335270	335913	.	-	.	Parent=PF3D7_0307700;coverage_threshold_of.5.reads_at_edge_of_window
Pf3D7_03_v3	Chappell_et_al_UTR_finder	5UTR	336408	337178	.	+	.	Parent=PF3D7_0307800;coverage_threshold_of.5.reads_at_edge_of_window
Pf3D7_03_v3	Chappell_et_al_UTR_finder	5UTR	356194	356318	.	+	.	Parent=PF3D7_0308100;coverage_threshold_of.5.reads_at_edge_of_window
Pf3D7_03_v3	Chappell_et_al_UTR_finder	5UTR	364234	364667	.	-	.	Parent=PF3D7_0308200;coverage_threshold_of.20.reads_at_edge_of_window
Pf3D7_03_v3	Chappell_et_al_UTR_finder	5UTR	366673	366948	.	-	.	Parent=PF3D7_0308300;coverage_threshold_of.5.reads_at_edge_of_window
Pf3D7_03_v3	Chappell_et_al_UTR_finder	5UTR	369035	369924	.	+	.	Parent=PF3D7_0308500;coverage_threshold_of.5.reads_at_edge_of_window
Pf3D7_03_v3	Chappell_et_al_UTR_finder	5UTR	371928	372631	.	+	.	Parent=PF3D7_0308600;coverage_threshold_of.5.reads_at_edge_of_window
Pf3D7_03_v3	Chappell_et_al_UTR_finder	5UTR	375176	375805	.	+	.	Parent=PF3D7_0308700;coverage_threshold_of.5.reads_at_edge_of_window
Pf3D7_03_v3	Chappell_et_al_UTR_finder	5UTR	377743	378044	.	+	.	Parent=PF3D7_0308800;coverage_threshold_of.45.reads_at_edge_of_window
Pf3D7_03_v3	Chappell_et_al_UTR_finder	5UTR	383291	383577	.	-	.	Parent=PF3D7_0308900;coverage_threshold_of.5.reads_at_edge_of_window
Pf3D7_03_v3	Chappell_et_al_UTR_finder	5UTR	384288	384374	.	+	.	Parent=PF3D7_0309000;coverage_threshold_of.5.reads_at_edge_of_window
Pf3D7_03_v3	Chappell_et_al_UTR_finder	5UTR	394605	394750	.	-	.	Parent=PF3D7_0309200;coverage_threshold_of.5.reads_at_edge_of_window
Pf3D7_03_v3	Chappell_et_al_UTR_finder	5UTR	397534	397648	.	+	.	Parent=PF3D7_0309300;coverage_threshold_of.5.reads_at_edge_of_window
Pf3D7_03_v3	Chappell_et_al_UTR_finder	5UTR	402212	402932	.	+	.	Parent=PF3D7_0309500;coverage_threshold_of.5.reads_at_edge_of_window
Pf3D7_03_v3	Chappell_et_al_UTR_finder	5UTR	406501	407979	.	+	.	Parent=PF3D7_0309600;coverage_threshold_of.5.reads_at_edge_of_window
Pf3D7_03_v3	Chappell_et_al_UTR_finder	5UTR	410929	411361	.	-	.	Parent=PF3D7_0309700;coverage_threshold_of.5.reads_at_edge_of_window
Pf3D7_03_v3	Chappell_et_al_UTR_finder	5UTR	411624	412088	.	+	.	Parent=PF3D7_0309800;coverage_threshold_of.5.reads_at_edge_of_window
Pf3D7_03_v3	Chappell_et_al_UTR_finder	5UTR	419674	420004	.	-	.	Parent=PF3D7_0309900;coverage_threshold_of.5.reads_at_edge_of_window
Pf3D7_03_v3	Chappell_et_al_UTR_finder	5UTR	420498	420696	.	+	.	Parent=PF3D7_0310000;coverage_threshold_of.5.reads_at_edge_of_window
Pf3D7_03_v3	Chappell_et_al_UTR_finder	5UTR	441946	442719	.	+	.	Parent=PF3D7_0310300;coverage_threshold_of.5.reads_at_edge_of_window
Pf3D7_03_v3	Chappell_et_al_UTR_finder	5UTR	447466	447499	.	+	.	Parent=PF3D7_0310400;coverage_threshold_of.5.reads_at_edge_of_window
Pf3D7_03_v3	Chappell_et_al_UTR_finder	5UTR	462028	462313	.	-	.	Parent=PF3D7_0310600;coverage_threshold_of.5.reads_at_edge_of_window
Pf3D7_03_v3	Chappell_et_al_UTR_finder	5UTR	462878	463325	.	+	.	Parent=PF3D7_0310700;coverage_threshold_of.5.reads_at_edge_of_window
Pf3D7_03_v3	Chappell_et_al_UTR_finder	5UTR	464499	464661	.	+	.	Parent=PF3D7_0310800;coverage_threshold_of.60.reads_at_edge_of_window
Pf3D7_03_v3	Chappell_et_al_UTR_finder	5UTR	465922	466084	.	+	.	Parent=PF3D7_0310900;coverage_threshold_of.5.reads_at_edge_of_window
Pf3D7_03_v3	Chappell_et_al_UTR_finder	5UTR	473162	473756	.	-	.	Parent=PF3D7_0311100;coverage_threshold_of.5.reads_at_edge_of_window
Pf3D7_03_v3	Chappell_et_al_UTR_finder	5UTR	473955	474787	.	+	.	Parent=PF3D7_0311200;coverage_threshold_of.5.reads_at_edge_of_window
Pf3D7_03_v3	Chappell_et_al_UTR_finder	5UTR	483454	483648	.	-	.	Parent=PF3D7_0311300;coverage_threshold_of.5.reads_at_edge_of_window
Pf3D7_03_v3	Chappell_et_al_UTR_finder	5UTR	497364	497590	.	-	.	Parent=PF3D7_0311500;coverage_threshold_of.5.reads_at_edge_of_window
Pf3D7_03_v3	Chappell_et_al_UTR_finder	5UTR	499123	499601	.	+	.	Parent=PF3D7_0311600;coverage_threshold_of.5.reads_at_edge_of_window
Pf3D7_03_v3	Chappell_et_al_UTR_finder	5UTR	506284	506654	.	+	.	Parent=PF3D7_0311800;coverage_threshold_of.5.reads_at_edge_of_window
Pf3D7_03_v3	Chappell_et_al_UTR_finder	5UTR	511598	512047	.	-	.	Parent=PF3D7_0311900;coverage_threshold_of.15.reads_at_edge_of_window
Pf3D7_03_v3	Chappell_et_al_UTR_finder	5UTR	512110	512129	.	+	.	Parent=PF3D7_0312000;coverage_threshold_of.5.reads_at_edge_of_window
Pf3D7_03_v3	Chappell_et_al_UTR_finder	5UTR	513526	513751	.	+	.	Parent=PF3D7_0312100;coverage_threshold_of.5.reads_at_edge_of_window
Pf3D7_03_v3	Chappell_et_al_UTR_finder	5UTR	521902	521968	.	+	.	Parent=PF3D7_0312300;coverage_threshold_of.5.reads_at_edge_of_window
Pf3D7_03_v3	Chappell_et_al_UTR_finder	5UTR	526440	527088	.	-	.	Parent=PF3D7_0312400;coverage_threshold_of.5.reads_at_edge_of_window
Pf3D7_03_v3	Chappell_et_al_UTR_finder	5UTR	528509	529036	.	+	.	Parent=PF3D7_0312500;coverage_threshold_of.5.reads_at_edge_of_window
Pf3D7_03_v3	Chappell_et_al_UTR_finder	5UTR	533749	534238	.	+	.	Parent=PF3D7_0312800;coverage_threshold_of.5.reads_at_edge_of_window
Pf3D7_03_v3	Chappell_et_al_UTR_finder	5UTR	538805	538830	.	-	.	Parent=PF3D7_0313000;coverage_threshold_of.5.reads_at_edge_of_window
Pf3D7_03_v3	Chappell_et_al_UTR_finder	5UTR	539479	539742	.	+	.	Parent=PF3D7_0313100;coverage_threshold_of.5.reads_at_edge_of_window
Pf3D7_03_v3	Chappell_et_al_UTR_finder	5UTR	543943	544033	.	-	.	Parent=PF3D7_0313200;coverage_threshold_of.90.reads_at_edge_of_window
Pf3D7_03_v3	Chappell_et_al_UTR_finder	5UTR	545195	545368	.	-	.	Parent=PF3D7_0313300;coverage_threshold_of.5.reads_at_edge_of_window
Pf3D7_03_v3	Chappell_et_al_UTR_finder	5UTR	548183	548406	.	-	.	Parent=PF3D7_0313400;coverage_threshold_of.5.reads_at_edge_of_window
Pf3D7_03_v3	Chappell_et_al_UTR_finder	5UTR	548663	548717	.	+	.	Parent=PF3D7_0313500;coverage_threshold_of.5.reads_at_edge_of_window
Pf3D7_03_v3	Chappell_et_al_UTR_finder	5UTR	554622	554762	.	-	.	Parent=PF3D7_0313600;coverage_threshold_of.5.reads_at_edge_of_window
Pf3D7_03_v3	Chappell_et_al_UTR_finder	5UTR	558685	558829	.	-	.	Parent=PF3D7_0313700;coverage_threshold_of.5.reads_at_edge_of_window
Pf3D7_03_v3	Chappell_et_al_UTR_finder	5UTR	559245	559333	.	+	.	Parent=PF3D7_0313800;coverage_threshold_of.5.reads_at_edge_of_window
Pf3D7_03_v3	Chappell_et_al_UTR_finder	5UTR	566979	567246	.	+	.	Parent=PF3D7_0314000;coverage_threshold_of.5.reads_at_edge_of_window
Pf3D7_03_v3	Chappell_et_al_UTR_finder	5UTR	571052	571225	.	-	.	Parent=PF3D7_0314100;coverage_threshold_of.5.reads_at_edge_of_window
Pf3D7_03_v3	Chappell_et_al_UTR_finder	5UTR	578367	578709	.	-	.	Parent=PF3D7_0314300;coverage_threshold_of.5.reads_at_edge_of_window
Pf3D7_03_v3	Chappell_et_al_UTR_finder	5UTR	580466	580930	.	-	.	Parent=PF3D7_0314400;coverage_threshold_of.5.reads_at_edge_of_window
Pf3D7_03_v3	Chappell_et_al_UTR_finder	5UTR	583834	584225	.	+	.	Parent=PF3D7_0314500;coverage_threshold_of.5.reads_at_edge_of_window
Pf3D7_03_v3	Chappell_et_al_UTR_finder	5UTR	604216	604594	.	+	.	Parent=PF3D7_0314800;coverage_threshold_of.5.reads_at_edge_of_window
Pf3D7_03_v3	Chappell_et_al_UTR_finder	5UTR	608706	608882	.	+	.	Parent=PF3D7_0314900;coverage_threshold_of.5.reads_at_edge_of_window
Pf3D7_03_v3	Chappell_et_al_UTR_finder	5UTR	610990	611333	.	+	.	Parent=PF3D7_0315000;coverage_threshold_of.15.reads_at_edge_of_window
Pf3D7_03_v3	Chappell_et_al_UTR_finder	5UTR	613423	614150	.	-	.	Parent=PF3D7_0315100;coverage_threshold_of.5.reads_at_edge_of_window
Pf3D7_03_v3	Chappell_et_al_UTR_finder	5UTR	631382	631653	.	-	.	Parent=PF3D7_0315400;coverage_threshold_of.5.reads_at_edge_of_window
Pf3D7_03_v3	Chappell_et_al_UTR_finder	5UTR	633545	634156	.	-	.	Parent=PF3D7_0315500;coverage_threshold_of.5.reads_at_edge_of_window
Pf3D7_03_v3	Chappell_et_al_UTR_finder	5UTR	635533	635585	.	+	.	Parent=PF3D7_0315600;coverage_threshold_of.5.reads_at_edge_of_window
Pf3D7_03_v3	Chappell_et_al_UTR_finder	5UTR	642580	642982	.	-	.	Parent=PF3D7_0315800;coverage_threshold_of.5.reads_at_edge_of_window
Pf3D7_03_v3	Chappell_et_al_UTR_finder	5UTR	646845	646873	.	-	.	Parent=PF3D7_0316000;coverage_threshold_of.5.reads_at_edge_of_window
Pf3D7_03_v3	Chappell_et_al_UTR_finder	5UTR	647740	648634	.	+	.	Parent=PF3D7_0316100;coverage_threshold_of.5.reads_at_edge_of_window
Pf3D7_03_v3	Chappell_et_al_UTR_finder	5UTR	657248	657268	.	-	.	Parent=PF3D7_0316200;coverage_threshold_of.5.reads_at_edge_of_window
Pf3D7_03_v3	Chappell_et_al_UTR_finder	5UTR	658114	658271	.	+	.	Parent=PF3D7_0316300;coverage_threshold_of.5.reads_at_edge_of_window
Pf3D7_03_v3	Chappell_et_al_UTR_finder	5UTR	666931	667005	.	+	.	Parent=PF3D7_0316500;coverage_threshold_of.5.reads_at_edge_of_window
Pf3D7_03_v3	Chappell_et_al_UTR_finder	5UTR	670874	672468	.	-	.	Parent=PF3D7_0316600;coverage_threshold_of.5.reads_at_edge_of_window
Pf3D7_03_v3	Chappell_et_al_UTR_finder	5UTR	673561	674457	.	+	.	Parent=PF3D7_0316700;coverage_threshold_of.5.reads_at_edge_of_window
Pf3D7_03_v3	Chappell_et_al_UTR_finder	5UTR	676955	677841	.	+	.	Parent=PF3D7_0316800;coverage_threshold_of.5.reads_at_edge_of_window
Pf3D7_03_v3	Chappell_et_al_UTR_finder	5UTR	681278	682137	.	-	.	Parent=PF3D7_0316900;coverage_threshold_of.5.reads_at_edge_of_window
Pf3D7_03_v3	Chappell_et_al_UTR_finder	5UTR	683686	684212	.	-	.	Parent=PF3D7_0317000;coverage_threshold_of.5.reads_at_edge_of_window
Pf3D7_03_v3	Chappell_et_al_UTR_finder	5UTR	694816	697189	.	-	.	Parent=PF3D7_0317200;coverage_threshold_of.5.reads_at_edge_of_window
Pf3D7_03_v3	Chappell_et_al_UTR_finder	5UTR	721832	722428	.	-	.	Parent=PF3D7_0317500;coverage_threshold_of.5.reads_at_edge_of_window
Pf3D7_03_v3	Chappell_et_al_UTR_finder	5UTR	724389	725014	.	+	.	Parent=PF3D7_0317600;coverage_threshold_of.5.reads_at_edge_of_window
Pf3D7_03_v3	Chappell_et_al_UTR_finder	5UTR	728036	728258	.	+	.	Parent=PF3D7_0317700;coverage_threshold_of.5.reads_at_edge_of_window
Pf3D7_03_v3	Chappell_et_al_UTR_finder	5UTR	738883	738994	.	-	.	Parent=PF3D7_0317800;coverage_threshold_of.5.reads_at_edge_of_window
Pf3D7_03_v3	Chappell_et_al_UTR_finder	5UTR	739231	739427	.	+	.	Parent=PF3D7_0317900;coverage_threshold_of.5.reads_at_edge_of_window
Pf3D7_03_v3	Chappell_et_al_UTR_finder	5UTR	743866	743928	.	+	.	Parent=PF3D7_0318100;coverage_threshold_of.5.reads_at_edge_of_window
Pf3D7_03_v3	Chappell_et_al_UTR_finder	5UTR	760293	760680	.	-	.	Parent=PF3D7_0318300;coverage_threshold_of.5.reads_at_edge_of_window
Pf3D7_03_v3	Chappell_et_al_UTR_finder	5UTR	786166	786445	.	-	.	Parent=PF3D7_0318600;coverage_threshold_of.5.reads_at_edge_of_window
Pf3D7_03_v3	Chappell_et_al_UTR_finder	5UTR	788114	788452	.	+	.	Parent=PF3D7_0318700;coverage_threshold_of.5.reads_at_edge_of_window
Pf3D7_03_v3	Chappell_et_al_UTR_finder	5UTR	793482	794029	.	-	.	Parent=PF3D7_0318900;coverage_threshold_of.5.reads_at_edge_of_window
Pf3D7_03_v3	Chappell_et_al_UTR_finder	5UTR	795452	795576	.	+	.	Parent=PF3D7_0319000;coverage_threshold_of.5.reads_at_edge_of_window
Pf3D7_03_v3	Chappell_et_al_UTR_finder	5UTR	802584	803124	.	-	.	Parent=PF3D7_0319100;coverage_threshold_of.5.reads_at_edge_of_window
Pf3D7_03_v3	Chappell_et_al_UTR_finder	5UTR	806313	806340	.	-	.	Parent=PF3D7_0319200;coverage_threshold_of.5.reads_at_edge_of_window
Pf3D7_03_v3	Chappell_et_al_UTR_finder	5UTR	807038	807276	.	+	.	Parent=PF3D7_0319300;coverage_threshold_of.5.reads_at_edge_of_window
Pf3D7_03_v3	Chappell_et_al_UTR_finder	5UTR	815376	815568	.	+	.	Parent=PF3D7_0319500;coverage_threshold_of.5.reads_at_edge_of_window
Pf3D7_03_v3	Chappell_et_al_UTR_finder	5UTR	817510	817912	.	+	.	Parent=PF3D7_0319600;coverage_threshold_of.5.reads_at_edge_of_window
Pf3D7_03_v3	Chappell_et_al_UTR_finder	5UTR	820254	820707	.	+	.	Parent=PF3D7_0319700;coverage_threshold_of.5.reads_at_edge_of_window
Pf3D7_03_v3	Chappell_et_al_UTR_finder	5UTR	834778	835251	.	-	.	Parent=PF3D7_0319900;coverage_threshold_of.5.reads_at_edge_of_window
Pf3D7_03_v3	Chappell_et_al_UTR_finder	5UTR	837180	837306	.	+	.	Parent=PF3D7_0320000;coverage_threshold_of.5.reads_at_edge_of_window
Pf3D7_03_v3	Chappell_et_al_UTR_finder	5UTR	840107	840361	.	+	.	Parent=PF3D7_0320100;coverage_threshold_of.5.reads_at_edge_of_window
Pf3D7_03_v3	Chappell_et_al_UTR_finder	5UTR	845518	845712	.	+	.	Parent=PF3D7_0320300;coverage_threshold_of.5.reads_at_edge_of_window
Pf3D7_03_v3	Chappell_et_al_UTR_finder	5UTR	860487	860812	.	+	.	Parent=PF3D7_0320500;coverage_threshold_of.5.reads_at_edge_of_window
Pf3D7_03_v3	Chappell_et_al_UTR_finder	5UTR	863833	864208	.	-	.	Parent=PF3D7_0320600;coverage_threshold_of.5.reads_at_edge_of_window
Pf3D7_03_v3	Chappell_et_al_UTR_finder	5UTR	864851	865013	.	+	.	Parent=PF3D7_0320700;coverage_threshold_of.5.reads_at_edge_of_window
Pf3D7_03_v3	Chappell_et_al_UTR_finder	5UTR	870342	870816	.	+	.	Parent=PF3D7_0320800;coverage_threshold_of.5.reads_at_edge_of_window
Pf3D7_03_v3	Chappell_et_al_UTR_finder	5UTR	874792	875212	.	+	.	Parent=PF3D7_0320900;coverage_threshold_of.5.reads_at_edge_of_window
Pf3D7_03_v3	Chappell_et_al_UTR_finder	5UTR	877393	877734	.	+	.	Parent=PF3D7_0321000;coverage_threshold_of.5.reads_at_edge_of_window
Pf3D7_03_v3	Chappell_et_al_UTR_finder	5UTR	885494	885952	.	-	.	Parent=PF3D7_0321100;coverage_threshold_of.5.reads_at_edge_of_window
Pf3D7_03_v3	Chappell_et_al_UTR_finder	5UTR	888977	889018	.	-	.	Parent=PF3D7_0321200;coverage_threshold_of.5.reads_at_edge_of_window
Pf3D7_03_v3	Chappell_et_al_UTR_finder	5UTR	894154	894760	.	+	.	Parent=PF3D7_0321400;coverage_threshold_of.5.reads_at_edge_of_window
Pf3D7_03_v3	Chappell_et_al_UTR_finder	5UTR	899771	899892	.	-	.	Parent=PF3D7_0321500;coverage_threshold_of.5.reads_at_edge_of_window
Pf3D7_03_v3	Chappell_et_al_UTR_finder	5UTR	900474	900856	.	+	.	Parent=PF3D7_0321600;coverage_threshold_of.5.reads_at_edge_of_window
Pf3D7_03_v3	Chappell_et_al_UTR_finder	5UTR	922015	922973	.	+	.	Parent=PF3D7_0321900;coverage_threshold_of.5.reads_at_edge_of_window
Pf3D7_03_v3	Chappell_et_al_UTR_finder	5UTR	929160	929634	.	-	.	Parent=PF3D7_0322000;coverage_threshold_of.5.reads_at_edge_of_window
Pf3D7_03_v3	Chappell_et_al_UTR_finder	5UTR	940174	940839	.	-	.	Parent=PF3D7_0322300;coverage_threshold_of.5.reads_at_edge_of_window
Pf3D7_03_v3	Chappell_et_al_UTR_finder	5UTR	946752	946927	.	-	.	Parent=PF3D7_0322500;coverage_threshold_of.5.reads_at_edge_of_window
Pf3D7_03_v3	Chappell_et_al_UTR_finder	5UTR	966503	966652	.	-	.	Parent=PF3D7_0322900;coverage_threshold_of.5.reads_at_edge_of_window
Pf3D7_03_v3	Chappell_et_al_UTR_finder	5UTR	969203	969701	.	-	.	Parent=PF3D7_0323000;coverage_threshold_of.5.reads_at_edge_of_window
Pf3D7_03_v3	Chappell_et_al_UTR_finder	5UTR	970478	971165	.	+	.	Parent=PF3D7_0323100;coverage_threshold_of.5.reads_at_edge_of_window
Pf3D7_03_v3	Chappell_et_al_UTR_finder	5UTR	976822	976869	.	+	.	Parent=PF3D7_0323200;coverage_threshold_of.5.reads_at_edge_of_window
Pf3D7_03_v3	Chappell_et_al_UTR_finder	5UTR	978779	978969	.	+	.	Parent=PF3D7_0323300;coverage_threshold_of.5.reads_at_edge_of_window
Pf3D7_03_v3	Chappell_et_al_UTR_finder	5UTR	983967	984463	.	-	.	Parent=PF3D7_0323400;coverage_threshold_of.5.reads_at_edge_of_window
Pf3D7_03_v3	Chappell_et_al_UTR_finder	5UTR	985945	986264	.	+	.	Parent=PF3D7_0323500;coverage_threshold_of.5.reads_at_edge_of_window
Pf3D7_03_v3	Chappell_et_al_UTR_finder	5UTR	988058	988630	.	+	.	Parent=PF3D7_0323600;coverage_threshold_of.10.reads_at_edge_of_window
Pf3D7_03_v3	Chappell_et_al_UTR_finder	5UTR	993626	994307	.	-	.	Parent=PF3D7_0323700;coverage_threshold_of.5.reads_at_edge_of_window
Pf3D7_03_v3	Chappell_et_al_UTR_finder	5UTR	998073	998648	.	+	.	Parent=PF3D7_0323800;coverage_threshold_of.5.reads_at_edge_of_window
Pf3D7_04_v3	Chappell_et_al_UTR_finder	5UTR	105604	106165	.	-	.	Parent=PF3D7_0401800;coverage_threshold_of.5.reads_at_edge_of_window
Pf3D7_04_v3	Chappell_et_al_UTR_finder	5UTR	116059	116383	.	-	.	Parent=PF3D7_0402000;coverage_threshold_of.5.reads_at_edge_of_window
Pf3D7_04_v3	Chappell_et_al_UTR_finder	5UTR	125465	125850	.	-	.	Parent=PF3D7_0402100;coverage_threshold_of.5.reads_at_edge_of_window
Pf3D7_04_v3	Chappell_et_al_UTR_finder	5UTR	137442	137639	.	+	.	Parent=PF3D7_0402300;coverage_threshold_of.5.reads_at_edge_of_window
Pf3D7_04_v3	Chappell_et_al_UTR_finder	5UTR	148381	148970	.	-	.	Parent=PF3D7_0402400;coverage_threshold_of.5.reads_at_edge_of_window
Pf3D7_04_v3	Chappell_et_al_UTR_finder	5UTR	160315	160570	.	-	.	Parent=PF3D7_0402600;coverage_threshold_of.5.reads_at_edge_of_window
Pf3D7_04_v3	Chappell_et_al_UTR_finder	5UTR	172915	173394	.	-	.	Parent=PF3D7_0402900;coverage_threshold_of.5.reads_at_edge_of_window
Pf3D7_04_v3	Chappell_et_al_UTR_finder	5UTR	177253	177391	.	-	.	Parent=PF3D7_0403100;coverage_threshold_of.5.reads_at_edge_of_window
Pf3D7_04_v3	Chappell_et_al_UTR_finder	5UTR	177796	178517	.	+	.	Parent=PF3D7_0403200;coverage_threshold_of.5.reads_at_edge_of_window
Pf3D7_04_v3	Chappell_et_al_UTR_finder	5UTR	181552	181825	.	-	.	Parent=PF3D7_0403300;coverage_threshold_of.5.reads_at_edge_of_window
Pf3D7_04_v3	Chappell_et_al_UTR_finder	5UTR	195382	195542	.	+	.	Parent=PF3D7_0403500;coverage_threshold_of.5.reads_at_edge_of_window
Pf3D7_04_v3	Chappell_et_al_UTR_finder	5UTR	201209	201289	.	-	.	Parent=PF3D7_0403600;coverage_threshold_of.5.reads_at_edge_of_window
Pf3D7_04_v3	Chappell_et_al_UTR_finder	5UTR	213855	214540	.	-	.	Parent=PF3D7_0403800;coverage_threshold_of.5.reads_at_edge_of_window
Pf3D7_04_v3	Chappell_et_al_UTR_finder	5UTR	224132	224711	.	-	.	Parent=PF3D7_0404000;coverage_threshold_of.5.reads_at_edge_of_window
Pf3D7_04_v3	Chappell_et_al_UTR_finder	5UTR	233250	233690	.	-	.	Parent=PF3D7_0404200;coverage_threshold_of.5.reads_at_edge_of_window
Pf3D7_04_v3	Chappell_et_al_UTR_finder	5UTR	237014	237602	.	-	.	Parent=PF3D7_0404300;coverage_threshold_of.5.reads_at_edge_of_window
Pf3D7_04_v3	Chappell_et_al_UTR_finder	5UTR	239500	239606	.	-	.	Parent=PF3D7_0404400;coverage_threshold_of.5.reads_at_edge_of_window
Pf3D7_04_v3	Chappell_et_al_UTR_finder	5UTR	247593	247730	.	+	.	Parent=PF3D7_0404600;coverage_threshold_of.5.reads_at_edge_of_window
Pf3D7_04_v3	Chappell_et_al_UTR_finder	5UTR	266171	266390	.	-	.	Parent=PF3D7_0404800;coverage_threshold_of.5.reads_at_edge_of_window
Pf3D7_04_v3	Chappell_et_al_UTR_finder	5UTR	268381	268678	.	-	.	Parent=PF3D7_0404900;coverage_threshold_of.30.reads_at_edge_of_window
Pf3D7_04_v3	Chappell_et_al_UTR_finder	5UTR	271135	271470	.	-	.	Parent=PF3D7_0405000;coverage_threshold_of.5.reads_at_edge_of_window
Pf3D7_04_v3	Chappell_et_al_UTR_finder	5UTR	276825	277359	.	-	.	Parent=PF3D7_0405100;coverage_threshold_of.5.reads_at_edge_of_window
Pf3D7_04_v3	Chappell_et_al_UTR_finder	5UTR	278793	279071	.	+	.	Parent=PF3D7_0405200;coverage_threshold_of.5.reads_at_edge_of_window
Pf3D7_04_v3	Chappell_et_al_UTR_finder	5UTR	290849	291250	.	+	.	Parent=PF3D7_0405400;coverage_threshold_of.5.reads_at_edge_of_window
Pf3D7_04_v3	Chappell_et_al_UTR_finder	5UTR	302268	302402	.	-	.	Parent=PF3D7_0405500;coverage_threshold_of.5.reads_at_edge_of_window
Pf3D7_04_v3	Chappell_et_al_UTR_finder	5UTR	302902	303328	.	+	.	Parent=PF3D7_0405600;coverage_threshold_of.5.reads_at_edge_of_window
Pf3D7_04_v3	Chappell_et_al_UTR_finder	5UTR	315106	315561	.	+	.	Parent=PF3D7_0405800;coverage_threshold_of.5.reads_at_edge_of_window
Pf3D7_04_v3	Chappell_et_al_UTR_finder	5UTR	319179	319570	.	-	.	Parent=PF3D7_0405900;coverage_threshold_of.5.reads_at_edge_of_window
Pf3D7_04_v3	Chappell_et_al_UTR_finder	5UTR	320256	321018	.	+	.	Parent=PF3D7_0406000;coverage_threshold_of.5.reads_at_edge_of_window
Pf3D7_04_v3	Chappell_et_al_UTR_finder	5UTR	325226	325750	.	-	.	Parent=PF3D7_0406100;coverage_threshold_of.5.reads_at_edge_of_window
Pf3D7_04_v3	Chappell_et_al_UTR_finder	5UTR	328547	329215	.	+	.	Parent=PF3D7_0406200;coverage_threshold_of.5.reads_at_edge_of_window
Pf3D7_04_v3	Chappell_et_al_UTR_finder	5UTR	331558	332042	.	+	.	Parent=PF3D7_0406400;coverage_threshold_of.5.reads_at_edge_of_window
Pf3D7_04_v3	Chappell_et_al_UTR_finder	5UTR	346275	346307	.	+	.	Parent=PF3D7_0406600;coverage_threshold_of.5.reads_at_edge_of_window
Pf3D7_04_v3	Chappell_et_al_UTR_finder	5UTR	347335	347457	.	+	.	Parent=PF3D7_0406700;coverage_threshold_of.5.reads_at_edge_of_window
Pf3D7_04_v3	Chappell_et_al_UTR_finder	5UTR	352984	353294	.	-	.	Parent=PF3D7_0406800;coverage_threshold_of.5.reads_at_edge_of_window
Pf3D7_04_v3	Chappell_et_al_UTR_finder	5UTR	361765	361916	.	-	.	Parent=PF3D7_0407000;coverage_threshold_of.5.reads_at_edge_of_window
Pf3D7_04_v3	Chappell_et_al_UTR_finder	5UTR	362143	362300	.	+	.	Parent=PF3D7_0407100;coverage_threshold_of.5.reads_at_edge_of_window
Pf3D7_04_v3	Chappell_et_al_UTR_finder	5UTR	364934	365045	.	-	.	Parent=PF3D7_0407200;coverage_threshold_of.5.reads_at_edge_of_window
Pf3D7_04_v3	Chappell_et_al_UTR_finder	5UTR	365885	366378	.	+	.	Parent=PF3D7_0407300;coverage_threshold_of.5.reads_at_edge_of_window
Pf3D7_04_v3	Chappell_et_al_UTR_finder	5UTR	368154	368344	.	-	.	Parent=PF3D7_0407400;coverage_threshold_of.5.reads_at_edge_of_window
Pf3D7_04_v3	Chappell_et_al_UTR_finder	5UTR	383088	383622	.	-	.	Parent=PF3D7_0407700;coverage_threshold_of.5.reads_at_edge_of_window
Pf3D7_04_v3	Chappell_et_al_UTR_finder	5UTR	384471	384923	.	+	.	Parent=PF3D7_0407800;coverage_threshold_of.5.reads_at_edge_of_window
Pf3D7_04_v3	Chappell_et_al_UTR_finder	5UTR	393351	393863	.	-	.	Parent=PF3D7_0407900;coverage_threshold_of.5.reads_at_edge_of_window
Pf3D7_04_v3	Chappell_et_al_UTR_finder	5UTR	394581	394715	.	-	.	Parent=PF3D7_0408000;coverage_threshold_of.5.reads_at_edge_of_window
Pf3D7_04_v3	Chappell_et_al_UTR_finder	5UTR	395967	397327	.	+	.	Parent=PF3D7_0408100;coverage_threshold_of.5.reads_at_edge_of_window
Pf3D7_04_v3	Chappell_et_al_UTR_finder	5UTR	401069	401465	.	+	.	Parent=PF3D7_0408200;coverage_threshold_of.10.reads_at_edge_of_window
Pf3D7_04_v3	Chappell_et_al_UTR_finder	5UTR	405367	405492	.	-	.	Parent=PF3D7_0408300;coverage_threshold_of.5.reads_at_edge_of_window
Pf3D7_04_v3	Chappell_et_al_UTR_finder	5UTR	407910	408010	.	-	.	Parent=PF3D7_0408400;coverage_threshold_of.5.reads_at_edge_of_window
Pf3D7_04_v3	Chappell_et_al_UTR_finder	5UTR	424119	424299	.	+	.	Parent=PF3D7_0408900;coverage_threshold_of.5.reads_at_edge_of_window
Pf3D7_04_v3	Chappell_et_al_UTR_finder	5UTR	437982	438052	.	-	.	Parent=PF3D7_0409100;coverage_threshold_of.5.reads_at_edge_of_window
Pf3D7_04_v3	Chappell_et_al_UTR_finder	5UTR	438820	438886	.	+	.	Parent=PF3D7_0409200;coverage_threshold_of.5.reads_at_edge_of_window
Pf3D7_04_v3	Chappell_et_al_UTR_finder	5UTR	444243	444974	.	-	.	Parent=PF3D7_0409300;coverage_threshold_of.5.reads_at_edge_of_window
Pf3D7_04_v3	Chappell_et_al_UTR_finder	5UTR	445382	445999	.	+	.	Parent=PF3D7_0409400;coverage_threshold_of.5.reads_at_edge_of_window
Pf3D7_04_v3	Chappell_et_al_UTR_finder	5UTR	450634	450680	.	-	.	Parent=PF3D7_0409500;coverage_threshold_of.5.reads_at_edge_of_window
Pf3D7_04_v3	Chappell_et_al_UTR_finder	5UTR	455572	456039	.	-	.	Parent=PF3D7_0409600;coverage_threshold_of.5.reads_at_edge_of_window
Pf3D7_04_v3	Chappell_et_al_UTR_finder	5UTR	456468	456921	.	+	.	Parent=PF3D7_0409700;coverage_threshold_of.5.reads_at_edge_of_window
Pf3D7_04_v3	Chappell_et_al_UTR_finder	5UTR	459017	459709	.	+	.	Parent=PF3D7_0409800;coverage_threshold_of.5.reads_at_edge_of_window
Pf3D7_04_v3	Chappell_et_al_UTR_finder	5UTR	463958	464152	.	-	.	Parent=PF3D7_0409900;coverage_threshold_of.15.reads_at_edge_of_window
Pf3D7_04_v3	Chappell_et_al_UTR_finder	5UTR	467340	467384	.	-	.	Parent=PF3D7_0410000;coverage_threshold_of.5.reads_at_edge_of_window
Pf3D7_04_v3	Chappell_et_al_UTR_finder	5UTR	473597	473636	.	-	.	Parent=PF3D7_0410300;coverage_threshold_of.5.reads_at_edge_of_window
Pf3D7_04_v3	Chappell_et_al_UTR_finder	5UTR	474149	474541	.	+	.	Parent=PF3D7_0410400;coverage_threshold_of.5.reads_at_edge_of_window
Pf3D7_04_v3	Chappell_et_al_UTR_finder	5UTR	476586	476779	.	-	.	Parent=PF3D7_0410500;coverage_threshold_of.5.reads_at_edge_of_window
Pf3D7_04_v3	Chappell_et_al_UTR_finder	5UTR	478853	479027	.	+	.	Parent=PF3D7_0410600;coverage_threshold_of.5.reads_at_edge_of_window
Pf3D7_04_v3	Chappell_et_al_UTR_finder	5UTR	485602	485831	.	+	.	Parent=PF3D7_0410800;coverage_threshold_of.5.reads_at_edge_of_window
Pf3D7_04_v3	Chappell_et_al_UTR_finder	5UTR	499053	499167	.	+	.	Parent=PF3D7_0411000;coverage_threshold_of.5.reads_at_edge_of_window
Pf3D7_04_v3	Chappell_et_al_UTR_finder	5UTR	505096	505858	.	-	.	Parent=PF3D7_0411100;coverage_threshold_of.5.reads_at_edge_of_window
Pf3D7_04_v3	Chappell_et_al_UTR_finder	5UTR	509671	509716	.	-	.	Parent=PF3D7_0411200;coverage_threshold_of.5.reads_at_edge_of_window
Pf3D7_04_v3	Chappell_et_al_UTR_finder	5UTR	510194	510379	.	+	.	Parent=PF3D7_0411300;coverage_threshold_of.5.reads_at_edge_of_window
Pf3D7_04_v3	Chappell_et_al_UTR_finder	5UTR	534486	534769	.	-	.	Parent=PF3D7_0411900;coverage_threshold_of.5.reads_at_edge_of_window
Pf3D7_04_v3	Chappell_et_al_UTR_finder	5UTR	541199	541291	.	-	.	Parent=PF3D7_0412100;coverage_threshold_of.5.reads_at_edge_of_window
Pf3D7_04_v3	Chappell_et_al_UTR_finder	5UTR	542810	543077	.	-	.	Parent=PF3D7_0412200;coverage_threshold_of.5.reads_at_edge_of_window
Pf3D7_04_v3	Chappell_et_al_UTR_finder	5UTR	543606	543624	.	+	.	Parent=PF3D7_0412300;coverage_threshold_of.5.reads_at_edge_of_window
Pf3D7_04_v3	Chappell_et_al_UTR_finder	5UTR	615151	615355	.	+	.	Parent=PF3D7_0413500;coverage_threshold_of.5.reads_at_edge_of_window
Pf3D7_04_v3	Chappell_et_al_UTR_finder	5UTR	618351	618466	.	-	.	Parent=PF3D7_0413600;coverage_threshold_of.5.reads_at_edge_of_window
Pf3D7_04_v3	Chappell_et_al_UTR_finder	5UTR	620803	621023	.	-	.	Parent=PF3D7_0413700;coverage_threshold_of.5.reads_at_edge_of_window
Pf3D7_04_v3	Chappell_et_al_UTR_finder	5UTR	621560	622093	.	+	.	Parent=PF3D7_0413800;coverage_threshold_of.5.reads_at_edge_of_window
Pf3D7_04_v3	Chappell_et_al_UTR_finder	5UTR	626227	626420	.	-	.	Parent=PF3D7_0413900;coverage_threshold_of.10.reads_at_edge_of_window
Pf3D7_04_v3	Chappell_et_al_UTR_finder	5UTR	633127	633384	.	-	.	Parent=PF3D7_0414000;coverage_threshold_of.5.reads_at_edge_of_window
Pf3D7_04_v3	Chappell_et_al_UTR_finder	5UTR	638906	639146	.	-	.	Parent=PF3D7_0414100;coverage_threshold_of.5.reads_at_edge_of_window
Pf3D7_04_v3	Chappell_et_al_UTR_finder	5UTR	648389	648763	.	-	.	Parent=PF3D7_0414200;coverage_threshold_of.5.reads_at_edge_of_window
Pf3D7_04_v3	Chappell_et_al_UTR_finder	5UTR	650732	650955	.	-	.	Parent=PF3D7_0414300;coverage_threshold_of.5.reads_at_edge_of_window
Pf3D7_04_v3	Chappell_et_al_UTR_finder	5UTR	659539	659846	.	-	.	Parent=PF3D7_0414600;coverage_threshold_of.5.reads_at_edge_of_window
Pf3D7_04_v3	Chappell_et_al_UTR_finder	5UTR	660044	660623	.	+	.	Parent=PF3D7_0414700;coverage_threshold_of.5.reads_at_edge_of_window
Pf3D7_04_v3	Chappell_et_al_UTR_finder	5UTR	664016	664769	.	-	.	Parent=PF3D7_0414800;coverage_threshold_of.5.reads_at_edge_of_window
Pf3D7_04_v3	Chappell_et_al_UTR_finder	5UTR	665420	665972	.	+	.	Parent=PF3D7_0414900;coverage_threshold_of.5.reads_at_edge_of_window
Pf3D7_04_v3	Chappell_et_al_UTR_finder	5UTR	669718	669792	.	-	.	Parent=PF3D7_0415000;coverage_threshold_of.5.reads_at_edge_of_window
Pf3D7_04_v3	Chappell_et_al_UTR_finder	5UTR	670823	670882	.	+	.	Parent=PF3D7_0415100;coverage_threshold_of.5.reads_at_edge_of_window
Pf3D7_04_v3	Chappell_et_al_UTR_finder	5UTR	687041	687193	.	-	.	Parent=PF3D7_0415400;coverage_threshold_of.5.reads_at_edge_of_window
Pf3D7_04_v3	Chappell_et_al_UTR_finder	5UTR	687760	688191	.	+	.	Parent=PF3D7_0415500;coverage_threshold_of.5.reads_at_edge_of_window
Pf3D7_04_v3	Chappell_et_al_UTR_finder	5UTR	690330	690639	.	-	.	Parent=PF3D7_0415600;coverage_threshold_of.5.reads_at_edge_of_window
Pf3D7_04_v3	Chappell_et_al_UTR_finder	5UTR	692517	692544	.	-	.	Parent=PF3D7_0415700;coverage_threshold_of.5.reads_at_edge_of_window
Pf3D7_04_v3	Chappell_et_al_UTR_finder	5UTR	693164	693905	.	+	.	Parent=PF3D7_0415800;coverage_threshold_of.5.reads_at_edge_of_window
Pf3D7_04_v3	Chappell_et_al_UTR_finder	5UTR	698769	700463	.	-	.	Parent=PF3D7_0415900;coverage_threshold_of.5.reads_at_edge_of_window
Pf3D7_04_v3	Chappell_et_al_UTR_finder	5UTR	704163	705250	.	-	.	Parent=PF3D7_0416000;coverage_threshold_of.5.reads_at_edge_of_window
Pf3D7_04_v3	Chappell_et_al_UTR_finder	5UTR	706327	706528	.	+	.	Parent=PF3D7_0416100;coverage_threshold_of.5.reads_at_edge_of_window
Pf3D7_04_v3	Chappell_et_al_UTR_finder	5UTR	710084	710104	.	-	.	Parent=PF3D7_0416200;coverage_threshold_of.5.reads_at_edge_of_window
Pf3D7_04_v3	Chappell_et_al_UTR_finder	5UTR	715490	715842	.	-	.	Parent=PF3D7_0416300;coverage_threshold_of.5.reads_at_edge_of_window
Pf3D7_04_v3	Chappell_et_al_UTR_finder	5UTR	717421	718201	.	+	.	Parent=PF3D7_0416400;coverage_threshold_of.5.reads_at_edge_of_window
Pf3D7_04_v3	Chappell_et_al_UTR_finder	5UTR	724243	724450	.	-	.	Parent=PF3D7_0416500;coverage_threshold_of.5.reads_at_edge_of_window
Pf3D7_04_v3	Chappell_et_al_UTR_finder	5UTR	725146	726264	.	+	.	Parent=PF3D7_0416600;coverage_threshold_of.5.reads_at_edge_of_window
Pf3D7_04_v3	Chappell_et_al_UTR_finder	5UTR	727980	728390	.	-	.	Parent=PF3D7_0416700;coverage_threshold_of.5.reads_at_edge_of_window
Pf3D7_04_v3	Chappell_et_al_UTR_finder	5UTR	729568	729961	.	+	.	Parent=PF3D7_0416800;coverage_threshold_of.5.reads_at_edge_of_window
Pf3D7_04_v3	Chappell_et_al_UTR_finder	5UTR	742035	742148	.	+	.	Parent=PF3D7_0417000;coverage_threshold_of.5.reads_at_edge_of_window
Pf3D7_04_v3	Chappell_et_al_UTR_finder	5UTR	747899	748087	.	+	.	Parent=PF3D7_0417200;coverage_threshold_of.5.reads_at_edge_of_window
Pf3D7_04_v3	Chappell_et_al_UTR_finder	5UTR	753713	753792	.	-	.	Parent=PF3D7_0417300;coverage_threshold_of.5.reads_at_edge_of_window
Pf3D7_04_v3	Chappell_et_al_UTR_finder	5UTR	779425	780118	.	-	.	Parent=PF3D7_0417500;coverage_threshold_of.5.reads_at_edge_of_window
Pf3D7_04_v3	Chappell_et_al_UTR_finder	5UTR	784170	784193	.	+	.	Parent=PF3D7_0417700;coverage_threshold_of.5.reads_at_edge_of_window
Pf3D7_04_v3	Chappell_et_al_UTR_finder	5UTR	789343	789678	.	-	.	Parent=PF3D7_0417800;coverage_threshold_of.5.reads_at_edge_of_window
Pf3D7_04_v3	Chappell_et_al_UTR_finder	5UTR	816772	817399	.	+	.	Parent=PF3D7_0418200;coverage_threshold_of.5.reads_at_edge_of_window
Pf3D7_04_v3	Chappell_et_al_UTR_finder	5UTR	822341	824224	.	-	.	Parent=PF3D7_0418300;coverage_threshold_of.5.reads_at_edge_of_window
Pf3D7_04_v3	Chappell_et_al_UTR_finder	5UTR	829682	829962	.	+	.	Parent=PF3D7_0418400;coverage_threshold_of.5.reads_at_edge_of_window
Pf3D7_04_v3	Chappell_et_al_UTR_finder	5UTR	832429	832562	.	-	.	Parent=PF3D7_0418500;coverage_threshold_of.5.reads_at_edge_of_window
Pf3D7_04_v3	Chappell_et_al_UTR_finder	5UTR	840961	841195	.	+	.	Parent=PF3D7_0418700;coverage_threshold_of.5.reads_at_edge_of_window
Pf3D7_04_v3	Chappell_et_al_UTR_finder	5UTR	847129	847230	.	+	.	Parent=PF3D7_0418900;coverage_threshold_of.5.reads_at_edge_of_window
Pf3D7_04_v3	Chappell_et_al_UTR_finder	5UTR	852444	852509	.	+	.	Parent=PF3D7_0419100;coverage_threshold_of.5.reads_at_edge_of_window
Pf3D7_04_v3	Chappell_et_al_UTR_finder	5UTR	854495	854878	.	+	.	Parent=PF3D7_0419200;coverage_threshold_of.5.reads_at_edge_of_window
Pf3D7_04_v3	Chappell_et_al_UTR_finder	5UTR	857050	857213	.	-	.	Parent=PF3D7_0419300;coverage_threshold_of.5.reads_at_edge_of_window
Pf3D7_04_v3	Chappell_et_al_UTR_finder	5UTR	868112	869057	.	-	.	Parent=PF3D7_0419500;coverage_threshold_of.5.reads_at_edge_of_window
Pf3D7_04_v3	Chappell_et_al_UTR_finder	5UTR	870667	870736	.	+	.	Parent=PF3D7_0419600;coverage_threshold_of.5.reads_at_edge_of_window
Pf3D7_04_v3	Chappell_et_al_UTR_finder	5UTR	872584	873137	.	+	.	Parent=PF3D7_0419700;coverage_threshold_of.5.reads_at_edge_of_window
Pf3D7_04_v3	Chappell_et_al_UTR_finder	5UTR	875522	876075	.	-	.	Parent=PF3D7_0419800;coverage_threshold_of.5.reads_at_edge_of_window
Pf3D7_04_v3	Chappell_et_al_UTR_finder	5UTR	906262	907055	.	+	.	Parent=PF3D7_0420100;coverage_threshold_of.5.reads_at_edge_of_window
Pf3D7_04_v3	Chappell_et_al_UTR_finder	5UTR	929297	929339	.	+	.	Parent=PF3D7_0420400;coverage_threshold_of.5.reads_at_edge_of_window
Pf3D7_04_v3	Chappell_et_al_UTR_finder	5UTR	931609	931644	.	-	.	Parent=PF3D7_0420500;coverage_threshold_of.5.reads_at_edge_of_window
Pf3D7_04_v3	Chappell_et_al_UTR_finder	5UTR	997141	997239	.	+	.	Parent=PF3D7_0421900;coverage_threshold_of.5.reads_at_edge_of_window
Pf3D7_04_v3	Chappell_et_al_UTR_finder	5UTR	998195	998646	.	+	.	Parent=PF3D7_0422000;coverage_threshold_of.5.reads_at_edge_of_window
Pf3D7_04_v3	Chappell_et_al_UTR_finder	5UTR	1001183	1001612	.	+	.	Parent=PF3D7_0422100;coverage_threshold_of.5.reads_at_edge_of_window
Pf3D7_04_v3	Chappell_et_al_UTR_finder	5UTR	1021670	1022486	.	+	.	Parent=PF3D7_0422300;coverage_threshold_of.5.reads_at_edge_of_window
Pf3D7_04_v3	Chappell_et_al_UTR_finder	5UTR	1026224	1026647	.	+	.	Parent=PF3D7_0422400;coverage_threshold_of.5.reads_at_edge_of_window
Pf3D7_04_v3	Chappell_et_al_UTR_finder	5UTR	1029152	1029328	.	+	.	Parent=PF3D7_0422500;coverage_threshold_of.5.reads_at_edge_of_window
Pf3D7_04_v3	Chappell_et_al_UTR_finder	5UTR	1039120	1039301	.	-	.	Parent=PF3D7_0422600;coverage_threshold_of.5.reads_at_edge_of_window
Pf3D7_04_v3	Chappell_et_al_UTR_finder	5UTR	1039687	1040469	.	+	.	Parent=PF3D7_0422700;coverage_threshold_of.5.reads_at_edge_of_window
Pf3D7_04_v3	Chappell_et_al_UTR_finder	5UTR	1042497	1042563	.	+	.	Parent=PF3D7_0422800;coverage_threshold_of.5.reads_at_edge_of_window
Pf3D7_04_v3	Chappell_et_al_UTR_finder	5UTR	1045296	1045380	.	+	.	Parent=PF3D7_0422900;coverage_threshold_of.5.reads_at_edge_of_window
Pf3D7_04_v3	Chappell_et_al_UTR_finder	5UTR	1046749	1047695	.	+	.	Parent=PF3D7_0423000;coverage_threshold_of.10.reads_at_edge_of_window
Pf3D7_04_v3	Chappell_et_al_UTR_finder	5UTR	1049895	1050067	.	-	.	Parent=PF3D7_0423100;coverage_threshold_of.5.reads_at_edge_of_window
Pf3D7_04_v3	Chappell_et_al_UTR_finder	5UTR	1050208	1050406	.	+	.	Parent=PF3D7_0423200;coverage_threshold_of.5.reads_at_edge_of_window
Pf3D7_04_v3	Chappell_et_al_UTR_finder	5UTR	1053007	1053502	.	-	.	Parent=PF3D7_0423300;coverage_threshold_of.5.reads_at_edge_of_window
Pf3D7_04_v3	Chappell_et_al_UTR_finder	5UTR	1055547	1055664	.	+	.	Parent=PF3D7_0423400;coverage_threshold_of.5.reads_at_edge_of_window
Pf3D7_04_v3	Chappell_et_al_UTR_finder	5UTR	1058882	1058996	.	+	.	Parent=PF3D7_0423500;coverage_threshold_of.5.reads_at_edge_of_window
Pf3D7_04_v3	Chappell_et_al_UTR_finder	5UTR	1066629	1067001	.	-	.	Parent=PF3D7_0423600;coverage_threshold_of.5.reads_at_edge_of_window
Pf3D7_04_v3	Chappell_et_al_UTR_finder	5UTR	1071846	1072037	.	-	.	Parent=PF3D7_0423700;coverage_threshold_of.5.reads_at_edge_of_window
Pf3D7_04_v3	Chappell_et_al_UTR_finder	5UTR	1076316	1076346	.	+	.	Parent=PF3D7_0423800;coverage_threshold_of.5.reads_at_edge_of_window
Pf3D7_04_v3	Chappell_et_al_UTR_finder	5UTR	1078489	1078521	.	-	.	Parent=PF3D7_0423900;coverage_threshold_of.5.reads_at_edge_of_window
Pf3D7_04_v3	Chappell_et_al_UTR_finder	5UTR	1080425	1080958	.	+	.	Parent=PF3D7_0424000;coverage_threshold_of.5.reads_at_edge_of_window
Pf3D7_04_v3	Chappell_et_al_UTR_finder	5UTR	1084151	1084457	.	-	.	Parent=PF3D7_0424100;coverage_threshold_of.5.reads_at_edge_of_window
Pf3D7_04_v3	Chappell_et_al_UTR_finder	5UTR	1091278	1091975	.	-	.	Parent=PF3D7_0424200;coverage_threshold_of.5.reads_at_edge_of_window
Pf3D7_04_v3	Chappell_et_al_UTR_finder	5UTR	1109873	1110059	.	+	.	Parent=PF3D7_0424500;coverage_threshold_of.5.reads_at_edge_of_window
Pf3D7_04_v3	Chappell_et_al_UTR_finder	5UTR	1114487	1115666	.	-	.	Parent=PF3D7_0424600;coverage_threshold_of.5.reads_at_edge_of_window
Pf3D7_04_v3	Chappell_et_al_UTR_finder	5UTR	1118138	1118429	.	+	.	Parent=PF3D7_0424700;coverage_threshold_of.5.reads_at_edge_of_window
Pf3D7_04_v3	Chappell_et_al_UTR_finder	5UTR	1123966	1123985	.	+	.	Parent=PF3D7_0424800;coverage_threshold_of.5.reads_at_edge_of_window
Pf3D7_04_v3	Chappell_et_al_UTR_finder	5UTR	1126877	1127778	.	+	.	Parent=PF3D7_0424900;coverage_threshold_of.5.reads_at_edge_of_window
Pf3D7_04_v3	Chappell_et_al_UTR_finder	5UTR	1135176	1135429	.	-	.	Parent=PF3D7_0425100;coverage_threshold_of.5.reads_at_edge_of_window
Pf3D7_05_v3	Chappell_et_al_UTR_finder	5UTR	47762	48263	.	-	.	Parent=PF3D7_0500800;coverage_threshold_of.5.reads_at_edge_of_window
Pf3D7_05_v3	Chappell_et_al_UTR_finder	5UTR	52511	52586	.	-	.	Parent=PF3D7_0500900;coverage_threshold_of.5.reads_at_edge_of_window
Pf3D7_05_v3	Chappell_et_al_UTR_finder	5UTR	55667	55840	.	+	.	Parent=PF3D7_0501000;coverage_threshold_of.5.reads_at_edge_of_window
Pf3D7_05_v3	Chappell_et_al_UTR_finder	5UTR	59727	62558	.	-	.	Parent=PF3D7_0501100;coverage_threshold_of.5.reads_at_edge_of_window
Pf3D7_05_v3	Chappell_et_al_UTR_finder	5UTR	63083	64064	.	+	.	Parent=PF3D7_0501200;coverage_threshold_of.5.reads_at_edge_of_window
Pf3D7_05_v3	Chappell_et_al_UTR_finder	5UTR	67232	68929	.	+	.	Parent=PF3D7_0501300;coverage_threshold_of.5.reads_at_edge_of_window
Pf3D7_05_v3	Chappell_et_al_UTR_finder	5UTR	73491	74508	.	+	.	Parent=PF3D7_0501400;coverage_threshold_of.5.reads_at_edge_of_window
Pf3D7_05_v3	Chappell_et_al_UTR_finder	5UTR	82337	82730	.	-	.	Parent=PF3D7_0501500;coverage_threshold_of.5.reads_at_edge_of_window
Pf3D7_05_v3	Chappell_et_al_UTR_finder	5UTR	85238	85514	.	-	.	Parent=PF3D7_0501600;coverage_threshold_of.5.reads_at_edge_of_window
Pf3D7_05_v3	Chappell_et_al_UTR_finder	5UTR	91057	91360	.	+	.	Parent=PF3D7_0501800;coverage_threshold_of.5.reads_at_edge_of_window
Pf3D7_05_v3	Chappell_et_al_UTR_finder	5UTR	96634	96893	.	-	.	Parent=PF3D7_0501900;coverage_threshold_of.5.reads_at_edge_of_window
Pf3D7_05_v3	Chappell_et_al_UTR_finder	5UTR	97413	97656	.	+	.	Parent=PF3D7_0502000;coverage_threshold_of.5.reads_at_edge_of_window
Pf3D7_05_v3	Chappell_et_al_UTR_finder	5UTR	102898	103493	.	-	.	Parent=PF3D7_0502100;coverage_threshold_of.5.reads_at_edge_of_window
Pf3D7_05_v3	Chappell_et_al_UTR_finder	5UTR	103994	104255	.	+	.	Parent=PF3D7_0502200;coverage_threshold_of.5.reads_at_edge_of_window
Pf3D7_05_v3	Chappell_et_al_UTR_finder	5UTR	111692	112276	.	-	.	Parent=PF3D7_0502400;coverage_threshold_of.5.reads_at_edge_of_window
Pf3D7_05_v3	Chappell_et_al_UTR_finder	5UTR	121456	121734	.	-	.	Parent=PF3D7_0502700;coverage_threshold_of.5.reads_at_edge_of_window
Pf3D7_05_v3	Chappell_et_al_UTR_finder	5UTR	122368	122448	.	+	.	Parent=PF3D7_0502800;coverage_threshold_of.5.reads_at_edge_of_window
Pf3D7_05_v3	Chappell_et_al_UTR_finder	5UTR	123905	124277	.	-	.	Parent=PF3D7_0502900;coverage_threshold_of.5.reads_at_edge_of_window
Pf3D7_05_v3	Chappell_et_al_UTR_finder	5UTR	125008	125115	.	+	.	Parent=PF3D7_0503000;coverage_threshold_of.5.reads_at_edge_of_window
Pf3D7_05_v3	Chappell_et_al_UTR_finder	5UTR	128678	128783	.	-	.	Parent=PF3D7_0503100;coverage_threshold_of.5.reads_at_edge_of_window
Pf3D7_05_v3	Chappell_et_al_UTR_finder	5UTR	130197	130452	.	+	.	Parent=PF3D7_0503200;coverage_threshold_of.5.reads_at_edge_of_window
Pf3D7_05_v3	Chappell_et_al_UTR_finder	5UTR	135931	136162	.	-	.	Parent=PF3D7_0503300;coverage_threshold_of.5.reads_at_edge_of_window
Pf3D7_05_v3	Chappell_et_al_UTR_finder	5UTR	139532	140709	.	+	.	Parent=PF3D7_0503400;coverage_threshold_of.5.reads_at_edge_of_window
Pf3D7_05_v3	Chappell_et_al_UTR_finder	5UTR	145424	145684	.	-	.	Parent=PF3D7_0503500;coverage_threshold_of.5.reads_at_edge_of_window
Pf3D7_05_v3	Chappell_et_al_UTR_finder	5UTR	150132	150751	.	-	.	Parent=PF3D7_0503600;coverage_threshold_of.5.reads_at_edge_of_window
Pf3D7_05_v3	Chappell_et_al_UTR_finder	5UTR	152385	153016	.	-	.	Parent=PF3D7_0503800;coverage_threshold_of.5.reads_at_edge_of_window
Pf3D7_05_v3	Chappell_et_al_UTR_finder	5UTR	156058	156699	.	-	.	Parent=PF3D7_0503900;coverage_threshold_of.5.reads_at_edge_of_window
Pf3D7_05_v3	Chappell_et_al_UTR_finder	5UTR	166643	166848	.	-	.	Parent=PF3D7_0504100;coverage_threshold_of.5.reads_at_edge_of_window
Pf3D7_05_v3	Chappell_et_al_UTR_finder	5UTR	167425	167648	.	+	.	Parent=PF3D7_0504200;coverage_threshold_of.5.reads_at_edge_of_window
Pf3D7_05_v3	Chappell_et_al_UTR_finder	5UTR	170591	170886	.	-	.	Parent=PF3D7_0504300;coverage_threshold_of.5.reads_at_edge_of_window
Pf3D7_05_v3	Chappell_et_al_UTR_finder	5UTR	172035	172149	.	+	.	Parent=PF3D7_0504400;coverage_threshold_of.5.reads_at_edge_of_window
Pf3D7_05_v3	Chappell_et_al_UTR_finder	5UTR	177385	177409	.	+	.	Parent=PF3D7_0504600;coverage_threshold_of.5.reads_at_edge_of_window
Pf3D7_05_v3	Chappell_et_al_UTR_finder	5UTR	206393	206449	.	+	.	Parent=PF3D7_0504900;coverage_threshold_of.5.reads_at_edge_of_window
Pf3D7_05_v3	Chappell_et_al_UTR_finder	5UTR	220093	220838	.	+	.	Parent=PF3D7_0505100;coverage_threshold_of.5.reads_at_edge_of_window
Pf3D7_05_v3	Chappell_et_al_UTR_finder	5UTR	229731	230694	.	+	.	Parent=PF3D7_0505200;coverage_threshold_of.10.reads_at_edge_of_window
Pf3D7_05_v3	Chappell_et_al_UTR_finder	5UTR	233729	233814	.	+	.	Parent=PF3D7_0505300;coverage_threshold_of.5.reads_at_edge_of_window
Pf3D7_05_v3	Chappell_et_al_UTR_finder	5UTR	238366	238723	.	-	.	Parent=PF3D7_0505400;coverage_threshold_of.5.reads_at_edge_of_window
Pf3D7_05_v3	Chappell_et_al_UTR_finder	5UTR	243881	243934	.	-	.	Parent=PF3D7_0505500;coverage_threshold_of.5.reads_at_edge_of_window
Pf3D7_05_v3	Chappell_et_al_UTR_finder	5UTR	245869	245932	.	+	.	Parent=PF3D7_0505600;coverage_threshold_of.5.reads_at_edge_of_window
Pf3D7_05_v3	Chappell_et_al_UTR_finder	5UTR	250576	250905	.	-	.	Parent=PF3D7_0505700;coverage_threshold_of.5.reads_at_edge_of_window
Pf3D7_05_v3	Chappell_et_al_UTR_finder	5UTR	252607	253971	.	-	.	Parent=PF3D7_0505800;coverage_threshold_of.50.reads_at_edge_of_window
Pf3D7_05_v3	Chappell_et_al_UTR_finder	5UTR	255518	256037	.	-	.	Parent=PF3D7_0505900;coverage_threshold_of.5.reads_at_edge_of_window
Pf3D7_05_v3	Chappell_et_al_UTR_finder	5UTR	256053	256224	.	+	.	Parent=PF3D7_0506000;coverage_threshold_of.5.reads_at_edge_of_window
Pf3D7_05_v3	Chappell_et_al_UTR_finder	5UTR	258832	259224	.	-	.	Parent=PF3D7_0506100;coverage_threshold_of.5.reads_at_edge_of_window
Pf3D7_05_v3	Chappell_et_al_UTR_finder	5UTR	259645	259763	.	+	.	Parent=PF3D7_0506200;coverage_threshold_of.5.reads_at_edge_of_window
Pf3D7_05_v3	Chappell_et_al_UTR_finder	5UTR	262185	262271	.	-	.	Parent=PF3D7_0506300;coverage_threshold_of.25.reads_at_edge_of_window
Pf3D7_05_v3	Chappell_et_al_UTR_finder	5UTR	280805	280885	.	+	.	Parent=PF3D7_0506700;coverage_threshold_of.5.reads_at_edge_of_window
Pf3D7_05_v3	Chappell_et_al_UTR_finder	5UTR	283690	284690	.	+	.	Parent=PF3D7_0506800;coverage_threshold_of.5.reads_at_edge_of_window
Pf3D7_05_v3	Chappell_et_al_UTR_finder	5UTR	293475	294468	.	-	.	Parent=PF3D7_0507000;coverage_threshold_of.5.reads_at_edge_of_window
Pf3D7_05_v3	Chappell_et_al_UTR_finder	5UTR	295904	296735	.	-	.	Parent=PF3D7_0507100;coverage_threshold_of.5.reads_at_edge_of_window
Pf3D7_05_v3	Chappell_et_al_UTR_finder	5UTR	304612	305213	.	-	.	Parent=PF3D7_0507300;coverage_threshold_of.5.reads_at_edge_of_window
Pf3D7_05_v3	Chappell_et_al_UTR_finder	5UTR	306423	306624	.	-	.	Parent=PF3D7_0507400;coverage_threshold_of.5.reads_at_edge_of_window
Pf3D7_05_v3	Chappell_et_al_UTR_finder	5UTR	309557	310020	.	-	.	Parent=PF3D7_0507500;coverage_threshold_of.5.reads_at_edge_of_window
Pf3D7_05_v3	Chappell_et_al_UTR_finder	5UTR	313148	313198	.	+	.	Parent=PF3D7_0507600;coverage_threshold_of.5.reads_at_edge_of_window
Pf3D7_05_v3	Chappell_et_al_UTR_finder	5UTR	318362	318763	.	-	.	Parent=PF3D7_0507700;coverage_threshold_of.5.reads_at_edge_of_window
Pf3D7_05_v3	Chappell_et_al_UTR_finder	5UTR	327427	327655	.	+	.	Parent=PF3D7_0507900;coverage_threshold_of.10.reads_at_edge_of_window
Pf3D7_05_v3	Chappell_et_al_UTR_finder	5UTR	329716	330384	.	-	.	Parent=PF3D7_0508000;coverage_threshold_of.5.reads_at_edge_of_window
Pf3D7_05_v3	Chappell_et_al_UTR_finder	5UTR	331618	331679	.	+	.	Parent=PF3D7_0508100;coverage_threshold_of.5.reads_at_edge_of_window
Pf3D7_05_v3	Chappell_et_al_UTR_finder	5UTR	339026	339719	.	-	.	Parent=PF3D7_0508200;coverage_threshold_of.5.reads_at_edge_of_window
Pf3D7_05_v3	Chappell_et_al_UTR_finder	5UTR	341577	342204	.	+	.	Parent=PF3D7_0508300;coverage_threshold_of.5.reads_at_edge_of_window
Pf3D7_05_v3	Chappell_et_al_UTR_finder	5UTR	344723	344930	.	+	.	Parent=PF3D7_0508400;coverage_threshold_of.5.reads_at_edge_of_window
Pf3D7_05_v3	Chappell_et_al_UTR_finder	5UTR	355946	356221	.	+	.	Parent=PF3D7_0508600;coverage_threshold_of.5.reads_at_edge_of_window
Pf3D7_05_v3	Chappell_et_al_UTR_finder	5UTR	358134	358260	.	+	.	Parent=PF3D7_0508700;coverage_threshold_of.5.reads_at_edge_of_window
Pf3D7_05_v3	Chappell_et_al_UTR_finder	5UTR	364443	365991	.	-	.	Parent=PF3D7_0508800;coverage_threshold_of.5.reads_at_edge_of_window
Pf3D7_05_v3	Chappell_et_al_UTR_finder	5UTR	378453	378972	.	-	.	Parent=PF3D7_0509000;coverage_threshold_of.5.reads_at_edge_of_window
Pf3D7_05_v3	Chappell_et_al_UTR_finder	5UTR	389192	389809	.	-	.	Parent=PF3D7_0509300;coverage_threshold_of.10.reads_at_edge_of_window
Pf3D7_05_v3	Chappell_et_al_UTR_finder	5UTR	398998	399209	.	-	.	Parent=PF3D7_0509400;coverage_threshold_of.5.reads_at_edge_of_window
Pf3D7_05_v3	Chappell_et_al_UTR_finder	5UTR	403251	403341	.	+	.	Parent=PF3D7_0509600;coverage_threshold_of.5.reads_at_edge_of_window
Pf3D7_05_v3	Chappell_et_al_UTR_finder	5UTR	407898	408105	.	-	.	Parent=PF3D7_0509700;coverage_threshold_of.5.reads_at_edge_of_window
Pf3D7_05_v3	Chappell_et_al_UTR_finder	5UTR	415974	416364	.	+	.	Parent=PF3D7_0509900;coverage_threshold_of.5.reads_at_edge_of_window
Pf3D7_05_v3	Chappell_et_al_UTR_finder	5UTR	418033	418135	.	+	.	Parent=PF3D7_0510000;coverage_threshold_of.5.reads_at_edge_of_window
Pf3D7_05_v3	Chappell_et_al_UTR_finder	5UTR	430354	430546	.	-	.	Parent=PF3D7_0510100;coverage_threshold_of.5.reads_at_edge_of_window
Pf3D7_05_v3	Chappell_et_al_UTR_finder	5UTR	437420	437494	.	+	.	Parent=PF3D7_0510200;coverage_threshold_of.5.reads_at_edge_of_window
Pf3D7_05_v3	Chappell_et_al_UTR_finder	5UTR	443928	444259	.	+	.	Parent=PF3D7_0510400;coverage_threshold_of.5.reads_at_edge_of_window
Pf3D7_05_v3	Chappell_et_al_UTR_finder	5UTR	448503	448873	.	-	.	Parent=PF3D7_0510500;coverage_threshold_of.5.reads_at_edge_of_window
Pf3D7_05_v3	Chappell_et_al_UTR_finder	5UTR	468101	468455	.	-	.	Parent=PF3D7_0511000;coverage_threshold_of.5.reads_at_edge_of_window
Pf3D7_05_v3	Chappell_et_al_UTR_finder	5UTR	468884	469275	.	+	.	Parent=PF3D7_0511100;coverage_threshold_of.5.reads_at_edge_of_window
Pf3D7_05_v3	Chappell_et_al_UTR_finder	5UTR	470490	471054	.	+	.	Parent=PF3D7_0511200;coverage_threshold_of.5.reads_at_edge_of_window
Pf3D7_05_v3	Chappell_et_al_UTR_finder	5UTR	478883	478992	.	-	.	Parent=PF3D7_0511300;coverage_threshold_of.5.reads_at_edge_of_window
Pf3D7_05_v3	Chappell_et_al_UTR_finder	5UTR	481289	481422	.	+	.	Parent=PF3D7_0511400;coverage_threshold_of.5.reads_at_edge_of_window
Pf3D7_05_v3	Chappell_et_al_UTR_finder	5UTR	517886	518695	.	-	.	Parent=PF3D7_0511600;coverage_threshold_of.5.reads_at_edge_of_window
Pf3D7_05_v3	Chappell_et_al_UTR_finder	5UTR	518625	519128	.	+	.	Parent=PF3D7_0511700;coverage_threshold_of.5.reads_at_edge_of_window
Pf3D7_05_v3	Chappell_et_al_UTR_finder	5UTR	522694	522999	.	-	.	Parent=PF3D7_0511800;coverage_threshold_of.5.reads_at_edge_of_window
Pf3D7_05_v3	Chappell_et_al_UTR_finder	5UTR	524379	525025	.	+	.	Parent=PF3D7_0511900;coverage_threshold_of.5.reads_at_edge_of_window
Pf3D7_05_v3	Chappell_et_al_UTR_finder	5UTR	527472	527638	.	+	.	Parent=PF3D7_0512000;coverage_threshold_of.40.reads_at_edge_of_window
Pf3D7_05_v3	Chappell_et_al_UTR_finder	5UTR	529410	529521	.	-	.	Parent=PF3D7_0512100;coverage_threshold_of.5.reads_at_edge_of_window
Pf3D7_05_v3	Chappell_et_al_UTR_finder	5UTR	531902	532314	.	-	.	Parent=PF3D7_0512200;coverage_threshold_of.5.reads_at_edge_of_window
Pf3D7_05_v3	Chappell_et_al_UTR_finder	5UTR	534339	534892	.	-	.	Parent=PF3D7_0512300;coverage_threshold_of.5.reads_at_edge_of_window
Pf3D7_05_v3	Chappell_et_al_UTR_finder	5UTR	542594	543194	.	-	.	Parent=PF3D7_0512500;coverage_threshold_of.5.reads_at_edge_of_window
Pf3D7_05_v3	Chappell_et_al_UTR_finder	5UTR	544364	544539	.	+	.	Parent=PF3D7_0512600;coverage_threshold_of.5.reads_at_edge_of_window
Pf3D7_05_v3	Chappell_et_al_UTR_finder	5UTR	547580	547816	.	-	.	Parent=PF3D7_0512700;coverage_threshold_of.5.reads_at_edge_of_window
Pf3D7_05_v3	Chappell_et_al_UTR_finder	5UTR	553341	553625	.	-	.	Parent=PF3D7_0512800;coverage_threshold_of.5.reads_at_edge_of_window
Pf3D7_05_v3	Chappell_et_al_UTR_finder	5UTR	553922	553989	.	+	.	Parent=PF3D7_0512900;coverage_threshold_of.5.reads_at_edge_of_window
Pf3D7_05_v3	Chappell_et_al_UTR_finder	5UTR	555120	555263	.	+	.	Parent=PF3D7_0513000;coverage_threshold_of.20.reads_at_edge_of_window
Pf3D7_05_v3	Chappell_et_al_UTR_finder	5UTR	558013	558069	.	-	.	Parent=PF3D7_0513100;coverage_threshold_of.5.reads_at_edge_of_window
Pf3D7_05_v3	Chappell_et_al_UTR_finder	5UTR	559097	559512	.	+	.	Parent=PF3D7_0513200;coverage_threshold_of.5.reads_at_edge_of_window
Pf3D7_05_v3	Chappell_et_al_UTR_finder	5UTR	569920	570265	.	-	.	Parent=PF3D7_0513300;coverage_threshold_of.10.reads_at_edge_of_window
Pf3D7_05_v3	Chappell_et_al_UTR_finder	5UTR	572662	572982	.	-	.	Parent=PF3D7_0513400;coverage_threshold_of.5.reads_at_edge_of_window
Pf3D7_05_v3	Chappell_et_al_UTR_finder	5UTR	573193	573587	.	+	.	Parent=PF3D7_0513500;coverage_threshold_of.5.reads_at_edge_of_window
Pf3D7_05_v3	Chappell_et_al_UTR_finder	5UTR	585981	586044	.	-	.	Parent=PF3D7_0513800;coverage_threshold_of.5.reads_at_edge_of_window
Pf3D7_05_v3	Chappell_et_al_UTR_finder	5UTR	587564	587751	.	+	.	Parent=PF3D7_0513900;coverage_threshold_of.5.reads_at_edge_of_window
Pf3D7_05_v3	Chappell_et_al_UTR_finder	5UTR	595664	595691	.	-	.	Parent=PF3D7_0514100;coverage_threshold_of.5.reads_at_edge_of_window
Pf3D7_05_v3	Chappell_et_al_UTR_finder	5UTR	596772	596817	.	+	.	Parent=PF3D7_0514200;coverage_threshold_of.5.reads_at_edge_of_window
Pf3D7_05_v3	Chappell_et_al_UTR_finder	5UTR	600009	600046	.	+	.	Parent=PF3D7_0514300;coverage_threshold_of.5.reads_at_edge_of_window
Pf3D7_05_v3	Chappell_et_al_UTR_finder	5UTR	606331	606373	.	-	.	Parent=PF3D7_0514500;coverage_threshold_of.5.reads_at_edge_of_window
Pf3D7_05_v3	Chappell_et_al_UTR_finder	5UTR	608452	608957	.	-	.	Parent=PF3D7_0514600;coverage_threshold_of.5.reads_at_edge_of_window
Pf3D7_05_v3	Chappell_et_al_UTR_finder	5UTR	617994	618113	.	-	.	Parent=PF3D7_0514800;coverage_threshold_of.5.reads_at_edge_of_window
Pf3D7_05_v3	Chappell_et_al_UTR_finder	5UTR	618369	618628	.	+	.	Parent=PF3D7_0514900;coverage_threshold_of.5.reads_at_edge_of_window
Pf3D7_05_v3	Chappell_et_al_UTR_finder	5UTR	623357	623633	.	-	.	Parent=PF3D7_0515000;coverage_threshold_of.5.reads_at_edge_of_window
Pf3D7_05_v3	Chappell_et_al_UTR_finder	5UTR	626482	626685	.	-	.	Parent=PF3D7_0515100;coverage_threshold_of.5.reads_at_edge_of_window
Pf3D7_05_v3	Chappell_et_al_UTR_finder	5UTR	627283	627297	.	+	.	Parent=PF3D7_0515200;coverage_threshold_of.5.reads_at_edge_of_window
Pf3D7_05_v3	Chappell_et_al_UTR_finder	5UTR	637042	637353	.	+	.	Parent=PF3D7_0515400;coverage_threshold_of.5.reads_at_edge_of_window
Pf3D7_05_v3	Chappell_et_al_UTR_finder	5UTR	655337	655695	.	-	.	Parent=PF3D7_0515700;coverage_threshold_of.5.reads_at_edge_of_window
Pf3D7_05_v3	Chappell_et_al_UTR_finder	5UTR	658678	659277	.	-	.	Parent=PF3D7_0515800;coverage_threshold_of.5.reads_at_edge_of_window
Pf3D7_05_v3	Chappell_et_al_UTR_finder	5UTR	661137	661608	.	-	.	Parent=PF3D7_0515900;coverage_threshold_of.5.reads_at_edge_of_window
Pf3D7_05_v3	Chappell_et_al_UTR_finder	5UTR	676615	677355	.	-	.	Parent=PF3D7_0516200;coverage_threshold_of.5.reads_at_edge_of_window
Pf3D7_05_v3	Chappell_et_al_UTR_finder	5UTR	678687	678909	.	+	.	Parent=PF3D7_0516300;coverage_threshold_of.5.reads_at_edge_of_window
Pf3D7_05_v3	Chappell_et_al_UTR_finder	5UTR	682438	682649	.	-	.	Parent=PF3D7_0516400;coverage_threshold_of.5.reads_at_edge_of_window
Pf3D7_05_v3	Chappell_et_al_UTR_finder	5UTR	713773	714178	.	-	.	Parent=PF3D7_0516900;coverage_threshold_of.5.reads_at_edge_of_window
Pf3D7_05_v3	Chappell_et_al_UTR_finder	5UTR	716676	717914	.	-	.	Parent=PF3D7_0517000;coverage_threshold_of.5.reads_at_edge_of_window
Pf3D7_05_v3	Chappell_et_al_UTR_finder	5UTR	719856	720139	.	-	.	Parent=PF3D7_0517100;coverage_threshold_of.5.reads_at_edge_of_window
Pf3D7_05_v3	Chappell_et_al_UTR_finder	5UTR	725752	726354	.	-	.	Parent=PF3D7_0517300;coverage_threshold_of.5.reads_at_edge_of_window
Pf3D7_05_v3	Chappell_et_al_UTR_finder	5UTR	731353	731406	.	+	.	Parent=PF3D7_0517400;coverage_threshold_of.5.reads_at_edge_of_window
Pf3D7_05_v3	Chappell_et_al_UTR_finder	5UTR	741035	741065	.	-	.	Parent=PF3D7_0517600;coverage_threshold_of.5.reads_at_edge_of_window
Pf3D7_05_v3	Chappell_et_al_UTR_finder	5UTR	742796	743178	.	+	.	Parent=PF3D7_0517700;coverage_threshold_of.5.reads_at_edge_of_window
Pf3D7_05_v3	Chappell_et_al_UTR_finder	5UTR	749678	749751	.	-	.	Parent=PF3D7_0517900;coverage_threshold_of.5.reads_at_edge_of_window
Pf3D7_05_v3	Chappell_et_al_UTR_finder	5UTR	750419	750660	.	+	.	Parent=PF3D7_0518000;coverage_threshold_of.5.reads_at_edge_of_window
Pf3D7_05_v3	Chappell_et_al_UTR_finder	5UTR	753187	753297	.	+	.	Parent=PF3D7_0518100;coverage_threshold_of.5.reads_at_edge_of_window
Pf3D7_05_v3	Chappell_et_al_UTR_finder	5UTR	758899	759203	.	-	.	Parent=PF3D7_0518200;coverage_threshold_of.10.reads_at_edge_of_window
Pf3D7_05_v3	Chappell_et_al_UTR_finder	5UTR	760999	761527	.	-	.	Parent=PF3D7_0518300;coverage_threshold_of.5.reads_at_edge_of_window
Pf3D7_05_v3	Chappell_et_al_UTR_finder	5UTR	766904	767064	.	-	.	Parent=PF3D7_0518500;coverage_threshold_of.5.reads_at_edge_of_window
Pf3D7_05_v3	Chappell_et_al_UTR_finder	5UTR	788164	788598	.	+	.	Parent=PF3D7_0519000;coverage_threshold_of.5.reads_at_edge_of_window
Pf3D7_05_v3	Chappell_et_al_UTR_finder	5UTR	790120	790398	.	+	.	Parent=PF3D7_0519100;coverage_threshold_of.5.reads_at_edge_of_window
Pf3D7_05_v3	Chappell_et_al_UTR_finder	5UTR	792937	793042	.	-	.	Parent=PF3D7_0519200;coverage_threshold_of.5.reads_at_edge_of_window
Pf3D7_05_v3	Chappell_et_al_UTR_finder	5UTR	795178	795526	.	+	.	Parent=PF3D7_0519300;coverage_threshold_of.5.reads_at_edge_of_window
Pf3D7_05_v3	Chappell_et_al_UTR_finder	5UTR	798776	799236	.	-	.	Parent=PF3D7_0519400;coverage_threshold_of.5.reads_at_edge_of_window
Pf3D7_05_v3	Chappell_et_al_UTR_finder	5UTR	809128	809514	.	-	.	Parent=PF3D7_0519500;coverage_threshold_of.5.reads_at_edge_of_window
Pf3D7_05_v3	Chappell_et_al_UTR_finder	5UTR	812106	812647	.	+	.	Parent=PF3D7_0519600;coverage_threshold_of.5.reads_at_edge_of_window
Pf3D7_05_v3	Chappell_et_al_UTR_finder	5UTR	816280	817065	.	+	.	Parent=PF3D7_0519700;coverage_threshold_of.5.reads_at_edge_of_window
Pf3D7_05_v3	Chappell_et_al_UTR_finder	5UTR	822909	823715	.	-	.	Parent=PF3D7_0519800;coverage_threshold_of.5.reads_at_edge_of_window
Pf3D7_05_v3	Chappell_et_al_UTR_finder	5UTR	827413	828259	.	-	.	Parent=PF3D7_0519900;coverage_threshold_of.5.reads_at_edge_of_window
Pf3D7_05_v3	Chappell_et_al_UTR_finder	5UTR	828654	828952	.	+	.	Parent=PF3D7_0520000;coverage_threshold_of.5.reads_at_edge_of_window
Pf3D7_05_v3	Chappell_et_al_UTR_finder	5UTR	831597	831616	.	+	.	Parent=PF3D7_0520100;coverage_threshold_of.5.reads_at_edge_of_window
Pf3D7_05_v3	Chappell_et_al_UTR_finder	5UTR	837408	837865	.	-	.	Parent=PF3D7_0520200;coverage_threshold_of.5.reads_at_edge_of_window
Pf3D7_05_v3	Chappell_et_al_UTR_finder	5UTR	837946	838427	.	+	.	Parent=PF3D7_0520300;coverage_threshold_of.5.reads_at_edge_of_window
Pf3D7_05_v3	Chappell_et_al_UTR_finder	5UTR	840561	840956	.	-	.	Parent=PF3D7_0520400;coverage_threshold_of.5.reads_at_edge_of_window
Pf3D7_05_v3	Chappell_et_al_UTR_finder	5UTR	842656	842707	.	-	.	Parent=PF3D7_0520500;coverage_threshold_of.10.reads_at_edge_of_window
Pf3D7_05_v3	Chappell_et_al_UTR_finder	5UTR	844818	845162	.	-	.	Parent=PF3D7_0520600;coverage_threshold_of.5.reads_at_edge_of_window
Pf3D7_05_v3	Chappell_et_al_UTR_finder	5UTR	848768	848935	.	-	.	Parent=PF3D7_0520700;coverage_threshold_of.5.reads_at_edge_of_window
Pf3D7_05_v3	Chappell_et_al_UTR_finder	5UTR	856027	856567	.	-	.	Parent=PF3D7_0520800;coverage_threshold_of.5.reads_at_edge_of_window
Pf3D7_05_v3	Chappell_et_al_UTR_finder	5UTR	856515	857037	.	+	.	Parent=PF3D7_0520900;coverage_threshold_of.5.reads_at_edge_of_window
Pf3D7_05_v3	Chappell_et_al_UTR_finder	5UTR	861064	861422	.	-	.	Parent=PF3D7_0521000;coverage_threshold_of.15.reads_at_edge_of_window
Pf3D7_05_v3	Chappell_et_al_UTR_finder	5UTR	868796	868891	.	+	.	Parent=PF3D7_0521200;coverage_threshold_of.5.reads_at_edge_of_window
Pf3D7_05_v3	Chappell_et_al_UTR_finder	5UTR	874571	875536	.	-	.	Parent=PF3D7_0521300;coverage_threshold_of.5.reads_at_edge_of_window
Pf3D7_05_v3	Chappell_et_al_UTR_finder	5UTR	877562	877765	.	-	.	Parent=PF3D7_0521400;coverage_threshold_of.5.reads_at_edge_of_window
Pf3D7_05_v3	Chappell_et_al_UTR_finder	5UTR	877932	878067	.	+	.	Parent=PF3D7_0521500;coverage_threshold_of.5.reads_at_edge_of_window
Pf3D7_05_v3	Chappell_et_al_UTR_finder	5UTR	880356	881417	.	-	.	Parent=PF3D7_0521600;coverage_threshold_of.5.reads_at_edge_of_window
Pf3D7_05_v3	Chappell_et_al_UTR_finder	5UTR	882257	882375	.	+	.	Parent=PF3D7_0521700;coverage_threshold_of.5.reads_at_edge_of_window
Pf3D7_05_v3	Chappell_et_al_UTR_finder	5UTR	885494	885713	.	+	.	Parent=PF3D7_0521800;coverage_threshold_of.5.reads_at_edge_of_window
Pf3D7_05_v3	Chappell_et_al_UTR_finder	5UTR	895439	896017	.	+	.	Parent=PF3D7_0522000;coverage_threshold_of.5.reads_at_edge_of_window
Pf3D7_05_v3	Chappell_et_al_UTR_finder	5UTR	899757	900507	.	-	.	Parent=PF3D7_0522100;coverage_threshold_of.5.reads_at_edge_of_window
Pf3D7_05_v3	Chappell_et_al_UTR_finder	5UTR	900604	901413	.	+	.	Parent=PF3D7_0522200;coverage_threshold_of.5.reads_at_edge_of_window
Pf3D7_05_v3	Chappell_et_al_UTR_finder	5UTR	904845	905394	.	-	.	Parent=PF3D7_0522300;coverage_threshold_of.5.reads_at_edge_of_window
Pf3D7_05_v3	Chappell_et_al_UTR_finder	5UTR	937019	937230	.	+	.	Parent=PF3D7_0522500;coverage_threshold_of.5.reads_at_edge_of_window
Pf3D7_05_v3	Chappell_et_al_UTR_finder	5UTR	940222	940248	.	+	.	Parent=PF3D7_0522600;coverage_threshold_of.5.reads_at_edge_of_window
Pf3D7_05_v3	Chappell_et_al_UTR_finder	5UTR	942412	942766	.	+	.	Parent=PF3D7_0522700;coverage_threshold_of.5.reads_at_edge_of_window
Pf3D7_05_v3	Chappell_et_al_UTR_finder	5UTR	944932	945865	.	-	.	Parent=PF3D7_0522800;coverage_threshold_of.5.reads_at_edge_of_window
Pf3D7_05_v3	Chappell_et_al_UTR_finder	5UTR	956326	957889	.	+	.	Parent=PF3D7_0523000;coverage_threshold_of.5.reads_at_edge_of_window
Pf3D7_05_v3	Chappell_et_al_UTR_finder	5UTR	965045	965395	.	-	.	Parent=PF3D7_0523100;coverage_threshold_of.5.reads_at_edge_of_window
Pf3D7_05_v3	Chappell_et_al_UTR_finder	5UTR	965658	966122	.	+	.	Parent=PF3D7_0523200;coverage_threshold_of.5.reads_at_edge_of_window
Pf3D7_05_v3	Chappell_et_al_UTR_finder	5UTR	970963	971213	.	-	.	Parent=PF3D7_0523300;coverage_threshold_of.5.reads_at_edge_of_window
Pf3D7_05_v3	Chappell_et_al_UTR_finder	5UTR	973026	973517	.	+	.	Parent=PF3D7_0523400;coverage_threshold_of.5.reads_at_edge_of_window
Pf3D7_05_v3	Chappell_et_al_UTR_finder	5UTR	977816	978057	.	-	.	Parent=PF3D7_0523500;coverage_threshold_of.5.reads_at_edge_of_window
Pf3D7_05_v3	Chappell_et_al_UTR_finder	5UTR	978398	978664	.	+	.	Parent=PF3D7_0523600;coverage_threshold_of.5.reads_at_edge_of_window
Pf3D7_05_v3	Chappell_et_al_UTR_finder	5UTR	985355	985915	.	-	.	Parent=PF3D7_0523700;coverage_threshold_of.5.reads_at_edge_of_window
Pf3D7_05_v3	Chappell_et_al_UTR_finder	5UTR	994608	995915	.	-	.	Parent=PF3D7_0523900;coverage_threshold_of.5.reads_at_edge_of_window
Pf3D7_05_v3	Chappell_et_al_UTR_finder	5UTR	997138	998752	.	+	.	Parent=PF3D7_0524000;coverage_threshold_of.5.reads_at_edge_of_window
Pf3D7_05_v3	Chappell_et_al_UTR_finder	5UTR	1002599	1004236	.	+	.	Parent=PF3D7_0524100;coverage_threshold_of.5.reads_at_edge_of_window
Pf3D7_05_v3	Chappell_et_al_UTR_finder	5UTR	1009405	1010220	.	-	.	Parent=PF3D7_0524200;coverage_threshold_of.5.reads_at_edge_of_window
Pf3D7_05_v3	Chappell_et_al_UTR_finder	5UTR	1012172	1012395	.	-	.	Parent=PF3D7_0524300;coverage_threshold_of.5.reads_at_edge_of_window
Pf3D7_05_v3	Chappell_et_al_UTR_finder	5UTR	1014551	1015304	.	-	.	Parent=PF3D7_0524400;coverage_threshold_of.5.reads_at_edge_of_window
Pf3D7_05_v3	Chappell_et_al_UTR_finder	5UTR	1015584	1016197	.	+	.	Parent=PF3D7_0524500;coverage_threshold_of.5.reads_at_edge_of_window
Pf3D7_05_v3	Chappell_et_al_UTR_finder	5UTR	1017713	1017808	.	+	.	Parent=PF3D7_0524600;coverage_threshold_of.10.reads_at_edge_of_window
Pf3D7_05_v3	Chappell_et_al_UTR_finder	5UTR	1019903	1020399	.	-	.	Parent=PF3D7_0524700;coverage_threshold_of.5.reads_at_edge_of_window
Pf3D7_05_v3	Chappell_et_al_UTR_finder	5UTR	1024308	1024535	.	-	.	Parent=PF3D7_0524800;coverage_threshold_of.5.reads_at_edge_of_window
Pf3D7_05_v3	Chappell_et_al_UTR_finder	5UTR	1027316	1027395	.	+	.	Parent=PF3D7_0524900;coverage_threshold_of.5.reads_at_edge_of_window
Pf3D7_05_v3	Chappell_et_al_UTR_finder	5UTR	1041226	1041744	.	+	.	Parent=PF3D7_0525100;coverage_threshold_of.5.reads_at_edge_of_window
Pf3D7_05_v3	Chappell_et_al_UTR_finder	5UTR	1044836	1045461	.	+	.	Parent=PF3D7_0525200;coverage_threshold_of.5.reads_at_edge_of_window
Pf3D7_05_v3	Chappell_et_al_UTR_finder	5UTR	1065510	1065855	.	-	.	Parent=PF3D7_0525500;coverage_threshold_of.5.reads_at_edge_of_window
Pf3D7_05_v3	Chappell_et_al_UTR_finder	5UTR	1067713	1068345	.	-	.	Parent=PF3D7_0525600;coverage_threshold_of.15.reads_at_edge_of_window
Pf3D7_05_v3	Chappell_et_al_UTR_finder	5UTR	1068384	1068515	.	+	.	Parent=PF3D7_0525700;coverage_threshold_of.5.reads_at_edge_of_window
Pf3D7_05_v3	Chappell_et_al_UTR_finder	5UTR	1071092	1071246	.	+	.	Parent=PF3D7_0525800;coverage_threshold_of.5.reads_at_edge_of_window
Pf3D7_05_v3	Chappell_et_al_UTR_finder	5UTR	1078334	1079008	.	-	.	Parent=PF3D7_0526000;coverage_threshold_of.5.reads_at_edge_of_window
Pf3D7_05_v3	Chappell_et_al_UTR_finder	5UTR	1079253	1079778	.	+	.	Parent=PF3D7_0526100;coverage_threshold_of.5.reads_at_edge_of_window
Pf3D7_05_v3	Chappell_et_al_UTR_finder	5UTR	1083817	1084550	.	-	.	Parent=PF3D7_0526200;coverage_threshold_of.5.reads_at_edge_of_window
Pf3D7_05_v3	Chappell_et_al_UTR_finder	5UTR	1086595	1086698	.	-	.	Parent=PF3D7_0526300;coverage_threshold_of.5.reads_at_edge_of_window
Pf3D7_05_v3	Chappell_et_al_UTR_finder	5UTR	1088362	1088422	.	+	.	Parent=PF3D7_0526400;coverage_threshold_of.5.reads_at_edge_of_window
Pf3D7_05_v3	Chappell_et_al_UTR_finder	5UTR	1119652	1119799	.	-	.	Parent=PF3D7_0526700;coverage_threshold_of.5.reads_at_edge_of_window
Pf3D7_05_v3	Chappell_et_al_UTR_finder	5UTR	1121811	1122781	.	-	.	Parent=PF3D7_0526800;coverage_threshold_of.5.reads_at_edge_of_window
Pf3D7_05_v3	Chappell_et_al_UTR_finder	5UTR	1122643	1123609	.	+	.	Parent=PF3D7_0526900;coverage_threshold_of.5.reads_at_edge_of_window
Pf3D7_05_v3	Chappell_et_al_UTR_finder	5UTR	1128147	1128697	.	-	.	Parent=PF3D7_0527000;coverage_threshold_of.5.reads_at_edge_of_window
Pf3D7_05_v3	Chappell_et_al_UTR_finder	5UTR	1130755	1131469	.	-	.	Parent=PF3D7_0527100;coverage_threshold_of.5.reads_at_edge_of_window
Pf3D7_05_v3	Chappell_et_al_UTR_finder	5UTR	1134855	1135471	.	-	.	Parent=PF3D7_0527200;coverage_threshold_of.5.reads_at_edge_of_window
Pf3D7_05_v3	Chappell_et_al_UTR_finder	5UTR	1137871	1138448	.	-	.	Parent=PF3D7_0527300;coverage_threshold_of.5.reads_at_edge_of_window
Pf3D7_05_v3	Chappell_et_al_UTR_finder	5UTR	1140151	1140626	.	+	.	Parent=PF3D7_0527400;coverage_threshold_of.5.reads_at_edge_of_window
Pf3D7_05_v3	Chappell_et_al_UTR_finder	5UTR	1142903	1143617	.	+	.	Parent=PF3D7_0527500;coverage_threshold_of.5.reads_at_edge_of_window
Pf3D7_05_v3	Chappell_et_al_UTR_finder	5UTR	1148811	1149692	.	-	.	Parent=PF3D7_0527600;coverage_threshold_of.5.reads_at_edge_of_window
Pf3D7_05_v3	Chappell_et_al_UTR_finder	5UTR	1153511	1153675	.	+	.	Parent=PF3D7_0527900;coverage_threshold_of.5.reads_at_edge_of_window
Pf3D7_05_v3	Chappell_et_al_UTR_finder	5UTR	1156580	1157506	.	-	.	Parent=PF3D7_0528000;coverage_threshold_of.5.reads_at_edge_of_window
Pf3D7_05_v3	Chappell_et_al_UTR_finder	5UTR	1161554	1161793	.	-	.	Parent=PF3D7_0528100;coverage_threshold_of.5.reads_at_edge_of_window
Pf3D7_05_v3	Chappell_et_al_UTR_finder	5UTR	1165073	1165310	.	-	.	Parent=PF3D7_0528200;coverage_threshold_of.5.reads_at_edge_of_window
Pf3D7_05_v3	Chappell_et_al_UTR_finder	5UTR	1168011	1169293	.	-	.	Parent=PF3D7_0528300;coverage_threshold_of.5.reads_at_edge_of_window
Pf3D7_05_v3	Chappell_et_al_UTR_finder	5UTR	1171199	1171658	.	+	.	Parent=PF3D7_0528400;coverage_threshold_of.5.reads_at_edge_of_window
Pf3D7_05_v3	Chappell_et_al_UTR_finder	5UTR	1174641	1174906	.	+	.	Parent=PF3D7_0528500;coverage_threshold_of.5.reads_at_edge_of_window
Pf3D7_05_v3	Chappell_et_al_UTR_finder	5UTR	1177287	1177321	.	-	.	Parent=PF3D7_0528600;coverage_threshold_of.5.reads_at_edge_of_window
Pf3D7_05_v3	Chappell_et_al_UTR_finder	5UTR	1178891	1179209	.	-	.	Parent=PF3D7_0528700;coverage_threshold_of.5.reads_at_edge_of_window
Pf3D7_05_v3	Chappell_et_al_UTR_finder	5UTR	1182039	1182602	.	-	.	Parent=PF3D7_0528800;coverage_threshold_of.5.reads_at_edge_of_window
Pf3D7_05_v3	Chappell_et_al_UTR_finder	5UTR	1188947	1189203	.	-	.	Parent=PF3D7_0529000;coverage_threshold_of.5.reads_at_edge_of_window
Pf3D7_05_v3	Chappell_et_al_UTR_finder	5UTR	1191683	1191863	.	-	.	Parent=PF3D7_0529100;coverage_threshold_of.5.reads_at_edge_of_window
Pf3D7_05_v3	Chappell_et_al_UTR_finder	5UTR	1192944	1192972	.	+	.	Parent=PF3D7_0529200;coverage_threshold_of.5.reads_at_edge_of_window
Pf3D7_05_v3	Chappell_et_al_UTR_finder	5UTR	1196065	1196314	.	+	.	Parent=PF3D7_0529300;coverage_threshold_of.5.reads_at_edge_of_window
Pf3D7_05_v3	Chappell_et_al_UTR_finder	5UTR	1198462	1199164	.	+	.	Parent=PF3D7_0529400;coverage_threshold_of.5.reads_at_edge_of_window
Pf3D7_05_v3	Chappell_et_al_UTR_finder	5UTR	1206096	1206472	.	+	.	Parent=PF3D7_0529500;coverage_threshold_of.5.reads_at_edge_of_window
Pf3D7_05_v3	Chappell_et_al_UTR_finder	5UTR	1212103	1212710	.	-	.	Parent=PF3D7_0529700;coverage_threshold_of.5.reads_at_edge_of_window
Pf3D7_05_v3	Chappell_et_al_UTR_finder	5UTR	1213210	1213532	.	+	.	Parent=PF3D7_0529800;coverage_threshold_of.5.reads_at_edge_of_window
Pf3D7_05_v3	Chappell_et_al_UTR_finder	5UTR	1221993	1222470	.	-	.	Parent=PF3D7_0529900;coverage_threshold_of.15.reads_at_edge_of_window
Pf3D7_05_v3	Chappell_et_al_UTR_finder	5UTR	1224892	1225983	.	-	.	Parent=PF3D7_0530000;coverage_threshold_of.5.reads_at_edge_of_window
Pf3D7_05_v3	Chappell_et_al_UTR_finder	5UTR	1225825	1226882	.	+	.	Parent=PF3D7_0530100;coverage_threshold_of.5.reads_at_edge_of_window
Pf3D7_05_v3	Chappell_et_al_UTR_finder	5UTR	1230652	1231118	.	-	.	Parent=PF3D7_0530200;coverage_threshold_of.5.reads_at_edge_of_window
Pf3D7_05_v3	Chappell_et_al_UTR_finder	5UTR	1249962	1250229	.	-	.	Parent=PF3D7_0530600;coverage_threshold_of.5.reads_at_edge_of_window
Pf3D7_05_v3	Chappell_et_al_UTR_finder	5UTR	1254797	1254876	.	-	.	Parent=PF3D7_0530750;coverage_threshold_of.20.reads_at_edge_of_window
Pf3D7_05_v3	Chappell_et_al_UTR_finder	5UTR	1266947	1267409	.	+	.	Parent=PF3D7_0531000;coverage_threshold_of.5.reads_at_edge_of_window
Pf3D7_05_v3	Chappell_et_al_UTR_finder	5UTR	1280600	1280677	.	-	.	Parent=PF3D7_0531200;coverage_threshold_of.5.reads_at_edge_of_window
Pf3D7_05_v3	Chappell_et_al_UTR_finder	5UTR	1281062	1281288	.	+	.	Parent=PF3D7_0531300;coverage_threshold_of.5.reads_at_edge_of_window
Pf3D7_05_v3	Chappell_et_al_UTR_finder	5UTR	1286107	1286188	.	-	.	Parent=PF3D7_0531400;coverage_threshold_of.5.reads_at_edge_of_window
Pf3D7_05_v3	Chappell_et_al_UTR_finder	5UTR	1300221	1301223	.	+	.	Parent=PF3D7_0532100;coverage_threshold_of.5.reads_at_edge_of_window
Pf3D7_05_v3	Chappell_et_al_UTR_finder	5UTR	1304527	1304946	.	-	.	Parent=PF3D7_0532200;coverage_threshold_of.5.reads_at_edge_of_window
Pf3D7_05_v3	Chappell_et_al_UTR_finder	5UTR	1307241	1308277	.	+	.	Parent=PF3D7_0532300;coverage_threshold_of.5.reads_at_edge_of_window
Pf3D7_05_v3	Chappell_et_al_UTR_finder	5UTR	1311845	1312470	.	+	.	Parent=PF3D7_0532400;coverage_threshold_of.5.reads_at_edge_of_window
Pf3D7_05_v3	Chappell_et_al_UTR_finder	5UTR	1316184	1316341	.	+	.	Parent=PF3D7_0532500;coverage_threshold_of.5.reads_at_edge_of_window
Pf3D7_05_v3	Chappell_et_al_UTR_finder	5UTR	1319230	1319470	.	-	.	Parent=PF3D7_0532600;coverage_threshold_of.5.reads_at_edge_of_window
Pf3D7_06_v3	Chappell_et_al_UTR_finder	5UTR	69694	69724	.	-	.	Parent=PF3D7_0601600;coverage_threshold_of.5.reads_at_edge_of_window
Pf3D7_06_v3	Chappell_et_al_UTR_finder	5UTR	76323	78189	.	+	.	Parent=PF3D7_0601900;coverage_threshold_of.5.reads_at_edge_of_window
Pf3D7_06_v3	Chappell_et_al_UTR_finder	5UTR	91814	92505	.	+	.	Parent=PF3D7_0602100;coverage_threshold_of.5.reads_at_edge_of_window
Pf3D7_06_v3	Chappell_et_al_UTR_finder	5UTR	97394	97889	.	+	.	Parent=PF3D7_0602200;coverage_threshold_of.5.reads_at_edge_of_window
Pf3D7_06_v3	Chappell_et_al_UTR_finder	5UTR	99669	99780	.	+	.	Parent=PF3D7_0602300;coverage_threshold_of.5.reads_at_edge_of_window
Pf3D7_06_v3	Chappell_et_al_UTR_finder	5UTR	104562	104697	.	-	.	Parent=PF3D7_0602400;coverage_threshold_of.5.reads_at_edge_of_window
Pf3D7_06_v3	Chappell_et_al_UTR_finder	5UTR	105058	105502	.	+	.	Parent=PF3D7_0602500;coverage_threshold_of.5.reads_at_edge_of_window
Pf3D7_06_v3	Chappell_et_al_UTR_finder	5UTR	111665	111975	.	-	.	Parent=PF3D7_0602600;coverage_threshold_of.5.reads_at_edge_of_window
Pf3D7_06_v3	Chappell_et_al_UTR_finder	5UTR	115225	115368	.	-	.	Parent=PF3D7_0602700;coverage_threshold_of.5.reads_at_edge_of_window
Pf3D7_06_v3	Chappell_et_al_UTR_finder	5UTR	120204	120935	.	-	.	Parent=PF3D7_0602900;coverage_threshold_of.5.reads_at_edge_of_window
Pf3D7_06_v3	Chappell_et_al_UTR_finder	5UTR	126817	127008	.	-	.	Parent=PF3D7_0603100;coverage_threshold_of.5.reads_at_edge_of_window
Pf3D7_06_v3	Chappell_et_al_UTR_finder	5UTR	128190	128620	.	+	.	Parent=PF3D7_0603200;coverage_threshold_of.5.reads_at_edge_of_window
Pf3D7_06_v3	Chappell_et_al_UTR_finder	5UTR	132039	132305	.	-	.	Parent=PF3D7_0603300;coverage_threshold_of.5.reads_at_edge_of_window
Pf3D7_06_v3	Chappell_et_al_UTR_finder	5UTR	136462	137058	.	-	.	Parent=PF3D7_0603400;coverage_threshold_of.5.reads_at_edge_of_window
Pf3D7_06_v3	Chappell_et_al_UTR_finder	5UTR	139129	139192	.	+	.	Parent=PF3D7_0603500;coverage_threshold_of.5.reads_at_edge_of_window
Pf3D7_06_v3	Chappell_et_al_UTR_finder	5UTR	150877	151054	.	+	.	Parent=PF3D7_0603700;coverage_threshold_of.5.reads_at_edge_of_window
Pf3D7_06_v3	Chappell_et_al_UTR_finder	5UTR	160456	160726	.	-	.	Parent=PF3D7_0603800;coverage_threshold_of.5.reads_at_edge_of_window
Pf3D7_06_v3	Chappell_et_al_UTR_finder	5UTR	162382	162752	.	-	.	Parent=PF3D7_0603900;coverage_threshold_of.5.reads_at_edge_of_window
Pf3D7_06_v3	Chappell_et_al_UTR_finder	5UTR	177241	177284	.	-	.	Parent=PF3D7_0604100;coverage_threshold_of.5.reads_at_edge_of_window
Pf3D7_06_v3	Chappell_et_al_UTR_finder	5UTR	180894	180935	.	+	.	Parent=PF3D7_0604200;coverage_threshold_of.5.reads_at_edge_of_window
Pf3D7_06_v3	Chappell_et_al_UTR_finder	5UTR	188354	189011	.	+	.	Parent=PF3D7_0604500;coverage_threshold_of.5.reads_at_edge_of_window
Pf3D7_06_v3	Chappell_et_al_UTR_finder	5UTR	198808	198861	.	+	.	Parent=PF3D7_0604600;coverage_threshold_of.5.reads_at_edge_of_window
Pf3D7_06_v3	Chappell_et_al_UTR_finder	5UTR	206208	206781	.	-	.	Parent=PF3D7_0604700;coverage_threshold_of.10.reads_at_edge_of_window
Pf3D7_06_v3	Chappell_et_al_UTR_finder	5UTR	211160	211726	.	-	.	Parent=PF3D7_0604800;coverage_threshold_of.5.reads_at_edge_of_window
Pf3D7_06_v3	Chappell_et_al_UTR_finder	5UTR	213033	213267	.	-	.	Parent=PF3D7_0604900;coverage_threshold_of.5.reads_at_edge_of_window
Pf3D7_06_v3	Chappell_et_al_UTR_finder	5UTR	213271	213557	.	+	.	Parent=PF3D7_0605000;coverage_threshold_of.5.reads_at_edge_of_window
Pf3D7_06_v3	Chappell_et_al_UTR_finder	5UTR	216331	217239	.	+	.	Parent=PF3D7_0605100;coverage_threshold_of.5.reads_at_edge_of_window
Pf3D7_06_v3	Chappell_et_al_UTR_finder	5UTR	221814	221879	.	-	.	Parent=PF3D7_0605200;coverage_threshold_of.5.reads_at_edge_of_window
Pf3D7_06_v3	Chappell_et_al_UTR_finder	5UTR	222281	222738	.	+	.	Parent=PF3D7_0605300;coverage_threshold_of.5.reads_at_edge_of_window
Pf3D7_06_v3	Chappell_et_al_UTR_finder	5UTR	225096	225169	.	-	.	Parent=PF3D7_0605400;coverage_threshold_of.15.reads_at_edge_of_window
Pf3D7_06_v3	Chappell_et_al_UTR_finder	5UTR	227447	227733	.	-	.	Parent=PF3D7_0605500;coverage_threshold_of.5.reads_at_edge_of_window
Pf3D7_06_v3	Chappell_et_al_UTR_finder	5UTR	244522	244592	.	-	.	Parent=PF3D7_0605800;coverage_threshold_of.5.reads_at_edge_of_window
Pf3D7_06_v3	Chappell_et_al_UTR_finder	5UTR	247502	247639	.	+	.	Parent=PF3D7_0605900;coverage_threshold_of.5.reads_at_edge_of_window
Pf3D7_06_v3	Chappell_et_al_UTR_finder	5UTR	253804	254662	.	-	.	Parent=PF3D7_0606000;coverage_threshold_of.5.reads_at_edge_of_window
Pf3D7_06_v3	Chappell_et_al_UTR_finder	5UTR	257313	257603	.	+	.	Parent=PF3D7_0606100;coverage_threshold_of.5.reads_at_edge_of_window
Pf3D7_06_v3	Chappell_et_al_UTR_finder	5UTR	261946	262593	.	-	.	Parent=PF3D7_0606200;coverage_threshold_of.15.reads_at_edge_of_window
Pf3D7_06_v3	Chappell_et_al_UTR_finder	5UTR	262436	262825	.	+	.	Parent=PF3D7_0606300;coverage_threshold_of.5.reads_at_edge_of_window
Pf3D7_06_v3	Chappell_et_al_UTR_finder	5UTR	268400	268471	.	-	.	Parent=PF3D7_0606500;coverage_threshold_of.5.reads_at_edge_of_window
Pf3D7_06_v3	Chappell_et_al_UTR_finder	5UTR	281987	282048	.	+	.	Parent=PF3D7_0606700;coverage_threshold_of.5.reads_at_edge_of_window
Pf3D7_06_v3	Chappell_et_al_UTR_finder	5UTR	289277	289725	.	-	.	Parent=PF3D7_0606800;coverage_threshold_of.5.reads_at_edge_of_window
Pf3D7_06_v3	Chappell_et_al_UTR_finder	5UTR	291086	292061	.	-	.	Parent=PF3D7_0606900;coverage_threshold_of.5.reads_at_edge_of_window
Pf3D7_06_v3	Chappell_et_al_UTR_finder	5UTR	292386	293863	.	+	.	Parent=PF3D7_0607000;coverage_threshold_of.5.reads_at_edge_of_window
Pf3D7_06_v3	Chappell_et_al_UTR_finder	5UTR	303291	303478	.	-	.	Parent=PF3D7_0607200;coverage_threshold_of.5.reads_at_edge_of_window
Pf3D7_06_v3	Chappell_et_al_UTR_finder	5UTR	304404	304637	.	+	.	Parent=PF3D7_0607300;coverage_threshold_of.5.reads_at_edge_of_window
Pf3D7_06_v3	Chappell_et_al_UTR_finder	5UTR	309962	310253	.	-	.	Parent=PF3D7_0607400;coverage_threshold_of.5.reads_at_edge_of_window
Pf3D7_06_v3	Chappell_et_al_UTR_finder	5UTR	310899	311549	.	+	.	Parent=PF3D7_0607500;coverage_threshold_of.5.reads_at_edge_of_window
Pf3D7_06_v3	Chappell_et_al_UTR_finder	5UTR	316883	317272	.	-	.	Parent=PF3D7_0607600;coverage_threshold_of.5.reads_at_edge_of_window
Pf3D7_06_v3	Chappell_et_al_UTR_finder	5UTR	331726	332020	.	-	.	Parent=PF3D7_0607800;coverage_threshold_of.5.reads_at_edge_of_window
Pf3D7_06_v3	Chappell_et_al_UTR_finder	5UTR	332333	332342	.	+	.	Parent=PF3D7_0607900;coverage_threshold_of.5.reads_at_edge_of_window
Pf3D7_06_v3	Chappell_et_al_UTR_finder	5UTR	337369	337512	.	-	.	Parent=PF3D7_0608000;coverage_threshold_of.5.reads_at_edge_of_window
Pf3D7_06_v3	Chappell_et_al_UTR_finder	5UTR	337596	337791	.	+	.	Parent=PF3D7_0608100;coverage_threshold_of.5.reads_at_edge_of_window
Pf3D7_06_v3	Chappell_et_al_UTR_finder	5UTR	342822	342871	.	-	.	Parent=PF3D7_0608200;coverage_threshold_of.5.reads_at_edge_of_window
Pf3D7_06_v3	Chappell_et_al_UTR_finder	5UTR	343149	343211	.	+	.	Parent=PF3D7_0608300;coverage_threshold_of.5.reads_at_edge_of_window
Pf3D7_06_v3	Chappell_et_al_UTR_finder	5UTR	347972	348009	.	+	.	Parent=PF3D7_0608310;coverage_threshold_of.5.reads_at_edge_of_window
Pf3D7_06_v3	Chappell_et_al_UTR_finder	5UTR	350516	350531	.	-	.	Parent=PF3D7_0608400;coverage_threshold_of.20.reads_at_edge_of_window
Pf3D7_06_v3	Chappell_et_al_UTR_finder	5UTR	352776	353135	.	-	.	Parent=PF3D7_0608500;coverage_threshold_of.5.reads_at_edge_of_window
Pf3D7_06_v3	Chappell_et_al_UTR_finder	5UTR	355081	355228	.	+	.	Parent=PF3D7_0608600;coverage_threshold_of.5.reads_at_edge_of_window
Pf3D7_06_v3	Chappell_et_al_UTR_finder	5UTR	357707	358390	.	+	.	Parent=PF3D7_0608700;coverage_threshold_of.5.reads_at_edge_of_window
Pf3D7_06_v3	Chappell_et_al_UTR_finder	5UTR	361501	362634	.	+	.	Parent=PF3D7_0608800;coverage_threshold_of.5.reads_at_edge_of_window
Pf3D7_06_v3	Chappell_et_al_UTR_finder	5UTR	364729	365286	.	+	.	Parent=PF3D7_0608900;coverage_threshold_of.5.reads_at_edge_of_window
Pf3D7_06_v3	Chappell_et_al_UTR_finder	5UTR	392298	392990	.	+	.	Parent=PF3D7_0609200;coverage_threshold_of.5.reads_at_edge_of_window
Pf3D7_06_v3	Chappell_et_al_UTR_finder	5UTR	401625	402089	.	-	.	Parent=PF3D7_0609400;coverage_threshold_of.5.reads_at_edge_of_window
Pf3D7_06_v3	Chappell_et_al_UTR_finder	5UTR	402444	402721	.	+	.	Parent=PF3D7_0609500;coverage_threshold_of.5.reads_at_edge_of_window
Pf3D7_06_v3	Chappell_et_al_UTR_finder	5UTR	422623	423039	.	-	.	Parent=PF3D7_0609800;coverage_threshold_of.5.reads_at_edge_of_window
Pf3D7_06_v3	Chappell_et_al_UTR_finder	5UTR	425608	425804	.	+	.	Parent=PF3D7_0609900;coverage_threshold_of.5.reads_at_edge_of_window
Pf3D7_06_v3	Chappell_et_al_UTR_finder	5UTR	432374	433007	.	+	.	Parent=PF3D7_0610000;coverage_threshold_of.5.reads_at_edge_of_window
Pf3D7_06_v3	Chappell_et_al_UTR_finder	5UTR	436466	436649	.	-	.	Parent=PF3D7_0610100;coverage_threshold_of.5.reads_at_edge_of_window
Pf3D7_06_v3	Chappell_et_al_UTR_finder	5UTR	440546	440881	.	-	.	Parent=PF3D7_0610200;coverage_threshold_of.5.reads_at_edge_of_window
Pf3D7_06_v3	Chappell_et_al_UTR_finder	5UTR	444350	444746	.	+	.	Parent=PF3D7_0610400;coverage_threshold_of.5.reads_at_edge_of_window
Pf3D7_06_v3	Chappell_et_al_UTR_finder	5UTR	446364	446786	.	-	.	Parent=PF3D7_0610500;coverage_threshold_of.5.reads_at_edge_of_window
Pf3D7_06_v3	Chappell_et_al_UTR_finder	5UTR	449003	449290	.	+	.	Parent=PF3D7_0610600;coverage_threshold_of.5.reads_at_edge_of_window
Pf3D7_06_v3	Chappell_et_al_UTR_finder	5UTR	452389	452666	.	+	.	Parent=PF3D7_0610700;coverage_threshold_of.5.reads_at_edge_of_window
Pf3D7_06_v3	Chappell_et_al_UTR_finder	5UTR	460590	460635	.	-	.	Parent=PF3D7_0610900;coverage_threshold_of.5.reads_at_edge_of_window
Pf3D7_06_v3	Chappell_et_al_UTR_finder	5UTR	464677	465120	.	-	.	Parent=PF3D7_0611000;coverage_threshold_of.5.reads_at_edge_of_window
Pf3D7_06_v3	Chappell_et_al_UTR_finder	5UTR	466450	466857	.	-	.	Parent=PF3D7_0611100;coverage_threshold_of.5.reads_at_edge_of_window
Pf3D7_06_v3	Chappell_et_al_UTR_finder	5UTR	467296	467480	.	+	.	Parent=PF3D7_0611200;coverage_threshold_of.5.reads_at_edge_of_window
Pf3D7_06_v3	Chappell_et_al_UTR_finder	5UTR	469705	470048	.	+	.	Parent=PF3D7_0611300;coverage_threshold_of.5.reads_at_edge_of_window
Pf3D7_06_v3	Chappell_et_al_UTR_finder	5UTR	474151	474371	.	-	.	Parent=PF3D7_0611400;coverage_threshold_of.5.reads_at_edge_of_window
Pf3D7_06_v3	Chappell_et_al_UTR_finder	5UTR	483908	484097	.	-	.	Parent=PF3D7_0611500;coverage_threshold_of.5.reads_at_edge_of_window
Pf3D7_06_v3	Chappell_et_al_UTR_finder	5UTR	487067	487501	.	-	.	Parent=PF3D7_0611600;coverage_threshold_of.5.reads_at_edge_of_window
Pf3D7_06_v3	Chappell_et_al_UTR_finder	5UTR	489288	489580	.	-	.	Parent=PF3D7_0611700;coverage_threshold_of.5.reads_at_edge_of_window
Pf3D7_06_v3	Chappell_et_al_UTR_finder	5UTR	501141	501408	.	-	.	Parent=PF3D7_0611800;coverage_threshold_of.5.reads_at_edge_of_window
Pf3D7_06_v3	Chappell_et_al_UTR_finder	5UTR	505307	506379	.	+	.	Parent=PF3D7_0611900;coverage_threshold_of.5.reads_at_edge_of_window
Pf3D7_06_v3	Chappell_et_al_UTR_finder	5UTR	508287	508431	.	-	.	Parent=PF3D7_0612000;coverage_threshold_of.10.reads_at_edge_of_window
Pf3D7_06_v3	Chappell_et_al_UTR_finder	5UTR	511131	511243	.	-	.	Parent=PF3D7_0612100;coverage_threshold_of.5.reads_at_edge_of_window
Pf3D7_06_v3	Chappell_et_al_UTR_finder	5UTR	520571	520750	.	+	.	Parent=PF3D7_0612300;coverage_threshold_of.5.reads_at_edge_of_window
Pf3D7_06_v3	Chappell_et_al_UTR_finder	5UTR	521149	521227	.	+	.	Parent=PF3D7_0612400;coverage_threshold_of.30.reads_at_edge_of_window
Pf3D7_06_v3	Chappell_et_al_UTR_finder	5UTR	525106	525342	.	-	.	Parent=PF3D7_0612600;coverage_threshold_of.10.reads_at_edge_of_window
Pf3D7_06_v3	Chappell_et_al_UTR_finder	5UTR	527031	527249	.	-	.	Parent=PF3D7_0612700;coverage_threshold_of.5.reads_at_edge_of_window
Pf3D7_06_v3	Chappell_et_al_UTR_finder	5UTR	529176	529219	.	-	.	Parent=PF3D7_0612800;coverage_threshold_of.5.reads_at_edge_of_window
Pf3D7_06_v3	Chappell_et_al_UTR_finder	5UTR	530895	531125	.	+	.	Parent=PF3D7_0612900;coverage_threshold_of.5.reads_at_edge_of_window
Pf3D7_06_v3	Chappell_et_al_UTR_finder	5UTR	535365	535791	.	-	.	Parent=PF3D7_0613000;coverage_threshold_of.5.reads_at_edge_of_window
Pf3D7_06_v3	Chappell_et_al_UTR_finder	5UTR	537523	537777	.	+	.	Parent=PF3D7_0613100;coverage_threshold_of.5.reads_at_edge_of_window
Pf3D7_06_v3	Chappell_et_al_UTR_finder	5UTR	538920	539303	.	+	.	Parent=PF3D7_0613200;coverage_threshold_of.10.reads_at_edge_of_window
Pf3D7_06_v3	Chappell_et_al_UTR_finder	5UTR	544799	545434	.	-	.	Parent=PF3D7_0613300;coverage_threshold_of.5.reads_at_edge_of_window
Pf3D7_06_v3	Chappell_et_al_UTR_finder	5UTR	546188	546963	.	+	.	Parent=PF3D7_0613400;coverage_threshold_of.5.reads_at_edge_of_window
Pf3D7_06_v3	Chappell_et_al_UTR_finder	5UTR	554417	554456	.	+	.	Parent=PF3D7_0613600;coverage_threshold_of.5.reads_at_edge_of_window
Pf3D7_06_v3	Chappell_et_al_UTR_finder	5UTR	561461	561491	.	-	.	Parent=PF3D7_0613700;coverage_threshold_of.5.reads_at_edge_of_window
Pf3D7_06_v3	Chappell_et_al_UTR_finder	5UTR	588636	588810	.	-	.	Parent=PF3D7_0614000;coverage_threshold_of.5.reads_at_edge_of_window
Pf3D7_06_v3	Chappell_et_al_UTR_finder	5UTR	592265	592683	.	-	.	Parent=PF3D7_0614100;coverage_threshold_of.5.reads_at_edge_of_window
Pf3D7_06_v3	Chappell_et_al_UTR_finder	5UTR	595905	595990	.	-	.	Parent=PF3D7_0614200;coverage_threshold_of.5.reads_at_edge_of_window
Pf3D7_06_v3	Chappell_et_al_UTR_finder	5UTR	600518	600657	.	-	.	Parent=PF3D7_0614300;coverage_threshold_of.5.reads_at_edge_of_window
Pf3D7_06_v3	Chappell_et_al_UTR_finder	5UTR	604246	604572	.	+	.	Parent=PF3D7_0614400;coverage_threshold_of.5.reads_at_edge_of_window
Pf3D7_06_v3	Chappell_et_al_UTR_finder	5UTR	607260	608402	.	-	.	Parent=PF3D7_0614500;coverage_threshold_of.5.reads_at_edge_of_window
Pf3D7_06_v3	Chappell_et_al_UTR_finder	5UTR	611103	611473	.	-	.	Parent=PF3D7_0614600;coverage_threshold_of.5.reads_at_edge_of_window
Pf3D7_06_v3	Chappell_et_al_UTR_finder	5UTR	612433	612470	.	+	.	Parent=PF3D7_0614700;coverage_threshold_of.5.reads_at_edge_of_window
Pf3D7_06_v3	Chappell_et_al_UTR_finder	5UTR	616611	617064	.	-	.	Parent=PF3D7_0614800;coverage_threshold_of.5.reads_at_edge_of_window
Pf3D7_06_v3	Chappell_et_al_UTR_finder	5UTR	617580	617761	.	+	.	Parent=PF3D7_0614900;coverage_threshold_of.5.reads_at_edge_of_window
Pf3D7_06_v3	Chappell_et_al_UTR_finder	5UTR	622100	622271	.	+	.	Parent=PF3D7_0615000;coverage_threshold_of.10.reads_at_edge_of_window
Pf3D7_06_v3	Chappell_et_al_UTR_finder	5UTR	642821	644051	.	+	.	Parent=PF3D7_0615500;coverage_threshold_of.5.reads_at_edge_of_window
Pf3D7_06_v3	Chappell_et_al_UTR_finder	5UTR	656129	656375	.	+	.	Parent=PF3D7_0615700;coverage_threshold_of.5.reads_at_edge_of_window
Pf3D7_06_v3	Chappell_et_al_UTR_finder	5UTR	661790	661892	.	-	.	Parent=PF3D7_0615800;coverage_threshold_of.5.reads_at_edge_of_window
Pf3D7_06_v3	Chappell_et_al_UTR_finder	5UTR	667856	668759	.	-	.	Parent=PF3D7_0615900;coverage_threshold_of.5.reads_at_edge_of_window
Pf3D7_06_v3	Chappell_et_al_UTR_finder	5UTR	669625	669859	.	+	.	Parent=PF3D7_0616000;coverage_threshold_of.5.reads_at_edge_of_window
Pf3D7_06_v3	Chappell_et_al_UTR_finder	5UTR	671866	672118	.	+	.	Parent=PF3D7_0616100;coverage_threshold_of.5.reads_at_edge_of_window
Pf3D7_06_v3	Chappell_et_al_UTR_finder	5UTR	674065	674117	.	+	.	Parent=PF3D7_0616200;coverage_threshold_of.5.reads_at_edge_of_window
Pf3D7_06_v3	Chappell_et_al_UTR_finder	5UTR	677572	677814	.	-	.	Parent=PF3D7_0616300;coverage_threshold_of.5.reads_at_edge_of_window
Pf3D7_06_v3	Chappell_et_al_UTR_finder	5UTR	691132	691148	.	-	.	Parent=PF3D7_0616600;coverage_threshold_of.5.reads_at_edge_of_window
Pf3D7_06_v3	Chappell_et_al_UTR_finder	5UTR	693320	693911	.	-	.	Parent=PF3D7_0616700;coverage_threshold_of.5.reads_at_edge_of_window
Pf3D7_06_v3	Chappell_et_al_UTR_finder	5UTR	695880	695928	.	+	.	Parent=PF3D7_0616800;coverage_threshold_of.5.reads_at_edge_of_window
Pf3D7_06_v3	Chappell_et_al_UTR_finder	5UTR	699008	699251	.	+	.	Parent=PF3D7_0616900;coverage_threshold_of.5.reads_at_edge_of_window
Pf3D7_06_v3	Chappell_et_al_UTR_finder	5UTR	705169	705453	.	-	.	Parent=PF3D7_0617000;coverage_threshold_of.5.reads_at_edge_of_window
Pf3D7_06_v3	Chappell_et_al_UTR_finder	5UTR	708952	710058	.	+	.	Parent=PF3D7_0617100;coverage_threshold_of.5.reads_at_edge_of_window
Pf3D7_06_v3	Chappell_et_al_UTR_finder	5UTR	715562	717049	.	+	.	Parent=PF3D7_0617200;coverage_threshold_of.5.reads_at_edge_of_window
Pf3D7_06_v3	Chappell_et_al_UTR_finder	5UTR	719341	720534	.	+	.	Parent=PF3D7_0617300;coverage_threshold_of.5.reads_at_edge_of_window
Pf3D7_06_v3	Chappell_et_al_UTR_finder	5UTR	748815	749303	.	-	.	Parent=PF3D7_0617800;coverage_threshold_of.5.reads_at_edge_of_window
Pf3D7_06_v3	Chappell_et_al_UTR_finder	5UTR	753391	754394	.	+	.	Parent=PF3D7_0617900;coverage_threshold_of.5.reads_at_edge_of_window
Pf3D7_06_v3	Chappell_et_al_UTR_finder	5UTR	757644	758608	.	+	.	Parent=PF3D7_0618000;coverage_threshold_of.5.reads_at_edge_of_window
Pf3D7_06_v3	Chappell_et_al_UTR_finder	5UTR	761896	761938	.	+	.	Parent=PF3D7_0618100;coverage_threshold_of.5.reads_at_edge_of_window
Pf3D7_06_v3	Chappell_et_al_UTR_finder	5UTR	765493	765969	.	-	.	Parent=PF3D7_0618200;coverage_threshold_of.5.reads_at_edge_of_window
Pf3D7_06_v3	Chappell_et_al_UTR_finder	5UTR	768183	768791	.	+	.	Parent=PF3D7_0618300;coverage_threshold_of.5.reads_at_edge_of_window
Pf3D7_06_v3	Chappell_et_al_UTR_finder	5UTR	774488	774528	.	+	.	Parent=PF3D7_0618500;coverage_threshold_of.5.reads_at_edge_of_window
Pf3D7_06_v3	Chappell_et_al_UTR_finder	5UTR	777836	777940	.	-	.	Parent=PF3D7_0618600;coverage_threshold_of.5.reads_at_edge_of_window
Pf3D7_06_v3	Chappell_et_al_UTR_finder	5UTR	778645	778691	.	+	.	Parent=PF3D7_0618700;coverage_threshold_of.5.reads_at_edge_of_window
Pf3D7_06_v3	Chappell_et_al_UTR_finder	5UTR	783297	783573	.	-	.	Parent=PF3D7_0618800;coverage_threshold_of.5.reads_at_edge_of_window
Pf3D7_06_v3	Chappell_et_al_UTR_finder	5UTR	796263	797210	.	+	.	Parent=PF3D7_0619100;coverage_threshold_of.5.reads_at_edge_of_window
Pf3D7_06_v3	Chappell_et_al_UTR_finder	5UTR	799088	799396	.	+	.	Parent=PF3D7_0619200;coverage_threshold_of.5.reads_at_edge_of_window
Pf3D7_06_v3	Chappell_et_al_UTR_finder	5UTR	818248	818809	.	-	.	Parent=PF3D7_0619400;coverage_threshold_of.5.reads_at_edge_of_window
Pf3D7_06_v3	Chappell_et_al_UTR_finder	5UTR	824248	824412	.	-	.	Parent=PF3D7_0619500;coverage_threshold_of.5.reads_at_edge_of_window
Pf3D7_06_v3	Chappell_et_al_UTR_finder	5UTR	824689	825156	.	+	.	Parent=PF3D7_0619600;coverage_threshold_of.5.reads_at_edge_of_window
Pf3D7_06_v3	Chappell_et_al_UTR_finder	5UTR	830390	830620	.	-	.	Parent=PF3D7_0619700;coverage_threshold_of.15.reads_at_edge_of_window
Pf3D7_06_v3	Chappell_et_al_UTR_finder	5UTR	839711	840522	.	+	.	Parent=PF3D7_0619900;coverage_threshold_of.5.reads_at_edge_of_window
Pf3D7_06_v3	Chappell_et_al_UTR_finder	5UTR	845143	845659	.	+	.	Parent=PF3D7_0620100;coverage_threshold_of.5.reads_at_edge_of_window
Pf3D7_06_v3	Chappell_et_al_UTR_finder	5UTR	850865	851153	.	-	.	Parent=PF3D7_0620300;coverage_threshold_of.20.reads_at_edge_of_window
Pf3D7_06_v3	Chappell_et_al_UTR_finder	5UTR	852956	853204	.	-	.	Parent=PF3D7_0620400;coverage_threshold_of.5.reads_at_edge_of_window
Pf3D7_06_v3	Chappell_et_al_UTR_finder	5UTR	853713	855159	.	+	.	Parent=PF3D7_0620500;coverage_threshold_of.5.reads_at_edge_of_window
Pf3D7_06_v3	Chappell_et_al_UTR_finder	5UTR	857572	857725	.	+	.	Parent=PF3D7_0620600;coverage_threshold_of.10.reads_at_edge_of_window
Pf3D7_06_v3	Chappell_et_al_UTR_finder	5UTR	860115	860374	.	-	.	Parent=PF3D7_0620700;coverage_threshold_of.5.reads_at_edge_of_window
Pf3D7_06_v3	Chappell_et_al_UTR_finder	5UTR	862565	862881	.	+	.	Parent=PF3D7_0621000;coverage_threshold_of.5.reads_at_edge_of_window
Pf3D7_06_v3	Chappell_et_al_UTR_finder	5UTR	872203	872980	.	-	.	Parent=PF3D7_0621200;coverage_threshold_of.5.reads_at_edge_of_window
Pf3D7_06_v3	Chappell_et_al_UTR_finder	5UTR	873423	873808	.	+	.	Parent=PF3D7_0621300;coverage_threshold_of.5.reads_at_edge_of_window
Pf3D7_06_v3	Chappell_et_al_UTR_finder	5UTR	877299	877407	.	-	.	Parent=PF3D7_0621350;coverage_threshold_of.5.reads_at_edge_of_window
Pf3D7_06_v3	Chappell_et_al_UTR_finder	5UTR	877973	878789	.	+	.	Parent=PF3D7_0621400;coverage_threshold_of.5.reads_at_edge_of_window
Pf3D7_06_v3	Chappell_et_al_UTR_finder	5UTR	881854	881962	.	+	.	Parent=PF3D7_0621500;coverage_threshold_of.5.reads_at_edge_of_window
Pf3D7_06_v3	Chappell_et_al_UTR_finder	5UTR	883534	884427	.	+	.	Parent=PF3D7_0621700;coverage_threshold_of.5.reads_at_edge_of_window
Pf3D7_06_v3	Chappell_et_al_UTR_finder	5UTR	891271	891996	.	+	.	Parent=PF3D7_0621800;coverage_threshold_of.5.reads_at_edge_of_window
Pf3D7_06_v3	Chappell_et_al_UTR_finder	5UTR	896665	896988	.	+	.	Parent=PF3D7_0622000;coverage_threshold_of.5.reads_at_edge_of_window
Pf3D7_06_v3	Chappell_et_al_UTR_finder	5UTR	906323	906432	.	-	.	Parent=PF3D7_0622200;coverage_threshold_of.5.reads_at_edge_of_window
Pf3D7_06_v3	Chappell_et_al_UTR_finder	5UTR	911424	911502	.	+	.	Parent=PF3D7_0622400;coverage_threshold_of.5.reads_at_edge_of_window
Pf3D7_06_v3	Chappell_et_al_UTR_finder	5UTR	913711	914174	.	-	.	Parent=PF3D7_0622500;coverage_threshold_of.5.reads_at_edge_of_window
Pf3D7_06_v3	Chappell_et_al_UTR_finder	5UTR	914429	914742	.	+	.	Parent=PF3D7_0622600;coverage_threshold_of.5.reads_at_edge_of_window
Pf3D7_06_v3	Chappell_et_al_UTR_finder	5UTR	917300	918022	.	-	.	Parent=PF3D7_0622700;coverage_threshold_of.5.reads_at_edge_of_window
Pf3D7_06_v3	Chappell_et_al_UTR_finder	5UTR	919331	919684	.	+	.	Parent=PF3D7_0622800;coverage_threshold_of.5.reads_at_edge_of_window
Pf3D7_06_v3	Chappell_et_al_UTR_finder	5UTR	931075	931403	.	-	.	Parent=PF3D7_0622900;coverage_threshold_of.5.reads_at_edge_of_window
Pf3D7_06_v3	Chappell_et_al_UTR_finder	5UTR	938652	938735	.	-	.	Parent=PF3D7_0623000;coverage_threshold_of.5.reads_at_edge_of_window
Pf3D7_06_v3	Chappell_et_al_UTR_finder	5UTR	943721	944586	.	-	.	Parent=PF3D7_0623100;coverage_threshold_of.5.reads_at_edge_of_window
Pf3D7_06_v3	Chappell_et_al_UTR_finder	5UTR	945076	946128	.	+	.	Parent=PF3D7_0623200;coverage_threshold_of.5.reads_at_edge_of_window
Pf3D7_06_v3	Chappell_et_al_UTR_finder	5UTR	948645	949024	.	-	.	Parent=PF3D7_0623300;coverage_threshold_of.5.reads_at_edge_of_window
Pf3D7_06_v3	Chappell_et_al_UTR_finder	5UTR	951507	951677	.	-	.	Parent=PF3D7_0623400;coverage_threshold_of.5.reads_at_edge_of_window
Pf3D7_06_v3	Chappell_et_al_UTR_finder	5UTR	954849	955046	.	-	.	Parent=PF3D7_0623500;coverage_threshold_of.5.reads_at_edge_of_window
Pf3D7_06_v3	Chappell_et_al_UTR_finder	5UTR	955838	956764	.	+	.	Parent=PF3D7_0623600;coverage_threshold_of.5.reads_at_edge_of_window
Pf3D7_06_v3	Chappell_et_al_UTR_finder	5UTR	962546	962607	.	-	.	Parent=PF3D7_0623700;coverage_threshold_of.5.reads_at_edge_of_window
Pf3D7_06_v3	Chappell_et_al_UTR_finder	5UTR	970956	971109	.	-	.	Parent=PF3D7_0623800;coverage_threshold_of.5.reads_at_edge_of_window
Pf3D7_06_v3	Chappell_et_al_UTR_finder	5UTR	977161	977182	.	+	.	Parent=PF3D7_0623900;coverage_threshold_of.5.reads_at_edge_of_window
Pf3D7_06_v3	Chappell_et_al_UTR_finder	5UTR	980449	981065	.	+	.	Parent=PF3D7_0624000;coverage_threshold_of.5.reads_at_edge_of_window
Pf3D7_06_v3	Chappell_et_al_UTR_finder	5UTR	983561	983945	.	+	.	Parent=PF3D7_0624100;coverage_threshold_of.5.reads_at_edge_of_window
Pf3D7_06_v3	Chappell_et_al_UTR_finder	5UTR	986871	986998	.	-	.	Parent=PF3D7_0624200;coverage_threshold_of.5.reads_at_edge_of_window
Pf3D7_06_v3	Chappell_et_al_UTR_finder	5UTR	992199	992274	.	-	.	Parent=PF3D7_0624400;coverage_threshold_of.5.reads_at_edge_of_window
Pf3D7_06_v3	Chappell_et_al_UTR_finder	5UTR	992905	994283	.	+	.	Parent=PF3D7_0624500;coverage_threshold_of.5.reads_at_edge_of_window
Pf3D7_06_v3	Chappell_et_al_UTR_finder	5UTR	998739	999523	.	+	.	Parent=PF3D7_0624600;coverage_threshold_of.5.reads_at_edge_of_window
Pf3D7_06_v3	Chappell_et_al_UTR_finder	5UTR	1010719	1011100	.	-	.	Parent=PF3D7_0624700;coverage_threshold_of.5.reads_at_edge_of_window
Pf3D7_06_v3	Chappell_et_al_UTR_finder	5UTR	1015711	1015867	.	+	.	Parent=PF3D7_0624900;coverage_threshold_of.5.reads_at_edge_of_window
Pf3D7_06_v3	Chappell_et_al_UTR_finder	5UTR	1019628	1020023	.	+	.	Parent=PF3D7_0625000;coverage_threshold_of.5.reads_at_edge_of_window
Pf3D7_06_v3	Chappell_et_al_UTR_finder	5UTR	1024784	1025178	.	+	.	Parent=PF3D7_0625200;coverage_threshold_of.5.reads_at_edge_of_window
Pf3D7_06_v3	Chappell_et_al_UTR_finder	5UTR	1033775	1034473	.	-	.	Parent=PF3D7_0625400;coverage_threshold_of.5.reads_at_edge_of_window
Pf3D7_06_v3	Chappell_et_al_UTR_finder	5UTR	1035167	1035357	.	+	.	Parent=PF3D7_0625500;coverage_threshold_of.5.reads_at_edge_of_window
Pf3D7_06_v3	Chappell_et_al_UTR_finder	5UTR	1042949	1043309	.	-	.	Parent=PF3D7_0625700;coverage_threshold_of.5.reads_at_edge_of_window
Pf3D7_06_v3	Chappell_et_al_UTR_finder	5UTR	1043347	1043545	.	+	.	Parent=PF3D7_0625800;coverage_threshold_of.5.reads_at_edge_of_window
Pf3D7_06_v3	Chappell_et_al_UTR_finder	5UTR	1046694	1046985	.	+	.	Parent=PF3D7_0625900;coverage_threshold_of.5.reads_at_edge_of_window
Pf3D7_06_v3	Chappell_et_al_UTR_finder	5UTR	1053966	1054414	.	-	.	Parent=PF3D7_0626000;coverage_threshold_of.5.reads_at_edge_of_window
Pf3D7_06_v3	Chappell_et_al_UTR_finder	5UTR	1055671	1056051	.	+	.	Parent=PF3D7_0626100;coverage_threshold_of.5.reads_at_edge_of_window
Pf3D7_06_v3	Chappell_et_al_UTR_finder	5UTR	1059923	1060218	.	-	.	Parent=PF3D7_0626200;coverage_threshold_of.5.reads_at_edge_of_window
Pf3D7_06_v3	Chappell_et_al_UTR_finder	5UTR	1062892	1062902	.	-	.	Parent=PF3D7_0626300;coverage_threshold_of.5.reads_at_edge_of_window
Pf3D7_06_v3	Chappell_et_al_UTR_finder	5UTR	1065014	1065146	.	+	.	Parent=PF3D7_0626400;coverage_threshold_of.5.reads_at_edge_of_window
Pf3D7_06_v3	Chappell_et_al_UTR_finder	5UTR	1073896	1074172	.	-	.	Parent=PF3D7_0626600;coverage_threshold_of.5.reads_at_edge_of_window
Pf3D7_06_v3	Chappell_et_al_UTR_finder	5UTR	1074763	1075017	.	+	.	Parent=PF3D7_0626700;coverage_threshold_of.5.reads_at_edge_of_window
Pf3D7_06_v3	Chappell_et_al_UTR_finder	5UTR	1077992	1078994	.	+	.	Parent=PF3D7_0626800;coverage_threshold_of.5.reads_at_edge_of_window
Pf3D7_06_v3	Chappell_et_al_UTR_finder	5UTR	1082800	1082909	.	+	.	Parent=PF3D7_0626900;coverage_threshold_of.5.reads_at_edge_of_window
Pf3D7_06_v3	Chappell_et_al_UTR_finder	5UTR	1087667	1089189	.	+	.	Parent=PF3D7_0627100;coverage_threshold_of.5.reads_at_edge_of_window
Pf3D7_06_v3	Chappell_et_al_UTR_finder	5UTR	1096374	1096493	.	-	.	Parent=PF3D7_0627200;coverage_threshold_of.45.reads_at_edge_of_window
Pf3D7_06_v3	Chappell_et_al_UTR_finder	5UTR	1098650	1098700	.	-	.	Parent=PF3D7_0627300;coverage_threshold_of.5.reads_at_edge_of_window
Pf3D7_06_v3	Chappell_et_al_UTR_finder	5UTR	1100859	1101219	.	-	.	Parent=PF3D7_0627400;coverage_threshold_of.5.reads_at_edge_of_window
Pf3D7_06_v3	Chappell_et_al_UTR_finder	5UTR	1102853	1103242	.	-	.	Parent=PF3D7_0627500;coverage_threshold_of.5.reads_at_edge_of_window
Pf3D7_06_v3	Chappell_et_al_UTR_finder	5UTR	1103997	1104014	.	+	.	Parent=PF3D7_0627600;coverage_threshold_of.5.reads_at_edge_of_window
Pf3D7_06_v3	Chappell_et_al_UTR_finder	5UTR	1107549	1108196	.	+	.	Parent=PF3D7_0627700;coverage_threshold_of.5.reads_at_edge_of_window
Pf3D7_06_v3	Chappell_et_al_UTR_finder	5UTR	1117538	1117632	.	-	.	Parent=PF3D7_0627800;coverage_threshold_of.5.reads_at_edge_of_window
Pf3D7_06_v3	Chappell_et_al_UTR_finder	5UTR	1118449	1119586	.	+	.	Parent=PF3D7_0627900;coverage_threshold_of.5.reads_at_edge_of_window
Pf3D7_06_v3	Chappell_et_al_UTR_finder	5UTR	1121532	1121689	.	+	.	Parent=PF3D7_0628000;coverage_threshold_of.25.reads_at_edge_of_window
Pf3D7_06_v3	Chappell_et_al_UTR_finder	5UTR	1159642	1159861	.	+	.	Parent=PF3D7_0628200;coverage_threshold_of.5.reads_at_edge_of_window
Pf3D7_06_v3	Chappell_et_al_UTR_finder	5UTR	1173697	1174327	.	-	.	Parent=PF3D7_0628300;coverage_threshold_of.5.reads_at_edge_of_window
Pf3D7_06_v3	Chappell_et_al_UTR_finder	5UTR	1176246	1176264	.	+	.	Parent=PF3D7_0628400;coverage_threshold_of.5.reads_at_edge_of_window
Pf3D7_06_v3	Chappell_et_al_UTR_finder	5UTR	1180004	1180057	.	-	.	Parent=PF3D7_0628500;coverage_threshold_of.30.reads_at_edge_of_window
Pf3D7_06_v3	Chappell_et_al_UTR_finder	5UTR	1182354	1182384	.	-	.	Parent=PF3D7_0628600;coverage_threshold_of.5.reads_at_edge_of_window
Pf3D7_06_v3	Chappell_et_al_UTR_finder	5UTR	1183014	1183895	.	+	.	Parent=PF3D7_0628700;coverage_threshold_of.5.reads_at_edge_of_window
Pf3D7_06_v3	Chappell_et_al_UTR_finder	5UTR	1188645	1188701	.	-	.	Parent=PF3D7_0628800;coverage_threshold_of.5.reads_at_edge_of_window
Pf3D7_06_v3	Chappell_et_al_UTR_finder	5UTR	1195180	1195219	.	-	.	Parent=PF3D7_0629000;coverage_threshold_of.5.reads_at_edge_of_window
Pf3D7_06_v3	Chappell_et_al_UTR_finder	5UTR	1198039	1198342	.	-	.	Parent=PF3D7_0629100;coverage_threshold_of.5.reads_at_edge_of_window
Pf3D7_06_v3	Chappell_et_al_UTR_finder	5UTR	1200996	1202062	.	-	.	Parent=PF3D7_0629200;coverage_threshold_of.5.reads_at_edge_of_window
Pf3D7_06_v3	Chappell_et_al_UTR_finder	5UTR	1209195	1210419	.	+	.	Parent=PF3D7_0629400;coverage_threshold_of.5.reads_at_edge_of_window
Pf3D7_06_v3	Chappell_et_al_UTR_finder	5UTR	1216006	1216538	.	-	.	Parent=PF3D7_0629500;coverage_threshold_of.5.reads_at_edge_of_window
Pf3D7_06_v3	Chappell_et_al_UTR_finder	5UTR	1217441	1218306	.	+	.	Parent=PF3D7_0629600;coverage_threshold_of.5.reads_at_edge_of_window
Pf3D7_06_v3	Chappell_et_al_UTR_finder	5UTR	1247220	1247803	.	-	.	Parent=PF3D7_0629800;coverage_threshold_of.5.reads_at_edge_of_window
Pf3D7_06_v3	Chappell_et_al_UTR_finder	5UTR	1269597	1270213	.	-	.	Parent=PF3D7_0630300;coverage_threshold_of.5.reads_at_edge_of_window
Pf3D7_06_v3	Chappell_et_al_UTR_finder	5UTR	1273533	1273666	.	-	.	Parent=PF3D7_0630400;coverage_threshold_of.5.reads_at_edge_of_window
Pf3D7_06_v3	Chappell_et_al_UTR_finder	5UTR	1276226	1276328	.	+	.	Parent=PF3D7_0630500;coverage_threshold_of.5.reads_at_edge_of_window
Pf3D7_06_v3	Chappell_et_al_UTR_finder	5UTR	1279635	1279819	.	+	.	Parent=PF3D7_0630600;coverage_threshold_of.5.reads_at_edge_of_window
Pf3D7_06_v3	Chappell_et_al_UTR_finder	5UTR	1284408	1285057	.	+	.	Parent=PF3D7_0630700;coverage_threshold_of.5.reads_at_edge_of_window
Pf3D7_07_v3	Chappell_et_al_UTR_finder	5UTR	84167	84796	.	+	.	Parent=PF3D7_0702000;coverage_threshold_of.5.reads_at_edge_of_window
Pf3D7_07_v3	Chappell_et_al_UTR_finder	5UTR	93142	94496	.	-	.	Parent=PF3D7_0702200;coverage_threshold_of.5.reads_at_edge_of_window
Pf3D7_07_v3	Chappell_et_al_UTR_finder	5UTR	96101	96760	.	+	.	Parent=PF3D7_0702300;coverage_threshold_of.5.reads_at_edge_of_window
Pf3D7_07_v3	Chappell_et_al_UTR_finder	5UTR	101212	101693	.	+	.	Parent=PF3D7_0702400;coverage_threshold_of.5.reads_at_edge_of_window
Pf3D7_07_v3	Chappell_et_al_UTR_finder	5UTR	105990	106091	.	-	.	Parent=PF3D7_0702500;coverage_threshold_of.5.reads_at_edge_of_window
Pf3D7_07_v3	Chappell_et_al_UTR_finder	5UTR	113949	114438	.	-	.	Parent=PF3D7_0702900;coverage_threshold_of.5.reads_at_edge_of_window
Pf3D7_07_v3	Chappell_et_al_UTR_finder	5UTR	121306	121413	.	+	.	Parent=PF3D7_0703100;coverage_threshold_of.5.reads_at_edge_of_window
Pf3D7_07_v3	Chappell_et_al_UTR_finder	5UTR	127136	127443	.	-	.	Parent=PF3D7_0703200;coverage_threshold_of.5.reads_at_edge_of_window
Pf3D7_07_v3	Chappell_et_al_UTR_finder	5UTR	128300	128539	.	+	.	Parent=PF3D7_0703300;coverage_threshold_of.5.reads_at_edge_of_window
Pf3D7_07_v3	Chappell_et_al_UTR_finder	5UTR	131833	131850	.	-	.	Parent=PF3D7_0703400;coverage_threshold_of.5.reads_at_edge_of_window
Pf3D7_07_v3	Chappell_et_al_UTR_finder	5UTR	143309	144018	.	+	.	Parent=PF3D7_0703600;coverage_threshold_of.5.reads_at_edge_of_window
Pf3D7_07_v3	Chappell_et_al_UTR_finder	5UTR	147395	147955	.	-	.	Parent=PF3D7_0703700;coverage_threshold_of.5.reads_at_edge_of_window
Pf3D7_07_v3	Chappell_et_al_UTR_finder	5UTR	179798	180035	.	+	.	Parent=PF3D7_0704100;coverage_threshold_of.5.reads_at_edge_of_window
Pf3D7_07_v3	Chappell_et_al_UTR_finder	5UTR	194891	195015	.	-	.	Parent=PF3D7_0704200;coverage_threshold_of.5.reads_at_edge_of_window
Pf3D7_07_v3	Chappell_et_al_UTR_finder	5UTR	196746	197690	.	+	.	Parent=PF3D7_0704300;coverage_threshold_of.5.reads_at_edge_of_window
Pf3D7_07_v3	Chappell_et_al_UTR_finder	5UTR	204549	204717	.	+	.	Parent=PF3D7_0704400;coverage_threshold_of.5.reads_at_edge_of_window
Pf3D7_07_v3	Chappell_et_al_UTR_finder	5UTR	213502	213570	.	-	.	Parent=PF3D7_0704500;coverage_threshold_of.5.reads_at_edge_of_window
Pf3D7_07_v3	Chappell_et_al_UTR_finder	5UTR	232975	233400	.	+	.	Parent=PF3D7_0704700;coverage_threshold_of.5.reads_at_edge_of_window
Pf3D7_07_v3	Chappell_et_al_UTR_finder	5UTR	245017	245220	.	-	.	Parent=PF3D7_0704900;coverage_threshold_of.5.reads_at_edge_of_window
Pf3D7_07_v3	Chappell_et_al_UTR_finder	5UTR	250153	250350	.	-	.	Parent=PF3D7_0705000;coverage_threshold_of.5.reads_at_edge_of_window
Pf3D7_07_v3	Chappell_et_al_UTR_finder	5UTR	252055	252281	.	+	.	Parent=PF3D7_0705100;coverage_threshold_of.5.reads_at_edge_of_window
Pf3D7_07_v3	Chappell_et_al_UTR_finder	5UTR	261350	261976	.	+	.	Parent=PF3D7_0705300;coverage_threshold_of.5.reads_at_edge_of_window
Pf3D7_07_v3	Chappell_et_al_UTR_finder	5UTR	267439	267886	.	-	.	Parent=PF3D7_0705400;coverage_threshold_of.5.reads_at_edge_of_window
Pf3D7_07_v3	Chappell_et_al_UTR_finder	5UTR	286167	286895	.	-	.	Parent=PF3D7_0705700;coverage_threshold_of.5.reads_at_edge_of_window
Pf3D7_07_v3	Chappell_et_al_UTR_finder	5UTR	289089	289232	.	-	.	Parent=PF3D7_0705800;coverage_threshold_of.5.reads_at_edge_of_window
Pf3D7_07_v3	Chappell_et_al_UTR_finder	5UTR	291221	291553	.	-	.	Parent=PF3D7_0705900;coverage_threshold_of.5.reads_at_edge_of_window
Pf3D7_07_v3	Chappell_et_al_UTR_finder	5UTR	293057	293399	.	+	.	Parent=PF3D7_0706000;coverage_threshold_of.5.reads_at_edge_of_window
Pf3D7_07_v3	Chappell_et_al_UTR_finder	5UTR	303956	304314	.	+	.	Parent=PF3D7_0706200;coverage_threshold_of.5.reads_at_edge_of_window
Pf3D7_07_v3	Chappell_et_al_UTR_finder	5UTR	305248	305562	.	+	.	Parent=PF3D7_0706300;coverage_threshold_of.25.reads_at_edge_of_window
Pf3D7_07_v3	Chappell_et_al_UTR_finder	5UTR	307134	308413	.	-	.	Parent=PF3D7_0706400;coverage_threshold_of.5.reads_at_edge_of_window
Pf3D7_07_v3	Chappell_et_al_UTR_finder	5UTR	315023	315876	.	-	.	Parent=PF3D7_0706500;coverage_threshold_of.5.reads_at_edge_of_window
Pf3D7_07_v3	Chappell_et_al_UTR_finder	5UTR	320222	320247	.	+	.	Parent=PF3D7_0706600;coverage_threshold_of.5.reads_at_edge_of_window
Pf3D7_07_v3	Chappell_et_al_UTR_finder	5UTR	338314	338884	.	+	.	Parent=PF3D7_0707300;coverage_threshold_of.5.reads_at_edge_of_window
Pf3D7_07_v3	Chappell_et_al_UTR_finder	5UTR	343613	343911	.	+	.	Parent=PF3D7_0707400;coverage_threshold_of.5.reads_at_edge_of_window
Pf3D7_07_v3	Chappell_et_al_UTR_finder	5UTR	347860	348276	.	+	.	Parent=PF3D7_0707500;coverage_threshold_of.5.reads_at_edge_of_window
Pf3D7_07_v3	Chappell_et_al_UTR_finder	5UTR	353754	353985	.	+	.	Parent=PF3D7_0707600;coverage_threshold_of.5.reads_at_edge_of_window
Pf3D7_07_v3	Chappell_et_al_UTR_finder	5UTR	356487	357699	.	+	.	Parent=PF3D7_0707700;coverage_threshold_of.5.reads_at_edge_of_window
Pf3D7_07_v3	Chappell_et_al_UTR_finder	5UTR	361216	362004	.	+	.	Parent=PF3D7_0707800;coverage_threshold_of.5.reads_at_edge_of_window
Pf3D7_07_v3	Chappell_et_al_UTR_finder	5UTR	366462	366928	.	+	.	Parent=PF3D7_0707900;coverage_threshold_of.5.reads_at_edge_of_window
Pf3D7_07_v3	Chappell_et_al_UTR_finder	5UTR	368303	368706	.	+	.	Parent=PF3D7_0708000;coverage_threshold_of.5.reads_at_edge_of_window
Pf3D7_07_v3	Chappell_et_al_UTR_finder	5UTR	373107	373514	.	-	.	Parent=PF3D7_0708100;coverage_threshold_of.5.reads_at_edge_of_window
Pf3D7_07_v3	Chappell_et_al_UTR_finder	5UTR	377863	378030	.	+	.	Parent=PF3D7_0708300;coverage_threshold_of.5.reads_at_edge_of_window
Pf3D7_07_v3	Chappell_et_al_UTR_finder	5UTR	381011	381591	.	+	.	Parent=PF3D7_0708400;coverage_threshold_of.5.reads_at_edge_of_window
Pf3D7_07_v3	Chappell_et_al_UTR_finder	5UTR	392189	392351	.	-	.	Parent=PF3D7_0708700;coverage_threshold_of.5.reads_at_edge_of_window
Pf3D7_07_v3	Chappell_et_al_UTR_finder	5UTR	394354	395710	.	+	.	Parent=PF3D7_0708800;coverage_threshold_of.5.reads_at_edge_of_window
Pf3D7_07_v3	Chappell_et_al_UTR_finder	5UTR	400244	400876	.	-	.	Parent=PF3D7_0708900;coverage_threshold_of.5.reads_at_edge_of_window
Pf3D7_07_v3	Chappell_et_al_UTR_finder	5UTR	402373	403221	.	+	.	Parent=PF3D7_0709000;coverage_threshold_of.5.reads_at_edge_of_window
Pf3D7_07_v3	Chappell_et_al_UTR_finder	5UTR	413162	413368	.	-	.	Parent=PF3D7_0709200;coverage_threshold_of.5.reads_at_edge_of_window
Pf3D7_07_v3	Chappell_et_al_UTR_finder	5UTR	427235	427278	.	-	.	Parent=PF3D7_0709400;coverage_threshold_of.5.reads_at_edge_of_window
Pf3D7_07_v3	Chappell_et_al_UTR_finder	5UTR	428132	428722	.	+	.	Parent=PF3D7_0709500;coverage_threshold_of.5.reads_at_edge_of_window
Pf3D7_07_v3	Chappell_et_al_UTR_finder	5UTR	436196	436523	.	-	.	Parent=PF3D7_0709700;coverage_threshold_of.5.reads_at_edge_of_window
Pf3D7_07_v3	Chappell_et_al_UTR_finder	5UTR	437300	437899	.	+	.	Parent=PF3D7_0709800;coverage_threshold_of.5.reads_at_edge_of_window
Pf3D7_07_v3	Chappell_et_al_UTR_finder	5UTR	459684	460056	.	+	.	Parent=PF3D7_0710100;coverage_threshold_of.5.reads_at_edge_of_window
Pf3D7_07_v3	Chappell_et_al_UTR_finder	5UTR	473542	474012	.	-	.	Parent=PF3D7_0710300;coverage_threshold_of.5.reads_at_edge_of_window
Pf3D7_07_v3	Chappell_et_al_UTR_finder	5UTR	474344	474622	.	+	.	Parent=PF3D7_0710400;coverage_threshold_of.5.reads_at_edge_of_window
Pf3D7_07_v3	Chappell_et_al_UTR_finder	5UTR	477553	477627	.	-	.	Parent=PF3D7_0710500;coverage_threshold_of.5.reads_at_edge_of_window
Pf3D7_07_v3	Chappell_et_al_UTR_finder	5UTR	479139	480040	.	-	.	Parent=PF3D7_0710600;coverage_threshold_of.5.reads_at_edge_of_window
Pf3D7_07_v3	Chappell_et_al_UTR_finder	5UTR	481975	482671	.	-	.	Parent=PF3D7_0710700;coverage_threshold_of.10.reads_at_edge_of_window
Pf3D7_07_v3	Chappell_et_al_UTR_finder	5UTR	483832	484178	.	-	.	Parent=PF3D7_0710800;coverage_threshold_of.5.reads_at_edge_of_window
Pf3D7_07_v3	Chappell_et_al_UTR_finder	5UTR	484284	484837	.	+	.	Parent=PF3D7_0710900;coverage_threshold_of.5.reads_at_edge_of_window
Pf3D7_07_v3	Chappell_et_al_UTR_finder	5UTR	490971	491211	.	-	.	Parent=PF3D7_0711000;coverage_threshold_of.5.reads_at_edge_of_window
Pf3D7_07_v3	Chappell_et_al_UTR_finder	5UTR	493233	493498	.	-	.	Parent=PF3D7_0711100;coverage_threshold_of.5.reads_at_edge_of_window
Pf3D7_07_v3	Chappell_et_al_UTR_finder	5UTR	494923	495237	.	+	.	Parent=PF3D7_0711200;coverage_threshold_of.5.reads_at_edge_of_window
Pf3D7_07_v3	Chappell_et_al_UTR_finder	5UTR	499046	499335	.	+	.	Parent=PF3D7_0711300;coverage_threshold_of.5.reads_at_edge_of_window
Pf3D7_07_v3	Chappell_et_al_UTR_finder	5UTR	502595	502695	.	-	.	Parent=PF3D7_0711400;coverage_threshold_of.5.reads_at_edge_of_window
Pf3D7_07_v3	Chappell_et_al_UTR_finder	5UTR	504712	505244	.	+	.	Parent=PF3D7_0711500;coverage_threshold_of.5.reads_at_edge_of_window
Pf3D7_07_v3	Chappell_et_al_UTR_finder	5UTR	612064	612457	.	+	.	Parent=PF3D7_0713400;coverage_threshold_of.5.reads_at_edge_of_window
Pf3D7_07_v3	Chappell_et_al_UTR_finder	5UTR	617905	617932	.	+	.	Parent=PF3D7_0713600;coverage_threshold_of.5.reads_at_edge_of_window
Pf3D7_07_v3	Chappell_et_al_UTR_finder	5UTR	623522	623730	.	-	.	Parent=PF3D7_0713700;coverage_threshold_of.5.reads_at_edge_of_window
Pf3D7_07_v3	Chappell_et_al_UTR_finder	5UTR	625301	626655	.	-	.	Parent=PF3D7_0713800;coverage_threshold_of.10.reads_at_edge_of_window
Pf3D7_07_v3	Chappell_et_al_UTR_finder	5UTR	637777	637819	.	-	.	Parent=PF3D7_0713900;coverage_threshold_of.5.reads_at_edge_of_window
Pf3D7_07_v3	Chappell_et_al_UTR_finder	5UTR	643473	644001	.	-	.	Parent=PF3D7_0714000;coverage_threshold_of.5.reads_at_edge_of_window
Pf3D7_07_v3	Chappell_et_al_UTR_finder	5UTR	650566	650833	.	+	.	Parent=PF3D7_0714200;coverage_threshold_of.5.reads_at_edge_of_window
Pf3D7_07_v3	Chappell_et_al_UTR_finder	5UTR	656560	656870	.	+	.	Parent=PF3D7_0714300;coverage_threshold_of.5.reads_at_edge_of_window
Pf3D7_07_v3	Chappell_et_al_UTR_finder	5UTR	663408	663968	.	-	.	Parent=PF3D7_0714400;coverage_threshold_of.5.reads_at_edge_of_window
Pf3D7_07_v3	Chappell_et_al_UTR_finder	5UTR	664805	664955	.	+	.	Parent=PF3D7_0714500;coverage_threshold_of.5.reads_at_edge_of_window
Pf3D7_07_v3	Chappell_et_al_UTR_finder	5UTR	667609	667984	.	+	.	Parent=PF3D7_0714600;coverage_threshold_of.15.reads_at_edge_of_window
Pf3D7_07_v3	Chappell_et_al_UTR_finder	5UTR	673033	673450	.	+	.	Parent=PF3D7_0715000;coverage_threshold_of.5.reads_at_edge_of_window
Pf3D7_07_v3	Chappell_et_al_UTR_finder	5UTR	675131	675261	.	-	.	Parent=PF3D7_0715100;coverage_threshold_of.5.reads_at_edge_of_window
Pf3D7_07_v3	Chappell_et_al_UTR_finder	5UTR	682682	682899	.	-	.	Parent=PF3D7_0715200;coverage_threshold_of.5.reads_at_edge_of_window
Pf3D7_07_v3	Chappell_et_al_UTR_finder	5UTR	686692	686765	.	-	.	Parent=PF3D7_0715300;coverage_threshold_of.5.reads_at_edge_of_window
Pf3D7_07_v3	Chappell_et_al_UTR_finder	5UTR	688849	689455	.	-	.	Parent=PF3D7_0715400;coverage_threshold_of.85.reads_at_edge_of_window
Pf3D7_07_v3	Chappell_et_al_UTR_finder	5UTR	690058	690390	.	-	.	Parent=PF3D7_0715500;coverage_threshold_of.5.reads_at_edge_of_window
Pf3D7_07_v3	Chappell_et_al_UTR_finder	5UTR	690920	691067	.	+	.	Parent=PF3D7_0715600;coverage_threshold_of.5.reads_at_edge_of_window
Pf3D7_07_v3	Chappell_et_al_UTR_finder	5UTR	694108	694522	.	+	.	Parent=PF3D7_0715700;coverage_threshold_of.5.reads_at_edge_of_window
Pf3D7_07_v3	Chappell_et_al_UTR_finder	5UTR	696905	697187	.	-	.	Parent=PF3D7_0715800;coverage_threshold_of.5.reads_at_edge_of_window
Pf3D7_07_v3	Chappell_et_al_UTR_finder	5UTR	698199	699238	.	+	.	Parent=PF3D7_0715900;coverage_threshold_of.5.reads_at_edge_of_window
Pf3D7_07_v3	Chappell_et_al_UTR_finder	5UTR	710909	710962	.	-	.	Parent=PF3D7_0716100;coverage_threshold_of.5.reads_at_edge_of_window
Pf3D7_07_v3	Chappell_et_al_UTR_finder	5UTR	712331	712468	.	+	.	Parent=PF3D7_0716200;coverage_threshold_of.5.reads_at_edge_of_window
Pf3D7_07_v3	Chappell_et_al_UTR_finder	5UTR	717207	717280	.	+	.	Parent=PF3D7_0716300;coverage_threshold_of.5.reads_at_edge_of_window
Pf3D7_07_v3	Chappell_et_al_UTR_finder	5UTR	719468	720009	.	+	.	Parent=PF3D7_0716400;coverage_threshold_of.15.reads_at_edge_of_window
Pf3D7_07_v3	Chappell_et_al_UTR_finder	5UTR	721668	721716	.	+	.	Parent=PF3D7_0716500;coverage_threshold_of.10.reads_at_edge_of_window
Pf3D7_07_v3	Chappell_et_al_UTR_finder	5UTR	725090	725295	.	+	.	Parent=PF3D7_0716600;coverage_threshold_of.5.reads_at_edge_of_window
Pf3D7_07_v3	Chappell_et_al_UTR_finder	5UTR	728075	728108	.	+	.	Parent=PF3D7_0716700;coverage_threshold_of.5.reads_at_edge_of_window
Pf3D7_07_v3	Chappell_et_al_UTR_finder	5UTR	733497	734363	.	-	.	Parent=PF3D7_0716800;coverage_threshold_of.5.reads_at_edge_of_window
Pf3D7_07_v3	Chappell_et_al_UTR_finder	5UTR	735416	736369	.	+	.	Parent=PF3D7_0716900;coverage_threshold_of.5.reads_at_edge_of_window
Pf3D7_07_v3	Chappell_et_al_UTR_finder	5UTR	738330	738577	.	+	.	Parent=PF3D7_0717000;coverage_threshold_of.5.reads_at_edge_of_window
Pf3D7_07_v3	Chappell_et_al_UTR_finder	5UTR	746664	747400	.	-	.	Parent=PF3D7_0717200;coverage_threshold_of.5.reads_at_edge_of_window
Pf3D7_07_v3	Chappell_et_al_UTR_finder	5UTR	748952	748989	.	+	.	Parent=PF3D7_0717300;coverage_threshold_of.5.reads_at_edge_of_window
Pf3D7_07_v3	Chappell_et_al_UTR_finder	5UTR	751583	751876	.	+	.	Parent=PF3D7_0717400;coverage_threshold_of.5.reads_at_edge_of_window
Pf3D7_07_v3	Chappell_et_al_UTR_finder	5UTR	755443	755762	.	+	.	Parent=PF3D7_0717500;coverage_threshold_of.5.reads_at_edge_of_window
Pf3D7_07_v3	Chappell_et_al_UTR_finder	5UTR	762878	763364	.	-	.	Parent=PF3D7_0717600;coverage_threshold_of.5.reads_at_edge_of_window
Pf3D7_07_v3	Chappell_et_al_UTR_finder	5UTR	766414	766743	.	-	.	Parent=PF3D7_0717700;coverage_threshold_of.5.reads_at_edge_of_window
Pf3D7_07_v3	Chappell_et_al_UTR_finder	5UTR	775265	775495	.	-	.	Parent=PF3D7_0717900;coverage_threshold_of.5.reads_at_edge_of_window
Pf3D7_07_v3	Chappell_et_al_UTR_finder	5UTR	804740	805175	.	-	.	Parent=PF3D7_0718100;coverage_threshold_of.5.reads_at_edge_of_window
Pf3D7_07_v3	Chappell_et_al_UTR_finder	5UTR	821736	822437	.	+	.	Parent=PF3D7_0718400;coverage_threshold_of.5.reads_at_edge_of_window
Pf3D7_07_v3	Chappell_et_al_UTR_finder	5UTR	823856	824444	.	+	.	Parent=PF3D7_0718500;coverage_threshold_of.5.reads_at_edge_of_window
Pf3D7_07_v3	Chappell_et_al_UTR_finder	5UTR	826478	826836	.	+	.	Parent=PF3D7_0718600;coverage_threshold_of.10.reads_at_edge_of_window
Pf3D7_07_v3	Chappell_et_al_UTR_finder	5UTR	832923	833048	.	-	.	Parent=PF3D7_0718700;coverage_threshold_of.5.reads_at_edge_of_window
Pf3D7_07_v3	Chappell_et_al_UTR_finder	5UTR	838025	838134	.	+	.	Parent=PF3D7_0719000;coverage_threshold_of.5.reads_at_edge_of_window
Pf3D7_07_v3	Chappell_et_al_UTR_finder	5UTR	840025	840294	.	-	.	Parent=PF3D7_0719100;coverage_threshold_of.5.reads_at_edge_of_window
Pf3D7_07_v3	Chappell_et_al_UTR_finder	5UTR	840703	841107	.	+	.	Parent=PF3D7_0719200;coverage_threshold_of.5.reads_at_edge_of_window
Pf3D7_07_v3	Chappell_et_al_UTR_finder	5UTR	844323	844494	.	+	.	Parent=PF3D7_0719300;coverage_threshold_of.5.reads_at_edge_of_window
Pf3D7_07_v3	Chappell_et_al_UTR_finder	5UTR	856655	857085	.	-	.	Parent=PF3D7_0719500;coverage_threshold_of.5.reads_at_edge_of_window
Pf3D7_07_v3	Chappell_et_al_UTR_finder	5UTR	859493	860064	.	-	.	Parent=PF3D7_0719600;coverage_threshold_of.5.reads_at_edge_of_window
Pf3D7_07_v3	Chappell_et_al_UTR_finder	5UTR	860741	861582	.	+	.	Parent=PF3D7_0719700;coverage_threshold_of.5.reads_at_edge_of_window
Pf3D7_07_v3	Chappell_et_al_UTR_finder	5UTR	864814	865530	.	-	.	Parent=PF3D7_0719800;coverage_threshold_of.5.reads_at_edge_of_window
Pf3D7_07_v3	Chappell_et_al_UTR_finder	5UTR	876297	876794	.	+	.	Parent=PF3D7_0720000;coverage_threshold_of.5.reads_at_edge_of_window
Pf3D7_07_v3	Chappell_et_al_UTR_finder	5UTR	878633	879274	.	-	.	Parent=PF3D7_0720100;coverage_threshold_of.5.reads_at_edge_of_window
Pf3D7_07_v3	Chappell_et_al_UTR_finder	5UTR	879425	879453	.	+	.	Parent=PF3D7_0720200;coverage_threshold_of.5.reads_at_edge_of_window
Pf3D7_07_v3	Chappell_et_al_UTR_finder	5UTR	880864	881104	.	-	.	Parent=PF3D7_0720300;coverage_threshold_of.5.reads_at_edge_of_window
Pf3D7_07_v3	Chappell_et_al_UTR_finder	5UTR	882606	882935	.	+	.	Parent=PF3D7_0720400;coverage_threshold_of.5.reads_at_edge_of_window
Pf3D7_07_v3	Chappell_et_al_UTR_finder	5UTR	885864	886345	.	+	.	Parent=PF3D7_0720500;coverage_threshold_of.5.reads_at_edge_of_window
Pf3D7_07_v3	Chappell_et_al_UTR_finder	5UTR	889379	890209	.	-	.	Parent=PF3D7_0720600;coverage_threshold_of.5.reads_at_edge_of_window
Pf3D7_07_v3	Chappell_et_al_UTR_finder	5UTR	891614	891682	.	+	.	Parent=PF3D7_0720700;coverage_threshold_of.5.reads_at_edge_of_window
Pf3D7_07_v3	Chappell_et_al_UTR_finder	5UTR	899199	899750	.	+	.	Parent=PF3D7_0720800;coverage_threshold_of.5.reads_at_edge_of_window
Pf3D7_07_v3	Chappell_et_al_UTR_finder	5UTR	901431	901548	.	+	.	Parent=PF3D7_0720900;coverage_threshold_of.5.reads_at_edge_of_window
Pf3D7_07_v3	Chappell_et_al_UTR_finder	5UTR	915593	916433	.	+	.	Parent=PF3D7_0721100;coverage_threshold_of.5.reads_at_edge_of_window
Pf3D7_07_v3	Chappell_et_al_UTR_finder	5UTR	921730	922284	.	+	.	Parent=PF3D7_0721300;coverage_threshold_of.5.reads_at_edge_of_window
Pf3D7_07_v3	Chappell_et_al_UTR_finder	5UTR	925856	926691	.	+	.	Parent=PF3D7_0721400;coverage_threshold_of.5.reads_at_edge_of_window
Pf3D7_07_v3	Chappell_et_al_UTR_finder	5UTR	932165	932822	.	-	.	Parent=PF3D7_0721600;coverage_threshold_of.5.reads_at_edge_of_window
Pf3D7_07_v3	Chappell_et_al_UTR_finder	5UTR	937825	938278	.	+	.	Parent=PF3D7_0721800;coverage_threshold_of.5.reads_at_edge_of_window
Pf3D7_07_v3	Chappell_et_al_UTR_finder	5UTR	940251	941137	.	-	.	Parent=PF3D7_0721900;coverage_threshold_of.5.reads_at_edge_of_window
Pf3D7_07_v3	Chappell_et_al_UTR_finder	5UTR	941343	941775	.	+	.	Parent=PF3D7_0722000;coverage_threshold_of.5.reads_at_edge_of_window
Pf3D7_07_v3	Chappell_et_al_UTR_finder	5UTR	943986	944022	.	+	.	Parent=PF3D7_0722100;coverage_threshold_of.5.reads_at_edge_of_window
Pf3D7_07_v3	Chappell_et_al_UTR_finder	5UTR	946100	946362	.	+	.	Parent=PF3D7_0722200;coverage_threshold_of.5.reads_at_edge_of_window
Pf3D7_07_v3	Chappell_et_al_UTR_finder	5UTR	954431	954783	.	+	.	Parent=PF3D7_0722400;coverage_threshold_of.5.reads_at_edge_of_window
Pf3D7_07_v3	Chappell_et_al_UTR_finder	5UTR	958018	958173	.	-	.	Parent=PF3D7_0722500;coverage_threshold_of.55.reads_at_edge_of_window
Pf3D7_07_v3	Chappell_et_al_UTR_finder	5UTR	960695	961136	.	-	.	Parent=PF3D7_0722600;coverage_threshold_of.5.reads_at_edge_of_window
Pf3D7_07_v3	Chappell_et_al_UTR_finder	5UTR	961661	962030	.	+	.	Parent=PF3D7_0722700;coverage_threshold_of.5.reads_at_edge_of_window
Pf3D7_07_v3	Chappell_et_al_UTR_finder	5UTR	969736	969855	.	-	.	Parent=PF3D7_0723000;coverage_threshold_of.5.reads_at_edge_of_window
Pf3D7_07_v3	Chappell_et_al_UTR_finder	5UTR	975582	975765	.	+	.	Parent=PF3D7_0723300;coverage_threshold_of.5.reads_at_edge_of_window
Pf3D7_07_v3	Chappell_et_al_UTR_finder	5UTR	985459	985953	.	-	.	Parent=PF3D7_0723500;coverage_threshold_of.5.reads_at_edge_of_window
Pf3D7_07_v3	Chappell_et_al_UTR_finder	5UTR	986331	986597	.	+	.	Parent=PF3D7_0723600;coverage_threshold_of.5.reads_at_edge_of_window
Pf3D7_07_v3	Chappell_et_al_UTR_finder	5UTR	988110	988144	.	+	.	Parent=PF3D7_0723700;coverage_threshold_of.5.reads_at_edge_of_window
Pf3D7_07_v3	Chappell_et_al_UTR_finder	5UTR	1004747	1004880	.	-	.	Parent=PF3D7_0723900;coverage_threshold_of.5.reads_at_edge_of_window
Pf3D7_07_v3	Chappell_et_al_UTR_finder	5UTR	1016450	1016486	.	-	.	Parent=PF3D7_0724100;coverage_threshold_of.5.reads_at_edge_of_window
Pf3D7_07_v3	Chappell_et_al_UTR_finder	5UTR	1020668	1020753	.	-	.	Parent=PF3D7_0724200;coverage_threshold_of.5.reads_at_edge_of_window
Pf3D7_07_v3	Chappell_et_al_UTR_finder	5UTR	1021467	1021507	.	+	.	Parent=PF3D7_0724300;coverage_threshold_of.5.reads_at_edge_of_window
Pf3D7_07_v3	Chappell_et_al_UTR_finder	5UTR	1023133	1023650	.	+	.	Parent=PF3D7_0724400;coverage_threshold_of.5.reads_at_edge_of_window
Pf3D7_07_v3	Chappell_et_al_UTR_finder	5UTR	1033078	1033569	.	-	.	Parent=PF3D7_0724600;coverage_threshold_of.5.reads_at_edge_of_window
Pf3D7_07_v3	Chappell_et_al_UTR_finder	5UTR	1046110	1046134	.	-	.	Parent=PF3D7_0724700;coverage_threshold_of.5.reads_at_edge_of_window
Pf3D7_07_v3	Chappell_et_al_UTR_finder	5UTR	1049363	1049420	.	-	.	Parent=PF3D7_0724800;coverage_threshold_of.5.reads_at_edge_of_window
Pf3D7_07_v3	Chappell_et_al_UTR_finder	5UTR	1064538	1065251	.	+	.	Parent=PF3D7_0725100;coverage_threshold_of.5.reads_at_edge_of_window
Pf3D7_07_v3	Chappell_et_al_UTR_finder	5UTR	1070466	1070979	.	+	.	Parent=PF3D7_0725200;coverage_threshold_of.25.reads_at_edge_of_window
Pf3D7_07_v3	Chappell_et_al_UTR_finder	5UTR	1078074	1079014	.	+	.	Parent=PF3D7_0725400;coverage_threshold_of.5.reads_at_edge_of_window
Pf3D7_07_v3	Chappell_et_al_UTR_finder	5UTR	1104149	1104155	.	+	.	Parent=PF3D7_0726300;coverage_threshold_of.5.reads_at_edge_of_window
Pf3D7_07_v3	Chappell_et_al_UTR_finder	5UTR	1124493	1124797	.	-	.	Parent=PF3D7_0726400;coverage_threshold_of.5.reads_at_edge_of_window
Pf3D7_07_v3	Chappell_et_al_UTR_finder	5UTR	1140403	1140478	.	+	.	Parent=PF3D7_0726600;coverage_threshold_of.5.reads_at_edge_of_window
Pf3D7_07_v3	Chappell_et_al_UTR_finder	5UTR	1143816	1143932	.	-	.	Parent=PF3D7_0726700;coverage_threshold_of.5.reads_at_edge_of_window
Pf3D7_07_v3	Chappell_et_al_UTR_finder	5UTR	1144731	1145000	.	-	.	Parent=PF3D7_0726800;coverage_threshold_of.5.reads_at_edge_of_window
Pf3D7_07_v3	Chappell_et_al_UTR_finder	5UTR	1145302	1145647	.	+	.	Parent=PF3D7_0726900;coverage_threshold_of.5.reads_at_edge_of_window
Pf3D7_07_v3	Chappell_et_al_UTR_finder	5UTR	1151059	1151625	.	-	.	Parent=PF3D7_0727000;coverage_threshold_of.5.reads_at_edge_of_window
Pf3D7_07_v3	Chappell_et_al_UTR_finder	5UTR	1158410	1158766	.	-	.	Parent=PF3D7_0727200;coverage_threshold_of.5.reads_at_edge_of_window
Pf3D7_07_v3	Chappell_et_al_UTR_finder	5UTR	1161821	1162043	.	-	.	Parent=PF3D7_0727300;coverage_threshold_of.5.reads_at_edge_of_window
Pf3D7_07_v3	Chappell_et_al_UTR_finder	5UTR	1162376	1162709	.	+	.	Parent=PF3D7_0727400;coverage_threshold_of.5.reads_at_edge_of_window
Pf3D7_07_v3	Chappell_et_al_UTR_finder	5UTR	1166579	1166794	.	-	.	Parent=PF3D7_0727500;coverage_threshold_of.5.reads_at_edge_of_window
Pf3D7_07_v3	Chappell_et_al_UTR_finder	5UTR	1167073	1167440	.	+	.	Parent=PF3D7_0727600;coverage_threshold_of.5.reads_at_edge_of_window
Pf3D7_07_v3	Chappell_et_al_UTR_finder	5UTR	1174157	1174465	.	-	.	Parent=PF3D7_0727700;coverage_threshold_of.5.reads_at_edge_of_window
Pf3D7_07_v3	Chappell_et_al_UTR_finder	5UTR	1175354	1175943	.	+	.	Parent=PF3D7_0727800;coverage_threshold_of.5.reads_at_edge_of_window
Pf3D7_07_v3	Chappell_et_al_UTR_finder	5UTR	1192290	1192528	.	-	.	Parent=PF3D7_0728000;coverage_threshold_of.5.reads_at_edge_of_window
Pf3D7_07_v3	Chappell_et_al_UTR_finder	5UTR	1211268	1211656	.	+	.	Parent=PF3D7_0728200;coverage_threshold_of.5.reads_at_edge_of_window
Pf3D7_07_v3	Chappell_et_al_UTR_finder	5UTR	1214477	1214504	.	-	.	Parent=PF3D7_0728300;coverage_threshold_of.5.reads_at_edge_of_window
Pf3D7_07_v3	Chappell_et_al_UTR_finder	5UTR	1215024	1215173	.	+	.	Parent=PF3D7_0728400;coverage_threshold_of.5.reads_at_edge_of_window
Pf3D7_07_v3	Chappell_et_al_UTR_finder	5UTR	1228715	1228828	.	-	.	Parent=PF3D7_0728700;coverage_threshold_of.5.reads_at_edge_of_window
Pf3D7_07_v3	Chappell_et_al_UTR_finder	5UTR	1230297	1230588	.	+	.	Parent=PF3D7_0728800;coverage_threshold_of.5.reads_at_edge_of_window
Pf3D7_07_v3	Chappell_et_al_UTR_finder	5UTR	1234673	1234854	.	-	.	Parent=PF3D7_0728900;coverage_threshold_of.5.reads_at_edge_of_window
Pf3D7_07_v3	Chappell_et_al_UTR_finder	5UTR	1235375	1235698	.	+	.	Parent=PF3D7_0729000;coverage_threshold_of.5.reads_at_edge_of_window
Pf3D7_07_v3	Chappell_et_al_UTR_finder	5UTR	1247050	1247397	.	+	.	Parent=PF3D7_0729200;coverage_threshold_of.5.reads_at_edge_of_window
Pf3D7_07_v3	Chappell_et_al_UTR_finder	5UTR	1251504	1251812	.	-	.	Parent=PF3D7_0729300;coverage_threshold_of.5.reads_at_edge_of_window
Pf3D7_07_v3	Chappell_et_al_UTR_finder	5UTR	1255268	1255370	.	+	.	Parent=PF3D7_0729500;coverage_threshold_of.5.reads_at_edge_of_window
Pf3D7_07_v3	Chappell_et_al_UTR_finder	5UTR	1258483	1258786	.	+	.	Parent=PF3D7_0729600;coverage_threshold_of.5.reads_at_edge_of_window
Pf3D7_07_v3	Chappell_et_al_UTR_finder	5UTR	1262781	1262813	.	-	.	Parent=PF3D7_0729700;coverage_threshold_of.5.reads_at_edge_of_window
Pf3D7_07_v3	Chappell_et_al_UTR_finder	5UTR	1264195	1264444	.	+	.	Parent=PF3D7_0729800;coverage_threshold_of.5.reads_at_edge_of_window
Pf3D7_07_v3	Chappell_et_al_UTR_finder	5UTR	1282323	1282456	.	-	.	Parent=PF3D7_0730000;coverage_threshold_of.5.reads_at_edge_of_window
Pf3D7_07_v3	Chappell_et_al_UTR_finder	5UTR	1282583	1282912	.	+	.	Parent=PF3D7_0730100;coverage_threshold_of.5.reads_at_edge_of_window
Pf3D7_07_v3	Chappell_et_al_UTR_finder	5UTR	1289400	1289856	.	-	.	Parent=PF3D7_0730200;coverage_threshold_of.5.reads_at_edge_of_window
Pf3D7_07_v3	Chappell_et_al_UTR_finder	5UTR	1297293	1297458	.	+	.	Parent=PF3D7_0730300;coverage_threshold_of.5.reads_at_edge_of_window
Pf3D7_07_v3	Chappell_et_al_UTR_finder	5UTR	1302780	1304346	.	+	.	Parent=PF3D7_0730400;coverage_threshold_of.5.reads_at_edge_of_window
Pf3D7_07_v3	Chappell_et_al_UTR_finder	5UTR	1314216	1315329	.	-	.	Parent=PF3D7_0730500;coverage_threshold_of.5.reads_at_edge_of_window
Pf3D7_07_v3	Chappell_et_al_UTR_finder	5UTR	1320370	1321305	.	+	.	Parent=PF3D7_0730800;coverage_threshold_of.5.reads_at_edge_of_window
Pf3D7_07_v3	Chappell_et_al_UTR_finder	5UTR	1324571	1325374	.	+	.	Parent=PF3D7_0730900;coverage_threshold_of.5.reads_at_edge_of_window
Pf3D7_07_v3	Chappell_et_al_UTR_finder	5UTR	1337397	1338958	.	+	.	Parent=PF3D7_0731100;coverage_threshold_of.5.reads_at_edge_of_window
Pf3D7_07_v3	Chappell_et_al_UTR_finder	5UTR	1343997	1344512	.	-	.	Parent=PF3D7_0731200;coverage_threshold_of.5.reads_at_edge_of_window
Pf3D7_07_v3	Chappell_et_al_UTR_finder	5UTR	1349227	1350031	.	+	.	Parent=PF3D7_0731300;coverage_threshold_of.5.reads_at_edge_of_window
Pf3D7_07_v3	Chappell_et_al_UTR_finder	5UTR	1366580	1368160	.	+	.	Parent=PF3D7_0731600;coverage_threshold_of.5.reads_at_edge_of_window
Pf3D7_07_v3	Chappell_et_al_UTR_finder	5UTR	1372006	1372062	.	+	.	Parent=PF3D7_0731700;coverage_threshold_of.5.reads_at_edge_of_window
Pf3D7_07_v3	Chappell_et_al_UTR_finder	5UTR	1378484	1378617	.	+	.	Parent=PF3D7_0731800;coverage_threshold_of.5.reads_at_edge_of_window
Pf3D7_08_v3	Chappell_et_al_UTR_finder	5UTR	88423	89542	.	-	.	Parent=PF3D7_0801000;coverage_threshold_of.5.reads_at_edge_of_window
Pf3D7_08_v3	Chappell_et_al_UTR_finder	5UTR	104889	104934	.	-	.	Parent=PF3D7_0801400;coverage_threshold_of.5.reads_at_edge_of_window
Pf3D7_08_v3	Chappell_et_al_UTR_finder	5UTR	108243	108517	.	-	.	Parent=PF3D7_0801500;coverage_threshold_of.5.reads_at_edge_of_window
Pf3D7_08_v3	Chappell_et_al_UTR_finder	5UTR	109558	109836	.	-	.	Parent=PF3D7_0801600;coverage_threshold_of.5.reads_at_edge_of_window
Pf3D7_08_v3	Chappell_et_al_UTR_finder	5UTR	122068	122570	.	-	.	Parent=PF3D7_0801800;coverage_threshold_of.5.reads_at_edge_of_window
Pf3D7_08_v3	Chappell_et_al_UTR_finder	5UTR	146005	146088	.	+	.	Parent=PF3D7_0802000;coverage_threshold_of.5.reads_at_edge_of_window
Pf3D7_08_v3	Chappell_et_al_UTR_finder	5UTR	164727	165415	.	+	.	Parent=PF3D7_0802200;coverage_threshold_of.5.reads_at_edge_of_window
Pf3D7_08_v3	Chappell_et_al_UTR_finder	5UTR	171839	171864	.	+	.	Parent=PF3D7_0802400;coverage_threshold_of.5.reads_at_edge_of_window
Pf3D7_08_v3	Chappell_et_al_UTR_finder	5UTR	178907	179551	.	-	.	Parent=PF3D7_0802500;coverage_threshold_of.5.reads_at_edge_of_window
Pf3D7_08_v3	Chappell_et_al_UTR_finder	5UTR	188521	188565	.	+	.	Parent=PF3D7_0802700;coverage_threshold_of.5.reads_at_edge_of_window
Pf3D7_08_v3	Chappell_et_al_UTR_finder	5UTR	191473	191975	.	+	.	Parent=PF3D7_0802800;coverage_threshold_of.5.reads_at_edge_of_window
Pf3D7_08_v3	Chappell_et_al_UTR_finder	5UTR	195679	195776	.	-	.	Parent=PF3D7_0802900;coverage_threshold_of.5.reads_at_edge_of_window
Pf3D7_08_v3	Chappell_et_al_UTR_finder	5UTR	196271	196580	.	+	.	Parent=PF3D7_0803000;coverage_threshold_of.5.reads_at_edge_of_window
Pf3D7_08_v3	Chappell_et_al_UTR_finder	5UTR	202919	203320	.	-	.	Parent=PF3D7_0803100;coverage_threshold_of.5.reads_at_edge_of_window
Pf3D7_08_v3	Chappell_et_al_UTR_finder	5UTR	206662	207377	.	-	.	Parent=PF3D7_0803200;coverage_threshold_of.5.reads_at_edge_of_window
Pf3D7_08_v3	Chappell_et_al_UTR_finder	5UTR	208162	208450	.	+	.	Parent=PF3D7_0803300;coverage_threshold_of.5.reads_at_edge_of_window
Pf3D7_08_v3	Chappell_et_al_UTR_finder	5UTR	211443	212251	.	+	.	Parent=PF3D7_0803400;coverage_threshold_of.5.reads_at_edge_of_window
Pf3D7_08_v3	Chappell_et_al_UTR_finder	5UTR	217477	217887	.	+	.	Parent=PF3D7_0803500;coverage_threshold_of.5.reads_at_edge_of_window
Pf3D7_08_v3	Chappell_et_al_UTR_finder	5UTR	231230	231397	.	+	.	Parent=PF3D7_0803700;coverage_threshold_of.5.reads_at_edge_of_window
Pf3D7_08_v3	Chappell_et_al_UTR_finder	5UTR	234427	236384	.	-	.	Parent=PF3D7_0803800;coverage_threshold_of.5.reads_at_edge_of_window
Pf3D7_08_v3	Chappell_et_al_UTR_finder	5UTR	236976	237852	.	+	.	Parent=PF3D7_0804000;coverage_threshold_of.5.reads_at_edge_of_window
Pf3D7_08_v3	Chappell_et_al_UTR_finder	5UTR	245213	245710	.	+	.	Parent=PF3D7_0804400;coverage_threshold_of.5.reads_at_edge_of_window
Pf3D7_08_v3	Chappell_et_al_UTR_finder	5UTR	270697	271185	.	-	.	Parent=PF3D7_0804600;coverage_threshold_of.5.reads_at_edge_of_window
Pf3D7_08_v3	Chappell_et_al_UTR_finder	5UTR	278246	278380	.	+	.	Parent=PF3D7_0804800;coverage_threshold_of.5.reads_at_edge_of_window
Pf3D7_08_v3	Chappell_et_al_UTR_finder	5UTR	284523	285152	.	-	.	Parent=PF3D7_0805000;coverage_threshold_of.5.reads_at_edge_of_window
Pf3D7_08_v3	Chappell_et_al_UTR_finder	5UTR	286327	286958	.	+	.	Parent=PF3D7_0805100;coverage_threshold_of.5.reads_at_edge_of_window
Pf3D7_08_v3	Chappell_et_al_UTR_finder	5UTR	290616	290901	.	+	.	Parent=PF3D7_0805200;coverage_threshold_of.5.reads_at_edge_of_window
Pf3D7_08_v3	Chappell_et_al_UTR_finder	5UTR	296872	297202	.	-	.	Parent=PF3D7_0805300;coverage_threshold_of.5.reads_at_edge_of_window
Pf3D7_08_v3	Chappell_et_al_UTR_finder	5UTR	304597	304790	.	-	.	Parent=PF3D7_0805400;coverage_threshold_of.5.reads_at_edge_of_window
Pf3D7_08_v3	Chappell_et_al_UTR_finder	5UTR	308550	309262	.	-	.	Parent=PF3D7_0805500;coverage_threshold_of.5.reads_at_edge_of_window
Pf3D7_08_v3	Chappell_et_al_UTR_finder	5UTR	311685	312033	.	+	.	Parent=PF3D7_0805600;coverage_threshold_of.5.reads_at_edge_of_window
Pf3D7_08_v3	Chappell_et_al_UTR_finder	5UTR	325656	325759	.	-	.	Parent=PF3D7_0805900;coverage_threshold_of.5.reads_at_edge_of_window
Pf3D7_08_v3	Chappell_et_al_UTR_finder	5UTR	330005	330053	.	-	.	Parent=PF3D7_0806000;coverage_threshold_of.5.reads_at_edge_of_window
Pf3D7_08_v3	Chappell_et_al_UTR_finder	5UTR	333098	333378	.	+	.	Parent=PF3D7_0806200;coverage_threshold_of.5.reads_at_edge_of_window
Pf3D7_08_v3	Chappell_et_al_UTR_finder	5UTR	344085	344287	.	+	.	Parent=PF3D7_0806400;coverage_threshold_of.5.reads_at_edge_of_window
Pf3D7_08_v3	Chappell_et_al_UTR_finder	5UTR	347455	348446	.	-	.	Parent=PF3D7_0806500;coverage_threshold_of.5.reads_at_edge_of_window
Pf3D7_08_v3	Chappell_et_al_UTR_finder	5UTR	353363	353377	.	-	.	Parent=PF3D7_0806600;coverage_threshold_of.5.reads_at_edge_of_window
Pf3D7_08_v3	Chappell_et_al_UTR_finder	5UTR	354367	354471	.	+	.	Parent=PF3D7_0806700;coverage_threshold_of.5.reads_at_edge_of_window
Pf3D7_08_v3	Chappell_et_al_UTR_finder	5UTR	366422	367251	.	-	.	Parent=PF3D7_0806800;coverage_threshold_of.5.reads_at_edge_of_window
Pf3D7_08_v3	Chappell_et_al_UTR_finder	5UTR	369747	370039	.	-	.	Parent=PF3D7_0806900;coverage_threshold_of.5.reads_at_edge_of_window
Pf3D7_08_v3	Chappell_et_al_UTR_finder	5UTR	370330	370783	.	+	.	Parent=PF3D7_0807000;coverage_threshold_of.5.reads_at_edge_of_window
Pf3D7_08_v3	Chappell_et_al_UTR_finder	5UTR	376868	376959	.	-	.	Parent=PF3D7_0807100;coverage_threshold_of.5.reads_at_edge_of_window
Pf3D7_08_v3	Chappell_et_al_UTR_finder	5UTR	377888	378023	.	+	.	Parent=PF3D7_0807200;coverage_threshold_of.5.reads_at_edge_of_window
Pf3D7_08_v3	Chappell_et_al_UTR_finder	5UTR	381432	381563	.	+	.	Parent=PF3D7_0807300;coverage_threshold_of.5.reads_at_edge_of_window
Pf3D7_08_v3	Chappell_et_al_UTR_finder	5UTR	383505	384297	.	+	.	Parent=PF3D7_0807400;coverage_threshold_of.5.reads_at_edge_of_window
Pf3D7_08_v3	Chappell_et_al_UTR_finder	5UTR	386398	387218	.	+	.	Parent=PF3D7_0807500;coverage_threshold_of.5.reads_at_edge_of_window
Pf3D7_08_v3	Chappell_et_al_UTR_finder	5UTR	394260	394430	.	-	.	Parent=PF3D7_0807600;coverage_threshold_of.5.reads_at_edge_of_window
Pf3D7_08_v3	Chappell_et_al_UTR_finder	5UTR	398788	398821	.	-	.	Parent=PF3D7_0807700;coverage_threshold_of.5.reads_at_edge_of_window
Pf3D7_08_v3	Chappell_et_al_UTR_finder	5UTR	401361	401405	.	-	.	Parent=PF3D7_0807800;coverage_threshold_of.5.reads_at_edge_of_window
Pf3D7_08_v3	Chappell_et_al_UTR_finder	5UTR	401799	402594	.	+	.	Parent=PF3D7_0807900;coverage_threshold_of.5.reads_at_edge_of_window
Pf3D7_08_v3	Chappell_et_al_UTR_finder	5UTR	409840	409935	.	+	.	Parent=PF3D7_0808100;coverage_threshold_of.5.reads_at_edge_of_window
Pf3D7_08_v3	Chappell_et_al_UTR_finder	5UTR	418066	418720	.	-	.	Parent=PF3D7_0808200;coverage_threshold_of.5.reads_at_edge_of_window
Pf3D7_08_v3	Chappell_et_al_UTR_finder	5UTR	419813	421492	.	+	.	Parent=PF3D7_0808300;coverage_threshold_of.5.reads_at_edge_of_window
Pf3D7_08_v3	Chappell_et_al_UTR_finder	5UTR	423510	423526	.	+	.	Parent=PF3D7_0808400;coverage_threshold_of.20.reads_at_edge_of_window
Pf3D7_08_v3	Chappell_et_al_UTR_finder	5UTR	471894	472491	.	-	.	Parent=PF3D7_0809200;coverage_threshold_of.5.reads_at_edge_of_window
Pf3D7_08_v3	Chappell_et_al_UTR_finder	5UTR	475457	475572	.	+	.	Parent=PF3D7_0809400;coverage_threshold_of.5.reads_at_edge_of_window
Pf3D7_08_v3	Chappell_et_al_UTR_finder	5UTR	478827	479025	.	-	.	Parent=PF3D7_0809500;coverage_threshold_of.5.reads_at_edge_of_window
Pf3D7_08_v3	Chappell_et_al_UTR_finder	5UTR	501570	501582	.	-	.	Parent=PF3D7_0809700;coverage_threshold_of.5.reads_at_edge_of_window
Pf3D7_08_v3	Chappell_et_al_UTR_finder	5UTR	517694	518625	.	-	.	Parent=PF3D7_0810000;coverage_threshold_of.5.reads_at_edge_of_window
Pf3D7_08_v3	Chappell_et_al_UTR_finder	5UTR	519992	520744	.	-	.	Parent=PF3D7_0810100;coverage_threshold_of.5.reads_at_edge_of_window
Pf3D7_08_v3	Chappell_et_al_UTR_finder	5UTR	521165	521186	.	+	.	Parent=PF3D7_0810200;coverage_threshold_of.5.reads_at_edge_of_window
Pf3D7_08_v3	Chappell_et_al_UTR_finder	5UTR	527605	530887	.	-	.	Parent=PF3D7_0810300;coverage_threshold_of.5.reads_at_edge_of_window
Pf3D7_08_v3	Chappell_et_al_UTR_finder	5UTR	536620	536641	.	-	.	Parent=PF3D7_0810500;coverage_threshold_of.5.reads_at_edge_of_window
Pf3D7_08_v3	Chappell_et_al_UTR_finder	5UTR	539969	541970	.	+	.	Parent=PF3D7_0810600;coverage_threshold_of.5.reads_at_edge_of_window
Pf3D7_08_v3	Chappell_et_al_UTR_finder	5UTR	547366	547481	.	-	.	Parent=PF3D7_0810700;coverage_threshold_of.5.reads_at_edge_of_window
Pf3D7_08_v3	Chappell_et_al_UTR_finder	5UTR	547893	548199	.	+	.	Parent=PF3D7_0810800;coverage_threshold_of.5.reads_at_edge_of_window
Pf3D7_08_v3	Chappell_et_al_UTR_finder	5UTR	552429	553382	.	-	.	Parent=PF3D7_0810900;coverage_threshold_of.5.reads_at_edge_of_window
Pf3D7_08_v3	Chappell_et_al_UTR_finder	5UTR	553115	554436	.	+	.	Parent=PF3D7_0811000;coverage_threshold_of.5.reads_at_edge_of_window
Pf3D7_08_v3	Chappell_et_al_UTR_finder	5UTR	559507	560115	.	-	.	Parent=PF3D7_0811100;coverage_threshold_of.5.reads_at_edge_of_window
Pf3D7_08_v3	Chappell_et_al_UTR_finder	5UTR	560630	560743	.	+	.	Parent=PF3D7_0811200;coverage_threshold_of.5.reads_at_edge_of_window
Pf3D7_08_v3	Chappell_et_al_UTR_finder	5UTR	567446	567823	.	+	.	Parent=PF3D7_0811300;coverage_threshold_of.5.reads_at_edge_of_window
Pf3D7_08_v3	Chappell_et_al_UTR_finder	5UTR	575386	575985	.	+	.	Parent=PF3D7_0811400;coverage_threshold_of.5.reads_at_edge_of_window
Pf3D7_08_v3	Chappell_et_al_UTR_finder	5UTR	578933	579482	.	+	.	Parent=PF3D7_0811500;coverage_threshold_of.5.reads_at_edge_of_window
Pf3D7_08_v3	Chappell_et_al_UTR_finder	5UTR	586954	589469	.	-	.	Parent=PF3D7_0811600;coverage_threshold_of.5.reads_at_edge_of_window
Pf3D7_08_v3	Chappell_et_al_UTR_finder	5UTR	589781	589820	.	+	.	Parent=PF3D7_0811700;coverage_threshold_of.5.reads_at_edge_of_window
Pf3D7_08_v3	Chappell_et_al_UTR_finder	5UTR	595413	595662	.	-	.	Parent=PF3D7_0811800;coverage_threshold_of.5.reads_at_edge_of_window
Pf3D7_08_v3	Chappell_et_al_UTR_finder	5UTR	595886	596189	.	+	.	Parent=PF3D7_0811900;coverage_threshold_of.5.reads_at_edge_of_window
Pf3D7_08_v3	Chappell_et_al_UTR_finder	5UTR	602248	602269	.	-	.	Parent=PF3D7_0812000;coverage_threshold_of.5.reads_at_edge_of_window
Pf3D7_08_v3	Chappell_et_al_UTR_finder	5UTR	604813	604922	.	+	.	Parent=PF3D7_0812100;coverage_threshold_of.5.reads_at_edge_of_window
Pf3D7_08_v3	Chappell_et_al_UTR_finder	5UTR	620229	620505	.	-	.	Parent=PF3D7_0812300;coverage_threshold_of.5.reads_at_edge_of_window
Pf3D7_08_v3	Chappell_et_al_UTR_finder	5UTR	623443	624603	.	-	.	Parent=PF3D7_0812400;coverage_threshold_of.5.reads_at_edge_of_window
Pf3D7_08_v3	Chappell_et_al_UTR_finder	5UTR	628946	629450	.	-	.	Parent=PF3D7_0812500;coverage_threshold_of.5.reads_at_edge_of_window
Pf3D7_08_v3	Chappell_et_al_UTR_finder	5UTR	632230	632621	.	-	.	Parent=PF3D7_0812600;coverage_threshold_of.5.reads_at_edge_of_window
Pf3D7_08_v3	Chappell_et_al_UTR_finder	5UTR	633058	633989	.	+	.	Parent=PF3D7_0812700;coverage_threshold_of.5.reads_at_edge_of_window
Pf3D7_08_v3	Chappell_et_al_UTR_finder	5UTR	635756	635822	.	-	.	Parent=PF3D7_0812800;coverage_threshold_of.5.reads_at_edge_of_window
Pf3D7_08_v3	Chappell_et_al_UTR_finder	5UTR	644886	645948	.	-	.	Parent=PF3D7_0813000;coverage_threshold_of.5.reads_at_edge_of_window
Pf3D7_08_v3	Chappell_et_al_UTR_finder	5UTR	649305	650132	.	-	.	Parent=PF3D7_0813100;coverage_threshold_of.5.reads_at_edge_of_window
Pf3D7_08_v3	Chappell_et_al_UTR_finder	5UTR	652805	653862	.	-	.	Parent=PF3D7_0813200;coverage_threshold_of.5.reads_at_edge_of_window
Pf3D7_08_v3	Chappell_et_al_UTR_finder	5UTR	655378	656077	.	+	.	Parent=PF3D7_0813300;coverage_threshold_of.5.reads_at_edge_of_window
Pf3D7_08_v3	Chappell_et_al_UTR_finder	5UTR	662096	663324	.	-	.	Parent=PF3D7_0813400;coverage_threshold_of.5.reads_at_edge_of_window
Pf3D7_08_v3	Chappell_et_al_UTR_finder	5UTR	669128	669540	.	+	.	Parent=PF3D7_0813600;coverage_threshold_of.5.reads_at_edge_of_window
Pf3D7_08_v3	Chappell_et_al_UTR_finder	5UTR	676313	676390	.	+	.	Parent=PF3D7_0813800;coverage_threshold_of.5.reads_at_edge_of_window
Pf3D7_08_v3	Chappell_et_al_UTR_finder	5UTR	678726	679630	.	-	.	Parent=PF3D7_0813900;coverage_threshold_of.5.reads_at_edge_of_window
Pf3D7_08_v3	Chappell_et_al_UTR_finder	5UTR	679760	680956	.	+	.	Parent=PF3D7_0814000;coverage_threshold_of.5.reads_at_edge_of_window
Pf3D7_08_v3	Chappell_et_al_UTR_finder	5UTR	683573	685298	.	-	.	Parent=PF3D7_0814100;coverage_threshold_of.5.reads_at_edge_of_window
Pf3D7_08_v3	Chappell_et_al_UTR_finder	5UTR	685641	687339	.	+	.	Parent=PF3D7_0814200;coverage_threshold_of.5.reads_at_edge_of_window
Pf3D7_08_v3	Chappell_et_al_UTR_finder	5UTR	694144	694501	.	-	.	Parent=PF3D7_0814300;coverage_threshold_of.5.reads_at_edge_of_window
Pf3D7_08_v3	Chappell_et_al_UTR_finder	5UTR	697523	698016	.	-	.	Parent=PF3D7_0814400;coverage_threshold_of.5.reads_at_edge_of_window
Pf3D7_08_v3	Chappell_et_al_UTR_finder	5UTR	704684	704986	.	-	.	Parent=PF3D7_0814600;coverage_threshold_of.5.reads_at_edge_of_window
Pf3D7_08_v3	Chappell_et_al_UTR_finder	5UTR	707819	708227	.	+	.	Parent=PF3D7_0814900;coverage_threshold_of.5.reads_at_edge_of_window
Pf3D7_08_v3	Chappell_et_al_UTR_finder	5UTR	710601	710646	.	-	.	Parent=PF3D7_0815000;coverage_threshold_of.5.reads_at_edge_of_window
Pf3D7_08_v3	Chappell_et_al_UTR_finder	5UTR	716417	717112	.	+	.	Parent=PF3D7_0815200;coverage_threshold_of.5.reads_at_edge_of_window
Pf3D7_08_v3	Chappell_et_al_UTR_finder	5UTR	726503	726944	.	-	.	Parent=PF3D7_0815400;coverage_threshold_of.5.reads_at_edge_of_window
Pf3D7_08_v3	Chappell_et_al_UTR_finder	5UTR	727132	727661	.	+	.	Parent=PF3D7_0815500;coverage_threshold_of.5.reads_at_edge_of_window
Pf3D7_08_v3	Chappell_et_al_UTR_finder	5UTR	732188	732569	.	-	.	Parent=PF3D7_0815600;coverage_threshold_of.5.reads_at_edge_of_window
Pf3D7_08_v3	Chappell_et_al_UTR_finder	5UTR	734574	735093	.	-	.	Parent=PF3D7_0815700;coverage_threshold_of.5.reads_at_edge_of_window
Pf3D7_08_v3	Chappell_et_al_UTR_finder	5UTR	743479	743504	.	+	.	Parent=PF3D7_0815900;coverage_threshold_of.5.reads_at_edge_of_window
Pf3D7_08_v3	Chappell_et_al_UTR_finder	5UTR	747489	748078	.	-	.	Parent=PF3D7_0816000;coverage_threshold_of.5.reads_at_edge_of_window
Pf3D7_08_v3	Chappell_et_al_UTR_finder	5UTR	748307	748652	.	+	.	Parent=PF3D7_0816100;coverage_threshold_of.5.reads_at_edge_of_window
Pf3D7_08_v3	Chappell_et_al_UTR_finder	5UTR	750712	751245	.	-	.	Parent=PF3D7_0816200;coverage_threshold_of.5.reads_at_edge_of_window
Pf3D7_08_v3	Chappell_et_al_UTR_finder	5UTR	757040	757223	.	+	.	Parent=PF3D7_0816400;coverage_threshold_of.5.reads_at_edge_of_window
Pf3D7_08_v3	Chappell_et_al_UTR_finder	5UTR	765331	765902	.	-	.	Parent=PF3D7_0816600;coverage_threshold_of.5.reads_at_edge_of_window
Pf3D7_08_v3	Chappell_et_al_UTR_finder	5UTR	766550	767109	.	+	.	Parent=PF3D7_0816700;coverage_threshold_of.5.reads_at_edge_of_window
Pf3D7_08_v3	Chappell_et_al_UTR_finder	5UTR	772468	772567	.	+	.	Parent=PF3D7_0817000;coverage_threshold_of.5.reads_at_edge_of_window
Pf3D7_08_v3	Chappell_et_al_UTR_finder	5UTR	774145	774298	.	+	.	Parent=PF3D7_0817100;coverage_threshold_of.5.reads_at_edge_of_window
Pf3D7_08_v3	Chappell_et_al_UTR_finder	5UTR	779648	780325	.	-	.	Parent=PF3D7_0817200;coverage_threshold_of.5.reads_at_edge_of_window
Pf3D7_08_v3	Chappell_et_al_UTR_finder	5UTR	797807	798721	.	-	.	Parent=PF3D7_0817400;coverage_threshold_of.5.reads_at_edge_of_window
Pf3D7_08_v3	Chappell_et_al_UTR_finder	5UTR	798400	798776	.	+	.	Parent=PF3D7_0817500;coverage_threshold_of.5.reads_at_edge_of_window
Pf3D7_08_v3	Chappell_et_al_UTR_finder	5UTR	804035	804417	.	-	.	Parent=PF3D7_0817600;coverage_threshold_of.5.reads_at_edge_of_window
Pf3D7_08_v3	Chappell_et_al_UTR_finder	5UTR	813466	813765	.	-	.	Parent=PF3D7_0817700;coverage_threshold_of.5.reads_at_edge_of_window
Pf3D7_08_v3	Chappell_et_al_UTR_finder	5UTR	814302	815149	.	+	.	Parent=PF3D7_0817800;coverage_threshold_of.5.reads_at_edge_of_window
Pf3D7_08_v3	Chappell_et_al_UTR_finder	5UTR	817103	818311	.	-	.	Parent=PF3D7_0817900;coverage_threshold_of.5.reads_at_edge_of_window
Pf3D7_08_v3	Chappell_et_al_UTR_finder	5UTR	821319	821333	.	+	.	Parent=PF3D7_0818000;coverage_threshold_of.5.reads_at_edge_of_window
Pf3D7_08_v3	Chappell_et_al_UTR_finder	5UTR	823741	824563	.	+	.	Parent=PF3D7_0818100;coverage_threshold_of.5.reads_at_edge_of_window
Pf3D7_08_v3	Chappell_et_al_UTR_finder	5UTR	829248	830005	.	+	.	Parent=PF3D7_0818200;coverage_threshold_of.5.reads_at_edge_of_window
Pf3D7_08_v3	Chappell_et_al_UTR_finder	5UTR	836849	837057	.	-	.	Parent=PF3D7_0818400;coverage_threshold_of.5.reads_at_edge_of_window
Pf3D7_08_v3	Chappell_et_al_UTR_finder	5UTR	841268	842316	.	+	.	Parent=PF3D7_0818500;coverage_threshold_of.5.reads_at_edge_of_window
Pf3D7_08_v3	Chappell_et_al_UTR_finder	5UTR	847381	847536	.	-	.	Parent=PF3D7_0818600;coverage_threshold_of.5.reads_at_edge_of_window
Pf3D7_08_v3	Chappell_et_al_UTR_finder	5UTR	852948	853925	.	-	.	Parent=PF3D7_0818700;coverage_threshold_of.5.reads_at_edge_of_window
Pf3D7_08_v3	Chappell_et_al_UTR_finder	5UTR	856743	857096	.	-	.	Parent=PF3D7_0818800;coverage_threshold_of.5.reads_at_edge_of_window
Pf3D7_08_v3	Chappell_et_al_UTR_finder	5UTR	859112	860383	.	+	.	Parent=PF3D7_0818900;coverage_threshold_of.5.reads_at_edge_of_window
Pf3D7_08_v3	Chappell_et_al_UTR_finder	5UTR	869122	869561	.	+	.	Parent=PF3D7_0819100;coverage_threshold_of.5.reads_at_edge_of_window
Pf3D7_08_v3	Chappell_et_al_UTR_finder	5UTR	881304	881589	.	+	.	Parent=PF3D7_0819500;coverage_threshold_of.5.reads_at_edge_of_window
Pf3D7_08_v3	Chappell_et_al_UTR_finder	5UTR	886137	886771	.	-	.	Parent=PF3D7_0819600;coverage_threshold_of.5.reads_at_edge_of_window
Pf3D7_08_v3	Chappell_et_al_UTR_finder	5UTR	890472	890475	.	-	.	Parent=PF3D7_0819700;coverage_threshold_of.5.reads_at_edge_of_window
Pf3D7_08_v3	Chappell_et_al_UTR_finder	5UTR	899658	899709	.	-	.	Parent=PF3D7_0819900;coverage_threshold_of.5.reads_at_edge_of_window
Pf3D7_08_v3	Chappell_et_al_UTR_finder	5UTR	907715	908313	.	-	.	Parent=PF3D7_0820000;coverage_threshold_of.5.reads_at_edge_of_window
Pf3D7_08_v3	Chappell_et_al_UTR_finder	5UTR	914250	915217	.	-	.	Parent=PF3D7_0820200;coverage_threshold_of.5.reads_at_edge_of_window
Pf3D7_08_v3	Chappell_et_al_UTR_finder	5UTR	918580	919054	.	+	.	Parent=PF3D7_0820300;coverage_threshold_of.5.reads_at_edge_of_window
Pf3D7_08_v3	Chappell_et_al_UTR_finder	5UTR	922085	922207	.	+	.	Parent=PF3D7_0820400;coverage_threshold_of.5.reads_at_edge_of_window
Pf3D7_08_v3	Chappell_et_al_UTR_finder	5UTR	925055	925112	.	+	.	Parent=PF3D7_0820500;coverage_threshold_of.5.reads_at_edge_of_window
Pf3D7_08_v3	Chappell_et_al_UTR_finder	5UTR	928767	929144	.	+	.	Parent=PF3D7_0820600;coverage_threshold_of.5.reads_at_edge_of_window
Pf3D7_08_v3	Chappell_et_al_UTR_finder	5UTR	932284	932320	.	+	.	Parent=PF3D7_0820700;coverage_threshold_of.5.reads_at_edge_of_window
Pf3D7_08_v3	Chappell_et_al_UTR_finder	5UTR	938877	939532	.	-	.	Parent=PF3D7_0820800;coverage_threshold_of.5.reads_at_edge_of_window
Pf3D7_08_v3	Chappell_et_al_UTR_finder	5UTR	944646	944695	.	-	.	Parent=PF3D7_0820900;coverage_threshold_of.5.reads_at_edge_of_window
Pf3D7_08_v3	Chappell_et_al_UTR_finder	5UTR	948608	948744	.	+	.	Parent=PF3D7_0821000;coverage_threshold_of.5.reads_at_edge_of_window
Pf3D7_08_v3	Chappell_et_al_UTR_finder	5UTR	957359	957497	.	+	.	Parent=PF3D7_0821200;coverage_threshold_of.5.reads_at_edge_of_window
Pf3D7_08_v3	Chappell_et_al_UTR_finder	5UTR	961741	962131	.	-	.	Parent=PF3D7_0821300;coverage_threshold_of.5.reads_at_edge_of_window
Pf3D7_08_v3	Chappell_et_al_UTR_finder	5UTR	965440	965821	.	+	.	Parent=PF3D7_0821400;coverage_threshold_of.5.reads_at_edge_of_window
Pf3D7_08_v3	Chappell_et_al_UTR_finder	5UTR	969673	969689	.	+	.	Parent=PF3D7_0821600;coverage_threshold_of.5.reads_at_edge_of_window
Pf3D7_08_v3	Chappell_et_al_UTR_finder	5UTR	972752	973585	.	+	.	Parent=PF3D7_0821700;coverage_threshold_of.5.reads_at_edge_of_window
Pf3D7_08_v3	Chappell_et_al_UTR_finder	5UTR	975577	976073	.	+	.	Parent=PF3D7_0821800;coverage_threshold_of.5.reads_at_edge_of_window
Pf3D7_08_v3	Chappell_et_al_UTR_finder	5UTR	978189	978375	.	-	.	Parent=PF3D7_0821900;coverage_threshold_of.5.reads_at_edge_of_window
Pf3D7_08_v3	Chappell_et_al_UTR_finder	5UTR	978598	978797	.	+	.	Parent=PF3D7_0822000;coverage_threshold_of.5.reads_at_edge_of_window
Pf3D7_08_v3	Chappell_et_al_UTR_finder	5UTR	981723	981900	.	-	.	Parent=PF3D7_0822100;coverage_threshold_of.5.reads_at_edge_of_window
Pf3D7_08_v3	Chappell_et_al_UTR_finder	5UTR	982545	982569	.	+	.	Parent=PF3D7_0822200;coverage_threshold_of.5.reads_at_edge_of_window
Pf3D7_08_v3	Chappell_et_al_UTR_finder	5UTR	988764	989072	.	-	.	Parent=PF3D7_0822300;coverage_threshold_of.5.reads_at_edge_of_window
Pf3D7_08_v3	Chappell_et_al_UTR_finder	5UTR	990141	990249	.	+	.	Parent=PF3D7_0822400;coverage_threshold_of.5.reads_at_edge_of_window
Pf3D7_08_v3	Chappell_et_al_UTR_finder	5UTR	993966	994020	.	-	.	Parent=PF3D7_0822500;coverage_threshold_of.5.reads_at_edge_of_window
Pf3D7_08_v3	Chappell_et_al_UTR_finder	5UTR	996162	997054	.	+	.	Parent=PF3D7_0822600;coverage_threshold_of.5.reads_at_edge_of_window
Pf3D7_08_v3	Chappell_et_al_UTR_finder	5UTR	1005409	1005835	.	+	.	Parent=PF3D7_0822800;coverage_threshold_of.5.reads_at_edge_of_window
Pf3D7_08_v3	Chappell_et_al_UTR_finder	5UTR	1011308	1011760	.	-	.	Parent=PF3D7_0822900;coverage_threshold_of.5.reads_at_edge_of_window
Pf3D7_08_v3	Chappell_et_al_UTR_finder	5UTR	1019269	1019632	.	-	.	Parent=PF3D7_0823100;coverage_threshold_of.5.reads_at_edge_of_window
Pf3D7_08_v3	Chappell_et_al_UTR_finder	5UTR	1023847	1024989	.	-	.	Parent=PF3D7_0823200;coverage_threshold_of.5.reads_at_edge_of_window
Pf3D7_08_v3	Chappell_et_al_UTR_finder	5UTR	1028388	1028751	.	+	.	Parent=PF3D7_0823300;coverage_threshold_of.5.reads_at_edge_of_window
Pf3D7_08_v3	Chappell_et_al_UTR_finder	5UTR	1042328	1042672	.	-	.	Parent=PF3D7_0823700;coverage_threshold_of.5.reads_at_edge_of_window
Pf3D7_08_v3	Chappell_et_al_UTR_finder	5UTR	1042946	1043812	.	+	.	Parent=PF3D7_0823800;coverage_threshold_of.5.reads_at_edge_of_window
Pf3D7_08_v3	Chappell_et_al_UTR_finder	5UTR	1047253	1047550	.	+	.	Parent=PF3D7_0823900;coverage_threshold_of.5.reads_at_edge_of_window
Pf3D7_08_v3	Chappell_et_al_UTR_finder	5UTR	1052518	1052770	.	+	.	Parent=PF3D7_0824100;coverage_threshold_of.5.reads_at_edge_of_window
Pf3D7_08_v3	Chappell_et_al_UTR_finder	5UTR	1054915	1055134	.	+	.	Parent=PF3D7_0824200;coverage_threshold_of.5.reads_at_edge_of_window
Pf3D7_08_v3	Chappell_et_al_UTR_finder	5UTR	1061568	1061578	.	-	.	Parent=PF3D7_0824300;coverage_threshold_of.5.reads_at_edge_of_window
Pf3D7_08_v3	Chappell_et_al_UTR_finder	5UTR	1064062	1064931	.	-	.	Parent=PF3D7_0824400;coverage_threshold_of.5.reads_at_edge_of_window
Pf3D7_08_v3	Chappell_et_al_UTR_finder	5UTR	1066032	1066153	.	+	.	Parent=PF3D7_0824500;coverage_threshold_of.5.reads_at_edge_of_window
Pf3D7_08_v3	Chappell_et_al_UTR_finder	5UTR	1068396	1068562	.	+	.	Parent=PF3D7_0824600;coverage_threshold_of.5.reads_at_edge_of_window
Pf3D7_08_v3	Chappell_et_al_UTR_finder	5UTR	1070688	1070987	.	+	.	Parent=PF3D7_0824700;coverage_threshold_of.5.reads_at_edge_of_window
Pf3D7_08_v3	Chappell_et_al_UTR_finder	5UTR	1075678	1075799	.	+	.	Parent=PF3D7_0824800;coverage_threshold_of.5.reads_at_edge_of_window
Pf3D7_08_v3	Chappell_et_al_UTR_finder	5UTR	1082992	1083414	.	-	.	Parent=PF3D7_0824900;coverage_threshold_of.5.reads_at_edge_of_window
Pf3D7_08_v3	Chappell_et_al_UTR_finder	5UTR	1085734	1086047	.	+	.	Parent=PF3D7_0825000;coverage_threshold_of.5.reads_at_edge_of_window
Pf3D7_08_v3	Chappell_et_al_UTR_finder	5UTR	1093519	1093689	.	+	.	Parent=PF3D7_0825200;coverage_threshold_of.5.reads_at_edge_of_window
Pf3D7_08_v3	Chappell_et_al_UTR_finder	5UTR	1095563	1096002	.	-	.	Parent=PF3D7_0825300;coverage_threshold_of.5.reads_at_edge_of_window
Pf3D7_08_v3	Chappell_et_al_UTR_finder	5UTR	1096198	1096422	.	+	.	Parent=PF3D7_0825400;coverage_threshold_of.5.reads_at_edge_of_window
Pf3D7_08_v3	Chappell_et_al_UTR_finder	5UTR	1097926	1098483	.	+	.	Parent=PF3D7_0825500;coverage_threshold_of.5.reads_at_edge_of_window
Pf3D7_08_v3	Chappell_et_al_UTR_finder	5UTR	1101074	1101230	.	-	.	Parent=PF3D7_0825600;coverage_threshold_of.5.reads_at_edge_of_window
Pf3D7_08_v3	Chappell_et_al_UTR_finder	5UTR	1109177	1109275	.	+	.	Parent=PF3D7_0826000;coverage_threshold_of.5.reads_at_edge_of_window
Pf3D7_08_v3	Chappell_et_al_UTR_finder	5UTR	1144308	1144931	.	-	.	Parent=PF3D7_0826200;coverage_threshold_of.5.reads_at_edge_of_window
Pf3D7_08_v3	Chappell_et_al_UTR_finder	5UTR	1145573	1146166	.	+	.	Parent=PF3D7_0826300;coverage_threshold_of.5.reads_at_edge_of_window
Pf3D7_08_v3	Chappell_et_al_UTR_finder	5UTR	1152121	1152301	.	+	.	Parent=PF3D7_0826500;coverage_threshold_of.5.reads_at_edge_of_window
Pf3D7_08_v3	Chappell_et_al_UTR_finder	5UTR	1158152	1158737	.	-	.	Parent=PF3D7_0826600;coverage_threshold_of.5.reads_at_edge_of_window
Pf3D7_08_v3	Chappell_et_al_UTR_finder	5UTR	1161709	1162721	.	-	.	Parent=PF3D7_0826700;coverage_threshold_of.5.reads_at_edge_of_window
Pf3D7_08_v3	Chappell_et_al_UTR_finder	5UTR	1164485	1164654	.	+	.	Parent=PF3D7_0826900;coverage_threshold_of.5.reads_at_edge_of_window
Pf3D7_08_v3	Chappell_et_al_UTR_finder	5UTR	1172303	1172393	.	+	.	Parent=PF3D7_0827100;coverage_threshold_of.5.reads_at_edge_of_window
Pf3D7_08_v3	Chappell_et_al_UTR_finder	5UTR	1181157	1181294	.	+	.	Parent=PF3D7_0827300;coverage_threshold_of.5.reads_at_edge_of_window
Pf3D7_08_v3	Chappell_et_al_UTR_finder	5UTR	1184551	1184594	.	+	.	Parent=PF3D7_0827400;coverage_threshold_of.5.reads_at_edge_of_window
Pf3D7_08_v3	Chappell_et_al_UTR_finder	5UTR	1185628	1186174	.	+	.	Parent=PF3D7_0827500;coverage_threshold_of.5.reads_at_edge_of_window
Pf3D7_08_v3	Chappell_et_al_UTR_finder	5UTR	1192926	1193338	.	-	.	Parent=PF3D7_0827600;coverage_threshold_of.5.reads_at_edge_of_window
Pf3D7_08_v3	Chappell_et_al_UTR_finder	5UTR	1208395	1208610	.	-	.	Parent=PF3D7_0827900;coverage_threshold_of.5.reads_at_edge_of_window
Pf3D7_08_v3	Chappell_et_al_UTR_finder	5UTR	1210663	1210691	.	+	.	Parent=PF3D7_0828000;coverage_threshold_of.5.reads_at_edge_of_window
Pf3D7_08_v3	Chappell_et_al_UTR_finder	5UTR	1215631	1215696	.	-	.	Parent=PF3D7_0828100;coverage_threshold_of.5.reads_at_edge_of_window
Pf3D7_08_v3	Chappell_et_al_UTR_finder	5UTR	1215939	1216270	.	+	.	Parent=PF3D7_0828200;coverage_threshold_of.5.reads_at_edge_of_window
Pf3D7_08_v3	Chappell_et_al_UTR_finder	5UTR	1222684	1223451	.	-	.	Parent=PF3D7_0828300;coverage_threshold_of.5.reads_at_edge_of_window
Pf3D7_08_v3	Chappell_et_al_UTR_finder	5UTR	1225864	1226094	.	-	.	Parent=PF3D7_0828400;coverage_threshold_of.5.reads_at_edge_of_window
Pf3D7_08_v3	Chappell_et_al_UTR_finder	5UTR	1228410	1228734	.	-	.	Parent=PF3D7_0828500;coverage_threshold_of.5.reads_at_edge_of_window
Pf3D7_08_v3	Chappell_et_al_UTR_finder	5UTR	1232133	1232371	.	-	.	Parent=PF3D7_0828600;coverage_threshold_of.5.reads_at_edge_of_window
Pf3D7_08_v3	Chappell_et_al_UTR_finder	5UTR	1232818	1233371	.	+	.	Parent=PF3D7_0828700;coverage_threshold_of.5.reads_at_edge_of_window
Pf3D7_08_v3	Chappell_et_al_UTR_finder	5UTR	1239502	1240328	.	-	.	Parent=PF3D7_0828800;coverage_threshold_of.5.reads_at_edge_of_window
Pf3D7_08_v3	Chappell_et_al_UTR_finder	5UTR	1242896	1243600	.	-	.	Parent=PF3D7_0828900;coverage_threshold_of.5.reads_at_edge_of_window
Pf3D7_08_v3	Chappell_et_al_UTR_finder	5UTR	1251578	1252348	.	+	.	Parent=PF3D7_0829100;coverage_threshold_of.5.reads_at_edge_of_window
Pf3D7_08_v3	Chappell_et_al_UTR_finder	5UTR	1254024	1254557	.	+	.	Parent=PF3D7_0829200;coverage_threshold_of.5.reads_at_edge_of_window
Pf3D7_08_v3	Chappell_et_al_UTR_finder	5UTR	1255981	1256554	.	+	.	Parent=PF3D7_0829300;coverage_threshold_of.5.reads_at_edge_of_window
Pf3D7_08_v3	Chappell_et_al_UTR_finder	5UTR	1259042	1260035	.	-	.	Parent=PF3D7_0829400;coverage_threshold_of.15.reads_at_edge_of_window
Pf3D7_08_v3	Chappell_et_al_UTR_finder	5UTR	1268805	1269134	.	+	.	Parent=PF3D7_0829600;coverage_threshold_of.5.reads_at_edge_of_window
Pf3D7_08_v3	Chappell_et_al_UTR_finder	5UTR	1293393	1294021	.	+	.	Parent=PF3D7_0830400;coverage_threshold_of.5.reads_at_edge_of_window
Pf3D7_08_v3	Chappell_et_al_UTR_finder	5UTR	1298329	1299410	.	-	.	Parent=PF3D7_0830500;coverage_threshold_of.5.reads_at_edge_of_window
Pf3D7_08_v3	Chappell_et_al_UTR_finder	5UTR	1302719	1303322	.	+	.	Parent=PF3D7_0830600;coverage_threshold_of.5.reads_at_edge_of_window
Pf3D7_08_v3	Chappell_et_al_UTR_finder	5UTR	1306348	1307052	.	+	.	Parent=PF3D7_0830700;coverage_threshold_of.5.reads_at_edge_of_window
Pf3D7_08_v3	Chappell_et_al_UTR_finder	5UTR	1318342	1319022	.	-	.	Parent=PF3D7_0830900;coverage_threshold_of.5.reads_at_edge_of_window
Pf3D7_08_v3	Chappell_et_al_UTR_finder	5UTR	1320919	1321416	.	+	.	Parent=PF3D7_0831000;coverage_threshold_of.5.reads_at_edge_of_window
Pf3D7_08_v3	Chappell_et_al_UTR_finder	5UTR	1332823	1333287	.	+	.	Parent=PF3D7_0831200;coverage_threshold_of.5.reads_at_edge_of_window
Pf3D7_08_v3	Chappell_et_al_UTR_finder	5UTR	1345488	1346235	.	-	.	Parent=PF3D7_0831400;coverage_threshold_of.5.reads_at_edge_of_window
Pf3D7_08_v3	Chappell_et_al_UTR_finder	5UTR	1352285	1353455	.	+	.	Parent=PF3D7_0831500;coverage_threshold_of.5.reads_at_edge_of_window
Pf3D7_08_v3	Chappell_et_al_UTR_finder	5UTR	1367507	1368946	.	-	.	Parent=PF3D7_0831700;coverage_threshold_of.5.reads_at_edge_of_window
Pf3D7_08_v3	Chappell_et_al_UTR_finder	5UTR	1375300	1376012	.	-	.	Parent=PF3D7_0831800;coverage_threshold_of.5.reads_at_edge_of_window
Pf3D7_09_v3	Chappell_et_al_UTR_finder	5UTR	82999	83791	.	-	.	Parent=PF3D7_0901700;coverage_threshold_of.5.reads_at_edge_of_window
Pf3D7_09_v3	Chappell_et_al_UTR_finder	5UTR	83855	84623	.	+	.	Parent=PF3D7_0901800;coverage_threshold_of.5.reads_at_edge_of_window
Pf3D7_09_v3	Chappell_et_al_UTR_finder	5UTR	88076	88329	.	-	.	Parent=PF3D7_0901900;coverage_threshold_of.5.reads_at_edge_of_window
Pf3D7_09_v3	Chappell_et_al_UTR_finder	5UTR	91296	92105	.	-	.	Parent=PF3D7_0902000;coverage_threshold_of.5.reads_at_edge_of_window
Pf3D7_09_v3	Chappell_et_al_UTR_finder	5UTR	95614	95954	.	-	.	Parent=PF3D7_0902100;coverage_threshold_of.5.reads_at_edge_of_window
Pf3D7_09_v3	Chappell_et_al_UTR_finder	5UTR	100340	100647	.	-	.	Parent=PF3D7_0902200;coverage_threshold_of.5.reads_at_edge_of_window
Pf3D7_09_v3	Chappell_et_al_UTR_finder	5UTR	104594	104950	.	-	.	Parent=PF3D7_0902300;coverage_threshold_of.5.reads_at_edge_of_window
Pf3D7_09_v3	Chappell_et_al_UTR_finder	5UTR	111330	112187	.	-	.	Parent=PF3D7_0902500;coverage_threshold_of.5.reads_at_edge_of_window
Pf3D7_09_v3	Chappell_et_al_UTR_finder	5UTR	125007	125401	.	-	.	Parent=PF3D7_0902800;coverage_threshold_of.5.reads_at_edge_of_window
Pf3D7_09_v3	Chappell_et_al_UTR_finder	5UTR	128827	129223	.	+	.	Parent=PF3D7_0903000;coverage_threshold_of.5.reads_at_edge_of_window
Pf3D7_09_v3	Chappell_et_al_UTR_finder	5UTR	130938	131211	.	-	.	Parent=PF3D7_0903100;coverage_threshold_of.5.reads_at_edge_of_window
Pf3D7_09_v3	Chappell_et_al_UTR_finder	5UTR	135588	136343	.	-	.	Parent=PF3D7_0903200;coverage_threshold_of.5.reads_at_edge_of_window
Pf3D7_09_v3	Chappell_et_al_UTR_finder	5UTR	139368	140976	.	+	.	Parent=PF3D7_0903300;coverage_threshold_of.5.reads_at_edge_of_window
Pf3D7_09_v3	Chappell_et_al_UTR_finder	5UTR	159542	160023	.	-	.	Parent=PF3D7_0903400;coverage_threshold_of.5.reads_at_edge_of_window
Pf3D7_09_v3	Chappell_et_al_UTR_finder	5UTR	162223	162768	.	+	.	Parent=PF3D7_0903500;coverage_threshold_of.5.reads_at_edge_of_window
Pf3D7_09_v3	Chappell_et_al_UTR_finder	5UTR	168451	168492	.	+	.	Parent=PF3D7_0903600;coverage_threshold_of.5.reads_at_edge_of_window
Pf3D7_09_v3	Chappell_et_al_UTR_finder	5UTR	175176	175541	.	+	.	Parent=PF3D7_0903700;coverage_threshold_of.5.reads_at_edge_of_window
Pf3D7_09_v3	Chappell_et_al_UTR_finder	5UTR	184639	185820	.	+	.	Parent=PF3D7_0903900;coverage_threshold_of.5.reads_at_edge_of_window
Pf3D7_09_v3	Chappell_et_al_UTR_finder	5UTR	188623	188739	.	-	.	Parent=PF3D7_0904000;coverage_threshold_of.5.reads_at_edge_of_window
Pf3D7_09_v3	Chappell_et_al_UTR_finder	5UTR	208726	209090	.	-	.	Parent=PF3D7_0904400;coverage_threshold_of.5.reads_at_edge_of_window
Pf3D7_09_v3	Chappell_et_al_UTR_finder	5UTR	209844	210076	.	+	.	Parent=PF3D7_0904500;coverage_threshold_of.5.reads_at_edge_of_window
Pf3D7_09_v3	Chappell_et_al_UTR_finder	5UTR	211704	212514	.	+	.	Parent=PF3D7_0904600;coverage_threshold_of.5.reads_at_edge_of_window
Pf3D7_09_v3	Chappell_et_al_UTR_finder	5UTR	219463	219692	.	-	.	Parent=PF3D7_0904700;coverage_threshold_of.5.reads_at_edge_of_window
Pf3D7_09_v3	Chappell_et_al_UTR_finder	5UTR	222059	222270	.	+	.	Parent=PF3D7_0904800;coverage_threshold_of.5.reads_at_edge_of_window
Pf3D7_09_v3	Chappell_et_al_UTR_finder	5UTR	232832	232860	.	-	.	Parent=PF3D7_0904900;coverage_threshold_of.5.reads_at_edge_of_window
Pf3D7_09_v3	Chappell_et_al_UTR_finder	5UTR	235347	235600	.	-	.	Parent=PF3D7_0905000;coverage_threshold_of.5.reads_at_edge_of_window
Pf3D7_09_v3	Chappell_et_al_UTR_finder	5UTR	242970	243107	.	-	.	Parent=PF3D7_0905100;coverage_threshold_of.5.reads_at_edge_of_window
Pf3D7_09_v3	Chappell_et_al_UTR_finder	5UTR	248861	249705	.	-	.	Parent=PF3D7_0905200;coverage_threshold_of.5.reads_at_edge_of_window
Pf3D7_09_v3	Chappell_et_al_UTR_finder	5UTR	274790	275868	.	-	.	Parent=PF3D7_0905400;coverage_threshold_of.5.reads_at_edge_of_window
Pf3D7_09_v3	Chappell_et_al_UTR_finder	5UTR	278344	278368	.	+	.	Parent=PF3D7_0905500;coverage_threshold_of.5.reads_at_edge_of_window
Pf3D7_09_v3	Chappell_et_al_UTR_finder	5UTR	286641	287323	.	-	.	Parent=PF3D7_0905700;coverage_threshold_of.5.reads_at_edge_of_window
Pf3D7_09_v3	Chappell_et_al_UTR_finder	5UTR	304180	304293	.	-	.	Parent=PF3D7_0906000;coverage_threshold_of.5.reads_at_edge_of_window
Pf3D7_09_v3	Chappell_et_al_UTR_finder	5UTR	304944	305069	.	+	.	Parent=PF3D7_0906100;coverage_threshold_of.5.reads_at_edge_of_window
Pf3D7_09_v3	Chappell_et_al_UTR_finder	5UTR	309040	309391	.	-	.	Parent=PF3D7_0906200;coverage_threshold_of.5.reads_at_edge_of_window
Pf3D7_09_v3	Chappell_et_al_UTR_finder	5UTR	310327	310690	.	+	.	Parent=PF3D7_0906300;coverage_threshold_of.5.reads_at_edge_of_window
Pf3D7_09_v3	Chappell_et_al_UTR_finder	5UTR	317815	318310	.	+	.	Parent=PF3D7_0906500;coverage_threshold_of.5.reads_at_edge_of_window
Pf3D7_09_v3	Chappell_et_al_UTR_finder	5UTR	323343	323570	.	-	.	Parent=PF3D7_0906600;coverage_threshold_of.5.reads_at_edge_of_window
Pf3D7_09_v3	Chappell_et_al_UTR_finder	5UTR	331966	332010	.	-	.	Parent=PF3D7_0906700;coverage_threshold_of.5.reads_at_edge_of_window
Pf3D7_09_v3	Chappell_et_al_UTR_finder	5UTR	335023	335070	.	+	.	Parent=PF3D7_0906890;coverage_threshold_of.5.reads_at_edge_of_window
Pf3D7_09_v3	Chappell_et_al_UTR_finder	5UTR	335513	335981	.	+	.	Parent=PF3D7_0906910;coverage_threshold_of.5.reads_at_edge_of_window
Pf3D7_09_v3	Chappell_et_al_UTR_finder	5UTR	337282	337563	.	+	.	Parent=PF3D7_0907000;coverage_threshold_of.5.reads_at_edge_of_window
Pf3D7_09_v3	Chappell_et_al_UTR_finder	5UTR	344366	345891	.	+	.	Parent=PF3D7_0907200;coverage_threshold_of.5.reads_at_edge_of_window
Pf3D7_09_v3	Chappell_et_al_UTR_finder	5UTR	350963	351346	.	-	.	Parent=PF3D7_0907300;coverage_threshold_of.5.reads_at_edge_of_window
Pf3D7_09_v3	Chappell_et_al_UTR_finder	5UTR	354724	354847	.	-	.	Parent=PF3D7_0907400;coverage_threshold_of.5.reads_at_edge_of_window
Pf3D7_09_v3	Chappell_et_al_UTR_finder	5UTR	357684	358400	.	-	.	Parent=PF3D7_0907500;coverage_threshold_of.5.reads_at_edge_of_window
Pf3D7_09_v3	Chappell_et_al_UTR_finder	5UTR	358950	360534	.	+	.	Parent=PF3D7_0907600;coverage_threshold_of.5.reads_at_edge_of_window
Pf3D7_09_v3	Chappell_et_al_UTR_finder	5UTR	364909	365659	.	-	.	Parent=PF3D7_0907700;coverage_threshold_of.5.reads_at_edge_of_window
Pf3D7_09_v3	Chappell_et_al_UTR_finder	5UTR	366439	366924	.	+	.	Parent=PF3D7_0907800;coverage_threshold_of.5.reads_at_edge_of_window
Pf3D7_09_v3	Chappell_et_al_UTR_finder	5UTR	368790	368847	.	-	.	Parent=PF3D7_0907900;coverage_threshold_of.5.reads_at_edge_of_window
Pf3D7_09_v3	Chappell_et_al_UTR_finder	5UTR	371555	372005	.	-	.	Parent=PF3D7_0908000;coverage_threshold_of.5.reads_at_edge_of_window
Pf3D7_09_v3	Chappell_et_al_UTR_finder	5UTR	375587	375640	.	-	.	Parent=PF3D7_0908100;coverage_threshold_of.5.reads_at_edge_of_window
Pf3D7_09_v3	Chappell_et_al_UTR_finder	5UTR	377762	378034	.	+	.	Parent=PF3D7_0908200;coverage_threshold_of.5.reads_at_edge_of_window
Pf3D7_09_v3	Chappell_et_al_UTR_finder	5UTR	385717	386155	.	-	.	Parent=PF3D7_0908300;coverage_threshold_of.5.reads_at_edge_of_window
Pf3D7_09_v3	Chappell_et_al_UTR_finder	5UTR	387507	388148	.	+	.	Parent=PF3D7_0908400;coverage_threshold_of.5.reads_at_edge_of_window
Pf3D7_09_v3	Chappell_et_al_UTR_finder	5UTR	397844	398017	.	-	.	Parent=PF3D7_0908500;coverage_threshold_of.5.reads_at_edge_of_window
Pf3D7_09_v3	Chappell_et_al_UTR_finder	5UTR	400726	400992	.	-	.	Parent=PF3D7_0908600;coverage_threshold_of.10.reads_at_edge_of_window
Pf3D7_09_v3	Chappell_et_al_UTR_finder	5UTR	403395	403643	.	-	.	Parent=PF3D7_0908700;coverage_threshold_of.5.reads_at_edge_of_window
Pf3D7_09_v3	Chappell_et_al_UTR_finder	5UTR	404033	404311	.	+	.	Parent=PF3D7_0908800;coverage_threshold_of.5.reads_at_edge_of_window
Pf3D7_09_v3	Chappell_et_al_UTR_finder	5UTR	415123	415204	.	+	.	Parent=PF3D7_0909100;coverage_threshold_of.5.reads_at_edge_of_window
Pf3D7_09_v3	Chappell_et_al_UTR_finder	5UTR	421683	422706	.	-	.	Parent=PF3D7_0909300;coverage_threshold_of.5.reads_at_edge_of_window
Pf3D7_09_v3	Chappell_et_al_UTR_finder	5UTR	423117	424170	.	+	.	Parent=PF3D7_0909400;coverage_threshold_of.5.reads_at_edge_of_window
Pf3D7_09_v3	Chappell_et_al_UTR_finder	5UTR	430269	430577	.	+	.	Parent=PF3D7_0909500;coverage_threshold_of.5.reads_at_edge_of_window
Pf3D7_09_v3	Chappell_et_al_UTR_finder	5UTR	435374	435448	.	-	.	Parent=PF3D7_0909600;coverage_threshold_of.5.reads_at_edge_of_window
Pf3D7_09_v3	Chappell_et_al_UTR_finder	5UTR	440427	440913	.	+	.	Parent=PF3D7_0909700;coverage_threshold_of.5.reads_at_edge_of_window
Pf3D7_09_v3	Chappell_et_al_UTR_finder	5UTR	445438	445787	.	+	.	Parent=PF3D7_0909800;coverage_threshold_of.5.reads_at_edge_of_window
Pf3D7_09_v3	Chappell_et_al_UTR_finder	5UTR	447287	447927	.	+	.	Parent=PF3D7_0909900;coverage_threshold_of.5.reads_at_edge_of_window
Pf3D7_09_v3	Chappell_et_al_UTR_finder	5UTR	461319	462076	.	-	.	Parent=PF3D7_0910100;coverage_threshold_of.5.reads_at_edge_of_window
Pf3D7_09_v3	Chappell_et_al_UTR_finder	5UTR	475114	475670	.	+	.	Parent=PF3D7_0910300;coverage_threshold_of.5.reads_at_edge_of_window
Pf3D7_09_v3	Chappell_et_al_UTR_finder	5UTR	481359	481413	.	-	.	Parent=PF3D7_0910400;coverage_threshold_of.5.reads_at_edge_of_window
Pf3D7_09_v3	Chappell_et_al_UTR_finder	5UTR	487555	487627	.	-	.	Parent=PF3D7_0910500;coverage_threshold_of.5.reads_at_edge_of_window
Pf3D7_09_v3	Chappell_et_al_UTR_finder	5UTR	488405	489466	.	+	.	Parent=PF3D7_0910600;coverage_threshold_of.5.reads_at_edge_of_window
Pf3D7_09_v3	Chappell_et_al_UTR_finder	5UTR	491203	491274	.	+	.	Parent=PF3D7_0910700;coverage_threshold_of.5.reads_at_edge_of_window
Pf3D7_09_v3	Chappell_et_al_UTR_finder	5UTR	493636	494162	.	+	.	Parent=PF3D7_0910800;coverage_threshold_of.5.reads_at_edge_of_window
Pf3D7_09_v3	Chappell_et_al_UTR_finder	5UTR	497728	497986	.	-	.	Parent=PF3D7_0910900;coverage_threshold_of.5.reads_at_edge_of_window
Pf3D7_09_v3	Chappell_et_al_UTR_finder	5UTR	499838	500182	.	+	.	Parent=PF3D7_0911000;coverage_threshold_of.5.reads_at_edge_of_window
Pf3D7_09_v3	Chappell_et_al_UTR_finder	5UTR	504404	504411	.	+	.	Parent=PF3D7_0911100;coverage_threshold_of.5.reads_at_edge_of_window
Pf3D7_09_v3	Chappell_et_al_UTR_finder	5UTR	509289	509933	.	+	.	Parent=PF3D7_0911200;coverage_threshold_of.5.reads_at_edge_of_window
Pf3D7_09_v3	Chappell_et_al_UTR_finder	5UTR	526019	526246	.	-	.	Parent=PF3D7_0911400;coverage_threshold_of.5.reads_at_edge_of_window
Pf3D7_09_v3	Chappell_et_al_UTR_finder	5UTR	527979	528096	.	-	.	Parent=PF3D7_0911500;coverage_threshold_of.5.reads_at_edge_of_window
Pf3D7_09_v3	Chappell_et_al_UTR_finder	5UTR	529798	529911	.	+	.	Parent=PF3D7_0911600;coverage_threshold_of.5.reads_at_edge_of_window
Pf3D7_09_v3	Chappell_et_al_UTR_finder	5UTR	532194	532340	.	+	.	Parent=PF3D7_0911700;coverage_threshold_of.5.reads_at_edge_of_window
Pf3D7_09_v3	Chappell_et_al_UTR_finder	5UTR	536682	536914	.	-	.	Parent=PF3D7_0911800;coverage_threshold_of.15.reads_at_edge_of_window
Pf3D7_09_v3	Chappell_et_al_UTR_finder	5UTR	539873	540442	.	-	.	Parent=PF3D7_0911900;coverage_threshold_of.5.reads_at_edge_of_window
Pf3D7_09_v3	Chappell_et_al_UTR_finder	5UTR	545740	545996	.	-	.	Parent=PF3D7_0912000;coverage_threshold_of.5.reads_at_edge_of_window
Pf3D7_09_v3	Chappell_et_al_UTR_finder	5UTR	548102	548230	.	-	.	Parent=PF3D7_0912100;coverage_threshold_of.5.reads_at_edge_of_window
Pf3D7_09_v3	Chappell_et_al_UTR_finder	5UTR	553168	554115	.	-	.	Parent=PF3D7_0912400;coverage_threshold_of.5.reads_at_edge_of_window
Pf3D7_09_v3	Chappell_et_al_UTR_finder	5UTR	555918	556089	.	+	.	Parent=PF3D7_0912500;coverage_threshold_of.5.reads_at_edge_of_window
Pf3D7_09_v3	Chappell_et_al_UTR_finder	5UTR	562257	562676	.	+	.	Parent=PF3D7_0912700;coverage_threshold_of.5.reads_at_edge_of_window
Pf3D7_09_v3	Chappell_et_al_UTR_finder	5UTR	565180	566026	.	-	.	Parent=PF3D7_0912800;coverage_threshold_of.5.reads_at_edge_of_window
Pf3D7_09_v3	Chappell_et_al_UTR_finder	5UTR	566595	567282	.	+	.	Parent=PF3D7_0912900;coverage_threshold_of.5.reads_at_edge_of_window
Pf3D7_09_v3	Chappell_et_al_UTR_finder	5UTR	570375	570667	.	-	.	Parent=PF3D7_0913000;coverage_threshold_of.5.reads_at_edge_of_window
Pf3D7_09_v3	Chappell_et_al_UTR_finder	5UTR	574509	575678	.	+	.	Parent=PF3D7_0913200;coverage_threshold_of.5.reads_at_edge_of_window
Pf3D7_09_v3	Chappell_et_al_UTR_finder	5UTR	579027	579588	.	-	.	Parent=PF3D7_0913300;coverage_threshold_of.5.reads_at_edge_of_window
Pf3D7_09_v3	Chappell_et_al_UTR_finder	5UTR	583969	584194	.	-	.	Parent=PF3D7_0913500;coverage_threshold_of.5.reads_at_edge_of_window
Pf3D7_09_v3	Chappell_et_al_UTR_finder	5UTR	584611	584725	.	+	.	Parent=PF3D7_0913600;coverage_threshold_of.5.reads_at_edge_of_window
Pf3D7_09_v3	Chappell_et_al_UTR_finder	5UTR	589179	589262	.	+	.	Parent=PF3D7_0913700;coverage_threshold_of.5.reads_at_edge_of_window
Pf3D7_09_v3	Chappell_et_al_UTR_finder	5UTR	592035	593106	.	+	.	Parent=PF3D7_0913800;coverage_threshold_of.5.reads_at_edge_of_window
Pf3D7_09_v3	Chappell_et_al_UTR_finder	5UTR	597235	597274	.	-	.	Parent=PF3D7_0913900;coverage_threshold_of.5.reads_at_edge_of_window
Pf3D7_09_v3	Chappell_et_al_UTR_finder	5UTR	610076	610470	.	-	.	Parent=PF3D7_0914200;coverage_threshold_of.5.reads_at_edge_of_window
Pf3D7_09_v3	Chappell_et_al_UTR_finder	5UTR	615493	615724	.	-	.	Parent=PF3D7_0914300;coverage_threshold_of.5.reads_at_edge_of_window
Pf3D7_09_v3	Chappell_et_al_UTR_finder	5UTR	617806	617962	.	+	.	Parent=PF3D7_0914400;coverage_threshold_of.5.reads_at_edge_of_window
Pf3D7_09_v3	Chappell_et_al_UTR_finder	5UTR	626150	626572	.	-	.	Parent=PF3D7_0914500;coverage_threshold_of.5.reads_at_edge_of_window
Pf3D7_09_v3	Chappell_et_al_UTR_finder	5UTR	627113	627753	.	+	.	Parent=PF3D7_0914600;coverage_threshold_of.5.reads_at_edge_of_window
Pf3D7_09_v3	Chappell_et_al_UTR_finder	5UTR	630505	630656	.	+	.	Parent=PF3D7_0914700;coverage_threshold_of.5.reads_at_edge_of_window
Pf3D7_09_v3	Chappell_et_al_UTR_finder	5UTR	634201	635328	.	-	.	Parent=PF3D7_0914800;coverage_threshold_of.5.reads_at_edge_of_window
Pf3D7_09_v3	Chappell_et_al_UTR_finder	5UTR	636270	636620	.	+	.	Parent=PF3D7_0914900;coverage_threshold_of.5.reads_at_edge_of_window
Pf3D7_09_v3	Chappell_et_al_UTR_finder	5UTR	641260	641729	.	-	.	Parent=PF3D7_0915000;coverage_threshold_of.5.reads_at_edge_of_window
Pf3D7_09_v3	Chappell_et_al_UTR_finder	5UTR	644044	644666	.	-	.	Parent=PF3D7_0915100;coverage_threshold_of.5.reads_at_edge_of_window
Pf3D7_09_v3	Chappell_et_al_UTR_finder	5UTR	645021	645631	.	+	.	Parent=PF3D7_0915200;coverage_threshold_of.5.reads_at_edge_of_window
Pf3D7_09_v3	Chappell_et_al_UTR_finder	5UTR	649117	649365	.	-	.	Parent=PF3D7_0915300;coverage_threshold_of.5.reads_at_edge_of_window
Pf3D7_09_v3	Chappell_et_al_UTR_finder	5UTR	654842	655599	.	-	.	Parent=PF3D7_0915400;coverage_threshold_of.5.reads_at_edge_of_window
Pf3D7_09_v3	Chappell_et_al_UTR_finder	5UTR	657056	657417	.	+	.	Parent=PF3D7_0915500;coverage_threshold_of.5.reads_at_edge_of_window
Pf3D7_09_v3	Chappell_et_al_UTR_finder	5UTR	659920	660175	.	+	.	Parent=PF3D7_0915600;coverage_threshold_of.5.reads_at_edge_of_window
Pf3D7_09_v3	Chappell_et_al_UTR_finder	5UTR	662327	662856	.	-	.	Parent=PF3D7_0915700;coverage_threshold_of.5.reads_at_edge_of_window
Pf3D7_09_v3	Chappell_et_al_UTR_finder	5UTR	663820	663917	.	+	.	Parent=PF3D7_0915800;coverage_threshold_of.5.reads_at_edge_of_window
Pf3D7_09_v3	Chappell_et_al_UTR_finder	5UTR	665391	665977	.	+	.	Parent=PF3D7_0915900;coverage_threshold_of.5.reads_at_edge_of_window
Pf3D7_09_v3	Chappell_et_al_UTR_finder	5UTR	671726	671763	.	-	.	Parent=PF3D7_0916000;coverage_threshold_of.5.reads_at_edge_of_window
Pf3D7_09_v3	Chappell_et_al_UTR_finder	5UTR	673967	674067	.	+	.	Parent=PF3D7_0916100;coverage_threshold_of.5.reads_at_edge_of_window
Pf3D7_09_v3	Chappell_et_al_UTR_finder	5UTR	675636	675921	.	+	.	Parent=PF3D7_0916200;coverage_threshold_of.5.reads_at_edge_of_window
Pf3D7_09_v3	Chappell_et_al_UTR_finder	5UTR	681985	682028	.	-	.	Parent=PF3D7_0916300;coverage_threshold_of.5.reads_at_edge_of_window
Pf3D7_09_v3	Chappell_et_al_UTR_finder	5UTR	693571	694182	.	-	.	Parent=PF3D7_0916500;coverage_threshold_of.5.reads_at_edge_of_window
Pf3D7_09_v3	Chappell_et_al_UTR_finder	5UTR	695265	695474	.	-	.	Parent=PF3D7_0916600;coverage_threshold_of.5.reads_at_edge_of_window
Pf3D7_09_v3	Chappell_et_al_UTR_finder	5UTR	698030	698090	.	-	.	Parent=PF3D7_0916700;coverage_threshold_of.5.reads_at_edge_of_window
Pf3D7_09_v3	Chappell_et_al_UTR_finder	5UTR	703046	703367	.	+	.	Parent=PF3D7_0916800;coverage_threshold_of.5.reads_at_edge_of_window
Pf3D7_09_v3	Chappell_et_al_UTR_finder	5UTR	704288	705356	.	+	.	Parent=PF3D7_0916900;coverage_threshold_of.30.reads_at_edge_of_window
Pf3D7_09_v3	Chappell_et_al_UTR_finder	5UTR	712073	712395	.	-	.	Parent=PF3D7_0917000;coverage_threshold_of.5.reads_at_edge_of_window
Pf3D7_09_v3	Chappell_et_al_UTR_finder	5UTR	715490	715643	.	-	.	Parent=PF3D7_0917100;coverage_threshold_of.5.reads_at_edge_of_window
Pf3D7_09_v3	Chappell_et_al_UTR_finder	5UTR	718081	718520	.	+	.	Parent=PF3D7_0917300;coverage_threshold_of.5.reads_at_edge_of_window
Pf3D7_09_v3	Chappell_et_al_UTR_finder	5UTR	726574	726702	.	+	.	Parent=PF3D7_0917500;coverage_threshold_of.5.reads_at_edge_of_window
Pf3D7_09_v3	Chappell_et_al_UTR_finder	5UTR	732137	732496	.	-	.	Parent=PF3D7_0917600;coverage_threshold_of.5.reads_at_edge_of_window
Pf3D7_09_v3	Chappell_et_al_UTR_finder	5UTR	732925	732950	.	+	.	Parent=PF3D7_0917700;coverage_threshold_of.5.reads_at_edge_of_window
Pf3D7_09_v3	Chappell_et_al_UTR_finder	5UTR	734358	734628	.	+	.	Parent=PF3D7_0917800;coverage_threshold_of.5.reads_at_edge_of_window
Pf3D7_09_v3	Chappell_et_al_UTR_finder	5UTR	736818	737984	.	+	.	Parent=PF3D7_0917900;coverage_threshold_of.5.reads_at_edge_of_window
Pf3D7_09_v3	Chappell_et_al_UTR_finder	5UTR	743685	745349	.	-	.	Parent=PF3D7_0918000;coverage_threshold_of.5.reads_at_edge_of_window
Pf3D7_09_v3	Chappell_et_al_UTR_finder	5UTR	746389	747172	.	+	.	Parent=PF3D7_0918100;coverage_threshold_of.5.reads_at_edge_of_window
Pf3D7_09_v3	Chappell_et_al_UTR_finder	5UTR	750263	750333	.	-	.	Parent=PF3D7_0918200;coverage_threshold_of.5.reads_at_edge_of_window
Pf3D7_09_v3	Chappell_et_al_UTR_finder	5UTR	752423	752680	.	-	.	Parent=PF3D7_0918300;coverage_threshold_of.5.reads_at_edge_of_window
Pf3D7_09_v3	Chappell_et_al_UTR_finder	5UTR	764637	764847	.	+	.	Parent=PF3D7_0918600;coverage_threshold_of.5.reads_at_edge_of_window
Pf3D7_09_v3	Chappell_et_al_UTR_finder	5UTR	769382	769451	.	+	.	Parent=PF3D7_0918700;coverage_threshold_of.5.reads_at_edge_of_window
Pf3D7_09_v3	Chappell_et_al_UTR_finder	5UTR	774380	774894	.	-	.	Parent=PF3D7_0918800;coverage_threshold_of.5.reads_at_edge_of_window
Pf3D7_09_v3	Chappell_et_al_UTR_finder	5UTR	782676	783043	.	-	.	Parent=PF3D7_0919000;coverage_threshold_of.5.reads_at_edge_of_window
Pf3D7_09_v3	Chappell_et_al_UTR_finder	5UTR	785734	786155	.	+	.	Parent=PF3D7_0919100;coverage_threshold_of.5.reads_at_edge_of_window
Pf3D7_09_v3	Chappell_et_al_UTR_finder	5UTR	790479	791077	.	-	.	Parent=PF3D7_0919200;coverage_threshold_of.5.reads_at_edge_of_window
Pf3D7_09_v3	Chappell_et_al_UTR_finder	5UTR	791955	793216	.	+	.	Parent=PF3D7_0919300;coverage_threshold_of.5.reads_at_edge_of_window
Pf3D7_09_v3	Chappell_et_al_UTR_finder	5UTR	795377	795538	.	+	.	Parent=PF3D7_0919400;coverage_threshold_of.5.reads_at_edge_of_window
Pf3D7_09_v3	Chappell_et_al_UTR_finder	5UTR	800669	800702	.	+	.	Parent=PF3D7_0919600;coverage_threshold_of.5.reads_at_edge_of_window
Pf3D7_09_v3	Chappell_et_al_UTR_finder	5UTR	802448	803028	.	+	.	Parent=PF3D7_0919700;coverage_threshold_of.10.reads_at_edge_of_window
Pf3D7_09_v3	Chappell_et_al_UTR_finder	5UTR	807921	808320	.	-	.	Parent=PF3D7_0919800;coverage_threshold_of.5.reads_at_edge_of_window
Pf3D7_09_v3	Chappell_et_al_UTR_finder	5UTR	822634	822664	.	+	.	Parent=PF3D7_0920000;coverage_threshold_of.5.reads_at_edge_of_window
Pf3D7_09_v3	Chappell_et_al_UTR_finder	5UTR	827141	827379	.	-	.	Parent=PF3D7_0920100;coverage_threshold_of.5.reads_at_edge_of_window
Pf3D7_09_v3	Chappell_et_al_UTR_finder	5UTR	831531	831668	.	+	.	Parent=PF3D7_0920300;coverage_threshold_of.5.reads_at_edge_of_window
Pf3D7_09_v3	Chappell_et_al_UTR_finder	5UTR	833636	833753	.	+	.	Parent=PF3D7_0920400;coverage_threshold_of.5.reads_at_edge_of_window
Pf3D7_09_v3	Chappell_et_al_UTR_finder	5UTR	840395	841535	.	+	.	Parent=PF3D7_0920500;coverage_threshold_of.5.reads_at_edge_of_window
Pf3D7_09_v3	Chappell_et_al_UTR_finder	5UTR	843319	843540	.	+	.	Parent=PF3D7_0920600;coverage_threshold_of.5.reads_at_edge_of_window
Pf3D7_09_v3	Chappell_et_al_UTR_finder	5UTR	848687	849514	.	+	.	Parent=PF3D7_0920700;coverage_threshold_of.5.reads_at_edge_of_window
Pf3D7_09_v3	Chappell_et_al_UTR_finder	5UTR	854058	854255	.	-	.	Parent=PF3D7_0920800;coverage_threshold_of.5.reads_at_edge_of_window
Pf3D7_09_v3	Chappell_et_al_UTR_finder	5UTR	855147	855515	.	+	.	Parent=PF3D7_0920900;coverage_threshold_of.5.reads_at_edge_of_window
Pf3D7_09_v3	Chappell_et_al_UTR_finder	5UTR	858830	859371	.	-	.	Parent=PF3D7_0921000;coverage_threshold_of.5.reads_at_edge_of_window
Pf3D7_09_v3	Chappell_et_al_UTR_finder	5UTR	861129	861391	.	+	.	Parent=PF3D7_0921100;coverage_threshold_of.5.reads_at_edge_of_window
Pf3D7_09_v3	Chappell_et_al_UTR_finder	5UTR	870492	870533	.	-	.	Parent=PF3D7_0921200;coverage_threshold_of.5.reads_at_edge_of_window
Pf3D7_09_v3	Chappell_et_al_UTR_finder	5UTR	871326	871825	.	+	.	Parent=PF3D7_0921300;coverage_threshold_of.5.reads_at_edge_of_window
Pf3D7_09_v3	Chappell_et_al_UTR_finder	5UTR	874958	875116	.	-	.	Parent=PF3D7_0921400;coverage_threshold_of.5.reads_at_edge_of_window
Pf3D7_09_v3	Chappell_et_al_UTR_finder	5UTR	875460	875601	.	+	.	Parent=PF3D7_0921500;coverage_threshold_of.5.reads_at_edge_of_window
Pf3D7_09_v3	Chappell_et_al_UTR_finder	5UTR	877890	878003	.	+	.	Parent=PF3D7_0921600;coverage_threshold_of.5.reads_at_edge_of_window
Pf3D7_09_v3	Chappell_et_al_UTR_finder	5UTR	885593	885960	.	-	.	Parent=PF3D7_0921700;coverage_threshold_of.65.reads_at_edge_of_window
Pf3D7_09_v3	Chappell_et_al_UTR_finder	5UTR	887390	887779	.	-	.	Parent=PF3D7_0921800;coverage_threshold_of.5.reads_at_edge_of_window
Pf3D7_09_v3	Chappell_et_al_UTR_finder	5UTR	888252	888558	.	+	.	Parent=PF3D7_0921900;coverage_threshold_of.5.reads_at_edge_of_window
Pf3D7_09_v3	Chappell_et_al_UTR_finder	5UTR	895174	895414	.	+	.	Parent=PF3D7_0922100;coverage_threshold_of.5.reads_at_edge_of_window
Pf3D7_09_v3	Chappell_et_al_UTR_finder	5UTR	902215	903361	.	+	.	Parent=PF3D7_0922200;coverage_threshold_of.5.reads_at_edge_of_window
Pf3D7_09_v3	Chappell_et_al_UTR_finder	5UTR	905446	905997	.	+	.	Parent=PF3D7_0922300;coverage_threshold_of.10.reads_at_edge_of_window
Pf3D7_09_v3	Chappell_et_al_UTR_finder	5UTR	908614	908723	.	+	.	Parent=PF3D7_0922400;coverage_threshold_of.5.reads_at_edge_of_window
Pf3D7_09_v3	Chappell_et_al_UTR_finder	5UTR	912269	913229	.	+	.	Parent=PF3D7_0922500;coverage_threshold_of.5.reads_at_edge_of_window
Pf3D7_09_v3	Chappell_et_al_UTR_finder	5UTR	915661	916602	.	+	.	Parent=PF3D7_0922600;coverage_threshold_of.5.reads_at_edge_of_window
Pf3D7_09_v3	Chappell_et_al_UTR_finder	5UTR	921303	921676	.	-	.	Parent=PF3D7_0922700;coverage_threshold_of.5.reads_at_edge_of_window
Pf3D7_09_v3	Chappell_et_al_UTR_finder	5UTR	940588	940729	.	-	.	Parent=PF3D7_0923000;coverage_threshold_of.5.reads_at_edge_of_window
Pf3D7_09_v3	Chappell_et_al_UTR_finder	5UTR	943329	944125	.	+	.	Parent=PF3D7_0923200;coverage_threshold_of.5.reads_at_edge_of_window
Pf3D7_09_v3	Chappell_et_al_UTR_finder	5UTR	950109	950407	.	+	.	Parent=PF3D7_0923400;coverage_threshold_of.5.reads_at_edge_of_window
Pf3D7_09_v3	Chappell_et_al_UTR_finder	5UTR	955856	956604	.	+	.	Parent=PF3D7_0923500;coverage_threshold_of.5.reads_at_edge_of_window
Pf3D7_09_v3	Chappell_et_al_UTR_finder	5UTR	958733	958762	.	+	.	Parent=PF3D7_0923600;coverage_threshold_of.5.reads_at_edge_of_window
Pf3D7_09_v3	Chappell_et_al_UTR_finder	5UTR	963787	963878	.	-	.	Parent=PF3D7_0923800;coverage_threshold_of.5.reads_at_edge_of_window
Pf3D7_09_v3	Chappell_et_al_UTR_finder	5UTR	968070	968719	.	-	.	Parent=PF3D7_0923900;coverage_threshold_of.5.reads_at_edge_of_window
Pf3D7_09_v3	Chappell_et_al_UTR_finder	5UTR	972446	972547	.	+	.	Parent=PF3D7_0924000;coverage_threshold_of.5.reads_at_edge_of_window
Pf3D7_09_v3	Chappell_et_al_UTR_finder	5UTR	979966	980100	.	-	.	Parent=PF3D7_0924100;coverage_threshold_of.5.reads_at_edge_of_window
Pf3D7_09_v3	Chappell_et_al_UTR_finder	5UTR	980466	981151	.	+	.	Parent=PF3D7_0924200;coverage_threshold_of.5.reads_at_edge_of_window
Pf3D7_09_v3	Chappell_et_al_UTR_finder	5UTR	986018	986122	.	-	.	Parent=PF3D7_0924300;coverage_threshold_of.5.reads_at_edge_of_window
Pf3D7_09_v3	Chappell_et_al_UTR_finder	5UTR	987948	988976	.	+	.	Parent=PF3D7_0924400;coverage_threshold_of.5.reads_at_edge_of_window
Pf3D7_09_v3	Chappell_et_al_UTR_finder	5UTR	998931	999462	.	+	.	Parent=PF3D7_0924600;coverage_threshold_of.5.reads_at_edge_of_window
Pf3D7_09_v3	Chappell_et_al_UTR_finder	5UTR	1006659	1006772	.	+	.	Parent=PF3D7_0924700;coverage_threshold_of.5.reads_at_edge_of_window
Pf3D7_09_v3	Chappell_et_al_UTR_finder	5UTR	1010305	1010379	.	+	.	Parent=PF3D7_0924900;coverage_threshold_of.15.reads_at_edge_of_window
Pf3D7_09_v3	Chappell_et_al_UTR_finder	5UTR	1017309	1017434	.	+	.	Parent=PF3D7_0925200;coverage_threshold_of.5.reads_at_edge_of_window
Pf3D7_09_v3	Chappell_et_al_UTR_finder	5UTR	1020904	1021265	.	-	.	Parent=PF3D7_0925300;coverage_threshold_of.5.reads_at_edge_of_window
Pf3D7_09_v3	Chappell_et_al_UTR_finder	5UTR	1024973	1025492	.	+	.	Parent=PF3D7_0925500;coverage_threshold_of.5.reads_at_edge_of_window
Pf3D7_09_v3	Chappell_et_al_UTR_finder	5UTR	1026888	1027093	.	+	.	Parent=PF3D7_0925600;coverage_threshold_of.10.reads_at_edge_of_window
Pf3D7_09_v3	Chappell_et_al_UTR_finder	5UTR	1030011	1030587	.	-	.	Parent=PF3D7_0925700;coverage_threshold_of.5.reads_at_edge_of_window
Pf3D7_09_v3	Chappell_et_al_UTR_finder	5UTR	1033096	1033314	.	+	.	Parent=PF3D7_0925800;coverage_threshold_of.5.reads_at_edge_of_window
Pf3D7_09_v3	Chappell_et_al_UTR_finder	5UTR	1039921	1040712	.	+	.	Parent=PF3D7_0925900;coverage_threshold_of.5.reads_at_edge_of_window
Pf3D7_09_v3	Chappell_et_al_UTR_finder	5UTR	1062664	1063052	.	+	.	Parent=PF3D7_0926200;coverage_threshold_of.5.reads_at_edge_of_window
Pf3D7_09_v3	Chappell_et_al_UTR_finder	5UTR	1072956	1073010	.	-	.	Parent=PF3D7_0926400;coverage_threshold_of.5.reads_at_edge_of_window
Pf3D7_09_v3	Chappell_et_al_UTR_finder	5UTR	1081684	1082883	.	-	.	Parent=PF3D7_0926500;coverage_threshold_of.5.reads_at_edge_of_window
Pf3D7_09_v3	Chappell_et_al_UTR_finder	5UTR	1089350	1089910	.	+	.	Parent=PF3D7_0926700;coverage_threshold_of.5.reads_at_edge_of_window
Pf3D7_09_v3	Chappell_et_al_UTR_finder	5UTR	1096522	1096689	.	-	.	Parent=PF3D7_0926800;coverage_threshold_of.5.reads_at_edge_of_window
Pf3D7_09_v3	Chappell_et_al_UTR_finder	5UTR	1098241	1098523	.	-	.	Parent=PF3D7_0926900;coverage_threshold_of.5.reads_at_edge_of_window
Pf3D7_09_v3	Chappell_et_al_UTR_finder	5UTR	1098787	1099074	.	+	.	Parent=PF3D7_0927000;coverage_threshold_of.5.reads_at_edge_of_window
Pf3D7_09_v3	Chappell_et_al_UTR_finder	5UTR	1100832	1101220	.	-	.	Parent=PF3D7_0927100;coverage_threshold_of.5.reads_at_edge_of_window
Pf3D7_09_v3	Chappell_et_al_UTR_finder	5UTR	1113905	1113957	.	+	.	Parent=PF3D7_0927300;coverage_threshold_of.5.reads_at_edge_of_window
Pf3D7_09_v3	Chappell_et_al_UTR_finder	5UTR	1121332	1122412	.	-	.	Parent=PF3D7_0927500;coverage_threshold_of.5.reads_at_edge_of_window
Pf3D7_09_v3	Chappell_et_al_UTR_finder	5UTR	1122448	1123860	.	+	.	Parent=PF3D7_0927600;coverage_threshold_of.5.reads_at_edge_of_window
Pf3D7_09_v3	Chappell_et_al_UTR_finder	5UTR	1127929	1128453	.	-	.	Parent=PF3D7_0927700;coverage_threshold_of.5.reads_at_edge_of_window
Pf3D7_09_v3	Chappell_et_al_UTR_finder	5UTR	1128526	1128870	.	+	.	Parent=PF3D7_0927800;coverage_threshold_of.5.reads_at_edge_of_window
Pf3D7_09_v3	Chappell_et_al_UTR_finder	5UTR	1132136	1134081	.	-	.	Parent=PF3D7_0927900;coverage_threshold_of.5.reads_at_edge_of_window
Pf3D7_09_v3	Chappell_et_al_UTR_finder	5UTR	1135089	1135544	.	+	.	Parent=PF3D7_0928000;coverage_threshold_of.5.reads_at_edge_of_window
Pf3D7_09_v3	Chappell_et_al_UTR_finder	5UTR	1142388	1142824	.	-	.	Parent=PF3D7_0928200;coverage_threshold_of.5.reads_at_edge_of_window
Pf3D7_09_v3	Chappell_et_al_UTR_finder	5UTR	1142998	1143183	.	+	.	Parent=PF3D7_0928300;coverage_threshold_of.5.reads_at_edge_of_window
Pf3D7_09_v3	Chappell_et_al_UTR_finder	5UTR	1145175	1145363	.	+	.	Parent=PF3D7_0928400;coverage_threshold_of.5.reads_at_edge_of_window
Pf3D7_09_v3	Chappell_et_al_UTR_finder	5UTR	1147198	1147625	.	-	.	Parent=PF3D7_0928500;coverage_threshold_of.5.reads_at_edge_of_window
Pf3D7_09_v3	Chappell_et_al_UTR_finder	5UTR	1148503	1149657	.	-	.	Parent=PF3D7_0928600;coverage_threshold_of.5.reads_at_edge_of_window
Pf3D7_09_v3	Chappell_et_al_UTR_finder	5UTR	1155154	1155560	.	-	.	Parent=PF3D7_0928700;coverage_threshold_of.5.reads_at_edge_of_window
Pf3D7_09_v3	Chappell_et_al_UTR_finder	5UTR	1159778	1159875	.	+	.	Parent=PF3D7_0928900;coverage_threshold_of.5.reads_at_edge_of_window
Pf3D7_09_v3	Chappell_et_al_UTR_finder	5UTR	1160770	1161079	.	+	.	Parent=PF3D7_0929000;coverage_threshold_of.35.reads_at_edge_of_window
Pf3D7_09_v3	Chappell_et_al_UTR_finder	5UTR	1163454	1163569	.	+	.	Parent=PF3D7_0929100;coverage_threshold_of.10.reads_at_edge_of_window
Pf3D7_09_v3	Chappell_et_al_UTR_finder	5UTR	1167735	1167841	.	+	.	Parent=PF3D7_0929200;coverage_threshold_of.5.reads_at_edge_of_window
Pf3D7_09_v3	Chappell_et_al_UTR_finder	5UTR	1171109	1171338	.	+	.	Parent=PF3D7_0929300;coverage_threshold_of.5.reads_at_edge_of_window
Pf3D7_09_v3	Chappell_et_al_UTR_finder	5UTR	1174983	1175202	.	+	.	Parent=PF3D7_0929400;coverage_threshold_of.5.reads_at_edge_of_window
Pf3D7_09_v3	Chappell_et_al_UTR_finder	5UTR	1183696	1184023	.	-	.	Parent=PF3D7_0929600;coverage_threshold_of.5.reads_at_edge_of_window
Pf3D7_09_v3	Chappell_et_al_UTR_finder	5UTR	1186160	1186299	.	-	.	Parent=PF3D7_0929700;coverage_threshold_of.10.reads_at_edge_of_window
Pf3D7_09_v3	Chappell_et_al_UTR_finder	5UTR	1186903	1186916	.	-	.	Parent=PF3D7_0929800;coverage_threshold_of.5.reads_at_edge_of_window
Pf3D7_09_v3	Chappell_et_al_UTR_finder	5UTR	1187301	1187662	.	+	.	Parent=PF3D7_0929900;coverage_threshold_of.5.reads_at_edge_of_window
Pf3D7_09_v3	Chappell_et_al_UTR_finder	5UTR	1195240	1195493	.	-	.	Parent=PF3D7_0930100;coverage_threshold_of.5.reads_at_edge_of_window
Pf3D7_09_v3	Chappell_et_al_UTR_finder	5UTR	1198463	1199038	.	-	.	Parent=PF3D7_0930200;coverage_threshold_of.5.reads_at_edge_of_window
Pf3D7_09_v3	Chappell_et_al_UTR_finder	5UTR	1207586	1207973	.	+	.	Parent=PF3D7_0930400;coverage_threshold_of.10.reads_at_edge_of_window
Pf3D7_09_v3	Chappell_et_al_UTR_finder	5UTR	1216501	1217273	.	-	.	Parent=PF3D7_0930500;coverage_threshold_of.5.reads_at_edge_of_window
Pf3D7_09_v3	Chappell_et_al_UTR_finder	5UTR	1221001	1221220	.	-	.	Parent=PF3D7_0930600;coverage_threshold_of.5.reads_at_edge_of_window
Pf3D7_09_v3	Chappell_et_al_UTR_finder	5UTR	1221898	1221986	.	+	.	Parent=PF3D7_0930700;coverage_threshold_of.5.reads_at_edge_of_window
Pf3D7_09_v3	Chappell_et_al_UTR_finder	5UTR	1247941	1248636	.	-	.	Parent=PF3D7_0930900;coverage_threshold_of.5.reads_at_edge_of_window
Pf3D7_09_v3	Chappell_et_al_UTR_finder	5UTR	1251602	1252921	.	-	.	Parent=PF3D7_0931000;coverage_threshold_of.5.reads_at_edge_of_window
Pf3D7_09_v3	Chappell_et_al_UTR_finder	5UTR	1258465	1258548	.	+	.	Parent=PF3D7_0931200;coverage_threshold_of.5.reads_at_edge_of_window
Pf3D7_09_v3	Chappell_et_al_UTR_finder	5UTR	1260971	1261026	.	+	.	Parent=PF3D7_0931300;coverage_threshold_of.5.reads_at_edge_of_window
Pf3D7_09_v3	Chappell_et_al_UTR_finder	5UTR	1262501	1263346	.	+	.	Parent=PF3D7_0931400;coverage_threshold_of.5.reads_at_edge_of_window
Pf3D7_09_v3	Chappell_et_al_UTR_finder	5UTR	1266016	1267718	.	-	.	Parent=PF3D7_0931500;coverage_threshold_of.5.reads_at_edge_of_window
Pf3D7_09_v3	Chappell_et_al_UTR_finder	5UTR	1273931	1274245	.	-	.	Parent=PF3D7_0931800;coverage_threshold_of.10.reads_at_edge_of_window
Pf3D7_09_v3	Chappell_et_al_UTR_finder	5UTR	1276485	1276705	.	-	.	Parent=PF3D7_0931900;coverage_threshold_of.5.reads_at_edge_of_window
Pf3D7_09_v3	Chappell_et_al_UTR_finder	5UTR	1277553	1278006	.	+	.	Parent=PF3D7_0932000;coverage_threshold_of.5.reads_at_edge_of_window
Pf3D7_09_v3	Chappell_et_al_UTR_finder	5UTR	1283880	1284804	.	-	.	Parent=PF3D7_0932100;coverage_threshold_of.5.reads_at_edge_of_window
Pf3D7_09_v3	Chappell_et_al_UTR_finder	5UTR	1286438	1287007	.	+	.	Parent=PF3D7_0932200;coverage_threshold_of.5.reads_at_edge_of_window
Pf3D7_09_v3	Chappell_et_al_UTR_finder	5UTR	1291028	1291531	.	-	.	Parent=PF3D7_0932300;coverage_threshold_of.30.reads_at_edge_of_window
Pf3D7_09_v3	Chappell_et_al_UTR_finder	5UTR	1293644	1293698	.	-	.	Parent=PF3D7_0932400;coverage_threshold_of.5.reads_at_edge_of_window
Pf3D7_09_v3	Chappell_et_al_UTR_finder	5UTR	1296645	1296712	.	-	.	Parent=PF3D7_0932500;coverage_threshold_of.5.reads_at_edge_of_window
Pf3D7_09_v3	Chappell_et_al_UTR_finder	5UTR	1298240	1298247	.	-	.	Parent=PF3D7_0932600;coverage_threshold_of.5.reads_at_edge_of_window
Pf3D7_09_v3	Chappell_et_al_UTR_finder	5UTR	1307790	1308340	.	-	.	Parent=PF3D7_0932800;coverage_threshold_of.5.reads_at_edge_of_window
Pf3D7_09_v3	Chappell_et_al_UTR_finder	5UTR	1309944	1310496	.	-	.	Parent=PF3D7_0932900;coverage_threshold_of.5.reads_at_edge_of_window
Pf3D7_09_v3	Chappell_et_al_UTR_finder	5UTR	1311378	1311439	.	+	.	Parent=PF3D7_0933000;coverage_threshold_of.5.reads_at_edge_of_window
Pf3D7_09_v3	Chappell_et_al_UTR_finder	5UTR	1314483	1314551	.	+	.	Parent=PF3D7_0933100;coverage_threshold_of.5.reads_at_edge_of_window
Pf3D7_09_v3	Chappell_et_al_UTR_finder	5UTR	1319469	1319745	.	-	.	Parent=PF3D7_0933200;coverage_threshold_of.5.reads_at_edge_of_window
Pf3D7_09_v3	Chappell_et_al_UTR_finder	5UTR	1320008	1320344	.	+	.	Parent=PF3D7_0933300;coverage_threshold_of.5.reads_at_edge_of_window
Pf3D7_09_v3	Chappell_et_al_UTR_finder	5UTR	1323881	1323892	.	+	.	Parent=PF3D7_0933400;coverage_threshold_of.5.reads_at_edge_of_window
Pf3D7_09_v3	Chappell_et_al_UTR_finder	5UTR	1332804	1333592	.	-	.	Parent=PF3D7_0933600;coverage_threshold_of.5.reads_at_edge_of_window
Pf3D7_09_v3	Chappell_et_al_UTR_finder	5UTR	1334795	1335169	.	-	.	Parent=PF3D7_0933700;coverage_threshold_of.5.reads_at_edge_of_window
Pf3D7_09_v3	Chappell_et_al_UTR_finder	5UTR	1335596	1335739	.	+	.	Parent=PF3D7_0933800;coverage_threshold_of.5.reads_at_edge_of_window
Pf3D7_09_v3	Chappell_et_al_UTR_finder	5UTR	1339296	1339672	.	-	.	Parent=PF3D7_0933900;coverage_threshold_of.5.reads_at_edge_of_window
Pf3D7_09_v3	Chappell_et_al_UTR_finder	5UTR	1341994	1342111	.	-	.	Parent=PF3D7_0934000;coverage_threshold_of.5.reads_at_edge_of_window
Pf3D7_09_v3	Chappell_et_al_UTR_finder	5UTR	1347296	1347513	.	-	.	Parent=PF3D7_0934200;coverage_threshold_of.5.reads_at_edge_of_window
Pf3D7_09_v3	Chappell_et_al_UTR_finder	5UTR	1347720	1348021	.	+	.	Parent=PF3D7_0934300;coverage_threshold_of.5.reads_at_edge_of_window
Pf3D7_09_v3	Chappell_et_al_UTR_finder	5UTR	1349588	1349789	.	+	.	Parent=PF3D7_0934400;coverage_threshold_of.5.reads_at_edge_of_window
Pf3D7_09_v3	Chappell_et_al_UTR_finder	5UTR	1351930	1352612	.	-	.	Parent=PF3D7_0934500;coverage_threshold_of.5.reads_at_edge_of_window
Pf3D7_09_v3	Chappell_et_al_UTR_finder	5UTR	1354090	1354580	.	+	.	Parent=PF3D7_0934600;coverage_threshold_of.5.reads_at_edge_of_window
Pf3D7_09_v3	Chappell_et_al_UTR_finder	5UTR	1357155	1357410	.	+	.	Parent=PF3D7_0934700;coverage_threshold_of.5.reads_at_edge_of_window
Pf3D7_09_v3	Chappell_et_al_UTR_finder	5UTR	1360147	1361934	.	+	.	Parent=PF3D7_0934800;coverage_threshold_of.5.reads_at_edge_of_window
Pf3D7_09_v3	Chappell_et_al_UTR_finder	5UTR	1366000	1366087	.	-	.	Parent=PF3D7_0934900;coverage_threshold_of.5.reads_at_edge_of_window
Pf3D7_09_v3	Chappell_et_al_UTR_finder	5UTR	1367151	1367245	.	-	.	Parent=PF3D7_0935000;coverage_threshold_of.5.reads_at_edge_of_window
Pf3D7_09_v3	Chappell_et_al_UTR_finder	5UTR	1367615	1368015	.	-	.	Parent=PF3D7_0935100;coverage_threshold_of.5.reads_at_edge_of_window
Pf3D7_09_v3	Chappell_et_al_UTR_finder	5UTR	1372038	1372503	.	-	.	Parent=PF3D7_0935200;coverage_threshold_of.5.reads_at_edge_of_window
Pf3D7_09_v3	Chappell_et_al_UTR_finder	5UTR	1372930	1373017	.	+	.	Parent=PF3D7_0935300;coverage_threshold_of.5.reads_at_edge_of_window
Pf3D7_09_v3	Chappell_et_al_UTR_finder	5UTR	1399872	1400799	.	+	.	Parent=PF3D7_0935500;coverage_threshold_of.5.reads_at_edge_of_window
Pf3D7_09_v3	Chappell_et_al_UTR_finder	5UTR	1404948	1405191	.	+	.	Parent=PF3D7_0935600;coverage_threshold_of.5.reads_at_edge_of_window
Pf3D7_09_v3	Chappell_et_al_UTR_finder	5UTR	1408481	1409198	.	+	.	Parent=PF3D7_0935700;coverage_threshold_of.5.reads_at_edge_of_window
Pf3D7_09_v3	Chappell_et_al_UTR_finder	5UTR	1412182	1413839	.	+	.	Parent=PF3D7_0935800;coverage_threshold_of.5.reads_at_edge_of_window
Pf3D7_09_v3	Chappell_et_al_UTR_finder	5UTR	1422808	1424682	.	-	.	Parent=PF3D7_0935900;coverage_threshold_of.5.reads_at_edge_of_window
Pf3D7_09_v3	Chappell_et_al_UTR_finder	5UTR	1428023	1428903	.	-	.	Parent=PF3D7_0936000;coverage_threshold_of.5.reads_at_edge_of_window
Pf3D7_09_v3	Chappell_et_al_UTR_finder	5UTR	1431147	1431186	.	-	.	Parent=PF3D7_0936100;coverage_threshold_of.5.reads_at_edge_of_window
Pf3D7_09_v3	Chappell_et_al_UTR_finder	5UTR	1434109	1435114	.	-	.	Parent=PF3D7_0936200;coverage_threshold_of.5.reads_at_edge_of_window
Pf3D7_09_v3	Chappell_et_al_UTR_finder	5UTR	1437982	1439018	.	-	.	Parent=PF3D7_0936300;coverage_threshold_of.5.reads_at_edge_of_window
Pf3D7_09_v3	Chappell_et_al_UTR_finder	5UTR	1440663	1440782	.	+	.	Parent=PF3D7_0936400;coverage_threshold_of.5.reads_at_edge_of_window
Pf3D7_09_v3	Chappell_et_al_UTR_finder	5UTR	1445946	1446928	.	+	.	Parent=PF3D7_0936600;coverage_threshold_of.5.reads_at_edge_of_window
Pf3D7_09_v3	Chappell_et_al_UTR_finder	5UTR	1457901	1458391	.	+	.	Parent=PF3D7_0936800;coverage_threshold_of.5.reads_at_edge_of_window
Pf3D7_10_v3	Chappell_et_al_UTR_finder	5UTR	62915	63151	.	+	.	Parent=PF3D7_1001000;coverage_threshold_of.5.reads_at_edge_of_window
Pf3D7_10_v3	Chappell_et_al_UTR_finder	5UTR	68962	69587	.	-	.	Parent=PF3D7_1001100;coverage_threshold_of.30.reads_at_edge_of_window
Pf3D7_10_v3	Chappell_et_al_UTR_finder	5UTR	70820	71435	.	-	.	Parent=PF3D7_1001200;coverage_threshold_of.5.reads_at_edge_of_window
Pf3D7_10_v3	Chappell_et_al_UTR_finder	5UTR	73918	74134	.	-	.	Parent=PF3D7_1001300;coverage_threshold_of.5.reads_at_edge_of_window
Pf3D7_10_v3	Chappell_et_al_UTR_finder	5UTR	77573	78714	.	-	.	Parent=PF3D7_1001400;coverage_threshold_of.5.reads_at_edge_of_window
Pf3D7_10_v3	Chappell_et_al_UTR_finder	5UTR	81740	82597	.	-	.	Parent=PF3D7_1001500;coverage_threshold_of.5.reads_at_edge_of_window
Pf3D7_10_v3	Chappell_et_al_UTR_finder	5UTR	89010	91109	.	-	.	Parent=PF3D7_1001600;coverage_threshold_of.5.reads_at_edge_of_window
Pf3D7_10_v3	Chappell_et_al_UTR_finder	5UTR	93527	94627	.	-	.	Parent=PF3D7_1001700;coverage_threshold_of.5.reads_at_edge_of_window
Pf3D7_10_v3	Chappell_et_al_UTR_finder	5UTR	97032	97848	.	-	.	Parent=PF3D7_1001800;coverage_threshold_of.5.reads_at_edge_of_window
Pf3D7_10_v3	Chappell_et_al_UTR_finder	5UTR	100362	100468	.	-	.	Parent=PF3D7_1001900;coverage_threshold_of.5.reads_at_edge_of_window
Pf3D7_10_v3	Chappell_et_al_UTR_finder	5UTR	104684	105150	.	-	.	Parent=PF3D7_1002000;coverage_threshold_of.5.reads_at_edge_of_window
Pf3D7_10_v3	Chappell_et_al_UTR_finder	5UTR	108663	110002	.	-	.	Parent=PF3D7_1002100;coverage_threshold_of.5.reads_at_edge_of_window
Pf3D7_10_v3	Chappell_et_al_UTR_finder	5UTR	112085	112928	.	+	.	Parent=PF3D7_1002200;coverage_threshold_of.5.reads_at_edge_of_window
Pf3D7_10_v3	Chappell_et_al_UTR_finder	5UTR	117217	117241	.	+	.	Parent=PF3D7_1002300;coverage_threshold_of.5.reads_at_edge_of_window
Pf3D7_10_v3	Chappell_et_al_UTR_finder	5UTR	120431	121114	.	+	.	Parent=PF3D7_1002400;coverage_threshold_of.5.reads_at_edge_of_window
Pf3D7_10_v3	Chappell_et_al_UTR_finder	5UTR	124883	125606	.	-	.	Parent=PF3D7_1002500;coverage_threshold_of.5.reads_at_edge_of_window
Pf3D7_10_v3	Chappell_et_al_UTR_finder	5UTR	125790	125938	.	+	.	Parent=PF3D7_1002600;coverage_threshold_of.5.reads_at_edge_of_window
Pf3D7_10_v3	Chappell_et_al_UTR_finder	5UTR	128709	129275	.	+	.	Parent=PF3D7_1002700;coverage_threshold_of.5.reads_at_edge_of_window
Pf3D7_10_v3	Chappell_et_al_UTR_finder	5UTR	132905	132994	.	+	.	Parent=PF3D7_1002800;coverage_threshold_of.5.reads_at_edge_of_window
Pf3D7_10_v3	Chappell_et_al_UTR_finder	5UTR	138310	138764	.	+	.	Parent=PF3D7_1002900;coverage_threshold_of.5.reads_at_edge_of_window
Pf3D7_10_v3	Chappell_et_al_UTR_finder	5UTR	147099	147638	.	+	.	Parent=PF3D7_1003100;coverage_threshold_of.25.reads_at_edge_of_window
Pf3D7_10_v3	Chappell_et_al_UTR_finder	5UTR	149276	149341	.	+	.	Parent=PF3D7_1003200;coverage_threshold_of.5.reads_at_edge_of_window
Pf3D7_10_v3	Chappell_et_al_UTR_finder	5UTR	150875	150995	.	-	.	Parent=PF3D7_1003300;coverage_threshold_of.5.reads_at_edge_of_window
Pf3D7_10_v3	Chappell_et_al_UTR_finder	5UTR	158517	158780	.	-	.	Parent=PF3D7_1003400;coverage_threshold_of.5.reads_at_edge_of_window
Pf3D7_10_v3	Chappell_et_al_UTR_finder	5UTR	160963	161497	.	-	.	Parent=PF3D7_1003500;coverage_threshold_of.5.reads_at_edge_of_window
Pf3D7_10_v3	Chappell_et_al_UTR_finder	5UTR	164748	164944	.	+	.	Parent=PF3D7_1003600;coverage_threshold_of.5.reads_at_edge_of_window
Pf3D7_10_v3	Chappell_et_al_UTR_finder	5UTR	170670	170685	.	-	.	Parent=PF3D7_1003700;coverage_threshold_of.5.reads_at_edge_of_window
Pf3D7_10_v3	Chappell_et_al_UTR_finder	5UTR	176431	177051	.	-	.	Parent=PF3D7_1003800;coverage_threshold_of.5.reads_at_edge_of_window
Pf3D7_10_v3	Chappell_et_al_UTR_finder	5UTR	180227	180934	.	-	.	Parent=PF3D7_1004000;coverage_threshold_of.5.reads_at_edge_of_window
Pf3D7_10_v3	Chappell_et_al_UTR_finder	5UTR	196955	196991	.	-	.	Parent=PF3D7_1004200;coverage_threshold_of.5.reads_at_edge_of_window
Pf3D7_10_v3	Chappell_et_al_UTR_finder	5UTR	202845	203045	.	-	.	Parent=PF3D7_1004300;coverage_threshold_of.5.reads_at_edge_of_window
Pf3D7_10_v3	Chappell_et_al_UTR_finder	5UTR	209643	210233	.	-	.	Parent=PF3D7_1004400;coverage_threshold_of.5.reads_at_edge_of_window
Pf3D7_10_v3	Chappell_et_al_UTR_finder	5UTR	214595	214802	.	-	.	Parent=PF3D7_1004500;coverage_threshold_of.5.reads_at_edge_of_window
Pf3D7_10_v3	Chappell_et_al_UTR_finder	5UTR	215295	215716	.	+	.	Parent=PF3D7_1004600;coverage_threshold_of.5.reads_at_edge_of_window
Pf3D7_10_v3	Chappell_et_al_UTR_finder	5UTR	221354	221540	.	-	.	Parent=PF3D7_1004700;coverage_threshold_of.5.reads_at_edge_of_window
Pf3D7_10_v3	Chappell_et_al_UTR_finder	5UTR	221587	221944	.	+	.	Parent=PF3D7_1004800;coverage_threshold_of.5.reads_at_edge_of_window
Pf3D7_10_v3	Chappell_et_al_UTR_finder	5UTR	224084	224247	.	+	.	Parent=PF3D7_1004900;coverage_threshold_of.5.reads_at_edge_of_window
Pf3D7_10_v3	Chappell_et_al_UTR_finder	5UTR	227706	227994	.	-	.	Parent=PF3D7_1005000;coverage_threshold_of.5.reads_at_edge_of_window
Pf3D7_10_v3	Chappell_et_al_UTR_finder	5UTR	228416	228797	.	+	.	Parent=PF3D7_1005100;coverage_threshold_of.5.reads_at_edge_of_window
Pf3D7_10_v3	Chappell_et_al_UTR_finder	5UTR	232819	233043	.	-	.	Parent=PF3D7_1005200;coverage_threshold_of.5.reads_at_edge_of_window
Pf3D7_10_v3	Chappell_et_al_UTR_finder	5UTR	242246	242903	.	-	.	Parent=PF3D7_1005500;coverage_threshold_of.5.reads_at_edge_of_window
Pf3D7_10_v3	Chappell_et_al_UTR_finder	5UTR	251309	251578	.	+	.	Parent=PF3D7_1005800;coverage_threshold_of.5.reads_at_edge_of_window
Pf3D7_10_v3	Chappell_et_al_UTR_finder	5UTR	253542	253703	.	+	.	Parent=PF3D7_1005900;coverage_threshold_of.5.reads_at_edge_of_window
Pf3D7_10_v3	Chappell_et_al_UTR_finder	5UTR	260305	260808	.	-	.	Parent=PF3D7_1006100;coverage_threshold_of.5.reads_at_edge_of_window
Pf3D7_10_v3	Chappell_et_al_UTR_finder	5UTR	262998	263480	.	-	.	Parent=PF3D7_1006200;coverage_threshold_of.5.reads_at_edge_of_window
Pf3D7_10_v3	Chappell_et_al_UTR_finder	5UTR	270284	270534	.	+	.	Parent=PF3D7_1006500;coverage_threshold_of.5.reads_at_edge_of_window
Pf3D7_10_v3	Chappell_et_al_UTR_finder	5UTR	272825	273499	.	-	.	Parent=PF3D7_1006600;coverage_threshold_of.5.reads_at_edge_of_window
Pf3D7_10_v3	Chappell_et_al_UTR_finder	5UTR	273806	274090	.	+	.	Parent=PF3D7_1006700;coverage_threshold_of.5.reads_at_edge_of_window
Pf3D7_10_v3	Chappell_et_al_UTR_finder	5UTR	276967	277620	.	+	.	Parent=PF3D7_1006800;coverage_threshold_of.5.reads_at_edge_of_window
Pf3D7_10_v3	Chappell_et_al_UTR_finder	5UTR	280975	281458	.	+	.	Parent=PF3D7_1006900;coverage_threshold_of.5.reads_at_edge_of_window
Pf3D7_10_v3	Chappell_et_al_UTR_finder	5UTR	283710	284576	.	+	.	Parent=PF3D7_1007000;coverage_threshold_of.5.reads_at_edge_of_window
Pf3D7_10_v3	Chappell_et_al_UTR_finder	5UTR	287474	287480	.	-	.	Parent=PF3D7_1007100;coverage_threshold_of.30.reads_at_edge_of_window
Pf3D7_10_v3	Chappell_et_al_UTR_finder	5UTR	290827	291328	.	-	.	Parent=PF3D7_1007200;coverage_threshold_of.5.reads_at_edge_of_window
Pf3D7_10_v3	Chappell_et_al_UTR_finder	5UTR	292950	293849	.	+	.	Parent=PF3D7_1007300;coverage_threshold_of.5.reads_at_edge_of_window
Pf3D7_10_v3	Chappell_et_al_UTR_finder	5UTR	296175	296905	.	+	.	Parent=PF3D7_1007400;coverage_threshold_of.15.reads_at_edge_of_window
Pf3D7_10_v3	Chappell_et_al_UTR_finder	5UTR	298179	298360	.	+	.	Parent=PF3D7_1007500;coverage_threshold_of.5.reads_at_edge_of_window
Pf3D7_10_v3	Chappell_et_al_UTR_finder	5UTR	305920	306457	.	-	.	Parent=PF3D7_1007700;coverage_threshold_of.5.reads_at_edge_of_window
Pf3D7_10_v3	Chappell_et_al_UTR_finder	5UTR	316070	316648	.	+	.	Parent=PF3D7_1007900;coverage_threshold_of.5.reads_at_edge_of_window
Pf3D7_10_v3	Chappell_et_al_UTR_finder	5UTR	320037	321010	.	+	.	Parent=PF3D7_1008000;coverage_threshold_of.5.reads_at_edge_of_window
Pf3D7_10_v3	Chappell_et_al_UTR_finder	5UTR	330945	331245	.	+	.	Parent=PF3D7_1008100;coverage_threshold_of.5.reads_at_edge_of_window
Pf3D7_10_v3	Chappell_et_al_UTR_finder	5UTR	344900	344929	.	-	.	Parent=PF3D7_1008200;coverage_threshold_of.5.reads_at_edge_of_window
Pf3D7_10_v3	Chappell_et_al_UTR_finder	5UTR	348668	349199	.	-	.	Parent=PF3D7_1008400;coverage_threshold_of.5.reads_at_edge_of_window
Pf3D7_10_v3	Chappell_et_al_UTR_finder	5UTR	351368	351702	.	+	.	Parent=PF3D7_1008500;coverage_threshold_of.5.reads_at_edge_of_window
Pf3D7_10_v3	Chappell_et_al_UTR_finder	5UTR	362481	362891	.	-	.	Parent=PF3D7_1008700;coverage_threshold_of.5.reads_at_edge_of_window
Pf3D7_10_v3	Chappell_et_al_UTR_finder	5UTR	367147	367323	.	-	.	Parent=PF3D7_1008800;coverage_threshold_of.5.reads_at_edge_of_window
Pf3D7_10_v3	Chappell_et_al_UTR_finder	5UTR	370226	370629	.	-	.	Parent=PF3D7_1008900;coverage_threshold_of.5.reads_at_edge_of_window
Pf3D7_10_v3	Chappell_et_al_UTR_finder	5UTR	371125	371292	.	+	.	Parent=PF3D7_1009000;coverage_threshold_of.5.reads_at_edge_of_window
Pf3D7_10_v3	Chappell_et_al_UTR_finder	5UTR	374339	374863	.	+	.	Parent=PF3D7_1009200;coverage_threshold_of.5.reads_at_edge_of_window
Pf3D7_10_v3	Chappell_et_al_UTR_finder	5UTR	379709	379950	.	-	.	Parent=PF3D7_1009300;coverage_threshold_of.5.reads_at_edge_of_window
Pf3D7_10_v3	Chappell_et_al_UTR_finder	5UTR	381132	381360	.	+	.	Parent=PF3D7_1009400;coverage_threshold_of.5.reads_at_edge_of_window
Pf3D7_10_v3	Chappell_et_al_UTR_finder	5UTR	384794	385189	.	-	.	Parent=PF3D7_1009500;coverage_threshold_of.5.reads_at_edge_of_window
Pf3D7_10_v3	Chappell_et_al_UTR_finder	5UTR	386884	386975	.	+	.	Parent=PF3D7_1009600;coverage_threshold_of.5.reads_at_edge_of_window
Pf3D7_10_v3	Chappell_et_al_UTR_finder	5UTR	391166	391274	.	-	.	Parent=PF3D7_1009700;coverage_threshold_of.5.reads_at_edge_of_window
Pf3D7_10_v3	Chappell_et_al_UTR_finder	5UTR	397994	398199	.	-	.	Parent=PF3D7_1009800;coverage_threshold_of.5.reads_at_edge_of_window
Pf3D7_10_v3	Chappell_et_al_UTR_finder	5UTR	399176	399206	.	+	.	Parent=PF3D7_1009900;coverage_threshold_of.5.reads_at_edge_of_window
Pf3D7_10_v3	Chappell_et_al_UTR_finder	5UTR	402712	402886	.	-	.	Parent=PF3D7_1010000;coverage_threshold_of.5.reads_at_edge_of_window
Pf3D7_10_v3	Chappell_et_al_UTR_finder	5UTR	403629	403678	.	+	.	Parent=PF3D7_1010100;coverage_threshold_of.5.reads_at_edge_of_window
Pf3D7_10_v3	Chappell_et_al_UTR_finder	5UTR	410537	410728	.	-	.	Parent=PF3D7_1010200;coverage_threshold_of.5.reads_at_edge_of_window
Pf3D7_10_v3	Chappell_et_al_UTR_finder	5UTR	412980	414731	.	+	.	Parent=PF3D7_1010300;coverage_threshold_of.5.reads_at_edge_of_window
Pf3D7_10_v3	Chappell_et_al_UTR_finder	5UTR	421057	421789	.	-	.	Parent=PF3D7_1010600;coverage_threshold_of.5.reads_at_edge_of_window
Pf3D7_10_v3	Chappell_et_al_UTR_finder	5UTR	422690	422960	.	+	.	Parent=PF3D7_1010700;coverage_threshold_of.5.reads_at_edge_of_window
Pf3D7_10_v3	Chappell_et_al_UTR_finder	5UTR	425766	425915	.	-	.	Parent=PF3D7_1010800;coverage_threshold_of.5.reads_at_edge_of_window
Pf3D7_10_v3	Chappell_et_al_UTR_finder	5UTR	426515	426600	.	+	.	Parent=PF3D7_1010900;coverage_threshold_of.5.reads_at_edge_of_window
Pf3D7_10_v3	Chappell_et_al_UTR_finder	5UTR	430141	430846	.	-	.	Parent=PF3D7_1011000;coverage_threshold_of.5.reads_at_edge_of_window
Pf3D7_10_v3	Chappell_et_al_UTR_finder	5UTR	435571	435943	.	-	.	Parent=PF3D7_1011100;coverage_threshold_of.5.reads_at_edge_of_window
Pf3D7_10_v3	Chappell_et_al_UTR_finder	5UTR	436915	436957	.	+	.	Parent=PF3D7_1011200;coverage_threshold_of.5.reads_at_edge_of_window
Pf3D7_10_v3	Chappell_et_al_UTR_finder	5UTR	441956	442155	.	-	.	Parent=PF3D7_1011400;coverage_threshold_of.5.reads_at_edge_of_window
Pf3D7_10_v3	Chappell_et_al_UTR_finder	5UTR	444402	444767	.	-	.	Parent=PF3D7_1011500;coverage_threshold_of.5.reads_at_edge_of_window
Pf3D7_10_v3	Chappell_et_al_UTR_finder	5UTR	447126	447200	.	-	.	Parent=PF3D7_1011600;coverage_threshold_of.5.reads_at_edge_of_window
Pf3D7_10_v3	Chappell_et_al_UTR_finder	5UTR	449050	449153	.	+	.	Parent=PF3D7_1011700;coverage_threshold_of.5.reads_at_edge_of_window
Pf3D7_10_v3	Chappell_et_al_UTR_finder	5UTR	453714	455397	.	+	.	Parent=PF3D7_1011800;coverage_threshold_of.5.reads_at_edge_of_window
Pf3D7_10_v3	Chappell_et_al_UTR_finder	5UTR	461994	462338	.	-	.	Parent=PF3D7_1011900;coverage_threshold_of.5.reads_at_edge_of_window
Pf3D7_10_v3	Chappell_et_al_UTR_finder	5UTR	463326	463492	.	+	.	Parent=PF3D7_1012000;coverage_threshold_of.5.reads_at_edge_of_window
Pf3D7_10_v3	Chappell_et_al_UTR_finder	5UTR	469537	470169	.	-	.	Parent=PF3D7_1012100;coverage_threshold_of.5.reads_at_edge_of_window
Pf3D7_10_v3	Chappell_et_al_UTR_finder	5UTR	470470	470978	.	+	.	Parent=PF3D7_1012200;coverage_threshold_of.5.reads_at_edge_of_window
Pf3D7_10_v3	Chappell_et_al_UTR_finder	5UTR	473387	474191	.	-	.	Parent=PF3D7_1012300;coverage_threshold_of.5.reads_at_edge_of_window
Pf3D7_10_v3	Chappell_et_al_UTR_finder	5UTR	476564	477035	.	-	.	Parent=PF3D7_1012400;coverage_threshold_of.5.reads_at_edge_of_window
Pf3D7_10_v3	Chappell_et_al_UTR_finder	5UTR	480540	481184	.	-	.	Parent=PF3D7_1012500;coverage_threshold_of.5.reads_at_edge_of_window
Pf3D7_10_v3	Chappell_et_al_UTR_finder	5UTR	484195	484823	.	-	.	Parent=PF3D7_1012600;coverage_threshold_of.5.reads_at_edge_of_window
Pf3D7_10_v3	Chappell_et_al_UTR_finder	5UTR	487138	487251	.	+	.	Parent=PF3D7_1012700;coverage_threshold_of.5.reads_at_edge_of_window
Pf3D7_10_v3	Chappell_et_al_UTR_finder	5UTR	492499	492549	.	+	.	Parent=PF3D7_1012800;coverage_threshold_of.5.reads_at_edge_of_window
Pf3D7_10_v3	Chappell_et_al_UTR_finder	5UTR	497574	498515	.	-	.	Parent=PF3D7_1012900;coverage_threshold_of.5.reads_at_edge_of_window
Pf3D7_10_v3	Chappell_et_al_UTR_finder	5UTR	499758	500209	.	+	.	Parent=PF3D7_1013000;coverage_threshold_of.5.reads_at_edge_of_window
Pf3D7_10_v3	Chappell_et_al_UTR_finder	5UTR	506393	506848	.	-	.	Parent=PF3D7_1013100;coverage_threshold_of.5.reads_at_edge_of_window
Pf3D7_10_v3	Chappell_et_al_UTR_finder	5UTR	510177	511083	.	+	.	Parent=PF3D7_1013200;coverage_threshold_of.5.reads_at_edge_of_window
Pf3D7_10_v3	Chappell_et_al_UTR_finder	5UTR	517608	517769	.	-	.	Parent=PF3D7_1013300;coverage_threshold_of.10.reads_at_edge_of_window
Pf3D7_10_v3	Chappell_et_al_UTR_finder	5UTR	522253	522355	.	-	.	Parent=PF3D7_1013400;coverage_threshold_of.5.reads_at_edge_of_window
Pf3D7_10_v3	Chappell_et_al_UTR_finder	5UTR	526799	526839	.	+	.	Parent=PF3D7_1013500;coverage_threshold_of.5.reads_at_edge_of_window
Pf3D7_10_v3	Chappell_et_al_UTR_finder	5UTR	533065	533108	.	+	.	Parent=PF3D7_1013600;coverage_threshold_of.5.reads_at_edge_of_window
Pf3D7_10_v3	Chappell_et_al_UTR_finder	5UTR	540580	540621	.	+	.	Parent=PF3D7_1013700;coverage_threshold_of.5.reads_at_edge_of_window
Pf3D7_10_v3	Chappell_et_al_UTR_finder	5UTR	541858	542358	.	+	.	Parent=PF3D7_1013800;coverage_threshold_of.10.reads_at_edge_of_window
Pf3D7_10_v3	Chappell_et_al_UTR_finder	5UTR	548904	549759	.	-	.	Parent=PF3D7_1013900;coverage_threshold_of.5.reads_at_edge_of_window
Pf3D7_10_v3	Chappell_et_al_UTR_finder	5UTR	552572	553395	.	-	.	Parent=PF3D7_1014000;coverage_threshold_of.5.reads_at_edge_of_window
Pf3D7_10_v3	Chappell_et_al_UTR_finder	5UTR	554229	555159	.	+	.	Parent=PF3D7_1014100;coverage_threshold_of.5.reads_at_edge_of_window
Pf3D7_10_v3	Chappell_et_al_UTR_finder	5UTR	564189	565804	.	+	.	Parent=PF3D7_1014300;coverage_threshold_of.5.reads_at_edge_of_window
Pf3D7_10_v3	Chappell_et_al_UTR_finder	5UTR	573568	574128	.	+	.	Parent=PF3D7_1014400;coverage_threshold_of.5.reads_at_edge_of_window
Pf3D7_10_v3	Chappell_et_al_UTR_finder	5UTR	576444	576578	.	+	.	Parent=PF3D7_1014500;coverage_threshold_of.5.reads_at_edge_of_window
Pf3D7_10_v3	Chappell_et_al_UTR_finder	5UTR	589091	590008	.	-	.	Parent=PF3D7_1014600;coverage_threshold_of.5.reads_at_edge_of_window
Pf3D7_10_v3	Chappell_et_al_UTR_finder	5UTR	594780	595307	.	+	.	Parent=PF3D7_1014700;coverage_threshold_of.5.reads_at_edge_of_window
Pf3D7_10_v3	Chappell_et_al_UTR_finder	5UTR	607810	608579	.	-	.	Parent=PF3D7_1014900;coverage_threshold_of.5.reads_at_edge_of_window
Pf3D7_10_v3	Chappell_et_al_UTR_finder	5UTR	610439	611212	.	+	.	Parent=PF3D7_1015000;coverage_threshold_of.5.reads_at_edge_of_window
Pf3D7_10_v3	Chappell_et_al_UTR_finder	5UTR	613876	614325	.	-	.	Parent=PF3D7_1015100;coverage_threshold_of.5.reads_at_edge_of_window
Pf3D7_10_v3	Chappell_et_al_UTR_finder	5UTR	617737	617995	.	-	.	Parent=PF3D7_1015200;coverage_threshold_of.5.reads_at_edge_of_window
Pf3D7_10_v3	Chappell_et_al_UTR_finder	5UTR	618279	618439	.	+	.	Parent=PF3D7_1015300;coverage_threshold_of.10.reads_at_edge_of_window
Pf3D7_10_v3	Chappell_et_al_UTR_finder	5UTR	621002	621304	.	+	.	Parent=PF3D7_1015400;coverage_threshold_of.5.reads_at_edge_of_window
Pf3D7_10_v3	Chappell_et_al_UTR_finder	5UTR	625896	626229	.	-	.	Parent=PF3D7_1015500;coverage_threshold_of.5.reads_at_edge_of_window
Pf3D7_10_v3	Chappell_et_al_UTR_finder	5UTR	632062	632136	.	-	.	Parent=PF3D7_1015700;coverage_threshold_of.5.reads_at_edge_of_window
Pf3D7_10_v3	Chappell_et_al_UTR_finder	5UTR	632506	633681	.	+	.	Parent=PF3D7_1015800;coverage_threshold_of.5.reads_at_edge_of_window
Pf3D7_10_v3	Chappell_et_al_UTR_finder	5UTR	636648	637137	.	+	.	Parent=PF3D7_1015900;coverage_threshold_of.5.reads_at_edge_of_window
Pf3D7_10_v3	Chappell_et_al_UTR_finder	5UTR	640506	641389	.	+	.	Parent=PF3D7_1016000;coverage_threshold_of.5.reads_at_edge_of_window
Pf3D7_10_v3	Chappell_et_al_UTR_finder	5UTR	645597	646053	.	+	.	Parent=PF3D7_1016200;coverage_threshold_of.5.reads_at_edge_of_window
Pf3D7_10_v3	Chappell_et_al_UTR_finder	5UTR	653568	654538	.	-	.	Parent=PF3D7_1016300;coverage_threshold_of.5.reads_at_edge_of_window
Pf3D7_10_v3	Chappell_et_al_UTR_finder	5UTR	659028	659770	.	-	.	Parent=PF3D7_1016400;coverage_threshold_of.5.reads_at_edge_of_window
Pf3D7_10_v3	Chappell_et_al_UTR_finder	5UTR	666655	667367	.	-	.	Parent=PF3D7_1016600;coverage_threshold_of.5.reads_at_edge_of_window
Pf3D7_10_v3	Chappell_et_al_UTR_finder	5UTR	671854	673115	.	-	.	Parent=PF3D7_1016700;coverage_threshold_of.5.reads_at_edge_of_window
Pf3D7_10_v3	Chappell_et_al_UTR_finder	5UTR	676418	678125	.	-	.	Parent=PF3D7_1016800;coverage_threshold_of.5.reads_at_edge_of_window
Pf3D7_10_v3	Chappell_et_al_UTR_finder	5UTR	682509	683253	.	-	.	Parent=PF3D7_1016900;coverage_threshold_of.5.reads_at_edge_of_window
Pf3D7_10_v3	Chappell_et_al_UTR_finder	5UTR	685051	685577	.	+	.	Parent=PF3D7_1017000;coverage_threshold_of.5.reads_at_edge_of_window
Pf3D7_10_v3	Chappell_et_al_UTR_finder	5UTR	690821	692109	.	-	.	Parent=PF3D7_1017100;coverage_threshold_of.5.reads_at_edge_of_window
Pf3D7_10_v3	Chappell_et_al_UTR_finder	5UTR	692320	692425	.	+	.	Parent=PF3D7_1017200;coverage_threshold_of.5.reads_at_edge_of_window
Pf3D7_10_v3	Chappell_et_al_UTR_finder	5UTR	696710	696793	.	-	.	Parent=PF3D7_1017300;coverage_threshold_of.5.reads_at_edge_of_window
Pf3D7_10_v3	Chappell_et_al_UTR_finder	5UTR	699824	700123	.	-	.	Parent=PF3D7_1017400;coverage_threshold_of.5.reads_at_edge_of_window
Pf3D7_10_v3	Chappell_et_al_UTR_finder	5UTR	701262	701745	.	+	.	Parent=PF3D7_1017500;coverage_threshold_of.5.reads_at_edge_of_window
Pf3D7_10_v3	Chappell_et_al_UTR_finder	5UTR	704574	705536	.	+	.	Parent=PF3D7_1017600;coverage_threshold_of.5.reads_at_edge_of_window
Pf3D7_10_v3	Chappell_et_al_UTR_finder	5UTR	714659	715020	.	-	.	Parent=PF3D7_1017800;coverage_threshold_of.5.reads_at_edge_of_window
Pf3D7_10_v3	Chappell_et_al_UTR_finder	5UTR	715303	715877	.	+	.	Parent=PF3D7_1017900;coverage_threshold_of.5.reads_at_edge_of_window
Pf3D7_10_v3	Chappell_et_al_UTR_finder	5UTR	732857	733122	.	-	.	Parent=PF3D7_1018300;coverage_threshold_of.5.reads_at_edge_of_window
Pf3D7_10_v3	Chappell_et_al_UTR_finder	5UTR	733951	734721	.	+	.	Parent=PF3D7_1018400;coverage_threshold_of.5.reads_at_edge_of_window
Pf3D7_10_v3	Chappell_et_al_UTR_finder	5UTR	736814	737008	.	-	.	Parent=PF3D7_1018500;coverage_threshold_of.5.reads_at_edge_of_window
Pf3D7_10_v3	Chappell_et_al_UTR_finder	5UTR	743407	744312	.	-	.	Parent=PF3D7_1018600;coverage_threshold_of.5.reads_at_edge_of_window
Pf3D7_10_v3	Chappell_et_al_UTR_finder	5UTR	745944	747027	.	+	.	Parent=PF3D7_1018700;coverage_threshold_of.5.reads_at_edge_of_window
Pf3D7_10_v3	Chappell_et_al_UTR_finder	5UTR	749416	750214	.	+	.	Parent=PF3D7_1018800;coverage_threshold_of.15.reads_at_edge_of_window
Pf3D7_10_v3	Chappell_et_al_UTR_finder	5UTR	754911	754958	.	-	.	Parent=PF3D7_1018900;coverage_threshold_of.5.reads_at_edge_of_window
Pf3D7_10_v3	Chappell_et_al_UTR_finder	5UTR	756666	757794	.	+	.	Parent=PF3D7_1019000;coverage_threshold_of.5.reads_at_edge_of_window
Pf3D7_10_v3	Chappell_et_al_UTR_finder	5UTR	773371	773530	.	+	.	Parent=PF3D7_1019200;coverage_threshold_of.5.reads_at_edge_of_window
Pf3D7_10_v3	Chappell_et_al_UTR_finder	5UTR	780488	781400	.	-	.	Parent=PF3D7_1019300;coverage_threshold_of.5.reads_at_edge_of_window
Pf3D7_10_v3	Chappell_et_al_UTR_finder	5UTR	785835	786502	.	+	.	Parent=PF3D7_1019400;coverage_threshold_of.5.reads_at_edge_of_window
Pf3D7_10_v3	Chappell_et_al_UTR_finder	5UTR	795221	795419	.	-	.	Parent=PF3D7_1019500;coverage_threshold_of.5.reads_at_edge_of_window
Pf3D7_10_v3	Chappell_et_al_UTR_finder	5UTR	795849	796290	.	+	.	Parent=PF3D7_1019600;coverage_threshold_of.5.reads_at_edge_of_window
Pf3D7_10_v3	Chappell_et_al_UTR_finder	5UTR	803503	803699	.	-	.	Parent=PF3D7_1019700;coverage_threshold_of.5.reads_at_edge_of_window
Pf3D7_10_v3	Chappell_et_al_UTR_finder	5UTR	808993	810205	.	-	.	Parent=PF3D7_1019900;coverage_threshold_of.5.reads_at_edge_of_window
Pf3D7_10_v3	Chappell_et_al_UTR_finder	5UTR	813485	813736	.	-	.	Parent=PF3D7_1020000;coverage_threshold_of.10.reads_at_edge_of_window
Pf3D7_10_v3	Chappell_et_al_UTR_finder	5UTR	814958	815186	.	-	.	Parent=PF3D7_1020100;coverage_threshold_of.5.reads_at_edge_of_window
Pf3D7_10_v3	Chappell_et_al_UTR_finder	5UTR	818973	818990	.	-	.	Parent=PF3D7_1020200;coverage_threshold_of.5.reads_at_edge_of_window
Pf3D7_10_v3	Chappell_et_al_UTR_finder	5UTR	819802	819829	.	+	.	Parent=PF3D7_1020300;coverage_threshold_of.5.reads_at_edge_of_window
Pf3D7_10_v3	Chappell_et_al_UTR_finder	5UTR	824594	824838	.	-	.	Parent=PF3D7_1020400;coverage_threshold_of.5.reads_at_edge_of_window
Pf3D7_10_v3	Chappell_et_al_UTR_finder	5UTR	825395	825450	.	+	.	Parent=PF3D7_1020500;coverage_threshold_of.5.reads_at_edge_of_window
Pf3D7_10_v3	Chappell_et_al_UTR_finder	5UTR	835230	835291	.	+	.	Parent=PF3D7_1020700;coverage_threshold_of.5.reads_at_edge_of_window
Pf3D7_10_v3	Chappell_et_al_UTR_finder	5UTR	846193	847551	.	-	.	Parent=PF3D7_1020900;coverage_threshold_of.5.reads_at_edge_of_window
Pf3D7_10_v3	Chappell_et_al_UTR_finder	5UTR	850405	850505	.	-	.	Parent=PF3D7_1021000;coverage_threshold_of.5.reads_at_edge_of_window
Pf3D7_10_v3	Chappell_et_al_UTR_finder	5UTR	856286	856613	.	-	.	Parent=PF3D7_1021100;coverage_threshold_of.5.reads_at_edge_of_window
Pf3D7_10_v3	Chappell_et_al_UTR_finder	5UTR	862450	862909	.	-	.	Parent=PF3D7_1021300;coverage_threshold_of.5.reads_at_edge_of_window
Pf3D7_10_v3	Chappell_et_al_UTR_finder	5UTR	863700	863906	.	+	.	Parent=PF3D7_1021400;coverage_threshold_of.5.reads_at_edge_of_window
Pf3D7_10_v3	Chappell_et_al_UTR_finder	5UTR	869678	870153	.	-	.	Parent=PF3D7_1021500;coverage_threshold_of.5.reads_at_edge_of_window
Pf3D7_10_v3	Chappell_et_al_UTR_finder	5UTR	870754	871094	.	+	.	Parent=PF3D7_1021600;coverage_threshold_of.5.reads_at_edge_of_window
Pf3D7_10_v3	Chappell_et_al_UTR_finder	5UTR	903609	903663	.	-	.	Parent=PF3D7_1021800;coverage_threshold_of.5.reads_at_edge_of_window
Pf3D7_10_v3	Chappell_et_al_UTR_finder	5UTR	912346	913478	.	-	.	Parent=PF3D7_1021900;coverage_threshold_of.5.reads_at_edge_of_window
Pf3D7_10_v3	Chappell_et_al_UTR_finder	5UTR	918626	919771	.	+	.	Parent=PF3D7_1022000;coverage_threshold_of.5.reads_at_edge_of_window
Pf3D7_10_v3	Chappell_et_al_UTR_finder	5UTR	926231	926526	.	-	.	Parent=PF3D7_1022100;coverage_threshold_of.5.reads_at_edge_of_window
Pf3D7_10_v3	Chappell_et_al_UTR_finder	5UTR	929021	929412	.	-	.	Parent=PF3D7_1022200;coverage_threshold_of.5.reads_at_edge_of_window
Pf3D7_10_v3	Chappell_et_al_UTR_finder	5UTR	932528	932696	.	+	.	Parent=PF3D7_1022300;coverage_threshold_of.5.reads_at_edge_of_window
Pf3D7_10_v3	Chappell_et_al_UTR_finder	5UTR	942235	942707	.	-	.	Parent=PF3D7_1022400;coverage_threshold_of.5.reads_at_edge_of_window
Pf3D7_10_v3	Chappell_et_al_UTR_finder	5UTR	946090	946373	.	-	.	Parent=PF3D7_1022500;coverage_threshold_of.5.reads_at_edge_of_window
Pf3D7_10_v3	Chappell_et_al_UTR_finder	5UTR	948394	948476	.	+	.	Parent=PF3D7_1022600;coverage_threshold_of.5.reads_at_edge_of_window
Pf3D7_10_v3	Chappell_et_al_UTR_finder	5UTR	952580	953723	.	-	.	Parent=PF3D7_1022700;coverage_threshold_of.5.reads_at_edge_of_window
Pf3D7_10_v3	Chappell_et_al_UTR_finder	5UTR	955726	955882	.	+	.	Parent=PF3D7_1022800;coverage_threshold_of.5.reads_at_edge_of_window
Pf3D7_10_v3	Chappell_et_al_UTR_finder	5UTR	959897	960600	.	-	.	Parent=PF3D7_1022900;coverage_threshold_of.5.reads_at_edge_of_window
Pf3D7_10_v3	Chappell_et_al_UTR_finder	5UTR	962308	962736	.	-	.	Parent=PF3D7_1023000;coverage_threshold_of.5.reads_at_edge_of_window
Pf3D7_10_v3	Chappell_et_al_UTR_finder	5UTR	981971	982230	.	+	.	Parent=PF3D7_1023200;coverage_threshold_of.5.reads_at_edge_of_window
Pf3D7_10_v3	Chappell_et_al_UTR_finder	5UTR	985331	985646	.	-	.	Parent=PF3D7_1023300;coverage_threshold_of.25.reads_at_edge_of_window
Pf3D7_10_v3	Chappell_et_al_UTR_finder	5UTR	984956	985349	.	+	.	Parent=PF3D7_1023400;coverage_threshold_of.25.reads_at_edge_of_window
Pf3D7_10_v3	Chappell_et_al_UTR_finder	5UTR	987311	987322	.	-	.	Parent=PF3D7_1023500;coverage_threshold_of.35.reads_at_edge_of_window
Pf3D7_10_v3	Chappell_et_al_UTR_finder	5UTR	994255	994321	.	+	.	Parent=PF3D7_1023800;coverage_threshold_of.5.reads_at_edge_of_window
Pf3D7_10_v3	Chappell_et_al_UTR_finder	5UTR	1014565	1014895	.	+	.	Parent=PF3D7_1024000;coverage_threshold_of.5.reads_at_edge_of_window
Pf3D7_10_v3	Chappell_et_al_UTR_finder	5UTR	1021775	1022030	.	-	.	Parent=PF3D7_1024200;coverage_threshold_of.5.reads_at_edge_of_window
Pf3D7_10_v3	Chappell_et_al_UTR_finder	5UTR	1022314	1022504	.	+	.	Parent=PF3D7_1024300;coverage_threshold_of.5.reads_at_edge_of_window
Pf3D7_10_v3	Chappell_et_al_UTR_finder	5UTR	1024870	1025072	.	-	.	Parent=PF3D7_1024400;coverage_threshold_of.5.reads_at_edge_of_window
Pf3D7_10_v3	Chappell_et_al_UTR_finder	5UTR	1025553	1026119	.	+	.	Parent=PF3D7_1024500;coverage_threshold_of.5.reads_at_edge_of_window
Pf3D7_10_v3	Chappell_et_al_UTR_finder	5UTR	1029368	1029600	.	-	.	Parent=PF3D7_1024600;coverage_threshold_of.5.reads_at_edge_of_window
Pf3D7_10_v3	Chappell_et_al_UTR_finder	5UTR	1029775	1030043	.	+	.	Parent=PF3D7_1024700;coverage_threshold_of.5.reads_at_edge_of_window
Pf3D7_10_v3	Chappell_et_al_UTR_finder	5UTR	1051378	1052843	.	+	.	Parent=PF3D7_1025100;coverage_threshold_of.5.reads_at_edge_of_window
Pf3D7_10_v3	Chappell_et_al_UTR_finder	5UTR	1057031	1057249	.	-	.	Parent=PF3D7_1025200;coverage_threshold_of.5.reads_at_edge_of_window
Pf3D7_10_v3	Chappell_et_al_UTR_finder	5UTR	1060659	1060681	.	-	.	Parent=PF3D7_1025300;coverage_threshold_of.5.reads_at_edge_of_window
Pf3D7_10_v3	Chappell_et_al_UTR_finder	5UTR	1067086	1067488	.	-	.	Parent=PF3D7_1025400;coverage_threshold_of.5.reads_at_edge_of_window
Pf3D7_10_v3	Chappell_et_al_UTR_finder	5UTR	1088008	1088213	.	+	.	Parent=PF3D7_1025600;coverage_threshold_of.5.reads_at_edge_of_window
Pf3D7_10_v3	Chappell_et_al_UTR_finder	5UTR	1088474	1088930	.	+	.	Parent=PF3D7_1025700;coverage_threshold_of.75.reads_at_edge_of_window
Pf3D7_10_v3	Chappell_et_al_UTR_finder	5UTR	1090539	1090884	.	-	.	Parent=PF3D7_1025800;coverage_threshold_of.15.reads_at_edge_of_window
Pf3D7_10_v3	Chappell_et_al_UTR_finder	5UTR	1097278	1097415	.	-	.	Parent=PF3D7_1025900;coverage_threshold_of.5.reads_at_edge_of_window
Pf3D7_10_v3	Chappell_et_al_UTR_finder	5UTR	1099883	1100175	.	-	.	Parent=PF3D7_1026000;coverage_threshold_of.5.reads_at_edge_of_window
Pf3D7_10_v3	Chappell_et_al_UTR_finder	5UTR	1101189	1101817	.	+	.	Parent=PF3D7_1026100;coverage_threshold_of.5.reads_at_edge_of_window
Pf3D7_10_v3	Chappell_et_al_UTR_finder	5UTR	1105231	1105316	.	-	.	Parent=PF3D7_1026200;coverage_threshold_of.5.reads_at_edge_of_window
Pf3D7_10_v3	Chappell_et_al_UTR_finder	5UTR	1105694	1106085	.	+	.	Parent=PF3D7_1026300;coverage_threshold_of.5.reads_at_edge_of_window
Pf3D7_10_v3	Chappell_et_al_UTR_finder	5UTR	1111606	1111744	.	-	.	Parent=PF3D7_1026400;coverage_threshold_of.5.reads_at_edge_of_window
Pf3D7_10_v3	Chappell_et_al_UTR_finder	5UTR	1112636	1113196	.	-	.	Parent=PF3D7_1026500;coverage_threshold_of.5.reads_at_edge_of_window
Pf3D7_10_v3	Chappell_et_al_UTR_finder	5UTR	1118574	1120484	.	-	.	Parent=PF3D7_1026600;coverage_threshold_of.5.reads_at_edge_of_window
Pf3D7_10_v3	Chappell_et_al_UTR_finder	5UTR	1122435	1122961	.	+	.	Parent=PF3D7_1026800;coverage_threshold_of.5.reads_at_edge_of_window
Pf3D7_10_v3	Chappell_et_al_UTR_finder	5UTR	1136157	1136495	.	-	.	Parent=PF3D7_1027100;coverage_threshold_of.5.reads_at_edge_of_window
Pf3D7_10_v3	Chappell_et_al_UTR_finder	5UTR	1136900	1138001	.	+	.	Parent=PF3D7_1027200;coverage_threshold_of.5.reads_at_edge_of_window
Pf3D7_10_v3	Chappell_et_al_UTR_finder	5UTR	1142603	1144182	.	-	.	Parent=PF3D7_1027300;coverage_threshold_of.5.reads_at_edge_of_window
Pf3D7_10_v3	Chappell_et_al_UTR_finder	5UTR	1146796	1147345	.	-	.	Parent=PF3D7_1027400;coverage_threshold_of.5.reads_at_edge_of_window
Pf3D7_10_v3	Chappell_et_al_UTR_finder	5UTR	1150169	1150193	.	-	.	Parent=PF3D7_1027600;coverage_threshold_of.20.reads_at_edge_of_window
Pf3D7_10_v3	Chappell_et_al_UTR_finder	5UTR	1151854	1152047	.	-	.	Parent=PF3D7_1027700;coverage_threshold_of.5.reads_at_edge_of_window
Pf3D7_10_v3	Chappell_et_al_UTR_finder	5UTR	1154432	1154879	.	-	.	Parent=PF3D7_1027800;coverage_threshold_of.5.reads_at_edge_of_window
Pf3D7_10_v3	Chappell_et_al_UTR_finder	5UTR	1160015	1160030	.	+	.	Parent=PF3D7_1028000;coverage_threshold_of.5.reads_at_edge_of_window
Pf3D7_10_v3	Chappell_et_al_UTR_finder	5UTR	1163772	1163785	.	+	.	Parent=PF3D7_1028100;coverage_threshold_of.5.reads_at_edge_of_window
Pf3D7_10_v3	Chappell_et_al_UTR_finder	5UTR	1166871	1167050	.	-	.	Parent=PF3D7_1028200;coverage_threshold_of.5.reads_at_edge_of_window
Pf3D7_10_v3	Chappell_et_al_UTR_finder	5UTR	1168958	1169246	.	-	.	Parent=PF3D7_1028300;coverage_threshold_of.5.reads_at_edge_of_window
Pf3D7_10_v3	Chappell_et_al_UTR_finder	5UTR	1169650	1169939	.	+	.	Parent=PF3D7_1028400;coverage_threshold_of.5.reads_at_edge_of_window
Pf3D7_10_v3	Chappell_et_al_UTR_finder	5UTR	1174998	1175368	.	-	.	Parent=PF3D7_1028500;coverage_threshold_of.5.reads_at_edge_of_window
Pf3D7_10_v3	Chappell_et_al_UTR_finder	5UTR	1177850	1177898	.	-	.	Parent=PF3D7_1028600;coverage_threshold_of.5.reads_at_edge_of_window
Pf3D7_10_v3	Chappell_et_al_UTR_finder	5UTR	1179456	1181004	.	+	.	Parent=PF3D7_1028700;coverage_threshold_of.5.reads_at_edge_of_window
Pf3D7_10_v3	Chappell_et_al_UTR_finder	5UTR	1183996	1184367	.	-	.	Parent=PF3D7_1028800;coverage_threshold_of.5.reads_at_edge_of_window
Pf3D7_10_v3	Chappell_et_al_UTR_finder	5UTR	1185947	1186313	.	-	.	Parent=PF3D7_1028900;coverage_threshold_of.5.reads_at_edge_of_window
Pf3D7_10_v3	Chappell_et_al_UTR_finder	5UTR	1195503	1195676	.	+	.	Parent=PF3D7_1029200;coverage_threshold_of.5.reads_at_edge_of_window
Pf3D7_10_v3	Chappell_et_al_UTR_finder	5UTR	1200033	1200267	.	-	.	Parent=PF3D7_1029300;coverage_threshold_of.5.reads_at_edge_of_window
Pf3D7_10_v3	Chappell_et_al_UTR_finder	5UTR	1202400	1203032	.	-	.	Parent=PF3D7_1029400;coverage_threshold_of.5.reads_at_edge_of_window
Pf3D7_10_v3	Chappell_et_al_UTR_finder	5UTR	1205730	1206301	.	+	.	Parent=PF3D7_1029600;coverage_threshold_of.5.reads_at_edge_of_window
Pf3D7_10_v3	Chappell_et_al_UTR_finder	5UTR	1212972	1213964	.	-	.	Parent=PF3D7_1029800;coverage_threshold_of.5.reads_at_edge_of_window
Pf3D7_10_v3	Chappell_et_al_UTR_finder	5UTR	1217330	1217347	.	+	.	Parent=PF3D7_1029900;coverage_threshold_of.5.reads_at_edge_of_window
Pf3D7_10_v3	Chappell_et_al_UTR_finder	5UTR	1223151	1223374	.	+	.	Parent=PF3D7_1030000;coverage_threshold_of.5.reads_at_edge_of_window
Pf3D7_10_v3	Chappell_et_al_UTR_finder	5UTR	1229093	1229678	.	-	.	Parent=PF3D7_1030100;coverage_threshold_of.5.reads_at_edge_of_window
Pf3D7_10_v3	Chappell_et_al_UTR_finder	5UTR	1231914	1232476	.	-	.	Parent=PF3D7_1030200;coverage_threshold_of.5.reads_at_edge_of_window
Pf3D7_10_v3	Chappell_et_al_UTR_finder	5UTR	1242978	1243248	.	-	.	Parent=PF3D7_1030400;coverage_threshold_of.5.reads_at_edge_of_window
Pf3D7_10_v3	Chappell_et_al_UTR_finder	5UTR	1243567	1244214	.	+	.	Parent=PF3D7_1030500;coverage_threshold_of.5.reads_at_edge_of_window
Pf3D7_10_v3	Chappell_et_al_UTR_finder	5UTR	1247677	1247801	.	-	.	Parent=PF3D7_1030600;coverage_threshold_of.5.reads_at_edge_of_window
Pf3D7_10_v3	Chappell_et_al_UTR_finder	5UTR	1248379	1248532	.	+	.	Parent=PF3D7_1030700;coverage_threshold_of.5.reads_at_edge_of_window
Pf3D7_10_v3	Chappell_et_al_UTR_finder	5UTR	1249469	1250044	.	+	.	Parent=PF3D7_1030800;coverage_threshold_of.5.reads_at_edge_of_window
Pf3D7_10_v3	Chappell_et_al_UTR_finder	5UTR	1255587	1255946	.	-	.	Parent=PF3D7_1031100;coverage_threshold_of.5.reads_at_edge_of_window
Pf3D7_10_v3	Chappell_et_al_UTR_finder	5UTR	1256966	1257383	.	+	.	Parent=PF3D7_1031200;coverage_threshold_of.5.reads_at_edge_of_window
Pf3D7_10_v3	Chappell_et_al_UTR_finder	5UTR	1264205	1265078	.	+	.	Parent=PF3D7_1031400;coverage_threshold_of.5.reads_at_edge_of_window
Pf3D7_10_v3	Chappell_et_al_UTR_finder	5UTR	1274910	1275862	.	+	.	Parent=PF3D7_1031600;coverage_threshold_of.5.reads_at_edge_of_window
Pf3D7_10_v3	Chappell_et_al_UTR_finder	5UTR	1280741	1281251	.	+	.	Parent=PF3D7_1031700;coverage_threshold_of.5.reads_at_edge_of_window
[truncated: 1,894 more rows]

## Sheet: 3' UTRs
###### Chappell et al. 2019; Table 26: Coverage-based 5'UTRs and 3'UTRs for the HB3 strain (from DAFT-seq data mapped to the 3D7 reference genome)
###### Remove the first few rows to convert to a gff format
###### Columns: 1.Sequence (chromosome); 2.Source (software); 3. Feature (e.g. "gene" or "exon"); 4. Start (where first base is 1); 5. End; 6. Score (not used); 7. Strand (+ or -); 8. Phase (for CDS features); 9. Attributes (other information)
##sequence-region Pf3D7_01_v3 1 640851
##sequence-region Pf3D7_02_v3 1 947102
##sequence-region Pf3D7_03_v3 1 1067971
##sequence-region Pf3D7_04_v3 1 1200490
##sequence-region Pf3D7_05_v3 1 1343557
##sequence-region Pf3D7_06_v3 1 1418242
##sequence-region Pf3D7_07_v3 1 1445207
##sequence-region Pf3D7_08_v3 1 1472805
##sequence-region Pf3D7_09_v3 1 1541735
##sequence-region Pf3D7_10_v3 1 1687656
##sequence-region Pf3D7_11_v3 1 2038340
##sequence-region Pf3D7_12_v3 1 2271494
##sequence-region Pf3D7_13_v3 1 2925236
##sequence-region Pf3D7_14_v3 1 3291936
##sequence-region Pf3D7_API_v3 1 34250
##sequence-region Pf3D7_MIT_v3 1 5967
Pf3D7_01_v3	Chappell_et_al_UTR_finder	3UTR	102283	102896	.	+	.	Parent=PF3D7_0102200;coverage_threshold_of.5.reads_at_edge_of_window
Pf3D7_01_v3	Chappell_et_al_UTR_finder	3UTR	105210	105818	.	+	.	Parent=PF3D7_0102300;coverage_threshold_of.5.reads_at_edge_of_window
Pf3D7_01_v3	Chappell_et_al_UTR_finder	3UTR	109799	110749	.	-	.	Parent=PF3D7_0102500;coverage_threshold_of.5.reads_at_edge_of_window
Pf3D7_01_v3	Chappell_et_al_UTR_finder	3UTR	118228	119040	.	-	.	Parent=PF3D7_0102600;coverage_threshold_of.5.reads_at_edge_of_window
Pf3D7_01_v3	Chappell_et_al_UTR_finder	3UTR	125485	126239	.	+	.	Parent=PF3D7_0102700;coverage_threshold_of.5.reads_at_edge_of_window
Pf3D7_01_v3	Chappell_et_al_UTR_finder	3UTR	125990	126317	.	-	.	Parent=PF3D7_0102800;coverage_threshold_of.5.reads_at_edge_of_window
Pf3D7_01_v3	Chappell_et_al_UTR_finder	3UTR	128883	128959	.	-	.	Parent=PF3D7_0102900;coverage_threshold_of.5.reads_at_edge_of_window
Pf3D7_01_v3	Chappell_et_al_UTR_finder	3UTR	131438	132085	.	-	.	Parent=PF3D7_0103000;coverage_threshold_of.15.reads_at_edge_of_window
Pf3D7_01_v3	Chappell_et_al_UTR_finder	3UTR	140521	140661	.	-	.	Parent=PF3D7_0103200;coverage_threshold_of.5.reads_at_edge_of_window
Pf3D7_01_v3	Chappell_et_al_UTR_finder	3UTR	143385	143639	.	-	.	Parent=PF3D7_0103300;coverage_threshold_of.5.reads_at_edge_of_window
Pf3D7_01_v3	Chappell_et_al_UTR_finder	3UTR	147034	147914	.	-	.	Parent=PF3D7_0103400;coverage_threshold_of.5.reads_at_edge_of_window
Pf3D7_01_v3	Chappell_et_al_UTR_finder	3UTR	166230	166285	.	+	.	Parent=PF3D7_0103600;coverage_threshold_of.5.reads_at_edge_of_window
Pf3D7_01_v3	Chappell_et_al_UTR_finder	3UTR	168688	168934	.	+	.	Parent=PF3D7_0103700;coverage_threshold_of.5.reads_at_edge_of_window
Pf3D7_01_v3	Chappell_et_al_UTR_finder	3UTR	169022	169078	.	-	.	Parent=PF3D7_0103800;coverage_threshold_of.5.reads_at_edge_of_window
Pf3D7_01_v3	Chappell_et_al_UTR_finder	3UTR	174592	174904	.	+	.	Parent=PF3D7_0103900;coverage_threshold_of.5.reads_at_edge_of_window
Pf3D7_01_v3	Chappell_et_al_UTR_finder	3UTR	176377	176382	.	+	.	Parent=PF3D7_0104000;coverage_threshold_of.5.reads_at_edge_of_window
Pf3D7_01_v3	Chappell_et_al_UTR_finder	3UTR	182197	182821	.	-	.	Parent=PF3D7_0104200;coverage_threshold_of.5.reads_at_edge_of_window
Pf3D7_01_v3	Chappell_et_al_UTR_finder	3UTR	204144	204192	.	+	.	Parent=PF3D7_0104400;coverage_threshold_of.5.reads_at_edge_of_window
Pf3D7_01_v3	Chappell_et_al_UTR_finder	3UTR	204368	204621	.	-	.	Parent=PF3D7_0104500;coverage_threshold_of.5.reads_at_edge_of_window
Pf3D7_01_v3	Chappell_et_al_UTR_finder	3UTR	210190	210427	.	+	.	Parent=PF3D7_0104600;coverage_threshold_of.5.reads_at_edge_of_window
Pf3D7_01_v3	Chappell_et_al_UTR_finder	3UTR	217510	217891	.	+	.	Parent=PF3D7_0104800;coverage_threshold_of.5.reads_at_edge_of_window
Pf3D7_01_v3	Chappell_et_al_UTR_finder	3UTR	221634	221947	.	+	.	Parent=PF3D7_0105100;coverage_threshold_of.5.reads_at_edge_of_window
Pf3D7_01_v3	Chappell_et_al_UTR_finder	3UTR	222087	222253	.	-	.	Parent=PF3D7_0105200;coverage_threshold_of.5.reads_at_edge_of_window
Pf3D7_01_v3	Chappell_et_al_UTR_finder	3UTR	224530	225109	.	-	.	Parent=PF3D7_0105300;coverage_threshold_of.5.reads_at_edge_of_window
Pf3D7_01_v3	Chappell_et_al_UTR_finder	3UTR	226035	226680	.	-	.	Parent=PF3D7_0105400;coverage_threshold_of.5.reads_at_edge_of_window
Pf3D7_01_v3	Chappell_et_al_UTR_finder	3UTR	230021	230288	.	-	.	Parent=PF3D7_0105600;coverage_threshold_of.5.reads_at_edge_of_window
Pf3D7_01_v3	Chappell_et_al_UTR_finder	3UTR	248839	249230	.	-	.	Parent=PF3D7_0105800;coverage_threshold_of.5.reads_at_edge_of_window
Pf3D7_01_v3	Chappell_et_al_UTR_finder	3UTR	254931	255774	.	+	.	Parent=PF3D7_0105900;coverage_threshold_of.15.reads_at_edge_of_window
Pf3D7_01_v3	Chappell_et_al_UTR_finder	3UTR	255313	255774	.	-	.	Parent=PF3D7_0106000;coverage_threshold_of.5.reads_at_edge_of_window
Pf3D7_01_v3	Chappell_et_al_UTR_finder	3UTR	260169	260657	.	-	.	Parent=PF3D7_0106100;coverage_threshold_of.5.reads_at_edge_of_window
Pf3D7_01_v3	Chappell_et_al_UTR_finder	3UTR	262796	263339	.	-	.	Parent=PF3D7_0106200;coverage_threshold_of.5.reads_at_edge_of_window
Pf3D7_01_v3	Chappell_et_al_UTR_finder	3UTR	265161	265207	.	-	.	Parent=PF3D7_0106300;coverage_threshold_of.5.reads_at_edge_of_window
Pf3D7_01_v3	Chappell_et_al_UTR_finder	3UTR	273405	273715	.	+	.	Parent=PF3D7_0106400;coverage_threshold_of.5.reads_at_edge_of_window
Pf3D7_01_v3	Chappell_et_al_UTR_finder	3UTR	278551	278762	.	+	.	Parent=PF3D7_0106500;coverage_threshold_of.5.reads_at_edge_of_window
Pf3D7_01_v3	Chappell_et_al_UTR_finder	3UTR	280015	280294	.	+	.	Parent=PF3D7_0106600;coverage_threshold_of.5.reads_at_edge_of_window
Pf3D7_01_v3	Chappell_et_al_UTR_finder	3UTR	288919	289298	.	+	.	Parent=PF3D7_0106800;coverage_threshold_of.5.reads_at_edge_of_window
Pf3D7_01_v3	Chappell_et_al_UTR_finder	3UTR	292591	292802	.	+	.	Parent=PF3D7_0106900;coverage_threshold_of.5.reads_at_edge_of_window
Pf3D7_01_v3	Chappell_et_al_UTR_finder	3UTR	294969	295144	.	+	.	Parent=PF3D7_0107000;coverage_threshold_of.5.reads_at_edge_of_window
Pf3D7_01_v3	Chappell_et_al_UTR_finder	3UTR	295256	295299	.	-	.	Parent=PF3D7_0107100;coverage_threshold_of.5.reads_at_edge_of_window
Pf3D7_01_v3	Chappell_et_al_UTR_finder	3UTR	299398	299468	.	+	.	Parent=PF3D7_0107200;coverage_threshold_of.5.reads_at_edge_of_window
Pf3D7_01_v3	Chappell_et_al_UTR_finder	3UTR	299549	299561	.	-	.	Parent=PF3D7_0107300;coverage_threshold_of.5.reads_at_edge_of_window
Pf3D7_01_v3	Chappell_et_al_UTR_finder	3UTR	303399	303471	.	+	.	Parent=PF3D7_0107400;coverage_threshold_of.5.reads_at_edge_of_window
Pf3D7_01_v3	Chappell_et_al_UTR_finder	3UTR	326073	326571	.	+	.	Parent=PF3D7_0107800;coverage_threshold_of.25.reads_at_edge_of_window
Pf3D7_01_v3	Chappell_et_al_UTR_finder	3UTR	326344	326396	.	-	.	Parent=PF3D7_0107900;coverage_threshold_of.5.reads_at_edge_of_window
Pf3D7_01_v3	Chappell_et_al_UTR_finder	3UTR	327832	328430	.	-	.	Parent=PF3D7_0108000;coverage_threshold_of.5.reads_at_edge_of_window
Pf3D7_01_v3	Chappell_et_al_UTR_finder	3UTR	332709	333124	.	+	.	Parent=PF3D7_0108100;coverage_threshold_of.5.reads_at_edge_of_window
Pf3D7_01_v3	Chappell_et_al_UTR_finder	3UTR	344368	344399	.	-	.	Parent=PF3D7_0108400;coverage_threshold_of.5.reads_at_edge_of_window
Pf3D7_01_v3	Chappell_et_al_UTR_finder	3UTR	349710	350684	.	+	.	Parent=PF3D7_0108500;coverage_threshold_of.25.reads_at_edge_of_window
Pf3D7_01_v3	Chappell_et_al_UTR_finder	3UTR	349916	349994	.	-	.	Parent=PF3D7_0108600;coverage_threshold_of.10.reads_at_edge_of_window
Pf3D7_01_v3	Chappell_et_al_UTR_finder	3UTR	351738	352313	.	-	.	Parent=PF3D7_0108700;coverage_threshold_of.5.reads_at_edge_of_window
Pf3D7_01_v3	Chappell_et_al_UTR_finder	3UTR	360340	360831	.	+	.	Parent=PF3D7_0108800;coverage_threshold_of.5.reads_at_edge_of_window
Pf3D7_01_v3	Chappell_et_al_UTR_finder	3UTR	363993	364440	.	+	.	Parent=PF3D7_0109000;coverage_threshold_of.5.reads_at_edge_of_window
Pf3D7_01_v3	Chappell_et_al_UTR_finder	3UTR	368796	369225	.	+	.	Parent=PF3D7_0109100;coverage_threshold_of.5.reads_at_edge_of_window
Pf3D7_01_v3	Chappell_et_al_UTR_finder	3UTR	369249	369479	.	-	.	Parent=PF3D7_0109200;coverage_threshold_of.5.reads_at_edge_of_window
Pf3D7_01_v3	Chappell_et_al_UTR_finder	3UTR	371141	371814	.	-	.	Parent=PF3D7_0109300;coverage_threshold_of.5.reads_at_edge_of_window
Pf3D7_01_v3	Chappell_et_al_UTR_finder	3UTR	373848	374438	.	-	.	Parent=PF3D7_0109400;coverage_threshold_of.5.reads_at_edge_of_window
Pf3D7_01_v3	Chappell_et_al_UTR_finder	3UTR	376154	376293	.	-	.	Parent=PF3D7_0109500;coverage_threshold_of.5.reads_at_edge_of_window
Pf3D7_01_v3	Chappell_et_al_UTR_finder	3UTR	379085	379148	.	-	.	Parent=PF3D7_0109700;coverage_threshold_of.5.reads_at_edge_of_window
Pf3D7_01_v3	Chappell_et_al_UTR_finder	3UTR	382425	382563	.	+	.	Parent=PF3D7_0109800;coverage_threshold_of.5.reads_at_edge_of_window
Pf3D7_01_v3	Chappell_et_al_UTR_finder	3UTR	387941	388056	.	+	.	Parent=PF3D7_0109950;coverage_threshold_of.5.reads_at_edge_of_window
Pf3D7_01_v3	Chappell_et_al_UTR_finder	3UTR	389077	389826	.	+	.	Parent=PF3D7_0110000;coverage_threshold_of.25.reads_at_edge_of_window
Pf3D7_01_v3	Chappell_et_al_UTR_finder	3UTR	388858	389260	.	-	.	Parent=PF3D7_0110100;coverage_threshold_of.25.reads_at_edge_of_window
Pf3D7_01_v3	Chappell_et_al_UTR_finder	3UTR	393036	393230	.	+	.	Parent=PF3D7_0110200;coverage_threshold_of.5.reads_at_edge_of_window
Pf3D7_01_v3	Chappell_et_al_UTR_finder	3UTR	393656	393874	.	-	.	Parent=PF3D7_0110400;coverage_threshold_of.5.reads_at_edge_of_window
Pf3D7_01_v3	Chappell_et_al_UTR_finder	3UTR	403607	403699	.	+	.	Parent=PF3D7_0110500;coverage_threshold_of.5.reads_at_edge_of_window
Pf3D7_01_v3	Chappell_et_al_UTR_finder	3UTR	413701	413759	.	-	.	Parent=PF3D7_0110700;coverage_threshold_of.5.reads_at_edge_of_window
Pf3D7_01_v3	Chappell_et_al_UTR_finder	3UTR	419608	420048	.	+	.	Parent=PF3D7_0110800;coverage_threshold_of.5.reads_at_edge_of_window
Pf3D7_01_v3	Chappell_et_al_UTR_finder	3UTR	420102	420292	.	-	.	Parent=PF3D7_0110900;coverage_threshold_of.5.reads_at_edge_of_window
Pf3D7_01_v3	Chappell_et_al_UTR_finder	3UTR	421019	421775	.	-	.	Parent=PF3D7_0111000;coverage_threshold_of.5.reads_at_edge_of_window
Pf3D7_01_v3	Chappell_et_al_UTR_finder	3UTR	429839	430151	.	-	.	Parent=PF3D7_0111200;coverage_threshold_of.5.reads_at_edge_of_window
Pf3D7_01_v3	Chappell_et_al_UTR_finder	3UTR	431348	431538	.	-	.	Parent=PF3D7_0111300;coverage_threshold_of.5.reads_at_edge_of_window
Pf3D7_01_v3	Chappell_et_al_UTR_finder	3UTR	438565	438593	.	+	.	Parent=PF3D7_0111400;coverage_threshold_of.5.reads_at_edge_of_window
Pf3D7_01_v3	Chappell_et_al_UTR_finder	3UTR	439425	439651	.	-	.	Parent=PF3D7_0111500;coverage_threshold_of.5.reads_at_edge_of_window
Pf3D7_01_v3	Chappell_et_al_UTR_finder	3UTR	442324	442542	.	-	.	Parent=PF3D7_0111600;coverage_threshold_of.5.reads_at_edge_of_window
Pf3D7_01_v3	Chappell_et_al_UTR_finder	3UTR	443492	443584	.	-	.	Parent=PF3D7_0111700;coverage_threshold_of.15.reads_at_edge_of_window
Pf3D7_01_v3	Chappell_et_al_UTR_finder	3UTR	448850	449735	.	+	.	Parent=PF3D7_0111800;coverage_threshold_of.5.reads_at_edge_of_window
Pf3D7_01_v3	Chappell_et_al_UTR_finder	3UTR	449961	450042	.	-	.	Parent=PF3D7_0111900;coverage_threshold_of.5.reads_at_edge_of_window
Pf3D7_01_v3	Chappell_et_al_UTR_finder	3UTR	455339	455869	.	+	.	Parent=PF3D7_0112100;coverage_threshold_of.5.reads_at_edge_of_window
Pf3D7_01_v3	Chappell_et_al_UTR_finder	3UTR	470195	471790	.	+	.	Parent=PF3D7_0112200;coverage_threshold_of.5.reads_at_edge_of_window
Pf3D7_01_v3	Chappell_et_al_UTR_finder	3UTR	481209	481808	.	-	.	Parent=PF3D7_0112800;coverage_threshold_of.5.reads_at_edge_of_window
Pf3D7_01_v3	Chappell_et_al_UTR_finder	3UTR	487187	487375	.	+	.	Parent=PF3D7_0112900;coverage_threshold_of.5.reads_at_edge_of_window
Pf3D7_01_v3	Chappell_et_al_UTR_finder	3UTR	487526	487891	.	-	.	Parent=PF3D7_0113000;coverage_threshold_of.5.reads_at_edge_of_window
Pf3D7_01_v3	Chappell_et_al_UTR_finder	3UTR	500882	500958	.	-	.	Parent=PF3D7_0113200;coverage_threshold_of.5.reads_at_edge_of_window
Pf3D7_01_v3	Chappell_et_al_UTR_finder	3UTR	522580	523271	.	+	.	Parent=PF3D7_0113700;coverage_threshold_of.5.reads_at_edge_of_window
Pf3D7_01_v3	Chappell_et_al_UTR_finder	3UTR	537075	537108	.	-	.	Parent=PF3D7_0113900;coverage_threshold_of.5.reads_at_edge_of_window
Pf3D7_01_v3	Chappell_et_al_UTR_finder	3UTR	546984	547326	.	+	.	Parent=PF3D7_0114000;coverage_threshold_of.5.reads_at_edge_of_window
Pf3D7_01_v3	Chappell_et_al_UTR_finder	3UTR	550541	550575	.	-	.	Parent=PF3D7_0114200;coverage_threshold_of.5.reads_at_edge_of_window
Pf3D7_01_v3	Chappell_et_al_UTR_finder	3UTR	569380	569484	.	-	.	Parent=PF3D7_0114800;coverage_threshold_of.5.reads_at_edge_of_window
Pf3D7_01_v3	Chappell_et_al_UTR_finder	3UTR	588395	588879	.	+	.	Parent=PF3D7_0115100;coverage_threshold_of.5.reads_at_edge_of_window
Pf3D7_02_v3	Chappell_et_al_UTR_finder	3UTR	108175	109563	.	-	.	Parent=PF3D7_0202100;coverage_threshold_of.5.reads_at_edge_of_window
Pf3D7_02_v3	Chappell_et_al_UTR_finder	3UTR	111918	112546	.	-	.	Parent=PF3D7_0202200;coverage_threshold_of.5.reads_at_edge_of_window
Pf3D7_02_v3	Chappell_et_al_UTR_finder	3UTR	118236	118810	.	+	.	Parent=PF3D7_0202300;coverage_threshold_of.5.reads_at_edge_of_window
Pf3D7_02_v3	Chappell_et_al_UTR_finder	3UTR	124103	125082	.	+	.	Parent=PF3D7_0202400;coverage_threshold_of.5.reads_at_edge_of_window
Pf3D7_02_v3	Chappell_et_al_UTR_finder	3UTR	128315	129174	.	+	.	Parent=PF3D7_0202500;coverage_threshold_of.10.reads_at_edge_of_window
Pf3D7_02_v3	Chappell_et_al_UTR_finder	3UTR	129248	129341	.	-	.	Parent=PF3D7_0202600;coverage_threshold_of.5.reads_at_edge_of_window
Pf3D7_02_v3	Chappell_et_al_UTR_finder	3UTR	137140	137160	.	+	.	Parent=PF3D7_0202700;coverage_threshold_of.25.reads_at_edge_of_window
Pf3D7_02_v3	Chappell_et_al_UTR_finder	3UTR	137196	137556	.	-	.	Parent=PF3D7_0202800;coverage_threshold_of.15.reads_at_edge_of_window
Pf3D7_02_v3	Chappell_et_al_UTR_finder	3UTR	141193	141840	.	+	.	Parent=PF3D7_0202900;coverage_threshold_of.25.reads_at_edge_of_window
Pf3D7_02_v3	Chappell_et_al_UTR_finder	3UTR	141543	141624	.	-	.	Parent=PF3D7_0203000;coverage_threshold_of.5.reads_at_edge_of_window
Pf3D7_02_v3	Chappell_et_al_UTR_finder	3UTR	149068	149523	.	-	.	Parent=PF3D7_0203100;coverage_threshold_of.5.reads_at_edge_of_window
Pf3D7_02_v3	Chappell_et_al_UTR_finder	3UTR	157928	158136	.	-	.	Parent=PF3D7_0203200;coverage_threshold_of.5.reads_at_edge_of_window
Pf3D7_02_v3	Chappell_et_al_UTR_finder	3UTR	161243	161331	.	+	.	Parent=PF3D7_0203300;coverage_threshold_of.5.reads_at_edge_of_window
Pf3D7_02_v3	Chappell_et_al_UTR_finder	3UTR	161488	162064	.	-	.	Parent=PF3D7_0203400;coverage_threshold_of.5.reads_at_edge_of_window
Pf3D7_02_v3	Chappell_et_al_UTR_finder	3UTR	168596	168681	.	-	.	Parent=PF3D7_0203700;coverage_threshold_of.5.reads_at_edge_of_window
Pf3D7_02_v3	Chappell_et_al_UTR_finder	3UTR	171279	171562	.	-	.	Parent=PF3D7_0203800;coverage_threshold_of.5.reads_at_edge_of_window
Pf3D7_02_v3	Chappell_et_al_UTR_finder	3UTR	178301	178938	.	+	.	Parent=PF3D7_0203900;coverage_threshold_of.40.reads_at_edge_of_window
Pf3D7_02_v3	Chappell_et_al_UTR_finder	3UTR	181527	181922	.	+	.	Parent=PF3D7_0204000;coverage_threshold_of.5.reads_at_edge_of_window
Pf3D7_02_v3	Chappell_et_al_UTR_finder	3UTR	194200	194248	.	+	.	Parent=PF3D7_0204200;coverage_threshold_of.5.reads_at_edge_of_window
Pf3D7_02_v3	Chappell_et_al_UTR_finder	3UTR	194297	194825	.	-	.	Parent=PF3D7_0204300;coverage_threshold_of.5.reads_at_edge_of_window
Pf3D7_02_v3	Chappell_et_al_UTR_finder	3UTR	198136	198352	.	-	.	Parent=PF3D7_0204500;coverage_threshold_of.5.reads_at_edge_of_window
Pf3D7_02_v3	Chappell_et_al_UTR_finder	3UTR	200400	200481	.	-	.	Parent=PF3D7_0204600;coverage_threshold_of.5.reads_at_edge_of_window
Pf3D7_02_v3	Chappell_et_al_UTR_finder	3UTR	205601	205888	.	-	.	Parent=PF3D7_0204700;coverage_threshold_of.5.reads_at_edge_of_window
Pf3D7_02_v3	Chappell_et_al_UTR_finder	3UTR	209571	209582	.	-	.	Parent=PF3D7_0204800;coverage_threshold_of.5.reads_at_edge_of_window
Pf3D7_02_v3	Chappell_et_al_UTR_finder	3UTR	212628	212823	.	+	.	Parent=PF3D7_0204900;coverage_threshold_of.5.reads_at_edge_of_window
Pf3D7_02_v3	Chappell_et_al_UTR_finder	3UTR	212965	212981	.	-	.	Parent=PF3D7_0205000;coverage_threshold_of.5.reads_at_edge_of_window
Pf3D7_02_v3	Chappell_et_al_UTR_finder	3UTR	224852	225414	.	+	.	Parent=PF3D7_0205400;coverage_threshold_of.5.reads_at_edge_of_window
Pf3D7_02_v3	Chappell_et_al_UTR_finder	3UTR	225196	225561	.	-	.	Parent=PF3D7_0205500;coverage_threshold_of.5.reads_at_edge_of_window
Pf3D7_02_v3	Chappell_et_al_UTR_finder	3UTR	229933	230664	.	+	.	Parent=PF3D7_0205600;coverage_threshold_of.5.reads_at_edge_of_window
Pf3D7_02_v3	Chappell_et_al_UTR_finder	3UTR	232530	232627	.	+	.	Parent=PF3D7_0205700;coverage_threshold_of.5.reads_at_edge_of_window
Pf3D7_02_v3	Chappell_et_al_UTR_finder	3UTR	232079	232728	.	-	.	Parent=PF3D7_0205800;coverage_threshold_of.25.reads_at_edge_of_window
Pf3D7_02_v3	Chappell_et_al_UTR_finder	3UTR	238817	239068	.	+	.	Parent=PF3D7_0205900;coverage_threshold_of.5.reads_at_edge_of_window
Pf3D7_02_v3	Chappell_et_al_UTR_finder	3UTR	239155	239245	.	-	.	Parent=PF3D7_0206000;coverage_threshold_of.5.reads_at_edge_of_window
Pf3D7_02_v3	Chappell_et_al_UTR_finder	3UTR	246700	247915	.	+	.	Parent=PF3D7_0206100;coverage_threshold_of.5.reads_at_edge_of_window
Pf3D7_02_v3	Chappell_et_al_UTR_finder	3UTR	250728	250883	.	+	.	Parent=PF3D7_0206200;coverage_threshold_of.5.reads_at_edge_of_window
Pf3D7_02_v3	Chappell_et_al_UTR_finder	3UTR	268935	270077	.	-	.	Parent=PF3D7_0206600;coverage_threshold_of.5.reads_at_edge_of_window
Pf3D7_02_v3	Chappell_et_al_UTR_finder	3UTR	273010	273624	.	+	.	Parent=PF3D7_0206700;coverage_threshold_of.20.reads_at_edge_of_window
Pf3D7_02_v3	Chappell_et_al_UTR_finder	3UTR	274926	275539	.	-	.	Parent=PF3D7_0206900;coverage_threshold_of.30.reads_at_edge_of_window
Pf3D7_02_v3	Chappell_et_al_UTR_finder	3UTR	276718	277493	.	-	.	Parent=PF3D7_0207000;coverage_threshold_of.5.reads_at_edge_of_window
Pf3D7_02_v3	Chappell_et_al_UTR_finder	3UTR	287346	287707	.	+	.	Parent=PF3D7_0207100;coverage_threshold_of.5.reads_at_edge_of_window
Pf3D7_02_v3	Chappell_et_al_UTR_finder	3UTR	287820	288182	.	-	.	Parent=PF3D7_0207200;coverage_threshold_of.10.reads_at_edge_of_window
Pf3D7_02_v3	Chappell_et_al_UTR_finder	3UTR	293674	294272	.	-	.	Parent=PF3D7_0207400;coverage_threshold_of.5.reads_at_edge_of_window
Pf3D7_02_v3	Chappell_et_al_UTR_finder	3UTR	298500	298896	.	-	.	Parent=PF3D7_0207500;coverage_threshold_of.5.reads_at_edge_of_window
Pf3D7_02_v3	Chappell_et_al_UTR_finder	3UTR	303405	303592	.	-	.	Parent=PF3D7_0207600;coverage_threshold_of.5.reads_at_edge_of_window
Pf3D7_02_v3	Chappell_et_al_UTR_finder	3UTR	308512	308846	.	-	.	Parent=PF3D7_0207700;coverage_threshold_of.5.reads_at_edge_of_window
Pf3D7_02_v3	Chappell_et_al_UTR_finder	3UTR	312964	313448	.	-	.	Parent=PF3D7_0207800;coverage_threshold_of.5.reads_at_edge_of_window
Pf3D7_02_v3	Chappell_et_al_UTR_finder	3UTR	316984	317595	.	-	.	Parent=PF3D7_0207900;coverage_threshold_of.5.reads_at_edge_of_window
Pf3D7_02_v3	Chappell_et_al_UTR_finder	3UTR	321996	322337	.	-	.	Parent=PF3D7_0208000;coverage_threshold_of.5.reads_at_edge_of_window
Pf3D7_02_v3	Chappell_et_al_UTR_finder	3UTR	335338	335678	.	-	.	Parent=PF3D7_0208200;coverage_threshold_of.5.reads_at_edge_of_window
Pf3D7_02_v3	Chappell_et_al_UTR_finder	3UTR	342091	343307	.	-	.	Parent=PF3D7_0208400;coverage_threshold_of.25.reads_at_edge_of_window
Pf3D7_02_v3	Chappell_et_al_UTR_finder	3UTR	353629	354043	.	+	.	Parent=PF3D7_0208500;coverage_threshold_of.5.reads_at_edge_of_window
Pf3D7_02_v3	Chappell_et_al_UTR_finder	3UTR	356118	356466	.	+	.	Parent=PF3D7_0208600;coverage_threshold_of.5.reads_at_edge_of_window
Pf3D7_02_v3	Chappell_et_al_UTR_finder	3UTR	356195	356500	.	-	.	Parent=PF3D7_0208700;coverage_threshold_of.5.reads_at_edge_of_window
Pf3D7_02_v3	Chappell_et_al_UTR_finder	3UTR	359850	360079	.	+	.	Parent=PF3D7_0208800;coverage_threshold_of.5.reads_at_edge_of_window
Pf3D7_02_v3	Chappell_et_al_UTR_finder	3UTR	380587	381129	.	-	.	Parent=PF3D7_0209100;coverage_threshold_of.5.reads_at_edge_of_window
Pf3D7_02_v3	Chappell_et_al_UTR_finder	3UTR	384129	384864	.	-	.	Parent=PF3D7_0209200;coverage_threshold_of.5.reads_at_edge_of_window
Pf3D7_02_v3	Chappell_et_al_UTR_finder	3UTR	388152	388241	.	+	.	Parent=PF3D7_0209300;coverage_threshold_of.15.reads_at_edge_of_window
Pf3D7_02_v3	Chappell_et_al_UTR_finder	3UTR	388289	388423	.	-	.	Parent=PF3D7_0209400;coverage_threshold_of.5.reads_at_edge_of_window
Pf3D7_02_v3	Chappell_et_al_UTR_finder	3UTR	391185	391274	.	-	.	Parent=PF3D7_0209500;coverage_threshold_of.10.reads_at_edge_of_window
Pf3D7_02_v3	Chappell_et_al_UTR_finder	3UTR	393944	394236	.	-	.	Parent=PF3D7_0209600;coverage_threshold_of.5.reads_at_edge_of_window
Pf3D7_02_v3	Chappell_et_al_UTR_finder	3UTR	399935	400152	.	-	.	Parent=PF3D7_0209700;coverage_threshold_of.5.reads_at_edge_of_window
Pf3D7_02_v3	Chappell_et_al_UTR_finder	3UTR	403174	404280	.	-	.	Parent=PF3D7_0209800;coverage_threshold_of.5.reads_at_edge_of_window
Pf3D7_02_v3	Chappell_et_al_UTR_finder	3UTR	410229	410456	.	+	.	Parent=PF3D7_0210000;coverage_threshold_of.5.reads_at_edge_of_window
Pf3D7_02_v3	Chappell_et_al_UTR_finder	3UTR	412860	413191	.	+	.	Parent=PF3D7_0210100;coverage_threshold_of.10.reads_at_edge_of_window
Pf3D7_02_v3	Chappell_et_al_UTR_finder	3UTR	422570	423062	.	-	.	Parent=PF3D7_0210300;coverage_threshold_of.5.reads_at_edge_of_window
Pf3D7_02_v3	Chappell_et_al_UTR_finder	3UTR	426498	427271	.	+	.	Parent=PF3D7_0210400;coverage_threshold_of.5.reads_at_edge_of_window
Pf3D7_02_v3	Chappell_et_al_UTR_finder	3UTR	431531	431636	.	+	.	Parent=PF3D7_0210500;coverage_threshold_of.5.reads_at_edge_of_window
Pf3D7_02_v3	Chappell_et_al_UTR_finder	3UTR	431714	432040	.	-	.	Parent=PF3D7_0210600;coverage_threshold_of.5.reads_at_edge_of_window
Pf3D7_02_v3	Chappell_et_al_UTR_finder	3UTR	436995	437327	.	+	.	Parent=PF3D7_0210700;coverage_threshold_of.5.reads_at_edge_of_window
Pf3D7_02_v3	Chappell_et_al_UTR_finder	3UTR	437342	437754	.	-	.	Parent=PF3D7_0210800;coverage_threshold_of.5.reads_at_edge_of_window
Pf3D7_02_v3	Chappell_et_al_UTR_finder	3UTR	441381	442079	.	-	.	Parent=PF3D7_0210900;coverage_threshold_of.5.reads_at_edge_of_window
Pf3D7_02_v3	Chappell_et_al_UTR_finder	3UTR	455117	455240	.	+	.	Parent=PF3D7_0211100;coverage_threshold_of.5.reads_at_edge_of_window
Pf3D7_02_v3	Chappell_et_al_UTR_finder	3UTR	455283	455578	.	-	.	Parent=PF3D7_0211200;coverage_threshold_of.5.reads_at_edge_of_window
Pf3D7_02_v3	Chappell_et_al_UTR_finder	3UTR	456882	457129	.	-	.	Parent=PF3D7_0211300;coverage_threshold_of.5.reads_at_edge_of_window
Pf3D7_02_v3	Chappell_et_al_UTR_finder	3UTR	468477	468537	.	+	.	Parent=PF3D7_0211600;coverage_threshold_of.5.reads_at_edge_of_window
Pf3D7_02_v3	Chappell_et_al_UTR_finder	3UTR	473492	473629	.	+	.	Parent=PF3D7_0211700;coverage_threshold_of.5.reads_at_edge_of_window
Pf3D7_02_v3	Chappell_et_al_UTR_finder	3UTR	477075	477711	.	+	.	Parent=PF3D7_0211800;coverage_threshold_of.25.reads_at_edge_of_window
Pf3D7_02_v3	Chappell_et_al_UTR_finder	3UTR	477128	477431	.	-	.	Parent=PF3D7_0211900;coverage_threshold_of.25.reads_at_edge_of_window
Pf3D7_02_v3	Chappell_et_al_UTR_finder	3UTR	481433	481854	.	+	.	Parent=PF3D7_0212000;coverage_threshold_of.5.reads_at_edge_of_window
Pf3D7_02_v3	Chappell_et_al_UTR_finder	3UTR	488971	489708	.	+	.	Parent=PF3D7_0212100;coverage_threshold_of.5.reads_at_edge_of_window
Pf3D7_02_v3	Chappell_et_al_UTR_finder	3UTR	489274	489903	.	-	.	Parent=PF3D7_0212200;coverage_threshold_of.5.reads_at_edge_of_window
Pf3D7_02_v3	Chappell_et_al_UTR_finder	3UTR	494307	495087	.	+	.	Parent=PF3D7_0212300;coverage_threshold_of.5.reads_at_edge_of_window
Pf3D7_02_v3	Chappell_et_al_UTR_finder	3UTR	521747	521769	.	+	.	Parent=PF3D7_0212500;coverage_threshold_of.5.reads_at_edge_of_window
Pf3D7_02_v3	Chappell_et_al_UTR_finder	3UTR	524000	524436	.	+	.	Parent=PF3D7_0212600;coverage_threshold_of.5.reads_at_edge_of_window
Pf3D7_02_v3	Chappell_et_al_UTR_finder	3UTR	524470	524699	.	-	.	Parent=PF3D7_0212700;coverage_threshold_of.5.reads_at_edge_of_window
Pf3D7_02_v3	Chappell_et_al_UTR_finder	3UTR	534351	535191	.	+	.	Parent=PF3D7_0212900;coverage_threshold_of.5.reads_at_edge_of_window
Pf3D7_02_v3	Chappell_et_al_UTR_finder	3UTR	536147	536715	.	+	.	Parent=PF3D7_0213000;coverage_threshold_of.5.reads_at_edge_of_window
Pf3D7_02_v3	Chappell_et_al_UTR_finder	3UTR	539421	539813	.	+	.	Parent=PF3D7_0213100;coverage_threshold_of.5.reads_at_edge_of_window
Pf3D7_02_v3	Chappell_et_al_UTR_finder	3UTR	539827	540408	.	-	.	Parent=PF3D7_0213200;coverage_threshold_of.5.reads_at_edge_of_window
Pf3D7_02_v3	Chappell_et_al_UTR_finder	3UTR	543808	543948	.	+	.	Parent=PF3D7_0213400;coverage_threshold_of.25.reads_at_edge_of_window
Pf3D7_02_v3	Chappell_et_al_UTR_finder	3UTR	543579	543801	.	-	.	Parent=PF3D7_0213500;coverage_threshold_of.25.reads_at_edge_of_window
Pf3D7_02_v3	Chappell_et_al_UTR_finder	3UTR	557697	558222	.	+	.	Parent=PF3D7_0213700;coverage_threshold_of.5.reads_at_edge_of_window
Pf3D7_02_v3	Chappell_et_al_UTR_finder	3UTR	560869	561121	.	-	.	Parent=PF3D7_0213900;coverage_threshold_of.5.reads_at_edge_of_window
Pf3D7_02_v3	Chappell_et_al_UTR_finder	3UTR	567895	568253	.	+	.	Parent=PF3D7_0214000;coverage_threshold_of.5.reads_at_edge_of_window
Pf3D7_02_v3	Chappell_et_al_UTR_finder	3UTR	568245	568528	.	-	.	Parent=PF3D7_0214100;coverage_threshold_of.5.reads_at_edge_of_window
Pf3D7_02_v3	Chappell_et_al_UTR_finder	3UTR	574938	575154	.	-	.	Parent=PF3D7_0214200;coverage_threshold_of.5.reads_at_edge_of_window
Pf3D7_02_v3	Chappell_et_al_UTR_finder	3UTR	586707	586764	.	-	.	Parent=PF3D7_0214400;coverage_threshold_of.5.reads_at_edge_of_window
Pf3D7_02_v3	Chappell_et_al_UTR_finder	3UTR	591422	591770	.	+	.	Parent=PF3D7_0214500;coverage_threshold_of.5.reads_at_edge_of_window
Pf3D7_02_v3	Chappell_et_al_UTR_finder	3UTR	599341	599927	.	+	.	Parent=PF3D7_0214600;coverage_threshold_of.25.reads_at_edge_of_window
Pf3D7_02_v3	Chappell_et_al_UTR_finder	3UTR	599398	599828	.	-	.	Parent=PF3D7_0214700;coverage_threshold_of.5.reads_at_edge_of_window
Pf3D7_02_v3	Chappell_et_al_UTR_finder	3UTR	615373	615933	.	+	.	Parent=PF3D7_0214900;coverage_threshold_of.5.reads_at_edge_of_window
Pf3D7_02_v3	Chappell_et_al_UTR_finder	3UTR	616735	616771	.	-	.	Parent=PF3D7_0215000;coverage_threshold_of.5.reads_at_edge_of_window
Pf3D7_02_v3	Chappell_et_al_UTR_finder	3UTR	622018	622523	.	-	.	Parent=PF3D7_0215100;coverage_threshold_of.5.reads_at_edge_of_window
Pf3D7_02_v3	Chappell_et_al_UTR_finder	3UTR	627711	628302	.	+	.	Parent=PF3D7_0215200;coverage_threshold_of.5.reads_at_edge_of_window
Pf3D7_02_v3	Chappell_et_al_UTR_finder	3UTR	628081	628641	.	-	.	Parent=PF3D7_0215300;coverage_threshold_of.5.reads_at_edge_of_window
Pf3D7_02_v3	Chappell_et_al_UTR_finder	3UTR	642695	643035	.	+	.	Parent=PF3D7_0215500;coverage_threshold_of.5.reads_at_edge_of_window
Pf3D7_02_v3	Chappell_et_al_UTR_finder	3UTR	642769	643105	.	-	.	Parent=PF3D7_0215600;coverage_threshold_of.5.reads_at_edge_of_window
Pf3D7_02_v3	Chappell_et_al_UTR_finder	3UTR	650086	650610	.	+	.	Parent=PF3D7_0215700;coverage_threshold_of.5.reads_at_edge_of_window
Pf3D7_02_v3	Chappell_et_al_UTR_finder	3UTR	650261	650662	.	-	.	Parent=PF3D7_0215800;coverage_threshold_of.5.reads_at_edge_of_window
Pf3D7_02_v3	Chappell_et_al_UTR_finder	3UTR	654794	654917	.	-	.	Parent=PF3D7_0215900;coverage_threshold_of.5.reads_at_edge_of_window
Pf3D7_02_v3	Chappell_et_al_UTR_finder	3UTR	664803	664983	.	-	.	Parent=PF3D7_0216100;coverage_threshold_of.20.reads_at_edge_of_window
Pf3D7_02_v3	Chappell_et_al_UTR_finder	3UTR	668653	668984	.	-	.	Parent=PF3D7_0216200;coverage_threshold_of.20.reads_at_edge_of_window
Pf3D7_02_v3	Chappell_et_al_UTR_finder	3UTR	677600	678030	.	+	.	Parent=PF3D7_0216400;coverage_threshold_of.5.reads_at_edge_of_window
Pf3D7_02_v3	Chappell_et_al_UTR_finder	3UTR	683704	685108	.	+	.	Parent=PF3D7_0216500;coverage_threshold_of.5.reads_at_edge_of_window
Pf3D7_02_v3	Chappell_et_al_UTR_finder	3UTR	688546	689216	.	+	.	Parent=PF3D7_0216600;coverage_threshold_of.5.reads_at_edge_of_window
Pf3D7_02_v3	Chappell_et_al_UTR_finder	3UTR	695784	695965	.	+	.	Parent=PF3D7_0216700;coverage_threshold_of.5.reads_at_edge_of_window
Pf3D7_02_v3	Chappell_et_al_UTR_finder	3UTR	703067	703089	.	-	.	Parent=PF3D7_0217000;coverage_threshold_of.5.reads_at_edge_of_window
Pf3D7_02_v3	Chappell_et_al_UTR_finder	3UTR	709394	709681	.	+	.	Parent=PF3D7_0217100;coverage_threshold_of.15.reads_at_edge_of_window
Pf3D7_02_v3	Chappell_et_al_UTR_finder	3UTR	715527	715797	.	-	.	Parent=PF3D7_0217300;coverage_threshold_of.5.reads_at_edge_of_window
Pf3D7_02_v3	Chappell_et_al_UTR_finder	3UTR	718282	718907	.	+	.	Parent=PF3D7_0217400;coverage_threshold_of.5.reads_at_edge_of_window
Pf3D7_02_v3	Chappell_et_al_UTR_finder	3UTR	722662	722674	.	+	.	Parent=PF3D7_0217500;coverage_threshold_of.5.reads_at_edge_of_window
Pf3D7_02_v3	Chappell_et_al_UTR_finder	3UTR	730991	731119	.	-	.	Parent=PF3D7_0217700;coverage_threshold_of.5.reads_at_edge_of_window
Pf3D7_02_v3	Chappell_et_al_UTR_finder	3UTR	734596	734885	.	+	.	Parent=PF3D7_0217800;coverage_threshold_of.5.reads_at_edge_of_window
Pf3D7_02_v3	Chappell_et_al_UTR_finder	3UTR	734905	735437	.	-	.	Parent=PF3D7_0217900;coverage_threshold_of.5.reads_at_edge_of_window
Pf3D7_02_v3	Chappell_et_al_UTR_finder	3UTR	739853	740296	.	+	.	Parent=PF3D7_0218000;coverage_threshold_of.5.reads_at_edge_of_window
Pf3D7_02_v3	Chappell_et_al_UTR_finder	3UTR	742460	743211	.	+	.	Parent=PF3D7_0218100;coverage_threshold_of.5.reads_at_edge_of_window
Pf3D7_02_v3	Chappell_et_al_UTR_finder	3UTR	742858	743288	.	-	.	Parent=PF3D7_0218200;coverage_threshold_of.5.reads_at_edge_of_window
Pf3D7_02_v3	Chappell_et_al_UTR_finder	3UTR	747296	747565	.	-	.	Parent=PF3D7_0218300;coverage_threshold_of.5.reads_at_edge_of_window
Pf3D7_02_v3	Chappell_et_al_UTR_finder	3UTR	749809	750048	.	-	.	Parent=PF3D7_0218400;coverage_threshold_of.5.reads_at_edge_of_window
Pf3D7_02_v3	Chappell_et_al_UTR_finder	3UTR	753440	753886	.	+	.	Parent=PF3D7_0218500;coverage_threshold_of.5.reads_at_edge_of_window
Pf3D7_02_v3	Chappell_et_al_UTR_finder	3UTR	762561	763276	.	+	.	Parent=PF3D7_0218600;coverage_threshold_of.5.reads_at_edge_of_window
Pf3D7_02_v3	Chappell_et_al_UTR_finder	3UTR	762825	763490	.	-	.	Parent=PF3D7_0218700;coverage_threshold_of.5.reads_at_edge_of_window
Pf3D7_02_v3	Chappell_et_al_UTR_finder	3UTR	771042	771140	.	+	.	Parent=PF3D7_0219100;coverage_threshold_of.5.reads_at_edge_of_window
Pf3D7_02_v3	Chappell_et_al_UTR_finder	3UTR	772691	773223	.	+	.	Parent=PF3D7_0219200;coverage_threshold_of.15.reads_at_edge_of_window
Pf3D7_02_v3	Chappell_et_al_UTR_finder	3UTR	772918	773334	.	-	.	Parent=PF3D7_0219300;coverage_threshold_of.10.reads_at_edge_of_window
Pf3D7_02_v3	Chappell_et_al_UTR_finder	3UTR	776037	776865	.	+	.	Parent=PF3D7_0219400;coverage_threshold_of.25.reads_at_edge_of_window
Pf3D7_02_v3	Chappell_et_al_UTR_finder	3UTR	776431	776827	.	-	.	Parent=PF3D7_0219500;coverage_threshold_of.5.reads_at_edge_of_window
Pf3D7_02_v3	Chappell_et_al_UTR_finder	3UTR	778825	779417	.	-	.	Parent=PF3D7_0219600;coverage_threshold_of.5.reads_at_edge_of_window
Pf3D7_02_v3	Chappell_et_al_UTR_finder	3UTR	783168	783722	.	-	.	Parent=PF3D7_0219700;coverage_threshold_of.5.reads_at_edge_of_window
Pf3D7_02_v3	Chappell_et_al_UTR_finder	3UTR	786267	786869	.	-	.	Parent=PF3D7_0219800;coverage_threshold_of.5.reads_at_edge_of_window
Pf3D7_02_v3	Chappell_et_al_UTR_finder	3UTR	792382	793057	.	+	.	Parent=PF3D7_0219900;coverage_threshold_of.5.reads_at_edge_of_window
Pf3D7_02_v3	Chappell_et_al_UTR_finder	3UTR	801587	801948	.	+	.	Parent=PF3D7_0220000;coverage_threshold_of.5.reads_at_edge_of_window
Pf3D7_02_v3	Chappell_et_al_UTR_finder	3UTR	807742	807768	.	+	.	Parent=PF3D7_0220100;coverage_threshold_of.5.reads_at_edge_of_window
Pf3D7_02_v3	Chappell_et_al_UTR_finder	3UTR	809064	809510	.	-	.	Parent=PF3D7_0220200;coverage_threshold_of.5.reads_at_edge_of_window
Pf3D7_02_v3	Chappell_et_al_UTR_finder	3UTR	813260	813826	.	-	.	Parent=PF3D7_0220300;coverage_threshold_of.5.reads_at_edge_of_window
Pf3D7_02_v3	Chappell_et_al_UTR_finder	3UTR	823086	823824	.	-	.	Parent=PF3D7_0220500;coverage_threshold_of.5.reads_at_edge_of_window
Pf3D7_02_v3	Chappell_et_al_UTR_finder	3UTR	832006	833039	.	+	.	Parent=PF3D7_0220600;coverage_threshold_of.10.reads_at_edge_of_window
Pf3D7_02_v3	Chappell_et_al_UTR_finder	3UTR	834689	834973	.	+	.	Parent=PF3D7_0220700;coverage_threshold_of.5.reads_at_edge_of_window
Pf3D7_03_v3	Chappell_et_al_UTR_finder	3UTR	78117	78194	.	-	.	Parent=PF3D7_0301200;coverage_threshold_of.5.reads_at_edge_of_window
Pf3D7_03_v3	Chappell_et_al_UTR_finder	3UTR	81904	82010	.	-	.	Parent=PF3D7_0301300;coverage_threshold_of.5.reads_at_edge_of_window
Pf3D7_03_v3	Chappell_et_al_UTR_finder	3UTR	85266	85304	.	-	.	Parent=PF3D7_0301400;coverage_threshold_of.5.reads_at_edge_of_window
Pf3D7_03_v3	Chappell_et_al_UTR_finder	3UTR	87391	88249	.	-	.	Parent=PF3D7_0301500;coverage_threshold_of.5.reads_at_edge_of_window
Pf3D7_03_v3	Chappell_et_al_UTR_finder	3UTR	90937	91114	.	-	.	Parent=PF3D7_0301600;coverage_threshold_of.5.reads_at_edge_of_window
Pf3D7_03_v3	Chappell_et_al_UTR_finder	3UTR	95418	96567	.	-	.	Parent=PF3D7_0301700;coverage_threshold_of.5.reads_at_edge_of_window
Pf3D7_03_v3	Chappell_et_al_UTR_finder	3UTR	105282	105755	.	+	.	Parent=PF3D7_0301800;coverage_threshold_of.15.reads_at_edge_of_window
Pf3D7_03_v3	Chappell_et_al_UTR_finder	3UTR	105567	105912	.	-	.	Parent=PF3D7_0301900;coverage_threshold_of.5.reads_at_edge_of_window
Pf3D7_03_v3	Chappell_et_al_UTR_finder	3UTR	107629	107960	.	-	.	Parent=PF3D7_0302000;coverage_threshold_of.5.reads_at_edge_of_window
Pf3D7_03_v3	Chappell_et_al_UTR_finder	3UTR	118087	118703	.	+	.	Parent=PF3D7_0302100;coverage_threshold_of.5.reads_at_edge_of_window
Pf3D7_03_v3	Chappell_et_al_UTR_finder	3UTR	145654	146169	.	+	.	Parent=PF3D7_0302600;coverage_threshold_of.5.reads_at_edge_of_window
Pf3D7_03_v3	Chappell_et_al_UTR_finder	3UTR	146040	146371	.	-	.	Parent=PF3D7_0302700;coverage_threshold_of.5.reads_at_edge_of_window
Pf3D7_03_v3	Chappell_et_al_UTR_finder	3UTR	147715	148045	.	-	.	Parent=PF3D7_0302800;coverage_threshold_of.5.reads_at_edge_of_window
Pf3D7_03_v3	Chappell_et_al_UTR_finder	3UTR	151935	152167	.	-	.	Parent=PF3D7_0302900;coverage_threshold_of.5.reads_at_edge_of_window
Pf3D7_03_v3	Chappell_et_al_UTR_finder	3UTR	159313	159352	.	-	.	Parent=PF3D7_0303000;coverage_threshold_of.5.reads_at_edge_of_window
Pf3D7_03_v3	Chappell_et_al_UTR_finder	3UTR	174301	174378	.	+	.	Parent=PF3D7_0303200;coverage_threshold_of.10.reads_at_edge_of_window
Pf3D7_03_v3	Chappell_et_al_UTR_finder	3UTR	174386	175021	.	-	.	Parent=PF3D7_0303300;coverage_threshold_of.10.reads_at_edge_of_window
Pf3D7_03_v3	Chappell_et_al_UTR_finder	3UTR	181128	181781	.	+	.	Parent=PF3D7_0303400;coverage_threshold_of.5.reads_at_edge_of_window
Pf3D7_03_v3	Chappell_et_al_UTR_finder	3UTR	189412	189415	.	+	.	Parent=PF3D7_0303500;coverage_threshold_of.5.reads_at_edge_of_window
Pf3D7_03_v3	Chappell_et_al_UTR_finder	3UTR	190720	190821	.	+	.	Parent=PF3D7_0303600;coverage_threshold_of.5.reads_at_edge_of_window
Pf3D7_03_v3	Chappell_et_al_UTR_finder	3UTR	191162	191244	.	-	.	Parent=PF3D7_0303700;coverage_threshold_of.5.reads_at_edge_of_window
Pf3D7_03_v3	Chappell_et_al_UTR_finder	3UTR	196212	196470	.	+	.	Parent=PF3D7_0303800;coverage_threshold_of.5.reads_at_edge_of_window
Pf3D7_03_v3	Chappell_et_al_UTR_finder	3UTR	196354	196569	.	-	.	Parent=PF3D7_0303900;coverage_threshold_of.5.reads_at_edge_of_window
Pf3D7_03_v3	Chappell_et_al_UTR_finder	3UTR	206955	207341	.	-	.	Parent=PF3D7_0304200;coverage_threshold_of.5.reads_at_edge_of_window
Pf3D7_03_v3	Chappell_et_al_UTR_finder	3UTR	216573	216690	.	+	.	Parent=PF3D7_0304300;coverage_threshold_of.5.reads_at_edge_of_window
Pf3D7_03_v3	Chappell_et_al_UTR_finder	3UTR	218490	219042	.	+	.	Parent=PF3D7_0304400;coverage_threshold_of.5.reads_at_edge_of_window
Pf3D7_03_v3	Chappell_et_al_UTR_finder	3UTR	218780	219116	.	-	.	Parent=PF3D7_0304500;coverage_threshold_of.5.reads_at_edge_of_window
Pf3D7_03_v3	Chappell_et_al_UTR_finder	3UTR	224131	224159	.	-	.	Parent=PF3D7_0304700;coverage_threshold_of.5.reads_at_edge_of_window
Pf3D7_03_v3	Chappell_et_al_UTR_finder	3UTR	231398	231640	.	+	.	Parent=PF3D7_0304800;coverage_threshold_of.5.reads_at_edge_of_window
Pf3D7_03_v3	Chappell_et_al_UTR_finder	3UTR	231484	231792	.	-	.	Parent=PF3D7_0304900;coverage_threshold_of.5.reads_at_edge_of_window
Pf3D7_03_v3	Chappell_et_al_UTR_finder	3UTR	233628	234057	.	-	.	Parent=PF3D7_0305000;coverage_threshold_of.5.reads_at_edge_of_window
Pf3D7_03_v3	Chappell_et_al_UTR_finder	3UTR	254662	255172	.	+	.	Parent=PF3D7_0305200;coverage_threshold_of.10.reads_at_edge_of_window
Pf3D7_03_v3	Chappell_et_al_UTR_finder	3UTR	255234	255275	.	-	.	Parent=PF3D7_0305300;coverage_threshold_of.5.reads_at_edge_of_window
Pf3D7_03_v3	Chappell_et_al_UTR_finder	3UTR	261086	261382	.	+	.	Parent=PF3D7_0305400;coverage_threshold_of.5.reads_at_edge_of_window
Pf3D7_03_v3	Chappell_et_al_UTR_finder	3UTR	274600	275863	.	-	.	Parent=PF3D7_0305600;coverage_threshold_of.5.reads_at_edge_of_window
Pf3D7_03_v3	Chappell_et_al_UTR_finder	3UTR	278771	278955	.	-	.	Parent=PF3D7_0305700;coverage_threshold_of.5.reads_at_edge_of_window
Pf3D7_03_v3	Chappell_et_al_UTR_finder	3UTR	285298	285578	.	-	.	Parent=PF3D7_0305900;coverage_threshold_of.5.reads_at_edge_of_window
Pf3D7_03_v3	Chappell_et_al_UTR_finder	3UTR	286314	286905	.	-	.	Parent=PF3D7_0306000;coverage_threshold_of.5.reads_at_edge_of_window
Pf3D7_03_v3	Chappell_et_al_UTR_finder	3UTR	287952	288636	.	-	.	Parent=PF3D7_0306100;coverage_threshold_of.5.reads_at_edge_of_window
Pf3D7_03_v3	Chappell_et_al_UTR_finder	3UTR	294549	294876	.	+	.	Parent=PF3D7_0306200;coverage_threshold_of.5.reads_at_edge_of_window
Pf3D7_03_v3	Chappell_et_al_UTR_finder	3UTR	295059	295106	.	-	.	Parent=PF3D7_0306300;coverage_threshold_of.15.reads_at_edge_of_window
Pf3D7_03_v3	Chappell_et_al_UTR_finder	3UTR	300479	300881	.	+	.	Parent=PF3D7_0306400;coverage_threshold_of.5.reads_at_edge_of_window
Pf3D7_03_v3	Chappell_et_al_UTR_finder	3UTR	300487	301006	.	-	.	Parent=PF3D7_0306500;coverage_threshold_of.15.reads_at_edge_of_window
Pf3D7_03_v3	Chappell_et_al_UTR_finder	3UTR	303084	303876	.	+	.	Parent=PF3D7_0306600;coverage_threshold_of.10.reads_at_edge_of_window
Pf3D7_03_v3	Chappell_et_al_UTR_finder	3UTR	305000	305621	.	+	.	Parent=PF3D7_0306700;coverage_threshold_of.5.reads_at_edge_of_window
Pf3D7_03_v3	Chappell_et_al_UTR_finder	3UTR	305329	306107	.	-	.	Parent=PF3D7_0306800;coverage_threshold_of.5.reads_at_edge_of_window
Pf3D7_03_v3	Chappell_et_al_UTR_finder	3UTR	311806	312264	.	+	.	Parent=PF3D7_0306900;coverage_threshold_of.5.reads_at_edge_of_window
Pf3D7_03_v3	Chappell_et_al_UTR_finder	3UTR	312564	312692	.	-	.	Parent=PF3D7_0307100;coverage_threshold_of.5.reads_at_edge_of_window
Pf3D7_03_v3	Chappell_et_al_UTR_finder	3UTR	314228	314975	.	-	.	Parent=PF3D7_0307200;coverage_threshold_of.5.reads_at_edge_of_window
Pf3D7_03_v3	Chappell_et_al_UTR_finder	3UTR	320727	321049	.	-	.	Parent=PF3D7_0307400;coverage_threshold_of.5.reads_at_edge_of_window
Pf3D7_03_v3	Chappell_et_al_UTR_finder	3UTR	328384	328460	.	+	.	Parent=PF3D7_0307600;coverage_threshold_of.5.reads_at_edge_of_window
Pf3D7_03_v3	Chappell_et_al_UTR_finder	3UTR	328463	328786	.	-	.	Parent=PF3D7_0307700;coverage_threshold_of.5.reads_at_edge_of_window
Pf3D7_03_v3	Chappell_et_al_UTR_finder	3UTR	339279	339911	.	+	.	Parent=PF3D7_0307800;coverage_threshold_of.5.reads_at_edge_of_window
Pf3D7_03_v3	Chappell_et_al_UTR_finder	3UTR	361455	362172	.	+	.	Parent=PF3D7_0308100;coverage_threshold_of.10.reads_at_edge_of_window
Pf3D7_03_v3	Chappell_et_al_UTR_finder	3UTR	361606	362341	.	-	.	Parent=PF3D7_0308200;coverage_threshold_of.5.reads_at_edge_of_window
Pf3D7_03_v3	Chappell_et_al_UTR_finder	3UTR	365229	365658	.	-	.	Parent=PF3D7_0308300;coverage_threshold_of.20.reads_at_edge_of_window
Pf3D7_03_v3	Chappell_et_al_UTR_finder	3UTR	370790	371344	.	+	.	Parent=PF3D7_0308500;coverage_threshold_of.5.reads_at_edge_of_window
Pf3D7_03_v3	Chappell_et_al_UTR_finder	3UTR	374231	374790	.	+	.	Parent=PF3D7_0308600;coverage_threshold_of.5.reads_at_edge_of_window
Pf3D7_03_v3	Chappell_et_al_UTR_finder	3UTR	377438	377738	.	+	.	Parent=PF3D7_0308700;coverage_threshold_of.45.reads_at_edge_of_window
Pf3D7_03_v3	Chappell_et_al_UTR_finder	3UTR	378518	378856	.	+	.	Parent=PF3D7_0308800;coverage_threshold_of.25.reads_at_edge_of_window
Pf3D7_03_v3	Chappell_et_al_UTR_finder	3UTR	378865	379129	.	-	.	Parent=PF3D7_0308900;coverage_threshold_of.5.reads_at_edge_of_window
Pf3D7_03_v3	Chappell_et_al_UTR_finder	3UTR	386880	387332	.	+	.	Parent=PF3D7_0309000;coverage_threshold_of.25.reads_at_edge_of_window
Pf3D7_03_v3	Chappell_et_al_UTR_finder	3UTR	388628	389136	.	-	.	Parent=PF3D7_0309200;coverage_threshold_of.15.reads_at_edge_of_window
Pf3D7_03_v3	Chappell_et_al_UTR_finder	3UTR	400517	401145	.	+	.	Parent=PF3D7_0309300;coverage_threshold_of.5.reads_at_edge_of_window
Pf3D7_03_v3	Chappell_et_al_UTR_finder	3UTR	405441	405957	.	+	.	Parent=PF3D7_0309500;coverage_threshold_of.5.reads_at_edge_of_window
Pf3D7_03_v3	Chappell_et_al_UTR_finder	3UTR	408319	408905	.	+	.	Parent=PF3D7_0309600;coverage_threshold_of.5.reads_at_edge_of_window
Pf3D7_03_v3	Chappell_et_al_UTR_finder	3UTR	408559	409101	.	-	.	Parent=PF3D7_0309700;coverage_threshold_of.5.reads_at_edge_of_window
Pf3D7_03_v3	Chappell_et_al_UTR_finder	3UTR	413763	414115	.	+	.	Parent=PF3D7_0309800;coverage_threshold_of.5.reads_at_edge_of_window
Pf3D7_03_v3	Chappell_et_al_UTR_finder	3UTR	413903	414233	.	-	.	Parent=PF3D7_0309900;coverage_threshold_of.5.reads_at_edge_of_window
Pf3D7_03_v3	Chappell_et_al_UTR_finder	3UTR	421516	421908	.	+	.	Parent=PF3D7_0310000;coverage_threshold_of.5.reads_at_edge_of_window
Pf3D7_03_v3	Chappell_et_al_UTR_finder	3UTR	446458	447158	.	+	.	Parent=PF3D7_0310300;coverage_threshold_of.5.reads_at_edge_of_window
Pf3D7_03_v3	Chappell_et_al_UTR_finder	3UTR	451385	451514	.	+	.	Parent=PF3D7_0310400;coverage_threshold_of.5.reads_at_edge_of_window
Pf3D7_03_v3	Chappell_et_al_UTR_finder	3UTR	460849	461174	.	-	.	Parent=PF3D7_0310600;coverage_threshold_of.5.reads_at_edge_of_window
Pf3D7_03_v3	Chappell_et_al_UTR_finder	3UTR	464275	464495	.	+	.	Parent=PF3D7_0310700;coverage_threshold_of.60.reads_at_edge_of_window
Pf3D7_03_v3	Chappell_et_al_UTR_finder	3UTR	464992	465168	.	+	.	Parent=PF3D7_0310800;coverage_threshold_of.5.reads_at_edge_of_window
Pf3D7_03_v3	Chappell_et_al_UTR_finder	3UTR	468446	468463	.	+	.	Parent=PF3D7_0310900;coverage_threshold_of.5.reads_at_edge_of_window
Pf3D7_03_v3	Chappell_et_al_UTR_finder	3UTR	470418	470859	.	-	.	Parent=PF3D7_0311100;coverage_threshold_of.5.reads_at_edge_of_window
Pf3D7_03_v3	Chappell_et_al_UTR_finder	3UTR	479087	479139	.	+	.	Parent=PF3D7_0311200;coverage_threshold_of.5.reads_at_edge_of_window
Pf3D7_03_v3	Chappell_et_al_UTR_finder	3UTR	479771	480121	.	-	.	Parent=PF3D7_0311300;coverage_threshold_of.5.reads_at_edge_of_window
Pf3D7_03_v3	Chappell_et_al_UTR_finder	3UTR	496795	497117	.	-	.	Parent=PF3D7_0311500;coverage_threshold_of.5.reads_at_edge_of_window
Pf3D7_03_v3	Chappell_et_al_UTR_finder	3UTR	502354	502465	.	+	.	Parent=PF3D7_0311600;coverage_threshold_of.5.reads_at_edge_of_window
Pf3D7_03_v3	Chappell_et_al_UTR_finder	3UTR	508847	509053	.	+	.	Parent=PF3D7_0311800;coverage_threshold_of.5.reads_at_edge_of_window
Pf3D7_03_v3	Chappell_et_al_UTR_finder	3UTR	509116	509290	.	-	.	Parent=PF3D7_0311900;coverage_threshold_of.5.reads_at_edge_of_window
Pf3D7_03_v3	Chappell_et_al_UTR_finder	3UTR	512952	513009	.	+	.	Parent=PF3D7_0312000;coverage_threshold_of.5.reads_at_edge_of_window
Pf3D7_03_v3	Chappell_et_al_UTR_finder	3UTR	522884	523122	.	+	.	Parent=PF3D7_0312300;coverage_threshold_of.5.reads_at_edge_of_window
Pf3D7_03_v3	Chappell_et_al_UTR_finder	3UTR	523021	524153	.	-	.	Parent=PF3D7_0312400;coverage_threshold_of.20.reads_at_edge_of_window
Pf3D7_03_v3	Chappell_et_al_UTR_finder	3UTR	530777	530783	.	+	.	Parent=PF3D7_0312500;coverage_threshold_of.5.reads_at_edge_of_window
Pf3D7_03_v3	Chappell_et_al_UTR_finder	3UTR	535239	535485	.	+	.	Parent=PF3D7_0312800;coverage_threshold_of.5.reads_at_edge_of_window
Pf3D7_03_v3	Chappell_et_al_UTR_finder	3UTR	537277	537620	.	-	.	Parent=PF3D7_0313000;coverage_threshold_of.5.reads_at_edge_of_window
Pf3D7_03_v3	Chappell_et_al_UTR_finder	3UTR	542811	542870	.	+	.	Parent=PF3D7_0313100;coverage_threshold_of.5.reads_at_edge_of_window
Pf3D7_03_v3	Chappell_et_al_UTR_finder	3UTR	543164	543240	.	-	.	Parent=PF3D7_0313200;coverage_threshold_of.5.reads_at_edge_of_window
Pf3D7_03_v3	Chappell_et_al_UTR_finder	3UTR	545590	545827	.	-	.	Parent=PF3D7_0313400;coverage_threshold_of.5.reads_at_edge_of_window
Pf3D7_03_v3	Chappell_et_al_UTR_finder	3UTR	551454	551501	.	+	.	Parent=PF3D7_0313500;coverage_threshold_of.5.reads_at_edge_of_window
Pf3D7_03_v3	Chappell_et_al_UTR_finder	3UTR	551534	552000	.	-	.	Parent=PF3D7_0313600;coverage_threshold_of.5.reads_at_edge_of_window
Pf3D7_03_v3	Chappell_et_al_UTR_finder	3UTR	554825	555034	.	-	.	Parent=PF3D7_0313700;coverage_threshold_of.5.reads_at_edge_of_window
Pf3D7_03_v3	Chappell_et_al_UTR_finder	3UTR	562254	563321	.	+	.	Parent=PF3D7_0313800;coverage_threshold_of.25.reads_at_edge_of_window
Pf3D7_03_v3	Chappell_et_al_UTR_finder	3UTR	568851	569114	.	+	.	Parent=PF3D7_0314000;coverage_threshold_of.10.reads_at_edge_of_window
Pf3D7_03_v3	Chappell_et_al_UTR_finder	3UTR	568895	569307	.	-	.	Parent=PF3D7_0314100;coverage_threshold_of.5.reads_at_edge_of_window
Pf3D7_03_v3	Chappell_et_al_UTR_finder	3UTR	576873	577007	.	-	.	Parent=PF3D7_0314300;coverage_threshold_of.5.reads_at_edge_of_window
Pf3D7_03_v3	Chappell_et_al_UTR_finder	3UTR	579494	579538	.	-	.	Parent=PF3D7_0314400;coverage_threshold_of.5.reads_at_edge_of_window
Pf3D7_03_v3	Chappell_et_al_UTR_finder	3UTR	585169	585492	.	+	.	Parent=PF3D7_0314500;coverage_threshold_of.10.reads_at_edge_of_window
Pf3D7_03_v3	Chappell_et_al_UTR_finder	3UTR	587332	587424	.	+	.	Parent=PF3D7_0314600;coverage_threshold_of.5.reads_at_edge_of_window
Pf3D7_03_v3	Chappell_et_al_UTR_finder	3UTR	607932	608118	.	+	.	Parent=PF3D7_0314800;coverage_threshold_of.5.reads_at_edge_of_window
Pf3D7_03_v3	Chappell_et_al_UTR_finder	3UTR	610719	610978	.	+	.	Parent=PF3D7_0314900;coverage_threshold_of.15.reads_at_edge_of_window
Pf3D7_03_v3	Chappell_et_al_UTR_finder	3UTR	612015	612334	.	+	.	Parent=PF3D7_0315000;coverage_threshold_of.5.reads_at_edge_of_window
Pf3D7_03_v3	Chappell_et_al_UTR_finder	3UTR	612211	612738	.	-	.	Parent=PF3D7_0315100;coverage_threshold_of.10.reads_at_edge_of_window
Pf3D7_03_v3	Chappell_et_al_UTR_finder	3UTR	630323	630610	.	-	.	Parent=PF3D7_0315400;coverage_threshold_of.25.reads_at_edge_of_window
Pf3D7_03_v3	Chappell_et_al_UTR_finder	3UTR	632495	632845	.	-	.	Parent=PF3D7_0315500;coverage_threshold_of.5.reads_at_edge_of_window
Pf3D7_03_v3	Chappell_et_al_UTR_finder	3UTR	637463	637876	.	+	.	Parent=PF3D7_0315600;coverage_threshold_of.5.reads_at_edge_of_window
Pf3D7_03_v3	Chappell_et_al_UTR_finder	3UTR	641209	641481	.	-	.	Parent=PF3D7_0315800;coverage_threshold_of.25.reads_at_edge_of_window
Pf3D7_03_v3	Chappell_et_al_UTR_finder	3UTR	644166	645920	.	-	.	Parent=PF3D7_0316000;coverage_threshold_of.25.reads_at_edge_of_window
Pf3D7_03_v3	Chappell_et_al_UTR_finder	3UTR	649532	649671	.	+	.	Parent=PF3D7_0316100;coverage_threshold_of.5.reads_at_edge_of_window
Pf3D7_03_v3	Chappell_et_al_UTR_finder	3UTR	649764	649848	.	-	.	Parent=PF3D7_0316200;coverage_threshold_of.5.reads_at_edge_of_window
Pf3D7_03_v3	Chappell_et_al_UTR_finder	3UTR	661644	662005	.	+	.	Parent=PF3D7_0316300;coverage_threshold_of.5.reads_at_edge_of_window
Pf3D7_03_v3	Chappell_et_al_UTR_finder	3UTR	668392	668745	.	+	.	Parent=PF3D7_0316500;coverage_threshold_of.10.reads_at_edge_of_window
Pf3D7_03_v3	Chappell_et_al_UTR_finder	3UTR	668544	669301	.	-	.	Parent=PF3D7_0316600;coverage_threshold_of.5.reads_at_edge_of_window
Pf3D7_03_v3	Chappell_et_al_UTR_finder	3UTR	675637	675998	.	+	.	Parent=PF3D7_0316700;coverage_threshold_of.5.reads_at_edge_of_window
Pf3D7_03_v3	Chappell_et_al_UTR_finder	3UTR	678475	678654	.	+	.	Parent=PF3D7_0316800;coverage_threshold_of.5.reads_at_edge_of_window
Pf3D7_03_v3	Chappell_et_al_UTR_finder	3UTR	678876	679233	.	-	.	Parent=PF3D7_0316900;coverage_threshold_of.5.reads_at_edge_of_window
Pf3D7_03_v3	Chappell_et_al_UTR_finder	3UTR	682168	682794	.	-	.	Parent=PF3D7_0317000;coverage_threshold_of.5.reads_at_edge_of_window
Pf3D7_03_v3	Chappell_et_al_UTR_finder	3UTR	689624	690153	.	-	.	Parent=PF3D7_0317200;coverage_threshold_of.5.reads_at_edge_of_window
Pf3D7_03_v3	Chappell_et_al_UTR_finder	3UTR	716509	716522	.	-	.	Parent=PF3D7_0317500;coverage_threshold_of.5.reads_at_edge_of_window
Pf3D7_03_v3	Chappell_et_al_UTR_finder	3UTR	726131	726456	.	+	.	Parent=PF3D7_0317600;coverage_threshold_of.5.reads_at_edge_of_window
Pf3D7_03_v3	Chappell_et_al_UTR_finder	3UTR	738077	738146	.	+	.	Parent=PF3D7_0317700;coverage_threshold_of.5.reads_at_edge_of_window
Pf3D7_03_v3	Chappell_et_al_UTR_finder	3UTR	738182	738204	.	-	.	Parent=PF3D7_0317800;coverage_threshold_of.5.reads_at_edge_of_window
Pf3D7_03_v3	Chappell_et_al_UTR_finder	3UTR	741734	742043	.	+	.	Parent=PF3D7_0317900;coverage_threshold_of.5.reads_at_edge_of_window
Pf3D7_03_v3	Chappell_et_al_UTR_finder	3UTR	745054	745163	.	+	.	Parent=PF3D7_0318100;coverage_threshold_of.5.reads_at_edge_of_window
Pf3D7_03_v3	Chappell_et_al_UTR_finder	3UTR	756181	756490	.	-	.	Parent=PF3D7_0318300;coverage_threshold_of.5.reads_at_edge_of_window
Pf3D7_03_v3	Chappell_et_al_UTR_finder	3UTR	782942	783111	.	-	.	Parent=PF3D7_0318600;coverage_threshold_of.5.reads_at_edge_of_window
Pf3D7_03_v3	Chappell_et_al_UTR_finder	3UTR	788813	789220	.	+	.	Parent=PF3D7_0318700;coverage_threshold_of.5.reads_at_edge_of_window
Pf3D7_03_v3	Chappell_et_al_UTR_finder	3UTR	791557	791839	.	-	.	Parent=PF3D7_0318900;coverage_threshold_of.5.reads_at_edge_of_window
Pf3D7_03_v3	Chappell_et_al_UTR_finder	3UTR	801172	801200	.	+	.	Parent=PF3D7_0319000;coverage_threshold_of.5.reads_at_edge_of_window
Pf3D7_03_v3	Chappell_et_al_UTR_finder	3UTR	801489	802259	.	-	.	Parent=PF3D7_0319100;coverage_threshold_of.5.reads_at_edge_of_window
Pf3D7_03_v3	Chappell_et_al_UTR_finder	3UTR	803517	803591	.	-	.	Parent=PF3D7_0319200;coverage_threshold_of.5.reads_at_edge_of_window
Pf3D7_03_v3	Chappell_et_al_UTR_finder	3UTR	807860	808013	.	+	.	Parent=PF3D7_0319300;coverage_threshold_of.5.reads_at_edge_of_window
Pf3D7_03_v3	Chappell_et_al_UTR_finder	3UTR	816856	817369	.	+	.	Parent=PF3D7_0319500;coverage_threshold_of.5.reads_at_edge_of_window
Pf3D7_03_v3	Chappell_et_al_UTR_finder	3UTR	818696	819480	.	+	.	Parent=PF3D7_0319600;coverage_threshold_of.5.reads_at_edge_of_window
Pf3D7_03_v3	Chappell_et_al_UTR_finder	3UTR	830803	831582	.	+	.	Parent=PF3D7_0319700;coverage_threshold_of.25.reads_at_edge_of_window
Pf3D7_03_v3	Chappell_et_al_UTR_finder	3UTR	833751	833832	.	-	.	Parent=PF3D7_0319900;coverage_threshold_of.5.reads_at_edge_of_window
Pf3D7_03_v3	Chappell_et_al_UTR_finder	3UTR	838272	838578	.	+	.	Parent=PF3D7_0320000;coverage_threshold_of.5.reads_at_edge_of_window
Pf3D7_03_v3	Chappell_et_al_UTR_finder	3UTR	841759	842032	.	+	.	Parent=PF3D7_0320100;coverage_threshold_of.5.reads_at_edge_of_window
Pf3D7_03_v3	Chappell_et_al_UTR_finder	3UTR	847321	848427	.	+	.	Parent=PF3D7_0320300;coverage_threshold_of.25.reads_at_edge_of_window
Pf3D7_03_v3	Chappell_et_al_UTR_finder	3UTR	862103	862144	.	+	.	Parent=PF3D7_0320500;coverage_threshold_of.10.reads_at_edge_of_window
Pf3D7_03_v3	Chappell_et_al_UTR_finder	3UTR	862203	862740	.	-	.	Parent=PF3D7_0320600;coverage_threshold_of.15.reads_at_edge_of_window
Pf3D7_03_v3	Chappell_et_al_UTR_finder	3UTR	866421	866816	.	+	.	Parent=PF3D7_0320700;coverage_threshold_of.5.reads_at_edge_of_window
Pf3D7_03_v3	Chappell_et_al_UTR_finder	3UTR	872343	872527	.	+	.	Parent=PF3D7_0320800;coverage_threshold_of.5.reads_at_edge_of_window
Pf3D7_03_v3	Chappell_et_al_UTR_finder	3UTR	876296	876687	.	+	.	Parent=PF3D7_0320900;coverage_threshold_of.5.reads_at_edge_of_window
Pf3D7_03_v3	Chappell_et_al_UTR_finder	3UTR	879512	879888	.	+	.	Parent=PF3D7_0321000;coverage_threshold_of.5.reads_at_edge_of_window
Pf3D7_03_v3	Chappell_et_al_UTR_finder	3UTR	879204	879958	.	-	.	Parent=PF3D7_0321100;coverage_threshold_of.25.reads_at_edge_of_window
Pf3D7_03_v3	Chappell_et_al_UTR_finder	3UTR	886561	886961	.	-	.	Parent=PF3D7_0321200;coverage_threshold_of.5.reads_at_edge_of_window
Pf3D7_03_v3	Chappell_et_al_UTR_finder	3UTR	896113	896232	.	+	.	Parent=PF3D7_0321400;coverage_threshold_of.5.reads_at_edge_of_window
Pf3D7_03_v3	Chappell_et_al_UTR_finder	3UTR	896536	896545	.	-	.	Parent=PF3D7_0321500;coverage_threshold_of.10.reads_at_edge_of_window
Pf3D7_03_v3	Chappell_et_al_UTR_finder	3UTR	903370	903428	.	+	.	Parent=PF3D7_0321600;coverage_threshold_of.10.reads_at_edge_of_window
Pf3D7_03_v3	Chappell_et_al_UTR_finder	3UTR	927943	928610	.	+	.	Parent=PF3D7_0321900;coverage_threshold_of.5.reads_at_edge_of_window
Pf3D7_03_v3	Chappell_et_al_UTR_finder	3UTR	928087	928643	.	-	.	Parent=PF3D7_0322000;coverage_threshold_of.20.reads_at_edge_of_window
Pf3D7_03_v3	Chappell_et_al_UTR_finder	3UTR	937206	938211	.	-	.	Parent=PF3D7_0322300;coverage_threshold_of.5.reads_at_edge_of_window
Pf3D7_03_v3	Chappell_et_al_UTR_finder	3UTR	945314	945536	.	-	.	Parent=PF3D7_0322500;coverage_threshold_of.5.reads_at_edge_of_window
Pf3D7_03_v3	Chappell_et_al_UTR_finder	3UTR	965289	965552	.	-	.	Parent=PF3D7_0322900;coverage_threshold_of.20.reads_at_edge_of_window
Pf3D7_03_v3	Chappell_et_al_UTR_finder	3UTR	967938	968674	.	-	.	Parent=PF3D7_0323000;coverage_threshold_of.5.reads_at_edge_of_window
Pf3D7_03_v3	Chappell_et_al_UTR_finder	3UTR	975795	976424	.	+	.	Parent=PF3D7_0323100;coverage_threshold_of.5.reads_at_edge_of_window
Pf3D7_03_v3	Chappell_et_al_UTR_finder	3UTR	978196	978559	.	+	.	Parent=PF3D7_0323200;coverage_threshold_of.5.reads_at_edge_of_window
Pf3D7_03_v3	Chappell_et_al_UTR_finder	3UTR	980272	980332	.	+	.	Parent=PF3D7_0323300;coverage_threshold_of.10.reads_at_edge_of_window
Pf3D7_03_v3	Chappell_et_al_UTR_finder	3UTR	980313	980705	.	-	.	Parent=PF3D7_0323400;coverage_threshold_of.5.reads_at_edge_of_window
Pf3D7_03_v3	Chappell_et_al_UTR_finder	3UTR	987611	988056	.	+	.	Parent=PF3D7_0323500;coverage_threshold_of.10.reads_at_edge_of_window
Pf3D7_03_v3	Chappell_et_al_UTR_finder	3UTR	990883	991192	.	+	.	Parent=PF3D7_0323600;coverage_threshold_of.5.reads_at_edge_of_window
Pf3D7_03_v3	Chappell_et_al_UTR_finder	3UTR	991036	991543	.	-	.	Parent=PF3D7_0323700;coverage_threshold_of.5.reads_at_edge_of_window
Pf3D7_03_v3	Chappell_et_al_UTR_finder	3UTR	1001583	1001890	.	+	.	Parent=PF3D7_0323800;coverage_threshold_of.5.reads_at_edge_of_window
Pf3D7_04_v3	Chappell_et_al_UTR_finder	3UTR	103040	103741	.	-	.	Parent=PF3D7_0401800;coverage_threshold_of.5.reads_at_edge_of_window
Pf3D7_04_v3	Chappell_et_al_UTR_finder	3UTR	113922	114600	.	-	.	Parent=PF3D7_0402000;coverage_threshold_of.5.reads_at_edge_of_window
Pf3D7_04_v3	Chappell_et_al_UTR_finder	3UTR	122994	123587	.	-	.	Parent=PF3D7_0402100;coverage_threshold_of.5.reads_at_edge_of_window
Pf3D7_04_v3	Chappell_et_al_UTR_finder	3UTR	146654	147350	.	+	.	Parent=PF3D7_0402300;coverage_threshold_of.5.reads_at_edge_of_window
Pf3D7_04_v3	Chappell_et_al_UTR_finder	3UTR	146696	147489	.	-	.	Parent=PF3D7_0402400;coverage_threshold_of.10.reads_at_edge_of_window
Pf3D7_04_v3	Chappell_et_al_UTR_finder	3UTR	158876	159278	.	-	.	Parent=PF3D7_0402600;coverage_threshold_of.5.reads_at_edge_of_window
Pf3D7_04_v3	Chappell_et_al_UTR_finder	3UTR	172035	172505	.	-	.	Parent=PF3D7_0402900;coverage_threshold_of.5.reads_at_edge_of_window
Pf3D7_04_v3	Chappell_et_al_UTR_finder	3UTR	175191	175371	.	-	.	Parent=PF3D7_0403100;coverage_threshold_of.5.reads_at_edge_of_window
Pf3D7_04_v3	Chappell_et_al_UTR_finder	3UTR	180175	180429	.	-	.	Parent=PF3D7_0403300;coverage_threshold_of.25.reads_at_edge_of_window
Pf3D7_04_v3	Chappell_et_al_UTR_finder	3UTR	196746	196992	.	+	.	Parent=PF3D7_0403500;coverage_threshold_of.5.reads_at_edge_of_window
Pf3D7_04_v3	Chappell_et_al_UTR_finder	3UTR	197808	197845	.	-	.	Parent=PF3D7_0403600;coverage_threshold_of.5.reads_at_edge_of_window
Pf3D7_04_v3	Chappell_et_al_UTR_finder	3UTR	210677	211514	.	-	.	Parent=PF3D7_0403800;coverage_threshold_of.5.reads_at_edge_of_window
Pf3D7_04_v3	Chappell_et_al_UTR_finder	3UTR	222938	223710	.	-	.	Parent=PF3D7_0404000;coverage_threshold_of.5.reads_at_edge_of_window
Pf3D7_04_v3	Chappell_et_al_UTR_finder	3UTR	232338	232594	.	-	.	Parent=PF3D7_0404200;coverage_threshold_of.5.reads_at_edge_of_window
Pf3D7_04_v3	Chappell_et_al_UTR_finder	3UTR	233991	234013	.	-	.	Parent=PF3D7_0404300;coverage_threshold_of.5.reads_at_edge_of_window
Pf3D7_04_v3	Chappell_et_al_UTR_finder	3UTR	238351	238359	.	-	.	Parent=PF3D7_0404400;coverage_threshold_of.5.reads_at_edge_of_window
Pf3D7_04_v3	Chappell_et_al_UTR_finder	3UTR	264062	264304	.	-	.	Parent=PF3D7_0404800;coverage_threshold_of.5.reads_at_edge_of_window
Pf3D7_04_v3	Chappell_et_al_UTR_finder	3UTR	267204	267243	.	-	.	Parent=PF3D7_0404900;coverage_threshold_of.5.reads_at_edge_of_window
Pf3D7_04_v3	Chappell_et_al_UTR_finder	3UTR	268748	268959	.	-	.	Parent=PF3D7_0405000;coverage_threshold_of.30.reads_at_edge_of_window
Pf3D7_04_v3	Chappell_et_al_UTR_finder	3UTR	271559	272254	.	-	.	Parent=PF3D7_0405100;coverage_threshold_of.5.reads_at_edge_of_window
Pf3D7_04_v3	Chappell_et_al_UTR_finder	3UTR	281984	282990	.	+	.	Parent=PF3D7_0405200;coverage_threshold_of.25.reads_at_edge_of_window
Pf3D7_04_v3	Chappell_et_al_UTR_finder	3UTR	300977	301485	.	+	.	Parent=PF3D7_0405400;coverage_threshold_of.25.reads_at_edge_of_window
Pf3D7_04_v3	Chappell_et_al_UTR_finder	3UTR	301228	301258	.	-	.	Parent=PF3D7_0405500;coverage_threshold_of.5.reads_at_edge_of_window
Pf3D7_04_v3	Chappell_et_al_UTR_finder	3UTR	305344	305839	.	+	.	Parent=PF3D7_0405600;coverage_threshold_of.25.reads_at_edge_of_window
Pf3D7_04_v3	Chappell_et_al_UTR_finder	3UTR	315871	315920	.	+	.	Parent=PF3D7_0405800;coverage_threshold_of.5.reads_at_edge_of_window
Pf3D7_04_v3	Chappell_et_al_UTR_finder	3UTR	315997	316539	.	-	.	Parent=PF3D7_0405900;coverage_threshold_of.5.reads_at_edge_of_window
Pf3D7_04_v3	Chappell_et_al_UTR_finder	3UTR	322546	322885	.	+	.	Parent=PF3D7_0406000;coverage_threshold_of.5.reads_at_edge_of_window
Pf3D7_04_v3	Chappell_et_al_UTR_finder	3UTR	322939	323266	.	-	.	Parent=PF3D7_0406100;coverage_threshold_of.5.reads_at_edge_of_window
Pf3D7_04_v3	Chappell_et_al_UTR_finder	3UTR	329690	330641	.	+	.	Parent=PF3D7_0406200;coverage_threshold_of.5.reads_at_edge_of_window
Pf3D7_04_v3	Chappell_et_al_UTR_finder	3UTR	333857	334117	.	+	.	Parent=PF3D7_0406400;coverage_threshold_of.5.reads_at_edge_of_window
Pf3D7_04_v3	Chappell_et_al_UTR_finder	3UTR	346728	346997	.	+	.	Parent=PF3D7_0406600;coverage_threshold_of.5.reads_at_edge_of_window
Pf3D7_04_v3	Chappell_et_al_UTR_finder	3UTR	351500	352287	.	+	.	Parent=PF3D7_0406700;coverage_threshold_of.25.reads_at_edge_of_window
Pf3D7_04_v3	Chappell_et_al_UTR_finder	3UTR	360365	360546	.	-	.	Parent=PF3D7_0407000;coverage_threshold_of.5.reads_at_edge_of_window
Pf3D7_04_v3	Chappell_et_al_UTR_finder	3UTR	363443	364290	.	+	.	Parent=PF3D7_0407100;coverage_threshold_of.25.reads_at_edge_of_window
Pf3D7_04_v3	Chappell_et_al_UTR_finder	3UTR	363297	363598	.	-	.	Parent=PF3D7_0407200;coverage_threshold_of.25.reads_at_edge_of_window
Pf3D7_04_v3	Chappell_et_al_UTR_finder	3UTR	367342	367416	.	+	.	Parent=PF3D7_0407300;coverage_threshold_of.5.reads_at_edge_of_window
Pf3D7_04_v3	Chappell_et_al_UTR_finder	3UTR	367537	367844	.	-	.	Parent=PF3D7_0407400;coverage_threshold_of.5.reads_at_edge_of_window
Pf3D7_04_v3	Chappell_et_al_UTR_finder	3UTR	376951	377480	.	-	.	Parent=PF3D7_0407700;coverage_threshold_of.5.reads_at_edge_of_window
Pf3D7_04_v3	Chappell_et_al_UTR_finder	3UTR	390807	390998	.	+	.	Parent=PF3D7_0407800;coverage_threshold_of.20.reads_at_edge_of_window
Pf3D7_04_v3	Chappell_et_al_UTR_finder	3UTR	391001	391346	.	-	.	Parent=PF3D7_0407900;coverage_threshold_of.20.reads_at_edge_of_window
Pf3D7_04_v3	Chappell_et_al_UTR_finder	3UTR	393865	394064	.	-	.	Parent=PF3D7_0408000;coverage_threshold_of.5.reads_at_edge_of_window
Pf3D7_04_v3	Chappell_et_al_UTR_finder	3UTR	400694	401064	.	+	.	Parent=PF3D7_0408100;coverage_threshold_of.10.reads_at_edge_of_window
Pf3D7_04_v3	Chappell_et_al_UTR_finder	3UTR	403335	403400	.	+	.	Parent=PF3D7_0408200;coverage_threshold_of.5.reads_at_edge_of_window
Pf3D7_04_v3	Chappell_et_al_UTR_finder	3UTR	403459	403625	.	-	.	Parent=PF3D7_0408300;coverage_threshold_of.15.reads_at_edge_of_window
Pf3D7_04_v3	Chappell_et_al_UTR_finder	3UTR	405629	406232	.	-	.	Parent=PF3D7_0408400;coverage_threshold_of.5.reads_at_edge_of_window
Pf3D7_04_v3	Chappell_et_al_UTR_finder	3UTR	427195	428485	.	+	.	Parent=PF3D7_0408900;coverage_threshold_of.25.reads_at_edge_of_window
Pf3D7_04_v3	Chappell_et_al_UTR_finder	3UTR	435790	436216	.	-	.	Parent=PF3D7_0409100;coverage_threshold_of.5.reads_at_edge_of_window
Pf3D7_04_v3	Chappell_et_al_UTR_finder	3UTR	440336	440807	.	+	.	Parent=PF3D7_0409200;coverage_threshold_of.5.reads_at_edge_of_window
Pf3D7_04_v3	Chappell_et_al_UTR_finder	3UTR	440529	440967	.	-	.	Parent=PF3D7_0409300;coverage_threshold_of.5.reads_at_edge_of_window
Pf3D7_04_v3	Chappell_et_al_UTR_finder	3UTR	448019	448161	.	+	.	Parent=PF3D7_0409400;coverage_threshold_of.5.reads_at_edge_of_window
Pf3D7_04_v3	Chappell_et_al_UTR_finder	3UTR	448556	449188	.	-	.	Parent=PF3D7_0409500;coverage_threshold_of.5.reads_at_edge_of_window
Pf3D7_04_v3	Chappell_et_al_UTR_finder	3UTR	451698	452133	.	-	.	Parent=PF3D7_0409600;coverage_threshold_of.5.reads_at_edge_of_window
Pf3D7_04_v3	Chappell_et_al_UTR_finder	3UTR	458021	458145	.	+	.	Parent=PF3D7_0409700;coverage_threshold_of.5.reads_at_edge_of_window
Pf3D7_04_v3	Chappell_et_al_UTR_finder	3UTR	461438	463008	.	+	.	Parent=PF3D7_0409800;coverage_threshold_of.25.reads_at_edge_of_window
Pf3D7_04_v3	Chappell_et_al_UTR_finder	3UTR	461873	461990	.	-	.	Parent=PF3D7_0409900;coverage_threshold_of.20.reads_at_edge_of_window
Pf3D7_04_v3	Chappell_et_al_UTR_finder	3UTR	464180	464731	.	-	.	Parent=PF3D7_0410000;coverage_threshold_of.15.reads_at_edge_of_window
Pf3D7_04_v3	Chappell_et_al_UTR_finder	3UTR	470039	470527	.	-	.	Parent=PF3D7_0410300;coverage_threshold_of.5.reads_at_edge_of_window
Pf3D7_04_v3	Chappell_et_al_UTR_finder	3UTR	475559	475613	.	+	.	Parent=PF3D7_0410400;coverage_threshold_of.5.reads_at_edge_of_window
Pf3D7_04_v3	Chappell_et_al_UTR_finder	3UTR	475884	475943	.	-	.	Parent=PF3D7_0410500;coverage_threshold_of.5.reads_at_edge_of_window
Pf3D7_04_v3	Chappell_et_al_UTR_finder	3UTR	480469	480995	.	+	.	Parent=PF3D7_0410600;coverage_threshold_of.5.reads_at_edge_of_window
Pf3D7_04_v3	Chappell_et_al_UTR_finder	3UTR	489729	489949	.	+	.	Parent=PF3D7_0410800;coverage_threshold_of.5.reads_at_edge_of_window
Pf3D7_04_v3	Chappell_et_al_UTR_finder	3UTR	503881	503994	.	+	.	Parent=PF3D7_0411000;coverage_threshold_of.5.reads_at_edge_of_window
Pf3D7_04_v3	Chappell_et_al_UTR_finder	3UTR	504414	504477	.	-	.	Parent=PF3D7_0411100;coverage_threshold_of.5.reads_at_edge_of_window
Pf3D7_04_v3	Chappell_et_al_UTR_finder	3UTR	505877	505932	.	-	.	Parent=PF3D7_0411200;coverage_threshold_of.5.reads_at_edge_of_window
Pf3D7_04_v3	Chappell_et_al_UTR_finder	3UTR	512549	512987	.	+	.	Parent=PF3D7_0411300;coverage_threshold_of.5.reads_at_edge_of_window
Pf3D7_04_v3	Chappell_et_al_UTR_finder	3UTR	526978	528191	.	-	.	Parent=PF3D7_0411900;coverage_threshold_of.5.reads_at_edge_of_window
Pf3D7_04_v3	Chappell_et_al_UTR_finder	3UTR	539748	540187	.	-	.	Parent=PF3D7_0412100;coverage_threshold_of.5.reads_at_edge_of_window
Pf3D7_04_v3	Chappell_et_al_UTR_finder	3UTR	541757	541810	.	-	.	Parent=PF3D7_0412200;coverage_threshold_of.5.reads_at_edge_of_window
Pf3D7_04_v3	Chappell_et_al_UTR_finder	3UTR	545248	545695	.	+	.	Parent=PF3D7_0412300;coverage_threshold_of.5.reads_at_edge_of_window
Pf3D7_04_v3	Chappell_et_al_UTR_finder	3UTR	616244	616706	.	+	.	Parent=PF3D7_0413500;coverage_threshold_of.5.reads_at_edge_of_window
Pf3D7_04_v3	Chappell_et_al_UTR_finder	3UTR	616392	616913	.	-	.	Parent=PF3D7_0413600;coverage_threshold_of.5.reads_at_edge_of_window
Pf3D7_04_v3	Chappell_et_al_UTR_finder	3UTR	619209	619785	.	-	.	Parent=PF3D7_0413700;coverage_threshold_of.5.reads_at_edge_of_window
Pf3D7_04_v3	Chappell_et_al_UTR_finder	3UTR	622937	622959	.	+	.	Parent=PF3D7_0413800;coverage_threshold_of.5.reads_at_edge_of_window
Pf3D7_04_v3	Chappell_et_al_UTR_finder	3UTR	622897	623167	.	-	.	Parent=PF3D7_0413900;coverage_threshold_of.25.reads_at_edge_of_window
Pf3D7_04_v3	Chappell_et_al_UTR_finder	3UTR	626439	626890	.	-	.	Parent=PF3D7_0414000;coverage_threshold_of.10.reads_at_edge_of_window
Pf3D7_04_v3	Chappell_et_al_UTR_finder	3UTR	633395	634028	.	-	.	Parent=PF3D7_0414100;coverage_threshold_of.5.reads_at_edge_of_window
Pf3D7_04_v3	Chappell_et_al_UTR_finder	3UTR	646985	647388	.	-	.	Parent=PF3D7_0414200;coverage_threshold_of.5.reads_at_edge_of_window
Pf3D7_04_v3	Chappell_et_al_UTR_finder	3UTR	649044	649892	.	-	.	Parent=PF3D7_0414300;coverage_threshold_of.5.reads_at_edge_of_window
Pf3D7_04_v3	Chappell_et_al_UTR_finder	3UTR	658247	658619	.	-	.	Parent=PF3D7_0414600;coverage_threshold_of.5.reads_at_edge_of_window
Pf3D7_04_v3	Chappell_et_al_UTR_finder	3UTR	662520	663092	.	+	.	Parent=PF3D7_0414700;coverage_threshold_of.5.reads_at_edge_of_window
Pf3D7_04_v3	Chappell_et_al_UTR_finder	3UTR	661374	663415	.	-	.	Parent=PF3D7_0414800;coverage_threshold_of.25.reads_at_edge_of_window
Pf3D7_04_v3	Chappell_et_al_UTR_finder	3UTR	668148	668437	.	+	.	Parent=PF3D7_0414900;coverage_threshold_of.5.reads_at_edge_of_window
Pf3D7_04_v3	Chappell_et_al_UTR_finder	3UTR	668293	668577	.	-	.	Parent=PF3D7_0415000;coverage_threshold_of.5.reads_at_edge_of_window
Pf3D7_04_v3	Chappell_et_al_UTR_finder	3UTR	672125	672754	.	+	.	Parent=PF3D7_0415100;coverage_threshold_of.25.reads_at_edge_of_window
Pf3D7_04_v3	Chappell_et_al_UTR_finder	3UTR	686183	686413	.	-	.	Parent=PF3D7_0415400;coverage_threshold_of.10.reads_at_edge_of_window
Pf3D7_04_v3	Chappell_et_al_UTR_finder	3UTR	689054	689447	.	+	.	Parent=PF3D7_0415500;coverage_threshold_of.5.reads_at_edge_of_window
Pf3D7_04_v3	Chappell_et_al_UTR_finder	3UTR	689610	689639	.	-	.	Parent=PF3D7_0415600;coverage_threshold_of.5.reads_at_edge_of_window
Pf3D7_04_v3	Chappell_et_al_UTR_finder	3UTR	690689	691130	.	-	.	Parent=PF3D7_0415700;coverage_threshold_of.5.reads_at_edge_of_window
Pf3D7_04_v3	Chappell_et_al_UTR_finder	3UTR	696534	696594	.	+	.	Parent=PF3D7_0415800;coverage_threshold_of.5.reads_at_edge_of_window
Pf3D7_04_v3	Chappell_et_al_UTR_finder	3UTR	697632	697917	.	-	.	Parent=PF3D7_0415900;coverage_threshold_of.5.reads_at_edge_of_window
Pf3D7_04_v3	Chappell_et_al_UTR_finder	3UTR	700506	701525	.	-	.	Parent=PF3D7_0416000;coverage_threshold_of.5.reads_at_edge_of_window
Pf3D7_04_v3	Chappell_et_al_UTR_finder	3UTR	709010	709561	.	+	.	Parent=PF3D7_0416100;coverage_threshold_of.25.reads_at_edge_of_window
Pf3D7_04_v3	Chappell_et_al_UTR_finder	3UTR	708826	709459	.	-	.	Parent=PF3D7_0416200;coverage_threshold_of.25.reads_at_edge_of_window
Pf3D7_04_v3	Chappell_et_al_UTR_finder	3UTR	711009	711091	.	-	.	Parent=PF3D7_0416300;coverage_threshold_of.5.reads_at_edge_of_window
Pf3D7_04_v3	Chappell_et_al_UTR_finder	3UTR	722655	722934	.	+	.	Parent=PF3D7_0416400;coverage_threshold_of.20.reads_at_edge_of_window
Pf3D7_04_v3	Chappell_et_al_UTR_finder	3UTR	722260	723072	.	-	.	Parent=PF3D7_0416500;coverage_threshold_of.25.reads_at_edge_of_window
Pf3D7_04_v3	Chappell_et_al_UTR_finder	3UTR	727129	727416	.	+	.	Parent=PF3D7_0416600;coverage_threshold_of.5.reads_at_edge_of_window
Pf3D7_04_v3	Chappell_et_al_UTR_finder	3UTR	727518	727709	.	-	.	Parent=PF3D7_0416700;coverage_threshold_of.5.reads_at_edge_of_window
Pf3D7_04_v3	Chappell_et_al_UTR_finder	3UTR	731224	731929	.	+	.	Parent=PF3D7_0416800;coverage_threshold_of.5.reads_at_edge_of_window
Pf3D7_04_v3	Chappell_et_al_UTR_finder	3UTR	743092	743097	.	+	.	Parent=PF3D7_0417000;coverage_threshold_of.5.reads_at_edge_of_window
Pf3D7_04_v3	Chappell_et_al_UTR_finder	3UTR	749915	750035	.	+	.	Parent=PF3D7_0417200;coverage_threshold_of.5.reads_at_edge_of_window
Pf3D7_04_v3	Chappell_et_al_UTR_finder	3UTR	750365	750859	.	-	.	Parent=PF3D7_0417300;coverage_threshold_of.5.reads_at_edge_of_window
Pf3D7_04_v3	Chappell_et_al_UTR_finder	3UTR	776782	777199	.	-	.	Parent=PF3D7_0417500;coverage_threshold_of.5.reads_at_edge_of_window
Pf3D7_04_v3	Chappell_et_al_UTR_finder	3UTR	786431	786456	.	+	.	Parent=PF3D7_0417700;coverage_threshold_of.5.reads_at_edge_of_window
Pf3D7_04_v3	Chappell_et_al_UTR_finder	3UTR	786699	787242	.	-	.	Parent=PF3D7_0417800;coverage_threshold_of.5.reads_at_edge_of_window
Pf3D7_04_v3	Chappell_et_al_UTR_finder	3UTR	818690	819142	.	+	.	Parent=PF3D7_0418200;coverage_threshold_of.5.reads_at_edge_of_window
Pf3D7_04_v3	Chappell_et_al_UTR_finder	3UTR	819170	819361	.	-	.	Parent=PF3D7_0418300;coverage_threshold_of.5.reads_at_edge_of_window
Pf3D7_04_v3	Chappell_et_al_UTR_finder	3UTR	830595	830907	.	+	.	Parent=PF3D7_0418400;coverage_threshold_of.5.reads_at_edge_of_window
Pf3D7_04_v3	Chappell_et_al_UTR_finder	3UTR	830929	830988	.	-	.	Parent=PF3D7_0418500;coverage_threshold_of.5.reads_at_edge_of_window
Pf3D7_04_v3	Chappell_et_al_UTR_finder	3UTR	842906	843218	.	+	.	Parent=PF3D7_0418700;coverage_threshold_of.5.reads_at_edge_of_window
Pf3D7_04_v3	Chappell_et_al_UTR_finder	3UTR	849060	849120	.	+	.	Parent=PF3D7_0418900;coverage_threshold_of.5.reads_at_edge_of_window
Pf3D7_04_v3	Chappell_et_al_UTR_finder	3UTR	853567	853601	.	+	.	Parent=PF3D7_0419100;coverage_threshold_of.5.reads_at_edge_of_window
Pf3D7_04_v3	Chappell_et_al_UTR_finder	3UTR	855290	855665	.	+	.	Parent=PF3D7_0419200;coverage_threshold_of.5.reads_at_edge_of_window
Pf3D7_04_v3	Chappell_et_al_UTR_finder	3UTR	854494	855897	.	-	.	Parent=PF3D7_0419300;coverage_threshold_of.25.reads_at_edge_of_window
Pf3D7_04_v3	Chappell_et_al_UTR_finder	3UTR	866330	866500	.	-	.	Parent=PF3D7_0419500;coverage_threshold_of.5.reads_at_edge_of_window
Pf3D7_04_v3	Chappell_et_al_UTR_finder	3UTR	871874	872380	.	+	.	Parent=PF3D7_0419600;coverage_threshold_of.5.reads_at_edge_of_window
Pf3D7_04_v3	Chappell_et_al_UTR_finder	3UTR	874116	874190	.	+	.	Parent=PF3D7_0419700;coverage_threshold_of.20.reads_at_edge_of_window
Pf3D7_04_v3	Chappell_et_al_UTR_finder	3UTR	874737	874810	.	-	.	Parent=PF3D7_0419800;coverage_threshold_of.5.reads_at_edge_of_window
Pf3D7_04_v3	Chappell_et_al_UTR_finder	3UTR	908802	909420	.	+	.	Parent=PF3D7_0420100;coverage_threshold_of.5.reads_at_edge_of_window
Pf3D7_04_v3	Chappell_et_al_UTR_finder	3UTR	930141	930216	.	+	.	Parent=PF3D7_0420400;coverage_threshold_of.5.reads_at_edge_of_window
Pf3D7_04_v3	Chappell_et_al_UTR_finder	3UTR	929334	930403	.	-	.	Parent=PF3D7_0420500;coverage_threshold_of.25.reads_at_edge_of_window
Pf3D7_04_v3	Chappell_et_al_UTR_finder	3UTR	997456	997490	.	+	.	Parent=PF3D7_0421900;coverage_threshold_of.5.reads_at_edge_of_window
Pf3D7_04_v3	Chappell_et_al_UTR_finder	3UTR	1000186	1000903	.	+	.	Parent=PF3D7_0422000;coverage_threshold_of.5.reads_at_edge_of_window
Pf3D7_04_v3	Chappell_et_al_UTR_finder	3UTR	1002771	1002999	.	+	.	Parent=PF3D7_0422100;coverage_threshold_of.5.reads_at_edge_of_window
Pf3D7_04_v3	Chappell_et_al_UTR_finder	3UTR	1024167	1025053	.	+	.	Parent=PF3D7_0422300;coverage_threshold_of.5.reads_at_edge_of_window
Pf3D7_04_v3	Chappell_et_al_UTR_finder	3UTR	1027400	1027685	.	+	.	Parent=PF3D7_0422400;coverage_threshold_of.5.reads_at_edge_of_window
Pf3D7_04_v3	Chappell_et_al_UTR_finder	3UTR	1037954	1038041	.	+	.	Parent=PF3D7_0422500;coverage_threshold_of.5.reads_at_edge_of_window
Pf3D7_04_v3	Chappell_et_al_UTR_finder	3UTR	1038548	1038696	.	-	.	Parent=PF3D7_0422600;coverage_threshold_of.5.reads_at_edge_of_window
Pf3D7_04_v3	Chappell_et_al_UTR_finder	3UTR	1041643	1041732	.	+	.	Parent=PF3D7_0422700;coverage_threshold_of.5.reads_at_edge_of_window
Pf3D7_04_v3	Chappell_et_al_UTR_finder	3UTR	1044897	1044938	.	+	.	Parent=PF3D7_0422800;coverage_threshold_of.5.reads_at_edge_of_window
Pf3D7_04_v3	Chappell_et_al_UTR_finder	3UTR	1048479	1048902	.	+	.	Parent=PF3D7_0423000;coverage_threshold_of.5.reads_at_edge_of_window
Pf3D7_04_v3	Chappell_et_al_UTR_finder	3UTR	1048926	1049269	.	-	.	Parent=PF3D7_0423100;coverage_threshold_of.5.reads_at_edge_of_window
Pf3D7_04_v3	Chappell_et_al_UTR_finder	3UTR	1050975	1051364	.	+	.	Parent=PF3D7_0423200;coverage_threshold_of.5.reads_at_edge_of_window
Pf3D7_04_v3	Chappell_et_al_UTR_finder	3UTR	1051144	1051575	.	-	.	Parent=PF3D7_0423300;coverage_threshold_of.5.reads_at_edge_of_window
Pf3D7_04_v3	Chappell_et_al_UTR_finder	3UTR	1056319	1056517	.	+	.	Parent=PF3D7_0423400;coverage_threshold_of.5.reads_at_edge_of_window
Pf3D7_04_v3	Chappell_et_al_UTR_finder	3UTR	1060552	1061461	.	+	.	Parent=PF3D7_0423500;coverage_threshold_of.5.reads_at_edge_of_window
Pf3D7_04_v3	Chappell_et_al_UTR_finder	3UTR	1061703	1061789	.	-	.	Parent=PF3D7_0423600;coverage_threshold_of.5.reads_at_edge_of_window
Pf3D7_04_v3	Chappell_et_al_UTR_finder	3UTR	1071106	1071434	.	-	.	Parent=PF3D7_0423700;coverage_threshold_of.5.reads_at_edge_of_window
Pf3D7_04_v3	Chappell_et_al_UTR_finder	3UTR	1077535	1077838	.	+	.	Parent=PF3D7_0423800;coverage_threshold_of.5.reads_at_edge_of_window
Pf3D7_04_v3	Chappell_et_al_UTR_finder	3UTR	1077861	1077925	.	-	.	Parent=PF3D7_0423900;coverage_threshold_of.5.reads_at_edge_of_window
Pf3D7_04_v3	Chappell_et_al_UTR_finder	3UTR	1082190	1082264	.	+	.	Parent=PF3D7_0424000;coverage_threshold_of.5.reads_at_edge_of_window
Pf3D7_04_v3	Chappell_et_al_UTR_finder	3UTR	1082298	1082362	.	-	.	Parent=PF3D7_0424100;coverage_threshold_of.5.reads_at_edge_of_window
Pf3D7_04_v3	Chappell_et_al_UTR_finder	3UTR	1085633	1085978	.	-	.	Parent=PF3D7_0424200;coverage_threshold_of.5.reads_at_edge_of_window
Pf3D7_04_v3	Chappell_et_al_UTR_finder	3UTR	1112294	1112722	.	+	.	Parent=PF3D7_0424500;coverage_threshold_of.5.reads_at_edge_of_window
Pf3D7_04_v3	Chappell_et_al_UTR_finder	3UTR	1112737	1113344	.	-	.	Parent=PF3D7_0424600;coverage_threshold_of.5.reads_at_edge_of_window
Pf3D7_04_v3	Chappell_et_al_UTR_finder	3UTR	1122415	1123211	.	+	.	Parent=PF3D7_0424700;coverage_threshold_of.5.reads_at_edge_of_window
Pf3D7_04_v3	Chappell_et_al_UTR_finder	3UTR	1125005	1125745	.	+	.	Parent=PF3D7_0424800;coverage_threshold_of.5.reads_at_edge_of_window
Pf3D7_04_v3	Chappell_et_al_UTR_finder	3UTR	1128803	1129605	.	+	.	Parent=PF3D7_0424900;coverage_threshold_of.5.reads_at_edge_of_window
Pf3D7_04_v3	Chappell_et_al_UTR_finder	3UTR	1132894	1134414	.	-	.	Parent=PF3D7_0425100;coverage_threshold_of.5.reads_at_edge_of_window
Pf3D7_05_v3	Chappell_et_al_UTR_finder	3UTR	42199	43326	.	-	.	Parent=PF3D7_0500800;coverage_threshold_of.5.reads_at_edge_of_window
Pf3D7_05_v3	Chappell_et_al_UTR_finder	3UTR	49985	50421	.	-	.	Parent=PF3D7_0500900;coverage_threshold_of.5.reads_at_edge_of_window
Pf3D7_05_v3	Chappell_et_al_UTR_finder	3UTR	56873	57163	.	+	.	Parent=PF3D7_0501000;coverage_threshold_of.5.reads_at_edge_of_window
Pf3D7_05_v3	Chappell_et_al_UTR_finder	3UTR	57489	58036	.	-	.	Parent=PF3D7_0501100;coverage_threshold_of.5.reads_at_edge_of_window
Pf3D7_05_v3	Chappell_et_al_UTR_finder	3UTR	65490	66316	.	+	.	Parent=PF3D7_0501200;coverage_threshold_of.5.reads_at_edge_of_window
Pf3D7_05_v3	Chappell_et_al_UTR_finder	3UTR	70114	71138	.	+	.	Parent=PF3D7_0501300;coverage_threshold_of.5.reads_at_edge_of_window
Pf3D7_05_v3	Chappell_et_al_UTR_finder	3UTR	79843	80770	.	+	.	Parent=PF3D7_0501400;coverage_threshold_of.5.reads_at_edge_of_window
Pf3D7_05_v3	Chappell_et_al_UTR_finder	3UTR	80311	81133	.	-	.	Parent=PF3D7_0501500;coverage_threshold_of.5.reads_at_edge_of_window
Pf3D7_05_v3	Chappell_et_al_UTR_finder	3UTR	83759	84040	.	-	.	Parent=PF3D7_0501600;coverage_threshold_of.5.reads_at_edge_of_window
Pf3D7_05_v3	Chappell_et_al_UTR_finder	3UTR	94592	94802	.	+	.	Parent=PF3D7_0501800;coverage_threshold_of.5.reads_at_edge_of_window
Pf3D7_05_v3	Chappell_et_al_UTR_finder	3UTR	94815	95160	.	-	.	Parent=PF3D7_0501900;coverage_threshold_of.5.reads_at_edge_of_window
Pf3D7_05_v3	Chappell_et_al_UTR_finder	3UTR	101896	102281	.	+	.	Parent=PF3D7_0502000;coverage_threshold_of.25.reads_at_edge_of_window
Pf3D7_05_v3	Chappell_et_al_UTR_finder	3UTR	101248	102192	.	-	.	Parent=PF3D7_0502100;coverage_threshold_of.25.reads_at_edge_of_window
Pf3D7_05_v3	Chappell_et_al_UTR_finder	3UTR	105738	106727	.	+	.	Parent=PF3D7_0502200;coverage_threshold_of.5.reads_at_edge_of_window
Pf3D7_05_v3	Chappell_et_al_UTR_finder	3UTR	109845	109897	.	-	.	Parent=PF3D7_0502400;coverage_threshold_of.5.reads_at_edge_of_window
Pf3D7_05_v3	Chappell_et_al_UTR_finder	3UTR	122863	123371	.	+	.	Parent=PF3D7_0502800;coverage_threshold_of.25.reads_at_edge_of_window
Pf3D7_05_v3	Chappell_et_al_UTR_finder	3UTR	122998	123331	.	-	.	Parent=PF3D7_0502900;coverage_threshold_of.15.reads_at_edge_of_window
Pf3D7_05_v3	Chappell_et_al_UTR_finder	3UTR	126515	126840	.	+	.	Parent=PF3D7_0503000;coverage_threshold_of.5.reads_at_edge_of_window
Pf3D7_05_v3	Chappell_et_al_UTR_finder	3UTR	127035	127063	.	-	.	Parent=PF3D7_0503100;coverage_threshold_of.5.reads_at_edge_of_window
Pf3D7_05_v3	Chappell_et_al_UTR_finder	3UTR	133393	133814	.	+	.	Parent=PF3D7_0503200;coverage_threshold_of.5.reads_at_edge_of_window
Pf3D7_05_v3	Chappell_et_al_UTR_finder	3UTR	134906	135003	.	-	.	Parent=PF3D7_0503300;coverage_threshold_of.5.reads_at_edge_of_window
Pf3D7_05_v3	Chappell_et_al_UTR_finder	3UTR	141472	141992	.	+	.	Parent=PF3D7_0503400;coverage_threshold_of.15.reads_at_edge_of_window
Pf3D7_05_v3	Chappell_et_al_UTR_finder	3UTR	142458	142870	.	-	.	Parent=PF3D7_0503500;coverage_threshold_of.5.reads_at_edge_of_window
Pf3D7_05_v3	Chappell_et_al_UTR_finder	3UTR	146354	146638	.	-	.	Parent=PF3D7_0503600;coverage_threshold_of.5.reads_at_edge_of_window
Pf3D7_05_v3	Chappell_et_al_UTR_finder	3UTR	150922	151421	.	-	.	Parent=PF3D7_0503800;coverage_threshold_of.5.reads_at_edge_of_window
Pf3D7_05_v3	Chappell_et_al_UTR_finder	3UTR	153419	153888	.	-	.	Parent=PF3D7_0503900;coverage_threshold_of.5.reads_at_edge_of_window
Pf3D7_05_v3	Chappell_et_al_UTR_finder	3UTR	165194	165649	.	-	.	Parent=PF3D7_0504100;coverage_threshold_of.20.reads_at_edge_of_window
Pf3D7_05_v3	Chappell_et_al_UTR_finder	3UTR	169503	169824	.	+	.	Parent=PF3D7_0504200;coverage_threshold_of.25.reads_at_edge_of_window
Pf3D7_05_v3	Chappell_et_al_UTR_finder	3UTR	174418	174583	.	+	.	Parent=PF3D7_0504400;coverage_threshold_of.5.reads_at_edge_of_window
Pf3D7_05_v3	Chappell_et_al_UTR_finder	3UTR	178556	178597	.	+	.	Parent=PF3D7_0504600;coverage_threshold_of.5.reads_at_edge_of_window
Pf3D7_05_v3	Chappell_et_al_UTR_finder	3UTR	208376	208466	.	+	.	Parent=PF3D7_0504900;coverage_threshold_of.5.reads_at_edge_of_window
Pf3D7_05_v3	Chappell_et_al_UTR_finder	3UTR	229254	229704	.	+	.	Parent=PF3D7_0505100;coverage_threshold_of.10.reads_at_edge_of_window
Pf3D7_05_v3	Chappell_et_al_UTR_finder	3UTR	232393	232444	.	+	.	Parent=PF3D7_0505200;coverage_threshold_of.5.reads_at_edge_of_window
Pf3D7_05_v3	Chappell_et_al_UTR_finder	3UTR	235651	235823	.	+	.	Parent=PF3D7_0505300;coverage_threshold_of.5.reads_at_edge_of_window
Pf3D7_05_v3	Chappell_et_al_UTR_finder	3UTR	235802	236142	.	-	.	Parent=PF3D7_0505400;coverage_threshold_of.5.reads_at_edge_of_window
Pf3D7_05_v3	Chappell_et_al_UTR_finder	3UTR	238968	239455	.	-	.	Parent=PF3D7_0505500;coverage_threshold_of.5.reads_at_edge_of_window
Pf3D7_05_v3	Chappell_et_al_UTR_finder	3UTR	246935	247101	.	+	.	Parent=PF3D7_0505600;coverage_threshold_of.5.reads_at_edge_of_window
Pf3D7_05_v3	Chappell_et_al_UTR_finder	3UTR	247129	247800	.	-	.	Parent=PF3D7_0505700;coverage_threshold_of.5.reads_at_edge_of_window
Pf3D7_05_v3	Chappell_et_al_UTR_finder	3UTR	251343	252046	.	-	.	Parent=PF3D7_0505800;coverage_threshold_of.5.reads_at_edge_of_window
Pf3D7_05_v3	Chappell_et_al_UTR_finder	3UTR	254080	254472	.	-	.	Parent=PF3D7_0505900;coverage_threshold_of.50.reads_at_edge_of_window
Pf3D7_05_v3	Chappell_et_al_UTR_finder	3UTR	257379	257788	.	+	.	Parent=PF3D7_0506000;coverage_threshold_of.25.reads_at_edge_of_window
Pf3D7_05_v3	Chappell_et_al_UTR_finder	3UTR	256330	257747	.	-	.	Parent=PF3D7_0506100;coverage_threshold_of.25.reads_at_edge_of_window
Pf3D7_05_v3	Chappell_et_al_UTR_finder	3UTR	260748	260788	.	+	.	Parent=PF3D7_0506200;coverage_threshold_of.5.reads_at_edge_of_window
Pf3D7_05_v3	Chappell_et_al_UTR_finder	3UTR	260923	260960	.	-	.	Parent=PF3D7_0506300;coverage_threshold_of.5.reads_at_edge_of_window
Pf3D7_05_v3	Chappell_et_al_UTR_finder	3UTR	283346	283642	.	+	.	Parent=PF3D7_0506700;coverage_threshold_of.5.reads_at_edge_of_window
Pf3D7_05_v3	Chappell_et_al_UTR_finder	3UTR	288024	288196	.	+	.	Parent=PF3D7_0506800;coverage_threshold_of.5.reads_at_edge_of_window
Pf3D7_05_v3	Chappell_et_al_UTR_finder	3UTR	292553	292695	.	-	.	Parent=PF3D7_0507000;coverage_threshold_of.5.reads_at_edge_of_window
Pf3D7_05_v3	Chappell_et_al_UTR_finder	3UTR	294497	294667	.	-	.	Parent=PF3D7_0507100;coverage_threshold_of.5.reads_at_edge_of_window
Pf3D7_05_v3	Chappell_et_al_UTR_finder	3UTR	301503	301929	.	-	.	Parent=PF3D7_0507300;coverage_threshold_of.5.reads_at_edge_of_window
Pf3D7_05_v3	Chappell_et_al_UTR_finder	3UTR	305384	305960	.	-	.	Parent=PF3D7_0507400;coverage_threshold_of.5.reads_at_edge_of_window
Pf3D7_05_v3	Chappell_et_al_UTR_finder	3UTR	307280	307489	.	-	.	Parent=PF3D7_0507500;coverage_threshold_of.5.reads_at_edge_of_window
Pf3D7_05_v3	Chappell_et_al_UTR_finder	3UTR	315158	315451	.	+	.	Parent=PF3D7_0507600;coverage_threshold_of.5.reads_at_edge_of_window
Pf3D7_05_v3	Chappell_et_al_UTR_finder	3UTR	316151	316765	.	-	.	Parent=PF3D7_0507700;coverage_threshold_of.5.reads_at_edge_of_window
Pf3D7_05_v3	Chappell_et_al_UTR_finder	3UTR	328317	328327	.	+	.	Parent=PF3D7_0507900;coverage_threshold_of.5.reads_at_edge_of_window
Pf3D7_05_v3	Chappell_et_al_UTR_finder	3UTR	328384	328665	.	-	.	Parent=PF3D7_0508000;coverage_threshold_of.10.reads_at_edge_of_window
Pf3D7_05_v3	Chappell_et_al_UTR_finder	3UTR	336705	337313	.	+	.	Parent=PF3D7_0508100;coverage_threshold_of.5.reads_at_edge_of_window
Pf3D7_05_v3	Chappell_et_al_UTR_finder	3UTR	336900	337425	.	-	.	Parent=PF3D7_0508200;coverage_threshold_of.5.reads_at_edge_of_window
Pf3D7_05_v3	Chappell_et_al_UTR_finder	3UTR	343234	343850	.	+	.	Parent=PF3D7_0508300;coverage_threshold_of.5.reads_at_edge_of_window
Pf3D7_05_v3	Chappell_et_al_UTR_finder	3UTR	346745	347142	.	+	.	Parent=PF3D7_0508400;coverage_threshold_of.5.reads_at_edge_of_window
Pf3D7_05_v3	Chappell_et_al_UTR_finder	3UTR	357011	357049	.	+	.	Parent=PF3D7_0508600;coverage_threshold_of.5.reads_at_edge_of_window
Pf3D7_05_v3	Chappell_et_al_UTR_finder	3UTR	362734	362831	.	+	.	Parent=PF3D7_0508700;coverage_threshold_of.5.reads_at_edge_of_window
Pf3D7_05_v3	Chappell_et_al_UTR_finder	3UTR	363368	363587	.	-	.	Parent=PF3D7_0508800;coverage_threshold_of.5.reads_at_edge_of_window
Pf3D7_05_v3	Chappell_et_al_UTR_finder	3UTR	376432	376854	.	-	.	Parent=PF3D7_0509000;coverage_threshold_of.5.reads_at_edge_of_window
Pf3D7_05_v3	Chappell_et_al_UTR_finder	3UTR	388603	388695	.	-	.	Parent=PF3D7_0509300;coverage_threshold_of.5.reads_at_edge_of_window
Pf3D7_05_v3	Chappell_et_al_UTR_finder	3UTR	389896	389913	.	-	.	Parent=PF3D7_0509400;coverage_threshold_of.10.reads_at_edge_of_window
Pf3D7_05_v3	Chappell_et_al_UTR_finder	3UTR	405643	405758	.	+	.	Parent=PF3D7_0509600;coverage_threshold_of.5.reads_at_edge_of_window
Pf3D7_05_v3	Chappell_et_al_UTR_finder	3UTR	405912	405960	.	-	.	Parent=PF3D7_0509700;coverage_threshold_of.5.reads_at_edge_of_window
Pf3D7_05_v3	Chappell_et_al_UTR_finder	3UTR	417310	418005	.	+	.	Parent=PF3D7_0509900;coverage_threshold_of.5.reads_at_edge_of_window
Pf3D7_05_v3	Chappell_et_al_UTR_finder	3UTR	421426	422214	.	+	.	Parent=PF3D7_0510000;coverage_threshold_of.5.reads_at_edge_of_window
Pf3D7_05_v3	Chappell_et_al_UTR_finder	3UTR	421566	422745	.	-	.	Parent=PF3D7_0510100;coverage_threshold_of.5.reads_at_edge_of_window
Pf3D7_05_v3	Chappell_et_al_UTR_finder	3UTR	439739	440066	.	+	.	Parent=PF3D7_0510200;coverage_threshold_of.5.reads_at_edge_of_window
Pf3D7_05_v3	Chappell_et_al_UTR_finder	3UTR	445580	445788	.	+	.	Parent=PF3D7_0510400;coverage_threshold_of.15.reads_at_edge_of_window
Pf3D7_05_v3	Chappell_et_al_UTR_finder	3UTR	445528	445982	.	-	.	Parent=PF3D7_0510500;coverage_threshold_of.25.reads_at_edge_of_window
Pf3D7_05_v3	Chappell_et_al_UTR_finder	3UTR	467102	467584	.	-	.	Parent=PF3D7_0511000;coverage_threshold_of.5.reads_at_edge_of_window
Pf3D7_05_v3	Chappell_et_al_UTR_finder	3UTR	469843	470475	.	+	.	Parent=PF3D7_0511100;coverage_threshold_of.5.reads_at_edge_of_window
Pf3D7_05_v3	Chappell_et_al_UTR_finder	3UTR	474059	474538	.	+	.	Parent=PF3D7_0511200;coverage_threshold_of.25.reads_at_edge_of_window
Pf3D7_05_v3	Chappell_et_al_UTR_finder	3UTR	474407	474486	.	-	.	Parent=PF3D7_0511300;coverage_threshold_of.5.reads_at_edge_of_window
Pf3D7_05_v3	Chappell_et_al_UTR_finder	3UTR	482569	482754	.	+	.	Parent=PF3D7_0511400;coverage_threshold_of.5.reads_at_edge_of_window
Pf3D7_05_v3	Chappell_et_al_UTR_finder	3UTR	517012	517258	.	-	.	Parent=PF3D7_0511600;coverage_threshold_of.10.reads_at_edge_of_window
Pf3D7_05_v3	Chappell_et_al_UTR_finder	3UTR	520079	520406	.	+	.	Parent=PF3D7_0511700;coverage_threshold_of.5.reads_at_edge_of_window
Pf3D7_05_v3	Chappell_et_al_UTR_finder	3UTR	520437	520719	.	-	.	Parent=PF3D7_0511800;coverage_threshold_of.5.reads_at_edge_of_window
Pf3D7_05_v3	Chappell_et_al_UTR_finder	3UTR	528667	528975	.	+	.	Parent=PF3D7_0512000;coverage_threshold_of.25.reads_at_edge_of_window
Pf3D7_05_v3	Chappell_et_al_UTR_finder	3UTR	528580	528845	.	-	.	Parent=PF3D7_0512100;coverage_threshold_of.25.reads_at_edge_of_window
Pf3D7_05_v3	Chappell_et_al_UTR_finder	3UTR	529625	529933	.	-	.	Parent=PF3D7_0512200;coverage_threshold_of.5.reads_at_edge_of_window
Pf3D7_05_v3	Chappell_et_al_UTR_finder	3UTR	533198	533555	.	-	.	Parent=PF3D7_0512300;coverage_threshold_of.5.reads_at_edge_of_window
Pf3D7_05_v3	Chappell_et_al_UTR_finder	3UTR	539570	539730	.	-	.	Parent=PF3D7_0512500;coverage_threshold_of.20.reads_at_edge_of_window
Pf3D7_05_v3	Chappell_et_al_UTR_finder	3UTR	545994	546566	.	+	.	Parent=PF3D7_0512600;coverage_threshold_of.5.reads_at_edge_of_window
Pf3D7_05_v3	Chappell_et_al_UTR_finder	3UTR	546253	546733	.	-	.	Parent=PF3D7_0512700;coverage_threshold_of.5.reads_at_edge_of_window
Pf3D7_05_v3	Chappell_et_al_UTR_finder	3UTR	548167	548405	.	-	.	Parent=PF3D7_0512800;coverage_threshold_of.5.reads_at_edge_of_window
Pf3D7_05_v3	Chappell_et_al_UTR_finder	3UTR	554788	555116	.	+	.	Parent=PF3D7_0512900;coverage_threshold_of.20.reads_at_edge_of_window
Pf3D7_05_v3	Chappell_et_al_UTR_finder	3UTR	556074	556629	.	+	.	Parent=PF3D7_0513000;coverage_threshold_of.5.reads_at_edge_of_window
Pf3D7_05_v3	Chappell_et_al_UTR_finder	3UTR	556946	557038	.	-	.	Parent=PF3D7_0513100;coverage_threshold_of.5.reads_at_edge_of_window
Pf3D7_05_v3	Chappell_et_al_UTR_finder	3UTR	568385	568936	.	+	.	Parent=PF3D7_0513200;coverage_threshold_of.5.reads_at_edge_of_window
Pf3D7_05_v3	Chappell_et_al_UTR_finder	3UTR	568611	569181	.	-	.	Parent=PF3D7_0513300;coverage_threshold_of.15.reads_at_edge_of_window
Pf3D7_05_v3	Chappell_et_al_UTR_finder	3UTR	570694	571057	.	-	.	Parent=PF3D7_0513400;coverage_threshold_of.10.reads_at_edge_of_window
Pf3D7_05_v3	Chappell_et_al_UTR_finder	3UTR	574249	574733	.	+	.	Parent=PF3D7_0513500;coverage_threshold_of.5.reads_at_edge_of_window
Pf3D7_05_v3	Chappell_et_al_UTR_finder	3UTR	584864	585356	.	-	.	Parent=PF3D7_0513800;coverage_threshold_of.5.reads_at_edge_of_window
Pf3D7_05_v3	Chappell_et_al_UTR_finder	3UTR	588678	588732	.	+	.	Parent=PF3D7_0513900;coverage_threshold_of.5.reads_at_edge_of_window
Pf3D7_05_v3	Chappell_et_al_UTR_finder	3UTR	591329	591337	.	-	.	Parent=PF3D7_0514100;coverage_threshold_of.5.reads_at_edge_of_window
Pf3D7_05_v3	Chappell_et_al_UTR_finder	3UTR	599422	599525	.	+	.	Parent=PF3D7_0514200;coverage_threshold_of.5.reads_at_edge_of_window
Pf3D7_05_v3	Chappell_et_al_UTR_finder	3UTR	603434	603631	.	+	.	Parent=PF3D7_0514300;coverage_threshold_of.5.reads_at_edge_of_window
Pf3D7_05_v3	Chappell_et_al_UTR_finder	3UTR	604642	605026	.	-	.	Parent=PF3D7_0514500;coverage_threshold_of.5.reads_at_edge_of_window
Pf3D7_05_v3	Chappell_et_al_UTR_finder	3UTR	606432	607104	.	-	.	Parent=PF3D7_0514600;coverage_threshold_of.5.reads_at_edge_of_window
Pf3D7_05_v3	Chappell_et_al_UTR_finder	3UTR	615218	615281	.	-	.	Parent=PF3D7_0514800;coverage_threshold_of.5.reads_at_edge_of_window
Pf3D7_05_v3	Chappell_et_al_UTR_finder	3UTR	619946	620101	.	+	.	Parent=PF3D7_0514900;coverage_threshold_of.5.reads_at_edge_of_window
Pf3D7_05_v3	Chappell_et_al_UTR_finder	3UTR	620555	620809	.	-	.	Parent=PF3D7_0515000;coverage_threshold_of.5.reads_at_edge_of_window
Pf3D7_05_v3	Chappell_et_al_UTR_finder	3UTR	624690	624718	.	-	.	Parent=PF3D7_0515100;coverage_threshold_of.5.reads_at_edge_of_window
Pf3D7_05_v3	Chappell_et_al_UTR_finder	3UTR	627962	628009	.	+	.	Parent=PF3D7_0515200;coverage_threshold_of.5.reads_at_edge_of_window
Pf3D7_05_v3	Chappell_et_al_UTR_finder	3UTR	640382	640703	.	+	.	Parent=PF3D7_0515400;coverage_threshold_of.5.reads_at_edge_of_window
Pf3D7_05_v3	Chappell_et_al_UTR_finder	3UTR	653540	653965	.	-	.	Parent=PF3D7_0515700;coverage_threshold_of.5.reads_at_edge_of_window
Pf3D7_05_v3	Chappell_et_al_UTR_finder	3UTR	657940	658422	.	-	.	Parent=PF3D7_0515800;coverage_threshold_of.5.reads_at_edge_of_window
Pf3D7_05_v3	Chappell_et_al_UTR_finder	3UTR	659804	660149	.	-	.	Parent=PF3D7_0515900;coverage_threshold_of.5.reads_at_edge_of_window
Pf3D7_05_v3	Chappell_et_al_UTR_finder	3UTR	675707	675808	.	-	.	Parent=PF3D7_0516200;coverage_threshold_of.5.reads_at_edge_of_window
Pf3D7_05_v3	Chappell_et_al_UTR_finder	3UTR	680956	681145	.	+	.	Parent=PF3D7_0516300;coverage_threshold_of.5.reads_at_edge_of_window
Pf3D7_05_v3	Chappell_et_al_UTR_finder	3UTR	681403	681429	.	-	.	Parent=PF3D7_0516400;coverage_threshold_of.5.reads_at_edge_of_window
Pf3D7_05_v3	Chappell_et_al_UTR_finder	3UTR	711926	712761	.	-	.	Parent=PF3D7_0516900;coverage_threshold_of.5.reads_at_edge_of_window
Pf3D7_05_v3	Chappell_et_al_UTR_finder	3UTR	715096	715764	.	-	.	Parent=PF3D7_0517000;coverage_threshold_of.5.reads_at_edge_of_window
Pf3D7_05_v3	Chappell_et_al_UTR_finder	3UTR	717994	718424	.	-	.	Parent=PF3D7_0517100;coverage_threshold_of.5.reads_at_edge_of_window
Pf3D7_05_v3	Chappell_et_al_UTR_finder	3UTR	723225	724680	.	-	.	Parent=PF3D7_0517300;coverage_threshold_of.5.reads_at_edge_of_window
Pf3D7_05_v3	Chappell_et_al_UTR_finder	3UTR	735163	735601	.	+	.	Parent=PF3D7_0517400;coverage_threshold_of.5.reads_at_edge_of_window
Pf3D7_05_v3	Chappell_et_al_UTR_finder	3UTR	739947	740155	.	-	.	Parent=PF3D7_0517600;coverage_threshold_of.5.reads_at_edge_of_window
Pf3D7_05_v3	Chappell_et_al_UTR_finder	3UTR	745330	745644	.	+	.	Parent=PF3D7_0517700;coverage_threshold_of.5.reads_at_edge_of_window
Pf3D7_05_v3	Chappell_et_al_UTR_finder	3UTR	747353	747794	.	-	.	Parent=PF3D7_0517900;coverage_threshold_of.5.reads_at_edge_of_window
Pf3D7_05_v3	Chappell_et_al_UTR_finder	3UTR	752436	752625	.	+	.	Parent=PF3D7_0518000;coverage_threshold_of.5.reads_at_edge_of_window
Pf3D7_05_v3	Chappell_et_al_UTR_finder	3UTR	757545	758035	.	+	.	Parent=PF3D7_0518100;coverage_threshold_of.5.reads_at_edge_of_window
Pf3D7_05_v3	Chappell_et_al_UTR_finder	3UTR	757766	758502	.	-	.	Parent=PF3D7_0518200;coverage_threshold_of.5.reads_at_edge_of_window
Pf3D7_05_v3	Chappell_et_al_UTR_finder	3UTR	759225	759830	.	-	.	Parent=PF3D7_0518300;coverage_threshold_of.10.reads_at_edge_of_window
Pf3D7_05_v3	Chappell_et_al_UTR_finder	3UTR	762939	763531	.	-	.	Parent=PF3D7_0518500;coverage_threshold_of.5.reads_at_edge_of_window
Pf3D7_05_v3	Chappell_et_al_UTR_finder	3UTR	789481	790045	.	+	.	Parent=PF3D7_0519000;coverage_threshold_of.5.reads_at_edge_of_window
Pf3D7_05_v3	Chappell_et_al_UTR_finder	3UTR	790774	791171	.	+	.	Parent=PF3D7_0519100;coverage_threshold_of.5.reads_at_edge_of_window
Pf3D7_05_v3	Chappell_et_al_UTR_finder	3UTR	791295	791718	.	-	.	Parent=PF3D7_0519200;coverage_threshold_of.5.reads_at_edge_of_window
Pf3D7_05_v3	Chappell_et_al_UTR_finder	3UTR	797474	797612	.	+	.	Parent=PF3D7_0519300;coverage_threshold_of.5.reads_at_edge_of_window
Pf3D7_05_v3	Chappell_et_al_UTR_finder	3UTR	797860	798035	.	-	.	Parent=PF3D7_0519400;coverage_threshold_of.5.reads_at_edge_of_window
Pf3D7_05_v3	Chappell_et_al_UTR_finder	3UTR	801388	801449	.	-	.	Parent=PF3D7_0519500;coverage_threshold_of.5.reads_at_edge_of_window
Pf3D7_05_v3	Chappell_et_al_UTR_finder	3UTR	814916	815442	.	+	.	Parent=PF3D7_0519600;coverage_threshold_of.5.reads_at_edge_of_window
Pf3D7_05_v3	Chappell_et_al_UTR_finder	3UTR	819140	819536	.	+	.	Parent=PF3D7_0519700;coverage_threshold_of.5.reads_at_edge_of_window
Pf3D7_05_v3	Chappell_et_al_UTR_finder	3UTR	819975	820718	.	-	.	Parent=PF3D7_0519800;coverage_threshold_of.5.reads_at_edge_of_window
Pf3D7_05_v3	Chappell_et_al_UTR_finder	3UTR	825559	825834	.	-	.	Parent=PF3D7_0519900;coverage_threshold_of.5.reads_at_edge_of_window
Pf3D7_05_v3	Chappell_et_al_UTR_finder	3UTR	829884	830091	.	+	.	Parent=PF3D7_0520000;coverage_threshold_of.5.reads_at_edge_of_window
Pf3D7_05_v3	Chappell_et_al_UTR_finder	3UTR	834344	834914	.	+	.	Parent=PF3D7_0520100;coverage_threshold_of.5.reads_at_edge_of_window
Pf3D7_05_v3	Chappell_et_al_UTR_finder	3UTR	834708	835313	.	-	.	Parent=PF3D7_0520200;coverage_threshold_of.5.reads_at_edge_of_window
Pf3D7_05_v3	Chappell_et_al_UTR_finder	3UTR	839084	839537	.	+	.	Parent=PF3D7_0520300;coverage_threshold_of.5.reads_at_edge_of_window
Pf3D7_05_v3	Chappell_et_al_UTR_finder	3UTR	839280	839654	.	-	.	Parent=PF3D7_0520400;coverage_threshold_of.5.reads_at_edge_of_window
Pf3D7_05_v3	Chappell_et_al_UTR_finder	3UTR	841321	841722	.	-	.	Parent=PF3D7_0520500;coverage_threshold_of.5.reads_at_edge_of_window
Pf3D7_05_v3	Chappell_et_al_UTR_finder	3UTR	842722	843585	.	-	.	Parent=PF3D7_0520600;coverage_threshold_of.10.reads_at_edge_of_window
Pf3D7_05_v3	Chappell_et_al_UTR_finder	3UTR	845413	845842	.	-	.	Parent=PF3D7_0520700;coverage_threshold_of.5.reads_at_edge_of_window
Pf3D7_05_v3	Chappell_et_al_UTR_finder	3UTR	849400	849861	.	-	.	Parent=PF3D7_0520800;coverage_threshold_of.5.reads_at_edge_of_window
Pf3D7_05_v3	Chappell_et_al_UTR_finder	3UTR	858478	859386	.	+	.	Parent=PF3D7_0520900;coverage_threshold_of.25.reads_at_edge_of_window
Pf3D7_05_v3	Chappell_et_al_UTR_finder	3UTR	858840	859372	.	-	.	Parent=PF3D7_0521000;coverage_threshold_of.5.reads_at_edge_of_window
Pf3D7_05_v3	Chappell_et_al_UTR_finder	3UTR	869879	869948	.	+	.	Parent=PF3D7_0521200;coverage_threshold_of.5.reads_at_edge_of_window
Pf3D7_05_v3	Chappell_et_al_UTR_finder	3UTR	869998	870183	.	-	.	Parent=PF3D7_0521300;coverage_threshold_of.5.reads_at_edge_of_window
Pf3D7_05_v3	Chappell_et_al_UTR_finder	3UTR	875729	875872	.	-	.	Parent=PF3D7_0521400;coverage_threshold_of.5.reads_at_edge_of_window
Pf3D7_05_v3	Chappell_et_al_UTR_finder	3UTR	879763	879965	.	+	.	Parent=PF3D7_0521500;coverage_threshold_of.5.reads_at_edge_of_window
Pf3D7_05_v3	Chappell_et_al_UTR_finder	3UTR	879785	880064	.	-	.	Parent=PF3D7_0521600;coverage_threshold_of.5.reads_at_edge_of_window
Pf3D7_05_v3	Chappell_et_al_UTR_finder	3UTR	884902	885343	.	+	.	Parent=PF3D7_0521700;coverage_threshold_of.5.reads_at_edge_of_window
Pf3D7_05_v3	Chappell_et_al_UTR_finder	3UTR	888233	888280	.	+	.	Parent=PF3D7_0521800;coverage_threshold_of.5.reads_at_edge_of_window
Pf3D7_05_v3	Chappell_et_al_UTR_finder	3UTR	896941	897276	.	+	.	Parent=PF3D7_0522000;coverage_threshold_of.5.reads_at_edge_of_window
Pf3D7_05_v3	Chappell_et_al_UTR_finder	3UTR	897088	897464	.	-	.	Parent=PF3D7_0522100;coverage_threshold_of.20.reads_at_edge_of_window
Pf3D7_05_v3	Chappell_et_al_UTR_finder	3UTR	902174	902505	.	+	.	Parent=PF3D7_0522200;coverage_threshold_of.5.reads_at_edge_of_window
Pf3D7_05_v3	Chappell_et_al_UTR_finder	3UTR	902319	902612	.	-	.	Parent=PF3D7_0522300;coverage_threshold_of.5.reads_at_edge_of_window
Pf3D7_05_v3	Chappell_et_al_UTR_finder	3UTR	938038	938156	.	+	.	Parent=PF3D7_0522500;coverage_threshold_of.5.reads_at_edge_of_window
Pf3D7_05_v3	Chappell_et_al_UTR_finder	3UTR	941701	941901	.	+	.	Parent=PF3D7_0522600;coverage_threshold_of.5.reads_at_edge_of_window
Pf3D7_05_v3	Chappell_et_al_UTR_finder	3UTR	943874	944108	.	+	.	Parent=PF3D7_0522700;coverage_threshold_of.5.reads_at_edge_of_window
Pf3D7_05_v3	Chappell_et_al_UTR_finder	3UTR	943717	944183	.	-	.	Parent=PF3D7_0522800;coverage_threshold_of.25.reads_at_edge_of_window
Pf3D7_05_v3	Chappell_et_al_UTR_finder	3UTR	962150	962880	.	+	.	Parent=PF3D7_0523000;coverage_threshold_of.5.reads_at_edge_of_window
Pf3D7_05_v3	Chappell_et_al_UTR_finder	3UTR	962485	963226	.	-	.	Parent=PF3D7_0523100;coverage_threshold_of.5.reads_at_edge_of_window
Pf3D7_05_v3	Chappell_et_al_UTR_finder	3UTR	969738	970110	.	+	.	Parent=PF3D7_0523200;coverage_threshold_of.5.reads_at_edge_of_window
Pf3D7_05_v3	Chappell_et_al_UTR_finder	3UTR	970226	970265	.	-	.	Parent=PF3D7_0523300;coverage_threshold_of.5.reads_at_edge_of_window
Pf3D7_05_v3	Chappell_et_al_UTR_finder	3UTR	975877	976113	.	+	.	Parent=PF3D7_0523400;coverage_threshold_of.5.reads_at_edge_of_window
Pf3D7_05_v3	Chappell_et_al_UTR_finder	3UTR	976009	976689	.	-	.	Parent=PF3D7_0523500;coverage_threshold_of.5.reads_at_edge_of_window
Pf3D7_05_v3	Chappell_et_al_UTR_finder	3UTR	979871	979992	.	+	.	Parent=PF3D7_0523600;coverage_threshold_of.5.reads_at_edge_of_window
Pf3D7_05_v3	Chappell_et_al_UTR_finder	3UTR	980718	980753	.	-	.	Parent=PF3D7_0523700;coverage_threshold_of.5.reads_at_edge_of_window
Pf3D7_05_v3	Chappell_et_al_UTR_finder	3UTR	992763	993432	.	-	.	Parent=PF3D7_0523900;coverage_threshold_of.5.reads_at_edge_of_window
Pf3D7_05_v3	Chappell_et_al_UTR_finder	3UTR	1002125	1002537	.	+	.	Parent=PF3D7_0524000;coverage_threshold_of.5.reads_at_edge_of_window
Pf3D7_05_v3	Chappell_et_al_UTR_finder	3UTR	1008109	1008540	.	+	.	Parent=PF3D7_0524100;coverage_threshold_of.5.reads_at_edge_of_window
Pf3D7_05_v3	Chappell_et_al_UTR_finder	3UTR	1008251	1008635	.	-	.	Parent=PF3D7_0524200;coverage_threshold_of.10.reads_at_edge_of_window
Pf3D7_05_v3	Chappell_et_al_UTR_finder	3UTR	1010431	1010950	.	-	.	Parent=PF3D7_0524300;coverage_threshold_of.5.reads_at_edge_of_window
Pf3D7_05_v3	Chappell_et_al_UTR_finder	3UTR	1013247	1013452	.	-	.	Parent=PF3D7_0524400;coverage_threshold_of.5.reads_at_edge_of_window
Pf3D7_05_v3	Chappell_et_al_UTR_finder	3UTR	1016570	1017305	.	+	.	Parent=PF3D7_0524500;coverage_threshold_of.10.reads_at_edge_of_window
Pf3D7_05_v3	Chappell_et_al_UTR_finder	3UTR	1018583	1019133	.	+	.	Parent=PF3D7_0524600;coverage_threshold_of.5.reads_at_edge_of_window
Pf3D7_05_v3	Chappell_et_al_UTR_finder	3UTR	1018811	1019584	.	-	.	Parent=PF3D7_0524700;coverage_threshold_of.5.reads_at_edge_of_window
Pf3D7_05_v3	Chappell_et_al_UTR_finder	3UTR	1021003	1021407	.	-	.	Parent=PF3D7_0524800;coverage_threshold_of.5.reads_at_edge_of_window
Pf3D7_05_v3	Chappell_et_al_UTR_finder	3UTR	1030363	1030431	.	+	.	Parent=PF3D7_0524900;coverage_threshold_of.5.reads_at_edge_of_window
Pf3D7_05_v3	Chappell_et_al_UTR_finder	3UTR	1043767	1044777	.	+	.	Parent=PF3D7_0525100;coverage_threshold_of.5.reads_at_edge_of_window
Pf3D7_05_v3	Chappell_et_al_UTR_finder	3UTR	1051254	1051518	.	+	.	Parent=PF3D7_0525200;coverage_threshold_of.5.reads_at_edge_of_window
Pf3D7_05_v3	Chappell_et_al_UTR_finder	3UTR	1059473	1059917	.	-	.	Parent=PF3D7_0525500;coverage_threshold_of.5.reads_at_edge_of_window
Pf3D7_05_v3	Chappell_et_al_UTR_finder	3UTR	1065870	1066525	.	-	.	Parent=PF3D7_0525600;coverage_threshold_of.5.reads_at_edge_of_window
Pf3D7_05_v3	Chappell_et_al_UTR_finder	3UTR	1069286	1069697	.	+	.	Parent=PF3D7_0525700;coverage_threshold_of.5.reads_at_edge_of_window
Pf3D7_05_v3	Chappell_et_al_UTR_finder	3UTR	1072150	1072519	.	+	.	Parent=PF3D7_0525800;coverage_threshold_of.5.reads_at_edge_of_window
Pf3D7_05_v3	Chappell_et_al_UTR_finder	3UTR	1075891	1075912	.	-	.	Parent=PF3D7_0526000;coverage_threshold_of.10.reads_at_edge_of_window
Pf3D7_05_v3	Chappell_et_al_UTR_finder	3UTR	1081009	1081364	.	+	.	Parent=PF3D7_0526100;coverage_threshold_of.5.reads_at_edge_of_window
Pf3D7_05_v3	Chappell_et_al_UTR_finder	3UTR	1081082	1081557	.	-	.	Parent=PF3D7_0526200;coverage_threshold_of.15.reads_at_edge_of_window
Pf3D7_05_v3	Chappell_et_al_UTR_finder	3UTR	1085113	1085622	.	-	.	Parent=PF3D7_0526300;coverage_threshold_of.5.reads_at_edge_of_window
Pf3D7_05_v3	Chappell_et_al_UTR_finder	3UTR	1089509	1089520	.	+	.	Parent=PF3D7_0526400;coverage_threshold_of.5.reads_at_edge_of_window
Pf3D7_05_v3	Chappell_et_al_UTR_finder	3UTR	1117099	1117260	.	-	.	Parent=PF3D7_0526700;coverage_threshold_of.5.reads_at_edge_of_window
Pf3D7_05_v3	Chappell_et_al_UTR_finder	3UTR	1119893	1120703	.	-	.	Parent=PF3D7_0526800;coverage_threshold_of.5.reads_at_edge_of_window
Pf3D7_05_v3	Chappell_et_al_UTR_finder	3UTR	1124596	1124641	.	+	.	Parent=PF3D7_0526900;coverage_threshold_of.5.reads_at_edge_of_window
Pf3D7_05_v3	Chappell_et_al_UTR_finder	3UTR	1124771	1125098	.	-	.	Parent=PF3D7_0527000;coverage_threshold_of.5.reads_at_edge_of_window
Pf3D7_05_v3	Chappell_et_al_UTR_finder	3UTR	1129557	1129958	.	-	.	Parent=PF3D7_0527100;coverage_threshold_of.5.reads_at_edge_of_window
Pf3D7_05_v3	Chappell_et_al_UTR_finder	3UTR	1132842	1132936	.	-	.	Parent=PF3D7_0527200;coverage_threshold_of.5.reads_at_edge_of_window
Pf3D7_05_v3	Chappell_et_al_UTR_finder	3UTR	1135482	1135975	.	-	.	Parent=PF3D7_0527300;coverage_threshold_of.5.reads_at_edge_of_window
Pf3D7_05_v3	Chappell_et_al_UTR_finder	3UTR	1141155	1141612	.	+	.	Parent=PF3D7_0527400;coverage_threshold_of.5.reads_at_edge_of_window
Pf3D7_05_v3	Chappell_et_al_UTR_finder	3UTR	1145360	1145629	.	+	.	Parent=PF3D7_0527500;coverage_threshold_of.5.reads_at_edge_of_window
Pf3D7_05_v3	Chappell_et_al_UTR_finder	3UTR	1145723	1145856	.	-	.	Parent=PF3D7_0527600;coverage_threshold_of.5.reads_at_edge_of_window
Pf3D7_05_v3	Chappell_et_al_UTR_finder	3UTR	1155674	1156004	.	+	.	Parent=PF3D7_0527900;coverage_threshold_of.5.reads_at_edge_of_window
Pf3D7_05_v3	Chappell_et_al_UTR_finder	3UTR	1155837	1156204	.	-	.	Parent=PF3D7_0528000;coverage_threshold_of.5.reads_at_edge_of_window
Pf3D7_05_v3	Chappell_et_al_UTR_finder	3UTR	1157510	1157839	.	-	.	Parent=PF3D7_0528100;coverage_threshold_of.5.reads_at_edge_of_window
Pf3D7_05_v3	Chappell_et_al_UTR_finder	3UTR	1162951	1163407	.	-	.	Parent=PF3D7_0528200;coverage_threshold_of.5.reads_at_edge_of_window
Pf3D7_05_v3	Chappell_et_al_UTR_finder	3UTR	1165595	1166519	.	-	.	Parent=PF3D7_0528300;coverage_threshold_of.5.reads_at_edge_of_window
Pf3D7_05_v3	Chappell_et_al_UTR_finder	3UTR	1173891	1174390	.	+	.	Parent=PF3D7_0528400;coverage_threshold_of.5.reads_at_edge_of_window
Pf3D7_05_v3	Chappell_et_al_UTR_finder	3UTR	1177068	1177320	.	+	.	Parent=PF3D7_0528500;coverage_threshold_of.25.reads_at_edge_of_window
Pf3D7_05_v3	Chappell_et_al_UTR_finder	3UTR	1176951	1176968	.	-	.	Parent=PF3D7_0528600;coverage_threshold_of.25.reads_at_edge_of_window
Pf3D7_05_v3	Chappell_et_al_UTR_finder	3UTR	1178076	1178275	.	-	.	Parent=PF3D7_0528700;coverage_threshold_of.5.reads_at_edge_of_window
Pf3D7_05_v3	Chappell_et_al_UTR_finder	3UTR	1179673	1180424	.	-	.	Parent=PF3D7_0528800;coverage_threshold_of.5.reads_at_edge_of_window
Pf3D7_05_v3	Chappell_et_al_UTR_finder	3UTR	1186642	1186786	.	-	.	Parent=PF3D7_0529000;coverage_threshold_of.5.reads_at_edge_of_window
Pf3D7_05_v3	Chappell_et_al_UTR_finder	3UTR	1190967	1190999	.	-	.	Parent=PF3D7_0529100;coverage_threshold_of.5.reads_at_edge_of_window
Pf3D7_05_v3	Chappell_et_al_UTR_finder	3UTR	1195333	1195351	.	+	.	Parent=PF3D7_0529200;coverage_threshold_of.5.reads_at_edge_of_window
Pf3D7_05_v3	Chappell_et_al_UTR_finder	3UTR	1197390	1197661	.	+	.	Parent=PF3D7_0529300;coverage_threshold_of.5.reads_at_edge_of_window
Pf3D7_05_v3	Chappell_et_al_UTR_finder	3UTR	1205188	1205730	.	+	.	Parent=PF3D7_0529400;coverage_threshold_of.5.reads_at_edge_of_window
Pf3D7_05_v3	Chappell_et_al_UTR_finder	3UTR	1207680	1208030	.	+	.	Parent=PF3D7_0529500;coverage_threshold_of.5.reads_at_edge_of_window
Pf3D7_05_v3	Chappell_et_al_UTR_finder	3UTR	1208678	1209005	.	-	.	Parent=PF3D7_0529700;coverage_threshold_of.5.reads_at_edge_of_window
Pf3D7_05_v3	Chappell_et_al_UTR_finder	3UTR	1219377	1220214	.	+	.	Parent=PF3D7_0529800;coverage_threshold_of.5.reads_at_edge_of_window
Pf3D7_05_v3	Chappell_et_al_UTR_finder	3UTR	1220666	1220776	.	-	.	Parent=PF3D7_0529900;coverage_threshold_of.5.reads_at_edge_of_window
Pf3D7_05_v3	Chappell_et_al_UTR_finder	3UTR	1223999	1224597	.	-	.	Parent=PF3D7_0530000;coverage_threshold_of.15.reads_at_edge_of_window
Pf3D7_05_v3	Chappell_et_al_UTR_finder	3UTR	1227758	1228451	.	+	.	Parent=PF3D7_0530100;coverage_threshold_of.5.reads_at_edge_of_window
Pf3D7_05_v3	Chappell_et_al_UTR_finder	3UTR	1229065	1229076	.	-	.	Parent=PF3D7_0530200;coverage_threshold_of.5.reads_at_edge_of_window
Pf3D7_05_v3	Chappell_et_al_UTR_finder	3UTR	1253621	1254281	.	-	.	Parent=PF3D7_0530750;coverage_threshold_of.25.reads_at_edge_of_window
Pf3D7_05_v3	Chappell_et_al_UTR_finder	3UTR	1257255	1257579	.	+	.	Parent=PF3D7_0530800;coverage_threshold_of.5.reads_at_edge_of_window
Pf3D7_05_v3	Chappell_et_al_UTR_finder	3UTR	1269540	1269731	.	+	.	Parent=PF3D7_0531000;coverage_threshold_of.5.reads_at_edge_of_window
Pf3D7_05_v3	Chappell_et_al_UTR_finder	3UTR	1279183	1279957	.	-	.	Parent=PF3D7_0531200;coverage_threshold_of.5.reads_at_edge_of_window
Pf3D7_05_v3	Chappell_et_al_UTR_finder	3UTR	1282255	1282538	.	+	.	Parent=PF3D7_0531300;coverage_threshold_of.5.reads_at_edge_of_window
Pf3D7_05_v3	Chappell_et_al_UTR_finder	3UTR	1282384	1282590	.	-	.	Parent=PF3D7_0531400;coverage_threshold_of.5.reads_at_edge_of_window
Pf3D7_05_v3	Chappell_et_al_UTR_finder	3UTR	1301770	1302863	.	+	.	Parent=PF3D7_0532100;coverage_threshold_of.5.reads_at_edge_of_window
Pf3D7_05_v3	Chappell_et_al_UTR_finder	3UTR	1302917	1303661	.	-	.	Parent=PF3D7_0532200;coverage_threshold_of.5.reads_at_edge_of_window
Pf3D7_05_v3	Chappell_et_al_UTR_finder	3UTR	1309941	1310764	.	+	.	Parent=PF3D7_0532300;coverage_threshold_of.5.reads_at_edge_of_window
Pf3D7_05_v3	Chappell_et_al_UTR_finder	3UTR	1314155	1315418	.	+	.	Parent=PF3D7_0532400;coverage_threshold_of.5.reads_at_edge_of_window
Pf3D7_05_v3	Chappell_et_al_UTR_finder	3UTR	1316847	1317170	.	+	.	Parent=PF3D7_0532500;coverage_threshold_of.5.reads_at_edge_of_window
Pf3D7_05_v3	Chappell_et_al_UTR_finder	3UTR	1317867	1318530	.	-	.	Parent=PF3D7_0532600;coverage_threshold_of.5.reads_at_edge_of_window
Pf3D7_06_v3	Chappell_et_al_UTR_finder	3UTR	68523	68832	.	-	.	Parent=PF3D7_0601600;coverage_threshold_of.5.reads_at_edge_of_window
Pf3D7_06_v3	Chappell_et_al_UTR_finder	3UTR	78785	79591	.	+	.	Parent=PF3D7_0601900;coverage_threshold_of.5.reads_at_edge_of_window
Pf3D7_06_v3	Chappell_et_al_UTR_finder	3UTR	96669	97202	.	+	.	Parent=PF3D7_0602100;coverage_threshold_of.5.reads_at_edge_of_window
Pf3D7_06_v3	Chappell_et_al_UTR_finder	3UTR	98952	99410	.	+	.	Parent=PF3D7_0602200;coverage_threshold_of.5.reads_at_edge_of_window
Pf3D7_06_v3	Chappell_et_al_UTR_finder	3UTR	100726	101112	.	+	.	Parent=PF3D7_0602300;coverage_threshold_of.5.reads_at_edge_of_window
Pf3D7_06_v3	Chappell_et_al_UTR_finder	3UTR	101207	101384	.	-	.	Parent=PF3D7_0602400;coverage_threshold_of.5.reads_at_edge_of_window
Pf3D7_06_v3	Chappell_et_al_UTR_finder	3UTR	106643	106886	.	+	.	Parent=PF3D7_0602500;coverage_threshold_of.5.reads_at_edge_of_window
Pf3D7_06_v3	Chappell_et_al_UTR_finder	3UTR	106912	107036	.	-	.	Parent=PF3D7_0602600;coverage_threshold_of.5.reads_at_edge_of_window
Pf3D7_06_v3	Chappell_et_al_UTR_finder	3UTR	113744	113823	.	-	.	Parent=PF3D7_0602700;coverage_threshold_of.5.reads_at_edge_of_window
Pf3D7_06_v3	Chappell_et_al_UTR_finder	3UTR	118159	118637	.	-	.	Parent=PF3D7_0602900;coverage_threshold_of.5.reads_at_edge_of_window
Pf3D7_06_v3	Chappell_et_al_UTR_finder	3UTR	124988	125457	.	-	.	Parent=PF3D7_0603100;coverage_threshold_of.5.reads_at_edge_of_window
Pf3D7_06_v3	Chappell_et_al_UTR_finder	3UTR	130037	130136	.	+	.	Parent=PF3D7_0603200;coverage_threshold_of.25.reads_at_edge_of_window
Pf3D7_06_v3	Chappell_et_al_UTR_finder	3UTR	130181	130328	.	-	.	Parent=PF3D7_0603300;coverage_threshold_of.10.reads_at_edge_of_window
Pf3D7_06_v3	Chappell_et_al_UTR_finder	3UTR	132471	133149	.	-	.	Parent=PF3D7_0603400;coverage_threshold_of.5.reads_at_edge_of_window
Pf3D7_06_v3	Chappell_et_al_UTR_finder	3UTR	140519	141015	.	+	.	Parent=PF3D7_0603500;coverage_threshold_of.5.reads_at_edge_of_window
Pf3D7_06_v3	Chappell_et_al_UTR_finder	3UTR	152387	152487	.	+	.	Parent=PF3D7_0603700;coverage_threshold_of.5.reads_at_edge_of_window
Pf3D7_06_v3	Chappell_et_al_UTR_finder	3UTR	152528	152540	.	-	.	Parent=PF3D7_0603800;coverage_threshold_of.5.reads_at_edge_of_window
Pf3D7_06_v3	Chappell_et_al_UTR_finder	3UTR	160911	161253	.	-	.	Parent=PF3D7_0603900;coverage_threshold_of.5.reads_at_edge_of_window
Pf3D7_06_v3	Chappell_et_al_UTR_finder	3UTR	170819	171300	.	-	.	Parent=PF3D7_0604100;coverage_threshold_of.5.reads_at_edge_of_window
Pf3D7_06_v3	Chappell_et_al_UTR_finder	3UTR	181482	181794	.	+	.	Parent=PF3D7_0604200;coverage_threshold_of.10.reads_at_edge_of_window
Pf3D7_06_v3	Chappell_et_al_UTR_finder	3UTR	184538	184592	.	+	.	Parent=PF3D7_0604300;coverage_threshold_of.5.reads_at_edge_of_window
Pf3D7_06_v3	Chappell_et_al_UTR_finder	3UTR	198079	198541	.	+	.	Parent=PF3D7_0604500;coverage_threshold_of.5.reads_at_edge_of_window
Pf3D7_06_v3	Chappell_et_al_UTR_finder	3UTR	204356	204444	.	+	.	Parent=PF3D7_0604600;coverage_threshold_of.5.reads_at_edge_of_window
Pf3D7_06_v3	Chappell_et_al_UTR_finder	3UTR	204535	204639	.	-	.	Parent=PF3D7_0604700;coverage_threshold_of.5.reads_at_edge_of_window
Pf3D7_06_v3	Chappell_et_al_UTR_finder	3UTR	206819	206854	.	-	.	Parent=PF3D7_0604800;coverage_threshold_of.10.reads_at_edge_of_window
Pf3D7_06_v3	Chappell_et_al_UTR_finder	3UTR	212180	212414	.	-	.	Parent=PF3D7_0604900;coverage_threshold_of.5.reads_at_edge_of_window
Pf3D7_06_v3	Chappell_et_al_UTR_finder	3UTR	214143	214447	.	+	.	Parent=PF3D7_0605000;coverage_threshold_of.5.reads_at_edge_of_window
Pf3D7_06_v3	Chappell_et_al_UTR_finder	3UTR	219508	220284	.	+	.	Parent=PF3D7_0605100;coverage_threshold_of.10.reads_at_edge_of_window
Pf3D7_06_v3	Chappell_et_al_UTR_finder	3UTR	220085	220406	.	-	.	Parent=PF3D7_0605200;coverage_threshold_of.5.reads_at_edge_of_window
Pf3D7_06_v3	Chappell_et_al_UTR_finder	3UTR	224288	224350	.	+	.	Parent=PF3D7_0605300;coverage_threshold_of.5.reads_at_edge_of_window
Pf3D7_06_v3	Chappell_et_al_UTR_finder	3UTR	224432	224612	.	-	.	Parent=PF3D7_0605400;coverage_threshold_of.5.reads_at_edge_of_window
Pf3D7_06_v3	Chappell_et_al_UTR_finder	3UTR	225172	225345	.	-	.	Parent=PF3D7_0605500;coverage_threshold_of.15.reads_at_edge_of_window
Pf3D7_06_v3	Chappell_et_al_UTR_finder	3UTR	237481	237810	.	-	.	Parent=PF3D7_0605800;coverage_threshold_of.5.reads_at_edge_of_window
Pf3D7_06_v3	Chappell_et_al_UTR_finder	3UTR	249167	249972	.	+	.	Parent=PF3D7_0605900;coverage_threshold_of.5.reads_at_edge_of_window
Pf3D7_06_v3	Chappell_et_al_UTR_finder	3UTR	250127	250611	.	-	.	Parent=PF3D7_0606000;coverage_threshold_of.5.reads_at_edge_of_window
Pf3D7_06_v3	Chappell_et_al_UTR_finder	3UTR	259975	260510	.	+	.	Parent=PF3D7_0606100;coverage_threshold_of.5.reads_at_edge_of_window
Pf3D7_06_v3	Chappell_et_al_UTR_finder	3UTR	260361	261030	.	-	.	Parent=PF3D7_0606200;coverage_threshold_of.5.reads_at_edge_of_window
Pf3D7_06_v3	Chappell_et_al_UTR_finder	3UTR	263195	263857	.	+	.	Parent=PF3D7_0606300;coverage_threshold_of.5.reads_at_edge_of_window
Pf3D7_06_v3	Chappell_et_al_UTR_finder	3UTR	264894	265838	.	-	.	Parent=PF3D7_0606500;coverage_threshold_of.5.reads_at_edge_of_window
Pf3D7_06_v3	Chappell_et_al_UTR_finder	3UTR	287018	287497	.	+	.	Parent=PF3D7_0606700;coverage_threshold_of.5.reads_at_edge_of_window
Pf3D7_06_v3	Chappell_et_al_UTR_finder	3UTR	287818	288376	.	-	.	Parent=PF3D7_0606800;coverage_threshold_of.5.reads_at_edge_of_window
Pf3D7_06_v3	Chappell_et_al_UTR_finder	3UTR	290152	290425	.	-	.	Parent=PF3D7_0606900;coverage_threshold_of.5.reads_at_edge_of_window
Pf3D7_06_v3	Chappell_et_al_UTR_finder	3UTR	296798	297640	.	+	.	Parent=PF3D7_0607000;coverage_threshold_of.5.reads_at_edge_of_window
Pf3D7_06_v3	Chappell_et_al_UTR_finder	3UTR	301846	301873	.	-	.	Parent=PF3D7_0607200;coverage_threshold_of.5.reads_at_edge_of_window
Pf3D7_06_v3	Chappell_et_al_UTR_finder	3UTR	306043	306396	.	+	.	Parent=PF3D7_0607300;coverage_threshold_of.25.reads_at_edge_of_window
Pf3D7_06_v3	Chappell_et_al_UTR_finder	3UTR	306057	306383	.	-	.	Parent=PF3D7_0607400;coverage_threshold_of.5.reads_at_edge_of_window
Pf3D7_06_v3	Chappell_et_al_UTR_finder	3UTR	313116	313742	.	+	.	Parent=PF3D7_0607500;coverage_threshold_of.5.reads_at_edge_of_window
Pf3D7_06_v3	Chappell_et_al_UTR_finder	3UTR	311574	313855	.	-	.	Parent=PF3D7_0607600;coverage_threshold_of.25.reads_at_edge_of_window
Pf3D7_06_v3	Chappell_et_al_UTR_finder	3UTR	329128	329536	.	-	.	Parent=PF3D7_0607800;coverage_threshold_of.5.reads_at_edge_of_window
Pf3D7_06_v3	Chappell_et_al_UTR_finder	3UTR	334810	335106	.	-	.	Parent=PF3D7_0608000;coverage_threshold_of.25.reads_at_edge_of_window
Pf3D7_06_v3	Chappell_et_al_UTR_finder	3UTR	341761	342148	.	+	.	Parent=PF3D7_0608100;coverage_threshold_of.25.reads_at_edge_of_window
Pf3D7_06_v3	Chappell_et_al_UTR_finder	3UTR	341793	341873	.	-	.	Parent=PF3D7_0608200;coverage_threshold_of.10.reads_at_edge_of_window
Pf3D7_06_v3	Chappell_et_al_UTR_finder	3UTR	347508	347530	.	+	.	Parent=PF3D7_0608300;coverage_threshold_of.5.reads_at_edge_of_window
Pf3D7_06_v3	Chappell_et_al_UTR_finder	3UTR	349372	349703	.	+	.	Parent=PF3D7_0608310;coverage_threshold_of.5.reads_at_edge_of_window
Pf3D7_06_v3	Chappell_et_al_UTR_finder	3UTR	349755	349945	.	-	.	Parent=PF3D7_0608400;coverage_threshold_of.5.reads_at_edge_of_window
Pf3D7_06_v3	Chappell_et_al_UTR_finder	3UTR	350730	351779	.	-	.	Parent=PF3D7_0608500;coverage_threshold_of.20.reads_at_edge_of_window
Pf3D7_06_v3	Chappell_et_al_UTR_finder	3UTR	356277	356348	.	+	.	Parent=PF3D7_0608600;coverage_threshold_of.5.reads_at_edge_of_window
Pf3D7_06_v3	Chappell_et_al_UTR_finder	3UTR	360204	360691	.	+	.	Parent=PF3D7_0608700;coverage_threshold_of.5.reads_at_edge_of_window
Pf3D7_06_v3	Chappell_et_al_UTR_finder	3UTR	363880	363955	.	+	.	Parent=PF3D7_0608800;coverage_threshold_of.5.reads_at_edge_of_window
Pf3D7_06_v3	Chappell_et_al_UTR_finder	3UTR	368460	368603	.	+	.	Parent=PF3D7_0608900;coverage_threshold_of.5.reads_at_edge_of_window
Pf3D7_06_v3	Chappell_et_al_UTR_finder	3UTR	394612	394701	.	+	.	Parent=PF3D7_0609200;coverage_threshold_of.5.reads_at_edge_of_window
Pf3D7_06_v3	Chappell_et_al_UTR_finder	3UTR	399793	399812	.	-	.	Parent=PF3D7_0609400;coverage_threshold_of.25.reads_at_edge_of_window
Pf3D7_06_v3	Chappell_et_al_UTR_finder	3UTR	407243	407307	.	+	.	Parent=PF3D7_0609500;coverage_threshold_of.5.reads_at_edge_of_window
Pf3D7_06_v3	Chappell_et_al_UTR_finder	3UTR	420946	421156	.	-	.	Parent=PF3D7_0609800;coverage_threshold_of.5.reads_at_edge_of_window
Pf3D7_06_v3	Chappell_et_al_UTR_finder	3UTR	431859	432371	.	+	.	Parent=PF3D7_0609900;coverage_threshold_of.5.reads_at_edge_of_window
Pf3D7_06_v3	Chappell_et_al_UTR_finder	3UTR	434179	434931	.	+	.	Parent=PF3D7_0610000;coverage_threshold_of.25.reads_at_edge_of_window
Pf3D7_06_v3	Chappell_et_al_UTR_finder	3UTR	434318	434806	.	-	.	Parent=PF3D7_0610100;coverage_threshold_of.5.reads_at_edge_of_window
Pf3D7_06_v3	Chappell_et_al_UTR_finder	3UTR	437168	437662	.	-	.	Parent=PF3D7_0610200;coverage_threshold_of.5.reads_at_edge_of_window
Pf3D7_06_v3	Chappell_et_al_UTR_finder	3UTR	445158	445668	.	+	.	Parent=PF3D7_0610400;coverage_threshold_of.5.reads_at_edge_of_window
Pf3D7_06_v3	Chappell_et_al_UTR_finder	3UTR	444750	445760	.	-	.	Parent=PF3D7_0610500;coverage_threshold_of.25.reads_at_edge_of_window
Pf3D7_06_v3	Chappell_et_al_UTR_finder	3UTR	451462	452053	.	+	.	Parent=PF3D7_0610600;coverage_threshold_of.5.reads_at_edge_of_window
Pf3D7_06_v3	Chappell_et_al_UTR_finder	3UTR	455690	455766	.	+	.	Parent=PF3D7_0610800;coverage_threshold_of.5.reads_at_edge_of_window
Pf3D7_06_v3	Chappell_et_al_UTR_finder	3UTR	456058	456746	.	-	.	Parent=PF3D7_0610900;coverage_threshold_of.5.reads_at_edge_of_window
Pf3D7_06_v3	Chappell_et_al_UTR_finder	3UTR	463006	463563	.	-	.	Parent=PF3D7_0611000;coverage_threshold_of.5.reads_at_edge_of_window
Pf3D7_06_v3	Chappell_et_al_UTR_finder	3UTR	465527	466197	.	-	.	Parent=PF3D7_0611100;coverage_threshold_of.5.reads_at_edge_of_window
Pf3D7_06_v3	Chappell_et_al_UTR_finder	3UTR	468643	469314	.	+	.	Parent=PF3D7_0611200;coverage_threshold_of.5.reads_at_edge_of_window
Pf3D7_06_v3	Chappell_et_al_UTR_finder	3UTR	471225	471659	.	+	.	Parent=PF3D7_0611300;coverage_threshold_of.25.reads_at_edge_of_window
Pf3D7_06_v3	Chappell_et_al_UTR_finder	3UTR	471280	471657	.	-	.	Parent=PF3D7_0611400;coverage_threshold_of.5.reads_at_edge_of_window
Pf3D7_06_v3	Chappell_et_al_UTR_finder	3UTR	482094	482824	.	-	.	Parent=PF3D7_0611500;coverage_threshold_of.5.reads_at_edge_of_window
Pf3D7_06_v3	Chappell_et_al_UTR_finder	3UTR	484689	485113	.	-	.	Parent=PF3D7_0611600;coverage_threshold_of.5.reads_at_edge_of_window
Pf3D7_06_v3	Chappell_et_al_UTR_finder	3UTR	487946	488578	.	-	.	Parent=PF3D7_0611700;coverage_threshold_of.5.reads_at_edge_of_window
Pf3D7_06_v3	Chappell_et_al_UTR_finder	3UTR	490728	490857	.	-	.	Parent=PF3D7_0611800;coverage_threshold_of.5.reads_at_edge_of_window
Pf3D7_06_v3	Chappell_et_al_UTR_finder	3UTR	507199	507593	.	+	.	Parent=PF3D7_0611900;coverage_threshold_of.5.reads_at_edge_of_window
Pf3D7_06_v3	Chappell_et_al_UTR_finder	3UTR	506364	507677	.	-	.	Parent=PF3D7_0612000;coverage_threshold_of.25.reads_at_edge_of_window
Pf3D7_06_v3	Chappell_et_al_UTR_finder	3UTR	508485	509159	.	-	.	Parent=PF3D7_0612100;coverage_threshold_of.10.reads_at_edge_of_window
Pf3D7_06_v3	Chappell_et_al_UTR_finder	3UTR	521108	521143	.	+	.	Parent=PF3D7_0612300;coverage_threshold_of.30.reads_at_edge_of_window
Pf3D7_06_v3	Chappell_et_al_UTR_finder	3UTR	521939	522181	.	+	.	Parent=PF3D7_0612400;coverage_threshold_of.5.reads_at_edge_of_window
Pf3D7_06_v3	Chappell_et_al_UTR_finder	3UTR	522922	523656	.	-	.	Parent=PF3D7_0612600;coverage_threshold_of.40.reads_at_edge_of_window
Pf3D7_06_v3	Chappell_et_al_UTR_finder	3UTR	525344	525986	.	-	.	Parent=PF3D7_0612700;coverage_threshold_of.10.reads_at_edge_of_window
Pf3D7_06_v3	Chappell_et_al_UTR_finder	3UTR	527935	528059	.	-	.	Parent=PF3D7_0612800;coverage_threshold_of.5.reads_at_edge_of_window
Pf3D7_06_v3	Chappell_et_al_UTR_finder	3UTR	533187	533786	.	+	.	Parent=PF3D7_0612900;coverage_threshold_of.5.reads_at_edge_of_window
Pf3D7_06_v3	Chappell_et_al_UTR_finder	3UTR	533386	533906	.	-	.	Parent=PF3D7_0613000;coverage_threshold_of.5.reads_at_edge_of_window
Pf3D7_06_v3	Chappell_et_al_UTR_finder	3UTR	538586	538917	.	+	.	Parent=PF3D7_0613100;coverage_threshold_of.10.reads_at_edge_of_window
Pf3D7_06_v3	Chappell_et_al_UTR_finder	3UTR	539675	539965	.	+	.	Parent=PF3D7_0613200;coverage_threshold_of.5.reads_at_edge_of_window
Pf3D7_06_v3	Chappell_et_al_UTR_finder	3UTR	539684	540076	.	-	.	Parent=PF3D7_0613300;coverage_threshold_of.5.reads_at_edge_of_window
Pf3D7_06_v3	Chappell_et_al_UTR_finder	3UTR	547742	548005	.	+	.	Parent=PF3D7_0613400;coverage_threshold_of.5.reads_at_edge_of_window
Pf3D7_06_v3	Chappell_et_al_UTR_finder	3UTR	558229	559056	.	+	.	Parent=PF3D7_0613600;coverage_threshold_of.5.reads_at_edge_of_window
Pf3D7_06_v3	Chappell_et_al_UTR_finder	3UTR	558681	559348	.	-	.	Parent=PF3D7_0613700;coverage_threshold_of.5.reads_at_edge_of_window
Pf3D7_06_v3	Chappell_et_al_UTR_finder	3UTR	586593	587018	.	-	.	Parent=PF3D7_0614000;coverage_threshold_of.5.reads_at_edge_of_window
Pf3D7_06_v3	Chappell_et_al_UTR_finder	3UTR	588829	589456	.	-	.	Parent=PF3D7_0614100;coverage_threshold_of.5.reads_at_edge_of_window
Pf3D7_06_v3	Chappell_et_al_UTR_finder	3UTR	593004	593171	.	-	.	Parent=PF3D7_0614200;coverage_threshold_of.5.reads_at_edge_of_window
Pf3D7_06_v3	Chappell_et_al_UTR_finder	3UTR	596491	597483	.	-	.	Parent=PF3D7_0614300;coverage_threshold_of.5.reads_at_edge_of_window
Pf3D7_06_v3	Chappell_et_al_UTR_finder	3UTR	605341	606555	.	+	.	Parent=PF3D7_0614400;coverage_threshold_of.25.reads_at_edge_of_window
Pf3D7_06_v3	Chappell_et_al_UTR_finder	3UTR	605703	606141	.	-	.	Parent=PF3D7_0614500;coverage_threshold_of.10.reads_at_edge_of_window
Pf3D7_06_v3	Chappell_et_al_UTR_finder	3UTR	608607	609257	.	-	.	Parent=PF3D7_0614600;coverage_threshold_of.5.reads_at_edge_of_window
Pf3D7_06_v3	Chappell_et_al_UTR_finder	3UTR	614399	614435	.	+	.	Parent=PF3D7_0614700;coverage_threshold_of.5.reads_at_edge_of_window
Pf3D7_06_v3	Chappell_et_al_UTR_finder	3UTR	615067	615296	.	-	.	Parent=PF3D7_0614800;coverage_threshold_of.5.reads_at_edge_of_window
Pf3D7_06_v3	Chappell_et_al_UTR_finder	3UTR	621537	622011	.	+	.	Parent=PF3D7_0614900;coverage_threshold_of.10.reads_at_edge_of_window
Pf3D7_06_v3	Chappell_et_al_UTR_finder	3UTR	622713	622732	.	+	.	Parent=PF3D7_0615000;coverage_threshold_of.15.reads_at_edge_of_window
Pf3D7_06_v3	Chappell_et_al_UTR_finder	3UTR	646170	646275	.	+	.	Parent=PF3D7_0615500;coverage_threshold_of.5.reads_at_edge_of_window
Pf3D7_06_v3	Chappell_et_al_UTR_finder	3UTR	657637	657919	.	+	.	Parent=PF3D7_0615700;coverage_threshold_of.25.reads_at_edge_of_window
Pf3D7_06_v3	Chappell_et_al_UTR_finder	3UTR	657677	657938	.	-	.	Parent=PF3D7_0615800;coverage_threshold_of.5.reads_at_edge_of_window
Pf3D7_06_v3	Chappell_et_al_UTR_finder	3UTR	662378	662434	.	-	.	Parent=PF3D7_0615900;coverage_threshold_of.5.reads_at_edge_of_window
Pf3D7_06_v3	Chappell_et_al_UTR_finder	3UTR	671633	671750	.	+	.	Parent=PF3D7_0616000;coverage_threshold_of.5.reads_at_edge_of_window
Pf3D7_06_v3	Chappell_et_al_UTR_finder	3UTR	672755	673046	.	+	.	Parent=PF3D7_0616100;coverage_threshold_of.5.reads_at_edge_of_window
Pf3D7_06_v3	Chappell_et_al_UTR_finder	3UTR	676376	676666	.	+	.	Parent=PF3D7_0616200;coverage_threshold_of.10.reads_at_edge_of_window
Pf3D7_06_v3	Chappell_et_al_UTR_finder	3UTR	676684	676887	.	-	.	Parent=PF3D7_0616300;coverage_threshold_of.5.reads_at_edge_of_window
Pf3D7_06_v3	Chappell_et_al_UTR_finder	3UTR	688943	689253	.	-	.	Parent=PF3D7_0616600;coverage_threshold_of.5.reads_at_edge_of_window
Pf3D7_06_v3	Chappell_et_al_UTR_finder	3UTR	691721	691768	.	-	.	Parent=PF3D7_0616700;coverage_threshold_of.5.reads_at_edge_of_window
Pf3D7_06_v3	Chappell_et_al_UTR_finder	3UTR	697495	698076	.	+	.	Parent=PF3D7_0616800;coverage_threshold_of.5.reads_at_edge_of_window
Pf3D7_06_v3	Chappell_et_al_UTR_finder	3UTR	703218	704723	.	+	.	Parent=PF3D7_0616900;coverage_threshold_of.25.reads_at_edge_of_window
Pf3D7_06_v3	Chappell_et_al_UTR_finder	3UTR	703686	704034	.	-	.	Parent=PF3D7_0617000;coverage_threshold_of.5.reads_at_edge_of_window
Pf3D7_06_v3	Chappell_et_al_UTR_finder	3UTR	714577	714674	.	+	.	Parent=PF3D7_0617100;coverage_threshold_of.5.reads_at_edge_of_window
Pf3D7_06_v3	Chappell_et_al_UTR_finder	3UTR	718918	719334	.	+	.	Parent=PF3D7_0617200;coverage_threshold_of.5.reads_at_edge_of_window
Pf3D7_06_v3	Chappell_et_al_UTR_finder	3UTR	721313	721733	.	+	.	Parent=PF3D7_0617300;coverage_threshold_of.5.reads_at_edge_of_window
Pf3D7_06_v3	Chappell_et_al_UTR_finder	3UTR	747430	748415	.	-	.	Parent=PF3D7_0617800;coverage_threshold_of.5.reads_at_edge_of_window
Pf3D7_06_v3	Chappell_et_al_UTR_finder	3UTR	754806	756631	.	+	.	Parent=PF3D7_0617900;coverage_threshold_of.5.reads_at_edge_of_window
Pf3D7_06_v3	Chappell_et_al_UTR_finder	3UTR	760997	761661	.	+	.	Parent=PF3D7_0618000;coverage_threshold_of.5.reads_at_edge_of_window
Pf3D7_06_v3	Chappell_et_al_UTR_finder	3UTR	764171	764565	.	+	.	Parent=PF3D7_0618100;coverage_threshold_of.10.reads_at_edge_of_window
Pf3D7_06_v3	Chappell_et_al_UTR_finder	3UTR	764251	764666	.	-	.	Parent=PF3D7_0618200;coverage_threshold_of.5.reads_at_edge_of_window
Pf3D7_06_v3	Chappell_et_al_UTR_finder	3UTR	769457	769998	.	+	.	Parent=PF3D7_0618300;coverage_threshold_of.5.reads_at_edge_of_window
Pf3D7_06_v3	Chappell_et_al_UTR_finder	3UTR	775471	775842	.	+	.	Parent=PF3D7_0618500;coverage_threshold_of.5.reads_at_edge_of_window
Pf3D7_06_v3	Chappell_et_al_UTR_finder	3UTR	775919	775979	.	-	.	Parent=PF3D7_0618600;coverage_threshold_of.5.reads_at_edge_of_window
Pf3D7_06_v3	Chappell_et_al_UTR_finder	3UTR	779637	780225	.	+	.	Parent=PF3D7_0618700;coverage_threshold_of.25.reads_at_edge_of_window
Pf3D7_06_v3	Chappell_et_al_UTR_finder	3UTR	779588	779848	.	-	.	Parent=PF3D7_0618800;coverage_threshold_of.25.reads_at_edge_of_window
Pf3D7_06_v3	Chappell_et_al_UTR_finder	3UTR	798519	798900	.	+	.	Parent=PF3D7_0619100;coverage_threshold_of.5.reads_at_edge_of_window
Pf3D7_06_v3	Chappell_et_al_UTR_finder	3UTR	802790	803077	.	+	.	Parent=PF3D7_0619200;coverage_threshold_of.5.reads_at_edge_of_window
Pf3D7_06_v3	Chappell_et_al_UTR_finder	3UTR	815182	815621	.	-	.	Parent=PF3D7_0619400;coverage_threshold_of.5.reads_at_edge_of_window
Pf3D7_06_v3	Chappell_et_al_UTR_finder	3UTR	819887	820068	.	-	.	Parent=PF3D7_0619500;coverage_threshold_of.5.reads_at_edge_of_window
Pf3D7_06_v3	Chappell_et_al_UTR_finder	3UTR	827773	828106	.	+	.	Parent=PF3D7_0619600;coverage_threshold_of.5.reads_at_edge_of_window
Pf3D7_06_v3	Chappell_et_al_UTR_finder	3UTR	828148	828198	.	-	.	Parent=PF3D7_0619700;coverage_threshold_of.20.reads_at_edge_of_window
Pf3D7_06_v3	Chappell_et_al_UTR_finder	3UTR	841225	841708	.	+	.	Parent=PF3D7_0619900;coverage_threshold_of.5.reads_at_edge_of_window
Pf3D7_06_v3	Chappell_et_al_UTR_finder	3UTR	846158	846456	.	+	.	Parent=PF3D7_0620100;coverage_threshold_of.15.reads_at_edge_of_window
Pf3D7_06_v3	Chappell_et_al_UTR_finder	3UTR	847719	848404	.	-	.	Parent=PF3D7_0620300;coverage_threshold_of.5.reads_at_edge_of_window
Pf3D7_06_v3	Chappell_et_al_UTR_finder	3UTR	857113	857496	.	+	.	Parent=PF3D7_0620500;coverage_threshold_of.10.reads_at_edge_of_window
Pf3D7_06_v3	Chappell_et_al_UTR_finder	3UTR	858611	858650	.	+	.	Parent=PF3D7_0620600;coverage_threshold_of.5.reads_at_edge_of_window
Pf3D7_06_v3	Chappell_et_al_UTR_finder	3UTR	858963	859025	.	-	.	Parent=PF3D7_0620700;coverage_threshold_of.5.reads_at_edge_of_window
Pf3D7_06_v3	Chappell_et_al_UTR_finder	3UTR	865417	865483	.	+	.	Parent=PF3D7_0621000;coverage_threshold_of.5.reads_at_edge_of_window
Pf3D7_06_v3	Chappell_et_al_UTR_finder	3UTR	871090	871296	.	-	.	Parent=PF3D7_0621200;coverage_threshold_of.5.reads_at_edge_of_window
Pf3D7_06_v3	Chappell_et_al_UTR_finder	3UTR	876191	877029	.	+	.	Parent=PF3D7_0621300;coverage_threshold_of.25.reads_at_edge_of_window
Pf3D7_06_v3	Chappell_et_al_UTR_finder	3UTR	876482	876678	.	-	.	Parent=PF3D7_0621350;coverage_threshold_of.5.reads_at_edge_of_window
Pf3D7_06_v3	Chappell_et_al_UTR_finder	3UTR	880785	880827	.	+	.	Parent=PF3D7_0621400;coverage_threshold_of.5.reads_at_edge_of_window
Pf3D7_06_v3	Chappell_et_al_UTR_finder	3UTR	882995	883193	.	+	.	Parent=PF3D7_0621500;coverage_threshold_of.5.reads_at_edge_of_window
Pf3D7_06_v3	Chappell_et_al_UTR_finder	3UTR	889615	889840	.	+	.	Parent=PF3D7_0621700;coverage_threshold_of.5.reads_at_edge_of_window
Pf3D7_06_v3	Chappell_et_al_UTR_finder	3UTR	892778	893221	.	+	.	Parent=PF3D7_0621800;coverage_threshold_of.5.reads_at_edge_of_window
Pf3D7_06_v3	Chappell_et_al_UTR_finder	3UTR	897969	898001	.	+	.	Parent=PF3D7_0622000;coverage_threshold_of.10.reads_at_edge_of_window
Pf3D7_06_v3	Chappell_et_al_UTR_finder	3UTR	903432	903739	.	-	.	Parent=PF3D7_0622200;coverage_threshold_of.5.reads_at_edge_of_window
Pf3D7_06_v3	Chappell_et_al_UTR_finder	3UTR	911890	912176	.	+	.	Parent=PF3D7_0622400;coverage_threshold_of.25.reads_at_edge_of_window
Pf3D7_06_v3	Chappell_et_al_UTR_finder	3UTR	912164	912405	.	-	.	Parent=PF3D7_0622500;coverage_threshold_of.5.reads_at_edge_of_window
Pf3D7_06_v3	Chappell_et_al_UTR_finder	3UTR	915430	915860	.	+	.	Parent=PF3D7_0622600;coverage_threshold_of.5.reads_at_edge_of_window
Pf3D7_06_v3	Chappell_et_al_UTR_finder	3UTR	915949	915999	.	-	.	Parent=PF3D7_0622700;coverage_threshold_of.5.reads_at_edge_of_window
Pf3D7_06_v3	Chappell_et_al_UTR_finder	3UTR	924029	924063	.	+	.	Parent=PF3D7_0622800;coverage_threshold_of.5.reads_at_edge_of_window
Pf3D7_06_v3	Chappell_et_al_UTR_finder	3UTR	924276	925104	.	-	.	Parent=PF3D7_0622900;coverage_threshold_of.5.reads_at_edge_of_window
Pf3D7_06_v3	Chappell_et_al_UTR_finder	3UTR	936699	937067	.	-	.	Parent=PF3D7_0623000;coverage_threshold_of.5.reads_at_edge_of_window
Pf3D7_06_v3	Chappell_et_al_UTR_finder	3UTR	939243	939659	.	-	.	Parent=PF3D7_0623100;coverage_threshold_of.5.reads_at_edge_of_window
Pf3D7_06_v3	Chappell_et_al_UTR_finder	3UTR	947245	947645	.	+	.	Parent=PF3D7_0623200;coverage_threshold_of.25.reads_at_edge_of_window
Pf3D7_06_v3	Chappell_et_al_UTR_finder	3UTR	947004	947492	.	-	.	Parent=PF3D7_0623300;coverage_threshold_of.25.reads_at_edge_of_window
Pf3D7_06_v3	Chappell_et_al_UTR_finder	3UTR	950002	950222	.	-	.	Parent=PF3D7_0623400;coverage_threshold_of.5.reads_at_edge_of_window
Pf3D7_06_v3	Chappell_et_al_UTR_finder	3UTR	952809	952905	.	-	.	Parent=PF3D7_0623500;coverage_threshold_of.5.reads_at_edge_of_window
Pf3D7_06_v3	Chappell_et_al_UTR_finder	3UTR	958757	958867	.	+	.	Parent=PF3D7_0623600;coverage_threshold_of.5.reads_at_edge_of_window
Pf3D7_06_v3	Chappell_et_al_UTR_finder	3UTR	958878	959131	.	-	.	Parent=PF3D7_0623700;coverage_threshold_of.5.reads_at_edge_of_window
Pf3D7_06_v3	Chappell_et_al_UTR_finder	3UTR	962981	963740	.	-	.	Parent=PF3D7_0623800;coverage_threshold_of.5.reads_at_edge_of_window
Pf3D7_06_v3	Chappell_et_al_UTR_finder	3UTR	978050	978064	.	+	.	Parent=PF3D7_0623900;coverage_threshold_of.5.reads_at_edge_of_window
Pf3D7_06_v3	Chappell_et_al_UTR_finder	3UTR	982548	983210	.	+	.	Parent=PF3D7_0624000;coverage_threshold_of.5.reads_at_edge_of_window
Pf3D7_06_v3	Chappell_et_al_UTR_finder	3UTR	984990	985438	.	+	.	Parent=PF3D7_0624100;coverage_threshold_of.25.reads_at_edge_of_window
Pf3D7_06_v3	Chappell_et_al_UTR_finder	3UTR	984604	985046	.	-	.	Parent=PF3D7_0624200;coverage_threshold_of.25.reads_at_edge_of_window
Pf3D7_06_v3	Chappell_et_al_UTR_finder	3UTR	989977	990374	.	-	.	Parent=PF3D7_0624400;coverage_threshold_of.5.reads_at_edge_of_window
Pf3D7_06_v3	Chappell_et_al_UTR_finder	3UTR	994554	996270	.	+	.	Parent=PF3D7_0624500;coverage_threshold_of.5.reads_at_edge_of_window
Pf3D7_06_v3	Chappell_et_al_UTR_finder	3UTR	1007684	1009142	.	+	.	Parent=PF3D7_0624600;coverage_threshold_of.5.reads_at_edge_of_window
Pf3D7_06_v3	Chappell_et_al_UTR_finder	3UTR	1009218	1009456	.	-	.	Parent=PF3D7_0624700;coverage_threshold_of.5.reads_at_edge_of_window
Pf3D7_06_v3	Chappell_et_al_UTR_finder	3UTR	1018445	1018464	.	+	.	Parent=PF3D7_0624900;coverage_threshold_of.5.reads_at_edge_of_window
Pf3D7_06_v3	Chappell_et_al_UTR_finder	3UTR	1021876	1022483	.	+	.	Parent=PF3D7_0625000;coverage_threshold_of.5.reads_at_edge_of_window
Pf3D7_06_v3	Chappell_et_al_UTR_finder	3UTR	1026337	1026513	.	+	.	Parent=PF3D7_0625200;coverage_threshold_of.5.reads_at_edge_of_window
Pf3D7_06_v3	Chappell_et_al_UTR_finder	3UTR	1032046	1032535	.	-	.	Parent=PF3D7_0625400;coverage_threshold_of.5.reads_at_edge_of_window
Pf3D7_06_v3	Chappell_et_al_UTR_finder	3UTR	1036372	1037744	.	+	.	Parent=PF3D7_0625500;coverage_threshold_of.5.reads_at_edge_of_window
Pf3D7_06_v3	Chappell_et_al_UTR_finder	3UTR	1041854	1042651	.	-	.	Parent=PF3D7_0625700;coverage_threshold_of.5.reads_at_edge_of_window
Pf3D7_06_v3	Chappell_et_al_UTR_finder	3UTR	1045475	1045888	.	+	.	Parent=PF3D7_0625800;coverage_threshold_of.5.reads_at_edge_of_window
Pf3D7_06_v3	Chappell_et_al_UTR_finder	3UTR	1048053	1048407	.	+	.	Parent=PF3D7_0625900;coverage_threshold_of.5.reads_at_edge_of_window
Pf3D7_06_v3	Chappell_et_al_UTR_finder	3UTR	1048261	1048709	.	-	.	Parent=PF3D7_0626000;coverage_threshold_of.5.reads_at_edge_of_window
Pf3D7_06_v3	Chappell_et_al_UTR_finder	3UTR	1058530	1058820	.	+	.	Parent=PF3D7_0626100;coverage_threshold_of.25.reads_at_edge_of_window
Pf3D7_06_v3	Chappell_et_al_UTR_finder	3UTR	1058463	1058665	.	-	.	Parent=PF3D7_0626200;coverage_threshold_of.25.reads_at_edge_of_window
Pf3D7_06_v3	Chappell_et_al_UTR_finder	3UTR	1061028	1061114	.	-	.	Parent=PF3D7_0626300;coverage_threshold_of.5.reads_at_edge_of_window
Pf3D7_06_v3	Chappell_et_al_UTR_finder	3UTR	1068627	1068638	.	+	.	Parent=PF3D7_0626400;coverage_threshold_of.5.reads_at_edge_of_window
Pf3D7_06_v3	Chappell_et_al_UTR_finder	3UTR	1071856	1073457	.	-	.	Parent=PF3D7_0626600;coverage_threshold_of.25.reads_at_edge_of_window
Pf3D7_06_v3	Chappell_et_al_UTR_finder	3UTR	1076137	1076863	.	+	.	Parent=PF3D7_0626700;coverage_threshold_of.5.reads_at_edge_of_window
Pf3D7_06_v3	Chappell_et_al_UTR_finder	3UTR	1081321	1082235	.	+	.	Parent=PF3D7_0626800;coverage_threshold_of.5.reads_at_edge_of_window
Pf3D7_06_v3	Chappell_et_al_UTR_finder	3UTR	1084029	1084395	.	+	.	Parent=PF3D7_0626900;coverage_threshold_of.5.reads_at_edge_of_window
Pf3D7_06_v3	Chappell_et_al_UTR_finder	3UTR	1094329	1094381	.	+	.	Parent=PF3D7_0627100;coverage_threshold_of.5.reads_at_edge_of_window
Pf3D7_06_v3	Chappell_et_al_UTR_finder	3UTR	1094730	1095064	.	-	.	Parent=PF3D7_0627200;coverage_threshold_of.5.reads_at_edge_of_window
Pf3D7_06_v3	Chappell_et_al_UTR_finder	3UTR	1096516	1097299	.	-	.	Parent=PF3D7_0627300;coverage_threshold_of.45.reads_at_edge_of_window
Pf3D7_06_v3	Chappell_et_al_UTR_finder	3UTR	1099638	1100276	.	-	.	Parent=PF3D7_0627400;coverage_threshold_of.5.reads_at_edge_of_window
[truncated: 2,844 more rows]

## Sheet: Corrected with 3D7 data
###### Chappell et al. 2019; Table 26: Coverage-based 5'UTRs and 3'UTRs for the HB3 strain (from DAFT-seq data mapped to the 3D7 reference genome)
[truncated: 8,065 more rows]
