# Supplementary material for: Refining the transcriptome of the human malaria parasite Plasmodium falciparum using amplification-free RNA-seq
Source: BMC Genomics. 2020 Jun 8;21:395. doi: 10.1186/s12864-020-06787-5 (PMC7278070; doi:10.1186/s12864-020-06787-5)
Supplement: Supplementary file 28 — Additional file 28. [file 12864_2020_6787_MOESM28_ESM.xlsx]

## Sheet: 5' UTRs
###### Chappell et al. 2019; Table 27: Coverage-based 5'UTRs and 3'UTRs for the IT strain (from DAFT-seq data mapped to the 3D7 reference genome)
###### Remove the first few rows to convert to a gff format
###### Columns: 1.Sequence (chromosome); 2.Source (software); 3. Feature (e.g. "gene" or "exon"); 4. Start (where first base is 1); 5. End; 6. Score (not used); 7. Strand (+ or -); 8. Phase (for CDS features); 9. Attributes (other information)
##sequence-region Pf3D7_01_v3 1 640851
##sequence-region Pf3D7_02_v3 1 947102
##sequence-region Pf3D7_03_v3 1 1067971
##sequence-region Pf3D7_04_v3 1 1200490
##sequence-region Pf3D7_05_v3 1 1343557
##sequence-region Pf3D7_06_v3 1 1418242
##sequence-region Pf3D7_07_v3 1 1445207
##sequence-region Pf3D7_08_v3 1 1472805
##sequence-region Pf3D7_09_v3 1 1541735
##sequence-region Pf3D7_10_v3 1 1687656
##sequence-region Pf3D7_11_v3 1 2038340
##sequence-region Pf3D7_12_v3 1 2271494
##sequence-region Pf3D7_13_v3 1 2925236
##sequence-region Pf3D7_14_v3 1 3291936
##sequence-region Pf3D7_API_v3 1 34250
##sequence-region Pf3D7_MIT_v3 1 5967
Pf3D7_01_v3	Chappell_et_al_UTR_finder	5UTR	97827	98818	.	+	.	Parent=PF3D7_0102200;coverage_threshold_of.5.reads_at_edge_of_window
Pf3D7_01_v3	Chappell_et_al_UTR_finder	5UTR	104180	104703	.	+	.	Parent=PF3D7_0102300;coverage_threshold_of.5.reads_at_edge_of_window
Pf3D7_01_v3	Chappell_et_al_UTR_finder	5UTR	115800	117080	.	-	.	Parent=PF3D7_0102500;coverage_threshold_of.5.reads_at_edge_of_window
Pf3D7_01_v3	Chappell_et_al_UTR_finder	5UTR	121250	121684	.	-	.	Parent=PF3D7_0102600;coverage_threshold_of.5.reads_at_edge_of_window
Pf3D7_01_v3	Chappell_et_al_UTR_finder	5UTR	124398	124516	.	+	.	Parent=PF3D7_0102700;coverage_threshold_of.5.reads_at_edge_of_window
Pf3D7_01_v3	Chappell_et_al_UTR_finder	5UTR	130841	131096	.	-	.	Parent=PF3D7_0102900;coverage_threshold_of.5.reads_at_edge_of_window
Pf3D7_01_v3	Chappell_et_al_UTR_finder	5UTR	133625	134125	.	-	.	Parent=PF3D7_0103000;coverage_threshold_of.5.reads_at_edge_of_window
Pf3D7_01_v3	Chappell_et_al_UTR_finder	5UTR	142220	142635	.	-	.	Parent=PF3D7_0103200;coverage_threshold_of.5.reads_at_edge_of_window
Pf3D7_01_v3	Chappell_et_al_UTR_finder	5UTR	146397	146983	.	-	.	Parent=PF3D7_0103300;coverage_threshold_of.5.reads_at_edge_of_window
Pf3D7_01_v3	Chappell_et_al_UTR_finder	5UTR	152778	152795	.	-	.	Parent=PF3D7_0103400;coverage_threshold_of.5.reads_at_edge_of_window
Pf3D7_01_v3	Chappell_et_al_UTR_finder	5UTR	166501	166512	.	+	.	Parent=PF3D7_0103700;coverage_threshold_of.5.reads_at_edge_of_window
Pf3D7_01_v3	Chappell_et_al_UTR_finder	5UTR	171274	171383	.	-	.	Parent=PF3D7_0103800;coverage_threshold_of.5.reads_at_edge_of_window
Pf3D7_01_v3	Chappell_et_al_UTR_finder	5UTR	184223	184245	.	-	.	Parent=PF3D7_0104200;coverage_threshold_of.5.reads_at_edge_of_window
Pf3D7_01_v3	Chappell_et_al_UTR_finder	5UTR	188440	190268	.	+	.	Parent=PF3D7_0104300;coverage_threshold_of.5.reads_at_edge_of_window
Pf3D7_01_v3	Chappell_et_al_UTR_finder	5UTR	201443	202535	.	+	.	Parent=PF3D7_0104400;coverage_threshold_of.5.reads_at_edge_of_window
Pf3D7_01_v3	Chappell_et_al_UTR_finder	5UTR	205456	205612	.	-	.	Parent=PF3D7_0104500;coverage_threshold_of.5.reads_at_edge_of_window
Pf3D7_01_v3	Chappell_et_al_UTR_finder	5UTR	206091	206169	.	+	.	Parent=PF3D7_0104600;coverage_threshold_of.5.reads_at_edge_of_window
Pf3D7_01_v3	Chappell_et_al_UTR_finder	5UTR	215141	215775	.	+	.	Parent=PF3D7_0104800;coverage_threshold_of.5.reads_at_edge_of_window
Pf3D7_01_v3	Chappell_et_al_UTR_finder	5UTR	220776	221201	.	+	.	Parent=PF3D7_0105100;coverage_threshold_of.5.reads_at_edge_of_window
Pf3D7_01_v3	Chappell_et_al_UTR_finder	5UTR	223961	224500	.	-	.	Parent=PF3D7_0105200;coverage_threshold_of.5.reads_at_edge_of_window
Pf3D7_01_v3	Chappell_et_al_UTR_finder	5UTR	225780	226014	.	-	.	Parent=PF3D7_0105300;coverage_threshold_of.10.reads_at_edge_of_window
Pf3D7_01_v3	Chappell_et_al_UTR_finder	5UTR	227286	227423	.	-	.	Parent=PF3D7_0105400;coverage_threshold_of.5.reads_at_edge_of_window
Pf3D7_01_v3	Chappell_et_al_UTR_finder	5UTR	234403	234460	.	-	.	Parent=PF3D7_0105600;coverage_threshold_of.5.reads_at_edge_of_window
Pf3D7_01_v3	Chappell_et_al_UTR_finder	5UTR	238605	238665	.	+	.	Parent=PF3D7_0105700;coverage_threshold_of.5.reads_at_edge_of_window
Pf3D7_01_v3	Chappell_et_al_UTR_finder	5UTR	252011	252830	.	-	.	Parent=PF3D7_0105800;coverage_threshold_of.5.reads_at_edge_of_window
Pf3D7_01_v3	Chappell_et_al_UTR_finder	5UTR	253077	253583	.	+	.	Parent=PF3D7_0105900;coverage_threshold_of.5.reads_at_edge_of_window
Pf3D7_01_v3	Chappell_et_al_UTR_finder	5UTR	258544	258625	.	-	.	Parent=PF3D7_0106000;coverage_threshold_of.5.reads_at_edge_of_window
Pf3D7_01_v3	Chappell_et_al_UTR_finder	5UTR	261810	262008	.	-	.	Parent=PF3D7_0106100;coverage_threshold_of.5.reads_at_edge_of_window
Pf3D7_01_v3	Chappell_et_al_UTR_finder	5UTR	264224	264308	.	-	.	Parent=PF3D7_0106200;coverage_threshold_of.5.reads_at_edge_of_window
Pf3D7_01_v3	Chappell_et_al_UTR_finder	5UTR	269174	269311	.	-	.	Parent=PF3D7_0106300;coverage_threshold_of.5.reads_at_edge_of_window
Pf3D7_01_v3	Chappell_et_al_UTR_finder	5UTR	272299	272453	.	+	.	Parent=PF3D7_0106400;coverage_threshold_of.5.reads_at_edge_of_window
Pf3D7_01_v3	Chappell_et_al_UTR_finder	5UTR	274303	274314	.	+	.	Parent=PF3D7_0106500;coverage_threshold_of.5.reads_at_edge_of_window
Pf3D7_01_v3	Chappell_et_al_UTR_finder	5UTR	286649	286950	.	+	.	Parent=PF3D7_0106800;coverage_threshold_of.5.reads_at_edge_of_window
Pf3D7_01_v3	Chappell_et_al_UTR_finder	5UTR	290098	290385	.	+	.	Parent=PF3D7_0106900;coverage_threshold_of.5.reads_at_edge_of_window
Pf3D7_01_v3	Chappell_et_al_UTR_finder	5UTR	293279	293641	.	+	.	Parent=PF3D7_0107000;coverage_threshold_of.5.reads_at_edge_of_window
Pf3D7_01_v3	Chappell_et_al_UTR_finder	5UTR	296932	296954	.	-	.	Parent=PF3D7_0107100;coverage_threshold_of.5.reads_at_edge_of_window
Pf3D7_01_v3	Chappell_et_al_UTR_finder	5UTR	297257	297361	.	+	.	Parent=PF3D7_0107200;coverage_threshold_of.5.reads_at_edge_of_window
Pf3D7_01_v3	Chappell_et_al_UTR_finder	5UTR	302841	302936	.	+	.	Parent=PF3D7_0107400;coverage_threshold_of.5.reads_at_edge_of_window
Pf3D7_01_v3	Chappell_et_al_UTR_finder	5UTR	309258	311401	.	-	.	Parent=PF3D7_0107500;coverage_threshold_of.5.reads_at_edge_of_window
Pf3D7_01_v3	Chappell_et_al_UTR_finder	5UTR	321760	322370	.	+	.	Parent=PF3D7_0107800;coverage_threshold_of.5.reads_at_edge_of_window
Pf3D7_01_v3	Chappell_et_al_UTR_finder	5UTR	327225	327254	.	-	.	Parent=PF3D7_0107900;coverage_threshold_of.5.reads_at_edge_of_window
Pf3D7_01_v3	Chappell_et_al_UTR_finder	5UTR	329559	329995	.	-	.	Parent=PF3D7_0108000;coverage_threshold_of.5.reads_at_edge_of_window
Pf3D7_01_v3	Chappell_et_al_UTR_finder	5UTR	330602	330737	.	+	.	Parent=PF3D7_0108100;coverage_threshold_of.5.reads_at_edge_of_window
Pf3D7_01_v3	Chappell_et_al_UTR_finder	5UTR	337090	337167	.	+	.	Parent=PF3D7_0108300;coverage_threshold_of.5.reads_at_edge_of_window
Pf3D7_01_v3	Chappell_et_al_UTR_finder	5UTR	346541	346609	.	-	.	Parent=PF3D7_0108400;coverage_threshold_of.5.reads_at_edge_of_window
Pf3D7_01_v3	Chappell_et_al_UTR_finder	5UTR	347081	349169	.	+	.	Parent=PF3D7_0108500;coverage_threshold_of.5.reads_at_edge_of_window
Pf3D7_01_v3	Chappell_et_al_UTR_finder	5UTR	351627	351703	.	-	.	Parent=PF3D7_0108600;coverage_threshold_of.5.reads_at_edge_of_window
Pf3D7_01_v3	Chappell_et_al_UTR_finder	5UTR	356212	356349	.	-	.	Parent=PF3D7_0108700;coverage_threshold_of.5.reads_at_edge_of_window
Pf3D7_01_v3	Chappell_et_al_UTR_finder	5UTR	357413	357833	.	+	.	Parent=PF3D7_0108800;coverage_threshold_of.5.reads_at_edge_of_window
Pf3D7_01_v3	Chappell_et_al_UTR_finder	5UTR	363098	363317	.	+	.	Parent=PF3D7_0109000;coverage_threshold_of.5.reads_at_edge_of_window
Pf3D7_01_v3	Chappell_et_al_UTR_finder	5UTR	365379	365609	.	+	.	Parent=PF3D7_0109100;coverage_threshold_of.5.reads_at_edge_of_window
Pf3D7_01_v3	Chappell_et_al_UTR_finder	5UTR	370179	370492	.	-	.	Parent=PF3D7_0109200;coverage_threshold_of.5.reads_at_edge_of_window
Pf3D7_01_v3	Chappell_et_al_UTR_finder	5UTR	375088	375142	.	-	.	Parent=PF3D7_0109400;coverage_threshold_of.5.reads_at_edge_of_window
Pf3D7_01_v3	Chappell_et_al_UTR_finder	5UTR	377005	377405	.	-	.	Parent=PF3D7_0109500;coverage_threshold_of.5.reads_at_edge_of_window
Pf3D7_01_v3	Chappell_et_al_UTR_finder	5UTR	379807	380148	.	-	.	Parent=PF3D7_0109700;coverage_threshold_of.5.reads_at_edge_of_window
Pf3D7_01_v3	Chappell_et_al_UTR_finder	5UTR	380432	380696	.	+	.	Parent=PF3D7_0109800;coverage_threshold_of.5.reads_at_edge_of_window
Pf3D7_01_v3	Chappell_et_al_UTR_finder	5UTR	383202	383283	.	+	.	Parent=PF3D7_0109850;coverage_threshold_of.5.reads_at_edge_of_window
Pf3D7_01_v3	Chappell_et_al_UTR_finder	5UTR	388203	388371	.	+	.	Parent=PF3D7_0110000;coverage_threshold_of.5.reads_at_edge_of_window
Pf3D7_01_v3	Chappell_et_al_UTR_finder	5UTR	392502	392603	.	+	.	Parent=PF3D7_0110200;coverage_threshold_of.5.reads_at_edge_of_window
Pf3D7_01_v3	Chappell_et_al_UTR_finder	5UTR	394836	395229	.	-	.	Parent=PF3D7_0110400;coverage_threshold_of.5.reads_at_edge_of_window
Pf3D7_01_v3	Chappell_et_al_UTR_finder	5UTR	396580	396590	.	+	.	Parent=PF3D7_0110500;coverage_threshold_of.5.reads_at_edge_of_window
Pf3D7_01_v3	Chappell_et_al_UTR_finder	5UTR	415101	416044	.	-	.	Parent=PF3D7_0110700;coverage_threshold_of.5.reads_at_edge_of_window
Pf3D7_01_v3	Chappell_et_al_UTR_finder	5UTR	417524	417920	.	+	.	Parent=PF3D7_0110800;coverage_threshold_of.5.reads_at_edge_of_window
Pf3D7_01_v3	Chappell_et_al_UTR_finder	5UTR	420854	420949	.	-	.	Parent=PF3D7_0110900;coverage_threshold_of.5.reads_at_edge_of_window
Pf3D7_01_v3	Chappell_et_al_UTR_finder	5UTR	430859	430881	.	-	.	Parent=PF3D7_0111200;coverage_threshold_of.5.reads_at_edge_of_window
Pf3D7_01_v3	Chappell_et_al_UTR_finder	5UTR	435043	435285	.	-	.	Parent=PF3D7_0111300;coverage_threshold_of.5.reads_at_edge_of_window
Pf3D7_01_v3	Chappell_et_al_UTR_finder	5UTR	441419	441936	.	-	.	Parent=PF3D7_0111500;coverage_threshold_of.5.reads_at_edge_of_window
Pf3D7_01_v3	Chappell_et_al_UTR_finder	5UTR	443290	443489	.	-	.	Parent=PF3D7_0111600;coverage_threshold_of.15.reads_at_edge_of_window
Pf3D7_01_v3	Chappell_et_al_UTR_finder	5UTR	443939	444014	.	-	.	Parent=PF3D7_0111700;coverage_threshold_of.5.reads_at_edge_of_window
Pf3D7_01_v3	Chappell_et_al_UTR_finder	5UTR	445392	446025	.	+	.	Parent=PF3D7_0111800;coverage_threshold_of.5.reads_at_edge_of_window
Pf3D7_01_v3	Chappell_et_al_UTR_finder	5UTR	453119	453194	.	-	.	Parent=PF3D7_0112000;coverage_threshold_of.5.reads_at_edge_of_window
Pf3D7_01_v3	Chappell_et_al_UTR_finder	5UTR	464317	464725	.	+	.	Parent=PF3D7_0112200;coverage_threshold_of.5.reads_at_edge_of_window
Pf3D7_01_v3	Chappell_et_al_UTR_finder	5UTR	482619	483261	.	-	.	Parent=PF3D7_0112800;coverage_threshold_of.5.reads_at_edge_of_window
Pf3D7_01_v3	Chappell_et_al_UTR_finder	5UTR	486042	486499	.	+	.	Parent=PF3D7_0112900;coverage_threshold_of.5.reads_at_edge_of_window
Pf3D7_01_v3	Chappell_et_al_UTR_finder	5UTR	490128	490635	.	-	.	Parent=PF3D7_0113000;coverage_threshold_of.5.reads_at_edge_of_window
Pf3D7_01_v3	Chappell_et_al_UTR_finder	5UTR	520730	520806	.	+	.	Parent=PF3D7_0113700;coverage_threshold_of.5.reads_at_edge_of_window
Pf3D7_01_v3	Chappell_et_al_UTR_finder	5UTR	538026	538153	.	-	.	Parent=PF3D7_0113900;coverage_threshold_of.5.reads_at_edge_of_window
Pf3D7_01_v3	Chappell_et_al_UTR_finder	5UTR	551714	551807	.	-	.	Parent=PF3D7_0114200;coverage_threshold_of.5.reads_at_edge_of_window
Pf3D7_02_v3	Chappell_et_al_UTR_finder	5UTR	74397	74751	.	-	.	Parent=PF3D7_0201500;coverage_threshold_of.5.reads_at_edge_of_window
Pf3D7_02_v3	Chappell_et_al_UTR_finder	5UTR	84166	85033	.	-	.	Parent=PF3D7_0201700;coverage_threshold_of.5.reads_at_edge_of_window
Pf3D7_02_v3	Chappell_et_al_UTR_finder	5UTR	88792	89469	.	-	.	Parent=PF3D7_0201800;coverage_threshold_of.5.reads_at_edge_of_window
Pf3D7_02_v3	Chappell_et_al_UTR_finder	5UTR	98839	100115	.	-	.	Parent=PF3D7_0201900;coverage_threshold_of.5.reads_at_edge_of_window
Pf3D7_02_v3	Chappell_et_al_UTR_finder	5UTR	105797	106759	.	-	.	Parent=PF3D7_0202000;coverage_threshold_of.5.reads_at_edge_of_window
Pf3D7_02_v3	Chappell_et_al_UTR_finder	5UTR	110581	111628	.	-	.	Parent=PF3D7_0202100;coverage_threshold_of.5.reads_at_edge_of_window
Pf3D7_02_v3	Chappell_et_al_UTR_finder	5UTR	113683	115094	.	-	.	Parent=PF3D7_0202200;coverage_threshold_of.5.reads_at_edge_of_window
Pf3D7_02_v3	Chappell_et_al_UTR_finder	5UTR	117189	117224	.	+	.	Parent=PF3D7_0202300;coverage_threshold_of.5.reads_at_edge_of_window
Pf3D7_02_v3	Chappell_et_al_UTR_finder	5UTR	119427	120523	.	+	.	Parent=PF3D7_0202400;coverage_threshold_of.5.reads_at_edge_of_window
Pf3D7_02_v3	Chappell_et_al_UTR_finder	5UTR	127087	127993	.	+	.	Parent=PF3D7_0202500;coverage_threshold_of.5.reads_at_edge_of_window
Pf3D7_02_v3	Chappell_et_al_UTR_finder	5UTR	134797	135522	.	+	.	Parent=PF3D7_0202700;coverage_threshold_of.5.reads_at_edge_of_window
Pf3D7_02_v3	Chappell_et_al_UTR_finder	5UTR	138390	138408	.	-	.	Parent=PF3D7_0202800;coverage_threshold_of.5.reads_at_edge_of_window
Pf3D7_02_v3	Chappell_et_al_UTR_finder	5UTR	138774	138926	.	+	.	Parent=PF3D7_0202900;coverage_threshold_of.5.reads_at_edge_of_window
Pf3D7_02_v3	Chappell_et_al_UTR_finder	5UTR	147565	148468	.	-	.	Parent=PF3D7_0203000;coverage_threshold_of.5.reads_at_edge_of_window
Pf3D7_02_v3	Chappell_et_al_UTR_finder	5UTR	156982	157234	.	-	.	Parent=PF3D7_0203100;coverage_threshold_of.5.reads_at_edge_of_window
Pf3D7_02_v3	Chappell_et_al_UTR_finder	5UTR	159661	159887	.	-	.	Parent=PF3D7_0203200;coverage_threshold_of.5.reads_at_edge_of_window
Pf3D7_02_v3	Chappell_et_al_UTR_finder	5UTR	160462	160513	.	+	.	Parent=PF3D7_0203300;coverage_threshold_of.5.reads_at_edge_of_window
Pf3D7_02_v3	Chappell_et_al_UTR_finder	5UTR	162901	163876	.	-	.	Parent=PF3D7_0203400;coverage_threshold_of.5.reads_at_edge_of_window
Pf3D7_02_v3	Chappell_et_al_UTR_finder	5UTR	166119	166143	.	+	.	Parent=PF3D7_0203600;coverage_threshold_of.5.reads_at_edge_of_window
Pf3D7_02_v3	Chappell_et_al_UTR_finder	5UTR	170137	170620	.	-	.	Parent=PF3D7_0203700;coverage_threshold_of.5.reads_at_edge_of_window
Pf3D7_02_v3	Chappell_et_al_UTR_finder	5UTR	176396	176566	.	+	.	Parent=PF3D7_0203900;coverage_threshold_of.5.reads_at_edge_of_window
Pf3D7_02_v3	Chappell_et_al_UTR_finder	5UTR	178340	178954	.	+	.	Parent=PF3D7_0204000;coverage_threshold_of.10.reads_at_edge_of_window
Pf3D7_02_v3	Chappell_et_al_UTR_finder	5UTR	192755	192817	.	+	.	Parent=PF3D7_0204200;coverage_threshold_of.5.reads_at_edge_of_window
Pf3D7_02_v3	Chappell_et_al_UTR_finder	5UTR	198044	198146	.	-	.	Parent=PF3D7_0204400;coverage_threshold_of.55.reads_at_edge_of_window
Pf3D7_02_v3	Chappell_et_al_UTR_finder	5UTR	199571	199609	.	-	.	Parent=PF3D7_0204500;coverage_threshold_of.5.reads_at_edge_of_window
Pf3D7_02_v3	Chappell_et_al_UTR_finder	5UTR	204049	204414	.	-	.	Parent=PF3D7_0204600;coverage_threshold_of.5.reads_at_edge_of_window
Pf3D7_02_v3	Chappell_et_al_UTR_finder	5UTR	207404	207422	.	-	.	Parent=PF3D7_0204700;coverage_threshold_of.5.reads_at_edge_of_window
Pf3D7_02_v3	Chappell_et_al_UTR_finder	5UTR	210834	210992	.	-	.	Parent=PF3D7_0204800;coverage_threshold_of.5.reads_at_edge_of_window
Pf3D7_02_v3	Chappell_et_al_UTR_finder	5UTR	211214	211347	.	+	.	Parent=PF3D7_0204900;coverage_threshold_of.5.reads_at_edge_of_window
Pf3D7_02_v3	Chappell_et_al_UTR_finder	5UTR	223023	223477	.	+	.	Parent=PF3D7_0205400;coverage_threshold_of.5.reads_at_edge_of_window
Pf3D7_02_v3	Chappell_et_al_UTR_finder	5UTR	226246	226437	.	-	.	Parent=PF3D7_0205500;coverage_threshold_of.5.reads_at_edge_of_window
Pf3D7_02_v3	Chappell_et_al_UTR_finder	5UTR	227739	228024	.	+	.	Parent=PF3D7_0205600;coverage_threshold_of.5.reads_at_edge_of_window
Pf3D7_02_v3	Chappell_et_al_UTR_finder	5UTR	230761	231140	.	+	.	Parent=PF3D7_0205700;coverage_threshold_of.5.reads_at_edge_of_window
Pf3D7_02_v3	Chappell_et_al_UTR_finder	5UTR	233477	233584	.	-	.	Parent=PF3D7_0205800;coverage_threshold_of.5.reads_at_edge_of_window
Pf3D7_02_v3	Chappell_et_al_UTR_finder	5UTR	234525	235236	.	+	.	Parent=PF3D7_0205900;coverage_threshold_of.5.reads_at_edge_of_window
Pf3D7_02_v3	Chappell_et_al_UTR_finder	5UTR	243797	244600	.	-	.	Parent=PF3D7_0206000;coverage_threshold_of.5.reads_at_edge_of_window
Pf3D7_02_v3	Chappell_et_al_UTR_finder	5UTR	244623	245357	.	+	.	Parent=PF3D7_0206100;coverage_threshold_of.5.reads_at_edge_of_window
Pf3D7_02_v3	Chappell_et_al_UTR_finder	5UTR	248882	249029	.	+	.	Parent=PF3D7_0206200;coverage_threshold_of.5.reads_at_edge_of_window
Pf3D7_02_v3	Chappell_et_al_UTR_finder	5UTR	270620	270667	.	-	.	Parent=PF3D7_0206600;coverage_threshold_of.5.reads_at_edge_of_window
Pf3D7_02_v3	Chappell_et_al_UTR_finder	5UTR	271556	271593	.	+	.	Parent=PF3D7_0206700;coverage_threshold_of.5.reads_at_edge_of_window
Pf3D7_02_v3	Chappell_et_al_UTR_finder	5UTR	274508	274922	.	-	.	Parent=PF3D7_0206800;coverage_threshold_of.5.reads_at_edge_of_window
Pf3D7_02_v3	Chappell_et_al_UTR_finder	5UTR	276578	276643	.	-	.	Parent=PF3D7_0206900;coverage_threshold_of.5.reads_at_edge_of_window
Pf3D7_02_v3	Chappell_et_al_UTR_finder	5UTR	278457	279273	.	-	.	Parent=PF3D7_0207000;coverage_threshold_of.5.reads_at_edge_of_window
Pf3D7_02_v3	Chappell_et_al_UTR_finder	5UTR	281462	281906	.	+	.	Parent=PF3D7_0207100;coverage_threshold_of.5.reads_at_edge_of_window
Pf3D7_02_v3	Chappell_et_al_UTR_finder	5UTR	288666	288969	.	-	.	Parent=PF3D7_0207200;coverage_threshold_of.5.reads_at_edge_of_window
Pf3D7_02_v3	Chappell_et_al_UTR_finder	5UTR	297617	297685	.	-	.	Parent=PF3D7_0207400;coverage_threshold_of.5.reads_at_edge_of_window
Pf3D7_02_v3	Chappell_et_al_UTR_finder	5UTR	302565	302794	.	-	.	Parent=PF3D7_0207500;coverage_threshold_of.5.reads_at_edge_of_window
Pf3D7_02_v3	Chappell_et_al_UTR_finder	5UTR	307028	307357	.	-	.	Parent=PF3D7_0207600;coverage_threshold_of.5.reads_at_edge_of_window
Pf3D7_02_v3	Chappell_et_al_UTR_finder	5UTR	312156	312335	.	-	.	Parent=PF3D7_0207700;coverage_threshold_of.5.reads_at_edge_of_window
Pf3D7_02_v3	Chappell_et_al_UTR_finder	5UTR	316742	316926	.	-	.	Parent=PF3D7_0207800;coverage_threshold_of.5.reads_at_edge_of_window
Pf3D7_02_v3	Chappell_et_al_UTR_finder	5UTR	336582	337000	.	-	.	Parent=PF3D7_0208200;coverage_threshold_of.5.reads_at_edge_of_window
Pf3D7_02_v3	Chappell_et_al_UTR_finder	5UTR	337325	337557	.	+	.	Parent=PF3D7_0208300;coverage_threshold_of.5.reads_at_edge_of_window
Pf3D7_02_v3	Chappell_et_al_UTR_finder	5UTR	349341	351137	.	-	.	Parent=PF3D7_0208400;coverage_threshold_of.5.reads_at_edge_of_window
Pf3D7_02_v3	Chappell_et_al_UTR_finder	5UTR	352437	352835	.	+	.	Parent=PF3D7_0208500;coverage_threshold_of.5.reads_at_edge_of_window
Pf3D7_02_v3	Chappell_et_al_UTR_finder	5UTR	354339	354620	.	+	.	Parent=PF3D7_0208600;coverage_threshold_of.5.reads_at_edge_of_window
Pf3D7_02_v3	Chappell_et_al_UTR_finder	5UTR	358015	358036	.	-	.	Parent=PF3D7_0208700;coverage_threshold_of.5.reads_at_edge_of_window
Pf3D7_02_v3	Chappell_et_al_UTR_finder	5UTR	358710	359141	.	+	.	Parent=PF3D7_0208800;coverage_threshold_of.5.reads_at_edge_of_window
Pf3D7_02_v3	Chappell_et_al_UTR_finder	5UTR	383446	384099	.	-	.	Parent=PF3D7_0209100;coverage_threshold_of.5.reads_at_edge_of_window
Pf3D7_02_v3	Chappell_et_al_UTR_finder	5UTR	386581	386881	.	-	.	Parent=PF3D7_0209200;coverage_threshold_of.5.reads_at_edge_of_window
Pf3D7_02_v3	Chappell_et_al_UTR_finder	5UTR	387101	387272	.	+	.	Parent=PF3D7_0209300;coverage_threshold_of.5.reads_at_edge_of_window
Pf3D7_02_v3	Chappell_et_al_UTR_finder	5UTR	390612	391170	.	-	.	Parent=PF3D7_0209400;coverage_threshold_of.5.reads_at_edge_of_window
Pf3D7_02_v3	Chappell_et_al_UTR_finder	5UTR	392790	392887	.	-	.	Parent=PF3D7_0209500;coverage_threshold_of.5.reads_at_edge_of_window
Pf3D7_02_v3	Chappell_et_al_UTR_finder	5UTR	398746	399082	.	-	.	Parent=PF3D7_0209600;coverage_threshold_of.5.reads_at_edge_of_window
Pf3D7_02_v3	Chappell_et_al_UTR_finder	5UTR	401860	402652	.	-	.	Parent=PF3D7_0209700;coverage_threshold_of.5.reads_at_edge_of_window
Pf3D7_02_v3	Chappell_et_al_UTR_finder	5UTR	406356	406706	.	-	.	Parent=PF3D7_0209800;coverage_threshold_of.5.reads_at_edge_of_window
Pf3D7_02_v3	Chappell_et_al_UTR_finder	5UTR	409939	409982	.	+	.	Parent=PF3D7_0210000;coverage_threshold_of.5.reads_at_edge_of_window
Pf3D7_02_v3	Chappell_et_al_UTR_finder	5UTR	411773	412274	.	+	.	Parent=PF3D7_0210100;coverage_threshold_of.5.reads_at_edge_of_window
Pf3D7_02_v3	Chappell_et_al_UTR_finder	5UTR	424655	424904	.	-	.	Parent=PF3D7_0210300;coverage_threshold_of.5.reads_at_edge_of_window
Pf3D7_02_v3	Chappell_et_al_UTR_finder	5UTR	425594	425688	.	+	.	Parent=PF3D7_0210400;coverage_threshold_of.5.reads_at_edge_of_window
Pf3D7_02_v3	Chappell_et_al_UTR_finder	5UTR	427307	427489	.	+	.	Parent=PF3D7_0210500;coverage_threshold_of.10.reads_at_edge_of_window
Pf3D7_02_v3	Chappell_et_al_UTR_finder	5UTR	434087	434230	.	-	.	Parent=PF3D7_0210600;coverage_threshold_of.5.reads_at_edge_of_window
Pf3D7_02_v3	Chappell_et_al_UTR_finder	5UTR	435982	436049	.	+	.	Parent=PF3D7_0210700;coverage_threshold_of.5.reads_at_edge_of_window
Pf3D7_02_v3	Chappell_et_al_UTR_finder	5UTR	439003	439576	.	-	.	Parent=PF3D7_0210800;coverage_threshold_of.5.reads_at_edge_of_window
Pf3D7_02_v3	Chappell_et_al_UTR_finder	5UTR	442935	443551	.	-	.	Parent=PF3D7_0210900;coverage_threshold_of.5.reads_at_edge_of_window
Pf3D7_02_v3	Chappell_et_al_UTR_finder	5UTR	451449	451750	.	+	.	Parent=PF3D7_0211100;coverage_threshold_of.5.reads_at_edge_of_window
Pf3D7_02_v3	Chappell_et_al_UTR_finder	5UTR	456287	456502	.	-	.	Parent=PF3D7_0211200;coverage_threshold_of.5.reads_at_edge_of_window
Pf3D7_02_v3	Chappell_et_al_UTR_finder	5UTR	458586	458611	.	-	.	Parent=PF3D7_0211300;coverage_threshold_of.5.reads_at_edge_of_window
Pf3D7_02_v3	Chappell_et_al_UTR_finder	5UTR	467756	467846	.	+	.	Parent=PF3D7_0211600;coverage_threshold_of.5.reads_at_edge_of_window
Pf3D7_02_v3	Chappell_et_al_UTR_finder	5UTR	469720	469789	.	+	.	Parent=PF3D7_0211700;coverage_threshold_of.5.reads_at_edge_of_window
Pf3D7_02_v3	Chappell_et_al_UTR_finder	5UTR	475108	475241	.	+	.	Parent=PF3D7_0211800;coverage_threshold_of.5.reads_at_edge_of_window
Pf3D7_02_v3	Chappell_et_al_UTR_finder	5UTR	479092	479220	.	-	.	Parent=PF3D7_0211900;coverage_threshold_of.5.reads_at_edge_of_window
Pf3D7_02_v3	Chappell_et_al_UTR_finder	5UTR	479918	480099	.	+	.	Parent=PF3D7_0212000;coverage_threshold_of.5.reads_at_edge_of_window
Pf3D7_02_v3	Chappell_et_al_UTR_finder	5UTR	483341	483435	.	+	.	Parent=PF3D7_0212100;coverage_threshold_of.5.reads_at_edge_of_window
Pf3D7_02_v3	Chappell_et_al_UTR_finder	5UTR	490819	490976	.	-	.	Parent=PF3D7_0212200;coverage_threshold_of.5.reads_at_edge_of_window
Pf3D7_02_v3	Chappell_et_al_UTR_finder	5UTR	492411	492615	.	+	.	Parent=PF3D7_0212300;coverage_threshold_of.5.reads_at_edge_of_window
Pf3D7_02_v3	Chappell_et_al_UTR_finder	5UTR	509138	509524	.	+	.	Parent=PF3D7_0212500;coverage_threshold_of.5.reads_at_edge_of_window
Pf3D7_02_v3	Chappell_et_al_UTR_finder	5UTR	522716	522930	.	+	.	Parent=PF3D7_0212600;coverage_threshold_of.5.reads_at_edge_of_window
Pf3D7_02_v3	Chappell_et_al_UTR_finder	5UTR	526044	526070	.	-	.	Parent=PF3D7_0212700;coverage_threshold_of.5.reads_at_edge_of_window
Pf3D7_02_v3	Chappell_et_al_UTR_finder	5UTR	532475	533252	.	+	.	Parent=PF3D7_0212900;coverage_threshold_of.5.reads_at_edge_of_window
Pf3D7_02_v3	Chappell_et_al_UTR_finder	5UTR	535518	535645	.	+	.	Parent=PF3D7_0213000;coverage_threshold_of.5.reads_at_edge_of_window
Pf3D7_02_v3	Chappell_et_al_UTR_finder	5UTR	537679	537788	.	+	.	Parent=PF3D7_0213100;coverage_threshold_of.5.reads_at_edge_of_window
Pf3D7_02_v3	Chappell_et_al_UTR_finder	5UTR	540970	541063	.	-	.	Parent=PF3D7_0213200;coverage_threshold_of.40.reads_at_edge_of_window
Pf3D7_02_v3	Chappell_et_al_UTR_finder	5UTR	541549	541764	.	-	.	Parent=PF3D7_0213300;coverage_threshold_of.10.reads_at_edge_of_window
Pf3D7_02_v3	Chappell_et_al_UTR_finder	5UTR	541575	541810	.	+	.	Parent=PF3D7_0213400;coverage_threshold_of.5.reads_at_edge_of_window
Pf3D7_02_v3	Chappell_et_al_UTR_finder	5UTR	545896	546183	.	-	.	Parent=PF3D7_0213500;coverage_threshold_of.5.reads_at_edge_of_window
Pf3D7_02_v3	Chappell_et_al_UTR_finder	5UTR	556774	557047	.	+	.	Parent=PF3D7_0213700;coverage_threshold_of.5.reads_at_edge_of_window
Pf3D7_02_v3	Chappell_et_al_UTR_finder	5UTR	564623	565405	.	-	.	Parent=PF3D7_0213900;coverage_threshold_of.5.reads_at_edge_of_window
Pf3D7_02_v3	Chappell_et_al_UTR_finder	5UTR	565682	566120	.	+	.	Parent=PF3D7_0214000;coverage_threshold_of.5.reads_at_edge_of_window
Pf3D7_02_v3	Chappell_et_al_UTR_finder	5UTR	573316	573608	.	-	.	Parent=PF3D7_0214100;coverage_threshold_of.5.reads_at_edge_of_window
Pf3D7_02_v3	Chappell_et_al_UTR_finder	5UTR	576055	576352	.	-	.	Parent=PF3D7_0214200;coverage_threshold_of.5.reads_at_edge_of_window
Pf3D7_02_v3	Chappell_et_al_UTR_finder	5UTR	589052	589419	.	-	.	Parent=PF3D7_0214400;coverage_threshold_of.5.reads_at_edge_of_window
Pf3D7_02_v3	Chappell_et_al_UTR_finder	5UTR	590112	590500	.	+	.	Parent=PF3D7_0214500;coverage_threshold_of.5.reads_at_edge_of_window
Pf3D7_02_v3	Chappell_et_al_UTR_finder	5UTR	593372	594195	.	+	.	Parent=PF3D7_0214600;coverage_threshold_of.5.reads_at_edge_of_window
Pf3D7_02_v3	Chappell_et_al_UTR_finder	5UTR	601713	601745	.	-	.	Parent=PF3D7_0214700;coverage_threshold_of.5.reads_at_edge_of_window
Pf3D7_02_v3	Chappell_et_al_UTR_finder	5UTR	609928	610624	.	+	.	Parent=PF3D7_0214900;coverage_threshold_of.5.reads_at_edge_of_window
Pf3D7_02_v3	Chappell_et_al_UTR_finder	5UTR	619430	619450	.	-	.	Parent=PF3D7_0215000;coverage_threshold_of.5.reads_at_edge_of_window
Pf3D7_02_v3	Chappell_et_al_UTR_finder	5UTR	624307	624936	.	-	.	Parent=PF3D7_0215100;coverage_threshold_of.5.reads_at_edge_of_window
Pf3D7_02_v3	Chappell_et_al_UTR_finder	5UTR	631309	632588	.	-	.	Parent=PF3D7_0215300;coverage_threshold_of.5.reads_at_edge_of_window
Pf3D7_02_v3	Chappell_et_al_UTR_finder	5UTR	637508	639418	.	-	.	Parent=PF3D7_0215400;coverage_threshold_of.5.reads_at_edge_of_window
Pf3D7_02_v3	Chappell_et_al_UTR_finder	5UTR	639855	640399	.	+	.	Parent=PF3D7_0215500;coverage_threshold_of.5.reads_at_edge_of_window
Pf3D7_02_v3	Chappell_et_al_UTR_finder	5UTR	644318	644743	.	-	.	Parent=PF3D7_0215600;coverage_threshold_of.5.reads_at_edge_of_window
Pf3D7_02_v3	Chappell_et_al_UTR_finder	5UTR	645372	645928	.	+	.	Parent=PF3D7_0215700;coverage_threshold_of.5.reads_at_edge_of_window
Pf3D7_02_v3	Chappell_et_al_UTR_finder	5UTR	653363	653670	.	-	.	Parent=PF3D7_0215800;coverage_threshold_of.5.reads_at_edge_of_window
Pf3D7_02_v3	Chappell_et_al_UTR_finder	5UTR	668533	668647	.	-	.	Parent=PF3D7_0216100;coverage_threshold_of.10.reads_at_edge_of_window
Pf3D7_02_v3	Chappell_et_al_UTR_finder	5UTR	669842	670054	.	-	.	Parent=PF3D7_0216200;coverage_threshold_of.5.reads_at_edge_of_window
Pf3D7_02_v3	Chappell_et_al_UTR_finder	5UTR	675383	675430	.	+	.	Parent=PF3D7_0216400;coverage_threshold_of.5.reads_at_edge_of_window
Pf3D7_02_v3	Chappell_et_al_UTR_finder	5UTR	678241	678486	.	+	.	Parent=PF3D7_0216500;coverage_threshold_of.5.reads_at_edge_of_window
Pf3D7_02_v3	Chappell_et_al_UTR_finder	5UTR	689689	690310	.	+	.	Parent=PF3D7_0216700;coverage_threshold_of.5.reads_at_edge_of_window
Pf3D7_02_v3	Chappell_et_al_UTR_finder	5UTR	707717	707737	.	+	.	Parent=PF3D7_0217100;coverage_threshold_of.5.reads_at_edge_of_window
Pf3D7_02_v3	Chappell_et_al_UTR_finder	5UTR	716550	717140	.	-	.	Parent=PF3D7_0217300;coverage_threshold_of.5.reads_at_edge_of_window
Pf3D7_02_v3	Chappell_et_al_UTR_finder	5UTR	717239	717691	.	+	.	Parent=PF3D7_0217400;coverage_threshold_of.5.reads_at_edge_of_window
Pf3D7_02_v3	Chappell_et_al_UTR_finder	5UTR	720399	720436	.	+	.	Parent=PF3D7_0217500;coverage_threshold_of.5.reads_at_edge_of_window
Pf3D7_02_v3	Chappell_et_al_UTR_finder	5UTR	732313	733240	.	-	.	Parent=PF3D7_0217700;coverage_threshold_of.5.reads_at_edge_of_window
Pf3D7_02_v3	Chappell_et_al_UTR_finder	5UTR	733632	734271	.	+	.	Parent=PF3D7_0217800;coverage_threshold_of.5.reads_at_edge_of_window
Pf3D7_02_v3	Chappell_et_al_UTR_finder	5UTR	736998	738243	.	-	.	Parent=PF3D7_0217900;coverage_threshold_of.5.reads_at_edge_of_window
Pf3D7_02_v3	Chappell_et_al_UTR_finder	5UTR	738361	738859	.	+	.	Parent=PF3D7_0218000;coverage_threshold_of.5.reads_at_edge_of_window
Pf3D7_02_v3	Chappell_et_al_UTR_finder	5UTR	740904	741013	.	+	.	Parent=PF3D7_0218100;coverage_threshold_of.5.reads_at_edge_of_window
Pf3D7_02_v3	Chappell_et_al_UTR_finder	5UTR	745713	746557	.	-	.	Parent=PF3D7_0218200;coverage_threshold_of.5.reads_at_edge_of_window
Pf3D7_02_v3	Chappell_et_al_UTR_finder	5UTR	749366	749585	.	-	.	Parent=PF3D7_0218300;coverage_threshold_of.5.reads_at_edge_of_window
Pf3D7_02_v3	Chappell_et_al_UTR_finder	5UTR	751738	751772	.	-	.	Parent=PF3D7_0218400;coverage_threshold_of.5.reads_at_edge_of_window
Pf3D7_02_v3	Chappell_et_al_UTR_finder	5UTR	752455	752965	.	+	.	Parent=PF3D7_0218500;coverage_threshold_of.5.reads_at_edge_of_window
Pf3D7_02_v3	Chappell_et_al_UTR_finder	5UTR	755073	755417	.	+	.	Parent=PF3D7_0218600;coverage_threshold_of.5.reads_at_edge_of_window
Pf3D7_02_v3	Chappell_et_al_UTR_finder	5UTR	765192	765514	.	-	.	Parent=PF3D7_0218700;coverage_threshold_of.5.reads_at_edge_of_window
Pf3D7_02_v3	Chappell_et_al_UTR_finder	5UTR	769715	769760	.	+	.	Parent=PF3D7_0219100;coverage_threshold_of.5.reads_at_edge_of_window
Pf3D7_02_v3	Chappell_et_al_UTR_finder	5UTR	771589	772315	.	+	.	Parent=PF3D7_0219200;coverage_threshold_of.5.reads_at_edge_of_window
Pf3D7_02_v3	Chappell_et_al_UTR_finder	5UTR	773755	773890	.	-	.	Parent=PF3D7_0219300;coverage_threshold_of.5.reads_at_edge_of_window
Pf3D7_02_v3	Chappell_et_al_UTR_finder	5UTR	774447	774814	.	+	.	Parent=PF3D7_0219400;coverage_threshold_of.5.reads_at_edge_of_window
Pf3D7_02_v3	Chappell_et_al_UTR_finder	5UTR	778066	778266	.	-	.	Parent=PF3D7_0219500;coverage_threshold_of.5.reads_at_edge_of_window
Pf3D7_02_v3	Chappell_et_al_UTR_finder	5UTR	782133	782439	.	-	.	Parent=PF3D7_0219600;coverage_threshold_of.5.reads_at_edge_of_window
Pf3D7_02_v3	Chappell_et_al_UTR_finder	5UTR	784829	784919	.	-	.	Parent=PF3D7_0219700;coverage_threshold_of.5.reads_at_edge_of_window
Pf3D7_02_v3	Chappell_et_al_UTR_finder	5UTR	787941	789421	.	-	.	Parent=PF3D7_0219800;coverage_threshold_of.5.reads_at_edge_of_window
Pf3D7_02_v3	Chappell_et_al_UTR_finder	5UTR	790557	791463	.	+	.	Parent=PF3D7_0219900;coverage_threshold_of.5.reads_at_edge_of_window
Pf3D7_02_v3	Chappell_et_al_UTR_finder	5UTR	795160	796751	.	+	.	Parent=PF3D7_0220000;coverage_threshold_of.5.reads_at_edge_of_window
Pf3D7_02_v3	Chappell_et_al_UTR_finder	5UTR	804145	804519	.	+	.	Parent=PF3D7_0220100;coverage_threshold_of.5.reads_at_edge_of_window
Pf3D7_02_v3	Chappell_et_al_UTR_finder	5UTR	810299	812622	.	-	.	Parent=PF3D7_0220200;coverage_threshold_of.5.reads_at_edge_of_window
Pf3D7_02_v3	Chappell_et_al_UTR_finder	5UTR	814655	815697	.	-	.	Parent=PF3D7_0220300;coverage_threshold_of.5.reads_at_edge_of_window
Pf3D7_02_v3	Chappell_et_al_UTR_finder	5UTR	824865	825563	.	-	.	Parent=PF3D7_0220500;coverage_threshold_of.5.reads_at_edge_of_window
Pf3D7_02_v3	Chappell_et_al_UTR_finder	5UTR	830454	831188	.	+	.	Parent=PF3D7_0220600;coverage_threshold_of.5.reads_at_edge_of_window
Pf3D7_02_v3	Chappell_et_al_UTR_finder	5UTR	832306	833804	.	+	.	Parent=PF3D7_0220700;coverage_threshold_of.5.reads_at_edge_of_window
Pf3D7_03_v3	Chappell_et_al_UTR_finder	5UTR	67897	67927	.	+	.	Parent=PF3D7_0300900;coverage_threshold_of.5.reads_at_edge_of_window
Pf3D7_03_v3	Chappell_et_al_UTR_finder	5UTR	80394	81439	.	-	.	Parent=PF3D7_0301200;coverage_threshold_of.5.reads_at_edge_of_window
Pf3D7_03_v3	Chappell_et_al_UTR_finder	5UTR	83516	84290	.	-	.	Parent=PF3D7_0301300;coverage_threshold_of.5.reads_at_edge_of_window
Pf3D7_03_v3	Chappell_et_al_UTR_finder	5UTR	86132	86638	.	-	.	Parent=PF3D7_0301400;coverage_threshold_of.5.reads_at_edge_of_window
Pf3D7_03_v3	Chappell_et_al_UTR_finder	5UTR	89232	89760	.	-	.	Parent=PF3D7_0301500;coverage_threshold_of.5.reads_at_edge_of_window
Pf3D7_03_v3	Chappell_et_al_UTR_finder	5UTR	93464	94092	.	-	.	Parent=PF3D7_0301600;coverage_threshold_of.5.reads_at_edge_of_window
Pf3D7_03_v3	Chappell_et_al_UTR_finder	5UTR	97908	98320	.	-	.	Parent=PF3D7_0301700;coverage_threshold_of.5.reads_at_edge_of_window
Pf3D7_03_v3	Chappell_et_al_UTR_finder	5UTR	103297	104324	.	+	.	Parent=PF3D7_0301800;coverage_threshold_of.5.reads_at_edge_of_window
Pf3D7_03_v3	Chappell_et_al_UTR_finder	5UTR	107110	107346	.	-	.	Parent=PF3D7_0301900;coverage_threshold_of.5.reads_at_edge_of_window
Pf3D7_03_v3	Chappell_et_al_UTR_finder	5UTR	109881	110309	.	-	.	Parent=PF3D7_0302000;coverage_threshold_of.5.reads_at_edge_of_window
Pf3D7_03_v3	Chappell_et_al_UTR_finder	5UTR	112853	114069	.	+	.	Parent=PF3D7_0302100;coverage_threshold_of.5.reads_at_edge_of_window
Pf3D7_03_v3	Chappell_et_al_UTR_finder	5UTR	141338	141555	.	+	.	Parent=PF3D7_0302600;coverage_threshold_of.5.reads_at_edge_of_window
Pf3D7_03_v3	Chappell_et_al_UTR_finder	5UTR	147057	147270	.	-	.	Parent=PF3D7_0302700;coverage_threshold_of.5.reads_at_edge_of_window
Pf3D7_03_v3	Chappell_et_al_UTR_finder	5UTR	149306	149510	.	-	.	Parent=PF3D7_0302800;coverage_threshold_of.5.reads_at_edge_of_window
Pf3D7_03_v3	Chappell_et_al_UTR_finder	5UTR	156147	157820	.	-	.	Parent=PF3D7_0302900;coverage_threshold_of.5.reads_at_edge_of_window
Pf3D7_03_v3	Chappell_et_al_UTR_finder	5UTR	161705	161752	.	-	.	Parent=PF3D7_0303000;coverage_threshold_of.10.reads_at_edge_of_window
Pf3D7_03_v3	Chappell_et_al_UTR_finder	5UTR	167104	168356	.	-	.	Parent=PF3D7_0303100;coverage_threshold_of.5.reads_at_edge_of_window
Pf3D7_03_v3	Chappell_et_al_UTR_finder	5UTR	168694	169570	.	+	.	Parent=PF3D7_0303200;coverage_threshold_of.5.reads_at_edge_of_window
Pf3D7_03_v3	Chappell_et_al_UTR_finder	5UTR	175800	176114	.	-	.	Parent=PF3D7_0303300;coverage_threshold_of.5.reads_at_edge_of_window
Pf3D7_03_v3	Chappell_et_al_UTR_finder	5UTR	178052	178419	.	+	.	Parent=PF3D7_0303400;coverage_threshold_of.5.reads_at_edge_of_window
Pf3D7_03_v3	Chappell_et_al_UTR_finder	5UTR	182280	182730	.	+	.	Parent=PF3D7_0303500;coverage_threshold_of.5.reads_at_edge_of_window
Pf3D7_03_v3	Chappell_et_al_UTR_finder	5UTR	189901	190179	.	+	.	Parent=PF3D7_0303600;coverage_threshold_of.5.reads_at_edge_of_window
Pf3D7_03_v3	Chappell_et_al_UTR_finder	5UTR	192592	193036	.	-	.	Parent=PF3D7_0303700;coverage_threshold_of.5.reads_at_edge_of_window
Pf3D7_03_v3	Chappell_et_al_UTR_finder	5UTR	193575	194429	.	+	.	Parent=PF3D7_0303800;coverage_threshold_of.5.reads_at_edge_of_window
Pf3D7_03_v3	Chappell_et_al_UTR_finder	5UTR	208920	208945	.	-	.	Parent=PF3D7_0304200;coverage_threshold_of.5.reads_at_edge_of_window
Pf3D7_03_v3	Chappell_et_al_UTR_finder	5UTR	216788	217940	.	+	.	Parent=PF3D7_0304400;coverage_threshold_of.5.reads_at_edge_of_window
Pf3D7_03_v3	Chappell_et_al_UTR_finder	5UTR	219873	220311	.	-	.	Parent=PF3D7_0304500;coverage_threshold_of.5.reads_at_edge_of_window
Pf3D7_03_v3	Chappell_et_al_UTR_finder	5UTR	226930	227056	.	+	.	Parent=PF3D7_0304800;coverage_threshold_of.5.reads_at_edge_of_window
Pf3D7_03_v3	Chappell_et_al_UTR_finder	5UTR	232306	232761	.	-	.	Parent=PF3D7_0304900;coverage_threshold_of.5.reads_at_edge_of_window
Pf3D7_03_v3	Chappell_et_al_UTR_finder	5UTR	235335	235457	.	-	.	Parent=PF3D7_0305000;coverage_threshold_of.5.reads_at_edge_of_window
Pf3D7_03_v3	Chappell_et_al_UTR_finder	5UTR	258417	259213	.	-	.	Parent=PF3D7_0305300;coverage_threshold_of.5.reads_at_edge_of_window
Pf3D7_03_v3	Chappell_et_al_UTR_finder	5UTR	259965	260331	.	+	.	Parent=PF3D7_0305400;coverage_threshold_of.5.reads_at_edge_of_window
Pf3D7_03_v3	Chappell_et_al_UTR_finder	5UTR	273287	274213	.	-	.	Parent=PF3D7_0305500;coverage_threshold_of.5.reads_at_edge_of_window
Pf3D7_03_v3	Chappell_et_al_UTR_finder	5UTR	277718	277988	.	-	.	Parent=PF3D7_0305600;coverage_threshold_of.5.reads_at_edge_of_window
Pf3D7_03_v3	Chappell_et_al_UTR_finder	5UTR	279829	280325	.	-	.	Parent=PF3D7_0305700;coverage_threshold_of.5.reads_at_edge_of_window
Pf3D7_03_v3	Chappell_et_al_UTR_finder	5UTR	286113	286150	.	-	.	Parent=PF3D7_0305900;coverage_threshold_of.5.reads_at_edge_of_window
Pf3D7_03_v3	Chappell_et_al_UTR_finder	5UTR	287320	287357	.	-	.	Parent=PF3D7_0306000;coverage_threshold_of.5.reads_at_edge_of_window
Pf3D7_03_v3	Chappell_et_al_UTR_finder	5UTR	290748	291050	.	-	.	Parent=PF3D7_0306100;coverage_threshold_of.5.reads_at_edge_of_window
Pf3D7_03_v3	Chappell_et_al_UTR_finder	5UTR	292343	292942	.	+	.	Parent=PF3D7_0306200;coverage_threshold_of.5.reads_at_edge_of_window
Pf3D7_03_v3	Chappell_et_al_UTR_finder	5UTR	296095	296553	.	-	.	Parent=PF3D7_0306300;coverage_threshold_of.5.reads_at_edge_of_window
Pf3D7_03_v3	Chappell_et_al_UTR_finder	5UTR	298024	298516	.	+	.	Parent=PF3D7_0306400;coverage_threshold_of.5.reads_at_edge_of_window
Pf3D7_03_v3	Chappell_et_al_UTR_finder	5UTR	301907	302212	.	-	.	Parent=PF3D7_0306500;coverage_threshold_of.5.reads_at_edge_of_window
Pf3D7_03_v3	Chappell_et_al_UTR_finder	5UTR	302521	302825	.	+	.	Parent=PF3D7_0306600;coverage_threshold_of.5.reads_at_edge_of_window
Pf3D7_03_v3	Chappell_et_al_UTR_finder	5UTR	303896	304316	.	+	.	Parent=PF3D7_0306700;coverage_threshold_of.5.reads_at_edge_of_window
Pf3D7_03_v3	Chappell_et_al_UTR_finder	5UTR	307985	308017	.	-	.	Parent=PF3D7_0306800;coverage_threshold_of.5.reads_at_edge_of_window
Pf3D7_03_v3	Chappell_et_al_UTR_finder	5UTR	310213	310651	.	+	.	Parent=PF3D7_0306900;coverage_threshold_of.5.reads_at_edge_of_window
Pf3D7_03_v3	Chappell_et_al_UTR_finder	5UTR	313343	313945	.	-	.	Parent=PF3D7_0307100;coverage_threshold_of.5.reads_at_edge_of_window
Pf3D7_03_v3	Chappell_et_al_UTR_finder	5UTR	316237	316811	.	-	.	Parent=PF3D7_0307200;coverage_threshold_of.5.reads_at_edge_of_window
Pf3D7_03_v3	Chappell_et_al_UTR_finder	5UTR	322163	322213	.	-	.	Parent=PF3D7_0307400;coverage_threshold_of.5.reads_at_edge_of_window
Pf3D7_03_v3	Chappell_et_al_UTR_finder	5UTR	324837	325150	.	-	.	Parent=PF3D7_0307500;coverage_threshold_of.5.reads_at_edge_of_window
Pf3D7_03_v3	Chappell_et_al_UTR_finder	5UTR	325671	325921	.	+	.	Parent=PF3D7_0307600;coverage_threshold_of.5.reads_at_edge_of_window
Pf3D7_03_v3	Chappell_et_al_UTR_finder	5UTR	335270	335758	.	-	.	Parent=PF3D7_0307700;coverage_threshold_of.5.reads_at_edge_of_window
Pf3D7_03_v3	Chappell_et_al_UTR_finder	5UTR	336432	337178	.	+	.	Parent=PF3D7_0307800;coverage_threshold_of.5.reads_at_edge_of_window
Pf3D7_03_v3	Chappell_et_al_UTR_finder	5UTR	353422	353548	.	+	.	Parent=PF3D7_0308000;coverage_threshold_of.5.reads_at_edge_of_window
Pf3D7_03_v3	Chappell_et_al_UTR_finder	5UTR	356204	356318	.	+	.	Parent=PF3D7_0308100;coverage_threshold_of.5.reads_at_edge_of_window
Pf3D7_03_v3	Chappell_et_al_UTR_finder	5UTR	364234	364625	.	-	.	Parent=PF3D7_0308200;coverage_threshold_of.10.reads_at_edge_of_window
Pf3D7_03_v3	Chappell_et_al_UTR_finder	5UTR	366673	366942	.	-	.	Parent=PF3D7_0308300;coverage_threshold_of.5.reads_at_edge_of_window
Pf3D7_03_v3	Chappell_et_al_UTR_finder	5UTR	369670	369924	.	+	.	Parent=PF3D7_0308500;coverage_threshold_of.5.reads_at_edge_of_window
Pf3D7_03_v3	Chappell_et_al_UTR_finder	5UTR	371936	372631	.	+	.	Parent=PF3D7_0308600;coverage_threshold_of.5.reads_at_edge_of_window
Pf3D7_03_v3	Chappell_et_al_UTR_finder	5UTR	374993	375805	.	+	.	Parent=PF3D7_0308700;coverage_threshold_of.5.reads_at_edge_of_window
Pf3D7_03_v3	Chappell_et_al_UTR_finder	5UTR	377759	378044	.	+	.	Parent=PF3D7_0308800;coverage_threshold_of.45.reads_at_edge_of_window
Pf3D7_03_v3	Chappell_et_al_UTR_finder	5UTR	383291	383679	.	-	.	Parent=PF3D7_0308900;coverage_threshold_of.5.reads_at_edge_of_window
Pf3D7_03_v3	Chappell_et_al_UTR_finder	5UTR	383771	384374	.	+	.	Parent=PF3D7_0309000;coverage_threshold_of.5.reads_at_edge_of_window
Pf3D7_03_v3	Chappell_et_al_UTR_finder	5UTR	397436	397648	.	+	.	Parent=PF3D7_0309300;coverage_threshold_of.5.reads_at_edge_of_window
Pf3D7_03_v3	Chappell_et_al_UTR_finder	5UTR	402215	402932	.	+	.	Parent=PF3D7_0309500;coverage_threshold_of.5.reads_at_edge_of_window
Pf3D7_03_v3	Chappell_et_al_UTR_finder	5UTR	406995	407979	.	+	.	Parent=PF3D7_0309600;coverage_threshold_of.5.reads_at_edge_of_window
Pf3D7_03_v3	Chappell_et_al_UTR_finder	5UTR	410929	411518	.	-	.	Parent=PF3D7_0309700;coverage_threshold_of.5.reads_at_edge_of_window
Pf3D7_03_v3	Chappell_et_al_UTR_finder	5UTR	411592	412088	.	+	.	Parent=PF3D7_0309800;coverage_threshold_of.5.reads_at_edge_of_window
Pf3D7_03_v3	Chappell_et_al_UTR_finder	5UTR	419674	419988	.	-	.	Parent=PF3D7_0309900;coverage_threshold_of.5.reads_at_edge_of_window
Pf3D7_03_v3	Chappell_et_al_UTR_finder	5UTR	420509	420696	.	+	.	Parent=PF3D7_0310000;coverage_threshold_of.5.reads_at_edge_of_window
Pf3D7_03_v3	Chappell_et_al_UTR_finder	5UTR	427030	427289	.	+	.	Parent=PF3D7_0310200;coverage_threshold_of.5.reads_at_edge_of_window
Pf3D7_03_v3	Chappell_et_al_UTR_finder	5UTR	442234	442719	.	+	.	Parent=PF3D7_0310300;coverage_threshold_of.5.reads_at_edge_of_window
Pf3D7_03_v3	Chappell_et_al_UTR_finder	5UTR	447468	447499	.	+	.	Parent=PF3D7_0310400;coverage_threshold_of.5.reads_at_edge_of_window
Pf3D7_03_v3	Chappell_et_al_UTR_finder	5UTR	459107	459722	.	-	.	Parent=PF3D7_0310500;coverage_threshold_of.5.reads_at_edge_of_window
Pf3D7_03_v3	Chappell_et_al_UTR_finder	5UTR	462028	462468	.	-	.	Parent=PF3D7_0310600;coverage_threshold_of.5.reads_at_edge_of_window
Pf3D7_03_v3	Chappell_et_al_UTR_finder	5UTR	462744	463325	.	+	.	Parent=PF3D7_0310700;coverage_threshold_of.5.reads_at_edge_of_window
Pf3D7_03_v3	Chappell_et_al_UTR_finder	5UTR	464621	464661	.	+	.	Parent=PF3D7_0310800;coverage_threshold_of.50.reads_at_edge_of_window
Pf3D7_03_v3	Chappell_et_al_UTR_finder	5UTR	465747	466084	.	+	.	Parent=PF3D7_0310900;coverage_threshold_of.5.reads_at_edge_of_window
Pf3D7_03_v3	Chappell_et_al_UTR_finder	5UTR	473162	473745	.	-	.	Parent=PF3D7_0311100;coverage_threshold_of.5.reads_at_edge_of_window
Pf3D7_03_v3	Chappell_et_al_UTR_finder	5UTR	483454	483705	.	-	.	Parent=PF3D7_0311300;coverage_threshold_of.5.reads_at_edge_of_window
Pf3D7_03_v3	Chappell_et_al_UTR_finder	5UTR	497364	498002	.	-	.	Parent=PF3D7_0311500;coverage_threshold_of.5.reads_at_edge_of_window
Pf3D7_03_v3	Chappell_et_al_UTR_finder	5UTR	499523	499601	.	+	.	Parent=PF3D7_0311600;coverage_threshold_of.5.reads_at_edge_of_window
Pf3D7_03_v3	Chappell_et_al_UTR_finder	5UTR	506278	506654	.	+	.	Parent=PF3D7_0311800;coverage_threshold_of.5.reads_at_edge_of_window
Pf3D7_03_v3	Chappell_et_al_UTR_finder	5UTR	512122	512129	.	+	.	Parent=PF3D7_0312000;coverage_threshold_of.5.reads_at_edge_of_window
Pf3D7_03_v3	Chappell_et_al_UTR_finder	5UTR	513627	513751	.	+	.	Parent=PF3D7_0312100;coverage_threshold_of.5.reads_at_edge_of_window
Pf3D7_03_v3	Chappell_et_al_UTR_finder	5UTR	520504	520521	.	-	.	Parent=PF3D7_0312200;coverage_threshold_of.5.reads_at_edge_of_window
Pf3D7_03_v3	Chappell_et_al_UTR_finder	5UTR	521918	521968	.	+	.	Parent=PF3D7_0312300;coverage_threshold_of.5.reads_at_edge_of_window
Pf3D7_03_v3	Chappell_et_al_UTR_finder	5UTR	526440	527087	.	-	.	Parent=PF3D7_0312400;coverage_threshold_of.5.reads_at_edge_of_window
Pf3D7_03_v3	Chappell_et_al_UTR_finder	5UTR	528502	529036	.	+	.	Parent=PF3D7_0312500;coverage_threshold_of.5.reads_at_edge_of_window
Pf3D7_03_v3	Chappell_et_al_UTR_finder	5UTR	533609	534238	.	+	.	Parent=PF3D7_0312800;coverage_threshold_of.5.reads_at_edge_of_window
Pf3D7_03_v3	Chappell_et_al_UTR_finder	5UTR	538805	538823	.	-	.	Parent=PF3D7_0313000;coverage_threshold_of.5.reads_at_edge_of_window
Pf3D7_03_v3	Chappell_et_al_UTR_finder	5UTR	539449	539742	.	+	.	Parent=PF3D7_0313100;coverage_threshold_of.5.reads_at_edge_of_window
Pf3D7_03_v3	Chappell_et_al_UTR_finder	5UTR	543943	543980	.	-	.	Parent=PF3D7_0313200;coverage_threshold_of.60.reads_at_edge_of_window
Pf3D7_03_v3	Chappell_et_al_UTR_finder	5UTR	545195	545217	.	-	.	Parent=PF3D7_0313300;coverage_threshold_of.5.reads_at_edge_of_window
Pf3D7_03_v3	Chappell_et_al_UTR_finder	5UTR	548183	548272	.	-	.	Parent=PF3D7_0313400;coverage_threshold_of.5.reads_at_edge_of_window
Pf3D7_03_v3	Chappell_et_al_UTR_finder	5UTR	548643	548717	.	+	.	Parent=PF3D7_0313500;coverage_threshold_of.5.reads_at_edge_of_window
Pf3D7_03_v3	Chappell_et_al_UTR_finder	5UTR	558685	558821	.	-	.	Parent=PF3D7_0313700;coverage_threshold_of.5.reads_at_edge_of_window
Pf3D7_03_v3	Chappell_et_al_UTR_finder	5UTR	559242	559333	.	+	.	Parent=PF3D7_0313800;coverage_threshold_of.5.reads_at_edge_of_window
Pf3D7_03_v3	Chappell_et_al_UTR_finder	5UTR	567002	567246	.	+	.	Parent=PF3D7_0314000;coverage_threshold_of.5.reads_at_edge_of_window
Pf3D7_03_v3	Chappell_et_al_UTR_finder	5UTR	571052	571072	.	-	.	Parent=PF3D7_0314100;coverage_threshold_of.5.reads_at_edge_of_window
Pf3D7_03_v3	Chappell_et_al_UTR_finder	5UTR	576824	576853	.	-	.	Parent=PF3D7_0314200;coverage_threshold_of.5.reads_at_edge_of_window
Pf3D7_03_v3	Chappell_et_al_UTR_finder	5UTR	578367	578691	.	-	.	Parent=PF3D7_0314300;coverage_threshold_of.5.reads_at_edge_of_window
Pf3D7_03_v3	Chappell_et_al_UTR_finder	5UTR	580466	580851	.	-	.	Parent=PF3D7_0314400;coverage_threshold_of.5.reads_at_edge_of_window
Pf3D7_03_v3	Chappell_et_al_UTR_finder	5UTR	583871	584225	.	+	.	Parent=PF3D7_0314500;coverage_threshold_of.5.reads_at_edge_of_window
Pf3D7_03_v3	Chappell_et_al_UTR_finder	5UTR	585895	586554	.	+	.	Parent=PF3D7_0314600;coverage_threshold_of.5.reads_at_edge_of_window
Pf3D7_03_v3	Chappell_et_al_UTR_finder	5UTR	604228	604594	.	+	.	Parent=PF3D7_0314800;coverage_threshold_of.5.reads_at_edge_of_window
Pf3D7_03_v3	Chappell_et_al_UTR_finder	5UTR	608717	608882	.	+	.	Parent=PF3D7_0314900;coverage_threshold_of.5.reads_at_edge_of_window
Pf3D7_03_v3	Chappell_et_al_UTR_finder	5UTR	611244	611333	.	+	.	Parent=PF3D7_0315000;coverage_threshold_of.5.reads_at_edge_of_window
Pf3D7_03_v3	Chappell_et_al_UTR_finder	5UTR	613423	614147	.	-	.	Parent=PF3D7_0315100;coverage_threshold_of.5.reads_at_edge_of_window
Pf3D7_03_v3	Chappell_et_al_UTR_finder	5UTR	631382	631622	.	-	.	Parent=PF3D7_0315400;coverage_threshold_of.5.reads_at_edge_of_window
Pf3D7_03_v3	Chappell_et_al_UTR_finder	5UTR	633545	634150	.	-	.	Parent=PF3D7_0315500;coverage_threshold_of.5.reads_at_edge_of_window
Pf3D7_03_v3	Chappell_et_al_UTR_finder	5UTR	642580	642628	.	-	.	Parent=PF3D7_0315800;coverage_threshold_of.5.reads_at_edge_of_window
Pf3D7_03_v3	Chappell_et_al_UTR_finder	5UTR	646845	646977	.	-	.	Parent=PF3D7_0316000;coverage_threshold_of.5.reads_at_edge_of_window
Pf3D7_03_v3	Chappell_et_al_UTR_finder	5UTR	648054	648634	.	+	.	Parent=PF3D7_0316100;coverage_threshold_of.5.reads_at_edge_of_window
Pf3D7_03_v3	Chappell_et_al_UTR_finder	5UTR	658143	658271	.	+	.	Parent=PF3D7_0316300;coverage_threshold_of.5.reads_at_edge_of_window
Pf3D7_03_v3	Chappell_et_al_UTR_finder	5UTR	665153	665305	.	-	.	Parent=PF3D7_0316400;coverage_threshold_of.5.reads_at_edge_of_window
Pf3D7_03_v3	Chappell_et_al_UTR_finder	5UTR	665920	667005	.	+	.	Parent=PF3D7_0316500;coverage_threshold_of.5.reads_at_edge_of_window
Pf3D7_03_v3	Chappell_et_al_UTR_finder	5UTR	670874	672363	.	-	.	Parent=PF3D7_0316600;coverage_threshold_of.5.reads_at_edge_of_window
Pf3D7_03_v3	Chappell_et_al_UTR_finder	5UTR	673396	674457	.	+	.	Parent=PF3D7_0316700;coverage_threshold_of.5.reads_at_edge_of_window
Pf3D7_03_v3	Chappell_et_al_UTR_finder	5UTR	676845	677841	.	+	.	Parent=PF3D7_0316800;coverage_threshold_of.5.reads_at_edge_of_window
Pf3D7_03_v3	Chappell_et_al_UTR_finder	5UTR	681278	681754	.	-	.	Parent=PF3D7_0316900;coverage_threshold_of.5.reads_at_edge_of_window
Pf3D7_03_v3	Chappell_et_al_UTR_finder	5UTR	683686	684191	.	-	.	Parent=PF3D7_0317000;coverage_threshold_of.5.reads_at_edge_of_window
Pf3D7_03_v3	Chappell_et_al_UTR_finder	5UTR	694816	696782	.	-	.	Parent=PF3D7_0317200;coverage_threshold_of.5.reads_at_edge_of_window
Pf3D7_03_v3	Chappell_et_al_UTR_finder	5UTR	714083	714122	.	-	.	Parent=PF3D7_0317400;coverage_threshold_of.5.reads_at_edge_of_window
Pf3D7_03_v3	Chappell_et_al_UTR_finder	5UTR	721832	722404	.	-	.	Parent=PF3D7_0317500;coverage_threshold_of.5.reads_at_edge_of_window
Pf3D7_03_v3	Chappell_et_al_UTR_finder	5UTR	724561	725014	.	+	.	Parent=PF3D7_0317600;coverage_threshold_of.5.reads_at_edge_of_window
Pf3D7_03_v3	Chappell_et_al_UTR_finder	5UTR	727579	728258	.	+	.	Parent=PF3D7_0317700;coverage_threshold_of.5.reads_at_edge_of_window
Pf3D7_03_v3	Chappell_et_al_UTR_finder	5UTR	738883	739015	.	-	.	Parent=PF3D7_0317800;coverage_threshold_of.5.reads_at_edge_of_window
Pf3D7_03_v3	Chappell_et_al_UTR_finder	5UTR	739231	739427	.	+	.	Parent=PF3D7_0317900;coverage_threshold_of.5.reads_at_edge_of_window
Pf3D7_03_v3	Chappell_et_al_UTR_finder	5UTR	743869	743928	.	+	.	Parent=PF3D7_0318100;coverage_threshold_of.5.reads_at_edge_of_window
Pf3D7_03_v3	Chappell_et_al_UTR_finder	5UTR	747456	748464	.	+	.	Parent=PF3D7_0318200;coverage_threshold_of.5.reads_at_edge_of_window
Pf3D7_03_v3	Chappell_et_al_UTR_finder	5UTR	760293	760682	.	-	.	Parent=PF3D7_0318300;coverage_threshold_of.5.reads_at_edge_of_window
Pf3D7_03_v3	Chappell_et_al_UTR_finder	5UTR	786166	787079	.	-	.	Parent=PF3D7_0318600;coverage_threshold_of.5.reads_at_edge_of_window
Pf3D7_03_v3	Chappell_et_al_UTR_finder	5UTR	788131	788452	.	+	.	Parent=PF3D7_0318700;coverage_threshold_of.5.reads_at_edge_of_window
Pf3D7_03_v3	Chappell_et_al_UTR_finder	5UTR	793482	794034	.	-	.	Parent=PF3D7_0318900;coverage_threshold_of.5.reads_at_edge_of_window
Pf3D7_03_v3	Chappell_et_al_UTR_finder	5UTR	794811	795576	.	+	.	Parent=PF3D7_0319000;coverage_threshold_of.5.reads_at_edge_of_window
Pf3D7_03_v3	Chappell_et_al_UTR_finder	5UTR	802584	803039	.	-	.	Parent=PF3D7_0319100;coverage_threshold_of.5.reads_at_edge_of_window
Pf3D7_03_v3	Chappell_et_al_UTR_finder	5UTR	806313	806341	.	-	.	Parent=PF3D7_0319200;coverage_threshold_of.5.reads_at_edge_of_window
Pf3D7_03_v3	Chappell_et_al_UTR_finder	5UTR	807029	807276	.	+	.	Parent=PF3D7_0319300;coverage_threshold_of.5.reads_at_edge_of_window
Pf3D7_03_v3	Chappell_et_al_UTR_finder	5UTR	815376	815568	.	+	.	Parent=PF3D7_0319500;coverage_threshold_of.5.reads_at_edge_of_window
Pf3D7_03_v3	Chappell_et_al_UTR_finder	5UTR	817514	817912	.	+	.	Parent=PF3D7_0319600;coverage_threshold_of.5.reads_at_edge_of_window
Pf3D7_03_v3	Chappell_et_al_UTR_finder	5UTR	820233	820707	.	+	.	Parent=PF3D7_0319700;coverage_threshold_of.5.reads_at_edge_of_window
Pf3D7_03_v3	Chappell_et_al_UTR_finder	5UTR	834778	835430	.	-	.	Parent=PF3D7_0319900;coverage_threshold_of.5.reads_at_edge_of_window
Pf3D7_03_v3	Chappell_et_al_UTR_finder	5UTR	837210	837306	.	+	.	Parent=PF3D7_0320000;coverage_threshold_of.5.reads_at_edge_of_window
Pf3D7_03_v3	Chappell_et_al_UTR_finder	5UTR	840140	840361	.	+	.	Parent=PF3D7_0320100;coverage_threshold_of.5.reads_at_edge_of_window
Pf3D7_03_v3	Chappell_et_al_UTR_finder	5UTR	845392	845712	.	+	.	Parent=PF3D7_0320300;coverage_threshold_of.5.reads_at_edge_of_window
Pf3D7_03_v3	Chappell_et_al_UTR_finder	5UTR	860662	860812	.	+	.	Parent=PF3D7_0320500;coverage_threshold_of.5.reads_at_edge_of_window
Pf3D7_03_v3	Chappell_et_al_UTR_finder	5UTR	863833	864187	.	-	.	Parent=PF3D7_0320600;coverage_threshold_of.5.reads_at_edge_of_window
Pf3D7_03_v3	Chappell_et_al_UTR_finder	5UTR	864861	865013	.	+	.	Parent=PF3D7_0320700;coverage_threshold_of.5.reads_at_edge_of_window
Pf3D7_03_v3	Chappell_et_al_UTR_finder	5UTR	869294	870816	.	+	.	Parent=PF3D7_0320800;coverage_threshold_of.5.reads_at_edge_of_window
Pf3D7_03_v3	Chappell_et_al_UTR_finder	5UTR	874504	875212	.	+	.	Parent=PF3D7_0320900;coverage_threshold_of.5.reads_at_edge_of_window
Pf3D7_03_v3	Chappell_et_al_UTR_finder	5UTR	877397	877734	.	+	.	Parent=PF3D7_0321000;coverage_threshold_of.5.reads_at_edge_of_window
Pf3D7_03_v3	Chappell_et_al_UTR_finder	5UTR	885494	885946	.	-	.	Parent=PF3D7_0321100;coverage_threshold_of.5.reads_at_edge_of_window
Pf3D7_03_v3	Chappell_et_al_UTR_finder	5UTR	888977	889026	.	-	.	Parent=PF3D7_0321200;coverage_threshold_of.5.reads_at_edge_of_window
Pf3D7_03_v3	Chappell_et_al_UTR_finder	5UTR	892765	892893	.	-	.	Parent=PF3D7_0321300;coverage_threshold_of.5.reads_at_edge_of_window
Pf3D7_03_v3	Chappell_et_al_UTR_finder	5UTR	894133	894760	.	+	.	Parent=PF3D7_0321400;coverage_threshold_of.5.reads_at_edge_of_window
Pf3D7_03_v3	Chappell_et_al_UTR_finder	5UTR	899771	900267	.	-	.	Parent=PF3D7_0321500;coverage_threshold_of.5.reads_at_edge_of_window
Pf3D7_03_v3	Chappell_et_al_UTR_finder	5UTR	900622	900856	.	+	.	Parent=PF3D7_0321600;coverage_threshold_of.5.reads_at_edge_of_window
Pf3D7_03_v3	Chappell_et_al_UTR_finder	5UTR	922468	922973	.	+	.	Parent=PF3D7_0321900;coverage_threshold_of.5.reads_at_edge_of_window
Pf3D7_03_v3	Chappell_et_al_UTR_finder	5UTR	929160	929640	.	-	.	Parent=PF3D7_0322000;coverage_threshold_of.5.reads_at_edge_of_window
Pf3D7_03_v3	Chappell_et_al_UTR_finder	5UTR	932416	933004	.	-	.	Parent=PF3D7_0322100;coverage_threshold_of.5.reads_at_edge_of_window
Pf3D7_03_v3	Chappell_et_al_UTR_finder	5UTR	940174	940602	.	-	.	Parent=PF3D7_0322300;coverage_threshold_of.5.reads_at_edge_of_window
Pf3D7_03_v3	Chappell_et_al_UTR_finder	5UTR	942493	942544	.	+	.	Parent=PF3D7_0322400;coverage_threshold_of.5.reads_at_edge_of_window
Pf3D7_03_v3	Chappell_et_al_UTR_finder	5UTR	962368	963138	.	-	.	Parent=PF3D7_0322700;coverage_threshold_of.5.reads_at_edge_of_window
Pf3D7_03_v3	Chappell_et_al_UTR_finder	5UTR	966503	966829	.	-	.	Parent=PF3D7_0322900;coverage_threshold_of.5.reads_at_edge_of_window
Pf3D7_03_v3	Chappell_et_al_UTR_finder	5UTR	969203	969403	.	-	.	Parent=PF3D7_0323000;coverage_threshold_of.5.reads_at_edge_of_window
Pf3D7_03_v3	Chappell_et_al_UTR_finder	5UTR	969745	971165	.	+	.	Parent=PF3D7_0323100;coverage_threshold_of.5.reads_at_edge_of_window
Pf3D7_03_v3	Chappell_et_al_UTR_finder	5UTR	976831	976869	.	+	.	Parent=PF3D7_0323200;coverage_threshold_of.5.reads_at_edge_of_window
Pf3D7_03_v3	Chappell_et_al_UTR_finder	5UTR	978789	978969	.	+	.	Parent=PF3D7_0323300;coverage_threshold_of.5.reads_at_edge_of_window
Pf3D7_03_v3	Chappell_et_al_UTR_finder	5UTR	983967	984462	.	-	.	Parent=PF3D7_0323400;coverage_threshold_of.5.reads_at_edge_of_window
Pf3D7_03_v3	Chappell_et_al_UTR_finder	5UTR	985955	986264	.	+	.	Parent=PF3D7_0323500;coverage_threshold_of.5.reads_at_edge_of_window
Pf3D7_03_v3	Chappell_et_al_UTR_finder	5UTR	988066	988630	.	+	.	Parent=PF3D7_0323600;coverage_threshold_of.5.reads_at_edge_of_window
Pf3D7_03_v3	Chappell_et_al_UTR_finder	5UTR	993626	994251	.	-	.	Parent=PF3D7_0323700;coverage_threshold_of.5.reads_at_edge_of_window
Pf3D7_03_v3	Chappell_et_al_UTR_finder	5UTR	997784	998648	.	+	.	Parent=PF3D7_0323800;coverage_threshold_of.5.reads_at_edge_of_window
Pf3D7_04_v3	Chappell_et_al_UTR_finder	5UTR	105604	106147	.	-	.	Parent=PF3D7_0401800;coverage_threshold_of.5.reads_at_edge_of_window
Pf3D7_04_v3	Chappell_et_al_UTR_finder	5UTR	111296	111501	.	-	.	Parent=PF3D7_0401900;coverage_threshold_of.5.reads_at_edge_of_window
Pf3D7_04_v3	Chappell_et_al_UTR_finder	5UTR	116059	117073	.	-	.	Parent=PF3D7_0402000;coverage_threshold_of.5.reads_at_edge_of_window
Pf3D7_04_v3	Chappell_et_al_UTR_finder	5UTR	125465	125849	.	-	.	Parent=PF3D7_0402100;coverage_threshold_of.5.reads_at_edge_of_window
Pf3D7_04_v3	Chappell_et_al_UTR_finder	5UTR	137090	137639	.	+	.	Parent=PF3D7_0402300;coverage_threshold_of.5.reads_at_edge_of_window
Pf3D7_04_v3	Chappell_et_al_UTR_finder	5UTR	148381	149162	.	-	.	Parent=PF3D7_0402400;coverage_threshold_of.5.reads_at_edge_of_window
Pf3D7_04_v3	Chappell_et_al_UTR_finder	5UTR	172915	172989	.	-	.	Parent=PF3D7_0402900;coverage_threshold_of.5.reads_at_edge_of_window
Pf3D7_04_v3	Chappell_et_al_UTR_finder	5UTR	177253	177347	.	-	.	Parent=PF3D7_0403100;coverage_threshold_of.5.reads_at_edge_of_window
Pf3D7_04_v3	Chappell_et_al_UTR_finder	5UTR	177757	178517	.	+	.	Parent=PF3D7_0403200;coverage_threshold_of.5.reads_at_edge_of_window
Pf3D7_04_v3	Chappell_et_al_UTR_finder	5UTR	181552	181814	.	-	.	Parent=PF3D7_0403300;coverage_threshold_of.5.reads_at_edge_of_window
Pf3D7_04_v3	Chappell_et_al_UTR_finder	5UTR	195385	195542	.	+	.	Parent=PF3D7_0403500;coverage_threshold_of.5.reads_at_edge_of_window
Pf3D7_04_v3	Chappell_et_al_UTR_finder	5UTR	201209	201603	.	-	.	Parent=PF3D7_0403600;coverage_threshold_of.5.reads_at_edge_of_window
Pf3D7_04_v3	Chappell_et_al_UTR_finder	5UTR	213855	216288	.	-	.	Parent=PF3D7_0403800;coverage_threshold_of.5.reads_at_edge_of_window
Pf3D7_04_v3	Chappell_et_al_UTR_finder	5UTR	219001	219086	.	+	.	Parent=PF3D7_0403900;coverage_threshold_of.5.reads_at_edge_of_window
Pf3D7_04_v3	Chappell_et_al_UTR_finder	5UTR	224132	224398	.	-	.	Parent=PF3D7_0404000;coverage_threshold_of.5.reads_at_edge_of_window
Pf3D7_04_v3	Chappell_et_al_UTR_finder	5UTR	233250	233795	.	-	.	Parent=PF3D7_0404200;coverage_threshold_of.5.reads_at_edge_of_window
Pf3D7_04_v3	Chappell_et_al_UTR_finder	5UTR	237014	237708	.	-	.	Parent=PF3D7_0404300;coverage_threshold_of.5.reads_at_edge_of_window
Pf3D7_04_v3	Chappell_et_al_UTR_finder	5UTR	247562	247730	.	+	.	Parent=PF3D7_0404600;coverage_threshold_of.5.reads_at_edge_of_window
Pf3D7_04_v3	Chappell_et_al_UTR_finder	5UTR	266171	266387	.	-	.	Parent=PF3D7_0404800;coverage_threshold_of.5.reads_at_edge_of_window
Pf3D7_04_v3	Chappell_et_al_UTR_finder	5UTR	268381	268678	.	-	.	Parent=PF3D7_0404900;coverage_threshold_of.10.reads_at_edge_of_window
Pf3D7_04_v3	Chappell_et_al_UTR_finder	5UTR	271135	271476	.	-	.	Parent=PF3D7_0405000;coverage_threshold_of.5.reads_at_edge_of_window
Pf3D7_04_v3	Chappell_et_al_UTR_finder	5UTR	276825	277341	.	-	.	Parent=PF3D7_0405100;coverage_threshold_of.5.reads_at_edge_of_window
Pf3D7_04_v3	Chappell_et_al_UTR_finder	5UTR	277965	279071	.	+	.	Parent=PF3D7_0405200;coverage_threshold_of.5.reads_at_edge_of_window
Pf3D7_04_v3	Chappell_et_al_UTR_finder	5UTR	290655	291250	.	+	.	Parent=PF3D7_0405400;coverage_threshold_of.5.reads_at_edge_of_window
Pf3D7_04_v3	Chappell_et_al_UTR_finder	5UTR	302891	303328	.	+	.	Parent=PF3D7_0405600;coverage_threshold_of.5.reads_at_edge_of_window
Pf3D7_04_v3	Chappell_et_al_UTR_finder	5UTR	312994	313016	.	-	.	Parent=PF3D7_0405700;coverage_threshold_of.5.reads_at_edge_of_window
Pf3D7_04_v3	Chappell_et_al_UTR_finder	5UTR	315107	315561	.	+	.	Parent=PF3D7_0405800;coverage_threshold_of.5.reads_at_edge_of_window
Pf3D7_04_v3	Chappell_et_al_UTR_finder	5UTR	319179	319579	.	-	.	Parent=PF3D7_0405900;coverage_threshold_of.5.reads_at_edge_of_window
Pf3D7_04_v3	Chappell_et_al_UTR_finder	5UTR	320033	321018	.	+	.	Parent=PF3D7_0406000;coverage_threshold_of.5.reads_at_edge_of_window
Pf3D7_04_v3	Chappell_et_al_UTR_finder	5UTR	325226	325528	.	-	.	Parent=PF3D7_0406100;coverage_threshold_of.5.reads_at_edge_of_window
Pf3D7_04_v3	Chappell_et_al_UTR_finder	5UTR	328713	329215	.	+	.	Parent=PF3D7_0406200;coverage_threshold_of.5.reads_at_edge_of_window
Pf3D7_04_v3	Chappell_et_al_UTR_finder	5UTR	331593	332042	.	+	.	Parent=PF3D7_0406400;coverage_threshold_of.5.reads_at_edge_of_window
Pf3D7_04_v3	Chappell_et_al_UTR_finder	5UTR	346302	346307	.	+	.	Parent=PF3D7_0406600;coverage_threshold_of.5.reads_at_edge_of_window
Pf3D7_04_v3	Chappell_et_al_UTR_finder	5UTR	347352	347457	.	+	.	Parent=PF3D7_0406700;coverage_threshold_of.5.reads_at_edge_of_window
Pf3D7_04_v3	Chappell_et_al_UTR_finder	5UTR	352984	352988	.	-	.	Parent=PF3D7_0406800;coverage_threshold_of.5.reads_at_edge_of_window
Pf3D7_04_v3	Chappell_et_al_UTR_finder	5UTR	361765	361910	.	-	.	Parent=PF3D7_0407000;coverage_threshold_of.5.reads_at_edge_of_window
Pf3D7_04_v3	Chappell_et_al_UTR_finder	5UTR	361962	362300	.	+	.	Parent=PF3D7_0407100;coverage_threshold_of.5.reads_at_edge_of_window
Pf3D7_04_v3	Chappell_et_al_UTR_finder	5UTR	364934	365044	.	-	.	Parent=PF3D7_0407200;coverage_threshold_of.5.reads_at_edge_of_window
Pf3D7_04_v3	Chappell_et_al_UTR_finder	5UTR	365904	366378	.	+	.	Parent=PF3D7_0407300;coverage_threshold_of.5.reads_at_edge_of_window
Pf3D7_04_v3	Chappell_et_al_UTR_finder	5UTR	368154	368341	.	-	.	Parent=PF3D7_0407400;coverage_threshold_of.5.reads_at_edge_of_window
Pf3D7_04_v3	Chappell_et_al_UTR_finder	5UTR	369043	369884	.	+	.	Parent=PF3D7_0407500;coverage_threshold_of.5.reads_at_edge_of_window
Pf3D7_04_v3	Chappell_et_al_UTR_finder	5UTR	384471	384923	.	+	.	Parent=PF3D7_0407800;coverage_threshold_of.5.reads_at_edge_of_window
Pf3D7_04_v3	Chappell_et_al_UTR_finder	5UTR	393351	393992	.	-	.	Parent=PF3D7_0407900;coverage_threshold_of.5.reads_at_edge_of_window
Pf3D7_04_v3	Chappell_et_al_UTR_finder	5UTR	394581	394709	.	-	.	Parent=PF3D7_0408000;coverage_threshold_of.5.reads_at_edge_of_window
Pf3D7_04_v3	Chappell_et_al_UTR_finder	5UTR	396732	397327	.	+	.	Parent=PF3D7_0408100;coverage_threshold_of.5.reads_at_edge_of_window
Pf3D7_04_v3	Chappell_et_al_UTR_finder	5UTR	405367	405486	.	-	.	Parent=PF3D7_0408300;coverage_threshold_of.5.reads_at_edge_of_window
Pf3D7_04_v3	Chappell_et_al_UTR_finder	5UTR	407910	408053	.	-	.	Parent=PF3D7_0408400;coverage_threshold_of.5.reads_at_edge_of_window
Pf3D7_04_v3	Chappell_et_al_UTR_finder	5UTR	424067	424299	.	+	.	Parent=PF3D7_0408900;coverage_threshold_of.5.reads_at_edge_of_window
Pf3D7_04_v3	Chappell_et_al_UTR_finder	5UTR	437982	438358	.	-	.	Parent=PF3D7_0409100;coverage_threshold_of.5.reads_at_edge_of_window
Pf3D7_04_v3	Chappell_et_al_UTR_finder	5UTR	438825	438886	.	+	.	Parent=PF3D7_0409200;coverage_threshold_of.5.reads_at_edge_of_window
Pf3D7_04_v3	Chappell_et_al_UTR_finder	5UTR	444243	444313	.	-	.	Parent=PF3D7_0409300;coverage_threshold_of.5.reads_at_edge_of_window
Pf3D7_04_v3	Chappell_et_al_UTR_finder	5UTR	445336	445999	.	+	.	Parent=PF3D7_0409400;coverage_threshold_of.5.reads_at_edge_of_window
Pf3D7_04_v3	Chappell_et_al_UTR_finder	5UTR	455572	455942	.	-	.	Parent=PF3D7_0409600;coverage_threshold_of.5.reads_at_edge_of_window
Pf3D7_04_v3	Chappell_et_al_UTR_finder	5UTR	456471	456921	.	+	.	Parent=PF3D7_0409700;coverage_threshold_of.5.reads_at_edge_of_window
Pf3D7_04_v3	Chappell_et_al_UTR_finder	5UTR	459667	459709	.	+	.	Parent=PF3D7_0409800;coverage_threshold_of.5.reads_at_edge_of_window
Pf3D7_04_v3	Chappell_et_al_UTR_finder	5UTR	467340	467377	.	-	.	Parent=PF3D7_0410000;coverage_threshold_of.5.reads_at_edge_of_window
Pf3D7_04_v3	Chappell_et_al_UTR_finder	5UTR	473597	473728	.	-	.	Parent=PF3D7_0410300;coverage_threshold_of.5.reads_at_edge_of_window
Pf3D7_04_v3	Chappell_et_al_UTR_finder	5UTR	474406	474541	.	+	.	Parent=PF3D7_0410400;coverage_threshold_of.5.reads_at_edge_of_window
Pf3D7_04_v3	Chappell_et_al_UTR_finder	5UTR	478963	479027	.	+	.	Parent=PF3D7_0410600;coverage_threshold_of.5.reads_at_edge_of_window
Pf3D7_04_v3	Chappell_et_al_UTR_finder	5UTR	483892	483980	.	-	.	Parent=PF3D7_0410700;coverage_threshold_of.5.reads_at_edge_of_window
Pf3D7_04_v3	Chappell_et_al_UTR_finder	5UTR	485355	485831	.	+	.	Parent=PF3D7_0410800;coverage_threshold_of.5.reads_at_edge_of_window
Pf3D7_04_v3	Chappell_et_al_UTR_finder	5UTR	498830	499167	.	+	.	Parent=PF3D7_0411000;coverage_threshold_of.5.reads_at_edge_of_window
Pf3D7_04_v3	Chappell_et_al_UTR_finder	5UTR	509671	509704	.	-	.	Parent=PF3D7_0411200;coverage_threshold_of.5.reads_at_edge_of_window
Pf3D7_04_v3	Chappell_et_al_UTR_finder	5UTR	510215	510379	.	+	.	Parent=PF3D7_0411300;coverage_threshold_of.5.reads_at_edge_of_window
Pf3D7_04_v3	Chappell_et_al_UTR_finder	5UTR	517069	517506	.	-	.	Parent=PF3D7_0411400;coverage_threshold_of.5.reads_at_edge_of_window
Pf3D7_04_v3	Chappell_et_al_UTR_finder	5UTR	534486	534916	.	-	.	Parent=PF3D7_0411900;coverage_threshold_of.5.reads_at_edge_of_window
Pf3D7_04_v3	Chappell_et_al_UTR_finder	5UTR	536304	536773	.	+	.	Parent=PF3D7_0412000;coverage_threshold_of.5.reads_at_edge_of_window
Pf3D7_04_v3	Chappell_et_al_UTR_finder	5UTR	541199	541252	.	-	.	Parent=PF3D7_0412100;coverage_threshold_of.5.reads_at_edge_of_window
Pf3D7_04_v3	Chappell_et_al_UTR_finder	5UTR	542810	543065	.	-	.	Parent=PF3D7_0412200;coverage_threshold_of.5.reads_at_edge_of_window
Pf3D7_04_v3	Chappell_et_al_UTR_finder	5UTR	543615	543624	.	+	.	Parent=PF3D7_0412300;coverage_threshold_of.5.reads_at_edge_of_window
Pf3D7_04_v3	Chappell_et_al_UTR_finder	5UTR	615247	615355	.	+	.	Parent=PF3D7_0413500;coverage_threshold_of.5.reads_at_edge_of_window
Pf3D7_04_v3	Chappell_et_al_UTR_finder	5UTR	618351	618466	.	-	.	Parent=PF3D7_0413600;coverage_threshold_of.5.reads_at_edge_of_window
Pf3D7_04_v3	Chappell_et_al_UTR_finder	5UTR	620803	621397	.	-	.	Parent=PF3D7_0413700;coverage_threshold_of.5.reads_at_edge_of_window
Pf3D7_04_v3	Chappell_et_al_UTR_finder	5UTR	621947	622093	.	+	.	Parent=PF3D7_0413800;coverage_threshold_of.5.reads_at_edge_of_window
Pf3D7_04_v3	Chappell_et_al_UTR_finder	5UTR	626227	626405	.	-	.	Parent=PF3D7_0413900;coverage_threshold_of.10.reads_at_edge_of_window
Pf3D7_04_v3	Chappell_et_al_UTR_finder	5UTR	633127	633380	.	-	.	Parent=PF3D7_0414000;coverage_threshold_of.5.reads_at_edge_of_window
Pf3D7_04_v3	Chappell_et_al_UTR_finder	5UTR	638906	639149	.	-	.	Parent=PF3D7_0414100;coverage_threshold_of.5.reads_at_edge_of_window
Pf3D7_04_v3	Chappell_et_al_UTR_finder	5UTR	648389	648709	.	-	.	Parent=PF3D7_0414200;coverage_threshold_of.5.reads_at_edge_of_window
Pf3D7_04_v3	Chappell_et_al_UTR_finder	5UTR	650732	650873	.	-	.	Parent=PF3D7_0414300;coverage_threshold_of.5.reads_at_edge_of_window
Pf3D7_04_v3	Chappell_et_al_UTR_finder	5UTR	659539	659837	.	-	.	Parent=PF3D7_0414600;coverage_threshold_of.5.reads_at_edge_of_window
Pf3D7_04_v3	Chappell_et_al_UTR_finder	5UTR	660041	660623	.	+	.	Parent=PF3D7_0414700;coverage_threshold_of.5.reads_at_edge_of_window
Pf3D7_04_v3	Chappell_et_al_UTR_finder	5UTR	664016	664673	.	-	.	Parent=PF3D7_0414800;coverage_threshold_of.5.reads_at_edge_of_window
Pf3D7_04_v3	Chappell_et_al_UTR_finder	5UTR	665764	665972	.	+	.	Parent=PF3D7_0414900;coverage_threshold_of.5.reads_at_edge_of_window
Pf3D7_04_v3	Chappell_et_al_UTR_finder	5UTR	669718	669785	.	-	.	Parent=PF3D7_0415000;coverage_threshold_of.5.reads_at_edge_of_window
Pf3D7_04_v3	Chappell_et_al_UTR_finder	5UTR	670824	670882	.	+	.	Parent=PF3D7_0415100;coverage_threshold_of.5.reads_at_edge_of_window
Pf3D7_04_v3	Chappell_et_al_UTR_finder	5UTR	679139	679710	.	-	.	Parent=PF3D7_0415200;coverage_threshold_of.5.reads_at_edge_of_window
Pf3D7_04_v3	Chappell_et_al_UTR_finder	5UTR	687041	687188	.	-	.	Parent=PF3D7_0415400;coverage_threshold_of.5.reads_at_edge_of_window
Pf3D7_04_v3	Chappell_et_al_UTR_finder	5UTR	688054	688191	.	+	.	Parent=PF3D7_0415500;coverage_threshold_of.5.reads_at_edge_of_window
Pf3D7_04_v3	Chappell_et_al_UTR_finder	5UTR	692517	692584	.	-	.	Parent=PF3D7_0415700;coverage_threshold_of.5.reads_at_edge_of_window
Pf3D7_04_v3	Chappell_et_al_UTR_finder	5UTR	698769	700423	.	-	.	Parent=PF3D7_0415900;coverage_threshold_of.5.reads_at_edge_of_window
Pf3D7_04_v3	Chappell_et_al_UTR_finder	5UTR	704163	705262	.	-	.	Parent=PF3D7_0416000;coverage_threshold_of.5.reads_at_edge_of_window
Pf3D7_04_v3	Chappell_et_al_UTR_finder	5UTR	706343	706528	.	+	.	Parent=PF3D7_0416100;coverage_threshold_of.5.reads_at_edge_of_window
Pf3D7_04_v3	Chappell_et_al_UTR_finder	5UTR	710084	710099	.	-	.	Parent=PF3D7_0416200;coverage_threshold_of.5.reads_at_edge_of_window
Pf3D7_04_v3	Chappell_et_al_UTR_finder	5UTR	715490	715555	.	-	.	Parent=PF3D7_0416300;coverage_threshold_of.5.reads_at_edge_of_window
Pf3D7_04_v3	Chappell_et_al_UTR_finder	5UTR	717426	718201	.	+	.	Parent=PF3D7_0416400;coverage_threshold_of.5.reads_at_edge_of_window
Pf3D7_04_v3	Chappell_et_al_UTR_finder	5UTR	724243	724435	.	-	.	Parent=PF3D7_0416500;coverage_threshold_of.5.reads_at_edge_of_window
Pf3D7_04_v3	Chappell_et_al_UTR_finder	5UTR	725935	726264	.	+	.	Parent=PF3D7_0416600;coverage_threshold_of.5.reads_at_edge_of_window
Pf3D7_04_v3	Chappell_et_al_UTR_finder	5UTR	727980	728271	.	-	.	Parent=PF3D7_0416700;coverage_threshold_of.5.reads_at_edge_of_window
Pf3D7_04_v3	Chappell_et_al_UTR_finder	5UTR	729568	729961	.	+	.	Parent=PF3D7_0416800;coverage_threshold_of.5.reads_at_edge_of_window
Pf3D7_04_v3	Chappell_et_al_UTR_finder	5UTR	748043	748087	.	+	.	Parent=PF3D7_0417200;coverage_threshold_of.5.reads_at_edge_of_window
Pf3D7_04_v3	Chappell_et_al_UTR_finder	5UTR	753713	753792	.	-	.	Parent=PF3D7_0417300;coverage_threshold_of.5.reads_at_edge_of_window
Pf3D7_04_v3	Chappell_et_al_UTR_finder	5UTR	779425	779732	.	-	.	Parent=PF3D7_0417500;coverage_threshold_of.5.reads_at_edge_of_window
Pf3D7_04_v3	Chappell_et_al_UTR_finder	5UTR	789343	789675	.	-	.	Parent=PF3D7_0417800;coverage_threshold_of.5.reads_at_edge_of_window
Pf3D7_04_v3	Chappell_et_al_UTR_finder	5UTR	816643	817399	.	+	.	Parent=PF3D7_0418200;coverage_threshold_of.5.reads_at_edge_of_window
Pf3D7_04_v3	Chappell_et_al_UTR_finder	5UTR	822341	825398	.	-	.	Parent=PF3D7_0418300;coverage_threshold_of.5.reads_at_edge_of_window
Pf3D7_04_v3	Chappell_et_al_UTR_finder	5UTR	829806	829962	.	+	.	Parent=PF3D7_0418400;coverage_threshold_of.5.reads_at_edge_of_window
Pf3D7_04_v3	Chappell_et_al_UTR_finder	5UTR	832429	832550	.	-	.	Parent=PF3D7_0418500;coverage_threshold_of.5.reads_at_edge_of_window
Pf3D7_04_v3	Chappell_et_al_UTR_finder	5UTR	840760	841195	.	+	.	Parent=PF3D7_0418700;coverage_threshold_of.5.reads_at_edge_of_window
Pf3D7_04_v3	Chappell_et_al_UTR_finder	5UTR	846921	847230	.	+	.	Parent=PF3D7_0418900;coverage_threshold_of.5.reads_at_edge_of_window
Pf3D7_04_v3	Chappell_et_al_UTR_finder	5UTR	852460	852509	.	+	.	Parent=PF3D7_0419100;coverage_threshold_of.5.reads_at_edge_of_window
Pf3D7_04_v3	Chappell_et_al_UTR_finder	5UTR	854498	854878	.	+	.	Parent=PF3D7_0419200;coverage_threshold_of.5.reads_at_edge_of_window
Pf3D7_04_v3	Chappell_et_al_UTR_finder	5UTR	857050	857208	.	-	.	Parent=PF3D7_0419300;coverage_threshold_of.5.reads_at_edge_of_window
Pf3D7_04_v3	Chappell_et_al_UTR_finder	5UTR	868112	868445	.	-	.	Parent=PF3D7_0419500;coverage_threshold_of.5.reads_at_edge_of_window
Pf3D7_04_v3	Chappell_et_al_UTR_finder	5UTR	869945	870736	.	+	.	Parent=PF3D7_0419600;coverage_threshold_of.5.reads_at_edge_of_window
Pf3D7_04_v3	Chappell_et_al_UTR_finder	5UTR	872584	873137	.	+	.	Parent=PF3D7_0419700;coverage_threshold_of.5.reads_at_edge_of_window
Pf3D7_04_v3	Chappell_et_al_UTR_finder	5UTR	875522	876245	.	-	.	Parent=PF3D7_0419800;coverage_threshold_of.5.reads_at_edge_of_window
Pf3D7_04_v3	Chappell_et_al_UTR_finder	5UTR	910083	910186	.	+	.	Parent=PF3D7_0420200;coverage_threshold_of.5.reads_at_edge_of_window
Pf3D7_04_v3	Chappell_et_al_UTR_finder	5UTR	929288	929339	.	+	.	Parent=PF3D7_0420400;coverage_threshold_of.5.reads_at_edge_of_window
Pf3D7_04_v3	Chappell_et_al_UTR_finder	5UTR	931609	931684	.	-	.	Parent=PF3D7_0420500;coverage_threshold_of.5.reads_at_edge_of_window
Pf3D7_04_v3	Chappell_et_al_UTR_finder	5UTR	998353	998646	.	+	.	Parent=PF3D7_0422000;coverage_threshold_of.5.reads_at_edge_of_window
Pf3D7_04_v3	Chappell_et_al_UTR_finder	5UTR	1001197	1001612	.	+	.	Parent=PF3D7_0422100;coverage_threshold_of.5.reads_at_edge_of_window
Pf3D7_04_v3	Chappell_et_al_UTR_finder	5UTR	1017248	1018392	.	-	.	Parent=PF3D7_0422200;coverage_threshold_of.5.reads_at_edge_of_window
Pf3D7_04_v3	Chappell_et_al_UTR_finder	5UTR	1022034	1022486	.	+	.	Parent=PF3D7_0422300;coverage_threshold_of.5.reads_at_edge_of_window
Pf3D7_04_v3	Chappell_et_al_UTR_finder	5UTR	1026162	1026647	.	+	.	Parent=PF3D7_0422400;coverage_threshold_of.5.reads_at_edge_of_window
Pf3D7_04_v3	Chappell_et_al_UTR_finder	5UTR	1029065	1029328	.	+	.	Parent=PF3D7_0422500;coverage_threshold_of.5.reads_at_edge_of_window
Pf3D7_04_v3	Chappell_et_al_UTR_finder	5UTR	1039120	1039136	.	-	.	Parent=PF3D7_0422600;coverage_threshold_of.5.reads_at_edge_of_window
Pf3D7_04_v3	Chappell_et_al_UTR_finder	5UTR	1039630	1040469	.	+	.	Parent=PF3D7_0422700;coverage_threshold_of.5.reads_at_edge_of_window
Pf3D7_04_v3	Chappell_et_al_UTR_finder	5UTR	1042491	1042563	.	+	.	Parent=PF3D7_0422800;coverage_threshold_of.5.reads_at_edge_of_window
Pf3D7_04_v3	Chappell_et_al_UTR_finder	5UTR	1045310	1045380	.	+	.	Parent=PF3D7_0422900;coverage_threshold_of.5.reads_at_edge_of_window
Pf3D7_04_v3	Chappell_et_al_UTR_finder	5UTR	1047665	1047695	.	+	.	Parent=PF3D7_0423000;coverage_threshold_of.5.reads_at_edge_of_window
Pf3D7_04_v3	Chappell_et_al_UTR_finder	5UTR	1049895	1050058	.	-	.	Parent=PF3D7_0423100;coverage_threshold_of.5.reads_at_edge_of_window
Pf3D7_04_v3	Chappell_et_al_UTR_finder	5UTR	1050298	1050406	.	+	.	Parent=PF3D7_0423200;coverage_threshold_of.5.reads_at_edge_of_window
Pf3D7_04_v3	Chappell_et_al_UTR_finder	5UTR	1055314	1055664	.	+	.	Parent=PF3D7_0423400;coverage_threshold_of.5.reads_at_edge_of_window
Pf3D7_04_v3	Chappell_et_al_UTR_finder	5UTR	1058892	1058996	.	+	.	Parent=PF3D7_0423500;coverage_threshold_of.5.reads_at_edge_of_window
Pf3D7_04_v3	Chappell_et_al_UTR_finder	5UTR	1066629	1067026	.	-	.	Parent=PF3D7_0423600;coverage_threshold_of.5.reads_at_edge_of_window
Pf3D7_04_v3	Chappell_et_al_UTR_finder	5UTR	1071846	1072031	.	-	.	Parent=PF3D7_0423700;coverage_threshold_of.5.reads_at_edge_of_window
Pf3D7_04_v3	Chappell_et_al_UTR_finder	5UTR	1076316	1076346	.	+	.	Parent=PF3D7_0423800;coverage_threshold_of.5.reads_at_edge_of_window
Pf3D7_04_v3	Chappell_et_al_UTR_finder	5UTR	1078489	1078515	.	-	.	Parent=PF3D7_0423900;coverage_threshold_of.5.reads_at_edge_of_window
Pf3D7_04_v3	Chappell_et_al_UTR_finder	5UTR	1080742	1080958	.	+	.	Parent=PF3D7_0424000;coverage_threshold_of.5.reads_at_edge_of_window
Pf3D7_04_v3	Chappell_et_al_UTR_finder	5UTR	1084151	1084513	.	-	.	Parent=PF3D7_0424100;coverage_threshold_of.5.reads_at_edge_of_window
Pf3D7_04_v3	Chappell_et_al_UTR_finder	5UTR	1091278	1091353	.	-	.	Parent=PF3D7_0424200;coverage_threshold_of.5.reads_at_edge_of_window
Pf3D7_04_v3	Chappell_et_al_UTR_finder	5UTR	1109877	1110059	.	+	.	Parent=PF3D7_0424500;coverage_threshold_of.5.reads_at_edge_of_window
Pf3D7_04_v3	Chappell_et_al_UTR_finder	5UTR	1114487	1115643	.	-	.	Parent=PF3D7_0424600;coverage_threshold_of.5.reads_at_edge_of_window
Pf3D7_04_v3	Chappell_et_al_UTR_finder	5UTR	1117812	1118429	.	+	.	Parent=PF3D7_0424700;coverage_threshold_of.5.reads_at_edge_of_window
Pf3D7_04_v3	Chappell_et_al_UTR_finder	5UTR	1123972	1123985	.	+	.	Parent=PF3D7_0424800;coverage_threshold_of.5.reads_at_edge_of_window
Pf3D7_04_v3	Chappell_et_al_UTR_finder	5UTR	1126783	1127778	.	+	.	Parent=PF3D7_0424900;coverage_threshold_of.5.reads_at_edge_of_window
Pf3D7_05_v3	Chappell_et_al_UTR_finder	5UTR	47762	48222	.	-	.	Parent=PF3D7_0500800;coverage_threshold_of.5.reads_at_edge_of_window
Pf3D7_05_v3	Chappell_et_al_UTR_finder	5UTR	52511	52561	.	-	.	Parent=PF3D7_0500900;coverage_threshold_of.5.reads_at_edge_of_window
Pf3D7_05_v3	Chappell_et_al_UTR_finder	5UTR	55671	55840	.	+	.	Parent=PF3D7_0501000;coverage_threshold_of.5.reads_at_edge_of_window
Pf3D7_05_v3	Chappell_et_al_UTR_finder	5UTR	59727	62485	.	-	.	Parent=PF3D7_0501100;coverage_threshold_of.5.reads_at_edge_of_window
Pf3D7_05_v3	Chappell_et_al_UTR_finder	5UTR	63227	64064	.	+	.	Parent=PF3D7_0501200;coverage_threshold_of.5.reads_at_edge_of_window
Pf3D7_05_v3	Chappell_et_al_UTR_finder	5UTR	67227	68929	.	+	.	Parent=PF3D7_0501300;coverage_threshold_of.5.reads_at_edge_of_window
Pf3D7_05_v3	Chappell_et_al_UTR_finder	5UTR	73236	74508	.	+	.	Parent=PF3D7_0501400;coverage_threshold_of.5.reads_at_edge_of_window
Pf3D7_05_v3	Chappell_et_al_UTR_finder	5UTR	82337	82727	.	-	.	Parent=PF3D7_0501500;coverage_threshold_of.5.reads_at_edge_of_window
Pf3D7_05_v3	Chappell_et_al_UTR_finder	5UTR	85238	85512	.	-	.	Parent=PF3D7_0501600;coverage_threshold_of.5.reads_at_edge_of_window
Pf3D7_05_v3	Chappell_et_al_UTR_finder	5UTR	91026	91360	.	+	.	Parent=PF3D7_0501800;coverage_threshold_of.5.reads_at_edge_of_window
Pf3D7_05_v3	Chappell_et_al_UTR_finder	5UTR	96634	96817	.	-	.	Parent=PF3D7_0501900;coverage_threshold_of.5.reads_at_edge_of_window
Pf3D7_05_v3	Chappell_et_al_UTR_finder	5UTR	97182	97656	.	+	.	Parent=PF3D7_0502000;coverage_threshold_of.5.reads_at_edge_of_window
Pf3D7_05_v3	Chappell_et_al_UTR_finder	5UTR	102898	102982	.	-	.	Parent=PF3D7_0502100;coverage_threshold_of.5.reads_at_edge_of_window
Pf3D7_05_v3	Chappell_et_al_UTR_finder	5UTR	103999	104255	.	+	.	Parent=PF3D7_0502200;coverage_threshold_of.5.reads_at_edge_of_window
Pf3D7_05_v3	Chappell_et_al_UTR_finder	5UTR	111692	112392	.	-	.	Parent=PF3D7_0502400;coverage_threshold_of.5.reads_at_edge_of_window
Pf3D7_05_v3	Chappell_et_al_UTR_finder	5UTR	119970	120033	.	-	.	Parent=PF3D7_0502600;coverage_threshold_of.20.reads_at_edge_of_window
Pf3D7_05_v3	Chappell_et_al_UTR_finder	5UTR	121456	121731	.	-	.	Parent=PF3D7_0502700;coverage_threshold_of.5.reads_at_edge_of_window
Pf3D7_05_v3	Chappell_et_al_UTR_finder	5UTR	122378	122448	.	+	.	Parent=PF3D7_0502800;coverage_threshold_of.5.reads_at_edge_of_window
Pf3D7_05_v3	Chappell_et_al_UTR_finder	5UTR	123905	124277	.	-	.	Parent=PF3D7_0502900;coverage_threshold_of.5.reads_at_edge_of_window
Pf3D7_05_v3	Chappell_et_al_UTR_finder	5UTR	125012	125115	.	+	.	Parent=PF3D7_0503000;coverage_threshold_of.5.reads_at_edge_of_window
Pf3D7_05_v3	Chappell_et_al_UTR_finder	5UTR	128678	128685	.	-	.	Parent=PF3D7_0503100;coverage_threshold_of.5.reads_at_edge_of_window
Pf3D7_05_v3	Chappell_et_al_UTR_finder	5UTR	130344	130452	.	+	.	Parent=PF3D7_0503200;coverage_threshold_of.5.reads_at_edge_of_window
Pf3D7_05_v3	Chappell_et_al_UTR_finder	5UTR	135931	136256	.	-	.	Parent=PF3D7_0503300;coverage_threshold_of.5.reads_at_edge_of_window
Pf3D7_05_v3	Chappell_et_al_UTR_finder	5UTR	139847	140709	.	+	.	Parent=PF3D7_0503400;coverage_threshold_of.5.reads_at_edge_of_window
Pf3D7_05_v3	Chappell_et_al_UTR_finder	5UTR	145424	145685	.	-	.	Parent=PF3D7_0503500;coverage_threshold_of.5.reads_at_edge_of_window
Pf3D7_05_v3	Chappell_et_al_UTR_finder	5UTR	150132	150748	.	-	.	Parent=PF3D7_0503600;coverage_threshold_of.5.reads_at_edge_of_window
Pf3D7_05_v3	Chappell_et_al_UTR_finder	5UTR	152385	153007	.	-	.	Parent=PF3D7_0503800;coverage_threshold_of.5.reads_at_edge_of_window
Pf3D7_05_v3	Chappell_et_al_UTR_finder	5UTR	156058	156839	.	-	.	Parent=PF3D7_0503900;coverage_threshold_of.5.reads_at_edge_of_window
Pf3D7_05_v3	Chappell_et_al_UTR_finder	5UTR	157064	157624	.	+	.	Parent=PF3D7_0504000;coverage_threshold_of.5.reads_at_edge_of_window
Pf3D7_05_v3	Chappell_et_al_UTR_finder	5UTR	166643	166839	.	-	.	Parent=PF3D7_0504100;coverage_threshold_of.5.reads_at_edge_of_window
Pf3D7_05_v3	Chappell_et_al_UTR_finder	5UTR	167612	167648	.	+	.	Parent=PF3D7_0504200;coverage_threshold_of.5.reads_at_edge_of_window
Pf3D7_05_v3	Chappell_et_al_UTR_finder	5UTR	172056	172149	.	+	.	Parent=PF3D7_0504400;coverage_threshold_of.5.reads_at_edge_of_window
Pf3D7_05_v3	Chappell_et_al_UTR_finder	5UTR	177392	177409	.	+	.	Parent=PF3D7_0504600;coverage_threshold_of.5.reads_at_edge_of_window
Pf3D7_05_v3	Chappell_et_al_UTR_finder	5UTR	204733	205013	.	-	.	Parent=PF3D7_0504800;coverage_threshold_of.5.reads_at_edge_of_window
Pf3D7_05_v3	Chappell_et_al_UTR_finder	5UTR	206397	206449	.	+	.	Parent=PF3D7_0504900;coverage_threshold_of.5.reads_at_edge_of_window
Pf3D7_05_v3	Chappell_et_al_UTR_finder	5UTR	220092	220838	.	+	.	Parent=PF3D7_0505100;coverage_threshold_of.5.reads_at_edge_of_window
Pf3D7_05_v3	Chappell_et_al_UTR_finder	5UTR	229966	230694	.	+	.	Parent=PF3D7_0505200;coverage_threshold_of.5.reads_at_edge_of_window
Pf3D7_05_v3	Chappell_et_al_UTR_finder	5UTR	233730	233814	.	+	.	Parent=PF3D7_0505300;coverage_threshold_of.5.reads_at_edge_of_window
Pf3D7_05_v3	Chappell_et_al_UTR_finder	5UTR	238366	238864	.	-	.	Parent=PF3D7_0505400;coverage_threshold_of.5.reads_at_edge_of_window
Pf3D7_05_v3	Chappell_et_al_UTR_finder	5UTR	243881	243956	.	-	.	Parent=PF3D7_0505500;coverage_threshold_of.5.reads_at_edge_of_window
Pf3D7_05_v3	Chappell_et_al_UTR_finder	5UTR	245875	245932	.	+	.	Parent=PF3D7_0505600;coverage_threshold_of.5.reads_at_edge_of_window
Pf3D7_05_v3	Chappell_et_al_UTR_finder	5UTR	250576	250806	.	-	.	Parent=PF3D7_0505700;coverage_threshold_of.5.reads_at_edge_of_window
Pf3D7_05_v3	Chappell_et_al_UTR_finder	5UTR	252607	253301	.	-	.	Parent=PF3D7_0505800;coverage_threshold_of.5.reads_at_edge_of_window
Pf3D7_05_v3	Chappell_et_al_UTR_finder	5UTR	255518	256036	.	-	.	Parent=PF3D7_0505900;coverage_threshold_of.5.reads_at_edge_of_window
Pf3D7_05_v3	Chappell_et_al_UTR_finder	5UTR	256212	256224	.	+	.	Parent=PF3D7_0506000;coverage_threshold_of.5.reads_at_edge_of_window
Pf3D7_05_v3	Chappell_et_al_UTR_finder	5UTR	258832	259224	.	-	.	Parent=PF3D7_0506100;coverage_threshold_of.5.reads_at_edge_of_window
Pf3D7_05_v3	Chappell_et_al_UTR_finder	5UTR	259436	259763	.	+	.	Parent=PF3D7_0506200;coverage_threshold_of.5.reads_at_edge_of_window
Pf3D7_05_v3	Chappell_et_al_UTR_finder	5UTR	262185	262256	.	-	.	Parent=PF3D7_0506300;coverage_threshold_of.5.reads_at_edge_of_window
Pf3D7_05_v3	Chappell_et_al_UTR_finder	5UTR	280512	280885	.	+	.	Parent=PF3D7_0506700;coverage_threshold_of.5.reads_at_edge_of_window
Pf3D7_05_v3	Chappell_et_al_UTR_finder	5UTR	284068	284690	.	+	.	Parent=PF3D7_0506800;coverage_threshold_of.5.reads_at_edge_of_window
Pf3D7_05_v3	Chappell_et_al_UTR_finder	5UTR	293475	294466	.	-	.	Parent=PF3D7_0507000;coverage_threshold_of.5.reads_at_edge_of_window
Pf3D7_05_v3	Chappell_et_al_UTR_finder	5UTR	295904	296732	.	-	.	Parent=PF3D7_0507100;coverage_threshold_of.5.reads_at_edge_of_window
Pf3D7_05_v3	Chappell_et_al_UTR_finder	5UTR	300737	300998	.	-	.	Parent=PF3D7_0507200;coverage_threshold_of.5.reads_at_edge_of_window
Pf3D7_05_v3	Chappell_et_al_UTR_finder	5UTR	304612	305206	.	-	.	Parent=PF3D7_0507300;coverage_threshold_of.5.reads_at_edge_of_window
Pf3D7_05_v3	Chappell_et_al_UTR_finder	5UTR	306423	306982	.	-	.	Parent=PF3D7_0507400;coverage_threshold_of.5.reads_at_edge_of_window
Pf3D7_05_v3	Chappell_et_al_UTR_finder	5UTR	309557	310167	.	-	.	Parent=PF3D7_0507500;coverage_threshold_of.5.reads_at_edge_of_window
Pf3D7_05_v3	Chappell_et_al_UTR_finder	5UTR	311964	313198	.	+	.	Parent=PF3D7_0507600;coverage_threshold_of.5.reads_at_edge_of_window
Pf3D7_05_v3	Chappell_et_al_UTR_finder	5UTR	318362	318858	.	-	.	Parent=PF3D7_0507700;coverage_threshold_of.5.reads_at_edge_of_window
Pf3D7_05_v3	Chappell_et_al_UTR_finder	5UTR	321217	322238	.	+	.	Parent=PF3D7_0507800;coverage_threshold_of.5.reads_at_edge_of_window
Pf3D7_05_v3	Chappell_et_al_UTR_finder	5UTR	329716	330372	.	-	.	Parent=PF3D7_0508000;coverage_threshold_of.5.reads_at_edge_of_window
Pf3D7_05_v3	Chappell_et_al_UTR_finder	5UTR	331618	331679	.	+	.	Parent=PF3D7_0508100;coverage_threshold_of.5.reads_at_edge_of_window
Pf3D7_05_v3	Chappell_et_al_UTR_finder	5UTR	339026	339641	.	-	.	Parent=PF3D7_0508200;coverage_threshold_of.5.reads_at_edge_of_window
Pf3D7_05_v3	Chappell_et_al_UTR_finder	5UTR	341554	342204	.	+	.	Parent=PF3D7_0508300;coverage_threshold_of.5.reads_at_edge_of_window
Pf3D7_05_v3	Chappell_et_al_UTR_finder	5UTR	344903	344930	.	+	.	Parent=PF3D7_0508400;coverage_threshold_of.5.reads_at_edge_of_window
Pf3D7_05_v3	Chappell_et_al_UTR_finder	5UTR	355040	355182	.	-	.	Parent=PF3D7_0508500;coverage_threshold_of.5.reads_at_edge_of_window
Pf3D7_05_v3	Chappell_et_al_UTR_finder	5UTR	355948	356221	.	+	.	Parent=PF3D7_0508600;coverage_threshold_of.5.reads_at_edge_of_window
Pf3D7_05_v3	Chappell_et_al_UTR_finder	5UTR	358150	358260	.	+	.	Parent=PF3D7_0508700;coverage_threshold_of.5.reads_at_edge_of_window
Pf3D7_05_v3	Chappell_et_al_UTR_finder	5UTR	364443	364968	.	-	.	Parent=PF3D7_0508800;coverage_threshold_of.5.reads_at_edge_of_window
Pf3D7_05_v3	Chappell_et_al_UTR_finder	5UTR	366569	367021	.	+	.	Parent=PF3D7_0508900;coverage_threshold_of.5.reads_at_edge_of_window
Pf3D7_05_v3	Chappell_et_al_UTR_finder	5UTR	378453	378828	.	-	.	Parent=PF3D7_0509000;coverage_threshold_of.5.reads_at_edge_of_window
Pf3D7_05_v3	Chappell_et_al_UTR_finder	5UTR	389192	389831	.	-	.	Parent=PF3D7_0509300;coverage_threshold_of.5.reads_at_edge_of_window
Pf3D7_05_v3	Chappell_et_al_UTR_finder	5UTR	398998	399971	.	-	.	Parent=PF3D7_0509400;coverage_threshold_of.5.reads_at_edge_of_window
Pf3D7_05_v3	Chappell_et_al_UTR_finder	5UTR	403267	403341	.	+	.	Parent=PF3D7_0509600;coverage_threshold_of.5.reads_at_edge_of_window
Pf3D7_05_v3	Chappell_et_al_UTR_finder	5UTR	416164	416364	.	+	.	Parent=PF3D7_0509900;coverage_threshold_of.5.reads_at_edge_of_window
Pf3D7_05_v3	Chappell_et_al_UTR_finder	5UTR	430354	431422	.	-	.	Parent=PF3D7_0510100;coverage_threshold_of.5.reads_at_edge_of_window
Pf3D7_05_v3	Chappell_et_al_UTR_finder	5UTR	437186	437494	.	+	.	Parent=PF3D7_0510200;coverage_threshold_of.5.reads_at_edge_of_window
Pf3D7_05_v3	Chappell_et_al_UTR_finder	5UTR	444107	444259	.	+	.	Parent=PF3D7_0510400;coverage_threshold_of.5.reads_at_edge_of_window
Pf3D7_05_v3	Chappell_et_al_UTR_finder	5UTR	448503	448871	.	-	.	Parent=PF3D7_0510500;coverage_threshold_of.5.reads_at_edge_of_window
Pf3D7_05_v3	Chappell_et_al_UTR_finder	5UTR	468101	468447	.	-	.	Parent=PF3D7_0511000;coverage_threshold_of.5.reads_at_edge_of_window
Pf3D7_05_v3	Chappell_et_al_UTR_finder	5UTR	469245	469275	.	+	.	Parent=PF3D7_0511100;coverage_threshold_of.5.reads_at_edge_of_window
Pf3D7_05_v3	Chappell_et_al_UTR_finder	5UTR	470504	471054	.	+	.	Parent=PF3D7_0511200;coverage_threshold_of.5.reads_at_edge_of_window
Pf3D7_05_v3	Chappell_et_al_UTR_finder	5UTR	478883	478992	.	-	.	Parent=PF3D7_0511300;coverage_threshold_of.5.reads_at_edge_of_window
Pf3D7_05_v3	Chappell_et_al_UTR_finder	5UTR	517886	518412	.	-	.	Parent=PF3D7_0511600;coverage_threshold_of.5.reads_at_edge_of_window
Pf3D7_05_v3	Chappell_et_al_UTR_finder	5UTR	518565	519128	.	+	.	Parent=PF3D7_0511700;coverage_threshold_of.5.reads_at_edge_of_window
Pf3D7_05_v3	Chappell_et_al_UTR_finder	5UTR	522694	522740	.	-	.	Parent=PF3D7_0511800;coverage_threshold_of.5.reads_at_edge_of_window
Pf3D7_05_v3	Chappell_et_al_UTR_finder	5UTR	527495	527638	.	+	.	Parent=PF3D7_0512000;coverage_threshold_of.5.reads_at_edge_of_window
Pf3D7_05_v3	Chappell_et_al_UTR_finder	5UTR	529410	529503	.	-	.	Parent=PF3D7_0512100;coverage_threshold_of.5.reads_at_edge_of_window
Pf3D7_05_v3	Chappell_et_al_UTR_finder	5UTR	531902	532209	.	-	.	Parent=PF3D7_0512200;coverage_threshold_of.5.reads_at_edge_of_window
Pf3D7_05_v3	Chappell_et_al_UTR_finder	5UTR	534339	534856	.	-	.	Parent=PF3D7_0512300;coverage_threshold_of.5.reads_at_edge_of_window
Pf3D7_05_v3	Chappell_et_al_UTR_finder	5UTR	542594	543120	.	-	.	Parent=PF3D7_0512500;coverage_threshold_of.5.reads_at_edge_of_window
Pf3D7_05_v3	Chappell_et_al_UTR_finder	5UTR	544368	544539	.	+	.	Parent=PF3D7_0512600;coverage_threshold_of.5.reads_at_edge_of_window
Pf3D7_05_v3	Chappell_et_al_UTR_finder	5UTR	547580	547808	.	-	.	Parent=PF3D7_0512700;coverage_threshold_of.5.reads_at_edge_of_window
Pf3D7_05_v3	Chappell_et_al_UTR_finder	5UTR	553341	553713	.	-	.	Parent=PF3D7_0512800;coverage_threshold_of.5.reads_at_edge_of_window
Pf3D7_05_v3	Chappell_et_al_UTR_finder	5UTR	553938	553989	.	+	.	Parent=PF3D7_0512900;coverage_threshold_of.5.reads_at_edge_of_window
Pf3D7_05_v3	Chappell_et_al_UTR_finder	5UTR	554819	555263	.	+	.	Parent=PF3D7_0513000;coverage_threshold_of.20.reads_at_edge_of_window
Pf3D7_05_v3	Chappell_et_al_UTR_finder	5UTR	558013	558047	.	-	.	Parent=PF3D7_0513100;coverage_threshold_of.5.reads_at_edge_of_window
Pf3D7_05_v3	Chappell_et_al_UTR_finder	5UTR	559099	559512	.	+	.	Parent=PF3D7_0513200;coverage_threshold_of.5.reads_at_edge_of_window
Pf3D7_05_v3	Chappell_et_al_UTR_finder	5UTR	569920	570658	.	-	.	Parent=PF3D7_0513300;coverage_threshold_of.5.reads_at_edge_of_window
Pf3D7_05_v3	Chappell_et_al_UTR_finder	5UTR	572662	572744	.	-	.	Parent=PF3D7_0513400;coverage_threshold_of.5.reads_at_edge_of_window
Pf3D7_05_v3	Chappell_et_al_UTR_finder	5UTR	573246	573587	.	+	.	Parent=PF3D7_0513500;coverage_threshold_of.5.reads_at_edge_of_window
Pf3D7_05_v3	Chappell_et_al_UTR_finder	5UTR	578506	578618	.	-	.	Parent=PF3D7_0513600;coverage_threshold_of.5.reads_at_edge_of_window
Pf3D7_05_v3	Chappell_et_al_UTR_finder	5UTR	585981	586030	.	-	.	Parent=PF3D7_0513800;coverage_threshold_of.5.reads_at_edge_of_window
Pf3D7_05_v3	Chappell_et_al_UTR_finder	5UTR	587592	587751	.	+	.	Parent=PF3D7_0513900;coverage_threshold_of.5.reads_at_edge_of_window
Pf3D7_05_v3	Chappell_et_al_UTR_finder	5UTR	595664	595675	.	-	.	Parent=PF3D7_0514100;coverage_threshold_of.5.reads_at_edge_of_window
Pf3D7_05_v3	Chappell_et_al_UTR_finder	5UTR	596662	596817	.	+	.	Parent=PF3D7_0514200;coverage_threshold_of.5.reads_at_edge_of_window
Pf3D7_05_v3	Chappell_et_al_UTR_finder	5UTR	600005	600046	.	+	.	Parent=PF3D7_0514300;coverage_threshold_of.5.reads_at_edge_of_window
Pf3D7_05_v3	Chappell_et_al_UTR_finder	5UTR	608452	608806	.	-	.	Parent=PF3D7_0514600;coverage_threshold_of.5.reads_at_edge_of_window
Pf3D7_05_v3	Chappell_et_al_UTR_finder	5UTR	617994	618193	.	-	.	Parent=PF3D7_0514800;coverage_threshold_of.5.reads_at_edge_of_window
Pf3D7_05_v3	Chappell_et_al_UTR_finder	5UTR	618355	618628	.	+	.	Parent=PF3D7_0514900;coverage_threshold_of.5.reads_at_edge_of_window
Pf3D7_05_v3	Chappell_et_al_UTR_finder	5UTR	623357	624007	.	-	.	Parent=PF3D7_0515000;coverage_threshold_of.5.reads_at_edge_of_window
Pf3D7_05_v3	Chappell_et_al_UTR_finder	5UTR	627294	627297	.	+	.	Parent=PF3D7_0515200;coverage_threshold_of.5.reads_at_edge_of_window
Pf3D7_05_v3	Chappell_et_al_UTR_finder	5UTR	628669	628980	.	+	.	Parent=PF3D7_0515300;coverage_threshold_of.5.reads_at_edge_of_window
Pf3D7_05_v3	Chappell_et_al_UTR_finder	5UTR	637047	637353	.	+	.	Parent=PF3D7_0515400;coverage_threshold_of.5.reads_at_edge_of_window
Pf3D7_05_v3	Chappell_et_al_UTR_finder	5UTR	655337	655687	.	-	.	Parent=PF3D7_0515700;coverage_threshold_of.5.reads_at_edge_of_window
Pf3D7_05_v3	Chappell_et_al_UTR_finder	5UTR	658678	659265	.	-	.	Parent=PF3D7_0515800;coverage_threshold_of.5.reads_at_edge_of_window
Pf3D7_05_v3	Chappell_et_al_UTR_finder	5UTR	661137	661605	.	-	.	Parent=PF3D7_0515900;coverage_threshold_of.5.reads_at_edge_of_window
Pf3D7_05_v3	Chappell_et_al_UTR_finder	5UTR	676615	677487	.	-	.	Parent=PF3D7_0516200;coverage_threshold_of.5.reads_at_edge_of_window
Pf3D7_05_v3	Chappell_et_al_UTR_finder	5UTR	682438	682644	.	-	.	Parent=PF3D7_0516400;coverage_threshold_of.5.reads_at_edge_of_window
Pf3D7_05_v3	Chappell_et_al_UTR_finder	5UTR	707257	707326	.	-	.	Parent=PF3D7_0516800;coverage_threshold_of.5.reads_at_edge_of_window
Pf3D7_05_v3	Chappell_et_al_UTR_finder	5UTR	713773	714135	.	-	.	Parent=PF3D7_0516900;coverage_threshold_of.5.reads_at_edge_of_window
Pf3D7_05_v3	Chappell_et_al_UTR_finder	5UTR	716676	717908	.	-	.	Parent=PF3D7_0517000;coverage_threshold_of.5.reads_at_edge_of_window
Pf3D7_05_v3	Chappell_et_al_UTR_finder	5UTR	719856	720135	.	-	.	Parent=PF3D7_0517100;coverage_threshold_of.5.reads_at_edge_of_window
Pf3D7_05_v3	Chappell_et_al_UTR_finder	5UTR	725752	726352	.	-	.	Parent=PF3D7_0517300;coverage_threshold_of.5.reads_at_edge_of_window
Pf3D7_05_v3	Chappell_et_al_UTR_finder	5UTR	731352	731406	.	+	.	Parent=PF3D7_0517400;coverage_threshold_of.5.reads_at_edge_of_window
Pf3D7_05_v3	Chappell_et_al_UTR_finder	5UTR	742798	743178	.	+	.	Parent=PF3D7_0517700;coverage_threshold_of.5.reads_at_edge_of_window
Pf3D7_05_v3	Chappell_et_al_UTR_finder	5UTR	749678	749745	.	-	.	Parent=PF3D7_0517900;coverage_threshold_of.5.reads_at_edge_of_window
Pf3D7_05_v3	Chappell_et_al_UTR_finder	5UTR	750416	750660	.	+	.	Parent=PF3D7_0518000;coverage_threshold_of.5.reads_at_edge_of_window
Pf3D7_05_v3	Chappell_et_al_UTR_finder	5UTR	758899	759199	.	-	.	Parent=PF3D7_0518200;coverage_threshold_of.10.reads_at_edge_of_window
Pf3D7_05_v3	Chappell_et_al_UTR_finder	5UTR	760999	761570	.	-	.	Parent=PF3D7_0518300;coverage_threshold_of.5.reads_at_edge_of_window
Pf3D7_05_v3	Chappell_et_al_UTR_finder	5UTR	766904	767059	.	-	.	Parent=PF3D7_0518500;coverage_threshold_of.5.reads_at_edge_of_window
Pf3D7_05_v3	Chappell_et_al_UTR_finder	5UTR	768834	769309	.	+	.	Parent=PF3D7_0518600;coverage_threshold_of.5.reads_at_edge_of_window
Pf3D7_05_v3	Chappell_et_al_UTR_finder	5UTR	788313	788598	.	+	.	Parent=PF3D7_0519000;coverage_threshold_of.5.reads_at_edge_of_window
Pf3D7_05_v3	Chappell_et_al_UTR_finder	5UTR	790120	790398	.	+	.	Parent=PF3D7_0519100;coverage_threshold_of.5.reads_at_edge_of_window
Pf3D7_05_v3	Chappell_et_al_UTR_finder	5UTR	792937	793285	.	-	.	Parent=PF3D7_0519200;coverage_threshold_of.5.reads_at_edge_of_window
Pf3D7_05_v3	Chappell_et_al_UTR_finder	5UTR	795525	795526	.	+	.	Parent=PF3D7_0519300;coverage_threshold_of.5.reads_at_edge_of_window
Pf3D7_05_v3	Chappell_et_al_UTR_finder	5UTR	798776	799152	.	-	.	Parent=PF3D7_0519400;coverage_threshold_of.5.reads_at_edge_of_window
Pf3D7_05_v3	Chappell_et_al_UTR_finder	5UTR	809128	809859	.	-	.	Parent=PF3D7_0519500;coverage_threshold_of.5.reads_at_edge_of_window
Pf3D7_05_v3	Chappell_et_al_UTR_finder	5UTR	811981	812647	.	+	.	Parent=PF3D7_0519600;coverage_threshold_of.5.reads_at_edge_of_window
Pf3D7_05_v3	Chappell_et_al_UTR_finder	5UTR	816289	817065	.	+	.	Parent=PF3D7_0519700;coverage_threshold_of.5.reads_at_edge_of_window
Pf3D7_05_v3	Chappell_et_al_UTR_finder	5UTR	822909	823804	.	-	.	Parent=PF3D7_0519800;coverage_threshold_of.5.reads_at_edge_of_window
Pf3D7_05_v3	Chappell_et_al_UTR_finder	5UTR	827413	827720	.	-	.	Parent=PF3D7_0519900;coverage_threshold_of.5.reads_at_edge_of_window
Pf3D7_05_v3	Chappell_et_al_UTR_finder	5UTR	828650	828952	.	+	.	Parent=PF3D7_0520000;coverage_threshold_of.5.reads_at_edge_of_window
Pf3D7_05_v3	Chappell_et_al_UTR_finder	5UTR	831595	831616	.	+	.	Parent=PF3D7_0520100;coverage_threshold_of.5.reads_at_edge_of_window
Pf3D7_05_v3	Chappell_et_al_UTR_finder	5UTR	837408	837854	.	-	.	Parent=PF3D7_0520200;coverage_threshold_of.5.reads_at_edge_of_window
Pf3D7_05_v3	Chappell_et_al_UTR_finder	5UTR	838004	838427	.	+	.	Parent=PF3D7_0520300;coverage_threshold_of.5.reads_at_edge_of_window
Pf3D7_05_v3	Chappell_et_al_UTR_finder	5UTR	840561	840687	.	-	.	Parent=PF3D7_0520400;coverage_threshold_of.5.reads_at_edge_of_window
Pf3D7_05_v3	Chappell_et_al_UTR_finder	5UTR	842656	842686	.	-	.	Parent=PF3D7_0520500;coverage_threshold_of.5.reads_at_edge_of_window
Pf3D7_05_v3	Chappell_et_al_UTR_finder	5UTR	844818	845128	.	-	.	Parent=PF3D7_0520600;coverage_threshold_of.5.reads_at_edge_of_window
Pf3D7_05_v3	Chappell_et_al_UTR_finder	5UTR	848768	849090	.	-	.	Parent=PF3D7_0520700;coverage_threshold_of.5.reads_at_edge_of_window
Pf3D7_05_v3	Chappell_et_al_UTR_finder	5UTR	856027	856109	.	-	.	Parent=PF3D7_0520800;coverage_threshold_of.5.reads_at_edge_of_window
Pf3D7_05_v3	Chappell_et_al_UTR_finder	5UTR	856494	857037	.	+	.	Parent=PF3D7_0520900;coverage_threshold_of.5.reads_at_edge_of_window
Pf3D7_05_v3	Chappell_et_al_UTR_finder	5UTR	861064	861384	.	-	.	Parent=PF3D7_0521000;coverage_threshold_of.5.reads_at_edge_of_window
Pf3D7_05_v3	Chappell_et_al_UTR_finder	5UTR	868777	868891	.	+	.	Parent=PF3D7_0521200;coverage_threshold_of.5.reads_at_edge_of_window
Pf3D7_05_v3	Chappell_et_al_UTR_finder	5UTR	874571	875535	.	-	.	Parent=PF3D7_0521300;coverage_threshold_of.5.reads_at_edge_of_window
Pf3D7_05_v3	Chappell_et_al_UTR_finder	5UTR	877562	877765	.	-	.	Parent=PF3D7_0521400;coverage_threshold_of.5.reads_at_edge_of_window
Pf3D7_05_v3	Chappell_et_al_UTR_finder	5UTR	877835	878067	.	+	.	Parent=PF3D7_0521500;coverage_threshold_of.5.reads_at_edge_of_window
Pf3D7_05_v3	Chappell_et_al_UTR_finder	5UTR	880356	881032	.	-	.	Parent=PF3D7_0521600;coverage_threshold_of.5.reads_at_edge_of_window
Pf3D7_05_v3	Chappell_et_al_UTR_finder	5UTR	882250	882375	.	+	.	Parent=PF3D7_0521700;coverage_threshold_of.5.reads_at_edge_of_window
Pf3D7_05_v3	Chappell_et_al_UTR_finder	5UTR	895428	896017	.	+	.	Parent=PF3D7_0522000;coverage_threshold_of.5.reads_at_edge_of_window
Pf3D7_05_v3	Chappell_et_al_UTR_finder	5UTR	899757	900542	.	-	.	Parent=PF3D7_0522100;coverage_threshold_of.5.reads_at_edge_of_window
Pf3D7_05_v3	Chappell_et_al_UTR_finder	5UTR	900572	901413	.	+	.	Parent=PF3D7_0522200;coverage_threshold_of.5.reads_at_edge_of_window
Pf3D7_05_v3	Chappell_et_al_UTR_finder	5UTR	904845	905400	.	-	.	Parent=PF3D7_0522300;coverage_threshold_of.5.reads_at_edge_of_window
Pf3D7_05_v3	Chappell_et_al_UTR_finder	5UTR	907136	907836	.	+	.	Parent=PF3D7_0522400;coverage_threshold_of.5.reads_at_edge_of_window
Pf3D7_05_v3	Chappell_et_al_UTR_finder	5UTR	937010	937230	.	+	.	Parent=PF3D7_0522500;coverage_threshold_of.5.reads_at_edge_of_window
Pf3D7_05_v3	Chappell_et_al_UTR_finder	5UTR	939078	940248	.	+	.	Parent=PF3D7_0522600;coverage_threshold_of.5.reads_at_edge_of_window
Pf3D7_05_v3	Chappell_et_al_UTR_finder	5UTR	942457	942766	.	+	.	Parent=PF3D7_0522700;coverage_threshold_of.5.reads_at_edge_of_window
Pf3D7_05_v3	Chappell_et_al_UTR_finder	5UTR	944932	945615	.	-	.	Parent=PF3D7_0522800;coverage_threshold_of.5.reads_at_edge_of_window
Pf3D7_05_v3	Chappell_et_al_UTR_finder	5UTR	955746	957889	.	+	.	Parent=PF3D7_0523000;coverage_threshold_of.5.reads_at_edge_of_window
Pf3D7_05_v3	Chappell_et_al_UTR_finder	5UTR	965045	965396	.	-	.	Parent=PF3D7_0523100;coverage_threshold_of.5.reads_at_edge_of_window
Pf3D7_05_v3	Chappell_et_al_UTR_finder	5UTR	965972	966122	.	+	.	Parent=PF3D7_0523200;coverage_threshold_of.5.reads_at_edge_of_window
Pf3D7_05_v3	Chappell_et_al_UTR_finder	5UTR	970963	971207	.	-	.	Parent=PF3D7_0523300;coverage_threshold_of.5.reads_at_edge_of_window
Pf3D7_05_v3	Chappell_et_al_UTR_finder	5UTR	973031	973517	.	+	.	Parent=PF3D7_0523400;coverage_threshold_of.5.reads_at_edge_of_window
Pf3D7_05_v3	Chappell_et_al_UTR_finder	5UTR	985355	985925	.	-	.	Parent=PF3D7_0523700;coverage_threshold_of.5.reads_at_edge_of_window
Pf3D7_05_v3	Chappell_et_al_UTR_finder	5UTR	988237	990004	.	+	.	Parent=PF3D7_0523800;coverage_threshold_of.5.reads_at_edge_of_window
Pf3D7_05_v3	Chappell_et_al_UTR_finder	5UTR	994608	996741	.	-	.	Parent=PF3D7_0523900;coverage_threshold_of.5.reads_at_edge_of_window
Pf3D7_05_v3	Chappell_et_al_UTR_finder	5UTR	997011	998752	.	+	.	Parent=PF3D7_0524000;coverage_threshold_of.5.reads_at_edge_of_window
Pf3D7_05_v3	Chappell_et_al_UTR_finder	5UTR	1003841	1004236	.	+	.	Parent=PF3D7_0524100;coverage_threshold_of.5.reads_at_edge_of_window
Pf3D7_05_v3	Chappell_et_al_UTR_finder	5UTR	1009405	1009627	.	-	.	Parent=PF3D7_0524200;coverage_threshold_of.5.reads_at_edge_of_window
Pf3D7_05_v3	Chappell_et_al_UTR_finder	5UTR	1012172	1012396	.	-	.	Parent=PF3D7_0524300;coverage_threshold_of.5.reads_at_edge_of_window
Pf3D7_05_v3	Chappell_et_al_UTR_finder	5UTR	1014551	1015201	.	-	.	Parent=PF3D7_0524400;coverage_threshold_of.5.reads_at_edge_of_window
Pf3D7_05_v3	Chappell_et_al_UTR_finder	5UTR	1015551	1016197	.	+	.	Parent=PF3D7_0524500;coverage_threshold_of.5.reads_at_edge_of_window
Pf3D7_05_v3	Chappell_et_al_UTR_finder	5UTR	1017401	1017808	.	+	.	Parent=PF3D7_0524600;coverage_threshold_of.5.reads_at_edge_of_window
Pf3D7_05_v3	Chappell_et_al_UTR_finder	5UTR	1019903	1020142	.	-	.	Parent=PF3D7_0524700;coverage_threshold_of.5.reads_at_edge_of_window
Pf3D7_05_v3	Chappell_et_al_UTR_finder	5UTR	1024308	1024531	.	-	.	Parent=PF3D7_0524800;coverage_threshold_of.5.reads_at_edge_of_window
Pf3D7_05_v3	Chappell_et_al_UTR_finder	5UTR	1027087	1027395	.	+	.	Parent=PF3D7_0524900;coverage_threshold_of.5.reads_at_edge_of_window
Pf3D7_05_v3	Chappell_et_al_UTR_finder	5UTR	1035454	1036228	.	+	.	Parent=PF3D7_0525000;coverage_threshold_of.5.reads_at_edge_of_window
Pf3D7_05_v3	Chappell_et_al_UTR_finder	5UTR	1041231	1041744	.	+	.	Parent=PF3D7_0525100;coverage_threshold_of.5.reads_at_edge_of_window
Pf3D7_05_v3	Chappell_et_al_UTR_finder	5UTR	1044280	1045461	.	+	.	Parent=PF3D7_0525200;coverage_threshold_of.5.reads_at_edge_of_window
Pf3D7_05_v3	Chappell_et_al_UTR_finder	5UTR	1053914	1053951	.	-	.	Parent=PF3D7_0525300;coverage_threshold_of.5.reads_at_edge_of_window
Pf3D7_05_v3	Chappell_et_al_UTR_finder	5UTR	1065510	1065850	.	-	.	Parent=PF3D7_0525500;coverage_threshold_of.5.reads_at_edge_of_window
Pf3D7_05_v3	Chappell_et_al_UTR_finder	5UTR	1067713	1068006	.	-	.	Parent=PF3D7_0525600;coverage_threshold_of.5.reads_at_edge_of_window
Pf3D7_05_v3	Chappell_et_al_UTR_finder	5UTR	1068382	1068515	.	+	.	Parent=PF3D7_0525700;coverage_threshold_of.5.reads_at_edge_of_window
Pf3D7_05_v3	Chappell_et_al_UTR_finder	5UTR	1071095	1071246	.	+	.	Parent=PF3D7_0525800;coverage_threshold_of.5.reads_at_edge_of_window
Pf3D7_05_v3	Chappell_et_al_UTR_finder	5UTR	1078334	1078528	.	-	.	Parent=PF3D7_0526000;coverage_threshold_of.5.reads_at_edge_of_window
Pf3D7_05_v3	Chappell_et_al_UTR_finder	5UTR	1079600	1079778	.	+	.	Parent=PF3D7_0526100;coverage_threshold_of.5.reads_at_edge_of_window
Pf3D7_05_v3	Chappell_et_al_UTR_finder	5UTR	1083817	1084617	.	-	.	Parent=PF3D7_0526200;coverage_threshold_of.5.reads_at_edge_of_window
Pf3D7_05_v3	Chappell_et_al_UTR_finder	5UTR	1086595	1086702	.	-	.	Parent=PF3D7_0526300;coverage_threshold_of.5.reads_at_edge_of_window
Pf3D7_05_v3	Chappell_et_al_UTR_finder	5UTR	1119652	1119806	.	-	.	Parent=PF3D7_0526700;coverage_threshold_of.5.reads_at_edge_of_window
Pf3D7_05_v3	Chappell_et_al_UTR_finder	5UTR	1121811	1122684	.	-	.	Parent=PF3D7_0526800;coverage_threshold_of.5.reads_at_edge_of_window
Pf3D7_05_v3	Chappell_et_al_UTR_finder	5UTR	1128147	1128697	.	-	.	Parent=PF3D7_0527000;coverage_threshold_of.5.reads_at_edge_of_window
Pf3D7_05_v3	Chappell_et_al_UTR_finder	5UTR	1130755	1131496	.	-	.	Parent=PF3D7_0527100;coverage_threshold_of.5.reads_at_edge_of_window
Pf3D7_05_v3	Chappell_et_al_UTR_finder	5UTR	1134855	1134877	.	-	.	Parent=PF3D7_0527200;coverage_threshold_of.5.reads_at_edge_of_window
Pf3D7_05_v3	Chappell_et_al_UTR_finder	5UTR	1137871	1138470	.	-	.	Parent=PF3D7_0527300;coverage_threshold_of.5.reads_at_edge_of_window
Pf3D7_05_v3	Chappell_et_al_UTR_finder	5UTR	1140154	1140626	.	+	.	Parent=PF3D7_0527400;coverage_threshold_of.5.reads_at_edge_of_window
Pf3D7_05_v3	Chappell_et_al_UTR_finder	5UTR	1143079	1143617	.	+	.	Parent=PF3D7_0527500;coverage_threshold_of.5.reads_at_edge_of_window
Pf3D7_05_v3	Chappell_et_al_UTR_finder	5UTR	1148811	1149669	.	-	.	Parent=PF3D7_0527600;coverage_threshold_of.5.reads_at_edge_of_window
Pf3D7_05_v3	Chappell_et_al_UTR_finder	5UTR	1153513	1153675	.	+	.	Parent=PF3D7_0527900;coverage_threshold_of.5.reads_at_edge_of_window
Pf3D7_05_v3	Chappell_et_al_UTR_finder	5UTR	1156580	1156994	.	-	.	Parent=PF3D7_0528000;coverage_threshold_of.5.reads_at_edge_of_window
Pf3D7_05_v3	Chappell_et_al_UTR_finder	5UTR	1161554	1161683	.	-	.	Parent=PF3D7_0528100;coverage_threshold_of.5.reads_at_edge_of_window
Pf3D7_05_v3	Chappell_et_al_UTR_finder	5UTR	1165073	1165110	.	-	.	Parent=PF3D7_0528200;coverage_threshold_of.25.reads_at_edge_of_window
Pf3D7_05_v3	Chappell_et_al_UTR_finder	5UTR	1168011	1169354	.	-	.	Parent=PF3D7_0528300;coverage_threshold_of.5.reads_at_edge_of_window
Pf3D7_05_v3	Chappell_et_al_UTR_finder	5UTR	1170176	1171658	.	+	.	Parent=PF3D7_0528400;coverage_threshold_of.5.reads_at_edge_of_window
Pf3D7_05_v3	Chappell_et_al_UTR_finder	5UTR	1174673	1174906	.	+	.	Parent=PF3D7_0528500;coverage_threshold_of.5.reads_at_edge_of_window
Pf3D7_05_v3	Chappell_et_al_UTR_finder	5UTR	1177287	1177316	.	-	.	Parent=PF3D7_0528600;coverage_threshold_of.5.reads_at_edge_of_window
Pf3D7_05_v3	Chappell_et_al_UTR_finder	5UTR	1178891	1179112	.	-	.	Parent=PF3D7_0528700;coverage_threshold_of.5.reads_at_edge_of_window
Pf3D7_05_v3	Chappell_et_al_UTR_finder	5UTR	1182039	1182593	.	-	.	Parent=PF3D7_0528800;coverage_threshold_of.5.reads_at_edge_of_window
Pf3D7_05_v3	Chappell_et_al_UTR_finder	5UTR	1188947	1189204	.	-	.	Parent=PF3D7_0529000;coverage_threshold_of.5.reads_at_edge_of_window
Pf3D7_05_v3	Chappell_et_al_UTR_finder	5UTR	1196031	1196314	.	+	.	Parent=PF3D7_0529300;coverage_threshold_of.5.reads_at_edge_of_window
Pf3D7_05_v3	Chappell_et_al_UTR_finder	5UTR	1198613	1199164	.	+	.	Parent=PF3D7_0529400;coverage_threshold_of.5.reads_at_edge_of_window
Pf3D7_05_v3	Chappell_et_al_UTR_finder	5UTR	1206056	1206472	.	+	.	Parent=PF3D7_0529500;coverage_threshold_of.5.reads_at_edge_of_window
Pf3D7_05_v3	Chappell_et_al_UTR_finder	5UTR	1212103	1212351	.	-	.	Parent=PF3D7_0529700;coverage_threshold_of.5.reads_at_edge_of_window
Pf3D7_05_v3	Chappell_et_al_UTR_finder	5UTR	1213115	1213532	.	+	.	Parent=PF3D7_0529800;coverage_threshold_of.5.reads_at_edge_of_window
Pf3D7_05_v3	Chappell_et_al_UTR_finder	5UTR	1221993	1222454	.	-	.	Parent=PF3D7_0529900;coverage_threshold_of.5.reads_at_edge_of_window
Pf3D7_05_v3	Chappell_et_al_UTR_finder	5UTR	1224892	1226134	.	-	.	Parent=PF3D7_0530000;coverage_threshold_of.5.reads_at_edge_of_window
Pf3D7_05_v3	Chappell_et_al_UTR_finder	5UTR	1225848	1226882	.	+	.	Parent=PF3D7_0530100;coverage_threshold_of.5.reads_at_edge_of_window
Pf3D7_05_v3	Chappell_et_al_UTR_finder	5UTR	1230652	1231003	.	-	.	Parent=PF3D7_0530200;coverage_threshold_of.5.reads_at_edge_of_window
Pf3D7_05_v3	Chappell_et_al_UTR_finder	5UTR	1249962	1250249	.	-	.	Parent=PF3D7_0530600;coverage_threshold_of.5.reads_at_edge_of_window
Pf3D7_05_v3	Chappell_et_al_UTR_finder	5UTR	1254797	1254879	.	-	.	Parent=PF3D7_0530750;coverage_threshold_of.10.reads_at_edge_of_window
Pf3D7_05_v3	Chappell_et_al_UTR_finder	5UTR	1265751	1265825	.	-	.	Parent=PF3D7_0530900;coverage_threshold_of.5.reads_at_edge_of_window
Pf3D7_05_v3	Chappell_et_al_UTR_finder	5UTR	1267342	1267409	.	+	.	Parent=PF3D7_0531000;coverage_threshold_of.5.reads_at_edge_of_window
Pf3D7_05_v3	Chappell_et_al_UTR_finder	5UTR	1278485	1278596	.	-	.	Parent=PF3D7_0531100;coverage_threshold_of.5.reads_at_edge_of_window
Pf3D7_05_v3	Chappell_et_al_UTR_finder	5UTR	1280600	1280662	.	-	.	Parent=PF3D7_0531200;coverage_threshold_of.5.reads_at_edge_of_window
Pf3D7_05_v3	Chappell_et_al_UTR_finder	5UTR	1281072	1281288	.	+	.	Parent=PF3D7_0531300;coverage_threshold_of.5.reads_at_edge_of_window
Pf3D7_05_v3	Chappell_et_al_UTR_finder	5UTR	1286107	1286313	.	-	.	Parent=PF3D7_0531400;coverage_threshold_of.5.reads_at_edge_of_window
Pf3D7_05_v3	Chappell_et_al_UTR_finder	5UTR	1300245	1301223	.	+	.	Parent=PF3D7_0532100;coverage_threshold_of.5.reads_at_edge_of_window
Pf3D7_05_v3	Chappell_et_al_UTR_finder	5UTR	1304527	1304646	.	-	.	Parent=PF3D7_0532200;coverage_threshold_of.5.reads_at_edge_of_window
Pf3D7_05_v3	Chappell_et_al_UTR_finder	5UTR	1307106	1308277	.	+	.	Parent=PF3D7_0532300;coverage_threshold_of.5.reads_at_edge_of_window
Pf3D7_05_v3	Chappell_et_al_UTR_finder	5UTR	1311844	1312470	.	+	.	Parent=PF3D7_0532400;coverage_threshold_of.5.reads_at_edge_of_window
Pf3D7_05_v3	Chappell_et_al_UTR_finder	5UTR	1316227	1316341	.	+	.	Parent=PF3D7_0532500;coverage_threshold_of.5.reads_at_edge_of_window
Pf3D7_05_v3	Chappell_et_al_UTR_finder	5UTR	1319230	1319567	.	-	.	Parent=PF3D7_0532600;coverage_threshold_of.5.reads_at_edge_of_window
Pf3D7_06_v3	Chappell_et_al_UTR_finder	5UTR	69694	69777	.	-	.	Parent=PF3D7_0601600;coverage_threshold_of.5.reads_at_edge_of_window
Pf3D7_06_v3	Chappell_et_al_UTR_finder	5UTR	77299	78189	.	+	.	Parent=PF3D7_0601900;coverage_threshold_of.5.reads_at_edge_of_window
Pf3D7_06_v3	Chappell_et_al_UTR_finder	5UTR	86923	87075	.	-	.	Parent=PF3D7_0602000;coverage_threshold_of.5.reads_at_edge_of_window
Pf3D7_06_v3	Chappell_et_al_UTR_finder	5UTR	91727	92505	.	+	.	Parent=PF3D7_0602100;coverage_threshold_of.5.reads_at_edge_of_window
Pf3D7_06_v3	Chappell_et_al_UTR_finder	5UTR	97494	97889	.	+	.	Parent=PF3D7_0602200;coverage_threshold_of.5.reads_at_edge_of_window
Pf3D7_06_v3	Chappell_et_al_UTR_finder	5UTR	104562	104708	.	-	.	Parent=PF3D7_0602400;coverage_threshold_of.5.reads_at_edge_of_window
Pf3D7_06_v3	Chappell_et_al_UTR_finder	5UTR	105021	105502	.	+	.	Parent=PF3D7_0602500;coverage_threshold_of.5.reads_at_edge_of_window
Pf3D7_06_v3	Chappell_et_al_UTR_finder	5UTR	111665	112324	.	-	.	Parent=PF3D7_0602600;coverage_threshold_of.5.reads_at_edge_of_window
Pf3D7_06_v3	Chappell_et_al_UTR_finder	5UTR	115225	115325	.	-	.	Parent=PF3D7_0602700;coverage_threshold_of.5.reads_at_edge_of_window
Pf3D7_06_v3	Chappell_et_al_UTR_finder	5UTR	120204	120344	.	-	.	Parent=PF3D7_0602900;coverage_threshold_of.5.reads_at_edge_of_window
Pf3D7_06_v3	Chappell_et_al_UTR_finder	5UTR	122554	122633	.	+	.	Parent=PF3D7_0603000;coverage_threshold_of.5.reads_at_edge_of_window
Pf3D7_06_v3	Chappell_et_al_UTR_finder	5UTR	126817	126992	.	-	.	Parent=PF3D7_0603100;coverage_threshold_of.5.reads_at_edge_of_window
Pf3D7_06_v3	Chappell_et_al_UTR_finder	5UTR	128449	128620	.	+	.	Parent=PF3D7_0603200;coverage_threshold_of.5.reads_at_edge_of_window
Pf3D7_06_v3	Chappell_et_al_UTR_finder	5UTR	132039	132387	.	-	.	Parent=PF3D7_0603300;coverage_threshold_of.5.reads_at_edge_of_window
Pf3D7_06_v3	Chappell_et_al_UTR_finder	5UTR	136462	137056	.	-	.	Parent=PF3D7_0603400;coverage_threshold_of.5.reads_at_edge_of_window
Pf3D7_06_v3	Chappell_et_al_UTR_finder	5UTR	139135	139192	.	+	.	Parent=PF3D7_0603500;coverage_threshold_of.5.reads_at_edge_of_window
Pf3D7_06_v3	Chappell_et_al_UTR_finder	5UTR	151005	151054	.	+	.	Parent=PF3D7_0603700;coverage_threshold_of.5.reads_at_edge_of_window
Pf3D7_06_v3	Chappell_et_al_UTR_finder	5UTR	160456	160699	.	-	.	Parent=PF3D7_0603800;coverage_threshold_of.5.reads_at_edge_of_window
Pf3D7_06_v3	Chappell_et_al_UTR_finder	5UTR	177241	178306	.	-	.	Parent=PF3D7_0604100;coverage_threshold_of.5.reads_at_edge_of_window
Pf3D7_06_v3	Chappell_et_al_UTR_finder	5UTR	180599	180935	.	+	.	Parent=PF3D7_0604200;coverage_threshold_of.5.reads_at_edge_of_window
Pf3D7_06_v3	Chappell_et_al_UTR_finder	5UTR	181852	182215	.	+	.	Parent=PF3D7_0604300;coverage_threshold_of.5.reads_at_edge_of_window
Pf3D7_06_v3	Chappell_et_al_UTR_finder	5UTR	188786	189011	.	+	.	Parent=PF3D7_0604500;coverage_threshold_of.5.reads_at_edge_of_window
Pf3D7_06_v3	Chappell_et_al_UTR_finder	5UTR	206208	206731	.	-	.	Parent=PF3D7_0604700;coverage_threshold_of.5.reads_at_edge_of_window
Pf3D7_06_v3	Chappell_et_al_UTR_finder	5UTR	211160	211760	.	-	.	Parent=PF3D7_0604800;coverage_threshold_of.5.reads_at_edge_of_window
Pf3D7_06_v3	Chappell_et_al_UTR_finder	5UTR	213033	213245	.	-	.	Parent=PF3D7_0604900;coverage_threshold_of.5.reads_at_edge_of_window
Pf3D7_06_v3	Chappell_et_al_UTR_finder	5UTR	213507	213557	.	+	.	Parent=PF3D7_0605000;coverage_threshold_of.5.reads_at_edge_of_window
Pf3D7_06_v3	Chappell_et_al_UTR_finder	5UTR	217044	217239	.	+	.	Parent=PF3D7_0605100;coverage_threshold_of.5.reads_at_edge_of_window
Pf3D7_06_v3	Chappell_et_al_UTR_finder	5UTR	221814	221863	.	-	.	Parent=PF3D7_0605200;coverage_threshold_of.5.reads_at_edge_of_window
Pf3D7_06_v3	Chappell_et_al_UTR_finder	5UTR	222562	222738	.	+	.	Parent=PF3D7_0605300;coverage_threshold_of.5.reads_at_edge_of_window
Pf3D7_06_v3	Chappell_et_al_UTR_finder	5UTR	225096	225181	.	-	.	Parent=PF3D7_0605400;coverage_threshold_of.5.reads_at_edge_of_window
Pf3D7_06_v3	Chappell_et_al_UTR_finder	5UTR	227447	227493	.	-	.	Parent=PF3D7_0605500;coverage_threshold_of.5.reads_at_edge_of_window
Pf3D7_06_v3	Chappell_et_al_UTR_finder	5UTR	244522	244593	.	-	.	Parent=PF3D7_0605800;coverage_threshold_of.5.reads_at_edge_of_window
Pf3D7_06_v3	Chappell_et_al_UTR_finder	5UTR	247503	247639	.	+	.	Parent=PF3D7_0605900;coverage_threshold_of.5.reads_at_edge_of_window
Pf3D7_06_v3	Chappell_et_al_UTR_finder	5UTR	253804	255087	.	-	.	Parent=PF3D7_0606000;coverage_threshold_of.5.reads_at_edge_of_window
Pf3D7_06_v3	Chappell_et_al_UTR_finder	5UTR	257284	257603	.	+	.	Parent=PF3D7_0606100;coverage_threshold_of.5.reads_at_edge_of_window
Pf3D7_06_v3	Chappell_et_al_UTR_finder	5UTR	261946	262429	.	-	.	Parent=PF3D7_0606200;coverage_threshold_of.5.reads_at_edge_of_window
Pf3D7_06_v3	Chappell_et_al_UTR_finder	5UTR	262589	262825	.	+	.	Parent=PF3D7_0606300;coverage_threshold_of.5.reads_at_edge_of_window
Pf3D7_06_v3	Chappell_et_al_UTR_finder	5UTR	268400	269101	.	-	.	Parent=PF3D7_0606500;coverage_threshold_of.5.reads_at_edge_of_window
Pf3D7_06_v3	Chappell_et_al_UTR_finder	5UTR	277763	279122	.	-	.	Parent=PF3D7_0606600;coverage_threshold_of.5.reads_at_edge_of_window
Pf3D7_06_v3	Chappell_et_al_UTR_finder	5UTR	281992	282048	.	+	.	Parent=PF3D7_0606700;coverage_threshold_of.5.reads_at_edge_of_window
Pf3D7_06_v3	Chappell_et_al_UTR_finder	5UTR	289277	289601	.	-	.	Parent=PF3D7_0606800;coverage_threshold_of.5.reads_at_edge_of_window
Pf3D7_06_v3	Chappell_et_al_UTR_finder	5UTR	291086	291979	.	-	.	Parent=PF3D7_0606900;coverage_threshold_of.5.reads_at_edge_of_window
Pf3D7_06_v3	Chappell_et_al_UTR_finder	5UTR	292378	293863	.	+	.	Parent=PF3D7_0607000;coverage_threshold_of.5.reads_at_edge_of_window
Pf3D7_06_v3	Chappell_et_al_UTR_finder	5UTR	303291	303365	.	-	.	Parent=PF3D7_0607200;coverage_threshold_of.5.reads_at_edge_of_window
Pf3D7_06_v3	Chappell_et_al_UTR_finder	5UTR	304375	304637	.	+	.	Parent=PF3D7_0607300;coverage_threshold_of.5.reads_at_edge_of_window
Pf3D7_06_v3	Chappell_et_al_UTR_finder	5UTR	309962	310263	.	-	.	Parent=PF3D7_0607400;coverage_threshold_of.5.reads_at_edge_of_window
Pf3D7_06_v3	Chappell_et_al_UTR_finder	5UTR	310837	311549	.	+	.	Parent=PF3D7_0607500;coverage_threshold_of.5.reads_at_edge_of_window
Pf3D7_06_v3	Chappell_et_al_UTR_finder	5UTR	316883	317295	.	-	.	Parent=PF3D7_0607600;coverage_threshold_of.5.reads_at_edge_of_window
Pf3D7_06_v3	Chappell_et_al_UTR_finder	5UTR	320378	320739	.	+	.	Parent=PF3D7_0607700;coverage_threshold_of.5.reads_at_edge_of_window
Pf3D7_06_v3	Chappell_et_al_UTR_finder	5UTR	331726	331974	.	-	.	Parent=PF3D7_0607800;coverage_threshold_of.5.reads_at_edge_of_window
Pf3D7_06_v3	Chappell_et_al_UTR_finder	5UTR	332334	332342	.	+	.	Parent=PF3D7_0607900;coverage_threshold_of.5.reads_at_edge_of_window
Pf3D7_06_v3	Chappell_et_al_UTR_finder	5UTR	337369	337484	.	-	.	Parent=PF3D7_0608000;coverage_threshold_of.5.reads_at_edge_of_window
Pf3D7_06_v3	Chappell_et_al_UTR_finder	5UTR	337586	337791	.	+	.	Parent=PF3D7_0608100;coverage_threshold_of.5.reads_at_edge_of_window
Pf3D7_06_v3	Chappell_et_al_UTR_finder	5UTR	342822	342879	.	-	.	Parent=PF3D7_0608200;coverage_threshold_of.5.reads_at_edge_of_window
Pf3D7_06_v3	Chappell_et_al_UTR_finder	5UTR	343157	343211	.	+	.	Parent=PF3D7_0608300;coverage_threshold_of.5.reads_at_edge_of_window
Pf3D7_06_v3	Chappell_et_al_UTR_finder	5UTR	347985	348009	.	+	.	Parent=PF3D7_0608310;coverage_threshold_of.5.reads_at_edge_of_window
Pf3D7_06_v3	Chappell_et_al_UTR_finder	5UTR	350516	350527	.	-	.	Parent=PF3D7_0608400;coverage_threshold_of.5.reads_at_edge_of_window
Pf3D7_06_v3	Chappell_et_al_UTR_finder	5UTR	352776	353066	.	-	.	Parent=PF3D7_0608500;coverage_threshold_of.5.reads_at_edge_of_window
Pf3D7_06_v3	Chappell_et_al_UTR_finder	5UTR	355038	355228	.	+	.	Parent=PF3D7_0608600;coverage_threshold_of.5.reads_at_edge_of_window
Pf3D7_06_v3	Chappell_et_al_UTR_finder	5UTR	357872	358390	.	+	.	Parent=PF3D7_0608700;coverage_threshold_of.5.reads_at_edge_of_window
Pf3D7_06_v3	Chappell_et_al_UTR_finder	5UTR	361410	362634	.	+	.	Parent=PF3D7_0608800;coverage_threshold_of.5.reads_at_edge_of_window
Pf3D7_06_v3	Chappell_et_al_UTR_finder	5UTR	365065	365286	.	+	.	Parent=PF3D7_0608900;coverage_threshold_of.5.reads_at_edge_of_window
Pf3D7_06_v3	Chappell_et_al_UTR_finder	5UTR	369160	370260	.	+	.	Parent=PF3D7_0609000;coverage_threshold_of.5.reads_at_edge_of_window
Pf3D7_06_v3	Chappell_et_al_UTR_finder	5UTR	392827	392990	.	+	.	Parent=PF3D7_0609200;coverage_threshold_of.5.reads_at_edge_of_window
Pf3D7_06_v3	Chappell_et_al_UTR_finder	5UTR	401625	402112	.	-	.	Parent=PF3D7_0609400;coverage_threshold_of.5.reads_at_edge_of_window
Pf3D7_06_v3	Chappell_et_al_UTR_finder	5UTR	422623	423148	.	-	.	Parent=PF3D7_0609800;coverage_threshold_of.5.reads_at_edge_of_window
Pf3D7_06_v3	Chappell_et_al_UTR_finder	5UTR	425581	425804	.	+	.	Parent=PF3D7_0609900;coverage_threshold_of.5.reads_at_edge_of_window
Pf3D7_06_v3	Chappell_et_al_UTR_finder	5UTR	436466	436682	.	-	.	Parent=PF3D7_0610100;coverage_threshold_of.5.reads_at_edge_of_window
Pf3D7_06_v3	Chappell_et_al_UTR_finder	5UTR	440546	440564	.	-	.	Parent=PF3D7_0610200;coverage_threshold_of.5.reads_at_edge_of_window
Pf3D7_06_v3	Chappell_et_al_UTR_finder	5UTR	444393	444746	.	+	.	Parent=PF3D7_0610400;coverage_threshold_of.5.reads_at_edge_of_window
Pf3D7_06_v3	Chappell_et_al_UTR_finder	5UTR	446364	446769	.	-	.	Parent=PF3D7_0610500;coverage_threshold_of.5.reads_at_edge_of_window
Pf3D7_06_v3	Chappell_et_al_UTR_finder	5UTR	449004	449290	.	+	.	Parent=PF3D7_0610600;coverage_threshold_of.5.reads_at_edge_of_window
Pf3D7_06_v3	Chappell_et_al_UTR_finder	5UTR	452497	452666	.	+	.	Parent=PF3D7_0610700;coverage_threshold_of.5.reads_at_edge_of_window
Pf3D7_06_v3	Chappell_et_al_UTR_finder	5UTR	453622	453670	.	+	.	Parent=PF3D7_0610800;coverage_threshold_of.15.reads_at_edge_of_window
Pf3D7_06_v3	Chappell_et_al_UTR_finder	5UTR	460590	460883	.	-	.	Parent=PF3D7_0610900;coverage_threshold_of.5.reads_at_edge_of_window
Pf3D7_06_v3	Chappell_et_al_UTR_finder	5UTR	464677	465070	.	-	.	Parent=PF3D7_0611000;coverage_threshold_of.5.reads_at_edge_of_window
Pf3D7_06_v3	Chappell_et_al_UTR_finder	5UTR	466450	466536	.	-	.	Parent=PF3D7_0611100;coverage_threshold_of.5.reads_at_edge_of_window
Pf3D7_06_v3	Chappell_et_al_UTR_finder	5UTR	467198	467480	.	+	.	Parent=PF3D7_0611200;coverage_threshold_of.5.reads_at_edge_of_window
Pf3D7_06_v3	Chappell_et_al_UTR_finder	5UTR	469972	470048	.	+	.	Parent=PF3D7_0611300;coverage_threshold_of.5.reads_at_edge_of_window
Pf3D7_06_v3	Chappell_et_al_UTR_finder	5UTR	474151	474344	.	-	.	Parent=PF3D7_0611400;coverage_threshold_of.5.reads_at_edge_of_window
Pf3D7_06_v3	Chappell_et_al_UTR_finder	5UTR	487067	487477	.	-	.	Parent=PF3D7_0611600;coverage_threshold_of.5.reads_at_edge_of_window
Pf3D7_06_v3	Chappell_et_al_UTR_finder	5UTR	489288	489489	.	-	.	Parent=PF3D7_0611700;coverage_threshold_of.5.reads_at_edge_of_window
Pf3D7_06_v3	Chappell_et_al_UTR_finder	5UTR	506204	506379	.	+	.	Parent=PF3D7_0611900;coverage_threshold_of.5.reads_at_edge_of_window
Pf3D7_06_v3	Chappell_et_al_UTR_finder	5UTR	508287	508341	.	-	.	Parent=PF3D7_0612000;coverage_threshold_of.5.reads_at_edge_of_window
Pf3D7_06_v3	Chappell_et_al_UTR_finder	5UTR	511131	511819	.	-	.	Parent=PF3D7_0612100;coverage_threshold_of.5.reads_at_edge_of_window
Pf3D7_06_v3	Chappell_et_al_UTR_finder	5UTR	519549	519617	.	-	.	Parent=PF3D7_0612200;coverage_threshold_of.5.reads_at_edge_of_window
Pf3D7_06_v3	Chappell_et_al_UTR_finder	5UTR	520583	520750	.	+	.	Parent=PF3D7_0612300;coverage_threshold_of.5.reads_at_edge_of_window
Pf3D7_06_v3	Chappell_et_al_UTR_finder	5UTR	521163	521227	.	+	.	Parent=PF3D7_0612400;coverage_threshold_of.10.reads_at_edge_of_window
Pf3D7_06_v3	Chappell_et_al_UTR_finder	5UTR	525106	525342	.	-	.	Parent=PF3D7_0612600;coverage_threshold_of.40.reads_at_edge_of_window
Pf3D7_06_v3	Chappell_et_al_UTR_finder	5UTR	527031	527231	.	-	.	Parent=PF3D7_0612700;coverage_threshold_of.5.reads_at_edge_of_window
Pf3D7_06_v3	Chappell_et_al_UTR_finder	5UTR	529176	529222	.	-	.	Parent=PF3D7_0612800;coverage_threshold_of.5.reads_at_edge_of_window
Pf3D7_06_v3	Chappell_et_al_UTR_finder	5UTR	530676	531125	.	+	.	Parent=PF3D7_0612900;coverage_threshold_of.5.reads_at_edge_of_window
Pf3D7_06_v3	Chappell_et_al_UTR_finder	5UTR	535365	535576	.	-	.	Parent=PF3D7_0613000;coverage_threshold_of.5.reads_at_edge_of_window
Pf3D7_06_v3	Chappell_et_al_UTR_finder	5UTR	537483	537777	.	+	.	Parent=PF3D7_0613100;coverage_threshold_of.5.reads_at_edge_of_window
Pf3D7_06_v3	Chappell_et_al_UTR_finder	5UTR	539072	539303	.	+	.	Parent=PF3D7_0613200;coverage_threshold_of.5.reads_at_edge_of_window
Pf3D7_06_v3	Chappell_et_al_UTR_finder	5UTR	544799	545428	.	-	.	Parent=PF3D7_0613300;coverage_threshold_of.5.reads_at_edge_of_window
Pf3D7_06_v3	Chappell_et_al_UTR_finder	5UTR	546834	546963	.	+	.	Parent=PF3D7_0613400;coverage_threshold_of.5.reads_at_edge_of_window
Pf3D7_06_v3	Chappell_et_al_UTR_finder	5UTR	554405	554456	.	+	.	Parent=PF3D7_0613600;coverage_threshold_of.5.reads_at_edge_of_window
Pf3D7_06_v3	Chappell_et_al_UTR_finder	5UTR	561461	561494	.	-	.	Parent=PF3D7_0613700;coverage_threshold_of.5.reads_at_edge_of_window
Pf3D7_06_v3	Chappell_et_al_UTR_finder	5UTR	585897	586567	.	-	.	Parent=PF3D7_0613900;coverage_threshold_of.5.reads_at_edge_of_window
Pf3D7_06_v3	Chappell_et_al_UTR_finder	5UTR	588636	588811	.	-	.	Parent=PF3D7_0614000;coverage_threshold_of.5.reads_at_edge_of_window
Pf3D7_06_v3	Chappell_et_al_UTR_finder	5UTR	592265	592571	.	-	.	Parent=PF3D7_0614100;coverage_threshold_of.5.reads_at_edge_of_window
Pf3D7_06_v3	Chappell_et_al_UTR_finder	5UTR	600518	600653	.	-	.	Parent=PF3D7_0614300;coverage_threshold_of.5.reads_at_edge_of_window
Pf3D7_06_v3	Chappell_et_al_UTR_finder	5UTR	602916	604572	.	+	.	Parent=PF3D7_0614400;coverage_threshold_of.5.reads_at_edge_of_window
Pf3D7_06_v3	Chappell_et_al_UTR_finder	5UTR	607260	608049	.	-	.	Parent=PF3D7_0614500;coverage_threshold_of.5.reads_at_edge_of_window
Pf3D7_06_v3	Chappell_et_al_UTR_finder	5UTR	611103	611523	.	-	.	Parent=PF3D7_0614600;coverage_threshold_of.5.reads_at_edge_of_window
Pf3D7_06_v3	Chappell_et_al_UTR_finder	5UTR	616611	617026	.	-	.	Parent=PF3D7_0614800;coverage_threshold_of.5.reads_at_edge_of_window
Pf3D7_06_v3	Chappell_et_al_UTR_finder	5UTR	617589	617761	.	+	.	Parent=PF3D7_0614900;coverage_threshold_of.5.reads_at_edge_of_window
Pf3D7_06_v3	Chappell_et_al_UTR_finder	5UTR	622102	622271	.	+	.	Parent=PF3D7_0615000;coverage_threshold_of.10.reads_at_edge_of_window
Pf3D7_06_v3	Chappell_et_al_UTR_finder	5UTR	643457	644051	.	+	.	Parent=PF3D7_0615500;coverage_threshold_of.5.reads_at_edge_of_window
Pf3D7_06_v3	Chappell_et_al_UTR_finder	5UTR	656149	656375	.	+	.	Parent=PF3D7_0615700;coverage_threshold_of.5.reads_at_edge_of_window
Pf3D7_06_v3	Chappell_et_al_UTR_finder	5UTR	661790	661888	.	-	.	Parent=PF3D7_0615800;coverage_threshold_of.5.reads_at_edge_of_window
Pf3D7_06_v3	Chappell_et_al_UTR_finder	5UTR	669794	669859	.	+	.	Parent=PF3D7_0616000;coverage_threshold_of.5.reads_at_edge_of_window
Pf3D7_06_v3	Chappell_et_al_UTR_finder	5UTR	671882	672118	.	+	.	Parent=PF3D7_0616100;coverage_threshold_of.5.reads_at_edge_of_window
Pf3D7_06_v3	Chappell_et_al_UTR_finder	5UTR	674070	674117	.	+	.	Parent=PF3D7_0616200;coverage_threshold_of.5.reads_at_edge_of_window
Pf3D7_06_v3	Chappell_et_al_UTR_finder	5UTR	677572	677883	.	-	.	Parent=PF3D7_0616300;coverage_threshold_of.5.reads_at_edge_of_window
Pf3D7_06_v3	Chappell_et_al_UTR_finder	5UTR	678086	678386	.	+	.	Parent=PF3D7_0616400;coverage_threshold_of.5.reads_at_edge_of_window
Pf3D7_06_v3	Chappell_et_al_UTR_finder	5UTR	693320	694003	.	-	.	Parent=PF3D7_0616700;coverage_threshold_of.5.reads_at_edge_of_window
Pf3D7_06_v3	Chappell_et_al_UTR_finder	5UTR	695412	695928	.	+	.	Parent=PF3D7_0616800;coverage_threshold_of.5.reads_at_edge_of_window
Pf3D7_06_v3	Chappell_et_al_UTR_finder	5UTR	698802	699251	.	+	.	Parent=PF3D7_0616900;coverage_threshold_of.5.reads_at_edge_of_window
Pf3D7_06_v3	Chappell_et_al_UTR_finder	5UTR	705169	705286	.	-	.	Parent=PF3D7_0617000;coverage_threshold_of.5.reads_at_edge_of_window
Pf3D7_06_v3	Chappell_et_al_UTR_finder	5UTR	707712	710058	.	+	.	Parent=PF3D7_0617100;coverage_threshold_of.5.reads_at_edge_of_window
Pf3D7_06_v3	Chappell_et_al_UTR_finder	5UTR	715016	717049	.	+	.	Parent=PF3D7_0617200;coverage_threshold_of.5.reads_at_edge_of_window
Pf3D7_06_v3	Chappell_et_al_UTR_finder	5UTR	720333	720534	.	+	.	Parent=PF3D7_0617300;coverage_threshold_of.5.reads_at_edge_of_window
Pf3D7_06_v3	Chappell_et_al_UTR_finder	5UTR	748815	750185	.	-	.	Parent=PF3D7_0617800;coverage_threshold_of.5.reads_at_edge_of_window
Pf3D7_06_v3	Chappell_et_al_UTR_finder	5UTR	753389	754394	.	+	.	Parent=PF3D7_0617900;coverage_threshold_of.5.reads_at_edge_of_window
Pf3D7_06_v3	Chappell_et_al_UTR_finder	5UTR	757634	758608	.	+	.	Parent=PF3D7_0618000;coverage_threshold_of.5.reads_at_edge_of_window
Pf3D7_06_v3	Chappell_et_al_UTR_finder	5UTR	761747	761938	.	+	.	Parent=PF3D7_0618100;coverage_threshold_of.5.reads_at_edge_of_window
Pf3D7_06_v3	Chappell_et_al_UTR_finder	5UTR	765493	765971	.	-	.	Parent=PF3D7_0618200;coverage_threshold_of.5.reads_at_edge_of_window
Pf3D7_06_v3	Chappell_et_al_UTR_finder	5UTR	768151	768791	.	+	.	Parent=PF3D7_0618300;coverage_threshold_of.5.reads_at_edge_of_window
Pf3D7_06_v3	Chappell_et_al_UTR_finder	5UTR	774497	774528	.	+	.	Parent=PF3D7_0618500;coverage_threshold_of.5.reads_at_edge_of_window
Pf3D7_06_v3	Chappell_et_al_UTR_finder	5UTR	778654	778691	.	+	.	Parent=PF3D7_0618700;coverage_threshold_of.5.reads_at_edge_of_window
Pf3D7_06_v3	Chappell_et_al_UTR_finder	5UTR	783297	783568	.	-	.	Parent=PF3D7_0618800;coverage_threshold_of.5.reads_at_edge_of_window
Pf3D7_06_v3	Chappell_et_al_UTR_finder	5UTR	784013	784353	.	+	.	Parent=PF3D7_0618900;coverage_threshold_of.5.reads_at_edge_of_window
Pf3D7_06_v3	Chappell_et_al_UTR_finder	5UTR	796026	796075	.	-	.	Parent=PF3D7_0619000;coverage_threshold_of.5.reads_at_edge_of_window
Pf3D7_06_v3	Chappell_et_al_UTR_finder	5UTR	796521	797210	.	+	.	Parent=PF3D7_0619100;coverage_threshold_of.5.reads_at_edge_of_window
Pf3D7_06_v3	Chappell_et_al_UTR_finder	5UTR	799114	799396	.	+	.	Parent=PF3D7_0619200;coverage_threshold_of.5.reads_at_edge_of_window
Pf3D7_06_v3	Chappell_et_al_UTR_finder	5UTR	818248	818791	.	-	.	Parent=PF3D7_0619400;coverage_threshold_of.5.reads_at_edge_of_window
Pf3D7_06_v3	Chappell_et_al_UTR_finder	5UTR	824248	824258	.	-	.	Parent=PF3D7_0619500;coverage_threshold_of.5.reads_at_edge_of_window
Pf3D7_06_v3	Chappell_et_al_UTR_finder	5UTR	830390	830621	.	-	.	Parent=PF3D7_0619700;coverage_threshold_of.10.reads_at_edge_of_window
Pf3D7_06_v3	Chappell_et_al_UTR_finder	5UTR	840101	840522	.	+	.	Parent=PF3D7_0619900;coverage_threshold_of.5.reads_at_edge_of_window
Pf3D7_06_v3	Chappell_et_al_UTR_finder	5UTR	845253	845659	.	+	.	Parent=PF3D7_0620100;coverage_threshold_of.5.reads_at_edge_of_window
Pf3D7_06_v3	Chappell_et_al_UTR_finder	5UTR	850865	851155	.	-	.	Parent=PF3D7_0620300;coverage_threshold_of.35.reads_at_edge_of_window
Pf3D7_06_v3	Chappell_et_al_UTR_finder	5UTR	852956	853199	.	-	.	Parent=PF3D7_0620400;coverage_threshold_of.5.reads_at_edge_of_window
Pf3D7_06_v3	Chappell_et_al_UTR_finder	5UTR	855105	855159	.	+	.	Parent=PF3D7_0620500;coverage_threshold_of.5.reads_at_edge_of_window
Pf3D7_06_v3	Chappell_et_al_UTR_finder	5UTR	857566	857725	.	+	.	Parent=PF3D7_0620600;coverage_threshold_of.5.reads_at_edge_of_window
Pf3D7_06_v3	Chappell_et_al_UTR_finder	5UTR	860115	860456	.	-	.	Parent=PF3D7_0620700;coverage_threshold_of.5.reads_at_edge_of_window
Pf3D7_06_v3	Chappell_et_al_UTR_finder	5UTR	862591	862881	.	+	.	Parent=PF3D7_0621000;coverage_threshold_of.5.reads_at_edge_of_window
Pf3D7_06_v3	Chappell_et_al_UTR_finder	5UTR	869910	870017	.	-	.	Parent=PF3D7_0621100;coverage_threshold_of.5.reads_at_edge_of_window
Pf3D7_06_v3	Chappell_et_al_UTR_finder	5UTR	872203	872986	.	-	.	Parent=PF3D7_0621200;coverage_threshold_of.5.reads_at_edge_of_window
Pf3D7_06_v3	Chappell_et_al_UTR_finder	5UTR	873437	873808	.	+	.	Parent=PF3D7_0621300;coverage_threshold_of.5.reads_at_edge_of_window
Pf3D7_06_v3	Chappell_et_al_UTR_finder	5UTR	877299	877304	.	-	.	Parent=PF3D7_0621350;coverage_threshold_of.5.reads_at_edge_of_window
Pf3D7_06_v3	Chappell_et_al_UTR_finder	5UTR	878664	878789	.	+	.	Parent=PF3D7_0621400;coverage_threshold_of.5.reads_at_edge_of_window
Pf3D7_06_v3	Chappell_et_al_UTR_finder	5UTR	881809	881962	.	+	.	Parent=PF3D7_0621500;coverage_threshold_of.5.reads_at_edge_of_window
Pf3D7_06_v3	Chappell_et_al_UTR_finder	5UTR	884022	884427	.	+	.	Parent=PF3D7_0621700;coverage_threshold_of.5.reads_at_edge_of_window
Pf3D7_06_v3	Chappell_et_al_UTR_finder	5UTR	890989	891996	.	+	.	Parent=PF3D7_0621800;coverage_threshold_of.5.reads_at_edge_of_window
Pf3D7_06_v3	Chappell_et_al_UTR_finder	5UTR	895781	896188	.	-	.	Parent=PF3D7_0621900;coverage_threshold_of.5.reads_at_edge_of_window
Pf3D7_06_v3	Chappell_et_al_UTR_finder	5UTR	906323	906428	.	-	.	Parent=PF3D7_0622200;coverage_threshold_of.5.reads_at_edge_of_window
Pf3D7_06_v3	Chappell_et_al_UTR_finder	5UTR	911437	911502	.	+	.	Parent=PF3D7_0622400;coverage_threshold_of.5.reads_at_edge_of_window
Pf3D7_06_v3	Chappell_et_al_UTR_finder	5UTR	913711	913840	.	-	.	Parent=PF3D7_0622500;coverage_threshold_of.5.reads_at_edge_of_window
Pf3D7_06_v3	Chappell_et_al_UTR_finder	5UTR	917300	917410	.	-	.	Parent=PF3D7_0622700;coverage_threshold_of.5.reads_at_edge_of_window
Pf3D7_06_v3	Chappell_et_al_UTR_finder	5UTR	919350	919684	.	+	.	Parent=PF3D7_0622800;coverage_threshold_of.5.reads_at_edge_of_window
Pf3D7_06_v3	Chappell_et_al_UTR_finder	5UTR	931075	931408	.	-	.	Parent=PF3D7_0622900;coverage_threshold_of.5.reads_at_edge_of_window
Pf3D7_06_v3	Chappell_et_al_UTR_finder	5UTR	938652	938733	.	-	.	Parent=PF3D7_0623000;coverage_threshold_of.5.reads_at_edge_of_window
Pf3D7_06_v3	Chappell_et_al_UTR_finder	5UTR	943721	943847	.	-	.	Parent=PF3D7_0623100;coverage_threshold_of.5.reads_at_edge_of_window
Pf3D7_06_v3	Chappell_et_al_UTR_finder	5UTR	945100	946128	.	+	.	Parent=PF3D7_0623200;coverage_threshold_of.5.reads_at_edge_of_window
Pf3D7_06_v3	Chappell_et_al_UTR_finder	5UTR	948645	949020	.	-	.	Parent=PF3D7_0623300;coverage_threshold_of.5.reads_at_edge_of_window
Pf3D7_06_v3	Chappell_et_al_UTR_finder	5UTR	954849	955025	.	-	.	Parent=PF3D7_0623500;coverage_threshold_of.5.reads_at_edge_of_window
Pf3D7_06_v3	Chappell_et_al_UTR_finder	5UTR	956413	956764	.	+	.	Parent=PF3D7_0623600;coverage_threshold_of.5.reads_at_edge_of_window
Pf3D7_06_v3	Chappell_et_al_UTR_finder	5UTR	962546	962591	.	-	.	Parent=PF3D7_0623700;coverage_threshold_of.5.reads_at_edge_of_window
Pf3D7_06_v3	Chappell_et_al_UTR_finder	5UTR	970956	973329	.	-	.	Parent=PF3D7_0623800;coverage_threshold_of.5.reads_at_edge_of_window
Pf3D7_06_v3	Chappell_et_al_UTR_finder	5UTR	977168	977182	.	+	.	Parent=PF3D7_0623900;coverage_threshold_of.5.reads_at_edge_of_window
Pf3D7_06_v3	Chappell_et_al_UTR_finder	5UTR	980293	981065	.	+	.	Parent=PF3D7_0624000;coverage_threshold_of.5.reads_at_edge_of_window
Pf3D7_06_v3	Chappell_et_al_UTR_finder	5UTR	983591	983945	.	+	.	Parent=PF3D7_0624100;coverage_threshold_of.5.reads_at_edge_of_window
Pf3D7_06_v3	Chappell_et_al_UTR_finder	5UTR	986871	986974	.	-	.	Parent=PF3D7_0624200;coverage_threshold_of.5.reads_at_edge_of_window
Pf3D7_06_v3	Chappell_et_al_UTR_finder	5UTR	992199	992246	.	-	.	Parent=PF3D7_0624400;coverage_threshold_of.5.reads_at_edge_of_window
Pf3D7_06_v3	Chappell_et_al_UTR_finder	5UTR	993975	994283	.	+	.	Parent=PF3D7_0624500;coverage_threshold_of.5.reads_at_edge_of_window
Pf3D7_06_v3	Chappell_et_al_UTR_finder	5UTR	998792	999523	.	+	.	Parent=PF3D7_0624600;coverage_threshold_of.5.reads_at_edge_of_window
Pf3D7_06_v3	Chappell_et_al_UTR_finder	5UTR	1010719	1010797	.	-	.	Parent=PF3D7_0624700;coverage_threshold_of.5.reads_at_edge_of_window
Pf3D7_06_v3	Chappell_et_al_UTR_finder	5UTR	1019920	1020023	.	+	.	Parent=PF3D7_0625000;coverage_threshold_of.5.reads_at_edge_of_window
Pf3D7_06_v3	Chappell_et_al_UTR_finder	5UTR	1025050	1025178	.	+	.	Parent=PF3D7_0625200;coverage_threshold_of.5.reads_at_edge_of_window
Pf3D7_06_v3	Chappell_et_al_UTR_finder	5UTR	1031158	1031241	.	-	.	Parent=PF3D7_0625300;coverage_threshold_of.5.reads_at_edge_of_window
Pf3D7_06_v3	Chappell_et_al_UTR_finder	5UTR	1033775	1034472	.	-	.	Parent=PF3D7_0625400;coverage_threshold_of.5.reads_at_edge_of_window
Pf3D7_06_v3	Chappell_et_al_UTR_finder	5UTR	1035172	1035357	.	+	.	Parent=PF3D7_0625500;coverage_threshold_of.5.reads_at_edge_of_window
Pf3D7_06_v3	Chappell_et_al_UTR_finder	5UTR	1038918	1039654	.	+	.	Parent=PF3D7_0625600;coverage_threshold_of.5.reads_at_edge_of_window
Pf3D7_06_v3	Chappell_et_al_UTR_finder	5UTR	1042949	1043323	.	-	.	Parent=PF3D7_0625700;coverage_threshold_of.5.reads_at_edge_of_window
Pf3D7_06_v3	Chappell_et_al_UTR_finder	5UTR	1043409	1043545	.	+	.	Parent=PF3D7_0625800;coverage_threshold_of.5.reads_at_edge_of_window
Pf3D7_06_v3	Chappell_et_al_UTR_finder	5UTR	1053966	1054417	.	-	.	Parent=PF3D7_0626000;coverage_threshold_of.5.reads_at_edge_of_window
Pf3D7_06_v3	Chappell_et_al_UTR_finder	5UTR	1055913	1056051	.	+	.	Parent=PF3D7_0626100;coverage_threshold_of.5.reads_at_edge_of_window
Pf3D7_06_v3	Chappell_et_al_UTR_finder	5UTR	1059923	1060190	.	-	.	Parent=PF3D7_0626200;coverage_threshold_of.5.reads_at_edge_of_window
Pf3D7_06_v3	Chappell_et_al_UTR_finder	5UTR	1073896	1074657	.	-	.	Parent=PF3D7_0626600;coverage_threshold_of.5.reads_at_edge_of_window
Pf3D7_06_v3	Chappell_et_al_UTR_finder	5UTR	1074753	1075017	.	+	.	Parent=PF3D7_0626700;coverage_threshold_of.5.reads_at_edge_of_window
Pf3D7_06_v3	Chappell_et_al_UTR_finder	5UTR	1078010	1078994	.	+	.	Parent=PF3D7_0626800;coverage_threshold_of.5.reads_at_edge_of_window
Pf3D7_06_v3	Chappell_et_al_UTR_finder	5UTR	1082800	1082909	.	+	.	Parent=PF3D7_0626900;coverage_threshold_of.5.reads_at_edge_of_window
Pf3D7_06_v3	Chappell_et_al_UTR_finder	5UTR	1088804	1089189	.	+	.	Parent=PF3D7_0627100;coverage_threshold_of.5.reads_at_edge_of_window
Pf3D7_06_v3	Chappell_et_al_UTR_finder	5UTR	1096374	1096879	.	-	.	Parent=PF3D7_0627200;coverage_threshold_of.5.reads_at_edge_of_window
Pf3D7_06_v3	Chappell_et_al_UTR_finder	5UTR	1098650	1098696	.	-	.	Parent=PF3D7_0627300;coverage_threshold_of.5.reads_at_edge_of_window
Pf3D7_06_v3	Chappell_et_al_UTR_finder	5UTR	1100859	1100988	.	-	.	Parent=PF3D7_0627400;coverage_threshold_of.5.reads_at_edge_of_window
Pf3D7_06_v3	Chappell_et_al_UTR_finder	5UTR	1102853	1102962	.	-	.	Parent=PF3D7_0627500;coverage_threshold_of.5.reads_at_edge_of_window
Pf3D7_06_v3	Chappell_et_al_UTR_finder	5UTR	1103994	1104014	.	+	.	Parent=PF3D7_0627600;coverage_threshold_of.5.reads_at_edge_of_window
Pf3D7_06_v3	Chappell_et_al_UTR_finder	5UTR	1107340	1108196	.	+	.	Parent=PF3D7_0627700;coverage_threshold_of.5.reads_at_edge_of_window
Pf3D7_06_v3	Chappell_et_al_UTR_finder	5UTR	1117538	1117609	.	-	.	Parent=PF3D7_0627800;coverage_threshold_of.5.reads_at_edge_of_window
Pf3D7_06_v3	Chappell_et_al_UTR_finder	5UTR	1117988	1119586	.	+	.	Parent=PF3D7_0627900;coverage_threshold_of.5.reads_at_edge_of_window
Pf3D7_06_v3	Chappell_et_al_UTR_finder	5UTR	1121198	1121689	.	+	.	Parent=PF3D7_0628000;coverage_threshold_of.5.reads_at_edge_of_window
Pf3D7_06_v3	Chappell_et_al_UTR_finder	5UTR	1153665	1153764	.	-	.	Parent=PF3D7_0628100;coverage_threshold_of.5.reads_at_edge_of_window
Pf3D7_06_v3	Chappell_et_al_UTR_finder	5UTR	1159643	1159861	.	+	.	Parent=PF3D7_0628200;coverage_threshold_of.5.reads_at_edge_of_window
Pf3D7_06_v3	Chappell_et_al_UTR_finder	5UTR	1173697	1174327	.	-	.	Parent=PF3D7_0628300;coverage_threshold_of.5.reads_at_edge_of_window
Pf3D7_06_v3	Chappell_et_al_UTR_finder	5UTR	1180004	1180055	.	-	.	Parent=PF3D7_0628500;coverage_threshold_of.5.reads_at_edge_of_window
Pf3D7_06_v3	Chappell_et_al_UTR_finder	5UTR	1182354	1182381	.	-	.	Parent=PF3D7_0628600;coverage_threshold_of.5.reads_at_edge_of_window
Pf3D7_06_v3	Chappell_et_al_UTR_finder	5UTR	1183486	1183895	.	+	.	Parent=PF3D7_0628700;coverage_threshold_of.5.reads_at_edge_of_window
Pf3D7_06_v3	Chappell_et_al_UTR_finder	5UTR	1188645	1188960	.	-	.	Parent=PF3D7_0628800;coverage_threshold_of.5.reads_at_edge_of_window
Pf3D7_06_v3	Chappell_et_al_UTR_finder	5UTR	1198039	1198337	.	-	.	Parent=PF3D7_0629100;coverage_threshold_of.5.reads_at_edge_of_window
Pf3D7_06_v3	Chappell_et_al_UTR_finder	5UTR	1200996	1202058	.	-	.	Parent=PF3D7_0629200;coverage_threshold_of.5.reads_at_edge_of_window
Pf3D7_06_v3	Chappell_et_al_UTR_finder	5UTR	1209203	1210419	.	+	.	Parent=PF3D7_0629400;coverage_threshold_of.5.reads_at_edge_of_window
Pf3D7_06_v3	Chappell_et_al_UTR_finder	5UTR	1216006	1216539	.	-	.	Parent=PF3D7_0629500;coverage_threshold_of.5.reads_at_edge_of_window
Pf3D7_06_v3	Chappell_et_al_UTR_finder	5UTR	1217433	1218306	.	+	.	Parent=PF3D7_0629600;coverage_threshold_of.5.reads_at_edge_of_window
Pf3D7_06_v3	Chappell_et_al_UTR_finder	5UTR	1221433	1221940	.	+	.	Parent=PF3D7_0629700;coverage_threshold_of.5.reads_at_edge_of_window
Pf3D7_06_v3	Chappell_et_al_UTR_finder	5UTR	1247220	1247800	.	-	.	Parent=PF3D7_0629800;coverage_threshold_of.5.reads_at_edge_of_window
Pf3D7_06_v3	Chappell_et_al_UTR_finder	5UTR	1248423	1250411	.	+	.	Parent=PF3D7_0629900;coverage_threshold_of.5.reads_at_edge_of_window
Pf3D7_06_v3	Chappell_et_al_UTR_finder	5UTR	1256941	1256987	.	-	.	Parent=PF3D7_0630100;coverage_threshold_of.5.reads_at_edge_of_window
Pf3D7_06_v3	Chappell_et_al_UTR_finder	5UTR	1269597	1270594	.	-	.	Parent=PF3D7_0630300;coverage_threshold_of.5.reads_at_edge_of_window
Pf3D7_06_v3	Chappell_et_al_UTR_finder	5UTR	1273533	1274020	.	-	.	Parent=PF3D7_0630400;coverage_threshold_of.5.reads_at_edge_of_window
Pf3D7_06_v3	Chappell_et_al_UTR_finder	5UTR	1276226	1276328	.	+	.	Parent=PF3D7_0630500;coverage_threshold_of.5.reads_at_edge_of_window
Pf3D7_06_v3	Chappell_et_al_UTR_finder	5UTR	1279627	1279819	.	+	.	Parent=PF3D7_0630600;coverage_threshold_of.5.reads_at_edge_of_window
Pf3D7_06_v3	Chappell_et_al_UTR_finder	5UTR	1292973	1293345	.	-	.	Parent=PF3D7_0630900;coverage_threshold_of.5.reads_at_edge_of_window
Pf3D7_07_v3	Chappell_et_al_UTR_finder	5UTR	83833	84796	.	+	.	Parent=PF3D7_0702000;coverage_threshold_of.5.reads_at_edge_of_window
Pf3D7_07_v3	Chappell_et_al_UTR_finder	5UTR	93142	93239	.	-	.	Parent=PF3D7_0702200;coverage_threshold_of.5.reads_at_edge_of_window
Pf3D7_07_v3	Chappell_et_al_UTR_finder	5UTR	95875	96760	.	+	.	Parent=PF3D7_0702300;coverage_threshold_of.5.reads_at_edge_of_window
Pf3D7_07_v3	Chappell_et_al_UTR_finder	5UTR	100346	101693	.	+	.	Parent=PF3D7_0702400;coverage_threshold_of.5.reads_at_edge_of_window
Pf3D7_07_v3	Chappell_et_al_UTR_finder	5UTR	105990	106088	.	-	.	Parent=PF3D7_0702500;coverage_threshold_of.5.reads_at_edge_of_window
Pf3D7_07_v3	Chappell_et_al_UTR_finder	5UTR	109729	109914	.	+	.	Parent=PF3D7_0702600;coverage_threshold_of.5.reads_at_edge_of_window
Pf3D7_07_v3	Chappell_et_al_UTR_finder	5UTR	113949	114002	.	-	.	Parent=PF3D7_0702900;coverage_threshold_of.5.reads_at_edge_of_window
Pf3D7_07_v3	Chappell_et_al_UTR_finder	5UTR	115127	115238	.	+	.	Parent=PF3D7_0703000;coverage_threshold_of.5.reads_at_edge_of_window
Pf3D7_07_v3	Chappell_et_al_UTR_finder	5UTR	121324	121413	.	+	.	Parent=PF3D7_0703100;coverage_threshold_of.5.reads_at_edge_of_window
Pf3D7_07_v3	Chappell_et_al_UTR_finder	5UTR	128126	128539	.	+	.	Parent=PF3D7_0703300;coverage_threshold_of.5.reads_at_edge_of_window
Pf3D7_07_v3	Chappell_et_al_UTR_finder	5UTR	131833	131847	.	-	.	Parent=PF3D7_0703400;coverage_threshold_of.5.reads_at_edge_of_window
Pf3D7_07_v3	Chappell_et_al_UTR_finder	5UTR	134264	135605	.	+	.	Parent=PF3D7_0703500;coverage_threshold_of.5.reads_at_edge_of_window
Pf3D7_07_v3	Chappell_et_al_UTR_finder	5UTR	143810	144018	.	+	.	Parent=PF3D7_0703600;coverage_threshold_of.5.reads_at_edge_of_window
Pf3D7_07_v3	Chappell_et_al_UTR_finder	5UTR	147395	148178	.	-	.	Parent=PF3D7_0703700;coverage_threshold_of.5.reads_at_edge_of_window
Pf3D7_07_v3	Chappell_et_al_UTR_finder	5UTR	179800	180035	.	+	.	Parent=PF3D7_0704100;coverage_threshold_of.5.reads_at_edge_of_window
Pf3D7_07_v3	Chappell_et_al_UTR_finder	5UTR	194891	195243	.	-	.	Parent=PF3D7_0704200;coverage_threshold_of.5.reads_at_edge_of_window
Pf3D7_07_v3	Chappell_et_al_UTR_finder	5UTR	196803	197690	.	+	.	Parent=PF3D7_0704300;coverage_threshold_of.5.reads_at_edge_of_window
Pf3D7_07_v3	Chappell_et_al_UTR_finder	5UTR	204622	204717	.	+	.	Parent=PF3D7_0704400;coverage_threshold_of.5.reads_at_edge_of_window
Pf3D7_07_v3	Chappell_et_al_UTR_finder	5UTR	213502	213557	.	-	.	Parent=PF3D7_0704500;coverage_threshold_of.5.reads_at_edge_of_window
Pf3D7_07_v3	Chappell_et_al_UTR_finder	5UTR	229073	230661	.	-	.	Parent=PF3D7_0704600;coverage_threshold_of.5.reads_at_edge_of_window
Pf3D7_07_v3	Chappell_et_al_UTR_finder	5UTR	233025	233400	.	+	.	Parent=PF3D7_0704700;coverage_threshold_of.5.reads_at_edge_of_window
Pf3D7_07_v3	Chappell_et_al_UTR_finder	5UTR	245017	245208	.	-	.	Parent=PF3D7_0704900;coverage_threshold_of.5.reads_at_edge_of_window
Pf3D7_07_v3	Chappell_et_al_UTR_finder	5UTR	250153	250682	.	-	.	Parent=PF3D7_0705000;coverage_threshold_of.5.reads_at_edge_of_window
Pf3D7_07_v3	Chappell_et_al_UTR_finder	5UTR	261339	261976	.	+	.	Parent=PF3D7_0705300;coverage_threshold_of.5.reads_at_edge_of_window
Pf3D7_07_v3	Chappell_et_al_UTR_finder	5UTR	267439	267879	.	-	.	Parent=PF3D7_0705400;coverage_threshold_of.5.reads_at_edge_of_window
Pf3D7_07_v3	Chappell_et_al_UTR_finder	5UTR	278707	278835	.	-	.	Parent=PF3D7_0705500;coverage_threshold_of.5.reads_at_edge_of_window
Pf3D7_07_v3	Chappell_et_al_UTR_finder	5UTR	284434	284632	.	-	.	Parent=PF3D7_0705600;coverage_threshold_of.5.reads_at_edge_of_window
Pf3D7_07_v3	Chappell_et_al_UTR_finder	5UTR	286167	287108	.	-	.	Parent=PF3D7_0705700;coverage_threshold_of.5.reads_at_edge_of_window
Pf3D7_07_v3	Chappell_et_al_UTR_finder	5UTR	291221	291544	.	-	.	Parent=PF3D7_0705900;coverage_threshold_of.5.reads_at_edge_of_window
Pf3D7_07_v3	Chappell_et_al_UTR_finder	5UTR	293055	293399	.	+	.	Parent=PF3D7_0706000;coverage_threshold_of.5.reads_at_edge_of_window
Pf3D7_07_v3	Chappell_et_al_UTR_finder	5UTR	303060	303486	.	-	.	Parent=PF3D7_0706100;coverage_threshold_of.5.reads_at_edge_of_window
Pf3D7_07_v3	Chappell_et_al_UTR_finder	5UTR	304120	304314	.	+	.	Parent=PF3D7_0706200;coverage_threshold_of.5.reads_at_edge_of_window
Pf3D7_07_v3	Chappell_et_al_UTR_finder	5UTR	305316	305562	.	+	.	Parent=PF3D7_0706300;coverage_threshold_of.5.reads_at_edge_of_window
Pf3D7_07_v3	Chappell_et_al_UTR_finder	5UTR	307134	307983	.	-	.	Parent=PF3D7_0706400;coverage_threshold_of.5.reads_at_edge_of_window
Pf3D7_07_v3	Chappell_et_al_UTR_finder	5UTR	315023	315911	.	-	.	Parent=PF3D7_0706500;coverage_threshold_of.5.reads_at_edge_of_window
Pf3D7_07_v3	Chappell_et_al_UTR_finder	5UTR	320229	320247	.	+	.	Parent=PF3D7_0706600;coverage_threshold_of.5.reads_at_edge_of_window
Pf3D7_07_v3	Chappell_et_al_UTR_finder	5UTR	336326	336584	.	-	.	Parent=PF3D7_0707200;coverage_threshold_of.5.reads_at_edge_of_window
Pf3D7_07_v3	Chappell_et_al_UTR_finder	5UTR	338810	338884	.	+	.	Parent=PF3D7_0707300;coverage_threshold_of.5.reads_at_edge_of_window
Pf3D7_07_v3	Chappell_et_al_UTR_finder	5UTR	343620	343911	.	+	.	Parent=PF3D7_0707400;coverage_threshold_of.5.reads_at_edge_of_window
Pf3D7_07_v3	Chappell_et_al_UTR_finder	5UTR	347663	348276	.	+	.	Parent=PF3D7_0707500;coverage_threshold_of.5.reads_at_edge_of_window
Pf3D7_07_v3	Chappell_et_al_UTR_finder	5UTR	353759	353985	.	+	.	Parent=PF3D7_0707600;coverage_threshold_of.5.reads_at_edge_of_window
Pf3D7_07_v3	Chappell_et_al_UTR_finder	5UTR	356479	357699	.	+	.	Parent=PF3D7_0707700;coverage_threshold_of.5.reads_at_edge_of_window
Pf3D7_07_v3	Chappell_et_al_UTR_finder	5UTR	361863	362004	.	+	.	Parent=PF3D7_0707800;coverage_threshold_of.5.reads_at_edge_of_window
Pf3D7_07_v3	Chappell_et_al_UTR_finder	5UTR	366462	366928	.	+	.	Parent=PF3D7_0707900;coverage_threshold_of.5.reads_at_edge_of_window
Pf3D7_07_v3	Chappell_et_al_UTR_finder	5UTR	368285	368706	.	+	.	Parent=PF3D7_0708000;coverage_threshold_of.5.reads_at_edge_of_window
Pf3D7_07_v3	Chappell_et_al_UTR_finder	5UTR	373107	373493	.	-	.	Parent=PF3D7_0708100;coverage_threshold_of.5.reads_at_edge_of_window
Pf3D7_07_v3	Chappell_et_al_UTR_finder	5UTR	377858	378030	.	+	.	Parent=PF3D7_0708300;coverage_threshold_of.5.reads_at_edge_of_window
Pf3D7_07_v3	Chappell_et_al_UTR_finder	5UTR	381020	381591	.	+	.	Parent=PF3D7_0708400;coverage_threshold_of.5.reads_at_edge_of_window
Pf3D7_07_v3	Chappell_et_al_UTR_finder	5UTR	388322	388644	.	-	.	Parent=PF3D7_0708500;coverage_threshold_of.5.reads_at_edge_of_window
Pf3D7_07_v3	Chappell_et_al_UTR_finder	5UTR	392189	392391	.	-	.	Parent=PF3D7_0708700;coverage_threshold_of.5.reads_at_edge_of_window
Pf3D7_07_v3	Chappell_et_al_UTR_finder	5UTR	394328	395710	.	+	.	Parent=PF3D7_0708800;coverage_threshold_of.5.reads_at_edge_of_window
Pf3D7_07_v3	Chappell_et_al_UTR_finder	5UTR	400244	400867	.	-	.	Parent=PF3D7_0708900;coverage_threshold_of.5.reads_at_edge_of_window
Pf3D7_07_v3	Chappell_et_al_UTR_finder	5UTR	402374	403221	.	+	.	Parent=PF3D7_0709000;coverage_threshold_of.5.reads_at_edge_of_window
Pf3D7_07_v3	Chappell_et_al_UTR_finder	5UTR	408090	408214	.	+	.	Parent=PF3D7_0709100;coverage_threshold_of.5.reads_at_edge_of_window
Pf3D7_07_v3	Chappell_et_al_UTR_finder	5UTR	413162	413350	.	-	.	Parent=PF3D7_0709200;coverage_threshold_of.5.reads_at_edge_of_window
Pf3D7_07_v3	Chappell_et_al_UTR_finder	5UTR	421750	422434	.	-	.	Parent=PF3D7_0709300;coverage_threshold_of.5.reads_at_edge_of_window
Pf3D7_07_v3	Chappell_et_al_UTR_finder	5UTR	427235	427278	.	-	.	Parent=PF3D7_0709400;coverage_threshold_of.5.reads_at_edge_of_window
Pf3D7_07_v3	Chappell_et_al_UTR_finder	5UTR	428144	428722	.	+	.	Parent=PF3D7_0709500;coverage_threshold_of.5.reads_at_edge_of_window
Pf3D7_07_v3	Chappell_et_al_UTR_finder	5UTR	433759	433854	.	-	.	Parent=PF3D7_0709600;coverage_threshold_of.5.reads_at_edge_of_window
Pf3D7_07_v3	Chappell_et_al_UTR_finder	5UTR	436196	436514	.	-	.	Parent=PF3D7_0709700;coverage_threshold_of.5.reads_at_edge_of_window
Pf3D7_07_v3	Chappell_et_al_UTR_finder	5UTR	437328	437899	.	+	.	Parent=PF3D7_0709800;coverage_threshold_of.5.reads_at_edge_of_window
Pf3D7_07_v3	Chappell_et_al_UTR_finder	5UTR	458497	458772	.	-	.	Parent=PF3D7_0710000;coverage_threshold_of.5.reads_at_edge_of_window
Pf3D7_07_v3	Chappell_et_al_UTR_finder	5UTR	459805	460056	.	+	.	Parent=PF3D7_0710100;coverage_threshold_of.5.reads_at_edge_of_window
Pf3D7_07_v3	Chappell_et_al_UTR_finder	5UTR	473542	474053	.	-	.	Parent=PF3D7_0710300;coverage_threshold_of.5.reads_at_edge_of_window
Pf3D7_07_v3	Chappell_et_al_UTR_finder	5UTR	474467	474622	.	+	.	Parent=PF3D7_0710400;coverage_threshold_of.5.reads_at_edge_of_window
Pf3D7_07_v3	Chappell_et_al_UTR_finder	5UTR	477553	477583	.	-	.	Parent=PF3D7_0710500;coverage_threshold_of.5.reads_at_edge_of_window
Pf3D7_07_v3	Chappell_et_al_UTR_finder	5UTR	479139	479654	.	-	.	Parent=PF3D7_0710600;coverage_threshold_of.5.reads_at_edge_of_window
Pf3D7_07_v3	Chappell_et_al_UTR_finder	5UTR	481975	482646	.	-	.	Parent=PF3D7_0710700;coverage_threshold_of.5.reads_at_edge_of_window
Pf3D7_07_v3	Chappell_et_al_UTR_finder	5UTR	483832	484167	.	-	.	Parent=PF3D7_0710800;coverage_threshold_of.5.reads_at_edge_of_window
Pf3D7_07_v3	Chappell_et_al_UTR_finder	5UTR	484282	484837	.	+	.	Parent=PF3D7_0710900;coverage_threshold_of.5.reads_at_edge_of_window
Pf3D7_07_v3	Chappell_et_al_UTR_finder	5UTR	490971	491450	.	-	.	Parent=PF3D7_0711000;coverage_threshold_of.5.reads_at_edge_of_window
Pf3D7_07_v3	Chappell_et_al_UTR_finder	5UTR	493233	494414	.	-	.	Parent=PF3D7_0711100;coverage_threshold_of.5.reads_at_edge_of_window
Pf3D7_07_v3	Chappell_et_al_UTR_finder	5UTR	499135	499335	.	+	.	Parent=PF3D7_0711300;coverage_threshold_of.5.reads_at_edge_of_window
Pf3D7_07_v3	Chappell_et_al_UTR_finder	5UTR	502595	502654	.	-	.	Parent=PF3D7_0711400;coverage_threshold_of.5.reads_at_edge_of_window
Pf3D7_07_v3	Chappell_et_al_UTR_finder	5UTR	504567	505244	.	+	.	Parent=PF3D7_0711500;coverage_threshold_of.5.reads_at_edge_of_window
Pf3D7_07_v3	Chappell_et_al_UTR_finder	5UTR	612061	612457	.	+	.	Parent=PF3D7_0713400;coverage_threshold_of.5.reads_at_edge_of_window
Pf3D7_07_v3	Chappell_et_al_UTR_finder	5UTR	617916	617932	.	+	.	Parent=PF3D7_0713600;coverage_threshold_of.5.reads_at_edge_of_window
Pf3D7_07_v3	Chappell_et_al_UTR_finder	5UTR	623522	623716	.	-	.	Parent=PF3D7_0713700;coverage_threshold_of.5.reads_at_edge_of_window
Pf3D7_07_v3	Chappell_et_al_UTR_finder	5UTR	625301	625607	.	-	.	Parent=PF3D7_0713800;coverage_threshold_of.5.reads_at_edge_of_window
Pf3D7_07_v3	Chappell_et_al_UTR_finder	5UTR	643473	643998	.	-	.	Parent=PF3D7_0714000;coverage_threshold_of.5.reads_at_edge_of_window
Pf3D7_07_v3	Chappell_et_al_UTR_finder	5UTR	650648	650833	.	+	.	Parent=PF3D7_0714200;coverage_threshold_of.5.reads_at_edge_of_window
Pf3D7_07_v3	Chappell_et_al_UTR_finder	5UTR	656565	656870	.	+	.	Parent=PF3D7_0714300;coverage_threshold_of.5.reads_at_edge_of_window
Pf3D7_07_v3	Chappell_et_al_UTR_finder	5UTR	664811	664955	.	+	.	Parent=PF3D7_0714500;coverage_threshold_of.5.reads_at_edge_of_window
Pf3D7_07_v3	Chappell_et_al_UTR_finder	5UTR	673036	673450	.	+	.	Parent=PF3D7_0715000;coverage_threshold_of.5.reads_at_edge_of_window
Pf3D7_07_v3	Chappell_et_al_UTR_finder	5UTR	682682	682898	.	-	.	Parent=PF3D7_0715200;coverage_threshold_of.5.reads_at_edge_of_window
Pf3D7_07_v3	Chappell_et_al_UTR_finder	5UTR	686692	686743	.	-	.	Parent=PF3D7_0715300;coverage_threshold_of.5.reads_at_edge_of_window
Pf3D7_07_v3	Chappell_et_al_UTR_finder	5UTR	688849	689462	.	-	.	Parent=PF3D7_0715400;coverage_threshold_of.10.reads_at_edge_of_window
Pf3D7_07_v3	Chappell_et_al_UTR_finder	5UTR	690058	690354	.	-	.	Parent=PF3D7_0715500;coverage_threshold_of.5.reads_at_edge_of_window
Pf3D7_07_v3	Chappell_et_al_UTR_finder	5UTR	690935	691067	.	+	.	Parent=PF3D7_0715600;coverage_threshold_of.5.reads_at_edge_of_window
Pf3D7_07_v3	Chappell_et_al_UTR_finder	5UTR	694354	694522	.	+	.	Parent=PF3D7_0715700;coverage_threshold_of.5.reads_at_edge_of_window
Pf3D7_07_v3	Chappell_et_al_UTR_finder	5UTR	696905	697182	.	-	.	Parent=PF3D7_0715800;coverage_threshold_of.5.reads_at_edge_of_window
Pf3D7_07_v3	Chappell_et_al_UTR_finder	5UTR	698202	699238	.	+	.	Parent=PF3D7_0715900;coverage_threshold_of.5.reads_at_edge_of_window
Pf3D7_07_v3	Chappell_et_al_UTR_finder	5UTR	710909	711187	.	-	.	Parent=PF3D7_0716100;coverage_threshold_of.5.reads_at_edge_of_window
Pf3D7_07_v3	Chappell_et_al_UTR_finder	5UTR	711820	712468	.	+	.	Parent=PF3D7_0716200;coverage_threshold_of.5.reads_at_edge_of_window
Pf3D7_07_v3	Chappell_et_al_UTR_finder	5UTR	716831	717280	.	+	.	Parent=PF3D7_0716300;coverage_threshold_of.5.reads_at_edge_of_window
Pf3D7_07_v3	Chappell_et_al_UTR_finder	5UTR	719534	720009	.	+	.	Parent=PF3D7_0716400;coverage_threshold_of.5.reads_at_edge_of_window
Pf3D7_07_v3	Chappell_et_al_UTR_finder	5UTR	721668	721716	.	+	.	Parent=PF3D7_0716500;coverage_threshold_of.5.reads_at_edge_of_window
Pf3D7_07_v3	Chappell_et_al_UTR_finder	5UTR	725132	725295	.	+	.	Parent=PF3D7_0716600;coverage_threshold_of.5.reads_at_edge_of_window
Pf3D7_07_v3	Chappell_et_al_UTR_finder	5UTR	728089	728108	.	+	.	Parent=PF3D7_0716700;coverage_threshold_of.5.reads_at_edge_of_window
Pf3D7_07_v3	Chappell_et_al_UTR_finder	5UTR	733497	734359	.	-	.	Parent=PF3D7_0716800;coverage_threshold_of.5.reads_at_edge_of_window
Pf3D7_07_v3	Chappell_et_al_UTR_finder	5UTR	734755	736369	.	+	.	Parent=PF3D7_0716900;coverage_threshold_of.5.reads_at_edge_of_window
Pf3D7_07_v3	Chappell_et_al_UTR_finder	5UTR	738377	738577	.	+	.	Parent=PF3D7_0717000;coverage_threshold_of.5.reads_at_edge_of_window
Pf3D7_07_v3	Chappell_et_al_UTR_finder	5UTR	741620	742009	.	+	.	Parent=PF3D7_0717100;coverage_threshold_of.5.reads_at_edge_of_window
Pf3D7_07_v3	Chappell_et_al_UTR_finder	5UTR	746664	747391	.	-	.	Parent=PF3D7_0717200;coverage_threshold_of.5.reads_at_edge_of_window
Pf3D7_07_v3	Chappell_et_al_UTR_finder	5UTR	748955	748989	.	+	.	Parent=PF3D7_0717300;coverage_threshold_of.5.reads_at_edge_of_window
Pf3D7_07_v3	Chappell_et_al_UTR_finder	5UTR	751581	751876	.	+	.	Parent=PF3D7_0717400;coverage_threshold_of.5.reads_at_edge_of_window
Pf3D7_07_v3	Chappell_et_al_UTR_finder	5UTR	755441	755762	.	+	.	Parent=PF3D7_0717500;coverage_threshold_of.5.reads_at_edge_of_window
Pf3D7_07_v3	Chappell_et_al_UTR_finder	5UTR	762878	763357	.	-	.	Parent=PF3D7_0717600;coverage_threshold_of.5.reads_at_edge_of_window
Pf3D7_07_v3	Chappell_et_al_UTR_finder	5UTR	766414	766452	.	-	.	Parent=PF3D7_0717700;coverage_threshold_of.5.reads_at_edge_of_window
Pf3D7_07_v3	Chappell_et_al_UTR_finder	5UTR	775265	775516	.	-	.	Parent=PF3D7_0717900;coverage_threshold_of.5.reads_at_edge_of_window
Pf3D7_07_v3	Chappell_et_al_UTR_finder	5UTR	804740	805163	.	-	.	Parent=PF3D7_0718100;coverage_threshold_of.5.reads_at_edge_of_window
Pf3D7_07_v3	Chappell_et_al_UTR_finder	5UTR	821740	822437	.	+	.	Parent=PF3D7_0718400;coverage_threshold_of.5.reads_at_edge_of_window
Pf3D7_07_v3	Chappell_et_al_UTR_finder	5UTR	824047	824444	.	+	.	Parent=PF3D7_0718500;coverage_threshold_of.5.reads_at_edge_of_window
Pf3D7_07_v3	Chappell_et_al_UTR_finder	5UTR	826479	826836	.	+	.	Parent=PF3D7_0718600;coverage_threshold_of.5.reads_at_edge_of_window
Pf3D7_07_v3	Chappell_et_al_UTR_finder	5UTR	832923	833025	.	-	.	Parent=PF3D7_0718700;coverage_threshold_of.5.reads_at_edge_of_window
Pf3D7_07_v3	Chappell_et_al_UTR_finder	5UTR	838043	838134	.	+	.	Parent=PF3D7_0719000;coverage_threshold_of.5.reads_at_edge_of_window
Pf3D7_07_v3	Chappell_et_al_UTR_finder	5UTR	840025	840256	.	-	.	Parent=PF3D7_0719100;coverage_threshold_of.5.reads_at_edge_of_window
Pf3D7_07_v3	Chappell_et_al_UTR_finder	5UTR	844339	844494	.	+	.	Parent=PF3D7_0719300;coverage_threshold_of.5.reads_at_edge_of_window
Pf3D7_07_v3	Chappell_et_al_UTR_finder	5UTR	856655	857076	.	-	.	Parent=PF3D7_0719500;coverage_threshold_of.5.reads_at_edge_of_window
Pf3D7_07_v3	Chappell_et_al_UTR_finder	5UTR	859493	860529	.	-	.	Parent=PF3D7_0719600;coverage_threshold_of.5.reads_at_edge_of_window
Pf3D7_07_v3	Chappell_et_al_UTR_finder	5UTR	861293	861582	.	+	.	Parent=PF3D7_0719700;coverage_threshold_of.5.reads_at_edge_of_window
Pf3D7_07_v3	Chappell_et_al_UTR_finder	5UTR	864814	865671	.	-	.	Parent=PF3D7_0719800;coverage_threshold_of.5.reads_at_edge_of_window
Pf3D7_07_v3	Chappell_et_al_UTR_finder	5UTR	876747	876794	.	+	.	Parent=PF3D7_0720000;coverage_threshold_of.5.reads_at_edge_of_window
Pf3D7_07_v3	Chappell_et_al_UTR_finder	5UTR	878633	879064	.	-	.	Parent=PF3D7_0720100;coverage_threshold_of.5.reads_at_edge_of_window
Pf3D7_07_v3	Chappell_et_al_UTR_finder	5UTR	879429	879453	.	+	.	Parent=PF3D7_0720200;coverage_threshold_of.5.reads_at_edge_of_window
Pf3D7_07_v3	Chappell_et_al_UTR_finder	5UTR	882450	882935	.	+	.	Parent=PF3D7_0720400;coverage_threshold_of.5.reads_at_edge_of_window
Pf3D7_07_v3	Chappell_et_al_UTR_finder	5UTR	885888	886345	.	+	.	Parent=PF3D7_0720500;coverage_threshold_of.5.reads_at_edge_of_window
Pf3D7_07_v3	Chappell_et_al_UTR_finder	5UTR	889379	890747	.	-	.	Parent=PF3D7_0720600;coverage_threshold_of.5.reads_at_edge_of_window
Pf3D7_07_v3	Chappell_et_al_UTR_finder	5UTR	891617	891682	.	+	.	Parent=PF3D7_0720700;coverage_threshold_of.5.reads_at_edge_of_window
Pf3D7_07_v3	Chappell_et_al_UTR_finder	5UTR	899180	899750	.	+	.	Parent=PF3D7_0720800;coverage_threshold_of.5.reads_at_edge_of_window
Pf3D7_07_v3	Chappell_et_al_UTR_finder	5UTR	901433	901548	.	+	.	Parent=PF3D7_0720900;coverage_threshold_of.5.reads_at_edge_of_window
Pf3D7_07_v3	Chappell_et_al_UTR_finder	5UTR	903586	904142	.	+	.	Parent=PF3D7_0721000;coverage_threshold_of.5.reads_at_edge_of_window
Pf3D7_07_v3	Chappell_et_al_UTR_finder	5UTR	915825	916433	.	+	.	Parent=PF3D7_0721100;coverage_threshold_of.5.reads_at_edge_of_window
Pf3D7_07_v3	Chappell_et_al_UTR_finder	5UTR	920817	921057	.	-	.	Parent=PF3D7_0721200;coverage_threshold_of.5.reads_at_edge_of_window
Pf3D7_07_v3	Chappell_et_al_UTR_finder	5UTR	921513	922284	.	+	.	Parent=PF3D7_0721300;coverage_threshold_of.5.reads_at_edge_of_window
Pf3D7_07_v3	Chappell_et_al_UTR_finder	5UTR	926035	926691	.	+	.	Parent=PF3D7_0721400;coverage_threshold_of.5.reads_at_edge_of_window
Pf3D7_07_v3	Chappell_et_al_UTR_finder	5UTR	932165	932896	.	-	.	Parent=PF3D7_0721600;coverage_threshold_of.5.reads_at_edge_of_window
Pf3D7_07_v3	Chappell_et_al_UTR_finder	5UTR	937845	938278	.	+	.	Parent=PF3D7_0721800;coverage_threshold_of.5.reads_at_edge_of_window
Pf3D7_07_v3	Chappell_et_al_UTR_finder	5UTR	940251	941135	.	-	.	Parent=PF3D7_0721900;coverage_threshold_of.5.reads_at_edge_of_window
Pf3D7_07_v3	Chappell_et_al_UTR_finder	5UTR	941358	941775	.	+	.	Parent=PF3D7_0722000;coverage_threshold_of.5.reads_at_edge_of_window
Pf3D7_07_v3	Chappell_et_al_UTR_finder	5UTR	943778	944022	.	+	.	Parent=PF3D7_0722100;coverage_threshold_of.5.reads_at_edge_of_window
Pf3D7_07_v3	Chappell_et_al_UTR_finder	5UTR	946094	946362	.	+	.	Parent=PF3D7_0722200;coverage_threshold_of.5.reads_at_edge_of_window
Pf3D7_07_v3	Chappell_et_al_UTR_finder	5UTR	953115	953832	.	-	.	Parent=PF3D7_0722300;coverage_threshold_of.5.reads_at_edge_of_window
Pf3D7_07_v3	Chappell_et_al_UTR_finder	5UTR	954424	954783	.	+	.	Parent=PF3D7_0722400;coverage_threshold_of.5.reads_at_edge_of_window
Pf3D7_07_v3	Chappell_et_al_UTR_finder	5UTR	958018	958332	.	-	.	Parent=PF3D7_0722500;coverage_threshold_of.80.reads_at_edge_of_window
Pf3D7_07_v3	Chappell_et_al_UTR_finder	5UTR	960695	961213	.	-	.	Parent=PF3D7_0722600;coverage_threshold_of.5.reads_at_edge_of_window
Pf3D7_07_v3	Chappell_et_al_UTR_finder	5UTR	961665	962030	.	+	.	Parent=PF3D7_0722700;coverage_threshold_of.5.reads_at_edge_of_window
Pf3D7_07_v3	Chappell_et_al_UTR_finder	5UTR	969736	969853	.	-	.	Parent=PF3D7_0723000;coverage_threshold_of.5.reads_at_edge_of_window
Pf3D7_07_v3	Chappell_et_al_UTR_finder	5UTR	975643	975765	.	+	.	Parent=PF3D7_0723300;coverage_threshold_of.5.reads_at_edge_of_window
Pf3D7_07_v3	Chappell_et_al_UTR_finder	5UTR	983189	983364	.	-	.	Parent=PF3D7_0723400;coverage_threshold_of.5.reads_at_edge_of_window
Pf3D7_07_v3	Chappell_et_al_UTR_finder	5UTR	985459	985546	.	-	.	Parent=PF3D7_0723500;coverage_threshold_of.5.reads_at_edge_of_window
Pf3D7_07_v3	Chappell_et_al_UTR_finder	5UTR	986324	986597	.	+	.	Parent=PF3D7_0723600;coverage_threshold_of.5.reads_at_edge_of_window
Pf3D7_07_v3	Chappell_et_al_UTR_finder	5UTR	988122	988144	.	+	.	Parent=PF3D7_0723700;coverage_threshold_of.10.reads_at_edge_of_window
Pf3D7_07_v3	Chappell_et_al_UTR_finder	5UTR	992821	993231	.	+	.	Parent=PF3D7_0723800;coverage_threshold_of.5.reads_at_edge_of_window
Pf3D7_07_v3	Chappell_et_al_UTR_finder	5UTR	1016450	1016486	.	-	.	Parent=PF3D7_0724100;coverage_threshold_of.5.reads_at_edge_of_window
Pf3D7_07_v3	Chappell_et_al_UTR_finder	5UTR	1020668	1020825	.	-	.	Parent=PF3D7_0724200;coverage_threshold_of.5.reads_at_edge_of_window
Pf3D7_07_v3	Chappell_et_al_UTR_finder	5UTR	1023600	1023650	.	+	.	Parent=PF3D7_0724400;coverage_threshold_of.5.reads_at_edge_of_window
Pf3D7_07_v3	Chappell_et_al_UTR_finder	5UTR	1024665	1024671	.	+	.	Parent=PF3D7_0724500;coverage_threshold_of.5.reads_at_edge_of_window
Pf3D7_07_v3	Chappell_et_al_UTR_finder	5UTR	1033078	1033193	.	-	.	Parent=PF3D7_0724600;coverage_threshold_of.5.reads_at_edge_of_window
Pf3D7_07_v3	Chappell_et_al_UTR_finder	5UTR	1046110	1046133	.	-	.	Parent=PF3D7_0724700;coverage_threshold_of.5.reads_at_edge_of_window
Pf3D7_07_v3	Chappell_et_al_UTR_finder	5UTR	1049363	1049416	.	-	.	Parent=PF3D7_0724800;coverage_threshold_of.5.reads_at_edge_of_window
Pf3D7_07_v3	Chappell_et_al_UTR_finder	5UTR	1052394	1052464	.	+	.	Parent=PF3D7_0724900;coverage_threshold_of.5.reads_at_edge_of_window
Pf3D7_07_v3	Chappell_et_al_UTR_finder	5UTR	1062977	1063956	.	-	.	Parent=PF3D7_0725000;coverage_threshold_of.5.reads_at_edge_of_window
Pf3D7_07_v3	Chappell_et_al_UTR_finder	5UTR	1065171	1065251	.	+	.	Parent=PF3D7_0725100;coverage_threshold_of.5.reads_at_edge_of_window
Pf3D7_07_v3	Chappell_et_al_UTR_finder	5UTR	1070597	1070979	.	+	.	Parent=PF3D7_0725200;coverage_threshold_of.10.reads_at_edge_of_window
Pf3D7_07_v3	Chappell_et_al_UTR_finder	5UTR	1074755	1075137	.	-	.	Parent=PF3D7_0725300;coverage_threshold_of.5.reads_at_edge_of_window
Pf3D7_07_v3	Chappell_et_al_UTR_finder	5UTR	1078761	1079014	.	+	.	Parent=PF3D7_0725400;coverage_threshold_of.5.reads_at_edge_of_window
Pf3D7_07_v3	Chappell_et_al_UTR_finder	5UTR	1100039	1100133	.	+	.	Parent=PF3D7_0726200;coverage_threshold_of.5.reads_at_edge_of_window
Pf3D7_07_v3	Chappell_et_al_UTR_finder	5UTR	1124493	1125128	.	-	.	Parent=PF3D7_0726400;coverage_threshold_of.5.reads_at_edge_of_window
Pf3D7_07_v3	Chappell_et_al_UTR_finder	5UTR	1140414	1140478	.	+	.	Parent=PF3D7_0726600;coverage_threshold_of.5.reads_at_edge_of_window
Pf3D7_07_v3	Chappell_et_al_UTR_finder	5UTR	1143816	1143924	.	-	.	Parent=PF3D7_0726700;coverage_threshold_of.5.reads_at_edge_of_window
Pf3D7_07_v3	Chappell_et_al_UTR_finder	5UTR	1144731	1144868	.	-	.	Parent=PF3D7_0726800;coverage_threshold_of.5.reads_at_edge_of_window
Pf3D7_07_v3	Chappell_et_al_UTR_finder	5UTR	1145369	1145647	.	+	.	Parent=PF3D7_0726900;coverage_threshold_of.5.reads_at_edge_of_window
Pf3D7_07_v3	Chappell_et_al_UTR_finder	5UTR	1151059	1151370	.	-	.	Parent=PF3D7_0727000;coverage_threshold_of.5.reads_at_edge_of_window
Pf3D7_07_v3	Chappell_et_al_UTR_finder	5UTR	1161821	1162223	.	-	.	Parent=PF3D7_0727300;coverage_threshold_of.5.reads_at_edge_of_window
Pf3D7_07_v3	Chappell_et_al_UTR_finder	5UTR	1162419	1162709	.	+	.	Parent=PF3D7_0727400;coverage_threshold_of.5.reads_at_edge_of_window
Pf3D7_07_v3	Chappell_et_al_UTR_finder	5UTR	1166579	1166736	.	-	.	Parent=PF3D7_0727500;coverage_threshold_of.5.reads_at_edge_of_window
Pf3D7_07_v3	Chappell_et_al_UTR_finder	5UTR	1174157	1174469	.	-	.	Parent=PF3D7_0727700;coverage_threshold_of.5.reads_at_edge_of_window
Pf3D7_07_v3	Chappell_et_al_UTR_finder	5UTR	1175353	1175943	.	+	.	Parent=PF3D7_0727800;coverage_threshold_of.5.reads_at_edge_of_window
Pf3D7_07_v3	Chappell_et_al_UTR_finder	5UTR	1183625	1184400	.	+	.	Parent=PF3D7_0727900;coverage_threshold_of.5.reads_at_edge_of_window
Pf3D7_07_v3	Chappell_et_al_UTR_finder	5UTR	1192290	1192662	.	-	.	Parent=PF3D7_0728000;coverage_threshold_of.5.reads_at_edge_of_window
Pf3D7_07_v3	Chappell_et_al_UTR_finder	5UTR	1211431	1211656	.	+	.	Parent=PF3D7_0728200;coverage_threshold_of.5.reads_at_edge_of_window
Pf3D7_07_v3	Chappell_et_al_UTR_finder	5UTR	1215056	1215173	.	+	.	Parent=PF3D7_0728400;coverage_threshold_of.5.reads_at_edge_of_window
Pf3D7_07_v3	Chappell_et_al_UTR_finder	5UTR	1230321	1230588	.	+	.	Parent=PF3D7_0728800;coverage_threshold_of.5.reads_at_edge_of_window
Pf3D7_07_v3	Chappell_et_al_UTR_finder	5UTR	1234673	1234965	.	-	.	Parent=PF3D7_0728900;coverage_threshold_of.5.reads_at_edge_of_window
Pf3D7_07_v3	Chappell_et_al_UTR_finder	5UTR	1235221	1235698	.	+	.	Parent=PF3D7_0729000;coverage_threshold_of.5.reads_at_edge_of_window
Pf3D7_07_v3	Chappell_et_al_UTR_finder	5UTR	1251504	1251813	.	-	.	Parent=PF3D7_0729300;coverage_threshold_of.5.reads_at_edge_of_window
Pf3D7_07_v3	Chappell_et_al_UTR_finder	5UTR	1252780	1252846	.	+	.	Parent=PF3D7_0729400;coverage_threshold_of.5.reads_at_edge_of_window
Pf3D7_07_v3	Chappell_et_al_UTR_finder	5UTR	1255270	1255370	.	+	.	Parent=PF3D7_0729500;coverage_threshold_of.5.reads_at_edge_of_window
Pf3D7_07_v3	Chappell_et_al_UTR_finder	5UTR	1258502	1258786	.	+	.	Parent=PF3D7_0729600;coverage_threshold_of.5.reads_at_edge_of_window
Pf3D7_07_v3	Chappell_et_al_UTR_finder	5UTR	1262781	1262786	.	-	.	Parent=PF3D7_0729700;coverage_threshold_of.5.reads_at_edge_of_window
Pf3D7_07_v3	Chappell_et_al_UTR_finder	5UTR	1264300	1264444	.	+	.	Parent=PF3D7_0729800;coverage_threshold_of.5.reads_at_edge_of_window
Pf3D7_07_v3	Chappell_et_al_UTR_finder	5UTR	1282323	1282413	.	-	.	Parent=PF3D7_0730000;coverage_threshold_of.5.reads_at_edge_of_window
Pf3D7_07_v3	Chappell_et_al_UTR_finder	5UTR	1282841	1282912	.	+	.	Parent=PF3D7_0730100;coverage_threshold_of.5.reads_at_edge_of_window
Pf3D7_07_v3	Chappell_et_al_UTR_finder	5UTR	1289400	1289789	.	-	.	Parent=PF3D7_0730200;coverage_threshold_of.5.reads_at_edge_of_window
Pf3D7_07_v3	Chappell_et_al_UTR_finder	5UTR	1297215	1297458	.	+	.	Parent=PF3D7_0730300;coverage_threshold_of.5.reads_at_edge_of_window
Pf3D7_07_v3	Chappell_et_al_UTR_finder	5UTR	1302868	1304346	.	+	.	Parent=PF3D7_0730400;coverage_threshold_of.5.reads_at_edge_of_window
Pf3D7_07_v3	Chappell_et_al_UTR_finder	5UTR	1314216	1315457	.	-	.	Parent=PF3D7_0730500;coverage_threshold_of.5.reads_at_edge_of_window
Pf3D7_07_v3	Chappell_et_al_UTR_finder	5UTR	1320452	1321305	.	+	.	Parent=PF3D7_0730800;coverage_threshold_of.5.reads_at_edge_of_window
Pf3D7_07_v3	Chappell_et_al_UTR_finder	5UTR	1324451	1325374	.	+	.	Parent=PF3D7_0730900;coverage_threshold_of.5.reads_at_edge_of_window
Pf3D7_07_v3	Chappell_et_al_UTR_finder	5UTR	1337432	1338958	.	+	.	Parent=PF3D7_0731100;coverage_threshold_of.5.reads_at_edge_of_window
Pf3D7_07_v3	Chappell_et_al_UTR_finder	5UTR	1343997	1344507	.	-	.	Parent=PF3D7_0731200;coverage_threshold_of.5.reads_at_edge_of_window
Pf3D7_07_v3	Chappell_et_al_UTR_finder	5UTR	1348802	1350031	.	+	.	Parent=PF3D7_0731300;coverage_threshold_of.5.reads_at_edge_of_window
Pf3D7_07_v3	Chappell_et_al_UTR_finder	5UTR	1357243	1358054	.	+	.	Parent=PF3D7_0731500;coverage_threshold_of.5.reads_at_edge_of_window
Pf3D7_07_v3	Chappell_et_al_UTR_finder	5UTR	1366331	1368160	.	+	.	Parent=PF3D7_0731600;coverage_threshold_of.5.reads_at_edge_of_window
Pf3D7_07_v3	Chappell_et_al_UTR_finder	5UTR	1371307	1372062	.	+	.	Parent=PF3D7_0731700;coverage_threshold_of.5.reads_at_edge_of_window
Pf3D7_07_v3	Chappell_et_al_UTR_finder	5UTR	1378481	1378617	.	+	.	Parent=PF3D7_0731800;coverage_threshold_of.5.reads_at_edge_of_window
Pf3D7_08_v3	Chappell_et_al_UTR_finder	5UTR	88423	89541	.	-	.	Parent=PF3D7_0801000;coverage_threshold_of.5.reads_at_edge_of_window
Pf3D7_08_v3	Chappell_et_al_UTR_finder	5UTR	108243	108514	.	-	.	Parent=PF3D7_0801500;coverage_threshold_of.5.reads_at_edge_of_window
Pf3D7_08_v3	Chappell_et_al_UTR_finder	5UTR	109558	109570	.	-	.	Parent=PF3D7_0801600;coverage_threshold_of.5.reads_at_edge_of_window
Pf3D7_08_v3	Chappell_et_al_UTR_finder	5UTR	111582	112298	.	+	.	Parent=PF3D7_0801700;coverage_threshold_of.5.reads_at_edge_of_window
Pf3D7_08_v3	Chappell_et_al_UTR_finder	5UTR	122068	122573	.	-	.	Parent=PF3D7_0801800;coverage_threshold_of.5.reads_at_edge_of_window
Pf3D7_08_v3	Chappell_et_al_UTR_finder	5UTR	145636	146088	.	+	.	Parent=PF3D7_0802000;coverage_threshold_of.5.reads_at_edge_of_window
Pf3D7_08_v3	Chappell_et_al_UTR_finder	5UTR	165059	165415	.	+	.	Parent=PF3D7_0802200;coverage_threshold_of.5.reads_at_edge_of_window
Pf3D7_08_v3	Chappell_et_al_UTR_finder	5UTR	171845	171864	.	+	.	Parent=PF3D7_0802400;coverage_threshold_of.5.reads_at_edge_of_window
Pf3D7_08_v3	Chappell_et_al_UTR_finder	5UTR	178907	179599	.	-	.	Parent=PF3D7_0802500;coverage_threshold_of.5.reads_at_edge_of_window
Pf3D7_08_v3	Chappell_et_al_UTR_finder	5UTR	191474	191975	.	+	.	Parent=PF3D7_0802800;coverage_threshold_of.5.reads_at_edge_of_window
Pf3D7_08_v3	Chappell_et_al_UTR_finder	5UTR	195679	195798	.	-	.	Parent=PF3D7_0802900;coverage_threshold_of.5.reads_at_edge_of_window
Pf3D7_08_v3	Chappell_et_al_UTR_finder	5UTR	196278	196580	.	+	.	Parent=PF3D7_0803000;coverage_threshold_of.5.reads_at_edge_of_window
Pf3D7_08_v3	Chappell_et_al_UTR_finder	5UTR	206662	207064	.	-	.	Parent=PF3D7_0803200;coverage_threshold_of.5.reads_at_edge_of_window
Pf3D7_08_v3	Chappell_et_al_UTR_finder	5UTR	208180	208450	.	+	.	Parent=PF3D7_0803300;coverage_threshold_of.5.reads_at_edge_of_window
Pf3D7_08_v3	Chappell_et_al_UTR_finder	5UTR	211914	212251	.	+	.	Parent=PF3D7_0803400;coverage_threshold_of.5.reads_at_edge_of_window
Pf3D7_08_v3	Chappell_et_al_UTR_finder	5UTR	217476	217887	.	+	.	Parent=PF3D7_0803500;coverage_threshold_of.5.reads_at_edge_of_window
Pf3D7_08_v3	Chappell_et_al_UTR_finder	5UTR	222852	223761	.	+	.	Parent=PF3D7_0803600;coverage_threshold_of.5.reads_at_edge_of_window
Pf3D7_08_v3	Chappell_et_al_UTR_finder	5UTR	231106	231397	.	+	.	Parent=PF3D7_0803700;coverage_threshold_of.5.reads_at_edge_of_window
Pf3D7_08_v3	Chappell_et_al_UTR_finder	5UTR	234427	234916	.	-	.	Parent=PF3D7_0803800;coverage_threshold_of.5.reads_at_edge_of_window
Pf3D7_08_v3	Chappell_et_al_UTR_finder	5UTR	236965	237852	.	+	.	Parent=PF3D7_0804000;coverage_threshold_of.5.reads_at_edge_of_window
Pf3D7_08_v3	Chappell_et_al_UTR_finder	5UTR	241839	242102	.	+	.	Parent=PF3D7_0804300;coverage_threshold_of.5.reads_at_edge_of_window
Pf3D7_08_v3	Chappell_et_al_UTR_finder	5UTR	245227	245710	.	+	.	Parent=PF3D7_0804400;coverage_threshold_of.5.reads_at_edge_of_window
Pf3D7_08_v3	Chappell_et_al_UTR_finder	5UTR	270697	271195	.	-	.	Parent=PF3D7_0804600;coverage_threshold_of.5.reads_at_edge_of_window
Pf3D7_08_v3	Chappell_et_al_UTR_finder	5UTR	278244	278380	.	+	.	Parent=PF3D7_0804800;coverage_threshold_of.5.reads_at_edge_of_window
Pf3D7_08_v3	Chappell_et_al_UTR_finder	5UTR	281187	281235	.	-	.	Parent=PF3D7_0804900;coverage_threshold_of.5.reads_at_edge_of_window
Pf3D7_08_v3	Chappell_et_al_UTR_finder	5UTR	284523	285079	.	-	.	Parent=PF3D7_0805000;coverage_threshold_of.5.reads_at_edge_of_window
Pf3D7_08_v3	Chappell_et_al_UTR_finder	5UTR	286370	286958	.	+	.	Parent=PF3D7_0805100;coverage_threshold_of.5.reads_at_edge_of_window
Pf3D7_08_v3	Chappell_et_al_UTR_finder	5UTR	290626	290901	.	+	.	Parent=PF3D7_0805200;coverage_threshold_of.5.reads_at_edge_of_window
Pf3D7_08_v3	Chappell_et_al_UTR_finder	5UTR	296872	297425	.	-	.	Parent=PF3D7_0805300;coverage_threshold_of.5.reads_at_edge_of_window
Pf3D7_08_v3	Chappell_et_al_UTR_finder	5UTR	304597	304789	.	-	.	Parent=PF3D7_0805400;coverage_threshold_of.5.reads_at_edge_of_window
Pf3D7_08_v3	Chappell_et_al_UTR_finder	5UTR	308550	309264	.	-	.	Parent=PF3D7_0805500;coverage_threshold_of.5.reads_at_edge_of_window
Pf3D7_08_v3	Chappell_et_al_UTR_finder	5UTR	311686	312033	.	+	.	Parent=PF3D7_0805600;coverage_threshold_of.5.reads_at_edge_of_window
Pf3D7_08_v3	Chappell_et_al_UTR_finder	5UTR	318727	319289	.	-	.	Parent=PF3D7_0805700;coverage_threshold_of.5.reads_at_edge_of_window
Pf3D7_08_v3	Chappell_et_al_UTR_finder	5UTR	330005	330037	.	-	.	Parent=PF3D7_0806000;coverage_threshold_of.5.reads_at_edge_of_window
Pf3D7_08_v3	Chappell_et_al_UTR_finder	5UTR	333177	333378	.	+	.	Parent=PF3D7_0806200;coverage_threshold_of.5.reads_at_edge_of_window
Pf3D7_08_v3	Chappell_et_al_UTR_finder	5UTR	343255	343283	.	-	.	Parent=PF3D7_0806300;coverage_threshold_of.5.reads_at_edge_of_window
Pf3D7_08_v3	Chappell_et_al_UTR_finder	5UTR	344250	344287	.	+	.	Parent=PF3D7_0806400;coverage_threshold_of.5.reads_at_edge_of_window
Pf3D7_08_v3	Chappell_et_al_UTR_finder	5UTR	347455	348439	.	-	.	Parent=PF3D7_0806500;coverage_threshold_of.5.reads_at_edge_of_window
Pf3D7_08_v3	Chappell_et_al_UTR_finder	5UTR	353363	353543	.	-	.	Parent=PF3D7_0806600;coverage_threshold_of.5.reads_at_edge_of_window
Pf3D7_08_v3	Chappell_et_al_UTR_finder	5UTR	354377	354471	.	+	.	Parent=PF3D7_0806700;coverage_threshold_of.5.reads_at_edge_of_window
Pf3D7_08_v3	Chappell_et_al_UTR_finder	5UTR	366422	367243	.	-	.	Parent=PF3D7_0806800;coverage_threshold_of.5.reads_at_edge_of_window
Pf3D7_08_v3	Chappell_et_al_UTR_finder	5UTR	369747	370095	.	-	.	Parent=PF3D7_0806900;coverage_threshold_of.5.reads_at_edge_of_window
Pf3D7_08_v3	Chappell_et_al_UTR_finder	5UTR	370340	370783	.	+	.	Parent=PF3D7_0807000;coverage_threshold_of.5.reads_at_edge_of_window
Pf3D7_08_v3	Chappell_et_al_UTR_finder	5UTR	376868	376946	.	-	.	Parent=PF3D7_0807100;coverage_threshold_of.5.reads_at_edge_of_window
Pf3D7_08_v3	Chappell_et_al_UTR_finder	5UTR	377434	378023	.	+	.	Parent=PF3D7_0807200;coverage_threshold_of.5.reads_at_edge_of_window
Pf3D7_08_v3	Chappell_et_al_UTR_finder	5UTR	381439	381563	.	+	.	Parent=PF3D7_0807300;coverage_threshold_of.5.reads_at_edge_of_window
Pf3D7_08_v3	Chappell_et_al_UTR_finder	5UTR	383495	384297	.	+	.	Parent=PF3D7_0807400;coverage_threshold_of.5.reads_at_edge_of_window
Pf3D7_08_v3	Chappell_et_al_UTR_finder	5UTR	386755	387218	.	+	.	Parent=PF3D7_0807500;coverage_threshold_of.5.reads_at_edge_of_window
Pf3D7_08_v3	Chappell_et_al_UTR_finder	5UTR	394260	394430	.	-	.	Parent=PF3D7_0807600;coverage_threshold_of.5.reads_at_edge_of_window
Pf3D7_08_v3	Chappell_et_al_UTR_finder	5UTR	401361	401402	.	-	.	Parent=PF3D7_0807800;coverage_threshold_of.5.reads_at_edge_of_window
Pf3D7_08_v3	Chappell_et_al_UTR_finder	5UTR	401772	402594	.	+	.	Parent=PF3D7_0807900;coverage_threshold_of.5.reads_at_edge_of_window
Pf3D7_08_v3	Chappell_et_al_UTR_finder	5UTR	404793	404995	.	+	.	Parent=PF3D7_0808000;coverage_threshold_of.5.reads_at_edge_of_window
Pf3D7_08_v3	Chappell_et_al_UTR_finder	5UTR	409512	409935	.	+	.	Parent=PF3D7_0808100;coverage_threshold_of.5.reads_at_edge_of_window
Pf3D7_08_v3	Chappell_et_al_UTR_finder	5UTR	418066	418723	.	-	.	Parent=PF3D7_0808200;coverage_threshold_of.5.reads_at_edge_of_window
Pf3D7_08_v3	Chappell_et_al_UTR_finder	5UTR	421033	421492	.	+	.	Parent=PF3D7_0808300;coverage_threshold_of.5.reads_at_edge_of_window
Pf3D7_08_v3	Chappell_et_al_UTR_finder	5UTR	423510	423526	.	+	.	Parent=PF3D7_0808400;coverage_threshold_of.5.reads_at_edge_of_window
Pf3D7_08_v3	Chappell_et_al_UTR_finder	5UTR	471894	472487	.	-	.	Parent=PF3D7_0809200;coverage_threshold_of.5.reads_at_edge_of_window
Pf3D7_08_v3	Chappell_et_al_UTR_finder	5UTR	475488	475572	.	+	.	Parent=PF3D7_0809400;coverage_threshold_of.5.reads_at_edge_of_window
Pf3D7_08_v3	Chappell_et_al_UTR_finder	5UTR	478827	478878	.	-	.	Parent=PF3D7_0809500;coverage_threshold_of.5.reads_at_edge_of_window
Pf3D7_08_v3	Chappell_et_al_UTR_finder	5UTR	512429	512474	.	-	.	Parent=PF3D7_0809900;coverage_threshold_of.5.reads_at_edge_of_window
Pf3D7_08_v3	Chappell_et_al_UTR_finder	5UTR	517694	518454	.	-	.	Parent=PF3D7_0810000;coverage_threshold_of.5.reads_at_edge_of_window
Pf3D7_08_v3	Chappell_et_al_UTR_finder	5UTR	519992	520709	.	-	.	Parent=PF3D7_0810100;coverage_threshold_of.5.reads_at_edge_of_window
Pf3D7_08_v3	Chappell_et_al_UTR_finder	5UTR	527605	530803	.	-	.	Parent=PF3D7_0810300;coverage_threshold_of.5.reads_at_edge_of_window
Pf3D7_08_v3	Chappell_et_al_UTR_finder	5UTR	532212	532219	.	+	.	Parent=PF3D7_0810400;coverage_threshold_of.5.reads_at_edge_of_window
Pf3D7_08_v3	Chappell_et_al_UTR_finder	5UTR	536620	536640	.	-	.	Parent=PF3D7_0810500;coverage_threshold_of.5.reads_at_edge_of_window
Pf3D7_08_v3	Chappell_et_al_UTR_finder	5UTR	539956	541970	.	+	.	Parent=PF3D7_0810600;coverage_threshold_of.5.reads_at_edge_of_window
Pf3D7_08_v3	Chappell_et_al_UTR_finder	5UTR	547366	547450	.	-	.	Parent=PF3D7_0810700;coverage_threshold_of.5.reads_at_edge_of_window
Pf3D7_08_v3	Chappell_et_al_UTR_finder	5UTR	547899	548199	.	+	.	Parent=PF3D7_0810800;coverage_threshold_of.5.reads_at_edge_of_window
Pf3D7_08_v3	Chappell_et_al_UTR_finder	5UTR	552429	552988	.	-	.	Parent=PF3D7_0810900;coverage_threshold_of.5.reads_at_edge_of_window
Pf3D7_08_v3	Chappell_et_al_UTR_finder	5UTR	553390	554436	.	+	.	Parent=PF3D7_0811000;coverage_threshold_of.5.reads_at_edge_of_window
Pf3D7_08_v3	Chappell_et_al_UTR_finder	5UTR	559507	559724	.	-	.	Parent=PF3D7_0811100;coverage_threshold_of.5.reads_at_edge_of_window
Pf3D7_08_v3	Chappell_et_al_UTR_finder	5UTR	560426	560743	.	+	.	Parent=PF3D7_0811200;coverage_threshold_of.5.reads_at_edge_of_window
Pf3D7_08_v3	Chappell_et_al_UTR_finder	5UTR	565886	567823	.	+	.	Parent=PF3D7_0811300;coverage_threshold_of.5.reads_at_edge_of_window
Pf3D7_08_v3	Chappell_et_al_UTR_finder	5UTR	574410	575985	.	+	.	Parent=PF3D7_0811400;coverage_threshold_of.5.reads_at_edge_of_window
Pf3D7_08_v3	Chappell_et_al_UTR_finder	5UTR	579299	579482	.	+	.	Parent=PF3D7_0811500;coverage_threshold_of.5.reads_at_edge_of_window
Pf3D7_08_v3	Chappell_et_al_UTR_finder	5UTR	586954	589473	.	-	.	Parent=PF3D7_0811600;coverage_threshold_of.5.reads_at_edge_of_window
Pf3D7_08_v3	Chappell_et_al_UTR_finder	5UTR	595413	595636	.	-	.	Parent=PF3D7_0811800;coverage_threshold_of.5.reads_at_edge_of_window
Pf3D7_08_v3	Chappell_et_al_UTR_finder	5UTR	595896	596189	.	+	.	Parent=PF3D7_0811900;coverage_threshold_of.5.reads_at_edge_of_window
Pf3D7_08_v3	Chappell_et_al_UTR_finder	5UTR	602248	602265	.	-	.	Parent=PF3D7_0812000;coverage_threshold_of.5.reads_at_edge_of_window
Pf3D7_08_v3	Chappell_et_al_UTR_finder	5UTR	604807	604922	.	+	.	Parent=PF3D7_0812100;coverage_threshold_of.5.reads_at_edge_of_window
Pf3D7_08_v3	Chappell_et_al_UTR_finder	5UTR	623443	624490	.	-	.	Parent=PF3D7_0812400;coverage_threshold_of.5.reads_at_edge_of_window
Pf3D7_08_v3	Chappell_et_al_UTR_finder	5UTR	628946	629461	.	-	.	Parent=PF3D7_0812500;coverage_threshold_of.5.reads_at_edge_of_window
Pf3D7_08_v3	Chappell_et_al_UTR_finder	5UTR	632230	632634	.	-	.	Parent=PF3D7_0812600;coverage_threshold_of.5.reads_at_edge_of_window
Pf3D7_08_v3	Chappell_et_al_UTR_finder	5UTR	633313	633989	.	+	.	Parent=PF3D7_0812700;coverage_threshold_of.5.reads_at_edge_of_window
Pf3D7_08_v3	Chappell_et_al_UTR_finder	5UTR	649305	650215	.	-	.	Parent=PF3D7_0813100;coverage_threshold_of.5.reads_at_edge_of_window
Pf3D7_08_v3	Chappell_et_al_UTR_finder	5UTR	652805	653780	.	-	.	Parent=PF3D7_0813200;coverage_threshold_of.5.reads_at_edge_of_window
Pf3D7_08_v3	Chappell_et_al_UTR_finder	5UTR	655394	656077	.	+	.	Parent=PF3D7_0813300;coverage_threshold_of.5.reads_at_edge_of_window
Pf3D7_08_v3	Chappell_et_al_UTR_finder	5UTR	662096	663707	.	-	.	Parent=PF3D7_0813400;coverage_threshold_of.5.reads_at_edge_of_window
Pf3D7_08_v3	Chappell_et_al_UTR_finder	5UTR	669202	669540	.	+	.	Parent=PF3D7_0813600;coverage_threshold_of.5.reads_at_edge_of_window
Pf3D7_08_v3	Chappell_et_al_UTR_finder	5UTR	675417	675700	.	-	.	Parent=PF3D7_0813700;coverage_threshold_of.5.reads_at_edge_of_window
Pf3D7_08_v3	Chappell_et_al_UTR_finder	5UTR	678726	679735	.	-	.	Parent=PF3D7_0813900;coverage_threshold_of.5.reads_at_edge_of_window
Pf3D7_08_v3	Chappell_et_al_UTR_finder	5UTR	679785	680956	.	+	.	Parent=PF3D7_0814000;coverage_threshold_of.5.reads_at_edge_of_window
Pf3D7_08_v3	Chappell_et_al_UTR_finder	5UTR	683573	684991	.	-	.	Parent=PF3D7_0814100;coverage_threshold_of.5.reads_at_edge_of_window
Pf3D7_08_v3	Chappell_et_al_UTR_finder	5UTR	685641	687339	.	+	.	Parent=PF3D7_0814200;coverage_threshold_of.5.reads_at_edge_of_window
Pf3D7_08_v3	Chappell_et_al_UTR_finder	5UTR	694144	694544	.	-	.	Parent=PF3D7_0814300;coverage_threshold_of.5.reads_at_edge_of_window
Pf3D7_08_v3	Chappell_et_al_UTR_finder	5UTR	697523	698012	.	-	.	Parent=PF3D7_0814400;coverage_threshold_of.5.reads_at_edge_of_window
Pf3D7_08_v3	Chappell_et_al_UTR_finder	5UTR	699833	700375	.	+	.	Parent=PF3D7_0814500;coverage_threshold_of.5.reads_at_edge_of_window
Pf3D7_08_v3	Chappell_et_al_UTR_finder	5UTR	704684	704951	.	-	.	Parent=PF3D7_0814600;coverage_threshold_of.5.reads_at_edge_of_window
Pf3D7_08_v3	Chappell_et_al_UTR_finder	5UTR	705532	706075	.	+	.	Parent=PF3D7_0814700;coverage_threshold_of.5.reads_at_edge_of_window
Pf3D7_08_v3	Chappell_et_al_UTR_finder	5UTR	708119	708227	.	+	.	Parent=PF3D7_0814900;coverage_threshold_of.5.reads_at_edge_of_window
Pf3D7_08_v3	Chappell_et_al_UTR_finder	5UTR	710601	710976	.	-	.	Parent=PF3D7_0815000;coverage_threshold_of.5.reads_at_edge_of_window
Pf3D7_08_v3	Chappell_et_al_UTR_finder	5UTR	716235	717112	.	+	.	Parent=PF3D7_0815200;coverage_threshold_of.5.reads_at_edge_of_window
Pf3D7_08_v3	Chappell_et_al_UTR_finder	5UTR	721344	721927	.	+	.	Parent=PF3D7_0815300;coverage_threshold_of.5.reads_at_edge_of_window
Pf3D7_08_v3	Chappell_et_al_UTR_finder	5UTR	726503	726607	.	-	.	Parent=PF3D7_0815400;coverage_threshold_of.5.reads_at_edge_of_window
Pf3D7_08_v3	Chappell_et_al_UTR_finder	5UTR	727131	727661	.	+	.	Parent=PF3D7_0815500;coverage_threshold_of.5.reads_at_edge_of_window
Pf3D7_08_v3	Chappell_et_al_UTR_finder	5UTR	732188	732591	.	-	.	Parent=PF3D7_0815600;coverage_threshold_of.5.reads_at_edge_of_window
Pf3D7_08_v3	Chappell_et_al_UTR_finder	5UTR	734574	734722	.	-	.	Parent=PF3D7_0815700;coverage_threshold_of.5.reads_at_edge_of_window
Pf3D7_08_v3	Chappell_et_al_UTR_finder	5UTR	741182	741932	.	-	.	Parent=PF3D7_0815800;coverage_threshold_of.5.reads_at_edge_of_window
Pf3D7_08_v3	Chappell_et_al_UTR_finder	5UTR	747489	748075	.	-	.	Parent=PF3D7_0816000;coverage_threshold_of.5.reads_at_edge_of_window
Pf3D7_08_v3	Chappell_et_al_UTR_finder	5UTR	748332	748652	.	+	.	Parent=PF3D7_0816100;coverage_threshold_of.5.reads_at_edge_of_window
Pf3D7_08_v3	Chappell_et_al_UTR_finder	5UTR	750712	751079	.	-	.	Parent=PF3D7_0816200;coverage_threshold_of.5.reads_at_edge_of_window
Pf3D7_08_v3	Chappell_et_al_UTR_finder	5UTR	757068	757223	.	+	.	Parent=PF3D7_0816400;coverage_threshold_of.5.reads_at_edge_of_window
Pf3D7_08_v3	Chappell_et_al_UTR_finder	5UTR	765331	765906	.	-	.	Parent=PF3D7_0816600;coverage_threshold_of.5.reads_at_edge_of_window
Pf3D7_08_v3	Chappell_et_al_UTR_finder	5UTR	766543	767109	.	+	.	Parent=PF3D7_0816700;coverage_threshold_of.5.reads_at_edge_of_window
Pf3D7_08_v3	Chappell_et_al_UTR_finder	5UTR	772417	772567	.	+	.	Parent=PF3D7_0817000;coverage_threshold_of.5.reads_at_edge_of_window
Pf3D7_08_v3	Chappell_et_al_UTR_finder	5UTR	779648	780483	.	-	.	Parent=PF3D7_0817200;coverage_threshold_of.5.reads_at_edge_of_window
Pf3D7_08_v3	Chappell_et_al_UTR_finder	5UTR	797807	798695	.	-	.	Parent=PF3D7_0817400;coverage_threshold_of.5.reads_at_edge_of_window
Pf3D7_08_v3	Chappell_et_al_UTR_finder	5UTR	798435	798776	.	+	.	Parent=PF3D7_0817500;coverage_threshold_of.5.reads_at_edge_of_window
Pf3D7_08_v3	Chappell_et_al_UTR_finder	5UTR	804035	804619	.	-	.	Parent=PF3D7_0817600;coverage_threshold_of.5.reads_at_edge_of_window
Pf3D7_08_v3	Chappell_et_al_UTR_finder	5UTR	813466	814201	.	-	.	Parent=PF3D7_0817700;coverage_threshold_of.5.reads_at_edge_of_window
Pf3D7_08_v3	Chappell_et_al_UTR_finder	5UTR	814457	815149	.	+	.	Parent=PF3D7_0817800;coverage_threshold_of.5.reads_at_edge_of_window
Pf3D7_08_v3	Chappell_et_al_UTR_finder	5UTR	817103	818353	.	-	.	Parent=PF3D7_0817900;coverage_threshold_of.5.reads_at_edge_of_window
Pf3D7_08_v3	Chappell_et_al_UTR_finder	5UTR	821062	821333	.	+	.	Parent=PF3D7_0818000;coverage_threshold_of.5.reads_at_edge_of_window
Pf3D7_08_v3	Chappell_et_al_UTR_finder	5UTR	824371	824563	.	+	.	Parent=PF3D7_0818100;coverage_threshold_of.5.reads_at_edge_of_window
Pf3D7_08_v3	Chappell_et_al_UTR_finder	5UTR	829168	830005	.	+	.	Parent=PF3D7_0818200;coverage_threshold_of.5.reads_at_edge_of_window
Pf3D7_08_v3	Chappell_et_al_UTR_finder	5UTR	836849	837044	.	-	.	Parent=PF3D7_0818400;coverage_threshold_of.5.reads_at_edge_of_window
Pf3D7_08_v3	Chappell_et_al_UTR_finder	5UTR	841265	842316	.	+	.	Parent=PF3D7_0818500;coverage_threshold_of.5.reads_at_edge_of_window
Pf3D7_08_v3	Chappell_et_al_UTR_finder	5UTR	847381	847529	.	-	.	Parent=PF3D7_0818600;coverage_threshold_of.10.reads_at_edge_of_window
Pf3D7_08_v3	Chappell_et_al_UTR_finder	5UTR	852948	854228	.	-	.	Parent=PF3D7_0818700;coverage_threshold_of.5.reads_at_edge_of_window
Pf3D7_08_v3	Chappell_et_al_UTR_finder	5UTR	856743	857128	.	-	.	Parent=PF3D7_0818800;coverage_threshold_of.5.reads_at_edge_of_window
Pf3D7_08_v3	Chappell_et_al_UTR_finder	5UTR	859130	860383	.	+	.	Parent=PF3D7_0818900;coverage_threshold_of.5.reads_at_edge_of_window
Pf3D7_08_v3	Chappell_et_al_UTR_finder	5UTR	868138	868768	.	-	.	Parent=PF3D7_0819000;coverage_threshold_of.5.reads_at_edge_of_window
Pf3D7_08_v3	Chappell_et_al_UTR_finder	5UTR	869105	869561	.	+	.	Parent=PF3D7_0819100;coverage_threshold_of.5.reads_at_edge_of_window
Pf3D7_08_v3	Chappell_et_al_UTR_finder	5UTR	873923	874366	.	+	.	Parent=PF3D7_0819300;coverage_threshold_of.5.reads_at_edge_of_window
Pf3D7_08_v3	Chappell_et_al_UTR_finder	5UTR	881300	881589	.	+	.	Parent=PF3D7_0819500;coverage_threshold_of.5.reads_at_edge_of_window
Pf3D7_08_v3	Chappell_et_al_UTR_finder	5UTR	886137	886691	.	-	.	Parent=PF3D7_0819600;coverage_threshold_of.5.reads_at_edge_of_window
Pf3D7_08_v3	Chappell_et_al_UTR_finder	5UTR	899658	899705	.	-	.	Parent=PF3D7_0819900;coverage_threshold_of.5.reads_at_edge_of_window
Pf3D7_08_v3	Chappell_et_al_UTR_finder	5UTR	907715	908339	.	-	.	Parent=PF3D7_0820000;coverage_threshold_of.5.reads_at_edge_of_window
Pf3D7_08_v3	Chappell_et_al_UTR_finder	5UTR	910717	910753	.	-	.	Parent=PF3D7_0820100;coverage_threshold_of.5.reads_at_edge_of_window
Pf3D7_08_v3	Chappell_et_al_UTR_finder	5UTR	914250	914318	.	-	.	Parent=PF3D7_0820200;coverage_threshold_of.5.reads_at_edge_of_window
Pf3D7_08_v3	Chappell_et_al_UTR_finder	5UTR	917693	919054	.	+	.	Parent=PF3D7_0820300;coverage_threshold_of.5.reads_at_edge_of_window
Pf3D7_08_v3	Chappell_et_al_UTR_finder	5UTR	922100	922207	.	+	.	Parent=PF3D7_0820400;coverage_threshold_of.5.reads_at_edge_of_window
Pf3D7_08_v3	Chappell_et_al_UTR_finder	5UTR	925053	925112	.	+	.	Parent=PF3D7_0820500;coverage_threshold_of.5.reads_at_edge_of_window
Pf3D7_08_v3	Chappell_et_al_UTR_finder	5UTR	928700	929144	.	+	.	Parent=PF3D7_0820600;coverage_threshold_of.5.reads_at_edge_of_window
Pf3D7_08_v3	Chappell_et_al_UTR_finder	5UTR	932276	932320	.	+	.	Parent=PF3D7_0820700;coverage_threshold_of.5.reads_at_edge_of_window
Pf3D7_08_v3	Chappell_et_al_UTR_finder	5UTR	938877	939242	.	-	.	Parent=PF3D7_0820800;coverage_threshold_of.5.reads_at_edge_of_window
Pf3D7_08_v3	Chappell_et_al_UTR_finder	5UTR	944646	944692	.	-	.	Parent=PF3D7_0820900;coverage_threshold_of.5.reads_at_edge_of_window
Pf3D7_08_v3	Chappell_et_al_UTR_finder	5UTR	948428	948744	.	+	.	Parent=PF3D7_0821000;coverage_threshold_of.5.reads_at_edge_of_window
Pf3D7_08_v3	Chappell_et_al_UTR_finder	5UTR	952576	953447	.	+	.	Parent=PF3D7_0821100;coverage_threshold_of.5.reads_at_edge_of_window
Pf3D7_08_v3	Chappell_et_al_UTR_finder	5UTR	957242	957497	.	+	.	Parent=PF3D7_0821200;coverage_threshold_of.5.reads_at_edge_of_window
Pf3D7_08_v3	Chappell_et_al_UTR_finder	5UTR	961741	962119	.	-	.	Parent=PF3D7_0821300;coverage_threshold_of.5.reads_at_edge_of_window
Pf3D7_08_v3	Chappell_et_al_UTR_finder	5UTR	965440	965821	.	+	.	Parent=PF3D7_0821400;coverage_threshold_of.5.reads_at_edge_of_window
Pf3D7_08_v3	Chappell_et_al_UTR_finder	5UTR	968741	969151	.	-	.	Parent=PF3D7_0821500;coverage_threshold_of.5.reads_at_edge_of_window
Pf3D7_08_v3	Chappell_et_al_UTR_finder	5UTR	969671	969689	.	+	.	Parent=PF3D7_0821600;coverage_threshold_of.5.reads_at_edge_of_window
Pf3D7_08_v3	Chappell_et_al_UTR_finder	5UTR	972748	973585	.	+	.	Parent=PF3D7_0821700;coverage_threshold_of.5.reads_at_edge_of_window
Pf3D7_08_v3	Chappell_et_al_UTR_finder	5UTR	975576	976073	.	+	.	Parent=PF3D7_0821800;coverage_threshold_of.5.reads_at_edge_of_window
Pf3D7_08_v3	Chappell_et_al_UTR_finder	5UTR	978189	978376	.	-	.	Parent=PF3D7_0821900;coverage_threshold_of.5.reads_at_edge_of_window
Pf3D7_08_v3	Chappell_et_al_UTR_finder	5UTR	978758	978797	.	+	.	Parent=PF3D7_0822000;coverage_threshold_of.5.reads_at_edge_of_window
Pf3D7_08_v3	Chappell_et_al_UTR_finder	5UTR	981723	981910	.	-	.	Parent=PF3D7_0822100;coverage_threshold_of.5.reads_at_edge_of_window
Pf3D7_08_v3	Chappell_et_al_UTR_finder	5UTR	988764	989080	.	-	.	Parent=PF3D7_0822300;coverage_threshold_of.5.reads_at_edge_of_window
Pf3D7_08_v3	Chappell_et_al_UTR_finder	5UTR	990116	990249	.	+	.	Parent=PF3D7_0822400;coverage_threshold_of.5.reads_at_edge_of_window
Pf3D7_08_v3	Chappell_et_al_UTR_finder	5UTR	996652	997054	.	+	.	Parent=PF3D7_0822600;coverage_threshold_of.5.reads_at_edge_of_window
Pf3D7_08_v3	Chappell_et_al_UTR_finder	5UTR	1005413	1005835	.	+	.	Parent=PF3D7_0822800;coverage_threshold_of.5.reads_at_edge_of_window
Pf3D7_08_v3	Chappell_et_al_UTR_finder	5UTR	1011308	1011756	.	-	.	Parent=PF3D7_0822900;coverage_threshold_of.5.reads_at_edge_of_window
Pf3D7_08_v3	Chappell_et_al_UTR_finder	5UTR	1019269	1019607	.	-	.	Parent=PF3D7_0823100;coverage_threshold_of.5.reads_at_edge_of_window
Pf3D7_08_v3	Chappell_et_al_UTR_finder	5UTR	1023847	1024990	.	-	.	Parent=PF3D7_0823200;coverage_threshold_of.5.reads_at_edge_of_window
Pf3D7_08_v3	Chappell_et_al_UTR_finder	5UTR	1028400	1028751	.	+	.	Parent=PF3D7_0823300;coverage_threshold_of.5.reads_at_edge_of_window
Pf3D7_08_v3	Chappell_et_al_UTR_finder	5UTR	1041212	1041218	.	-	.	Parent=PF3D7_0823600;coverage_threshold_of.5.reads_at_edge_of_window
Pf3D7_08_v3	Chappell_et_al_UTR_finder	5UTR	1042328	1042639	.	-	.	Parent=PF3D7_0823700;coverage_threshold_of.5.reads_at_edge_of_window
Pf3D7_08_v3	Chappell_et_al_UTR_finder	5UTR	1042883	1043812	.	+	.	Parent=PF3D7_0823800;coverage_threshold_of.5.reads_at_edge_of_window
Pf3D7_08_v3	Chappell_et_al_UTR_finder	5UTR	1047264	1047550	.	+	.	Parent=PF3D7_0823900;coverage_threshold_of.5.reads_at_edge_of_window
Pf3D7_08_v3	Chappell_et_al_UTR_finder	5UTR	1052683	1052770	.	+	.	Parent=PF3D7_0824100;coverage_threshold_of.5.reads_at_edge_of_window
Pf3D7_08_v3	Chappell_et_al_UTR_finder	5UTR	1054899	1055134	.	+	.	Parent=PF3D7_0824200;coverage_threshold_of.5.reads_at_edge_of_window
Pf3D7_08_v3	Chappell_et_al_UTR_finder	5UTR	1064062	1064938	.	-	.	Parent=PF3D7_0824400;coverage_threshold_of.5.reads_at_edge_of_window
Pf3D7_08_v3	Chappell_et_al_UTR_finder	5UTR	1066032	1066153	.	+	.	Parent=PF3D7_0824500;coverage_threshold_of.5.reads_at_edge_of_window
Pf3D7_08_v3	Chappell_et_al_UTR_finder	5UTR	1068255	1068562	.	+	.	Parent=PF3D7_0824600;coverage_threshold_of.5.reads_at_edge_of_window
Pf3D7_08_v3	Chappell_et_al_UTR_finder	5UTR	1070933	1070987	.	+	.	Parent=PF3D7_0824700;coverage_threshold_of.5.reads_at_edge_of_window
Pf3D7_08_v3	Chappell_et_al_UTR_finder	5UTR	1075372	1075799	.	+	.	Parent=PF3D7_0824800;coverage_threshold_of.5.reads_at_edge_of_window
Pf3D7_08_v3	Chappell_et_al_UTR_finder	5UTR	1082992	1083327	.	-	.	Parent=PF3D7_0824900;coverage_threshold_of.5.reads_at_edge_of_window
Pf3D7_08_v3	Chappell_et_al_UTR_finder	5UTR	1093531	1093689	.	+	.	Parent=PF3D7_0825200;coverage_threshold_of.5.reads_at_edge_of_window
Pf3D7_08_v3	Chappell_et_al_UTR_finder	5UTR	1095563	1095980	.	-	.	Parent=PF3D7_0825300;coverage_threshold_of.5.reads_at_edge_of_window
Pf3D7_08_v3	Chappell_et_al_UTR_finder	5UTR	1096218	1096422	.	+	.	Parent=PF3D7_0825400;coverage_threshold_of.5.reads_at_edge_of_window
Pf3D7_08_v3	Chappell_et_al_UTR_finder	5UTR	1097996	1098483	.	+	.	Parent=PF3D7_0825500;coverage_threshold_of.5.reads_at_edge_of_window
Pf3D7_08_v3	Chappell_et_al_UTR_finder	5UTR	1101074	1101208	.	-	.	Parent=PF3D7_0825600;coverage_threshold_of.5.reads_at_edge_of_window
Pf3D7_08_v3	Chappell_et_al_UTR_finder	5UTR	1109176	1109275	.	+	.	Parent=PF3D7_0826000;coverage_threshold_of.5.reads_at_edge_of_window
Pf3D7_08_v3	Chappell_et_al_UTR_finder	5UTR	1139145	1140060	.	-	.	Parent=PF3D7_0826100;coverage_threshold_of.5.reads_at_edge_of_window
Pf3D7_08_v3	Chappell_et_al_UTR_finder	5UTR	1146036	1146166	.	+	.	Parent=PF3D7_0826300;coverage_threshold_of.5.reads_at_edge_of_window
Pf3D7_08_v3	Chappell_et_al_UTR_finder	5UTR	1151929	1152301	.	+	.	Parent=PF3D7_0826500;coverage_threshold_of.5.reads_at_edge_of_window
Pf3D7_08_v3	Chappell_et_al_UTR_finder	5UTR	1158152	1158476	.	-	.	Parent=PF3D7_0826600;coverage_threshold_of.5.reads_at_edge_of_window
Pf3D7_08_v3	Chappell_et_al_UTR_finder	5UTR	1161709	1162688	.	-	.	Parent=PF3D7_0826700;coverage_threshold_of.5.reads_at_edge_of_window
Pf3D7_08_v3	Chappell_et_al_UTR_finder	5UTR	1164495	1164654	.	+	.	Parent=PF3D7_0826900;coverage_threshold_of.5.reads_at_edge_of_window
Pf3D7_08_v3	Chappell_et_al_UTR_finder	5UTR	1171449	1171582	.	-	.	Parent=PF3D7_0827000;coverage_threshold_of.5.reads_at_edge_of_window
Pf3D7_08_v3	Chappell_et_al_UTR_finder	5UTR	1172302	1172393	.	+	.	Parent=PF3D7_0827100;coverage_threshold_of.5.reads_at_edge_of_window
Pf3D7_08_v3	Chappell_et_al_UTR_finder	5UTR	1181269	1181294	.	+	.	Parent=PF3D7_0827300;coverage_threshold_of.5.reads_at_edge_of_window
Pf3D7_08_v3	Chappell_et_al_UTR_finder	5UTR	1185865	1186174	.	+	.	Parent=PF3D7_0827500;coverage_threshold_of.5.reads_at_edge_of_window
Pf3D7_08_v3	Chappell_et_al_UTR_finder	5UTR	1198825	1198857	.	+	.	Parent=PF3D7_0827800;coverage_threshold_of.5.reads_at_edge_of_window
Pf3D7_08_v3	Chappell_et_al_UTR_finder	5UTR	1208395	1208607	.	-	.	Parent=PF3D7_0827900;coverage_threshold_of.5.reads_at_edge_of_window
Pf3D7_08_v3	Chappell_et_al_UTR_finder	5UTR	1215931	1216270	.	+	.	Parent=PF3D7_0828200;coverage_threshold_of.5.reads_at_edge_of_window
Pf3D7_08_v3	Chappell_et_al_UTR_finder	5UTR	1222684	1223430	.	-	.	Parent=PF3D7_0828300;coverage_threshold_of.5.reads_at_edge_of_window
Pf3D7_08_v3	Chappell_et_al_UTR_finder	5UTR	1225864	1225911	.	-	.	Parent=PF3D7_0828400;coverage_threshold_of.5.reads_at_edge_of_window
Pf3D7_08_v3	Chappell_et_al_UTR_finder	5UTR	1228410	1228473	.	-	.	Parent=PF3D7_0828500;coverage_threshold_of.5.reads_at_edge_of_window
Pf3D7_08_v3	Chappell_et_al_UTR_finder	5UTR	1232133	1232357	.	-	.	Parent=PF3D7_0828600;coverage_threshold_of.5.reads_at_edge_of_window
Pf3D7_08_v3	Chappell_et_al_UTR_finder	5UTR	1232790	1233371	.	+	.	Parent=PF3D7_0828700;coverage_threshold_of.5.reads_at_edge_of_window
Pf3D7_08_v3	Chappell_et_al_UTR_finder	5UTR	1239502	1240331	.	-	.	Parent=PF3D7_0828800;coverage_threshold_of.5.reads_at_edge_of_window
Pf3D7_08_v3	Chappell_et_al_UTR_finder	5UTR	1242896	1243598	.	-	.	Parent=PF3D7_0828900;coverage_threshold_of.5.reads_at_edge_of_window
Pf3D7_08_v3	Chappell_et_al_UTR_finder	5UTR	1251449	1252348	.	+	.	Parent=PF3D7_0829100;coverage_threshold_of.5.reads_at_edge_of_window
Pf3D7_08_v3	Chappell_et_al_UTR_finder	5UTR	1254442	1254557	.	+	.	Parent=PF3D7_0829200;coverage_threshold_of.5.reads_at_edge_of_window
Pf3D7_08_v3	Chappell_et_al_UTR_finder	5UTR	1256035	1256554	.	+	.	Parent=PF3D7_0829300;coverage_threshold_of.5.reads_at_edge_of_window
Pf3D7_08_v3	Chappell_et_al_UTR_finder	5UTR	1259042	1259656	.	-	.	Parent=PF3D7_0829400;coverage_threshold_of.5.reads_at_edge_of_window
Pf3D7_08_v3	Chappell_et_al_UTR_finder	5UTR	1293445	1294021	.	+	.	Parent=PF3D7_0830400;coverage_threshold_of.5.reads_at_edge_of_window
Pf3D7_08_v3	Chappell_et_al_UTR_finder	5UTR	1298329	1299443	.	-	.	Parent=PF3D7_0830500;coverage_threshold_of.5.reads_at_edge_of_window
Pf3D7_08_v3	Chappell_et_al_UTR_finder	5UTR	1302697	1303322	.	+	.	Parent=PF3D7_0830600;coverage_threshold_of.5.reads_at_edge_of_window
Pf3D7_08_v3	Chappell_et_al_UTR_finder	5UTR	1306348	1307052	.	+	.	Parent=PF3D7_0830700;coverage_threshold_of.5.reads_at_edge_of_window
Pf3D7_08_v3	Chappell_et_al_UTR_finder	5UTR	1318342	1318696	.	-	.	Parent=PF3D7_0830900;coverage_threshold_of.5.reads_at_edge_of_window
Pf3D7_08_v3	Chappell_et_al_UTR_finder	5UTR	1320909	1321416	.	+	.	Parent=PF3D7_0831000;coverage_threshold_of.5.reads_at_edge_of_window
Pf3D7_08_v3	Chappell_et_al_UTR_finder	5UTR	1332608	1333287	.	+	.	Parent=PF3D7_0831200;coverage_threshold_of.5.reads_at_edge_of_window
Pf3D7_08_v3	Chappell_et_al_UTR_finder	5UTR	1345488	1345909	.	-	.	Parent=PF3D7_0831400;coverage_threshold_of.5.reads_at_edge_of_window
Pf3D7_08_v3	Chappell_et_al_UTR_finder	5UTR	1353342	1353455	.	+	.	Parent=PF3D7_0831500;coverage_threshold_of.5.reads_at_edge_of_window
Pf3D7_08_v3	Chappell_et_al_UTR_finder	5UTR	1367507	1369872	.	-	.	Parent=PF3D7_0831700;coverage_threshold_of.5.reads_at_edge_of_window
Pf3D7_08_v3	Chappell_et_al_UTR_finder	5UTR	1375300	1376274	.	-	.	Parent=PF3D7_0831800;coverage_threshold_of.5.reads_at_edge_of_window
Pf3D7_08_v3	Chappell_et_al_UTR_finder	5UTR	1391909	1392167	.	+	.	Parent=PF3D7_0832200;coverage_threshold_of.5.reads_at_edge_of_window
Pf3D7_09_v3	Chappell_et_al_UTR_finder	5UTR	82999	83407	.	-	.	Parent=PF3D7_0901700;coverage_threshold_of.5.reads_at_edge_of_window
Pf3D7_09_v3	Chappell_et_al_UTR_finder	5UTR	83888	84623	.	+	.	Parent=PF3D7_0901800;coverage_threshold_of.5.reads_at_edge_of_window
Pf3D7_09_v3	Chappell_et_al_UTR_finder	5UTR	88076	88332	.	-	.	Parent=PF3D7_0901900;coverage_threshold_of.5.reads_at_edge_of_window
Pf3D7_09_v3	Chappell_et_al_UTR_finder	5UTR	91296	92012	.	-	.	Parent=PF3D7_0902000;coverage_threshold_of.5.reads_at_edge_of_window
Pf3D7_09_v3	Chappell_et_al_UTR_finder	5UTR	95614	95919	.	-	.	Parent=PF3D7_0902100;coverage_threshold_of.5.reads_at_edge_of_window
Pf3D7_09_v3	Chappell_et_al_UTR_finder	5UTR	100340	100959	.	-	.	Parent=PF3D7_0902200;coverage_threshold_of.5.reads_at_edge_of_window
Pf3D7_09_v3	Chappell_et_al_UTR_finder	5UTR	104594	105293	.	-	.	Parent=PF3D7_0902300;coverage_threshold_of.5.reads_at_edge_of_window
Pf3D7_09_v3	Chappell_et_al_UTR_finder	5UTR	111330	112147	.	-	.	Parent=PF3D7_0902500;coverage_threshold_of.5.reads_at_edge_of_window
Pf3D7_09_v3	Chappell_et_al_UTR_finder	5UTR	125007	125257	.	-	.	Parent=PF3D7_0902800;coverage_threshold_of.5.reads_at_edge_of_window
Pf3D7_09_v3	Chappell_et_al_UTR_finder	5UTR	129134	129223	.	+	.	Parent=PF3D7_0903000;coverage_threshold_of.5.reads_at_edge_of_window
Pf3D7_09_v3	Chappell_et_al_UTR_finder	5UTR	130938	131208	.	-	.	Parent=PF3D7_0903100;coverage_threshold_of.5.reads_at_edge_of_window
Pf3D7_09_v3	Chappell_et_al_UTR_finder	5UTR	135588	136218	.	-	.	Parent=PF3D7_0903200;coverage_threshold_of.5.reads_at_edge_of_window
Pf3D7_09_v3	Chappell_et_al_UTR_finder	5UTR	139989	140976	.	+	.	Parent=PF3D7_0903300;coverage_threshold_of.5.reads_at_edge_of_window
Pf3D7_09_v3	Chappell_et_al_UTR_finder	5UTR	159542	159859	.	-	.	Parent=PF3D7_0903400;coverage_threshold_of.5.reads_at_edge_of_window
Pf3D7_09_v3	Chappell_et_al_UTR_finder	5UTR	162181	162768	.	+	.	Parent=PF3D7_0903500;coverage_threshold_of.5.reads_at_edge_of_window
Pf3D7_09_v3	Chappell_et_al_UTR_finder	5UTR	168462	168492	.	+	.	Parent=PF3D7_0903600;coverage_threshold_of.5.reads_at_edge_of_window
Pf3D7_09_v3	Chappell_et_al_UTR_finder	5UTR	175186	175541	.	+	.	Parent=PF3D7_0903700;coverage_threshold_of.5.reads_at_edge_of_window
Pf3D7_09_v3	Chappell_et_al_UTR_finder	5UTR	184823	185820	.	+	.	Parent=PF3D7_0903900;coverage_threshold_of.5.reads_at_edge_of_window
Pf3D7_09_v3	Chappell_et_al_UTR_finder	5UTR	188623	188733	.	-	.	Parent=PF3D7_0904000;coverage_threshold_of.5.reads_at_edge_of_window
Pf3D7_09_v3	Chappell_et_al_UTR_finder	5UTR	208726	209104	.	-	.	Parent=PF3D7_0904400;coverage_threshold_of.5.reads_at_edge_of_window
Pf3D7_09_v3	Chappell_et_al_UTR_finder	5UTR	210037	210076	.	+	.	Parent=PF3D7_0904500;coverage_threshold_of.5.reads_at_edge_of_window
Pf3D7_09_v3	Chappell_et_al_UTR_finder	5UTR	219463	219574	.	-	.	Parent=PF3D7_0904700;coverage_threshold_of.5.reads_at_edge_of_window
Pf3D7_09_v3	Chappell_et_al_UTR_finder	5UTR	222064	222270	.	+	.	Parent=PF3D7_0904800;coverage_threshold_of.5.reads_at_edge_of_window
Pf3D7_09_v3	Chappell_et_al_UTR_finder	5UTR	232832	232876	.	-	.	Parent=PF3D7_0904900;coverage_threshold_of.5.reads_at_edge_of_window
Pf3D7_09_v3	Chappell_et_al_UTR_finder	5UTR	235347	235601	.	-	.	Parent=PF3D7_0905000;coverage_threshold_of.5.reads_at_edge_of_window
Pf3D7_09_v3	Chappell_et_al_UTR_finder	5UTR	242970	243109	.	-	.	Parent=PF3D7_0905100;coverage_threshold_of.5.reads_at_edge_of_window
Pf3D7_09_v3	Chappell_et_al_UTR_finder	5UTR	248861	249865	.	-	.	Parent=PF3D7_0905200;coverage_threshold_of.5.reads_at_edge_of_window
Pf3D7_09_v3	Chappell_et_al_UTR_finder	5UTR	274790	275694	.	-	.	Parent=PF3D7_0905400;coverage_threshold_of.5.reads_at_edge_of_window
Pf3D7_09_v3	Chappell_et_al_UTR_finder	5UTR	277427	278368	.	+	.	Parent=PF3D7_0905500;coverage_threshold_of.5.reads_at_edge_of_window
Pf3D7_09_v3	Chappell_et_al_UTR_finder	5UTR	286641	286914	.	-	.	Parent=PF3D7_0905700;coverage_threshold_of.5.reads_at_edge_of_window
Pf3D7_09_v3	Chappell_et_al_UTR_finder	5UTR	296618	296652	.	-	.	Parent=PF3D7_0905900;coverage_threshold_of.5.reads_at_edge_of_window
Pf3D7_09_v3	Chappell_et_al_UTR_finder	5UTR	304180	304402	.	-	.	Parent=PF3D7_0906000;coverage_threshold_of.5.reads_at_edge_of_window
Pf3D7_09_v3	Chappell_et_al_UTR_finder	5UTR	304955	305069	.	+	.	Parent=PF3D7_0906100;coverage_threshold_of.5.reads_at_edge_of_window
Pf3D7_09_v3	Chappell_et_al_UTR_finder	5UTR	309040	309111	.	-	.	Parent=PF3D7_0906200;coverage_threshold_of.5.reads_at_edge_of_window
Pf3D7_09_v3	Chappell_et_al_UTR_finder	5UTR	309887	310690	.	+	.	Parent=PF3D7_0906300;coverage_threshold_of.5.reads_at_edge_of_window
Pf3D7_09_v3	Chappell_et_al_UTR_finder	5UTR	318200	318310	.	+	.	Parent=PF3D7_0906500;coverage_threshold_of.5.reads_at_edge_of_window
Pf3D7_09_v3	Chappell_et_al_UTR_finder	5UTR	323343	323572	.	-	.	Parent=PF3D7_0906600;coverage_threshold_of.5.reads_at_edge_of_window
Pf3D7_09_v3	Chappell_et_al_UTR_finder	5UTR	331966	332006	.	-	.	Parent=PF3D7_0906700;coverage_threshold_of.5.reads_at_edge_of_window
Pf3D7_09_v3	Chappell_et_al_UTR_finder	5UTR	334598	335035	.	-	.	Parent=PF3D7_0906800;coverage_threshold_of.5.reads_at_edge_of_window
Pf3D7_09_v3	Chappell_et_al_UTR_finder	5UTR	335040	335070	.	+	.	Parent=PF3D7_0906890;coverage_threshold_of.5.reads_at_edge_of_window
Pf3D7_09_v3	Chappell_et_al_UTR_finder	5UTR	335534	335981	.	+	.	Parent=PF3D7_0906910;coverage_threshold_of.5.reads_at_edge_of_window
Pf3D7_09_v3	Chappell_et_al_UTR_finder	5UTR	337238	337563	.	+	.	Parent=PF3D7_0907000;coverage_threshold_of.5.reads_at_edge_of_window
Pf3D7_09_v3	Chappell_et_al_UTR_finder	5UTR	345489	345891	.	+	.	Parent=PF3D7_0907200;coverage_threshold_of.5.reads_at_edge_of_window
Pf3D7_09_v3	Chappell_et_al_UTR_finder	5UTR	350963	351352	.	-	.	Parent=PF3D7_0907300;coverage_threshold_of.5.reads_at_edge_of_window
Pf3D7_09_v3	Chappell_et_al_UTR_finder	5UTR	354724	355964	.	-	.	Parent=PF3D7_0907400;coverage_threshold_of.5.reads_at_edge_of_window
Pf3D7_09_v3	Chappell_et_al_UTR_finder	5UTR	357684	358377	.	-	.	Parent=PF3D7_0907500;coverage_threshold_of.5.reads_at_edge_of_window
Pf3D7_09_v3	Chappell_et_al_UTR_finder	5UTR	360004	360534	.	+	.	Parent=PF3D7_0907600;coverage_threshold_of.5.reads_at_edge_of_window
Pf3D7_09_v3	Chappell_et_al_UTR_finder	5UTR	364909	365628	.	-	.	Parent=PF3D7_0907700;coverage_threshold_of.5.reads_at_edge_of_window
Pf3D7_09_v3	Chappell_et_al_UTR_finder	5UTR	366513	366924	.	+	.	Parent=PF3D7_0907800;coverage_threshold_of.5.reads_at_edge_of_window
Pf3D7_09_v3	Chappell_et_al_UTR_finder	5UTR	368790	368849	.	-	.	Parent=PF3D7_0907900;coverage_threshold_of.5.reads_at_edge_of_window
Pf3D7_09_v3	Chappell_et_al_UTR_finder	5UTR	371555	371637	.	-	.	Parent=PF3D7_0908000;coverage_threshold_of.5.reads_at_edge_of_window
Pf3D7_09_v3	Chappell_et_al_UTR_finder	5UTR	375587	375623	.	-	.	Parent=PF3D7_0908100;coverage_threshold_of.5.reads_at_edge_of_window
Pf3D7_09_v3	Chappell_et_al_UTR_finder	5UTR	377762	378034	.	+	.	Parent=PF3D7_0908200;coverage_threshold_of.5.reads_at_edge_of_window
Pf3D7_09_v3	Chappell_et_al_UTR_finder	5UTR	385717	386160	.	-	.	Parent=PF3D7_0908300;coverage_threshold_of.5.reads_at_edge_of_window
Pf3D7_09_v3	Chappell_et_al_UTR_finder	5UTR	387514	388148	.	+	.	Parent=PF3D7_0908400;coverage_threshold_of.5.reads_at_edge_of_window
Pf3D7_09_v3	Chappell_et_al_UTR_finder	5UTR	397844	398030	.	-	.	Parent=PF3D7_0908500;coverage_threshold_of.5.reads_at_edge_of_window
Pf3D7_09_v3	Chappell_et_al_UTR_finder	5UTR	400726	401221	.	-	.	Parent=PF3D7_0908600;coverage_threshold_of.10.reads_at_edge_of_window
Pf3D7_09_v3	Chappell_et_al_UTR_finder	5UTR	403395	403606	.	-	.	Parent=PF3D7_0908700;coverage_threshold_of.5.reads_at_edge_of_window
Pf3D7_09_v3	Chappell_et_al_UTR_finder	5UTR	404186	404311	.	+	.	Parent=PF3D7_0908800;coverage_threshold_of.5.reads_at_edge_of_window
Pf3D7_09_v3	Chappell_et_al_UTR_finder	5UTR	421683	422715	.	-	.	Parent=PF3D7_0909300;coverage_threshold_of.5.reads_at_edge_of_window
Pf3D7_09_v3	Chappell_et_al_UTR_finder	5UTR	422948	424170	.	+	.	Parent=PF3D7_0909400;coverage_threshold_of.5.reads_at_edge_of_window
Pf3D7_09_v3	Chappell_et_al_UTR_finder	5UTR	430312	430577	.	+	.	Parent=PF3D7_0909500;coverage_threshold_of.5.reads_at_edge_of_window
Pf3D7_09_v3	Chappell_et_al_UTR_finder	5UTR	435374	435442	.	-	.	Parent=PF3D7_0909600;coverage_threshold_of.5.reads_at_edge_of_window
Pf3D7_09_v3	Chappell_et_al_UTR_finder	5UTR	440416	440913	.	+	.	Parent=PF3D7_0909700;coverage_threshold_of.5.reads_at_edge_of_window
Pf3D7_09_v3	Chappell_et_al_UTR_finder	5UTR	445264	445787	.	+	.	Parent=PF3D7_0909800;coverage_threshold_of.5.reads_at_edge_of_window
Pf3D7_09_v3	Chappell_et_al_UTR_finder	5UTR	447292	447927	.	+	.	Parent=PF3D7_0909900;coverage_threshold_of.5.reads_at_edge_of_window
Pf3D7_09_v3	Chappell_et_al_UTR_finder	5UTR	461319	462637	.	-	.	Parent=PF3D7_0910100;coverage_threshold_of.5.reads_at_edge_of_window
Pf3D7_09_v3	Chappell_et_al_UTR_finder	5UTR	475266	475670	.	+	.	Parent=PF3D7_0910300;coverage_threshold_of.5.reads_at_edge_of_window
Pf3D7_09_v3	Chappell_et_al_UTR_finder	5UTR	481359	481590	.	-	.	Parent=PF3D7_0910400;coverage_threshold_of.5.reads_at_edge_of_window
Pf3D7_09_v3	Chappell_et_al_UTR_finder	5UTR	487555	488610	.	-	.	Parent=PF3D7_0910500;coverage_threshold_of.5.reads_at_edge_of_window
Pf3D7_09_v3	Chappell_et_al_UTR_finder	5UTR	488907	489466	.	+	.	Parent=PF3D7_0910600;coverage_threshold_of.5.reads_at_edge_of_window
Pf3D7_09_v3	Chappell_et_al_UTR_finder	5UTR	491192	491274	.	+	.	Parent=PF3D7_0910700;coverage_threshold_of.5.reads_at_edge_of_window
Pf3D7_09_v3	Chappell_et_al_UTR_finder	5UTR	493856	494162	.	+	.	Parent=PF3D7_0910800;coverage_threshold_of.5.reads_at_edge_of_window
Pf3D7_09_v3	Chappell_et_al_UTR_finder	5UTR	497728	497996	.	-	.	Parent=PF3D7_0910900;coverage_threshold_of.5.reads_at_edge_of_window
Pf3D7_09_v3	Chappell_et_al_UTR_finder	5UTR	499893	500182	.	+	.	Parent=PF3D7_0911000;coverage_threshold_of.5.reads_at_edge_of_window
Pf3D7_09_v3	Chappell_et_al_UTR_finder	5UTR	504393	504411	.	+	.	Parent=PF3D7_0911100;coverage_threshold_of.5.reads_at_edge_of_window
Pf3D7_09_v3	Chappell_et_al_UTR_finder	5UTR	509451	509933	.	+	.	Parent=PF3D7_0911200;coverage_threshold_of.5.reads_at_edge_of_window
Pf3D7_09_v3	Chappell_et_al_UTR_finder	5UTR	526019	526236	.	-	.	Parent=PF3D7_0911400;coverage_threshold_of.5.reads_at_edge_of_window
Pf3D7_09_v3	Chappell_et_al_UTR_finder	5UTR	529797	529911	.	+	.	Parent=PF3D7_0911600;coverage_threshold_of.5.reads_at_edge_of_window
Pf3D7_09_v3	Chappell_et_al_UTR_finder	5UTR	532198	532340	.	+	.	Parent=PF3D7_0911700;coverage_threshold_of.5.reads_at_edge_of_window
Pf3D7_09_v3	Chappell_et_al_UTR_finder	5UTR	536682	536799	.	-	.	Parent=PF3D7_0911800;coverage_threshold_of.10.reads_at_edge_of_window
Pf3D7_09_v3	Chappell_et_al_UTR_finder	5UTR	539873	540182	.	-	.	Parent=PF3D7_0911900;coverage_threshold_of.5.reads_at_edge_of_window
Pf3D7_09_v3	Chappell_et_al_UTR_finder	5UTR	545740	546198	.	-	.	Parent=PF3D7_0912000;coverage_threshold_of.5.reads_at_edge_of_window
Pf3D7_09_v3	Chappell_et_al_UTR_finder	5UTR	548102	548200	.	-	.	Parent=PF3D7_0912100;coverage_threshold_of.5.reads_at_edge_of_window
Pf3D7_09_v3	Chappell_et_al_UTR_finder	5UTR	553168	553901	.	-	.	Parent=PF3D7_0912400;coverage_threshold_of.5.reads_at_edge_of_window
Pf3D7_09_v3	Chappell_et_al_UTR_finder	5UTR	555922	556089	.	+	.	Parent=PF3D7_0912500;coverage_threshold_of.5.reads_at_edge_of_window
Pf3D7_09_v3	Chappell_et_al_UTR_finder	5UTR	565180	566023	.	-	.	Parent=PF3D7_0912800;coverage_threshold_of.5.reads_at_edge_of_window
Pf3D7_09_v3	Chappell_et_al_UTR_finder	5UTR	566596	567282	.	+	.	Parent=PF3D7_0912900;coverage_threshold_of.5.reads_at_edge_of_window
Pf3D7_09_v3	Chappell_et_al_UTR_finder	5UTR	570375	570661	.	-	.	Parent=PF3D7_0913000;coverage_threshold_of.5.reads_at_edge_of_window
Pf3D7_09_v3	Chappell_et_al_UTR_finder	5UTR	573350	573381	.	-	.	Parent=PF3D7_0913100;coverage_threshold_of.5.reads_at_edge_of_window
Pf3D7_09_v3	Chappell_et_al_UTR_finder	5UTR	574531	575678	.	+	.	Parent=PF3D7_0913200;coverage_threshold_of.5.reads_at_edge_of_window
Pf3D7_09_v3	Chappell_et_al_UTR_finder	5UTR	579027	579573	.	-	.	Parent=PF3D7_0913300;coverage_threshold_of.5.reads_at_edge_of_window
Pf3D7_09_v3	Chappell_et_al_UTR_finder	5UTR	583969	584193	.	-	.	Parent=PF3D7_0913500;coverage_threshold_of.5.reads_at_edge_of_window
Pf3D7_09_v3	Chappell_et_al_UTR_finder	5UTR	584602	584725	.	+	.	Parent=PF3D7_0913600;coverage_threshold_of.5.reads_at_edge_of_window
Pf3D7_09_v3	Chappell_et_al_UTR_finder	5UTR	589185	589262	.	+	.	Parent=PF3D7_0913700;coverage_threshold_of.5.reads_at_edge_of_window
Pf3D7_09_v3	Chappell_et_al_UTR_finder	5UTR	592043	593106	.	+	.	Parent=PF3D7_0913800;coverage_threshold_of.5.reads_at_edge_of_window
Pf3D7_09_v3	Chappell_et_al_UTR_finder	5UTR	597235	597270	.	-	.	Parent=PF3D7_0913900;coverage_threshold_of.5.reads_at_edge_of_window
Pf3D7_09_v3	Chappell_et_al_UTR_finder	5UTR	597689	597693	.	+	.	Parent=PF3D7_0914000;coverage_threshold_of.5.reads_at_edge_of_window
Pf3D7_09_v3	Chappell_et_al_UTR_finder	5UTR	610076	610483	.	-	.	Parent=PF3D7_0914200;coverage_threshold_of.5.reads_at_edge_of_window
Pf3D7_09_v3	Chappell_et_al_UTR_finder	5UTR	617808	617962	.	+	.	Parent=PF3D7_0914400;coverage_threshold_of.5.reads_at_edge_of_window
Pf3D7_09_v3	Chappell_et_al_UTR_finder	5UTR	626150	626571	.	-	.	Parent=PF3D7_0914500;coverage_threshold_of.5.reads_at_edge_of_window
Pf3D7_09_v3	Chappell_et_al_UTR_finder	5UTR	627161	627753	.	+	.	Parent=PF3D7_0914600;coverage_threshold_of.5.reads_at_edge_of_window
Pf3D7_09_v3	Chappell_et_al_UTR_finder	5UTR	629974	630656	.	+	.	Parent=PF3D7_0914700;coverage_threshold_of.5.reads_at_edge_of_window
Pf3D7_09_v3	Chappell_et_al_UTR_finder	5UTR	634201	635319	.	-	.	Parent=PF3D7_0914800;coverage_threshold_of.5.reads_at_edge_of_window
Pf3D7_09_v3	Chappell_et_al_UTR_finder	5UTR	636300	636620	.	+	.	Parent=PF3D7_0914900;coverage_threshold_of.5.reads_at_edge_of_window
Pf3D7_09_v3	Chappell_et_al_UTR_finder	5UTR	641260	641567	.	-	.	Parent=PF3D7_0915000;coverage_threshold_of.5.reads_at_edge_of_window
Pf3D7_09_v3	Chappell_et_al_UTR_finder	5UTR	644044	644805	.	-	.	Parent=PF3D7_0915100;coverage_threshold_of.5.reads_at_edge_of_window
Pf3D7_09_v3	Chappell_et_al_UTR_finder	5UTR	645010	645631	.	+	.	Parent=PF3D7_0915200;coverage_threshold_of.5.reads_at_edge_of_window
Pf3D7_09_v3	Chappell_et_al_UTR_finder	5UTR	649117	649322	.	-	.	Parent=PF3D7_0915300;coverage_threshold_of.5.reads_at_edge_of_window
Pf3D7_09_v3	Chappell_et_al_UTR_finder	5UTR	654842	655993	.	-	.	Parent=PF3D7_0915400;coverage_threshold_of.5.reads_at_edge_of_window
Pf3D7_09_v3	Chappell_et_al_UTR_finder	5UTR	657146	657417	.	+	.	Parent=PF3D7_0915500;coverage_threshold_of.5.reads_at_edge_of_window
Pf3D7_09_v3	Chappell_et_al_UTR_finder	5UTR	659971	660175	.	+	.	Parent=PF3D7_0915600;coverage_threshold_of.5.reads_at_edge_of_window
Pf3D7_09_v3	Chappell_et_al_UTR_finder	5UTR	662327	662675	.	-	.	Parent=PF3D7_0915700;coverage_threshold_of.5.reads_at_edge_of_window
Pf3D7_09_v3	Chappell_et_al_UTR_finder	5UTR	663831	663917	.	+	.	Parent=PF3D7_0915800;coverage_threshold_of.5.reads_at_edge_of_window
Pf3D7_09_v3	Chappell_et_al_UTR_finder	5UTR	665456	665977	.	+	.	Parent=PF3D7_0915900;coverage_threshold_of.5.reads_at_edge_of_window
Pf3D7_09_v3	Chappell_et_al_UTR_finder	5UTR	671726	671762	.	-	.	Parent=PF3D7_0916000;coverage_threshold_of.5.reads_at_edge_of_window
Pf3D7_09_v3	Chappell_et_al_UTR_finder	5UTR	673939	674067	.	+	.	Parent=PF3D7_0916100;coverage_threshold_of.5.reads_at_edge_of_window
Pf3D7_09_v3	Chappell_et_al_UTR_finder	5UTR	675662	675921	.	+	.	Parent=PF3D7_0916200;coverage_threshold_of.5.reads_at_edge_of_window
Pf3D7_09_v3	Chappell_et_al_UTR_finder	5UTR	681985	682006	.	-	.	Parent=PF3D7_0916300;coverage_threshold_of.5.reads_at_edge_of_window
Pf3D7_09_v3	Chappell_et_al_UTR_finder	5UTR	693571	694101	.	-	.	Parent=PF3D7_0916500;coverage_threshold_of.5.reads_at_edge_of_window
Pf3D7_09_v3	Chappell_et_al_UTR_finder	5UTR	695265	695456	.	-	.	Parent=PF3D7_0916600;coverage_threshold_of.5.reads_at_edge_of_window
Pf3D7_09_v3	Chappell_et_al_UTR_finder	5UTR	698030	698090	.	-	.	Parent=PF3D7_0916700;coverage_threshold_of.5.reads_at_edge_of_window
Pf3D7_09_v3	Chappell_et_al_UTR_finder	5UTR	702980	703367	.	+	.	Parent=PF3D7_0916800;coverage_threshold_of.5.reads_at_edge_of_window
Pf3D7_09_v3	Chappell_et_al_UTR_finder	5UTR	704266	705356	.	+	.	Parent=PF3D7_0916900;coverage_threshold_of.5.reads_at_edge_of_window
Pf3D7_09_v3	Chappell_et_al_UTR_finder	5UTR	712073	712161	.	-	.	Parent=PF3D7_0917000;coverage_threshold_of.5.reads_at_edge_of_window
Pf3D7_09_v3	Chappell_et_al_UTR_finder	5UTR	715490	715560	.	-	.	Parent=PF3D7_0917100;coverage_threshold_of.5.reads_at_edge_of_window
Pf3D7_09_v3	Chappell_et_al_UTR_finder	5UTR	718081	718520	.	+	.	Parent=PF3D7_0917300;coverage_threshold_of.5.reads_at_edge_of_window
Pf3D7_09_v3	Chappell_et_al_UTR_finder	5UTR	720907	720989	.	+	.	Parent=PF3D7_0917400;coverage_threshold_of.10.reads_at_edge_of_window
Pf3D7_09_v3	Chappell_et_al_UTR_finder	5UTR	726574	726702	.	+	.	Parent=PF3D7_0917500;coverage_threshold_of.5.reads_at_edge_of_window
Pf3D7_09_v3	Chappell_et_al_UTR_finder	5UTR	732137	732468	.	-	.	Parent=PF3D7_0917600;coverage_threshold_of.5.reads_at_edge_of_window
Pf3D7_09_v3	Chappell_et_al_UTR_finder	5UTR	732587	732950	.	+	.	Parent=PF3D7_0917700;coverage_threshold_of.5.reads_at_edge_of_window
Pf3D7_09_v3	Chappell_et_al_UTR_finder	5UTR	734359	734628	.	+	.	Parent=PF3D7_0917800;coverage_threshold_of.5.reads_at_edge_of_window
Pf3D7_09_v3	Chappell_et_al_UTR_finder	5UTR	736682	737984	.	+	.	Parent=PF3D7_0917900;coverage_threshold_of.5.reads_at_edge_of_window
Pf3D7_09_v3	Chappell_et_al_UTR_finder	5UTR	743685	745335	.	-	.	Parent=PF3D7_0918000;coverage_threshold_of.5.reads_at_edge_of_window
Pf3D7_09_v3	Chappell_et_al_UTR_finder	5UTR	746507	747172	.	+	.	Parent=PF3D7_0918100;coverage_threshold_of.5.reads_at_edge_of_window
Pf3D7_09_v3	Chappell_et_al_UTR_finder	5UTR	750263	750335	.	-	.	Parent=PF3D7_0918200;coverage_threshold_of.5.reads_at_edge_of_window
Pf3D7_09_v3	Chappell_et_al_UTR_finder	5UTR	752423	752679	.	-	.	Parent=PF3D7_0918300;coverage_threshold_of.5.reads_at_edge_of_window
Pf3D7_09_v3	Chappell_et_al_UTR_finder	5UTR	764449	764847	.	+	.	Parent=PF3D7_0918600;coverage_threshold_of.5.reads_at_edge_of_window
Pf3D7_09_v3	Chappell_et_al_UTR_finder	5UTR	769388	769451	.	+	.	Parent=PF3D7_0918700;coverage_threshold_of.5.reads_at_edge_of_window
Pf3D7_09_v3	Chappell_et_al_UTR_finder	5UTR	774380	774871	.	-	.	Parent=PF3D7_0918800;coverage_threshold_of.5.reads_at_edge_of_window
Pf3D7_09_v3	Chappell_et_al_UTR_finder	5UTR	776392	777557	.	+	.	Parent=PF3D7_0918900;coverage_threshold_of.5.reads_at_edge_of_window
Pf3D7_09_v3	Chappell_et_al_UTR_finder	5UTR	782676	783053	.	-	.	Parent=PF3D7_0919000;coverage_threshold_of.5.reads_at_edge_of_window
Pf3D7_09_v3	Chappell_et_al_UTR_finder	5UTR	785581	786155	.	+	.	Parent=PF3D7_0919100;coverage_threshold_of.5.reads_at_edge_of_window
Pf3D7_09_v3	Chappell_et_al_UTR_finder	5UTR	790479	791025	.	-	.	Parent=PF3D7_0919200;coverage_threshold_of.5.reads_at_edge_of_window
Pf3D7_09_v3	Chappell_et_al_UTR_finder	5UTR	792880	793216	.	+	.	Parent=PF3D7_0919300;coverage_threshold_of.5.reads_at_edge_of_window
Pf3D7_09_v3	Chappell_et_al_UTR_finder	5UTR	795361	795538	.	+	.	Parent=PF3D7_0919400;coverage_threshold_of.5.reads_at_edge_of_window
Pf3D7_09_v3	Chappell_et_al_UTR_finder	5UTR	800680	800702	.	+	.	Parent=PF3D7_0919600;coverage_threshold_of.5.reads_at_edge_of_window
Pf3D7_09_v3	Chappell_et_al_UTR_finder	5UTR	802669	803028	.	+	.	Parent=PF3D7_0919700;coverage_threshold_of.5.reads_at_edge_of_window
Pf3D7_09_v3	Chappell_et_al_UTR_finder	5UTR	807921	808098	.	-	.	Parent=PF3D7_0919800;coverage_threshold_of.5.reads_at_edge_of_window
Pf3D7_09_v3	Chappell_et_al_UTR_finder	5UTR	819805	820674	.	-	.	Parent=PF3D7_0919900;coverage_threshold_of.5.reads_at_edge_of_window
Pf3D7_09_v3	Chappell_et_al_UTR_finder	5UTR	822653	822664	.	+	.	Parent=PF3D7_0920000;coverage_threshold_of.5.reads_at_edge_of_window
Pf3D7_09_v3	Chappell_et_al_UTR_finder	5UTR	827141	827391	.	-	.	Parent=PF3D7_0920100;coverage_threshold_of.10.reads_at_edge_of_window
Pf3D7_09_v3	Chappell_et_al_UTR_finder	5UTR	830682	830953	.	-	.	Parent=PF3D7_0920200;coverage_threshold_of.5.reads_at_edge_of_window
Pf3D7_09_v3	Chappell_et_al_UTR_finder	5UTR	833495	833753	.	+	.	Parent=PF3D7_0920400;coverage_threshold_of.5.reads_at_edge_of_window
Pf3D7_09_v3	Chappell_et_al_UTR_finder	5UTR	840389	841535	.	+	.	Parent=PF3D7_0920500;coverage_threshold_of.5.reads_at_edge_of_window
Pf3D7_09_v3	Chappell_et_al_UTR_finder	5UTR	843331	843540	.	+	.	Parent=PF3D7_0920600;coverage_threshold_of.5.reads_at_edge_of_window
Pf3D7_09_v3	Chappell_et_al_UTR_finder	5UTR	848671	849514	.	+	.	Parent=PF3D7_0920700;coverage_threshold_of.5.reads_at_edge_of_window
Pf3D7_09_v3	Chappell_et_al_UTR_finder	5UTR	854058	854767	.	-	.	Parent=PF3D7_0920800;coverage_threshold_of.5.reads_at_edge_of_window
Pf3D7_09_v3	Chappell_et_al_UTR_finder	5UTR	855441	855515	.	+	.	Parent=PF3D7_0920900;coverage_threshold_of.5.reads_at_edge_of_window
Pf3D7_09_v3	Chappell_et_al_UTR_finder	5UTR	858830	859360	.	-	.	Parent=PF3D7_0921000;coverage_threshold_of.5.reads_at_edge_of_window
Pf3D7_09_v3	Chappell_et_al_UTR_finder	5UTR	861222	861391	.	+	.	Parent=PF3D7_0921100;coverage_threshold_of.5.reads_at_edge_of_window
Pf3D7_09_v3	Chappell_et_al_UTR_finder	5UTR	870492	870533	.	-	.	Parent=PF3D7_0921200;coverage_threshold_of.5.reads_at_edge_of_window
Pf3D7_09_v3	Chappell_et_al_UTR_finder	5UTR	871766	871825	.	+	.	Parent=PF3D7_0921300;coverage_threshold_of.5.reads_at_edge_of_window
Pf3D7_09_v3	Chappell_et_al_UTR_finder	5UTR	874958	874972	.	-	.	Parent=PF3D7_0921400;coverage_threshold_of.5.reads_at_edge_of_window
Pf3D7_09_v3	Chappell_et_al_UTR_finder	5UTR	877877	878003	.	+	.	Parent=PF3D7_0921600;coverage_threshold_of.5.reads_at_edge_of_window
Pf3D7_09_v3	Chappell_et_al_UTR_finder	5UTR	887390	887776	.	-	.	Parent=PF3D7_0921800;coverage_threshold_of.5.reads_at_edge_of_window
Pf3D7_09_v3	Chappell_et_al_UTR_finder	5UTR	888251	888558	.	+	.	Parent=PF3D7_0921900;coverage_threshold_of.5.reads_at_edge_of_window
Pf3D7_09_v3	Chappell_et_al_UTR_finder	5UTR	895191	895414	.	+	.	Parent=PF3D7_0922100;coverage_threshold_of.5.reads_at_edge_of_window
Pf3D7_09_v3	Chappell_et_al_UTR_finder	5UTR	902212	903361	.	+	.	Parent=PF3D7_0922200;coverage_threshold_of.5.reads_at_edge_of_window
Pf3D7_09_v3	Chappell_et_al_UTR_finder	5UTR	908671	908723	.	+	.	Parent=PF3D7_0922400;coverage_threshold_of.5.reads_at_edge_of_window
Pf3D7_09_v3	Chappell_et_al_UTR_finder	5UTR	912475	913229	.	+	.	Parent=PF3D7_0922500;coverage_threshold_of.5.reads_at_edge_of_window
Pf3D7_09_v3	Chappell_et_al_UTR_finder	5UTR	915883	916602	.	+	.	Parent=PF3D7_0922600;coverage_threshold_of.5.reads_at_edge_of_window
Pf3D7_09_v3	Chappell_et_al_UTR_finder	5UTR	921303	921448	.	-	.	Parent=PF3D7_0922700;coverage_threshold_of.5.reads_at_edge_of_window
Pf3D7_09_v3	Chappell_et_al_UTR_finder	5UTR	935373	935817	.	-	.	Parent=PF3D7_0922800;coverage_threshold_of.5.reads_at_edge_of_window
Pf3D7_09_v3	Chappell_et_al_UTR_finder	5UTR	940588	940726	.	-	.	Parent=PF3D7_0923000;coverage_threshold_of.5.reads_at_edge_of_window
Pf3D7_09_v3	Chappell_et_al_UTR_finder	5UTR	944105	944125	.	+	.	Parent=PF3D7_0923200;coverage_threshold_of.5.reads_at_edge_of_window
Pf3D7_09_v3	Chappell_et_al_UTR_finder	5UTR	958748	958762	.	+	.	Parent=PF3D7_0923600;coverage_threshold_of.5.reads_at_edge_of_window
Pf3D7_09_v3	Chappell_et_al_UTR_finder	5UTR	963787	963855	.	-	.	Parent=PF3D7_0923800;coverage_threshold_of.5.reads_at_edge_of_window
Pf3D7_09_v3	Chappell_et_al_UTR_finder	5UTR	968070	968906	.	-	.	Parent=PF3D7_0923900;coverage_threshold_of.5.reads_at_edge_of_window
Pf3D7_09_v3	Chappell_et_al_UTR_finder	5UTR	979966	980109	.	-	.	Parent=PF3D7_0924100;coverage_threshold_of.5.reads_at_edge_of_window
Pf3D7_09_v3	Chappell_et_al_UTR_finder	5UTR	980745	981151	.	+	.	Parent=PF3D7_0924200;coverage_threshold_of.5.reads_at_edge_of_window
Pf3D7_09_v3	Chappell_et_al_UTR_finder	5UTR	986018	986107	.	-	.	Parent=PF3D7_0924300;coverage_threshold_of.5.reads_at_edge_of_window
Pf3D7_09_v3	Chappell_et_al_UTR_finder	5UTR	987951	988976	.	+	.	Parent=PF3D7_0924400;coverage_threshold_of.5.reads_at_edge_of_window
Pf3D7_09_v3	Chappell_et_al_UTR_finder	5UTR	999020	999462	.	+	.	Parent=PF3D7_0924600;coverage_threshold_of.5.reads_at_edge_of_window
Pf3D7_09_v3	Chappell_et_al_UTR_finder	5UTR	1006381	1006772	.	+	.	Parent=PF3D7_0924700;coverage_threshold_of.5.reads_at_edge_of_window
Pf3D7_09_v3	Chappell_et_al_UTR_finder	5UTR	1017314	1017434	.	+	.	Parent=PF3D7_0925200;coverage_threshold_of.5.reads_at_edge_of_window
Pf3D7_09_v3	Chappell_et_al_UTR_finder	5UTR	1023621	1023656	.	-	.	Parent=PF3D7_0925400;coverage_threshold_of.5.reads_at_edge_of_window
Pf3D7_09_v3	Chappell_et_al_UTR_finder	5UTR	1025006	1025492	.	+	.	Parent=PF3D7_0925500;coverage_threshold_of.5.reads_at_edge_of_window
Pf3D7_09_v3	Chappell_et_al_UTR_finder	5UTR	1026759	1027093	.	+	.	Parent=PF3D7_0925600;coverage_threshold_of.5.reads_at_edge_of_window
Pf3D7_09_v3	Chappell_et_al_UTR_finder	5UTR	1030011	1030597	.	-	.	Parent=PF3D7_0925700;coverage_threshold_of.5.reads_at_edge_of_window
Pf3D7_09_v3	Chappell_et_al_UTR_finder	5UTR	1033096	1033314	.	+	.	Parent=PF3D7_0925800;coverage_threshold_of.5.reads_at_edge_of_window
Pf3D7_09_v3	Chappell_et_al_UTR_finder	5UTR	1039528	1040712	.	+	.	Parent=PF3D7_0925900;coverage_threshold_of.5.reads_at_edge_of_window
Pf3D7_09_v3	Chappell_et_al_UTR_finder	5UTR	1062669	1063052	.	+	.	Parent=PF3D7_0926200;coverage_threshold_of.5.reads_at_edge_of_window
Pf3D7_09_v3	Chappell_et_al_UTR_finder	5UTR	1072956	1073616	.	-	.	Parent=PF3D7_0926400;coverage_threshold_of.5.reads_at_edge_of_window
Pf3D7_09_v3	Chappell_et_al_UTR_finder	5UTR	1081684	1082896	.	-	.	Parent=PF3D7_0926500;coverage_threshold_of.5.reads_at_edge_of_window
Pf3D7_09_v3	Chappell_et_al_UTR_finder	5UTR	1089438	1089910	.	+	.	Parent=PF3D7_0926700;coverage_threshold_of.5.reads_at_edge_of_window
Pf3D7_09_v3	Chappell_et_al_UTR_finder	5UTR	1096522	1096670	.	-	.	Parent=PF3D7_0926800;coverage_threshold_of.5.reads_at_edge_of_window
Pf3D7_09_v3	Chappell_et_al_UTR_finder	5UTR	1098241	1098612	.	-	.	Parent=PF3D7_0926900;coverage_threshold_of.5.reads_at_edge_of_window
Pf3D7_09_v3	Chappell_et_al_UTR_finder	5UTR	1098778	1099074	.	+	.	Parent=PF3D7_0927000;coverage_threshold_of.5.reads_at_edge_of_window
Pf3D7_09_v3	Chappell_et_al_UTR_finder	5UTR	1100832	1101344	.	-	.	Parent=PF3D7_0927100;coverage_threshold_of.5.reads_at_edge_of_window
Pf3D7_09_v3	Chappell_et_al_UTR_finder	5UTR	1113907	1113957	.	+	.	Parent=PF3D7_0927300;coverage_threshold_of.5.reads_at_edge_of_window
Pf3D7_09_v3	Chappell_et_al_UTR_finder	5UTR	1122976	1123860	.	+	.	Parent=PF3D7_0927600;coverage_threshold_of.5.reads_at_edge_of_window
Pf3D7_09_v3	Chappell_et_al_UTR_finder	5UTR	1127929	1128079	.	-	.	Parent=PF3D7_0927700;coverage_threshold_of.5.reads_at_edge_of_window
Pf3D7_09_v3	Chappell_et_al_UTR_finder	5UTR	1128855	1128870	.	+	.	Parent=PF3D7_0927800;coverage_threshold_of.5.reads_at_edge_of_window
Pf3D7_09_v3	Chappell_et_al_UTR_finder	5UTR	1132136	1134481	.	-	.	Parent=PF3D7_0927900;coverage_threshold_of.5.reads_at_edge_of_window
Pf3D7_09_v3	Chappell_et_al_UTR_finder	5UTR	1134936	1135544	.	+	.	Parent=PF3D7_0928000;coverage_threshold_of.5.reads_at_edge_of_window
Pf3D7_09_v3	Chappell_et_al_UTR_finder	5UTR	1142388	1142805	.	-	.	Parent=PF3D7_0928200;coverage_threshold_of.5.reads_at_edge_of_window
Pf3D7_09_v3	Chappell_et_al_UTR_finder	5UTR	1142997	1143183	.	+	.	Parent=PF3D7_0928300;coverage_threshold_of.5.reads_at_edge_of_window
Pf3D7_09_v3	Chappell_et_al_UTR_finder	5UTR	1145334	1145363	.	+	.	Parent=PF3D7_0928400;coverage_threshold_of.5.reads_at_edge_of_window
Pf3D7_09_v3	Chappell_et_al_UTR_finder	5UTR	1147198	1147599	.	-	.	Parent=PF3D7_0928500;coverage_threshold_of.5.reads_at_edge_of_window
Pf3D7_09_v3	Chappell_et_al_UTR_finder	5UTR	1148503	1148996	.	-	.	Parent=PF3D7_0928600;coverage_threshold_of.5.reads_at_edge_of_window
Pf3D7_09_v3	Chappell_et_al_UTR_finder	5UTR	1155154	1155267	.	-	.	Parent=PF3D7_0928700;coverage_threshold_of.5.reads_at_edge_of_window
Pf3D7_09_v3	Chappell_et_al_UTR_finder	5UTR	1159773	1159875	.	+	.	Parent=PF3D7_0928900;coverage_threshold_of.5.reads_at_edge_of_window
Pf3D7_09_v3	Chappell_et_al_UTR_finder	5UTR	1160753	1161079	.	+	.	Parent=PF3D7_0929000;coverage_threshold_of.10.reads_at_edge_of_window
Pf3D7_09_v3	Chappell_et_al_UTR_finder	5UTR	1163193	1163569	.	+	.	Parent=PF3D7_0929100;coverage_threshold_of.5.reads_at_edge_of_window
Pf3D7_09_v3	Chappell_et_al_UTR_finder	5UTR	1167739	1167841	.	+	.	Parent=PF3D7_0929200;coverage_threshold_of.5.reads_at_edge_of_window
Pf3D7_09_v3	Chappell_et_al_UTR_finder	5UTR	1171116	1171338	.	+	.	Parent=PF3D7_0929300;coverage_threshold_of.5.reads_at_edge_of_window
Pf3D7_09_v3	Chappell_et_al_UTR_finder	5UTR	1174285	1175202	.	+	.	Parent=PF3D7_0929400;coverage_threshold_of.5.reads_at_edge_of_window
Pf3D7_09_v3	Chappell_et_al_UTR_finder	5UTR	1186160	1186279	.	-	.	Parent=PF3D7_0929700;coverage_threshold_of.5.reads_at_edge_of_window
Pf3D7_09_v3	Chappell_et_al_UTR_finder	5UTR	1187453	1187662	.	+	.	Parent=PF3D7_0929900;coverage_threshold_of.5.reads_at_edge_of_window
Pf3D7_09_v3	Chappell_et_al_UTR_finder	5UTR	1195240	1195472	.	-	.	Parent=PF3D7_0930100;coverage_threshold_of.5.reads_at_edge_of_window
Pf3D7_09_v3	Chappell_et_al_UTR_finder	5UTR	1198463	1199052	.	-	.	Parent=PF3D7_0930200;coverage_threshold_of.5.reads_at_edge_of_window
Pf3D7_09_v3	Chappell_et_al_UTR_finder	5UTR	1201305	1201811	.	+	.	Parent=PF3D7_0930300;coverage_threshold_of.5.reads_at_edge_of_window
Pf3D7_09_v3	Chappell_et_al_UTR_finder	5UTR	1207040	1207973	.	+	.	Parent=PF3D7_0930400;coverage_threshold_of.10.reads_at_edge_of_window
Pf3D7_09_v3	Chappell_et_al_UTR_finder	5UTR	1216501	1217274	.	-	.	Parent=PF3D7_0930500;coverage_threshold_of.5.reads_at_edge_of_window
Pf3D7_09_v3	Chappell_et_al_UTR_finder	5UTR	1221001	1221201	.	-	.	Parent=PF3D7_0930600;coverage_threshold_of.5.reads_at_edge_of_window
Pf3D7_09_v3	Chappell_et_al_UTR_finder	5UTR	1221425	1221986	.	+	.	Parent=PF3D7_0930700;coverage_threshold_of.5.reads_at_edge_of_window
Pf3D7_09_v3	Chappell_et_al_UTR_finder	5UTR	1247941	1248062	.	-	.	Parent=PF3D7_0930900;coverage_threshold_of.5.reads_at_edge_of_window
Pf3D7_09_v3	Chappell_et_al_UTR_finder	5UTR	1251602	1252401	.	-	.	Parent=PF3D7_0931000;coverage_threshold_of.5.reads_at_edge_of_window
Pf3D7_09_v3	Chappell_et_al_UTR_finder	5UTR	1254480	1254814	.	+	.	Parent=PF3D7_0931100;coverage_threshold_of.5.reads_at_edge_of_window
Pf3D7_09_v3	Chappell_et_al_UTR_finder	5UTR	1258480	1258548	.	+	.	Parent=PF3D7_0931200;coverage_threshold_of.5.reads_at_edge_of_window
Pf3D7_09_v3	Chappell_et_al_UTR_finder	5UTR	1262717	1263346	.	+	.	Parent=PF3D7_0931400;coverage_threshold_of.5.reads_at_edge_of_window
Pf3D7_09_v3	Chappell_et_al_UTR_finder	5UTR	1266016	1267723	.	-	.	Parent=PF3D7_0931500;coverage_threshold_of.5.reads_at_edge_of_window
Pf3D7_09_v3	Chappell_et_al_UTR_finder	5UTR	1273931	1274631	.	-	.	Parent=PF3D7_0931800;coverage_threshold_of.5.reads_at_edge_of_window
Pf3D7_09_v3	Chappell_et_al_UTR_finder	5UTR	1276485	1277107	.	-	.	Parent=PF3D7_0931900;coverage_threshold_of.5.reads_at_edge_of_window
Pf3D7_09_v3	Chappell_et_al_UTR_finder	5UTR	1277570	1278006	.	+	.	Parent=PF3D7_0932000;coverage_threshold_of.5.reads_at_edge_of_window
Pf3D7_09_v3	Chappell_et_al_UTR_finder	5UTR	1283880	1284704	.	-	.	Parent=PF3D7_0932100;coverage_threshold_of.5.reads_at_edge_of_window
Pf3D7_09_v3	Chappell_et_al_UTR_finder	5UTR	1286459	1287007	.	+	.	Parent=PF3D7_0932200;coverage_threshold_of.5.reads_at_edge_of_window
Pf3D7_09_v3	Chappell_et_al_UTR_finder	5UTR	1291028	1291545	.	-	.	Parent=PF3D7_0932300;coverage_threshold_of.10.reads_at_edge_of_window
Pf3D7_09_v3	Chappell_et_al_UTR_finder	5UTR	1293644	1293707	.	-	.	Parent=PF3D7_0932400;coverage_threshold_of.10.reads_at_edge_of_window
Pf3D7_09_v3	Chappell_et_al_UTR_finder	5UTR	1296645	1296704	.	-	.	Parent=PF3D7_0932500;coverage_threshold_of.5.reads_at_edge_of_window
Pf3D7_09_v3	Chappell_et_al_UTR_finder	5UTR	1309944	1310494	.	-	.	Parent=PF3D7_0932900;coverage_threshold_of.5.reads_at_edge_of_window
Pf3D7_09_v3	Chappell_et_al_UTR_finder	5UTR	1311139	1311439	.	+	.	Parent=PF3D7_0933000;coverage_threshold_of.5.reads_at_edge_of_window
Pf3D7_09_v3	Chappell_et_al_UTR_finder	5UTR	1319469	1319745	.	-	.	Parent=PF3D7_0933200;coverage_threshold_of.5.reads_at_edge_of_window
Pf3D7_09_v3	Chappell_et_al_UTR_finder	5UTR	1319879	1320344	.	+	.	Parent=PF3D7_0933300;coverage_threshold_of.5.reads_at_edge_of_window
Pf3D7_09_v3	Chappell_et_al_UTR_finder	5UTR	1323771	1323892	.	+	.	Parent=PF3D7_0933400;coverage_threshold_of.5.reads_at_edge_of_window
Pf3D7_09_v3	Chappell_et_al_UTR_finder	5UTR	1332804	1333284	.	-	.	Parent=PF3D7_0933600;coverage_threshold_of.5.reads_at_edge_of_window
Pf3D7_09_v3	Chappell_et_al_UTR_finder	5UTR	1334795	1334863	.	-	.	Parent=PF3D7_0933700;coverage_threshold_of.5.reads_at_edge_of_window
Pf3D7_09_v3	Chappell_et_al_UTR_finder	5UTR	1339296	1339661	.	-	.	Parent=PF3D7_0933900;coverage_threshold_of.5.reads_at_edge_of_window
Pf3D7_09_v3	Chappell_et_al_UTR_finder	5UTR	1341994	1342457	.	-	.	Parent=PF3D7_0934000;coverage_threshold_of.5.reads_at_edge_of_window
Pf3D7_09_v3	Chappell_et_al_UTR_finder	5UTR	1347296	1347490	.	-	.	Parent=PF3D7_0934200;coverage_threshold_of.5.reads_at_edge_of_window
Pf3D7_09_v3	Chappell_et_al_UTR_finder	5UTR	1347951	1348021	.	+	.	Parent=PF3D7_0934300;coverage_threshold_of.5.reads_at_edge_of_window
Pf3D7_09_v3	Chappell_et_al_UTR_finder	5UTR	1349601	1349789	.	+	.	Parent=PF3D7_0934400;coverage_threshold_of.5.reads_at_edge_of_window
Pf3D7_09_v3	Chappell_et_al_UTR_finder	5UTR	1351930	1352618	.	-	.	Parent=PF3D7_0934500;coverage_threshold_of.5.reads_at_edge_of_window
Pf3D7_09_v3	Chappell_et_al_UTR_finder	5UTR	1354412	1354580	.	+	.	Parent=PF3D7_0934600;coverage_threshold_of.5.reads_at_edge_of_window
Pf3D7_09_v3	Chappell_et_al_UTR_finder	5UTR	1357159	1357410	.	+	.	Parent=PF3D7_0934700;coverage_threshold_of.5.reads_at_edge_of_window
Pf3D7_09_v3	Chappell_et_al_UTR_finder	5UTR	1360724	1361934	.	+	.	Parent=PF3D7_0934800;coverage_threshold_of.5.reads_at_edge_of_window
Pf3D7_09_v3	Chappell_et_al_UTR_finder	5UTR	1366000	1366094	.	-	.	Parent=PF3D7_0934900;coverage_threshold_of.5.reads_at_edge_of_window
Pf3D7_09_v3	Chappell_et_al_UTR_finder	5UTR	1367151	1367259	.	-	.	Parent=PF3D7_0935000;coverage_threshold_of.5.reads_at_edge_of_window
Pf3D7_09_v3	Chappell_et_al_UTR_finder	5UTR	1367615	1367934	.	-	.	Parent=PF3D7_0935100;coverage_threshold_of.5.reads_at_edge_of_window
Pf3D7_09_v3	Chappell_et_al_UTR_finder	5UTR	1372038	1372870	.	-	.	Parent=PF3D7_0935200;coverage_threshold_of.5.reads_at_edge_of_window
Pf3D7_09_v3	Chappell_et_al_UTR_finder	5UTR	1372932	1373017	.	+	.	Parent=PF3D7_0935300;coverage_threshold_of.5.reads_at_edge_of_window
Pf3D7_09_v3	Chappell_et_al_UTR_finder	5UTR	1399942	1400799	.	+	.	Parent=PF3D7_0935500;coverage_threshold_of.5.reads_at_edge_of_window
Pf3D7_09_v3	Chappell_et_al_UTR_finder	5UTR	1404939	1405191	.	+	.	Parent=PF3D7_0935600;coverage_threshold_of.5.reads_at_edge_of_window
Pf3D7_09_v3	Chappell_et_al_UTR_finder	5UTR	1408207	1409198	.	+	.	Parent=PF3D7_0935700;coverage_threshold_of.5.reads_at_edge_of_window
Pf3D7_09_v3	Chappell_et_al_UTR_finder	5UTR	1412845	1413839	.	+	.	Parent=PF3D7_0935800;coverage_threshold_of.5.reads_at_edge_of_window
Pf3D7_09_v3	Chappell_et_al_UTR_finder	5UTR	1422808	1424456	.	-	.	Parent=PF3D7_0935900;coverage_threshold_of.5.reads_at_edge_of_window
Pf3D7_09_v3	Chappell_et_al_UTR_finder	5UTR	1428023	1428907	.	-	.	Parent=PF3D7_0936000;coverage_threshold_of.5.reads_at_edge_of_window
Pf3D7_09_v3	Chappell_et_al_UTR_finder	5UTR	1431147	1431533	.	-	.	Parent=PF3D7_0936100;coverage_threshold_of.5.reads_at_edge_of_window
Pf3D7_09_v3	Chappell_et_al_UTR_finder	5UTR	1434109	1435152	.	-	.	Parent=PF3D7_0936200;coverage_threshold_of.5.reads_at_edge_of_window
Pf3D7_09_v3	Chappell_et_al_UTR_finder	5UTR	1437982	1439045	.	-	.	Parent=PF3D7_0936300;coverage_threshold_of.5.reads_at_edge_of_window
Pf3D7_09_v3	Chappell_et_al_UTR_finder	5UTR	1440666	1440782	.	+	.	Parent=PF3D7_0936400;coverage_threshold_of.5.reads_at_edge_of_window
Pf3D7_09_v3	Chappell_et_al_UTR_finder	5UTR	1444848	1445121	.	-	.	Parent=PF3D7_0936500;coverage_threshold_of.5.reads_at_edge_of_window
Pf3D7_09_v3	Chappell_et_al_UTR_finder	5UTR	1445949	1446928	.	+	.	Parent=PF3D7_0936600;coverage_threshold_of.5.reads_at_edge_of_window
Pf3D7_09_v3	Chappell_et_al_UTR_finder	5UTR	1453285	1454421	.	+	.	Parent=PF3D7_0936700;coverage_threshold_of.5.reads_at_edge_of_window
Pf3D7_09_v3	Chappell_et_al_UTR_finder	5UTR	1458256	1458391	.	+	.	Parent=PF3D7_0936800;coverage_threshold_of.5.reads_at_edge_of_window
Pf3D7_10_v3	Chappell_et_al_UTR_finder	5UTR	62977	63151	.	+	.	Parent=PF3D7_1001000;coverage_threshold_of.5.reads_at_edge_of_window
Pf3D7_10_v3	Chappell_et_al_UTR_finder	5UTR	70820	71338	.	-	.	Parent=PF3D7_1001200;coverage_threshold_of.5.reads_at_edge_of_window
Pf3D7_10_v3	Chappell_et_al_UTR_finder	5UTR	73918	74100	.	-	.	Parent=PF3D7_1001300;coverage_threshold_of.5.reads_at_edge_of_window
Pf3D7_10_v3	Chappell_et_al_UTR_finder	5UTR	77573	78835	.	-	.	Parent=PF3D7_1001400;coverage_threshold_of.5.reads_at_edge_of_window
Pf3D7_10_v3	Chappell_et_al_UTR_finder	5UTR	81740	82672	.	-	.	Parent=PF3D7_1001500;coverage_threshold_of.5.reads_at_edge_of_window
Pf3D7_10_v3	Chappell_et_al_UTR_finder	5UTR	89010	91194	.	-	.	Parent=PF3D7_1001600;coverage_threshold_of.5.reads_at_edge_of_window
Pf3D7_10_v3	Chappell_et_al_UTR_finder	5UTR	93527	94656	.	-	.	Parent=PF3D7_1001700;coverage_threshold_of.5.reads_at_edge_of_window
Pf3D7_10_v3	Chappell_et_al_UTR_finder	5UTR	97032	97923	.	-	.	Parent=PF3D7_1001800;coverage_threshold_of.5.reads_at_edge_of_window
Pf3D7_10_v3	Chappell_et_al_UTR_finder	5UTR	100362	100441	.	-	.	Parent=PF3D7_1001900;coverage_threshold_of.5.reads_at_edge_of_window
Pf3D7_10_v3	Chappell_et_al_UTR_finder	5UTR	104684	105102	.	-	.	Parent=PF3D7_1002000;coverage_threshold_of.5.reads_at_edge_of_window
Pf3D7_10_v3	Chappell_et_al_UTR_finder	5UTR	108663	109965	.	-	.	Parent=PF3D7_1002100;coverage_threshold_of.5.reads_at_edge_of_window
Pf3D7_10_v3	Chappell_et_al_UTR_finder	5UTR	112361	112928	.	+	.	Parent=PF3D7_1002200;coverage_threshold_of.5.reads_at_edge_of_window
Pf3D7_10_v3	Chappell_et_al_UTR_finder	5UTR	120334	121114	.	+	.	Parent=PF3D7_1002400;coverage_threshold_of.5.reads_at_edge_of_window
Pf3D7_10_v3	Chappell_et_al_UTR_finder	5UTR	124883	125604	.	-	.	Parent=PF3D7_1002500;coverage_threshold_of.5.reads_at_edge_of_window
Pf3D7_10_v3	Chappell_et_al_UTR_finder	5UTR	125806	125938	.	+	.	Parent=PF3D7_1002600;coverage_threshold_of.5.reads_at_edge_of_window
Pf3D7_10_v3	Chappell_et_al_UTR_finder	5UTR	128826	129275	.	+	.	Parent=PF3D7_1002700;coverage_threshold_of.5.reads_at_edge_of_window
Pf3D7_10_v3	Chappell_et_al_UTR_finder	5UTR	132921	132994	.	+	.	Parent=PF3D7_1002800;coverage_threshold_of.5.reads_at_edge_of_window
Pf3D7_10_v3	Chappell_et_al_UTR_finder	5UTR	138305	138764	.	+	.	Parent=PF3D7_1002900;coverage_threshold_of.5.reads_at_edge_of_window
Pf3D7_10_v3	Chappell_et_al_UTR_finder	5UTR	141974	142418	.	+	.	Parent=PF3D7_1003000;coverage_threshold_of.5.reads_at_edge_of_window
Pf3D7_10_v3	Chappell_et_al_UTR_finder	5UTR	147134	147638	.	+	.	Parent=PF3D7_1003100;coverage_threshold_of.5.reads_at_edge_of_window
Pf3D7_10_v3	Chappell_et_al_UTR_finder	5UTR	149282	149341	.	+	.	Parent=PF3D7_1003200;coverage_threshold_of.5.reads_at_edge_of_window
Pf3D7_10_v3	Chappell_et_al_UTR_finder	5UTR	150875	151257	.	-	.	Parent=PF3D7_1003300;coverage_threshold_of.5.reads_at_edge_of_window
Pf3D7_10_v3	Chappell_et_al_UTR_finder	5UTR	158517	158777	.	-	.	Parent=PF3D7_1003400;coverage_threshold_of.5.reads_at_edge_of_window
Pf3D7_10_v3	Chappell_et_al_UTR_finder	5UTR	160963	161495	.	-	.	Parent=PF3D7_1003500;coverage_threshold_of.5.reads_at_edge_of_window
Pf3D7_10_v3	Chappell_et_al_UTR_finder	5UTR	164534	164944	.	+	.	Parent=PF3D7_1003600;coverage_threshold_of.5.reads_at_edge_of_window
Pf3D7_10_v3	Chappell_et_al_UTR_finder	5UTR	170670	170842	.	-	.	Parent=PF3D7_1003700;coverage_threshold_of.5.reads_at_edge_of_window
Pf3D7_10_v3	Chappell_et_al_UTR_finder	5UTR	176431	177146	.	-	.	Parent=PF3D7_1003800;coverage_threshold_of.5.reads_at_edge_of_window
Pf3D7_10_v3	Chappell_et_al_UTR_finder	5UTR	180227	180777	.	-	.	Parent=PF3D7_1004000;coverage_threshold_of.5.reads_at_edge_of_window
Pf3D7_10_v3	Chappell_et_al_UTR_finder	5UTR	202845	203041	.	-	.	Parent=PF3D7_1004300;coverage_threshold_of.5.reads_at_edge_of_window
Pf3D7_10_v3	Chappell_et_al_UTR_finder	5UTR	209643	210233	.	-	.	Parent=PF3D7_1004400;coverage_threshold_of.5.reads_at_edge_of_window
Pf3D7_10_v3	Chappell_et_al_UTR_finder	5UTR	214595	214823	.	-	.	Parent=PF3D7_1004500;coverage_threshold_of.5.reads_at_edge_of_window
Pf3D7_10_v3	Chappell_et_al_UTR_finder	5UTR	215315	215716	.	+	.	Parent=PF3D7_1004600;coverage_threshold_of.5.reads_at_edge_of_window
Pf3D7_10_v3	Chappell_et_al_UTR_finder	5UTR	221354	221536	.	-	.	Parent=PF3D7_1004700;coverage_threshold_of.5.reads_at_edge_of_window
Pf3D7_10_v3	Chappell_et_al_UTR_finder	5UTR	224149	224247	.	+	.	Parent=PF3D7_1004900;coverage_threshold_of.5.reads_at_edge_of_window
Pf3D7_10_v3	Chappell_et_al_UTR_finder	5UTR	227706	228136	.	-	.	Parent=PF3D7_1005000;coverage_threshold_of.5.reads_at_edge_of_window
Pf3D7_10_v3	Chappell_et_al_UTR_finder	5UTR	242246	242856	.	-	.	Parent=PF3D7_1005500;coverage_threshold_of.5.reads_at_edge_of_window
Pf3D7_10_v3	Chappell_et_al_UTR_finder	5UTR	251307	251578	.	+	.	Parent=PF3D7_1005800;coverage_threshold_of.5.reads_at_edge_of_window
Pf3D7_10_v3	Chappell_et_al_UTR_finder	5UTR	253567	253703	.	+	.	Parent=PF3D7_1005900;coverage_threshold_of.5.reads_at_edge_of_window
Pf3D7_10_v3	Chappell_et_al_UTR_finder	5UTR	262998	263228	.	-	.	Parent=PF3D7_1006200;coverage_threshold_of.5.reads_at_edge_of_window
Pf3D7_10_v3	Chappell_et_al_UTR_finder	5UTR	269832	269900	.	-	.	Parent=PF3D7_1006400;coverage_threshold_of.5.reads_at_edge_of_window
Pf3D7_10_v3	Chappell_et_al_UTR_finder	5UTR	270460	270534	.	+	.	Parent=PF3D7_1006500;coverage_threshold_of.5.reads_at_edge_of_window
Pf3D7_10_v3	Chappell_et_al_UTR_finder	5UTR	272825	273499	.	-	.	Parent=PF3D7_1006600;coverage_threshold_of.5.reads_at_edge_of_window
Pf3D7_10_v3	Chappell_et_al_UTR_finder	5UTR	273727	274090	.	+	.	Parent=PF3D7_1006700;coverage_threshold_of.5.reads_at_edge_of_window
Pf3D7_10_v3	Chappell_et_al_UTR_finder	5UTR	276735	277620	.	+	.	Parent=PF3D7_1006800;coverage_threshold_of.5.reads_at_edge_of_window
Pf3D7_10_v3	Chappell_et_al_UTR_finder	5UTR	281150	281458	.	+	.	Parent=PF3D7_1006900;coverage_threshold_of.5.reads_at_edge_of_window
Pf3D7_10_v3	Chappell_et_al_UTR_finder	5UTR	284133	284576	.	+	.	Parent=PF3D7_1007000;coverage_threshold_of.5.reads_at_edge_of_window
Pf3D7_10_v3	Chappell_et_al_UTR_finder	5UTR	290827	291332	.	-	.	Parent=PF3D7_1007200;coverage_threshold_of.5.reads_at_edge_of_window
Pf3D7_10_v3	Chappell_et_al_UTR_finder	5UTR	292686	293849	.	+	.	Parent=PF3D7_1007300;coverage_threshold_of.5.reads_at_edge_of_window
Pf3D7_10_v3	Chappell_et_al_UTR_finder	5UTR	296185	296905	.	+	.	Parent=PF3D7_1007400;coverage_threshold_of.5.reads_at_edge_of_window
Pf3D7_10_v3	Chappell_et_al_UTR_finder	5UTR	298181	298360	.	+	.	Parent=PF3D7_1007500;coverage_threshold_of.5.reads_at_edge_of_window
Pf3D7_10_v3	Chappell_et_al_UTR_finder	5UTR	299000	299279	.	+	.	Parent=PF3D7_1007600;coverage_threshold_of.5.reads_at_edge_of_window
Pf3D7_10_v3	Chappell_et_al_UTR_finder	5UTR	305920	306442	.	-	.	Parent=PF3D7_1007700;coverage_threshold_of.5.reads_at_edge_of_window
Pf3D7_10_v3	Chappell_et_al_UTR_finder	5UTR	316049	316648	.	+	.	Parent=PF3D7_1007900;coverage_threshold_of.5.reads_at_edge_of_window
Pf3D7_10_v3	Chappell_et_al_UTR_finder	5UTR	320042	321010	.	+	.	Parent=PF3D7_1008000;coverage_threshold_of.5.reads_at_edge_of_window
Pf3D7_10_v3	Chappell_et_al_UTR_finder	5UTR	330289	331245	.	+	.	Parent=PF3D7_1008100;coverage_threshold_of.5.reads_at_edge_of_window
Pf3D7_10_v3	Chappell_et_al_UTR_finder	5UTR	344900	344924	.	-	.	Parent=PF3D7_1008200;coverage_threshold_of.5.reads_at_edge_of_window
Pf3D7_10_v3	Chappell_et_al_UTR_finder	5UTR	348668	349196	.	-	.	Parent=PF3D7_1008400;coverage_threshold_of.5.reads_at_edge_of_window
Pf3D7_10_v3	Chappell_et_al_UTR_finder	5UTR	351360	351702	.	+	.	Parent=PF3D7_1008500;coverage_threshold_of.5.reads_at_edge_of_window
Pf3D7_10_v3	Chappell_et_al_UTR_finder	5UTR	362481	362946	.	-	.	Parent=PF3D7_1008700;coverage_threshold_of.5.reads_at_edge_of_window
Pf3D7_10_v3	Chappell_et_al_UTR_finder	5UTR	367147	367301	.	-	.	Parent=PF3D7_1008800;coverage_threshold_of.5.reads_at_edge_of_window
Pf3D7_10_v3	Chappell_et_al_UTR_finder	5UTR	370226	370629	.	-	.	Parent=PF3D7_1008900;coverage_threshold_of.5.reads_at_edge_of_window
Pf3D7_10_v3	Chappell_et_al_UTR_finder	5UTR	371121	371292	.	+	.	Parent=PF3D7_1009000;coverage_threshold_of.5.reads_at_edge_of_window
Pf3D7_10_v3	Chappell_et_al_UTR_finder	5UTR	374437	374863	.	+	.	Parent=PF3D7_1009200;coverage_threshold_of.5.reads_at_edge_of_window
Pf3D7_10_v3	Chappell_et_al_UTR_finder	5UTR	379709	379943	.	-	.	Parent=PF3D7_1009300;coverage_threshold_of.5.reads_at_edge_of_window
Pf3D7_10_v3	Chappell_et_al_UTR_finder	5UTR	381140	381360	.	+	.	Parent=PF3D7_1009400;coverage_threshold_of.5.reads_at_edge_of_window
Pf3D7_10_v3	Chappell_et_al_UTR_finder	5UTR	384794	385182	.	-	.	Parent=PF3D7_1009500;coverage_threshold_of.5.reads_at_edge_of_window
Pf3D7_10_v3	Chappell_et_al_UTR_finder	5UTR	386772	386975	.	+	.	Parent=PF3D7_1009600;coverage_threshold_of.5.reads_at_edge_of_window
Pf3D7_10_v3	Chappell_et_al_UTR_finder	5UTR	391166	392729	.	-	.	Parent=PF3D7_1009700;coverage_threshold_of.5.reads_at_edge_of_window
Pf3D7_10_v3	Chappell_et_al_UTR_finder	5UTR	399181	399206	.	+	.	Parent=PF3D7_1009900;coverage_threshold_of.5.reads_at_edge_of_window
Pf3D7_10_v3	Chappell_et_al_UTR_finder	5UTR	402712	402913	.	-	.	Parent=PF3D7_1010000;coverage_threshold_of.5.reads_at_edge_of_window
Pf3D7_10_v3	Chappell_et_al_UTR_finder	5UTR	403619	403678	.	+	.	Parent=PF3D7_1010100;coverage_threshold_of.5.reads_at_edge_of_window
Pf3D7_10_v3	Chappell_et_al_UTR_finder	5UTR	410537	410921	.	-	.	Parent=PF3D7_1010200;coverage_threshold_of.5.reads_at_edge_of_window
Pf3D7_10_v3	Chappell_et_al_UTR_finder	5UTR	413822	414731	.	+	.	Parent=PF3D7_1010300;coverage_threshold_of.5.reads_at_edge_of_window
Pf3D7_10_v3	Chappell_et_al_UTR_finder	5UTR	421057	421260	.	-	.	Parent=PF3D7_1010600;coverage_threshold_of.5.reads_at_edge_of_window
Pf3D7_10_v3	Chappell_et_al_UTR_finder	5UTR	422697	422960	.	+	.	Parent=PF3D7_1010700;coverage_threshold_of.5.reads_at_edge_of_window
Pf3D7_10_v3	Chappell_et_al_UTR_finder	5UTR	425766	425947	.	-	.	Parent=PF3D7_1010800;coverage_threshold_of.5.reads_at_edge_of_window
Pf3D7_10_v3	Chappell_et_al_UTR_finder	5UTR	426516	426600	.	+	.	Parent=PF3D7_1010900;coverage_threshold_of.5.reads_at_edge_of_window
Pf3D7_10_v3	Chappell_et_al_UTR_finder	5UTR	430141	430824	.	-	.	Parent=PF3D7_1011000;coverage_threshold_of.5.reads_at_edge_of_window
Pf3D7_10_v3	Chappell_et_al_UTR_finder	5UTR	435571	435943	.	-	.	Parent=PF3D7_1011100;coverage_threshold_of.5.reads_at_edge_of_window
Pf3D7_10_v3	Chappell_et_al_UTR_finder	5UTR	436928	436957	.	+	.	Parent=PF3D7_1011200;coverage_threshold_of.5.reads_at_edge_of_window
Pf3D7_10_v3	Chappell_et_al_UTR_finder	5UTR	438251	438445	.	+	.	Parent=PF3D7_1011300;coverage_threshold_of.5.reads_at_edge_of_window
Pf3D7_10_v3	Chappell_et_al_UTR_finder	5UTR	441956	442125	.	-	.	Parent=PF3D7_1011400;coverage_threshold_of.5.reads_at_edge_of_window
Pf3D7_10_v3	Chappell_et_al_UTR_finder	5UTR	444402	444531	.	-	.	Parent=PF3D7_1011500;coverage_threshold_of.5.reads_at_edge_of_window
Pf3D7_10_v3	Chappell_et_al_UTR_finder	5UTR	447126	447242	.	-	.	Parent=PF3D7_1011600;coverage_threshold_of.5.reads_at_edge_of_window
Pf3D7_10_v3	Chappell_et_al_UTR_finder	5UTR	448673	449153	.	+	.	Parent=PF3D7_1011700;coverage_threshold_of.5.reads_at_edge_of_window
Pf3D7_10_v3	Chappell_et_al_UTR_finder	5UTR	454783	455397	.	+	.	Parent=PF3D7_1011800;coverage_threshold_of.5.reads_at_edge_of_window
Pf3D7_10_v3	Chappell_et_al_UTR_finder	5UTR	461994	462329	.	-	.	Parent=PF3D7_1011900;coverage_threshold_of.5.reads_at_edge_of_window
Pf3D7_10_v3	Chappell_et_al_UTR_finder	5UTR	463333	463492	.	+	.	Parent=PF3D7_1012000;coverage_threshold_of.5.reads_at_edge_of_window
Pf3D7_10_v3	Chappell_et_al_UTR_finder	5UTR	469537	470051	.	-	.	Parent=PF3D7_1012100;coverage_threshold_of.5.reads_at_edge_of_window
Pf3D7_10_v3	Chappell_et_al_UTR_finder	5UTR	470484	470978	.	+	.	Parent=PF3D7_1012200;coverage_threshold_of.5.reads_at_edge_of_window
Pf3D7_10_v3	Chappell_et_al_UTR_finder	5UTR	473387	473987	.	-	.	Parent=PF3D7_1012300;coverage_threshold_of.5.reads_at_edge_of_window
Pf3D7_10_v3	Chappell_et_al_UTR_finder	5UTR	476564	477028	.	-	.	Parent=PF3D7_1012400;coverage_threshold_of.5.reads_at_edge_of_window
Pf3D7_10_v3	Chappell_et_al_UTR_finder	5UTR	480540	481180	.	-	.	Parent=PF3D7_1012500;coverage_threshold_of.5.reads_at_edge_of_window
Pf3D7_10_v3	Chappell_et_al_UTR_finder	5UTR	484195	484251	.	-	.	Parent=PF3D7_1012600;coverage_threshold_of.5.reads_at_edge_of_window
Pf3D7_10_v3	Chappell_et_al_UTR_finder	5UTR	486903	487251	.	+	.	Parent=PF3D7_1012700;coverage_threshold_of.5.reads_at_edge_of_window
Pf3D7_10_v3	Chappell_et_al_UTR_finder	5UTR	492515	492549	.	+	.	Parent=PF3D7_1012800;coverage_threshold_of.5.reads_at_edge_of_window
Pf3D7_10_v3	Chappell_et_al_UTR_finder	5UTR	497574	498501	.	-	.	Parent=PF3D7_1012900;coverage_threshold_of.5.reads_at_edge_of_window
Pf3D7_10_v3	Chappell_et_al_UTR_finder	5UTR	499788	500209	.	+	.	Parent=PF3D7_1013000;coverage_threshold_of.5.reads_at_edge_of_window
Pf3D7_10_v3	Chappell_et_al_UTR_finder	5UTR	506393	506935	.	-	.	Parent=PF3D7_1013100;coverage_threshold_of.5.reads_at_edge_of_window
Pf3D7_10_v3	Chappell_et_al_UTR_finder	5UTR	509493	511083	.	+	.	Parent=PF3D7_1013200;coverage_threshold_of.5.reads_at_edge_of_window
Pf3D7_10_v3	Chappell_et_al_UTR_finder	5UTR	517608	517925	.	-	.	Parent=PF3D7_1013300;coverage_threshold_of.15.reads_at_edge_of_window
Pf3D7_10_v3	Chappell_et_al_UTR_finder	5UTR	526796	526839	.	+	.	Parent=PF3D7_1013500;coverage_threshold_of.5.reads_at_edge_of_window
Pf3D7_10_v3	Chappell_et_al_UTR_finder	5UTR	533065	533108	.	+	.	Parent=PF3D7_1013600;coverage_threshold_of.5.reads_at_edge_of_window
Pf3D7_10_v3	Chappell_et_al_UTR_finder	5UTR	540607	540621	.	+	.	Parent=PF3D7_1013700;coverage_threshold_of.5.reads_at_edge_of_window
Pf3D7_10_v3	Chappell_et_al_UTR_finder	5UTR	542033	542358	.	+	.	Parent=PF3D7_1013800;coverage_threshold_of.5.reads_at_edge_of_window
Pf3D7_10_v3	Chappell_et_al_UTR_finder	5UTR	548904	549691	.	-	.	Parent=PF3D7_1013900;coverage_threshold_of.5.reads_at_edge_of_window
Pf3D7_10_v3	Chappell_et_al_UTR_finder	5UTR	554232	555159	.	+	.	Parent=PF3D7_1014100;coverage_threshold_of.5.reads_at_edge_of_window
Pf3D7_10_v3	Chappell_et_al_UTR_finder	5UTR	564344	565804	.	+	.	Parent=PF3D7_1014300;coverage_threshold_of.5.reads_at_edge_of_window
Pf3D7_10_v3	Chappell_et_al_UTR_finder	5UTR	573466	574128	.	+	.	Parent=PF3D7_1014400;coverage_threshold_of.5.reads_at_edge_of_window
Pf3D7_10_v3	Chappell_et_al_UTR_finder	5UTR	576233	576578	.	+	.	Parent=PF3D7_1014500;coverage_threshold_of.5.reads_at_edge_of_window
Pf3D7_10_v3	Chappell_et_al_UTR_finder	5UTR	589091	590370	.	-	.	Parent=PF3D7_1014600;coverage_threshold_of.5.reads_at_edge_of_window
Pf3D7_10_v3	Chappell_et_al_UTR_finder	5UTR	594811	595307	.	+	.	Parent=PF3D7_1014700;coverage_threshold_of.5.reads_at_edge_of_window
Pf3D7_10_v3	Chappell_et_al_UTR_finder	5UTR	607810	608592	.	-	.	Parent=PF3D7_1014900;coverage_threshold_of.5.reads_at_edge_of_window
Pf3D7_10_v3	Chappell_et_al_UTR_finder	5UTR	610571	611212	.	+	.	Parent=PF3D7_1015000;coverage_threshold_of.5.reads_at_edge_of_window
Pf3D7_10_v3	Chappell_et_al_UTR_finder	5UTR	613876	614317	.	-	.	Parent=PF3D7_1015100;coverage_threshold_of.5.reads_at_edge_of_window
Pf3D7_10_v3	Chappell_et_al_UTR_finder	5UTR	617737	618032	.	-	.	Parent=PF3D7_1015200;coverage_threshold_of.5.reads_at_edge_of_window
Pf3D7_10_v3	Chappell_et_al_UTR_finder	5UTR	618273	618439	.	+	.	Parent=PF3D7_1015300;coverage_threshold_of.5.reads_at_edge_of_window
Pf3D7_10_v3	Chappell_et_al_UTR_finder	5UTR	620991	621304	.	+	.	Parent=PF3D7_1015400;coverage_threshold_of.5.reads_at_edge_of_window
Pf3D7_10_v3	Chappell_et_al_UTR_finder	5UTR	625896	626109	.	-	.	Parent=PF3D7_1015500;coverage_threshold_of.5.reads_at_edge_of_window
Pf3D7_10_v3	Chappell_et_al_UTR_finder	5UTR	629041	629876	.	-	.	Parent=PF3D7_1015600;coverage_threshold_of.95.reads_at_edge_of_window
Pf3D7_10_v3	Chappell_et_al_UTR_finder	5UTR	632062	632104	.	-	.	Parent=PF3D7_1015700;coverage_threshold_of.5.reads_at_edge_of_window
Pf3D7_10_v3	Chappell_et_al_UTR_finder	5UTR	632487	633681	.	+	.	Parent=PF3D7_1015800;coverage_threshold_of.5.reads_at_edge_of_window
Pf3D7_10_v3	Chappell_et_al_UTR_finder	5UTR	636768	637137	.	+	.	Parent=PF3D7_1015900;coverage_threshold_of.5.reads_at_edge_of_window
Pf3D7_10_v3	Chappell_et_al_UTR_finder	5UTR	640502	641389	.	+	.	Parent=PF3D7_1016000;coverage_threshold_of.5.reads_at_edge_of_window
Pf3D7_10_v3	Chappell_et_al_UTR_finder	5UTR	645930	646053	.	+	.	Parent=PF3D7_1016200;coverage_threshold_of.5.reads_at_edge_of_window
Pf3D7_10_v3	Chappell_et_al_UTR_finder	5UTR	653568	654575	.	-	.	Parent=PF3D7_1016300;coverage_threshold_of.5.reads_at_edge_of_window
Pf3D7_10_v3	Chappell_et_al_UTR_finder	5UTR	659028	659124	.	-	.	Parent=PF3D7_1016400;coverage_threshold_of.5.reads_at_edge_of_window
Pf3D7_10_v3	Chappell_et_al_UTR_finder	5UTR	666655	667031	.	-	.	Parent=PF3D7_1016600;coverage_threshold_of.5.reads_at_edge_of_window
Pf3D7_10_v3	Chappell_et_al_UTR_finder	5UTR	671854	673230	.	-	.	Parent=PF3D7_1016700;coverage_threshold_of.5.reads_at_edge_of_window
Pf3D7_10_v3	Chappell_et_al_UTR_finder	5UTR	676418	678400	.	-	.	Parent=PF3D7_1016800;coverage_threshold_of.5.reads_at_edge_of_window
Pf3D7_10_v3	Chappell_et_al_UTR_finder	5UTR	682509	683012	.	-	.	Parent=PF3D7_1016900;coverage_threshold_of.5.reads_at_edge_of_window
Pf3D7_10_v3	Chappell_et_al_UTR_finder	5UTR	685074	685577	.	+	.	Parent=PF3D7_1017000;coverage_threshold_of.5.reads_at_edge_of_window
Pf3D7_10_v3	Chappell_et_al_UTR_finder	5UTR	690821	691716	.	-	.	Parent=PF3D7_1017100;coverage_threshold_of.5.reads_at_edge_of_window
Pf3D7_10_v3	Chappell_et_al_UTR_finder	5UTR	692399	692425	.	+	.	Parent=PF3D7_1017200;coverage_threshold_of.5.reads_at_edge_of_window
Pf3D7_10_v3	Chappell_et_al_UTR_finder	5UTR	696710	696748	.	-	.	Parent=PF3D7_1017300;coverage_threshold_of.5.reads_at_edge_of_window
Pf3D7_10_v3	Chappell_et_al_UTR_finder	5UTR	699824	699847	.	-	.	Parent=PF3D7_1017400;coverage_threshold_of.5.reads_at_edge_of_window
Pf3D7_10_v3	Chappell_et_al_UTR_finder	5UTR	701271	701745	.	+	.	Parent=PF3D7_1017500;coverage_threshold_of.5.reads_at_edge_of_window
Pf3D7_10_v3	Chappell_et_al_UTR_finder	5UTR	704579	705536	.	+	.	Parent=PF3D7_1017600;coverage_threshold_of.5.reads_at_edge_of_window
Pf3D7_10_v3	Chappell_et_al_UTR_finder	5UTR	714659	715022	.	-	.	Parent=PF3D7_1017800;coverage_threshold_of.5.reads_at_edge_of_window
Pf3D7_10_v3	Chappell_et_al_UTR_finder	5UTR	715264	715877	.	+	.	Parent=PF3D7_1017900;coverage_threshold_of.5.reads_at_edge_of_window
Pf3D7_10_v3	Chappell_et_al_UTR_finder	5UTR	732857	733220	.	-	.	Parent=PF3D7_1018300;coverage_threshold_of.5.reads_at_edge_of_window
Pf3D7_10_v3	Chappell_et_al_UTR_finder	5UTR	734447	734721	.	+	.	Parent=PF3D7_1018400;coverage_threshold_of.5.reads_at_edge_of_window
Pf3D7_10_v3	Chappell_et_al_UTR_finder	5UTR	736814	737030	.	-	.	Parent=PF3D7_1018500;coverage_threshold_of.5.reads_at_edge_of_window
Pf3D7_10_v3	Chappell_et_al_UTR_finder	5UTR	743407	744794	.	-	.	Parent=PF3D7_1018600;coverage_threshold_of.5.reads_at_edge_of_window
Pf3D7_10_v3	Chappell_et_al_UTR_finder	5UTR	745275	747027	.	+	.	Parent=PF3D7_1018700;coverage_threshold_of.5.reads_at_edge_of_window
Pf3D7_10_v3	Chappell_et_al_UTR_finder	5UTR	754911	754961	.	-	.	Parent=PF3D7_1018900;coverage_threshold_of.5.reads_at_edge_of_window
Pf3D7_10_v3	Chappell_et_al_UTR_finder	5UTR	756654	757794	.	+	.	Parent=PF3D7_1019000;coverage_threshold_of.5.reads_at_edge_of_window
Pf3D7_10_v3	Chappell_et_al_UTR_finder	5UTR	780488	781398	.	-	.	Parent=PF3D7_1019300;coverage_threshold_of.5.reads_at_edge_of_window
Pf3D7_10_v3	Chappell_et_al_UTR_finder	5UTR	785831	786502	.	+	.	Parent=PF3D7_1019400;coverage_threshold_of.5.reads_at_edge_of_window
Pf3D7_10_v3	Chappell_et_al_UTR_finder	5UTR	795221	795445	.	-	.	Parent=PF3D7_1019500;coverage_threshold_of.5.reads_at_edge_of_window
Pf3D7_10_v3	Chappell_et_al_UTR_finder	5UTR	795793	796290	.	+	.	Parent=PF3D7_1019600;coverage_threshold_of.5.reads_at_edge_of_window
Pf3D7_10_v3	Chappell_et_al_UTR_finder	5UTR	808993	809268	.	-	.	Parent=PF3D7_1019900;coverage_threshold_of.5.reads_at_edge_of_window
Pf3D7_10_v3	Chappell_et_al_UTR_finder	5UTR	813485	813753	.	-	.	Parent=PF3D7_1020000;coverage_threshold_of.5.reads_at_edge_of_window
Pf3D7_10_v3	Chappell_et_al_UTR_finder	5UTR	819770	819829	.	+	.	Parent=PF3D7_1020300;coverage_threshold_of.5.reads_at_edge_of_window
Pf3D7_10_v3	Chappell_et_al_UTR_finder	5UTR	824594	824849	.	-	.	Parent=PF3D7_1020400;coverage_threshold_of.5.reads_at_edge_of_window
Pf3D7_10_v3	Chappell_et_al_UTR_finder	5UTR	825397	825450	.	+	.	Parent=PF3D7_1020500;coverage_threshold_of.5.reads_at_edge_of_window
Pf3D7_10_v3	Chappell_et_al_UTR_finder	5UTR	827182	827487	.	+	.	Parent=PF3D7_1020600;coverage_threshold_of.5.reads_at_edge_of_window
Pf3D7_10_v3	Chappell_et_al_UTR_finder	5UTR	835147	835291	.	+	.	Parent=PF3D7_1020700;coverage_threshold_of.5.reads_at_edge_of_window
Pf3D7_10_v3	Chappell_et_al_UTR_finder	5UTR	846193	847537	.	-	.	Parent=PF3D7_1020900;coverage_threshold_of.5.reads_at_edge_of_window
Pf3D7_10_v3	Chappell_et_al_UTR_finder	5UTR	850405	850492	.	-	.	Parent=PF3D7_1021000;coverage_threshold_of.5.reads_at_edge_of_window
Pf3D7_10_v3	Chappell_et_al_UTR_finder	5UTR	862450	862927	.	-	.	Parent=PF3D7_1021300;coverage_threshold_of.5.reads_at_edge_of_window
Pf3D7_10_v3	Chappell_et_al_UTR_finder	5UTR	863444	863906	.	+	.	Parent=PF3D7_1021400;coverage_threshold_of.5.reads_at_edge_of_window
Pf3D7_10_v3	Chappell_et_al_UTR_finder	5UTR	869678	870152	.	-	.	Parent=PF3D7_1021500;coverage_threshold_of.5.reads_at_edge_of_window
Pf3D7_10_v3	Chappell_et_al_UTR_finder	5UTR	870397	871094	.	+	.	Parent=PF3D7_1021600;coverage_threshold_of.5.reads_at_edge_of_window
Pf3D7_10_v3	Chappell_et_al_UTR_finder	5UTR	903609	903664	.	-	.	Parent=PF3D7_1021800;coverage_threshold_of.5.reads_at_edge_of_window
Pf3D7_10_v3	Chappell_et_al_UTR_finder	5UTR	912346	913212	.	-	.	Parent=PF3D7_1021900;coverage_threshold_of.5.reads_at_edge_of_window
Pf3D7_10_v3	Chappell_et_al_UTR_finder	5UTR	918633	919771	.	+	.	Parent=PF3D7_1022000;coverage_threshold_of.5.reads_at_edge_of_window
Pf3D7_10_v3	Chappell_et_al_UTR_finder	5UTR	926231	926523	.	-	.	Parent=PF3D7_1022100;coverage_threshold_of.5.reads_at_edge_of_window
Pf3D7_10_v3	Chappell_et_al_UTR_finder	5UTR	929021	929390	.	-	.	Parent=PF3D7_1022200;coverage_threshold_of.5.reads_at_edge_of_window
Pf3D7_10_v3	Chappell_et_al_UTR_finder	5UTR	932599	932696	.	+	.	Parent=PF3D7_1022300;coverage_threshold_of.5.reads_at_edge_of_window
Pf3D7_10_v3	Chappell_et_al_UTR_finder	5UTR	942235	942765	.	-	.	Parent=PF3D7_1022400;coverage_threshold_of.5.reads_at_edge_of_window
Pf3D7_10_v3	Chappell_et_al_UTR_finder	5UTR	946090	946862	.	-	.	Parent=PF3D7_1022500;coverage_threshold_of.5.reads_at_edge_of_window
Pf3D7_10_v3	Chappell_et_al_UTR_finder	5UTR	948395	948476	.	+	.	Parent=PF3D7_1022600;coverage_threshold_of.5.reads_at_edge_of_window
Pf3D7_10_v3	Chappell_et_al_UTR_finder	5UTR	952580	953581	.	-	.	Parent=PF3D7_1022700;coverage_threshold_of.5.reads_at_edge_of_window
Pf3D7_10_v3	Chappell_et_al_UTR_finder	5UTR	955304	955882	.	+	.	Parent=PF3D7_1022800;coverage_threshold_of.5.reads_at_edge_of_window
Pf3D7_10_v3	Chappell_et_al_UTR_finder	5UTR	959897	960595	.	-	.	Parent=PF3D7_1022900;coverage_threshold_of.5.reads_at_edge_of_window
Pf3D7_10_v3	Chappell_et_al_UTR_finder	5UTR	962308	962730	.	-	.	Parent=PF3D7_1023000;coverage_threshold_of.5.reads_at_edge_of_window
Pf3D7_10_v3	Chappell_et_al_UTR_finder	5UTR	982037	982230	.	+	.	Parent=PF3D7_1023200;coverage_threshold_of.5.reads_at_edge_of_window
Pf3D7_10_v3	Chappell_et_al_UTR_finder	5UTR	985331	985397	.	-	.	Parent=PF3D7_1023300;coverage_threshold_of.25.reads_at_edge_of_window
Pf3D7_10_v3	Chappell_et_al_UTR_finder	5UTR	985305	985349	.	+	.	Parent=PF3D7_1023400;coverage_threshold_of.25.reads_at_edge_of_window
Pf3D7_10_v3	Chappell_et_al_UTR_finder	5UTR	987311	987315	.	-	.	Parent=PF3D7_1023500;coverage_threshold_of.10.reads_at_edge_of_window
Pf3D7_10_v3	Chappell_et_al_UTR_finder	5UTR	994256	994321	.	+	.	Parent=PF3D7_1023800;coverage_threshold_of.5.reads_at_edge_of_window
Pf3D7_10_v3	Chappell_et_al_UTR_finder	5UTR	1007462	1009576	.	-	.	Parent=PF3D7_1023900;coverage_threshold_of.5.reads_at_edge_of_window
Pf3D7_10_v3	Chappell_et_al_UTR_finder	5UTR	1014763	1014895	.	+	.	Parent=PF3D7_1024000;coverage_threshold_of.5.reads_at_edge_of_window
Pf3D7_10_v3	Chappell_et_al_UTR_finder	5UTR	1021775	1022030	.	-	.	Parent=PF3D7_1024200;coverage_threshold_of.5.reads_at_edge_of_window
Pf3D7_10_v3	Chappell_et_al_UTR_finder	5UTR	1022315	1022504	.	+	.	Parent=PF3D7_1024300;coverage_threshold_of.5.reads_at_edge_of_window
Pf3D7_10_v3	Chappell_et_al_UTR_finder	5UTR	1024870	1025039	.	-	.	Parent=PF3D7_1024400;coverage_threshold_of.5.reads_at_edge_of_window
Pf3D7_10_v3	Chappell_et_al_UTR_finder	5UTR	1025858	1026119	.	+	.	Parent=PF3D7_1024500;coverage_threshold_of.5.reads_at_edge_of_window
Pf3D7_10_v3	Chappell_et_al_UTR_finder	5UTR	1029368	1029555	.	-	.	Parent=PF3D7_1024600;coverage_threshold_of.5.reads_at_edge_of_window
Pf3D7_10_v3	Chappell_et_al_UTR_finder	5UTR	1029792	1030043	.	+	.	Parent=PF3D7_1024700;coverage_threshold_of.5.reads_at_edge_of_window
Pf3D7_10_v3	Chappell_et_al_UTR_finder	5UTR	1034470	1034684	.	+	.	Parent=PF3D7_1024800;coverage_threshold_of.5.reads_at_edge_of_window
Pf3D7_10_v3	Chappell_et_al_UTR_finder	5UTR	1045005	1045145	.	-	.	Parent=PF3D7_1024900;coverage_threshold_of.5.reads_at_edge_of_window
Pf3D7_10_v3	Chappell_et_al_UTR_finder	5UTR	1052029	1052843	.	+	.	Parent=PF3D7_1025100;coverage_threshold_of.5.reads_at_edge_of_window
Pf3D7_10_v3	Chappell_et_al_UTR_finder	5UTR	1057031	1057238	.	-	.	Parent=PF3D7_1025200;coverage_threshold_of.5.reads_at_edge_of_window
Pf3D7_10_v3	Chappell_et_al_UTR_finder	5UTR	1060659	1060735	.	-	.	Parent=PF3D7_1025300;coverage_threshold_of.5.reads_at_edge_of_window
Pf3D7_10_v3	Chappell_et_al_UTR_finder	5UTR	1088031	1088213	.	+	.	Parent=PF3D7_1025600;coverage_threshold_of.5.reads_at_edge_of_window
Pf3D7_10_v3	Chappell_et_al_UTR_finder	5UTR	1088892	1088930	.	+	.	Parent=PF3D7_1025700;coverage_threshold_of.25.reads_at_edge_of_window
Pf3D7_10_v3	Chappell_et_al_UTR_finder	5UTR	1090539	1090603	.	-	.	Parent=PF3D7_1025800;coverage_threshold_of.5.reads_at_edge_of_window
Pf3D7_10_v3	Chappell_et_al_UTR_finder	5UTR	1097278	1097425	.	-	.	Parent=PF3D7_1025900;coverage_threshold_of.5.reads_at_edge_of_window
Pf3D7_10_v3	Chappell_et_al_UTR_finder	5UTR	1099883	1100112	.	-	.	Parent=PF3D7_1026000;coverage_threshold_of.5.reads_at_edge_of_window
Pf3D7_10_v3	Chappell_et_al_UTR_finder	5UTR	1105231	1105235	.	-	.	Parent=PF3D7_1026200;coverage_threshold_of.5.reads_at_edge_of_window
Pf3D7_10_v3	Chappell_et_al_UTR_finder	5UTR	1105495	1106085	.	+	.	Parent=PF3D7_1026300;coverage_threshold_of.5.reads_at_edge_of_window
Pf3D7_10_v3	Chappell_et_al_UTR_finder	5UTR	1112636	1113055	.	-	.	Parent=PF3D7_1026500;coverage_threshold_of.5.reads_at_edge_of_window
Pf3D7_10_v3	Chappell_et_al_UTR_finder	5UTR	1118574	1119231	.	-	.	Parent=PF3D7_1026600;coverage_threshold_of.5.reads_at_edge_of_window
Pf3D7_10_v3	Chappell_et_al_UTR_finder	5UTR	1121612	1122961	.	+	.	Parent=PF3D7_1026800;coverage_threshold_of.5.reads_at_edge_of_window
Pf3D7_10_v3	Chappell_et_al_UTR_finder	5UTR	1136157	1136674	.	-	.	Parent=PF3D7_1027100;coverage_threshold_of.5.reads_at_edge_of_window
Pf3D7_10_v3	Chappell_et_al_UTR_finder	5UTR	1137376	1138001	.	+	.	Parent=PF3D7_1027200;coverage_threshold_of.5.reads_at_edge_of_window
Pf3D7_10_v3	Chappell_et_al_UTR_finder	5UTR	1142603	1143247	.	-	.	Parent=PF3D7_1027300;coverage_threshold_of.5.reads_at_edge_of_window
Pf3D7_10_v3	Chappell_et_al_UTR_finder	5UTR	1146796	1147388	.	-	.	Parent=PF3D7_1027400;coverage_threshold_of.5.reads_at_edge_of_window
Pf3D7_10_v3	Chappell_et_al_UTR_finder	5UTR	1147598	1147865	.	+	.	Parent=PF3D7_1027500;coverage_threshold_of.5.reads_at_edge_of_window
Pf3D7_10_v3	Chappell_et_al_UTR_finder	5UTR	1150169	1150494	.	-	.	Parent=PF3D7_1027600;coverage_threshold_of.5.reads_at_edge_of_window
Pf3D7_10_v3	Chappell_et_al_UTR_finder	5UTR	1151854	1151954	.	-	.	Parent=PF3D7_1027700;coverage_threshold_of.5.reads_at_edge_of_window
Pf3D7_10_v3	Chappell_et_al_UTR_finder	5UTR	1154432	1154877	.	-	.	Parent=PF3D7_1027800;coverage_threshold_of.5.reads_at_edge_of_window
Pf3D7_10_v3	Chappell_et_al_UTR_finder	5UTR	1160015	1160030	.	+	.	Parent=PF3D7_1028000;coverage_threshold_of.5.reads_at_edge_of_window
Pf3D7_10_v3	Chappell_et_al_UTR_finder	5UTR	1166871	1167045	.	-	.	Parent=PF3D7_1028200;coverage_threshold_of.5.reads_at_edge_of_window
Pf3D7_10_v3	Chappell_et_al_UTR_finder	5UTR	1168958	1169234	.	-	.	Parent=PF3D7_1028300;coverage_threshold_of.5.reads_at_edge_of_window
Pf3D7_10_v3	Chappell_et_al_UTR_finder	5UTR	1169528	1169939	.	+	.	Parent=PF3D7_1028400;coverage_threshold_of.5.reads_at_edge_of_window
Pf3D7_10_v3	Chappell_et_al_UTR_finder	5UTR	1174998	1175369	.	-	.	Parent=PF3D7_1028500;coverage_threshold_of.5.reads_at_edge_of_window
Pf3D7_10_v3	Chappell_et_al_UTR_finder	5UTR	1177850	1177885	.	-	.	Parent=PF3D7_1028600;coverage_threshold_of.5.reads_at_edge_of_window
Pf3D7_10_v3	Chappell_et_al_UTR_finder	5UTR	1179464	1181004	.	+	.	Parent=PF3D7_1028700;coverage_threshold_of.5.reads_at_edge_of_window
Pf3D7_10_v3	Chappell_et_al_UTR_finder	5UTR	1183996	1184351	.	-	.	Parent=PF3D7_1028800;coverage_threshold_of.5.reads_at_edge_of_window
Pf3D7_10_v3	Chappell_et_al_UTR_finder	5UTR	1185947	1186092	.	-	.	Parent=PF3D7_1028900;coverage_threshold_of.5.reads_at_edge_of_window
Pf3D7_10_v3	Chappell_et_al_UTR_finder	5UTR	1195509	1195676	.	+	.	Parent=PF3D7_1029200;coverage_threshold_of.5.reads_at_edge_of_window
Pf3D7_10_v3	Chappell_et_al_UTR_finder	5UTR	1200033	1200209	.	-	.	Parent=PF3D7_1029300;coverage_threshold_of.5.reads_at_edge_of_window
Pf3D7_10_v3	Chappell_et_al_UTR_finder	5UTR	1202400	1202544	.	-	.	Parent=PF3D7_1029400;coverage_threshold_of.5.reads_at_edge_of_window
Pf3D7_10_v3	Chappell_et_al_UTR_finder	5UTR	1205727	1206301	.	+	.	Parent=PF3D7_1029600;coverage_threshold_of.5.reads_at_edge_of_window
Pf3D7_10_v3	Chappell_et_al_UTR_finder	5UTR	1212972	1213949	.	-	.	Parent=PF3D7_1029800;coverage_threshold_of.5.reads_at_edge_of_window
Pf3D7_10_v3	Chappell_et_al_UTR_finder	5UTR	1217209	1217347	.	+	.	Parent=PF3D7_1029900;coverage_threshold_of.5.reads_at_edge_of_window
Pf3D7_10_v3	Chappell_et_al_UTR_finder	5UTR	1223137	1223374	.	+	.	Parent=PF3D7_1030000;coverage_threshold_of.5.reads_at_edge_of_window
Pf3D7_10_v3	Chappell_et_al_UTR_finder	5UTR	1229093	1229658	.	-	.	Parent=PF3D7_1030100;coverage_threshold_of.5.reads_at_edge_of_window
Pf3D7_10_v3	Chappell_et_al_UTR_finder	5UTR	1231914	1232536	.	-	.	Parent=PF3D7_1030200;coverage_threshold_of.5.reads_at_edge_of_window
Pf3D7_10_v3	Chappell_et_al_UTR_finder	5UTR	1237003	1238818	.	-	.	Parent=PF3D7_1030300;coverage_threshold_of.5.reads_at_edge_of_window
Pf3D7_10_v3	Chappell_et_al_UTR_finder	5UTR	1243552	1244214	.	+	.	Parent=PF3D7_1030500;coverage_threshold_of.5.reads_at_edge_of_window
Pf3D7_10_v3	Chappell_et_al_UTR_finder	5UTR	1247677	1247815	.	-	.	Parent=PF3D7_1030600;coverage_threshold_of.5.reads_at_edge_of_window
Pf3D7_10_v3	Chappell_et_al_UTR_finder	5UTR	1248382	1248532	.	+	.	Parent=PF3D7_1030700;coverage_threshold_of.5.reads_at_edge_of_window
Pf3D7_10_v3	Chappell_et_al_UTR_finder	5UTR	1249462	1250044	.	+	.	Parent=PF3D7_1030800;coverage_threshold_of.10.reads_at_edge_of_window
Pf3D7_10_v3	Chappell_et_al_UTR_finder	5UTR	1255587	1255932	.	-	.	Parent=PF3D7_1031100;coverage_threshold_of.5.reads_at_edge_of_window
Pf3D7_10_v3	Chappell_et_al_UTR_finder	5UTR	1256914	1257383	.	+	.	Parent=PF3D7_1031200;coverage_threshold_of.5.reads_at_edge_of_window
Pf3D7_10_v3	Chappell_et_al_UTR_finder	5UTR	1264185	1265078	.	+	.	Parent=PF3D7_1031400;coverage_threshold_of.5.reads_at_edge_of_window
Pf3D7_10_v3	Chappell_et_al_UTR_finder	5UTR	1275200	1275862	.	+	.	Parent=PF3D7_1031600;coverage_threshold_of.5.reads_at_edge_of_window
Pf3D7_10_v3	Chappell_et_al_UTR_finder	5UTR	1280787	1281251	.	+	.	Parent=PF3D7_1031700;coverage_threshold_of.5.reads_at_edge_of_window
Pf3D7_10_v3	Chappell_et_al_UTR_finder	5UTR	1284058	1284326	.	-	.	Parent=PF3D7_1031800;coverage_threshold_of.5.reads_at_edge_of_window
Pf3D7_10_v3	Chappell_et_al_UTR_finder	5UTR	1290046	1290094	.	-	.	Parent=PF3D7_1032000;coverage_threshold_of.5.reads_at_edge_of_window
Pf3D7_10_v3	Chappell_et_al_UTR_finder	5UTR	1293034	1293498	.	+	.	Parent=PF3D7_1032100;coverage_threshold_of.5.reads_at_edge_of_window
Pf3D7_10_v3	Chappell_et_al_UTR_finder	5UTR	1299708	1299793	.	+	.	Parent=PF3D7_1032300;coverage_threshold_of.5.reads_at_edge_of_window
Pf3D7_10_v3	Chappell_et_al_UTR_finder	5UTR	1304882	1305227	.	-	.	Parent=PF3D7_1032400;coverage_threshold_of.5.reads_at_edge_of_window
Pf3D7_10_v3	Chappell_et_al_UTR_finder	5UTR	1307533	1307704	.	-	.	Parent=PF3D7_1032500;coverage_threshold_of.5.reads_at_edge_of_window
Pf3D7_10_v3	Chappell_et_al_UTR_finder	5UTR	1308382	1308872	.	+	.	Parent=PF3D7_1032600;coverage_threshold_of.5.reads_at_edge_of_window
Pf3D7_10_v3	Chappell_et_al_UTR_finder	5UTR	1312083	1312386	.	-	.	Parent=PF3D7_1032700;coverage_threshold_of.5.reads_at_edge_of_window
Pf3D7_10_v3	Chappell_et_al_UTR_finder	5UTR	1314722	1314864	.	-	.	Parent=PF3D7_1032800;coverage_threshold_of.5.reads_at_edge_of_window
Pf3D7_10_v3	Chappell_et_al_UTR_finder	5UTR	1320950	1321170	.	-	.	Parent=PF3D7_1032900;coverage_threshold_of.5.reads_at_edge_of_window
Pf3D7_10_v3	Chappell_et_al_UTR_finder	5UTR	1328437	1329867	.	-	.	Parent=PF3D7_1033100;coverage_threshold_of.5.reads_at_edge_of_window
Pf3D7_10_v3	Chappell_et_al_UTR_finder	5UTR	1335123	1335221	.	+	.	Parent=PF3D7_1033200;coverage_threshold_of.5.reads_at_edge_of_window
Pf3D7_10_v3	Chappell_et_al_UTR_finder	5UTR	1338819	1339174	.	-	.	Parent=PF3D7_1033300;coverage_threshold_of.5.reads_at_edge_of_window
Pf3D7_10_v3	Chappell_et_al_UTR_finder	5UTR	1339574	1339761	.	+	.	Parent=PF3D7_1033400;coverage_threshold_of.5.reads_at_edge_of_window
Pf3D7_10_v3	Chappell_et_al_UTR_finder	5UTR	1341633	1341645	.	+	.	Parent=PF3D7_1033500;coverage_threshold_of.5.reads_at_edge_of_window
Pf3D7_10_v3	Chappell_et_al_UTR_finder	5UTR	1346898	1347505	.	-	.	Parent=PF3D7_1033600;coverage_threshold_of.5.reads_at_edge_of_window
Pf3D7_10_v3	Chappell_et_al_UTR_finder	5UTR	1348405	1348432	.	+	.	Parent=PF3D7_1033700;coverage_threshold_of.5.reads_at_edge_of_window
Pf3D7_10_v3	Chappell_et_al_UTR_finder	5UTR	1355572	1355879	.	-	.	Parent=PF3D7_1033900;coverage_threshold_of.5.reads_at_edge_of_window
Pf3D7_10_v3	Chappell_et_al_UTR_finder	5UTR	1361310	1361585	.	-	.	Parent=PF3D7_1034000;coverage_threshold_of.5.reads_at_edge_of_window
Pf3D7_10_v3	Chappell_et_al_UTR_finder	5UTR	1363339	1363473	.	+	.	Parent=PF3D7_1034200;coverage_threshold_of.5.reads_at_edge_of_window
Pf3D7_10_v3	Chappell_et_al_UTR_finder	5UTR	1369190	1369433	.	-	.	Parent=PF3D7_1034400;coverage_threshold_of.5.reads_at_edge_of_window
Pf3D7_10_v3	Chappell_et_al_UTR_finder	5UTR	1377760	1377966	.	-	.	Parent=PF3D7_1034600;coverage_threshold_of.5.reads_at_edge_of_window
Pf3D7_10_v3	Chappell_et_al_UTR_finder	5UTR	1378169	1378758	.	+	.	Parent=PF3D7_1034700;coverage_threshold_of.5.reads_at_edge_of_window
Pf3D7_10_v3	Chappell_et_al_UTR_finder	5UTR	1379950	1380027	.	+	.	Parent=PF3D7_1034800;coverage_threshold_of.5.reads_at_edge_of_window
[truncated: 1,828 more rows]

## Sheet: 3' UTRs
###### Chappell et al. 2019; Table 27: Coverage-based 5'UTRs and 3'UTRs for the IT strain (from DAFT-seq data mapped to the 3D7 reference genome)
###### Remove the first few rows to convert to a gff format
###### Columns: 1.Sequence (chromosome); 2.Source (software); 3. Feature (e.g. "gene" or "exon"); 4. Start (where first base is 1); 5. End; 6. Score (not used); 7. Strand (+ or -); 8. Phase (for CDS features); 9. Attributes (other information)
##sequence-region Pf3D7_01_v3 1 640851
##sequence-region Pf3D7_02_v3 1 947102
##sequence-region Pf3D7_03_v3 1 1067971
##sequence-region Pf3D7_04_v3 1 1200490
##sequence-region Pf3D7_05_v3 1 1343557
##sequence-region Pf3D7_06_v3 1 1418242
##sequence-region Pf3D7_07_v3 1 1445207
##sequence-region Pf3D7_08_v3 1 1472805
##sequence-region Pf3D7_09_v3 1 1541735
##sequence-region Pf3D7_10_v3 1 1687656
##sequence-region Pf3D7_11_v3 1 2038340
##sequence-region Pf3D7_12_v3 1 2271494
##sequence-region Pf3D7_13_v3 1 2925236
##sequence-region Pf3D7_14_v3 1 3291936
##sequence-region Pf3D7_API_v3 1 34250
##sequence-region Pf3D7_MIT_v3 1 5967
Pf3D7_01_v3	Chappell_et_al_UTR_finder	3UTR	102283	102907	.	+	.	Parent=PF3D7_0102200;coverage_threshold_of.5.reads_at_edge_of_window
Pf3D7_01_v3	Chappell_et_al_UTR_finder	3UTR	105210	105803	.	+	.	Parent=PF3D7_0102300;coverage_threshold_of.5.reads_at_edge_of_window
Pf3D7_01_v3	Chappell_et_al_UTR_finder	3UTR	109011	110749	.	-	.	Parent=PF3D7_0102500;coverage_threshold_of.5.reads_at_edge_of_window
Pf3D7_01_v3	Chappell_et_al_UTR_finder	3UTR	118921	119040	.	-	.	Parent=PF3D7_0102600;coverage_threshold_of.5.reads_at_edge_of_window
Pf3D7_01_v3	Chappell_et_al_UTR_finder	3UTR	125485	125516	.	+	.	Parent=PF3D7_0102700;coverage_threshold_of.5.reads_at_edge_of_window
Pf3D7_01_v3	Chappell_et_al_UTR_finder	3UTR	128828	128959	.	-	.	Parent=PF3D7_0102900;coverage_threshold_of.5.reads_at_edge_of_window
Pf3D7_01_v3	Chappell_et_al_UTR_finder	3UTR	131450	132085	.	-	.	Parent=PF3D7_0103000;coverage_threshold_of.5.reads_at_edge_of_window
Pf3D7_01_v3	Chappell_et_al_UTR_finder	3UTR	140523	140661	.	-	.	Parent=PF3D7_0103200;coverage_threshold_of.5.reads_at_edge_of_window
Pf3D7_01_v3	Chappell_et_al_UTR_finder	3UTR	143425	143639	.	-	.	Parent=PF3D7_0103300;coverage_threshold_of.5.reads_at_edge_of_window
Pf3D7_01_v3	Chappell_et_al_UTR_finder	3UTR	147032	147914	.	-	.	Parent=PF3D7_0103400;coverage_threshold_of.5.reads_at_edge_of_window
Pf3D7_01_v3	Chappell_et_al_UTR_finder	3UTR	168688	169011	.	+	.	Parent=PF3D7_0103700;coverage_threshold_of.5.reads_at_edge_of_window
Pf3D7_01_v3	Chappell_et_al_UTR_finder	3UTR	169060	169078	.	-	.	Parent=PF3D7_0103800;coverage_threshold_of.5.reads_at_edge_of_window
Pf3D7_01_v3	Chappell_et_al_UTR_finder	3UTR	182531	182821	.	-	.	Parent=PF3D7_0104200;coverage_threshold_of.5.reads_at_edge_of_window
Pf3D7_01_v3	Chappell_et_al_UTR_finder	3UTR	201231	201322	.	+	.	Parent=PF3D7_0104300;coverage_threshold_of.5.reads_at_edge_of_window
Pf3D7_01_v3	Chappell_et_al_UTR_finder	3UTR	204144	204161	.	+	.	Parent=PF3D7_0104400;coverage_threshold_of.5.reads_at_edge_of_window
Pf3D7_01_v3	Chappell_et_al_UTR_finder	3UTR	204364	204621	.	-	.	Parent=PF3D7_0104500;coverage_threshold_of.5.reads_at_edge_of_window
Pf3D7_01_v3	Chappell_et_al_UTR_finder	3UTR	210190	210289	.	+	.	Parent=PF3D7_0104600;coverage_threshold_of.5.reads_at_edge_of_window
Pf3D7_01_v3	Chappell_et_al_UTR_finder	3UTR	217510	217893	.	+	.	Parent=PF3D7_0104800;coverage_threshold_of.5.reads_at_edge_of_window
Pf3D7_01_v3	Chappell_et_al_UTR_finder	3UTR	221634	221931	.	+	.	Parent=PF3D7_0105100;coverage_threshold_of.5.reads_at_edge_of_window
Pf3D7_01_v3	Chappell_et_al_UTR_finder	3UTR	222086	222253	.	-	.	Parent=PF3D7_0105200;coverage_threshold_of.5.reads_at_edge_of_window
Pf3D7_01_v3	Chappell_et_al_UTR_finder	3UTR	224604	225109	.	-	.	Parent=PF3D7_0105300;coverage_threshold_of.5.reads_at_edge_of_window
Pf3D7_01_v3	Chappell_et_al_UTR_finder	3UTR	226385	226680	.	-	.	Parent=PF3D7_0105400;coverage_threshold_of.10.reads_at_edge_of_window
Pf3D7_01_v3	Chappell_et_al_UTR_finder	3UTR	229933	230288	.	-	.	Parent=PF3D7_0105600;coverage_threshold_of.5.reads_at_edge_of_window
Pf3D7_01_v3	Chappell_et_al_UTR_finder	3UTR	247858	248048	.	+	.	Parent=PF3D7_0105700;coverage_threshold_of.5.reads_at_edge_of_window
Pf3D7_01_v3	Chappell_et_al_UTR_finder	3UTR	248850	249230	.	-	.	Parent=PF3D7_0105800;coverage_threshold_of.5.reads_at_edge_of_window
Pf3D7_01_v3	Chappell_et_al_UTR_finder	3UTR	254931	255295	.	+	.	Parent=PF3D7_0105900;coverage_threshold_of.5.reads_at_edge_of_window
Pf3D7_01_v3	Chappell_et_al_UTR_finder	3UTR	255319	255774	.	-	.	Parent=PF3D7_0106000;coverage_threshold_of.5.reads_at_edge_of_window
Pf3D7_01_v3	Chappell_et_al_UTR_finder	3UTR	260170	260657	.	-	.	Parent=PF3D7_0106100;coverage_threshold_of.5.reads_at_edge_of_window
Pf3D7_01_v3	Chappell_et_al_UTR_finder	3UTR	262732	263339	.	-	.	Parent=PF3D7_0106200;coverage_threshold_of.5.reads_at_edge_of_window
Pf3D7_01_v3	Chappell_et_al_UTR_finder	3UTR	264742	265207	.	-	.	Parent=PF3D7_0106300;coverage_threshold_of.5.reads_at_edge_of_window
Pf3D7_01_v3	Chappell_et_al_UTR_finder	3UTR	273405	273588	.	+	.	Parent=PF3D7_0106400;coverage_threshold_of.5.reads_at_edge_of_window
Pf3D7_01_v3	Chappell_et_al_UTR_finder	3UTR	278551	278628	.	+	.	Parent=PF3D7_0106500;coverage_threshold_of.5.reads_at_edge_of_window
Pf3D7_01_v3	Chappell_et_al_UTR_finder	3UTR	288919	289235	.	+	.	Parent=PF3D7_0106800;coverage_threshold_of.5.reads_at_edge_of_window
Pf3D7_01_v3	Chappell_et_al_UTR_finder	3UTR	292591	293010	.	+	.	Parent=PF3D7_0106900;coverage_threshold_of.5.reads_at_edge_of_window
Pf3D7_01_v3	Chappell_et_al_UTR_finder	3UTR	294969	295136	.	+	.	Parent=PF3D7_0107000;coverage_threshold_of.5.reads_at_edge_of_window
Pf3D7_01_v3	Chappell_et_al_UTR_finder	3UTR	295237	295299	.	-	.	Parent=PF3D7_0107100;coverage_threshold_of.5.reads_at_edge_of_window
Pf3D7_01_v3	Chappell_et_al_UTR_finder	3UTR	299398	299499	.	+	.	Parent=PF3D7_0107200;coverage_threshold_of.5.reads_at_edge_of_window
Pf3D7_01_v3	Chappell_et_al_UTR_finder	3UTR	303399	303472	.	+	.	Parent=PF3D7_0107400;coverage_threshold_of.5.reads_at_edge_of_window
Pf3D7_01_v3	Chappell_et_al_UTR_finder	3UTR	303552	304361	.	-	.	Parent=PF3D7_0107500;coverage_threshold_of.5.reads_at_edge_of_window
Pf3D7_01_v3	Chappell_et_al_UTR_finder	3UTR	326073	326180	.	+	.	Parent=PF3D7_0107800;coverage_threshold_of.10.reads_at_edge_of_window
Pf3D7_01_v3	Chappell_et_al_UTR_finder	3UTR	326344	326396	.	-	.	Parent=PF3D7_0107900;coverage_threshold_of.5.reads_at_edge_of_window
Pf3D7_01_v3	Chappell_et_al_UTR_finder	3UTR	328355	328430	.	-	.	Parent=PF3D7_0108000;coverage_threshold_of.5.reads_at_edge_of_window
Pf3D7_01_v3	Chappell_et_al_UTR_finder	3UTR	332709	332799	.	+	.	Parent=PF3D7_0108100;coverage_threshold_of.5.reads_at_edge_of_window
Pf3D7_01_v3	Chappell_et_al_UTR_finder	3UTR	343834	344350	.	+	.	Parent=PF3D7_0108300;coverage_threshold_of.5.reads_at_edge_of_window
Pf3D7_01_v3	Chappell_et_al_UTR_finder	3UTR	344370	344399	.	-	.	Parent=PF3D7_0108400;coverage_threshold_of.5.reads_at_edge_of_window
Pf3D7_01_v3	Chappell_et_al_UTR_finder	3UTR	349710	350217	.	+	.	Parent=PF3D7_0108500;coverage_threshold_of.25.reads_at_edge_of_window
Pf3D7_01_v3	Chappell_et_al_UTR_finder	3UTR	349728	349994	.	-	.	Parent=PF3D7_0108600;coverage_threshold_of.5.reads_at_edge_of_window
Pf3D7_01_v3	Chappell_et_al_UTR_finder	3UTR	351749	352313	.	-	.	Parent=PF3D7_0108700;coverage_threshold_of.5.reads_at_edge_of_window
Pf3D7_01_v3	Chappell_et_al_UTR_finder	3UTR	360340	360667	.	+	.	Parent=PF3D7_0108800;coverage_threshold_of.5.reads_at_edge_of_window
Pf3D7_01_v3	Chappell_et_al_UTR_finder	3UTR	363993	365375	.	+	.	Parent=PF3D7_0109000;coverage_threshold_of.5.reads_at_edge_of_window
Pf3D7_01_v3	Chappell_et_al_UTR_finder	3UTR	368796	369217	.	+	.	Parent=PF3D7_0109100;coverage_threshold_of.5.reads_at_edge_of_window
Pf3D7_01_v3	Chappell_et_al_UTR_finder	3UTR	369443	369479	.	-	.	Parent=PF3D7_0109200;coverage_threshold_of.5.reads_at_edge_of_window
Pf3D7_01_v3	Chappell_et_al_UTR_finder	3UTR	373884	374438	.	-	.	Parent=PF3D7_0109400;coverage_threshold_of.5.reads_at_edge_of_window
Pf3D7_01_v3	Chappell_et_al_UTR_finder	3UTR	376163	376293	.	-	.	Parent=PF3D7_0109500;coverage_threshold_of.5.reads_at_edge_of_window
Pf3D7_01_v3	Chappell_et_al_UTR_finder	3UTR	378815	379148	.	-	.	Parent=PF3D7_0109700;coverage_threshold_of.60.reads_at_edge_of_window
Pf3D7_01_v3	Chappell_et_al_UTR_finder	3UTR	382425	382560	.	+	.	Parent=PF3D7_0109800;coverage_threshold_of.5.reads_at_edge_of_window
Pf3D7_01_v3	Chappell_et_al_UTR_finder	3UTR	387941	388053	.	+	.	Parent=PF3D7_0109950;coverage_threshold_of.5.reads_at_edge_of_window
Pf3D7_01_v3	Chappell_et_al_UTR_finder	3UTR	389077	389138	.	+	.	Parent=PF3D7_0110000;coverage_threshold_of.5.reads_at_edge_of_window
Pf3D7_01_v3	Chappell_et_al_UTR_finder	3UTR	393036	393225	.	+	.	Parent=PF3D7_0110200;coverage_threshold_of.5.reads_at_edge_of_window
Pf3D7_01_v3	Chappell_et_al_UTR_finder	3UTR	393702	393874	.	-	.	Parent=PF3D7_0110400;coverage_threshold_of.5.reads_at_edge_of_window
Pf3D7_01_v3	Chappell_et_al_UTR_finder	3UTR	403607	403649	.	+	.	Parent=PF3D7_0110500;coverage_threshold_of.5.reads_at_edge_of_window
Pf3D7_01_v3	Chappell_et_al_UTR_finder	3UTR	413711	413759	.	-	.	Parent=PF3D7_0110700;coverage_threshold_of.5.reads_at_edge_of_window
Pf3D7_01_v3	Chappell_et_al_UTR_finder	3UTR	419608	420054	.	+	.	Parent=PF3D7_0110800;coverage_threshold_of.5.reads_at_edge_of_window
Pf3D7_01_v3	Chappell_et_al_UTR_finder	3UTR	420097	420292	.	-	.	Parent=PF3D7_0110900;coverage_threshold_of.5.reads_at_edge_of_window
Pf3D7_01_v3	Chappell_et_al_UTR_finder	3UTR	429904	430151	.	-	.	Parent=PF3D7_0111200;coverage_threshold_of.5.reads_at_edge_of_window
Pf3D7_01_v3	Chappell_et_al_UTR_finder	3UTR	431343	431538	.	-	.	Parent=PF3D7_0111300;coverage_threshold_of.5.reads_at_edge_of_window
Pf3D7_01_v3	Chappell_et_al_UTR_finder	3UTR	439610	439651	.	-	.	Parent=PF3D7_0111500;coverage_threshold_of.5.reads_at_edge_of_window
Pf3D7_01_v3	Chappell_et_al_UTR_finder	3UTR	442418	442542	.	-	.	Parent=PF3D7_0111600;coverage_threshold_of.5.reads_at_edge_of_window
Pf3D7_01_v3	Chappell_et_al_UTR_finder	3UTR	443492	443584	.	-	.	Parent=PF3D7_0111700;coverage_threshold_of.15.reads_at_edge_of_window
Pf3D7_01_v3	Chappell_et_al_UTR_finder	3UTR	448850	449726	.	+	.	Parent=PF3D7_0111800;coverage_threshold_of.5.reads_at_edge_of_window
Pf3D7_01_v3	Chappell_et_al_UTR_finder	3UTR	449974	450042	.	-	.	Parent=PF3D7_0111900;coverage_threshold_of.5.reads_at_edge_of_window
Pf3D7_01_v3	Chappell_et_al_UTR_finder	3UTR	470195	470626	.	+	.	Parent=PF3D7_0112200;coverage_threshold_of.5.reads_at_edge_of_window
Pf3D7_01_v3	Chappell_et_al_UTR_finder	3UTR	481634	481808	.	-	.	Parent=PF3D7_0112800;coverage_threshold_of.5.reads_at_edge_of_window
Pf3D7_01_v3	Chappell_et_al_UTR_finder	3UTR	487187	487456	.	+	.	Parent=PF3D7_0112900;coverage_threshold_of.5.reads_at_edge_of_window
Pf3D7_01_v3	Chappell_et_al_UTR_finder	3UTR	487519	487891	.	-	.	Parent=PF3D7_0113000;coverage_threshold_of.5.reads_at_edge_of_window
Pf3D7_01_v3	Chappell_et_al_UTR_finder	3UTR	522580	522603	.	+	.	Parent=PF3D7_0113700;coverage_threshold_of.5.reads_at_edge_of_window
Pf3D7_01_v3	Chappell_et_al_UTR_finder	3UTR	536790	537108	.	-	.	Parent=PF3D7_0113900;coverage_threshold_of.5.reads_at_edge_of_window
Pf3D7_01_v3	Chappell_et_al_UTR_finder	3UTR	550349	550575	.	-	.	Parent=PF3D7_0114200;coverage_threshold_of.5.reads_at_edge_of_window
Pf3D7_02_v3	Chappell_et_al_UTR_finder	3UTR	72255	73440	.	-	.	Parent=PF3D7_0201500;coverage_threshold_of.5.reads_at_edge_of_window
Pf3D7_02_v3	Chappell_et_al_UTR_finder	3UTR	81082	81290	.	-	.	Parent=PF3D7_0201700;coverage_threshold_of.5.reads_at_edge_of_window
Pf3D7_02_v3	Chappell_et_al_UTR_finder	3UTR	86152	86831	.	-	.	Parent=PF3D7_0201800;coverage_threshold_of.5.reads_at_edge_of_window
Pf3D7_02_v3	Chappell_et_al_UTR_finder	3UTR	90307	91317	.	-	.	Parent=PF3D7_0201900;coverage_threshold_of.5.reads_at_edge_of_window
Pf3D7_02_v3	Chappell_et_al_UTR_finder	3UTR	102820	103384	.	-	.	Parent=PF3D7_0202000;coverage_threshold_of.5.reads_at_edge_of_window
Pf3D7_02_v3	Chappell_et_al_UTR_finder	3UTR	108575	109563	.	-	.	Parent=PF3D7_0202100;coverage_threshold_of.5.reads_at_edge_of_window
Pf3D7_02_v3	Chappell_et_al_UTR_finder	3UTR	111932	112546	.	-	.	Parent=PF3D7_0202200;coverage_threshold_of.5.reads_at_edge_of_window
Pf3D7_02_v3	Chappell_et_al_UTR_finder	3UTR	118236	118444	.	+	.	Parent=PF3D7_0202300;coverage_threshold_of.5.reads_at_edge_of_window
Pf3D7_02_v3	Chappell_et_al_UTR_finder	3UTR	124103	125086	.	+	.	Parent=PF3D7_0202400;coverage_threshold_of.5.reads_at_edge_of_window
Pf3D7_02_v3	Chappell_et_al_UTR_finder	3UTR	128315	129086	.	+	.	Parent=PF3D7_0202500;coverage_threshold_of.5.reads_at_edge_of_window
Pf3D7_02_v3	Chappell_et_al_UTR_finder	3UTR	137140	137161	.	+	.	Parent=PF3D7_0202700;coverage_threshold_of.15.reads_at_edge_of_window
Pf3D7_02_v3	Chappell_et_al_UTR_finder	3UTR	137209	137556	.	-	.	Parent=PF3D7_0202800;coverage_threshold_of.10.reads_at_edge_of_window
Pf3D7_02_v3	Chappell_et_al_UTR_finder	3UTR	141270	141624	.	-	.	Parent=PF3D7_0203000;coverage_threshold_of.5.reads_at_edge_of_window
Pf3D7_02_v3	Chappell_et_al_UTR_finder	3UTR	149503	149523	.	-	.	Parent=PF3D7_0203100;coverage_threshold_of.5.reads_at_edge_of_window
Pf3D7_02_v3	Chappell_et_al_UTR_finder	3UTR	157928	158136	.	-	.	Parent=PF3D7_0203200;coverage_threshold_of.5.reads_at_edge_of_window
Pf3D7_02_v3	Chappell_et_al_UTR_finder	3UTR	161243	161299	.	+	.	Parent=PF3D7_0203300;coverage_threshold_of.5.reads_at_edge_of_window
Pf3D7_02_v3	Chappell_et_al_UTR_finder	3UTR	161496	162064	.	-	.	Parent=PF3D7_0203400;coverage_threshold_of.5.reads_at_edge_of_window
Pf3D7_02_v3	Chappell_et_al_UTR_finder	3UTR	168052	168557	.	+	.	Parent=PF3D7_0203600;coverage_threshold_of.5.reads_at_edge_of_window
Pf3D7_02_v3	Chappell_et_al_UTR_finder	3UTR	168578	168681	.	-	.	Parent=PF3D7_0203700;coverage_threshold_of.5.reads_at_edge_of_window
Pf3D7_02_v3	Chappell_et_al_UTR_finder	3UTR	178301	178313	.	+	.	Parent=PF3D7_0203900;coverage_threshold_of.10.reads_at_edge_of_window
Pf3D7_02_v3	Chappell_et_al_UTR_finder	3UTR	181527	181918	.	+	.	Parent=PF3D7_0204000;coverage_threshold_of.5.reads_at_edge_of_window
Pf3D7_02_v3	Chappell_et_al_UTR_finder	3UTR	194200	194249	.	+	.	Parent=PF3D7_0204200;coverage_threshold_of.5.reads_at_edge_of_window
Pf3D7_02_v3	Chappell_et_al_UTR_finder	3UTR	194290	194825	.	-	.	Parent=PF3D7_0204300;coverage_threshold_of.5.reads_at_edge_of_window
Pf3D7_02_v3	Chappell_et_al_UTR_finder	3UTR	198148	198352	.	-	.	Parent=PF3D7_0204500;coverage_threshold_of.55.reads_at_edge_of_window
Pf3D7_02_v3	Chappell_et_al_UTR_finder	3UTR	200386	200481	.	-	.	Parent=PF3D7_0204600;coverage_threshold_of.5.reads_at_edge_of_window
Pf3D7_02_v3	Chappell_et_al_UTR_finder	3UTR	205853	205888	.	-	.	Parent=PF3D7_0204700;coverage_threshold_of.5.reads_at_edge_of_window
Pf3D7_02_v3	Chappell_et_al_UTR_finder	3UTR	209571	209582	.	-	.	Parent=PF3D7_0204800;coverage_threshold_of.5.reads_at_edge_of_window
Pf3D7_02_v3	Chappell_et_al_UTR_finder	3UTR	212628	212633	.	+	.	Parent=PF3D7_0204900;coverage_threshold_of.5.reads_at_edge_of_window
Pf3D7_02_v3	Chappell_et_al_UTR_finder	3UTR	212975	212981	.	-	.	Parent=PF3D7_0205000;coverage_threshold_of.5.reads_at_edge_of_window
Pf3D7_02_v3	Chappell_et_al_UTR_finder	3UTR	224852	225398	.	+	.	Parent=PF3D7_0205400;coverage_threshold_of.5.reads_at_edge_of_window
Pf3D7_02_v3	Chappell_et_al_UTR_finder	3UTR	225234	225561	.	-	.	Parent=PF3D7_0205500;coverage_threshold_of.5.reads_at_edge_of_window
Pf3D7_02_v3	Chappell_et_al_UTR_finder	3UTR	229933	230689	.	+	.	Parent=PF3D7_0205600;coverage_threshold_of.5.reads_at_edge_of_window
Pf3D7_02_v3	Chappell_et_al_UTR_finder	3UTR	232530	232636	.	+	.	Parent=PF3D7_0205700;coverage_threshold_of.10.reads_at_edge_of_window
Pf3D7_02_v3	Chappell_et_al_UTR_finder	3UTR	232647	232728	.	-	.	Parent=PF3D7_0205800;coverage_threshold_of.25.reads_at_edge_of_window
Pf3D7_02_v3	Chappell_et_al_UTR_finder	3UTR	238817	239057	.	+	.	Parent=PF3D7_0205900;coverage_threshold_of.5.reads_at_edge_of_window
Pf3D7_02_v3	Chappell_et_al_UTR_finder	3UTR	239209	239245	.	-	.	Parent=PF3D7_0206000;coverage_threshold_of.5.reads_at_edge_of_window
Pf3D7_02_v3	Chappell_et_al_UTR_finder	3UTR	246700	248077	.	+	.	Parent=PF3D7_0206100;coverage_threshold_of.5.reads_at_edge_of_window
Pf3D7_02_v3	Chappell_et_al_UTR_finder	3UTR	250728	251047	.	+	.	Parent=PF3D7_0206200;coverage_threshold_of.5.reads_at_edge_of_window
Pf3D7_02_v3	Chappell_et_al_UTR_finder	3UTR	268993	270077	.	-	.	Parent=PF3D7_0206600;coverage_threshold_of.5.reads_at_edge_of_window
Pf3D7_02_v3	Chappell_et_al_UTR_finder	3UTR	273010	273065	.	+	.	Parent=PF3D7_0206700;coverage_threshold_of.5.reads_at_edge_of_window
Pf3D7_02_v3	Chappell_et_al_UTR_finder	3UTR	275181	275539	.	-	.	Parent=PF3D7_0206900;coverage_threshold_of.5.reads_at_edge_of_window
Pf3D7_02_v3	Chappell_et_al_UTR_finder	3UTR	276745	277493	.	-	.	Parent=PF3D7_0207000;coverage_threshold_of.5.reads_at_edge_of_window
Pf3D7_02_v3	Chappell_et_al_UTR_finder	3UTR	287346	287706	.	+	.	Parent=PF3D7_0207100;coverage_threshold_of.5.reads_at_edge_of_window
Pf3D7_02_v3	Chappell_et_al_UTR_finder	3UTR	287821	288182	.	-	.	Parent=PF3D7_0207200;coverage_threshold_of.5.reads_at_edge_of_window
Pf3D7_02_v3	Chappell_et_al_UTR_finder	3UTR	293958	294272	.	-	.	Parent=PF3D7_0207400;coverage_threshold_of.5.reads_at_edge_of_window
Pf3D7_02_v3	Chappell_et_al_UTR_finder	3UTR	298828	298896	.	-	.	Parent=PF3D7_0207500;coverage_threshold_of.5.reads_at_edge_of_window
Pf3D7_02_v3	Chappell_et_al_UTR_finder	3UTR	303395	303592	.	-	.	Parent=PF3D7_0207600;coverage_threshold_of.5.reads_at_edge_of_window
Pf3D7_02_v3	Chappell_et_al_UTR_finder	3UTR	308634	308846	.	-	.	Parent=PF3D7_0207700;coverage_threshold_of.5.reads_at_edge_of_window
Pf3D7_02_v3	Chappell_et_al_UTR_finder	3UTR	313283	313448	.	-	.	Parent=PF3D7_0207800;coverage_threshold_of.5.reads_at_edge_of_window
Pf3D7_02_v3	Chappell_et_al_UTR_finder	3UTR	335369	335678	.	-	.	Parent=PF3D7_0208200;coverage_threshold_of.5.reads_at_edge_of_window
Pf3D7_02_v3	Chappell_et_al_UTR_finder	3UTR	342967	343200	.	+	.	Parent=PF3D7_0208300;coverage_threshold_of.5.reads_at_edge_of_window
Pf3D7_02_v3	Chappell_et_al_UTR_finder	3UTR	353629	354036	.	+	.	Parent=PF3D7_0208500;coverage_threshold_of.5.reads_at_edge_of_window
Pf3D7_02_v3	Chappell_et_al_UTR_finder	3UTR	356118	356397	.	+	.	Parent=PF3D7_0208600;coverage_threshold_of.5.reads_at_edge_of_window
Pf3D7_02_v3	Chappell_et_al_UTR_finder	3UTR	356197	356500	.	-	.	Parent=PF3D7_0208700;coverage_threshold_of.5.reads_at_edge_of_window
Pf3D7_02_v3	Chappell_et_al_UTR_finder	3UTR	359850	360088	.	+	.	Parent=PF3D7_0208800;coverage_threshold_of.5.reads_at_edge_of_window
Pf3D7_02_v3	Chappell_et_al_UTR_finder	3UTR	380998	381129	.	-	.	Parent=PF3D7_0209100;coverage_threshold_of.5.reads_at_edge_of_window
Pf3D7_02_v3	Chappell_et_al_UTR_finder	3UTR	384256	384864	.	-	.	Parent=PF3D7_0209200;coverage_threshold_of.5.reads_at_edge_of_window
Pf3D7_02_v3	Chappell_et_al_UTR_finder	3UTR	388152	388237	.	+	.	Parent=PF3D7_0209300;coverage_threshold_of.5.reads_at_edge_of_window
Pf3D7_02_v3	Chappell_et_al_UTR_finder	3UTR	388262	388423	.	-	.	Parent=PF3D7_0209400;coverage_threshold_of.5.reads_at_edge_of_window
Pf3D7_02_v3	Chappell_et_al_UTR_finder	3UTR	391217	391274	.	-	.	Parent=PF3D7_0209500;coverage_threshold_of.5.reads_at_edge_of_window
Pf3D7_02_v3	Chappell_et_al_UTR_finder	3UTR	393960	394236	.	-	.	Parent=PF3D7_0209600;coverage_threshold_of.5.reads_at_edge_of_window
Pf3D7_02_v3	Chappell_et_al_UTR_finder	3UTR	399919	400152	.	-	.	Parent=PF3D7_0209700;coverage_threshold_of.5.reads_at_edge_of_window
Pf3D7_02_v3	Chappell_et_al_UTR_finder	3UTR	403199	404280	.	-	.	Parent=PF3D7_0209800;coverage_threshold_of.5.reads_at_edge_of_window
Pf3D7_02_v3	Chappell_et_al_UTR_finder	3UTR	410229	410451	.	+	.	Parent=PF3D7_0210000;coverage_threshold_of.5.reads_at_edge_of_window
Pf3D7_02_v3	Chappell_et_al_UTR_finder	3UTR	412860	413197	.	+	.	Parent=PF3D7_0210100;coverage_threshold_of.5.reads_at_edge_of_window
Pf3D7_02_v3	Chappell_et_al_UTR_finder	3UTR	422941	423062	.	-	.	Parent=PF3D7_0210300;coverage_threshold_of.5.reads_at_edge_of_window
Pf3D7_02_v3	Chappell_et_al_UTR_finder	3UTR	426498	427129	.	+	.	Parent=PF3D7_0210400;coverage_threshold_of.10.reads_at_edge_of_window
Pf3D7_02_v3	Chappell_et_al_UTR_finder	3UTR	431531	431620	.	+	.	Parent=PF3D7_0210500;coverage_threshold_of.5.reads_at_edge_of_window
Pf3D7_02_v3	Chappell_et_al_UTR_finder	3UTR	431715	432040	.	-	.	Parent=PF3D7_0210600;coverage_threshold_of.5.reads_at_edge_of_window
Pf3D7_02_v3	Chappell_et_al_UTR_finder	3UTR	436995	437111	.	+	.	Parent=PF3D7_0210700;coverage_threshold_of.5.reads_at_edge_of_window
Pf3D7_02_v3	Chappell_et_al_UTR_finder	3UTR	437354	437754	.	-	.	Parent=PF3D7_0210800;coverage_threshold_of.5.reads_at_edge_of_window
Pf3D7_02_v3	Chappell_et_al_UTR_finder	3UTR	441381	442079	.	-	.	Parent=PF3D7_0210900;coverage_threshold_of.5.reads_at_edge_of_window
Pf3D7_02_v3	Chappell_et_al_UTR_finder	3UTR	455117	455231	.	+	.	Parent=PF3D7_0211100;coverage_threshold_of.5.reads_at_edge_of_window
Pf3D7_02_v3	Chappell_et_al_UTR_finder	3UTR	455277	455578	.	-	.	Parent=PF3D7_0211200;coverage_threshold_of.5.reads_at_edge_of_window
Pf3D7_02_v3	Chappell_et_al_UTR_finder	3UTR	457016	457129	.	-	.	Parent=PF3D7_0211300;coverage_threshold_of.5.reads_at_edge_of_window
Pf3D7_02_v3	Chappell_et_al_UTR_finder	3UTR	468477	468518	.	+	.	Parent=PF3D7_0211600;coverage_threshold_of.5.reads_at_edge_of_window
Pf3D7_02_v3	Chappell_et_al_UTR_finder	3UTR	473492	474169	.	+	.	Parent=PF3D7_0211700;coverage_threshold_of.5.reads_at_edge_of_window
Pf3D7_02_v3	Chappell_et_al_UTR_finder	3UTR	477075	477610	.	+	.	Parent=PF3D7_0211800;coverage_threshold_of.25.reads_at_edge_of_window
Pf3D7_02_v3	Chappell_et_al_UTR_finder	3UTR	477202	477431	.	-	.	Parent=PF3D7_0211900;coverage_threshold_of.5.reads_at_edge_of_window
Pf3D7_02_v3	Chappell_et_al_UTR_finder	3UTR	481433	481818	.	+	.	Parent=PF3D7_0212000;coverage_threshold_of.5.reads_at_edge_of_window
Pf3D7_02_v3	Chappell_et_al_UTR_finder	3UTR	488971	489698	.	+	.	Parent=PF3D7_0212100;coverage_threshold_of.5.reads_at_edge_of_window
Pf3D7_02_v3	Chappell_et_al_UTR_finder	3UTR	489301	489903	.	-	.	Parent=PF3D7_0212200;coverage_threshold_of.5.reads_at_edge_of_window
Pf3D7_02_v3	Chappell_et_al_UTR_finder	3UTR	494307	495094	.	+	.	Parent=PF3D7_0212300;coverage_threshold_of.5.reads_at_edge_of_window
Pf3D7_02_v3	Chappell_et_al_UTR_finder	3UTR	521747	521769	.	+	.	Parent=PF3D7_0212500;coverage_threshold_of.5.reads_at_edge_of_window
Pf3D7_02_v3	Chappell_et_al_UTR_finder	3UTR	524000	524406	.	+	.	Parent=PF3D7_0212600;coverage_threshold_of.5.reads_at_edge_of_window
Pf3D7_02_v3	Chappell_et_al_UTR_finder	3UTR	524472	524699	.	-	.	Parent=PF3D7_0212700;coverage_threshold_of.5.reads_at_edge_of_window
Pf3D7_02_v3	Chappell_et_al_UTR_finder	3UTR	534351	535430	.	+	.	Parent=PF3D7_0212900;coverage_threshold_of.5.reads_at_edge_of_window
Pf3D7_02_v3	Chappell_et_al_UTR_finder	3UTR	536147	536169	.	+	.	Parent=PF3D7_0213000;coverage_threshold_of.5.reads_at_edge_of_window
Pf3D7_02_v3	Chappell_et_al_UTR_finder	3UTR	539421	540029	.	+	.	Parent=PF3D7_0213100;coverage_threshold_of.5.reads_at_edge_of_window
Pf3D7_02_v3	Chappell_et_al_UTR_finder	3UTR	539818	540408	.	-	.	Parent=PF3D7_0213200;coverage_threshold_of.5.reads_at_edge_of_window
Pf3D7_02_v3	Chappell_et_al_UTR_finder	3UTR	541077	541085	.	-	.	Parent=PF3D7_0213300;coverage_threshold_of.40.reads_at_edge_of_window
Pf3D7_02_v3	Chappell_et_al_UTR_finder	3UTR	543808	543907	.	+	.	Parent=PF3D7_0213400;coverage_threshold_of.25.reads_at_edge_of_window
Pf3D7_02_v3	Chappell_et_al_UTR_finder	3UTR	543713	543801	.	-	.	Parent=PF3D7_0213500;coverage_threshold_of.25.reads_at_edge_of_window
Pf3D7_02_v3	Chappell_et_al_UTR_finder	3UTR	557697	558211	.	+	.	Parent=PF3D7_0213700;coverage_threshold_of.5.reads_at_edge_of_window
Pf3D7_02_v3	Chappell_et_al_UTR_finder	3UTR	560742	561121	.	-	.	Parent=PF3D7_0213900;coverage_threshold_of.5.reads_at_edge_of_window
Pf3D7_02_v3	Chappell_et_al_UTR_finder	3UTR	567895	568247	.	+	.	Parent=PF3D7_0214000;coverage_threshold_of.5.reads_at_edge_of_window
Pf3D7_02_v3	Chappell_et_al_UTR_finder	3UTR	568247	568528	.	-	.	Parent=PF3D7_0214100;coverage_threshold_of.5.reads_at_edge_of_window
Pf3D7_02_v3	Chappell_et_al_UTR_finder	3UTR	574949	575154	.	-	.	Parent=PF3D7_0214200;coverage_threshold_of.5.reads_at_edge_of_window
Pf3D7_02_v3	Chappell_et_al_UTR_finder	3UTR	586716	586764	.	-	.	Parent=PF3D7_0214400;coverage_threshold_of.5.reads_at_edge_of_window
Pf3D7_02_v3	Chappell_et_al_UTR_finder	3UTR	591422	591648	.	+	.	Parent=PF3D7_0214500;coverage_threshold_of.5.reads_at_edge_of_window
Pf3D7_02_v3	Chappell_et_al_UTR_finder	3UTR	599341	599885	.	+	.	Parent=PF3D7_0214600;coverage_threshold_of.25.reads_at_edge_of_window
Pf3D7_02_v3	Chappell_et_al_UTR_finder	3UTR	599402	599828	.	-	.	Parent=PF3D7_0214700;coverage_threshold_of.5.reads_at_edge_of_window
Pf3D7_02_v3	Chappell_et_al_UTR_finder	3UTR	615373	615788	.	+	.	Parent=PF3D7_0214900;coverage_threshold_of.5.reads_at_edge_of_window
Pf3D7_02_v3	Chappell_et_al_UTR_finder	3UTR	616727	616771	.	-	.	Parent=PF3D7_0215000;coverage_threshold_of.5.reads_at_edge_of_window
Pf3D7_02_v3	Chappell_et_al_UTR_finder	3UTR	622033	622523	.	-	.	Parent=PF3D7_0215100;coverage_threshold_of.5.reads_at_edge_of_window
Pf3D7_02_v3	Chappell_et_al_UTR_finder	3UTR	628084	628641	.	-	.	Parent=PF3D7_0215300;coverage_threshold_of.5.reads_at_edge_of_window
Pf3D7_02_v3	Chappell_et_al_UTR_finder	3UTR	634561	634588	.	-	.	Parent=PF3D7_0215400;coverage_threshold_of.5.reads_at_edge_of_window
Pf3D7_02_v3	Chappell_et_al_UTR_finder	3UTR	642695	642739	.	+	.	Parent=PF3D7_0215500;coverage_threshold_of.25.reads_at_edge_of_window
Pf3D7_02_v3	Chappell_et_al_UTR_finder	3UTR	643054	643105	.	-	.	Parent=PF3D7_0215600;coverage_threshold_of.5.reads_at_edge_of_window
Pf3D7_02_v3	Chappell_et_al_UTR_finder	3UTR	650086	650474	.	+	.	Parent=PF3D7_0215700;coverage_threshold_of.5.reads_at_edge_of_window
Pf3D7_02_v3	Chappell_et_al_UTR_finder	3UTR	650499	650662	.	-	.	Parent=PF3D7_0215800;coverage_threshold_of.5.reads_at_edge_of_window
Pf3D7_02_v3	Chappell_et_al_UTR_finder	3UTR	664806	664983	.	-	.	Parent=PF3D7_0216100;coverage_threshold_of.5.reads_at_edge_of_window
Pf3D7_02_v3	Chappell_et_al_UTR_finder	3UTR	668774	668984	.	-	.	Parent=PF3D7_0216200;coverage_threshold_of.10.reads_at_edge_of_window
Pf3D7_02_v3	Chappell_et_al_UTR_finder	3UTR	677600	678023	.	+	.	Parent=PF3D7_0216400;coverage_threshold_of.5.reads_at_edge_of_window
Pf3D7_02_v3	Chappell_et_al_UTR_finder	3UTR	683704	684127	.	+	.	Parent=PF3D7_0216500;coverage_threshold_of.5.reads_at_edge_of_window
Pf3D7_02_v3	Chappell_et_al_UTR_finder	3UTR	695784	695917	.	+	.	Parent=PF3D7_0216700;coverage_threshold_of.5.reads_at_edge_of_window
Pf3D7_02_v3	Chappell_et_al_UTR_finder	3UTR	709394	709677	.	+	.	Parent=PF3D7_0217100;coverage_threshold_of.25.reads_at_edge_of_window
Pf3D7_02_v3	Chappell_et_al_UTR_finder	3UTR	715531	715797	.	-	.	Parent=PF3D7_0217300;coverage_threshold_of.5.reads_at_edge_of_window
Pf3D7_02_v3	Chappell_et_al_UTR_finder	3UTR	718282	718705	.	+	.	Parent=PF3D7_0217400;coverage_threshold_of.5.reads_at_edge_of_window
Pf3D7_02_v3	Chappell_et_al_UTR_finder	3UTR	722662	722673	.	+	.	Parent=PF3D7_0217500;coverage_threshold_of.5.reads_at_edge_of_window
Pf3D7_02_v3	Chappell_et_al_UTR_finder	3UTR	731113	731119	.	-	.	Parent=PF3D7_0217700;coverage_threshold_of.5.reads_at_edge_of_window
Pf3D7_02_v3	Chappell_et_al_UTR_finder	3UTR	734596	734610	.	+	.	Parent=PF3D7_0217800;coverage_threshold_of.5.reads_at_edge_of_window
Pf3D7_02_v3	Chappell_et_al_UTR_finder	3UTR	735095	735437	.	-	.	Parent=PF3D7_0217900;coverage_threshold_of.5.reads_at_edge_of_window
Pf3D7_02_v3	Chappell_et_al_UTR_finder	3UTR	739853	740280	.	+	.	Parent=PF3D7_0218000;coverage_threshold_of.5.reads_at_edge_of_window
Pf3D7_02_v3	Chappell_et_al_UTR_finder	3UTR	742460	742992	.	+	.	Parent=PF3D7_0218100;coverage_threshold_of.5.reads_at_edge_of_window
Pf3D7_02_v3	Chappell_et_al_UTR_finder	3UTR	742866	743288	.	-	.	Parent=PF3D7_0218200;coverage_threshold_of.5.reads_at_edge_of_window
Pf3D7_02_v3	Chappell_et_al_UTR_finder	3UTR	747304	747565	.	-	.	Parent=PF3D7_0218300;coverage_threshold_of.5.reads_at_edge_of_window
Pf3D7_02_v3	Chappell_et_al_UTR_finder	3UTR	749928	750048	.	-	.	Parent=PF3D7_0218400;coverage_threshold_of.5.reads_at_edge_of_window
Pf3D7_02_v3	Chappell_et_al_UTR_finder	3UTR	753440	753645	.	+	.	Parent=PF3D7_0218500;coverage_threshold_of.5.reads_at_edge_of_window
Pf3D7_02_v3	Chappell_et_al_UTR_finder	3UTR	762561	763317	.	+	.	Parent=PF3D7_0218600;coverage_threshold_of.5.reads_at_edge_of_window
Pf3D7_02_v3	Chappell_et_al_UTR_finder	3UTR	763452	763490	.	-	.	Parent=PF3D7_0218700;coverage_threshold_of.5.reads_at_edge_of_window
Pf3D7_02_v3	Chappell_et_al_UTR_finder	3UTR	771042	771130	.	+	.	Parent=PF3D7_0219100;coverage_threshold_of.5.reads_at_edge_of_window
Pf3D7_02_v3	Chappell_et_al_UTR_finder	3UTR	772691	773287	.	+	.	Parent=PF3D7_0219200;coverage_threshold_of.10.reads_at_edge_of_window
Pf3D7_02_v3	Chappell_et_al_UTR_finder	3UTR	773037	773334	.	-	.	Parent=PF3D7_0219300;coverage_threshold_of.5.reads_at_edge_of_window
Pf3D7_02_v3	Chappell_et_al_UTR_finder	3UTR	776037	776743	.	+	.	Parent=PF3D7_0219400;coverage_threshold_of.10.reads_at_edge_of_window
Pf3D7_02_v3	Chappell_et_al_UTR_finder	3UTR	776463	776827	.	-	.	Parent=PF3D7_0219500;coverage_threshold_of.5.reads_at_edge_of_window
Pf3D7_02_v3	Chappell_et_al_UTR_finder	3UTR	778820	779417	.	-	.	Parent=PF3D7_0219600;coverage_threshold_of.5.reads_at_edge_of_window
Pf3D7_02_v3	Chappell_et_al_UTR_finder	3UTR	783263	783722	.	-	.	Parent=PF3D7_0219700;coverage_threshold_of.5.reads_at_edge_of_window
Pf3D7_02_v3	Chappell_et_al_UTR_finder	3UTR	786295	786869	.	-	.	Parent=PF3D7_0219800;coverage_threshold_of.5.reads_at_edge_of_window
Pf3D7_02_v3	Chappell_et_al_UTR_finder	3UTR	792382	792653	.	+	.	Parent=PF3D7_0219900;coverage_threshold_of.5.reads_at_edge_of_window
Pf3D7_02_v3	Chappell_et_al_UTR_finder	3UTR	801587	801692	.	+	.	Parent=PF3D7_0220000;coverage_threshold_of.5.reads_at_edge_of_window
Pf3D7_02_v3	Chappell_et_al_UTR_finder	3UTR	807742	807795	.	+	.	Parent=PF3D7_0220100;coverage_threshold_of.5.reads_at_edge_of_window
Pf3D7_02_v3	Chappell_et_al_UTR_finder	3UTR	809072	809510	.	-	.	Parent=PF3D7_0220200;coverage_threshold_of.5.reads_at_edge_of_window
Pf3D7_02_v3	Chappell_et_al_UTR_finder	3UTR	813248	813826	.	-	.	Parent=PF3D7_0220300;coverage_threshold_of.5.reads_at_edge_of_window
Pf3D7_02_v3	Chappell_et_al_UTR_finder	3UTR	823638	823824	.	-	.	Parent=PF3D7_0220500;coverage_threshold_of.5.reads_at_edge_of_window
Pf3D7_02_v3	Chappell_et_al_UTR_finder	3UTR	832006	832300	.	+	.	Parent=PF3D7_0220600;coverage_threshold_of.5.reads_at_edge_of_window
Pf3D7_02_v3	Chappell_et_al_UTR_finder	3UTR	834689	834964	.	+	.	Parent=PF3D7_0220700;coverage_threshold_of.5.reads_at_edge_of_window
Pf3D7_03_v3	Chappell_et_al_UTR_finder	3UTR	68683	68757	.	+	.	Parent=PF3D7_0300900;coverage_threshold_of.5.reads_at_edge_of_window
Pf3D7_03_v3	Chappell_et_al_UTR_finder	3UTR	78117	78194	.	-	.	Parent=PF3D7_0301200;coverage_threshold_of.5.reads_at_edge_of_window
Pf3D7_03_v3	Chappell_et_al_UTR_finder	3UTR	81918	82010	.	-	.	Parent=PF3D7_0301300;coverage_threshold_of.5.reads_at_edge_of_window
Pf3D7_03_v3	Chappell_et_al_UTR_finder	3UTR	85295	85304	.	-	.	Parent=PF3D7_0301400;coverage_threshold_of.5.reads_at_edge_of_window
Pf3D7_03_v3	Chappell_et_al_UTR_finder	3UTR	87493	88249	.	-	.	Parent=PF3D7_0301500;coverage_threshold_of.5.reads_at_edge_of_window
Pf3D7_03_v3	Chappell_et_al_UTR_finder	3UTR	90948	91114	.	-	.	Parent=PF3D7_0301600;coverage_threshold_of.5.reads_at_edge_of_window
Pf3D7_03_v3	Chappell_et_al_UTR_finder	3UTR	95437	96567	.	-	.	Parent=PF3D7_0301700;coverage_threshold_of.5.reads_at_edge_of_window
Pf3D7_03_v3	Chappell_et_al_UTR_finder	3UTR	105282	105541	.	+	.	Parent=PF3D7_0301800;coverage_threshold_of.5.reads_at_edge_of_window
Pf3D7_03_v3	Chappell_et_al_UTR_finder	3UTR	105841	105912	.	-	.	Parent=PF3D7_0301900;coverage_threshold_of.5.reads_at_edge_of_window
Pf3D7_03_v3	Chappell_et_al_UTR_finder	3UTR	107670	107960	.	-	.	Parent=PF3D7_0302000;coverage_threshold_of.5.reads_at_edge_of_window
Pf3D7_03_v3	Chappell_et_al_UTR_finder	3UTR	118087	118707	.	+	.	Parent=PF3D7_0302100;coverage_threshold_of.5.reads_at_edge_of_window
Pf3D7_03_v3	Chappell_et_al_UTR_finder	3UTR	145654	146135	.	+	.	Parent=PF3D7_0302600;coverage_threshold_of.5.reads_at_edge_of_window
Pf3D7_03_v3	Chappell_et_al_UTR_finder	3UTR	146262	146371	.	-	.	Parent=PF3D7_0302700;coverage_threshold_of.5.reads_at_edge_of_window
Pf3D7_03_v3	Chappell_et_al_UTR_finder	3UTR	147720	148045	.	-	.	Parent=PF3D7_0302800;coverage_threshold_of.5.reads_at_edge_of_window
Pf3D7_03_v3	Chappell_et_al_UTR_finder	3UTR	151934	152167	.	-	.	Parent=PF3D7_0302900;coverage_threshold_of.5.reads_at_edge_of_window
Pf3D7_03_v3	Chappell_et_al_UTR_finder	3UTR	159321	159352	.	-	.	Parent=PF3D7_0303000;coverage_threshold_of.5.reads_at_edge_of_window
Pf3D7_03_v3	Chappell_et_al_UTR_finder	3UTR	161765	162777	.	-	.	Parent=PF3D7_0303100;coverage_threshold_of.10.reads_at_edge_of_window
Pf3D7_03_v3	Chappell_et_al_UTR_finder	3UTR	174301	174679	.	+	.	Parent=PF3D7_0303200;coverage_threshold_of.5.reads_at_edge_of_window
Pf3D7_03_v3	Chappell_et_al_UTR_finder	3UTR	174382	175021	.	-	.	Parent=PF3D7_0303300;coverage_threshold_of.5.reads_at_edge_of_window
Pf3D7_03_v3	Chappell_et_al_UTR_finder	3UTR	181128	181392	.	+	.	Parent=PF3D7_0303400;coverage_threshold_of.5.reads_at_edge_of_window
Pf3D7_03_v3	Chappell_et_al_UTR_finder	3UTR	189412	189423	.	+	.	Parent=PF3D7_0303500;coverage_threshold_of.5.reads_at_edge_of_window
Pf3D7_03_v3	Chappell_et_al_UTR_finder	3UTR	190720	190815	.	+	.	Parent=PF3D7_0303600;coverage_threshold_of.5.reads_at_edge_of_window
Pf3D7_03_v3	Chappell_et_al_UTR_finder	3UTR	191204	191244	.	-	.	Parent=PF3D7_0303700;coverage_threshold_of.5.reads_at_edge_of_window
Pf3D7_03_v3	Chappell_et_al_UTR_finder	3UTR	196212	196312	.	+	.	Parent=PF3D7_0303800;coverage_threshold_of.5.reads_at_edge_of_window
Pf3D7_03_v3	Chappell_et_al_UTR_finder	3UTR	206950	207341	.	-	.	Parent=PF3D7_0304200;coverage_threshold_of.5.reads_at_edge_of_window
Pf3D7_03_v3	Chappell_et_al_UTR_finder	3UTR	218490	218954	.	+	.	Parent=PF3D7_0304400;coverage_threshold_of.5.reads_at_edge_of_window
Pf3D7_03_v3	Chappell_et_al_UTR_finder	3UTR	218791	219116	.	-	.	Parent=PF3D7_0304500;coverage_threshold_of.5.reads_at_edge_of_window
Pf3D7_03_v3	Chappell_et_al_UTR_finder	3UTR	231398	231651	.	+	.	Parent=PF3D7_0304800;coverage_threshold_of.5.reads_at_edge_of_window
Pf3D7_03_v3	Chappell_et_al_UTR_finder	3UTR	231494	231792	.	-	.	Parent=PF3D7_0304900;coverage_threshold_of.5.reads_at_edge_of_window
Pf3D7_03_v3	Chappell_et_al_UTR_finder	3UTR	233863	234057	.	-	.	Parent=PF3D7_0305000;coverage_threshold_of.5.reads_at_edge_of_window
Pf3D7_03_v3	Chappell_et_al_UTR_finder	3UTR	255259	255275	.	-	.	Parent=PF3D7_0305300;coverage_threshold_of.5.reads_at_edge_of_window
Pf3D7_03_v3	Chappell_et_al_UTR_finder	3UTR	261086	261370	.	+	.	Parent=PF3D7_0305400;coverage_threshold_of.5.reads_at_edge_of_window
Pf3D7_03_v3	Chappell_et_al_UTR_finder	3UTR	261403	261484	.	-	.	Parent=PF3D7_0305500;coverage_threshold_of.10.reads_at_edge_of_window
Pf3D7_03_v3	Chappell_et_al_UTR_finder	3UTR	275639	275863	.	-	.	Parent=PF3D7_0305600;coverage_threshold_of.5.reads_at_edge_of_window
Pf3D7_03_v3	Chappell_et_al_UTR_finder	3UTR	278775	278955	.	-	.	Parent=PF3D7_0305700;coverage_threshold_of.5.reads_at_edge_of_window
Pf3D7_03_v3	Chappell_et_al_UTR_finder	3UTR	285366	285578	.	-	.	Parent=PF3D7_0305900;coverage_threshold_of.5.reads_at_edge_of_window
Pf3D7_03_v3	Chappell_et_al_UTR_finder	3UTR	286553	286905	.	-	.	Parent=PF3D7_0306000;coverage_threshold_of.5.reads_at_edge_of_window
Pf3D7_03_v3	Chappell_et_al_UTR_finder	3UTR	288051	288636	.	-	.	Parent=PF3D7_0306100;coverage_threshold_of.5.reads_at_edge_of_window
Pf3D7_03_v3	Chappell_et_al_UTR_finder	3UTR	294549	294581	.	+	.	Parent=PF3D7_0306200;coverage_threshold_of.5.reads_at_edge_of_window
Pf3D7_03_v3	Chappell_et_al_UTR_finder	3UTR	295059	295106	.	-	.	Parent=PF3D7_0306300;coverage_threshold_of.5.reads_at_edge_of_window
Pf3D7_03_v3	Chappell_et_al_UTR_finder	3UTR	300479	300589	.	+	.	Parent=PF3D7_0306400;coverage_threshold_of.5.reads_at_edge_of_window
Pf3D7_03_v3	Chappell_et_al_UTR_finder	3UTR	300611	301006	.	-	.	Parent=PF3D7_0306500;coverage_threshold_of.5.reads_at_edge_of_window
Pf3D7_03_v3	Chappell_et_al_UTR_finder	3UTR	303084	303416	.	+	.	Parent=PF3D7_0306600;coverage_threshold_of.5.reads_at_edge_of_window
Pf3D7_03_v3	Chappell_et_al_UTR_finder	3UTR	305000	305605	.	+	.	Parent=PF3D7_0306700;coverage_threshold_of.5.reads_at_edge_of_window
Pf3D7_03_v3	Chappell_et_al_UTR_finder	3UTR	305635	306107	.	-	.	Parent=PF3D7_0306800;coverage_threshold_of.5.reads_at_edge_of_window
Pf3D7_03_v3	Chappell_et_al_UTR_finder	3UTR	311806	311901	.	+	.	Parent=PF3D7_0306900;coverage_threshold_of.5.reads_at_edge_of_window
Pf3D7_03_v3	Chappell_et_al_UTR_finder	3UTR	312551	312692	.	-	.	Parent=PF3D7_0307100;coverage_threshold_of.5.reads_at_edge_of_window
Pf3D7_03_v3	Chappell_et_al_UTR_finder	3UTR	314781	314975	.	-	.	Parent=PF3D7_0307200;coverage_threshold_of.5.reads_at_edge_of_window
Pf3D7_03_v3	Chappell_et_al_UTR_finder	3UTR	320729	321049	.	-	.	Parent=PF3D7_0307400;coverage_threshold_of.5.reads_at_edge_of_window
Pf3D7_03_v3	Chappell_et_al_UTR_finder	3UTR	322621	322932	.	-	.	Parent=PF3D7_0307500;coverage_threshold_of.5.reads_at_edge_of_window
Pf3D7_03_v3	Chappell_et_al_UTR_finder	3UTR	328384	328455	.	+	.	Parent=PF3D7_0307600;coverage_threshold_of.5.reads_at_edge_of_window
Pf3D7_03_v3	Chappell_et_al_UTR_finder	3UTR	328472	328786	.	-	.	Parent=PF3D7_0307700;coverage_threshold_of.5.reads_at_edge_of_window
Pf3D7_03_v3	Chappell_et_al_UTR_finder	3UTR	339279	339695	.	+	.	Parent=PF3D7_0307800;coverage_threshold_of.5.reads_at_edge_of_window
Pf3D7_03_v3	Chappell_et_al_UTR_finder	3UTR	355046	355410	.	+	.	Parent=PF3D7_0308000;coverage_threshold_of.5.reads_at_edge_of_window
Pf3D7_03_v3	Chappell_et_al_UTR_finder	3UTR	361455	361929	.	+	.	Parent=PF3D7_0308100;coverage_threshold_of.5.reads_at_edge_of_window
Pf3D7_03_v3	Chappell_et_al_UTR_finder	3UTR	361653	362341	.	-	.	Parent=PF3D7_0308200;coverage_threshold_of.5.reads_at_edge_of_window
Pf3D7_03_v3	Chappell_et_al_UTR_finder	3UTR	365243	365658	.	-	.	Parent=PF3D7_0308300;coverage_threshold_of.10.reads_at_edge_of_window
Pf3D7_03_v3	Chappell_et_al_UTR_finder	3UTR	370790	371383	.	+	.	Parent=PF3D7_0308500;coverage_threshold_of.5.reads_at_edge_of_window
Pf3D7_03_v3	Chappell_et_al_UTR_finder	3UTR	374231	374590	.	+	.	Parent=PF3D7_0308600;coverage_threshold_of.5.reads_at_edge_of_window
Pf3D7_03_v3	Chappell_et_al_UTR_finder	3UTR	377438	377739	.	+	.	Parent=PF3D7_0308700;coverage_threshold_of.45.reads_at_edge_of_window
Pf3D7_03_v3	Chappell_et_al_UTR_finder	3UTR	378518	378856	.	+	.	Parent=PF3D7_0308800;coverage_threshold_of.10.reads_at_edge_of_window
Pf3D7_03_v3	Chappell_et_al_UTR_finder	3UTR	378733	379129	.	-	.	Parent=PF3D7_0308900;coverage_threshold_of.5.reads_at_edge_of_window
Pf3D7_03_v3	Chappell_et_al_UTR_finder	3UTR	400517	401145	.	+	.	Parent=PF3D7_0309300;coverage_threshold_of.5.reads_at_edge_of_window
Pf3D7_03_v3	Chappell_et_al_UTR_finder	3UTR	405441	405850	.	+	.	Parent=PF3D7_0309500;coverage_threshold_of.5.reads_at_edge_of_window
Pf3D7_03_v3	Chappell_et_al_UTR_finder	3UTR	408319	408887	.	+	.	Parent=PF3D7_0309600;coverage_threshold_of.5.reads_at_edge_of_window
Pf3D7_03_v3	Chappell_et_al_UTR_finder	3UTR	409038	409101	.	-	.	Parent=PF3D7_0309700;coverage_threshold_of.5.reads_at_edge_of_window
Pf3D7_03_v3	Chappell_et_al_UTR_finder	3UTR	413763	414104	.	+	.	Parent=PF3D7_0309800;coverage_threshold_of.5.reads_at_edge_of_window
Pf3D7_03_v3	Chappell_et_al_UTR_finder	3UTR	414206	414233	.	-	.	Parent=PF3D7_0309900;coverage_threshold_of.5.reads_at_edge_of_window
Pf3D7_03_v3	Chappell_et_al_UTR_finder	3UTR	421516	421641	.	+	.	Parent=PF3D7_0310000;coverage_threshold_of.5.reads_at_edge_of_window
Pf3D7_03_v3	Chappell_et_al_UTR_finder	3UTR	440943	441004	.	+	.	Parent=PF3D7_0310200;coverage_threshold_of.5.reads_at_edge_of_window
Pf3D7_03_v3	Chappell_et_al_UTR_finder	3UTR	446458	446854	.	+	.	Parent=PF3D7_0310300;coverage_threshold_of.5.reads_at_edge_of_window
Pf3D7_03_v3	Chappell_et_al_UTR_finder	3UTR	451385	451394	.	+	.	Parent=PF3D7_0310400;coverage_threshold_of.5.reads_at_edge_of_window
Pf3D7_03_v3	Chappell_et_al_UTR_finder	3UTR	451904	452296	.	-	.	Parent=PF3D7_0310500;coverage_threshold_of.5.reads_at_edge_of_window
Pf3D7_03_v3	Chappell_et_al_UTR_finder	3UTR	460846	461174	.	-	.	Parent=PF3D7_0310600;coverage_threshold_of.5.reads_at_edge_of_window
Pf3D7_03_v3	Chappell_et_al_UTR_finder	3UTR	464275	464619	.	+	.	Parent=PF3D7_0310700;coverage_threshold_of.50.reads_at_edge_of_window
Pf3D7_03_v3	Chappell_et_al_UTR_finder	3UTR	464992	465210	.	+	.	Parent=PF3D7_0310800;coverage_threshold_of.5.reads_at_edge_of_window
Pf3D7_03_v3	Chappell_et_al_UTR_finder	3UTR	468446	468481	.	+	.	Parent=PF3D7_0310900;coverage_threshold_of.5.reads_at_edge_of_window
Pf3D7_03_v3	Chappell_et_al_UTR_finder	3UTR	470556	470859	.	-	.	Parent=PF3D7_0311100;coverage_threshold_of.5.reads_at_edge_of_window
Pf3D7_03_v3	Chappell_et_al_UTR_finder	3UTR	480089	480121	.	-	.	Parent=PF3D7_0311300;coverage_threshold_of.5.reads_at_edge_of_window
Pf3D7_03_v3	Chappell_et_al_UTR_finder	3UTR	496792	497117	.	-	.	Parent=PF3D7_0311500;coverage_threshold_of.5.reads_at_edge_of_window
Pf3D7_03_v3	Chappell_et_al_UTR_finder	3UTR	502354	502645	.	+	.	Parent=PF3D7_0311600;coverage_threshold_of.5.reads_at_edge_of_window
Pf3D7_03_v3	Chappell_et_al_UTR_finder	3UTR	508847	509048	.	+	.	Parent=PF3D7_0311800;coverage_threshold_of.5.reads_at_edge_of_window
Pf3D7_03_v3	Chappell_et_al_UTR_finder	3UTR	512952	513002	.	+	.	Parent=PF3D7_0312000;coverage_threshold_of.5.reads_at_edge_of_window
Pf3D7_03_v3	Chappell_et_al_UTR_finder	3UTR	516263	516729	.	+	.	Parent=PF3D7_0312100;coverage_threshold_of.5.reads_at_edge_of_window
Pf3D7_03_v3	Chappell_et_al_UTR_finder	3UTR	516771	516792	.	-	.	Parent=PF3D7_0312200;coverage_threshold_of.5.reads_at_edge_of_window
Pf3D7_03_v3	Chappell_et_al_UTR_finder	3UTR	522884	523114	.	+	.	Parent=PF3D7_0312300;coverage_threshold_of.5.reads_at_edge_of_window
Pf3D7_03_v3	Chappell_et_al_UTR_finder	3UTR	523023	524153	.	-	.	Parent=PF3D7_0312400;coverage_threshold_of.5.reads_at_edge_of_window
Pf3D7_03_v3	Chappell_et_al_UTR_finder	3UTR	530777	530998	.	+	.	Parent=PF3D7_0312500;coverage_threshold_of.5.reads_at_edge_of_window
Pf3D7_03_v3	Chappell_et_al_UTR_finder	3UTR	535239	535484	.	+	.	Parent=PF3D7_0312800;coverage_threshold_of.5.reads_at_edge_of_window
Pf3D7_03_v3	Chappell_et_al_UTR_finder	3UTR	537331	537620	.	-	.	Parent=PF3D7_0313000;coverage_threshold_of.5.reads_at_edge_of_window
Pf3D7_03_v3	Chappell_et_al_UTR_finder	3UTR	542811	543126	.	+	.	Parent=PF3D7_0313100;coverage_threshold_of.5.reads_at_edge_of_window
Pf3D7_03_v3	Chappell_et_al_UTR_finder	3UTR	543168	543240	.	-	.	Parent=PF3D7_0313200;coverage_threshold_of.5.reads_at_edge_of_window
Pf3D7_03_v3	Chappell_et_al_UTR_finder	3UTR	545662	545827	.	-	.	Parent=PF3D7_0313400;coverage_threshold_of.5.reads_at_edge_of_window
Pf3D7_03_v3	Chappell_et_al_UTR_finder	3UTR	551454	551631	.	+	.	Parent=PF3D7_0313500;coverage_threshold_of.5.reads_at_edge_of_window
Pf3D7_03_v3	Chappell_et_al_UTR_finder	3UTR	554833	555034	.	-	.	Parent=PF3D7_0313700;coverage_threshold_of.5.reads_at_edge_of_window
Pf3D7_03_v3	Chappell_et_al_UTR_finder	3UTR	562254	563046	.	+	.	Parent=PF3D7_0313800;coverage_threshold_of.25.reads_at_edge_of_window
Pf3D7_03_v3	Chappell_et_al_UTR_finder	3UTR	568851	569088	.	+	.	Parent=PF3D7_0314000;coverage_threshold_of.5.reads_at_edge_of_window
Pf3D7_03_v3	Chappell_et_al_UTR_finder	3UTR	568911	569307	.	-	.	Parent=PF3D7_0314100;coverage_threshold_of.5.reads_at_edge_of_window
Pf3D7_03_v3	Chappell_et_al_UTR_finder	3UTR	572196	572665	.	-	.	Parent=PF3D7_0314200;coverage_threshold_of.5.reads_at_edge_of_window
Pf3D7_03_v3	Chappell_et_al_UTR_finder	3UTR	576883	577007	.	-	.	Parent=PF3D7_0314300;coverage_threshold_of.5.reads_at_edge_of_window
Pf3D7_03_v3	Chappell_et_al_UTR_finder	3UTR	579503	579538	.	-	.	Parent=PF3D7_0314400;coverage_threshold_of.5.reads_at_edge_of_window
Pf3D7_03_v3	Chappell_et_al_UTR_finder	3UTR	585169	585893	.	+	.	Parent=PF3D7_0314500;coverage_threshold_of.5.reads_at_edge_of_window
Pf3D7_03_v3	Chappell_et_al_UTR_finder	3UTR	587332	587433	.	+	.	Parent=PF3D7_0314600;coverage_threshold_of.5.reads_at_edge_of_window
Pf3D7_03_v3	Chappell_et_al_UTR_finder	3UTR	607932	608085	.	+	.	Parent=PF3D7_0314800;coverage_threshold_of.5.reads_at_edge_of_window
Pf3D7_03_v3	Chappell_et_al_UTR_finder	3UTR	610719	610947	.	+	.	Parent=PF3D7_0314900;coverage_threshold_of.5.reads_at_edge_of_window
Pf3D7_03_v3	Chappell_et_al_UTR_finder	3UTR	612015	612107	.	+	.	Parent=PF3D7_0315000;coverage_threshold_of.5.reads_at_edge_of_window
Pf3D7_03_v3	Chappell_et_al_UTR_finder	3UTR	612250	612738	.	-	.	Parent=PF3D7_0315100;coverage_threshold_of.5.reads_at_edge_of_window
Pf3D7_03_v3	Chappell_et_al_UTR_finder	3UTR	630353	630610	.	-	.	Parent=PF3D7_0315400;coverage_threshold_of.25.reads_at_edge_of_window
Pf3D7_03_v3	Chappell_et_al_UTR_finder	3UTR	632613	632845	.	-	.	Parent=PF3D7_0315500;coverage_threshold_of.5.reads_at_edge_of_window
Pf3D7_03_v3	Chappell_et_al_UTR_finder	3UTR	641253	641481	.	-	.	Parent=PF3D7_0315800;coverage_threshold_of.25.reads_at_edge_of_window
Pf3D7_03_v3	Chappell_et_al_UTR_finder	3UTR	645443	645920	.	-	.	Parent=PF3D7_0316000;coverage_threshold_of.20.reads_at_edge_of_window
Pf3D7_03_v3	Chappell_et_al_UTR_finder	3UTR	649532	649671	.	+	.	Parent=PF3D7_0316100;coverage_threshold_of.5.reads_at_edge_of_window
Pf3D7_03_v3	Chappell_et_al_UTR_finder	3UTR	661644	661946	.	+	.	Parent=PF3D7_0316300;coverage_threshold_of.5.reads_at_edge_of_window
Pf3D7_03_v3	Chappell_et_al_UTR_finder	3UTR	662081	662125	.	-	.	Parent=PF3D7_0316400;coverage_threshold_of.5.reads_at_edge_of_window
Pf3D7_03_v3	Chappell_et_al_UTR_finder	3UTR	668392	668418	.	+	.	Parent=PF3D7_0316500;coverage_threshold_of.5.reads_at_edge_of_window
Pf3D7_03_v3	Chappell_et_al_UTR_finder	3UTR	668549	669301	.	-	.	Parent=PF3D7_0316600;coverage_threshold_of.5.reads_at_edge_of_window
Pf3D7_03_v3	Chappell_et_al_UTR_finder	3UTR	675637	676008	.	+	.	Parent=PF3D7_0316700;coverage_threshold_of.5.reads_at_edge_of_window
Pf3D7_03_v3	Chappell_et_al_UTR_finder	3UTR	678475	678634	.	+	.	Parent=PF3D7_0316800;coverage_threshold_of.5.reads_at_edge_of_window
Pf3D7_03_v3	Chappell_et_al_UTR_finder	3UTR	678871	679233	.	-	.	Parent=PF3D7_0316900;coverage_threshold_of.5.reads_at_edge_of_window
Pf3D7_03_v3	Chappell_et_al_UTR_finder	3UTR	682650	682794	.	-	.	Parent=PF3D7_0317000;coverage_threshold_of.5.reads_at_edge_of_window
Pf3D7_03_v3	Chappell_et_al_UTR_finder	3UTR	689618	690153	.	-	.	Parent=PF3D7_0317200;coverage_threshold_of.10.reads_at_edge_of_window
Pf3D7_03_v3	Chappell_et_al_UTR_finder	3UTR	712152	712252	.	-	.	Parent=PF3D7_0317400;coverage_threshold_of.5.reads_at_edge_of_window
Pf3D7_03_v3	Chappell_et_al_UTR_finder	3UTR	716513	716522	.	-	.	Parent=PF3D7_0317500;coverage_threshold_of.5.reads_at_edge_of_window
Pf3D7_03_v3	Chappell_et_al_UTR_finder	3UTR	726131	726453	.	+	.	Parent=PF3D7_0317600;coverage_threshold_of.5.reads_at_edge_of_window
Pf3D7_03_v3	Chappell_et_al_UTR_finder	3UTR	738077	738127	.	+	.	Parent=PF3D7_0317700;coverage_threshold_of.5.reads_at_edge_of_window
Pf3D7_03_v3	Chappell_et_al_UTR_finder	3UTR	738183	738204	.	-	.	Parent=PF3D7_0317800;coverage_threshold_of.10.reads_at_edge_of_window
Pf3D7_03_v3	Chappell_et_al_UTR_finder	3UTR	741734	741739	.	+	.	Parent=PF3D7_0317900;coverage_threshold_of.5.reads_at_edge_of_window
Pf3D7_03_v3	Chappell_et_al_UTR_finder	3UTR	745054	745131	.	+	.	Parent=PF3D7_0318100;coverage_threshold_of.5.reads_at_edge_of_window
Pf3D7_03_v3	Chappell_et_al_UTR_finder	3UTR	755839	756367	.	+	.	Parent=PF3D7_0318200;coverage_threshold_of.10.reads_at_edge_of_window
Pf3D7_03_v3	Chappell_et_al_UTR_finder	3UTR	756198	756490	.	-	.	Parent=PF3D7_0318300;coverage_threshold_of.5.reads_at_edge_of_window
Pf3D7_03_v3	Chappell_et_al_UTR_finder	3UTR	782943	783111	.	-	.	Parent=PF3D7_0318600;coverage_threshold_of.5.reads_at_edge_of_window
Pf3D7_03_v3	Chappell_et_al_UTR_finder	3UTR	788813	789130	.	+	.	Parent=PF3D7_0318700;coverage_threshold_of.5.reads_at_edge_of_window
Pf3D7_03_v3	Chappell_et_al_UTR_finder	3UTR	791526	791839	.	-	.	Parent=PF3D7_0318900;coverage_threshold_of.5.reads_at_edge_of_window
Pf3D7_03_v3	Chappell_et_al_UTR_finder	3UTR	801172	801592	.	+	.	Parent=PF3D7_0319000;coverage_threshold_of.5.reads_at_edge_of_window
Pf3D7_03_v3	Chappell_et_al_UTR_finder	3UTR	801487	802259	.	-	.	Parent=PF3D7_0319100;coverage_threshold_of.5.reads_at_edge_of_window
Pf3D7_03_v3	Chappell_et_al_UTR_finder	3UTR	803517	803591	.	-	.	Parent=PF3D7_0319200;coverage_threshold_of.5.reads_at_edge_of_window
Pf3D7_03_v3	Chappell_et_al_UTR_finder	3UTR	807860	808005	.	+	.	Parent=PF3D7_0319300;coverage_threshold_of.5.reads_at_edge_of_window
Pf3D7_03_v3	Chappell_et_al_UTR_finder	3UTR	816856	817340	.	+	.	Parent=PF3D7_0319500;coverage_threshold_of.5.reads_at_edge_of_window
Pf3D7_03_v3	Chappell_et_al_UTR_finder	3UTR	818696	819288	.	+	.	Parent=PF3D7_0319600;coverage_threshold_of.5.reads_at_edge_of_window
Pf3D7_03_v3	Chappell_et_al_UTR_finder	3UTR	830803	831062	.	+	.	Parent=PF3D7_0319700;coverage_threshold_of.15.reads_at_edge_of_window
Pf3D7_03_v3	Chappell_et_al_UTR_finder	3UTR	833685	833832	.	-	.	Parent=PF3D7_0319900;coverage_threshold_of.5.reads_at_edge_of_window
Pf3D7_03_v3	Chappell_et_al_UTR_finder	3UTR	838272	838557	.	+	.	Parent=PF3D7_0320000;coverage_threshold_of.5.reads_at_edge_of_window
Pf3D7_03_v3	Chappell_et_al_UTR_finder	3UTR	841759	842015	.	+	.	Parent=PF3D7_0320100;coverage_threshold_of.5.reads_at_edge_of_window
Pf3D7_03_v3	Chappell_et_al_UTR_finder	3UTR	847321	848122	.	+	.	Parent=PF3D7_0320300;coverage_threshold_of.15.reads_at_edge_of_window
Pf3D7_03_v3	Chappell_et_al_UTR_finder	3UTR	862103	862504	.	+	.	Parent=PF3D7_0320500;coverage_threshold_of.20.reads_at_edge_of_window
Pf3D7_03_v3	Chappell_et_al_UTR_finder	3UTR	862516	862740	.	-	.	Parent=PF3D7_0320600;coverage_threshold_of.10.reads_at_edge_of_window
Pf3D7_03_v3	Chappell_et_al_UTR_finder	3UTR	866421	866791	.	+	.	Parent=PF3D7_0320700;coverage_threshold_of.5.reads_at_edge_of_window
Pf3D7_03_v3	Chappell_et_al_UTR_finder	3UTR	872343	872451	.	+	.	Parent=PF3D7_0320800;coverage_threshold_of.5.reads_at_edge_of_window
Pf3D7_03_v3	Chappell_et_al_UTR_finder	3UTR	876296	876396	.	+	.	Parent=PF3D7_0320900;coverage_threshold_of.5.reads_at_edge_of_window
Pf3D7_03_v3	Chappell_et_al_UTR_finder	3UTR	879512	879806	.	+	.	Parent=PF3D7_0321000;coverage_threshold_of.5.reads_at_edge_of_window
Pf3D7_03_v3	Chappell_et_al_UTR_finder	3UTR	886906	886961	.	-	.	Parent=PF3D7_0321200;coverage_threshold_of.5.reads_at_edge_of_window
Pf3D7_03_v3	Chappell_et_al_UTR_finder	3UTR	889950	890013	.	-	.	Parent=PF3D7_0321300;coverage_threshold_of.5.reads_at_edge_of_window
Pf3D7_03_v3	Chappell_et_al_UTR_finder	3UTR	896113	896239	.	+	.	Parent=PF3D7_0321400;coverage_threshold_of.5.reads_at_edge_of_window
Pf3D7_03_v3	Chappell_et_al_UTR_finder	3UTR	896253	896545	.	-	.	Parent=PF3D7_0321500;coverage_threshold_of.5.reads_at_edge_of_window
Pf3D7_03_v3	Chappell_et_al_UTR_finder	3UTR	903370	903750	.	+	.	Parent=PF3D7_0321600;coverage_threshold_of.5.reads_at_edge_of_window
Pf3D7_03_v3	Chappell_et_al_UTR_finder	3UTR	927943	928458	.	+	.	Parent=PF3D7_0321900;coverage_threshold_of.5.reads_at_edge_of_window
Pf3D7_03_v3	Chappell_et_al_UTR_finder	3UTR	928166	928643	.	-	.	Parent=PF3D7_0322000;coverage_threshold_of.5.reads_at_edge_of_window
Pf3D7_03_v3	Chappell_et_al_UTR_finder	3UTR	930302	930639	.	-	.	Parent=PF3D7_0322100;coverage_threshold_of.5.reads_at_edge_of_window
Pf3D7_03_v3	Chappell_et_al_UTR_finder	3UTR	937312	938211	.	-	.	Parent=PF3D7_0322300;coverage_threshold_of.5.reads_at_edge_of_window
Pf3D7_03_v3	Chappell_et_al_UTR_finder	3UTR	945302	945325	.	+	.	Parent=PF3D7_0322400;coverage_threshold_of.5.reads_at_edge_of_window
Pf3D7_03_v3	Chappell_et_al_UTR_finder	3UTR	952740	952963	.	-	.	Parent=PF3D7_0322700;coverage_threshold_of.10.reads_at_edge_of_window
Pf3D7_03_v3	Chappell_et_al_UTR_finder	3UTR	965294	965552	.	-	.	Parent=PF3D7_0322900;coverage_threshold_of.5.reads_at_edge_of_window
Pf3D7_03_v3	Chappell_et_al_UTR_finder	3UTR	968616	968674	.	-	.	Parent=PF3D7_0323000;coverage_threshold_of.5.reads_at_edge_of_window
Pf3D7_03_v3	Chappell_et_al_UTR_finder	3UTR	975795	976261	.	+	.	Parent=PF3D7_0323100;coverage_threshold_of.5.reads_at_edge_of_window
Pf3D7_03_v3	Chappell_et_al_UTR_finder	3UTR	978196	978235	.	+	.	Parent=PF3D7_0323200;coverage_threshold_of.5.reads_at_edge_of_window
Pf3D7_03_v3	Chappell_et_al_UTR_finder	3UTR	980272	980334	.	+	.	Parent=PF3D7_0323300;coverage_threshold_of.5.reads_at_edge_of_window
Pf3D7_03_v3	Chappell_et_al_UTR_finder	3UTR	980340	980705	.	-	.	Parent=PF3D7_0323400;coverage_threshold_of.5.reads_at_edge_of_window
Pf3D7_03_v3	Chappell_et_al_UTR_finder	3UTR	987611	988048	.	+	.	Parent=PF3D7_0323500;coverage_threshold_of.5.reads_at_edge_of_window
Pf3D7_03_v3	Chappell_et_al_UTR_finder	3UTR	990883	991123	.	+	.	Parent=PF3D7_0323600;coverage_threshold_of.5.reads_at_edge_of_window
Pf3D7_03_v3	Chappell_et_al_UTR_finder	3UTR	991217	991543	.	-	.	Parent=PF3D7_0323700;coverage_threshold_of.5.reads_at_edge_of_window
Pf3D7_03_v3	Chappell_et_al_UTR_finder	3UTR	1001583	1002005	.	+	.	Parent=PF3D7_0323800;coverage_threshold_of.5.reads_at_edge_of_window
Pf3D7_04_v3	Chappell_et_al_UTR_finder	3UTR	103003	103741	.	-	.	Parent=PF3D7_0401800;coverage_threshold_of.5.reads_at_edge_of_window
Pf3D7_04_v3	Chappell_et_al_UTR_finder	3UTR	108357	108379	.	-	.	Parent=PF3D7_0401900;coverage_threshold_of.5.reads_at_edge_of_window
Pf3D7_04_v3	Chappell_et_al_UTR_finder	3UTR	113924	114600	.	-	.	Parent=PF3D7_0402000;coverage_threshold_of.5.reads_at_edge_of_window
Pf3D7_04_v3	Chappell_et_al_UTR_finder	3UTR	123547	123587	.	-	.	Parent=PF3D7_0402100;coverage_threshold_of.5.reads_at_edge_of_window
Pf3D7_04_v3	Chappell_et_al_UTR_finder	3UTR	146654	147196	.	+	.	Parent=PF3D7_0402300;coverage_threshold_of.5.reads_at_edge_of_window
Pf3D7_04_v3	Chappell_et_al_UTR_finder	3UTR	146997	147489	.	-	.	Parent=PF3D7_0402400;coverage_threshold_of.5.reads_at_edge_of_window
Pf3D7_04_v3	Chappell_et_al_UTR_finder	3UTR	172121	172505	.	-	.	Parent=PF3D7_0402900;coverage_threshold_of.5.reads_at_edge_of_window
Pf3D7_04_v3	Chappell_et_al_UTR_finder	3UTR	175019	175371	.	-	.	Parent=PF3D7_0403100;coverage_threshold_of.5.reads_at_edge_of_window
Pf3D7_04_v3	Chappell_et_al_UTR_finder	3UTR	180201	181047	.	+	.	Parent=PF3D7_0403200;coverage_threshold_of.25.reads_at_edge_of_window
Pf3D7_04_v3	Chappell_et_al_UTR_finder	3UTR	180345	180429	.	-	.	Parent=PF3D7_0403300;coverage_threshold_of.15.reads_at_edge_of_window
Pf3D7_04_v3	Chappell_et_al_UTR_finder	3UTR	196746	196978	.	+	.	Parent=PF3D7_0403500;coverage_threshold_of.5.reads_at_edge_of_window
Pf3D7_04_v3	Chappell_et_al_UTR_finder	3UTR	197830	197845	.	-	.	Parent=PF3D7_0403600;coverage_threshold_of.5.reads_at_edge_of_window
Pf3D7_04_v3	Chappell_et_al_UTR_finder	3UTR	210218	211514	.	-	.	Parent=PF3D7_0403800;coverage_threshold_of.5.reads_at_edge_of_window
Pf3D7_04_v3	Chappell_et_al_UTR_finder	3UTR	222839	222915	.	+	.	Parent=PF3D7_0403900;coverage_threshold_of.5.reads_at_edge_of_window
Pf3D7_04_v3	Chappell_et_al_UTR_finder	3UTR	223430	223710	.	-	.	Parent=PF3D7_0404000;coverage_threshold_of.5.reads_at_edge_of_window
Pf3D7_04_v3	Chappell_et_al_UTR_finder	3UTR	232522	232594	.	-	.	Parent=PF3D7_0404200;coverage_threshold_of.5.reads_at_edge_of_window
Pf3D7_04_v3	Chappell_et_al_UTR_finder	3UTR	233993	234013	.	-	.	Parent=PF3D7_0404300;coverage_threshold_of.5.reads_at_edge_of_window
Pf3D7_04_v3	Chappell_et_al_UTR_finder	3UTR	260148	260297	.	+	.	Parent=PF3D7_0404600;coverage_threshold_of.5.reads_at_edge_of_window
Pf3D7_04_v3	Chappell_et_al_UTR_finder	3UTR	264069	264304	.	-	.	Parent=PF3D7_0404800;coverage_threshold_of.5.reads_at_edge_of_window
Pf3D7_04_v3	Chappell_et_al_UTR_finder	3UTR	266569	267243	.	-	.	Parent=PF3D7_0404900;coverage_threshold_of.5.reads_at_edge_of_window
Pf3D7_04_v3	Chappell_et_al_UTR_finder	3UTR	268912	268959	.	-	.	Parent=PF3D7_0405000;coverage_threshold_of.10.reads_at_edge_of_window
Pf3D7_04_v3	Chappell_et_al_UTR_finder	3UTR	271559	272254	.	-	.	Parent=PF3D7_0405100;coverage_threshold_of.5.reads_at_edge_of_window
Pf3D7_04_v3	Chappell_et_al_UTR_finder	3UTR	281984	282709	.	+	.	Parent=PF3D7_0405200;coverage_threshold_of.25.reads_at_edge_of_window
Pf3D7_04_v3	Chappell_et_al_UTR_finder	3UTR	300977	301164	.	+	.	Parent=PF3D7_0405400;coverage_threshold_of.10.reads_at_edge_of_window
Pf3D7_04_v3	Chappell_et_al_UTR_finder	3UTR	305344	305690	.	+	.	Parent=PF3D7_0405600;coverage_threshold_of.20.reads_at_edge_of_window
Pf3D7_04_v3	Chappell_et_al_UTR_finder	3UTR	305535	305745	.	-	.	Parent=PF3D7_0405700;coverage_threshold_of.5.reads_at_edge_of_window
Pf3D7_04_v3	Chappell_et_al_UTR_finder	3UTR	315871	315884	.	+	.	Parent=PF3D7_0405800;coverage_threshold_of.5.reads_at_edge_of_window
Pf3D7_04_v3	Chappell_et_al_UTR_finder	3UTR	316079	316539	.	-	.	Parent=PF3D7_0405900;coverage_threshold_of.5.reads_at_edge_of_window
Pf3D7_04_v3	Chappell_et_al_UTR_finder	3UTR	322546	322862	.	+	.	Parent=PF3D7_0406000;coverage_threshold_of.5.reads_at_edge_of_window
Pf3D7_04_v3	Chappell_et_al_UTR_finder	3UTR	322953	323266	.	-	.	Parent=PF3D7_0406100;coverage_threshold_of.5.reads_at_edge_of_window
Pf3D7_04_v3	Chappell_et_al_UTR_finder	3UTR	329690	330261	.	+	.	Parent=PF3D7_0406200;coverage_threshold_of.5.reads_at_edge_of_window
Pf3D7_04_v3	Chappell_et_al_UTR_finder	3UTR	333857	333964	.	+	.	Parent=PF3D7_0406400;coverage_threshold_of.5.reads_at_edge_of_window
Pf3D7_04_v3	Chappell_et_al_UTR_finder	3UTR	346728	346854	.	+	.	Parent=PF3D7_0406600;coverage_threshold_of.5.reads_at_edge_of_window
Pf3D7_04_v3	Chappell_et_al_UTR_finder	3UTR	351500	352111	.	+	.	Parent=PF3D7_0406700;coverage_threshold_of.25.reads_at_edge_of_window
Pf3D7_04_v3	Chappell_et_al_UTR_finder	3UTR	360523	360546	.	-	.	Parent=PF3D7_0407000;coverage_threshold_of.5.reads_at_edge_of_window
Pf3D7_04_v3	Chappell_et_al_UTR_finder	3UTR	363443	364266	.	+	.	Parent=PF3D7_0407100;coverage_threshold_of.25.reads_at_edge_of_window
Pf3D7_04_v3	Chappell_et_al_UTR_finder	3UTR	363319	363598	.	-	.	Parent=PF3D7_0407200;coverage_threshold_of.25.reads_at_edge_of_window
Pf3D7_04_v3	Chappell_et_al_UTR_finder	3UTR	367342	367526	.	+	.	Parent=PF3D7_0407300;coverage_threshold_of.5.reads_at_edge_of_window
Pf3D7_04_v3	Chappell_et_al_UTR_finder	3UTR	367443	367844	.	-	.	Parent=PF3D7_0407400;coverage_threshold_of.5.reads_at_edge_of_window
Pf3D7_04_v3	Chappell_et_al_UTR_finder	3UTR	371271	371303	.	+	.	Parent=PF3D7_0407500;coverage_threshold_of.5.reads_at_edge_of_window
Pf3D7_04_v3	Chappell_et_al_UTR_finder	3UTR	390807	391288	.	+	.	Parent=PF3D7_0407800;coverage_threshold_of.5.reads_at_edge_of_window
Pf3D7_04_v3	Chappell_et_al_UTR_finder	3UTR	390874	391346	.	-	.	Parent=PF3D7_0407900;coverage_threshold_of.5.reads_at_edge_of_window
Pf3D7_04_v3	Chappell_et_al_UTR_finder	3UTR	394034	394064	.	-	.	Parent=PF3D7_0408000;coverage_threshold_of.5.reads_at_edge_of_window
Pf3D7_04_v3	Chappell_et_al_UTR_finder	3UTR	400694	401178	.	+	.	Parent=PF3D7_0408100;coverage_threshold_of.10.reads_at_edge_of_window
Pf3D7_04_v3	Chappell_et_al_UTR_finder	3UTR	403335	403389	.	+	.	Parent=PF3D7_0408200;coverage_threshold_of.5.reads_at_edge_of_window
Pf3D7_04_v3	Chappell_et_al_UTR_finder	3UTR	403484	403625	.	-	.	Parent=PF3D7_0408300;coverage_threshold_of.5.reads_at_edge_of_window
Pf3D7_04_v3	Chappell_et_al_UTR_finder	3UTR	406041	406232	.	-	.	Parent=PF3D7_0408400;coverage_threshold_of.5.reads_at_edge_of_window
Pf3D7_04_v3	Chappell_et_al_UTR_finder	3UTR	427195	427207	.	+	.	Parent=PF3D7_0408900;coverage_threshold_of.15.reads_at_edge_of_window
Pf3D7_04_v3	Chappell_et_al_UTR_finder	3UTR	436041	436216	.	-	.	Parent=PF3D7_0409100;coverage_threshold_of.5.reads_at_edge_of_window
Pf3D7_04_v3	Chappell_et_al_UTR_finder	3UTR	440336	440657	.	+	.	Parent=PF3D7_0409200;coverage_threshold_of.5.reads_at_edge_of_window
Pf3D7_04_v3	Chappell_et_al_UTR_finder	3UTR	440530	440967	.	-	.	Parent=PF3D7_0409300;coverage_threshold_of.5.reads_at_edge_of_window
Pf3D7_04_v3	Chappell_et_al_UTR_finder	3UTR	448019	448064	.	+	.	Parent=PF3D7_0409400;coverage_threshold_of.5.reads_at_edge_of_window
Pf3D7_04_v3	Chappell_et_al_UTR_finder	3UTR	451717	452133	.	-	.	Parent=PF3D7_0409600;coverage_threshold_of.5.reads_at_edge_of_window
Pf3D7_04_v3	Chappell_et_al_UTR_finder	3UTR	458021	458141	.	+	.	Parent=PF3D7_0409700;coverage_threshold_of.5.reads_at_edge_of_window
Pf3D7_04_v3	Chappell_et_al_UTR_finder	3UTR	461438	461831	.	+	.	Parent=PF3D7_0409800;coverage_threshold_of.5.reads_at_edge_of_window
Pf3D7_04_v3	Chappell_et_al_UTR_finder	3UTR	461893	461990	.	-	.	Parent=PF3D7_0409900;coverage_threshold_of.5.reads_at_edge_of_window
Pf3D7_04_v3	Chappell_et_al_UTR_finder	3UTR	464129	464731	.	-	.	Parent=PF3D7_0410000;coverage_threshold_of.10.reads_at_edge_of_window
Pf3D7_04_v3	Chappell_et_al_UTR_finder	3UTR	470468	470527	.	-	.	Parent=PF3D7_0410300;coverage_threshold_of.5.reads_at_edge_of_window
Pf3D7_04_v3	Chappell_et_al_UTR_finder	3UTR	475559	475585	.	+	.	Parent=PF3D7_0410400;coverage_threshold_of.5.reads_at_edge_of_window
Pf3D7_04_v3	Chappell_et_al_UTR_finder	3UTR	480469	481015	.	+	.	Parent=PF3D7_0410600;coverage_threshold_of.5.reads_at_edge_of_window
Pf3D7_04_v3	Chappell_et_al_UTR_finder	3UTR	481069	481176	.	-	.	Parent=PF3D7_0410700;coverage_threshold_of.5.reads_at_edge_of_window
Pf3D7_04_v3	Chappell_et_al_UTR_finder	3UTR	489729	489934	.	+	.	Parent=PF3D7_0410800;coverage_threshold_of.5.reads_at_edge_of_window
Pf3D7_04_v3	Chappell_et_al_UTR_finder	3UTR	503881	503935	.	+	.	Parent=PF3D7_0411000;coverage_threshold_of.5.reads_at_edge_of_window
Pf3D7_04_v3	Chappell_et_al_UTR_finder	3UTR	505865	505932	.	-	.	Parent=PF3D7_0411200;coverage_threshold_of.5.reads_at_edge_of_window
Pf3D7_04_v3	Chappell_et_al_UTR_finder	3UTR	512549	512949	.	+	.	Parent=PF3D7_0411300;coverage_threshold_of.5.reads_at_edge_of_window
Pf3D7_04_v3	Chappell_et_al_UTR_finder	3UTR	513088	513153	.	-	.	Parent=PF3D7_0411400;coverage_threshold_of.5.reads_at_edge_of_window
Pf3D7_04_v3	Chappell_et_al_UTR_finder	3UTR	528179	528191	.	-	.	Parent=PF3D7_0411900;coverage_threshold_of.5.reads_at_edge_of_window
Pf3D7_04_v3	Chappell_et_al_UTR_finder	3UTR	539111	539338	.	+	.	Parent=PF3D7_0412000;coverage_threshold_of.5.reads_at_edge_of_window
Pf3D7_04_v3	Chappell_et_al_UTR_finder	3UTR	540159	540187	.	-	.	Parent=PF3D7_0412100;coverage_threshold_of.5.reads_at_edge_of_window
Pf3D7_04_v3	Chappell_et_al_UTR_finder	3UTR	541758	541810	.	-	.	Parent=PF3D7_0412200;coverage_threshold_of.5.reads_at_edge_of_window
Pf3D7_04_v3	Chappell_et_al_UTR_finder	3UTR	545248	545304	.	+	.	Parent=PF3D7_0412300;coverage_threshold_of.5.reads_at_edge_of_window
Pf3D7_04_v3	Chappell_et_al_UTR_finder	3UTR	616244	616538	.	+	.	Parent=PF3D7_0413500;coverage_threshold_of.5.reads_at_edge_of_window
Pf3D7_04_v3	Chappell_et_al_UTR_finder	3UTR	616549	616913	.	-	.	Parent=PF3D7_0413600;coverage_threshold_of.5.reads_at_edge_of_window
Pf3D7_04_v3	Chappell_et_al_UTR_finder	3UTR	619182	619785	.	-	.	Parent=PF3D7_0413700;coverage_threshold_of.5.reads_at_edge_of_window
Pf3D7_04_v3	Chappell_et_al_UTR_finder	3UTR	622937	622954	.	+	.	Parent=PF3D7_0413800;coverage_threshold_of.5.reads_at_edge_of_window
Pf3D7_04_v3	Chappell_et_al_UTR_finder	3UTR	623016	623167	.	-	.	Parent=PF3D7_0413900;coverage_threshold_of.20.reads_at_edge_of_window
Pf3D7_04_v3	Chappell_et_al_UTR_finder	3UTR	626813	626890	.	-	.	Parent=PF3D7_0414000;coverage_threshold_of.10.reads_at_edge_of_window
Pf3D7_04_v3	Chappell_et_al_UTR_finder	3UTR	633613	634028	.	-	.	Parent=PF3D7_0414100;coverage_threshold_of.5.reads_at_edge_of_window
Pf3D7_04_v3	Chappell_et_al_UTR_finder	3UTR	647215	647388	.	-	.	Parent=PF3D7_0414200;coverage_threshold_of.5.reads_at_edge_of_window
Pf3D7_04_v3	Chappell_et_al_UTR_finder	3UTR	649149	649892	.	-	.	Parent=PF3D7_0414300;coverage_threshold_of.5.reads_at_edge_of_window
Pf3D7_04_v3	Chappell_et_al_UTR_finder	3UTR	658581	658619	.	-	.	Parent=PF3D7_0414600;coverage_threshold_of.5.reads_at_edge_of_window
Pf3D7_04_v3	Chappell_et_al_UTR_finder	3UTR	662520	663045	.	+	.	Parent=PF3D7_0414700;coverage_threshold_of.5.reads_at_edge_of_window
Pf3D7_04_v3	Chappell_et_al_UTR_finder	3UTR	663118	663415	.	-	.	Parent=PF3D7_0414800;coverage_threshold_of.10.reads_at_edge_of_window
Pf3D7_04_v3	Chappell_et_al_UTR_finder	3UTR	668148	668506	.	+	.	Parent=PF3D7_0414900;coverage_threshold_of.5.reads_at_edge_of_window
Pf3D7_04_v3	Chappell_et_al_UTR_finder	3UTR	668303	668577	.	-	.	Parent=PF3D7_0415000;coverage_threshold_of.5.reads_at_edge_of_window
Pf3D7_04_v3	Chappell_et_al_UTR_finder	3UTR	672125	672721	.	+	.	Parent=PF3D7_0415100;coverage_threshold_of.25.reads_at_edge_of_window
Pf3D7_04_v3	Chappell_et_al_UTR_finder	3UTR	672313	672499	.	-	.	Parent=PF3D7_0415200;coverage_threshold_of.10.reads_at_edge_of_window
Pf3D7_04_v3	Chappell_et_al_UTR_finder	3UTR	686318	686413	.	-	.	Parent=PF3D7_0415400;coverage_threshold_of.5.reads_at_edge_of_window
Pf3D7_04_v3	Chappell_et_al_UTR_finder	3UTR	689054	689121	.	+	.	Parent=PF3D7_0415500;coverage_threshold_of.5.reads_at_edge_of_window
Pf3D7_04_v3	Chappell_et_al_UTR_finder	3UTR	690723	691130	.	-	.	Parent=PF3D7_0415700;coverage_threshold_of.5.reads_at_edge_of_window
Pf3D7_04_v3	Chappell_et_al_UTR_finder	3UTR	697641	697917	.	-	.	Parent=PF3D7_0415900;coverage_threshold_of.5.reads_at_edge_of_window
Pf3D7_04_v3	Chappell_et_al_UTR_finder	3UTR	700635	701525	.	-	.	Parent=PF3D7_0416000;coverage_threshold_of.5.reads_at_edge_of_window
Pf3D7_04_v3	Chappell_et_al_UTR_finder	3UTR	709010	709090	.	+	.	Parent=PF3D7_0416100;coverage_threshold_of.5.reads_at_edge_of_window
Pf3D7_04_v3	Chappell_et_al_UTR_finder	3UTR	709395	709459	.	-	.	Parent=PF3D7_0416200;coverage_threshold_of.5.reads_at_edge_of_window
Pf3D7_04_v3	Chappell_et_al_UTR_finder	3UTR	710998	711091	.	-	.	Parent=PF3D7_0416300;coverage_threshold_of.5.reads_at_edge_of_window
Pf3D7_04_v3	Chappell_et_al_UTR_finder	3UTR	722655	722941	.	+	.	Parent=PF3D7_0416400;coverage_threshold_of.10.reads_at_edge_of_window
Pf3D7_04_v3	Chappell_et_al_UTR_finder	3UTR	722458	723072	.	-	.	Parent=PF3D7_0416500;coverage_threshold_of.25.reads_at_edge_of_window
Pf3D7_04_v3	Chappell_et_al_UTR_finder	3UTR	727129	727410	.	+	.	Parent=PF3D7_0416600;coverage_threshold_of.5.reads_at_edge_of_window
Pf3D7_04_v3	Chappell_et_al_UTR_finder	3UTR	727516	727709	.	-	.	Parent=PF3D7_0416700;coverage_threshold_of.5.reads_at_edge_of_window
Pf3D7_04_v3	Chappell_et_al_UTR_finder	3UTR	731224	731585	.	+	.	Parent=PF3D7_0416800;coverage_threshold_of.5.reads_at_edge_of_window
Pf3D7_04_v3	Chappell_et_al_UTR_finder	3UTR	749915	750039	.	+	.	Parent=PF3D7_0417200;coverage_threshold_of.5.reads_at_edge_of_window
Pf3D7_04_v3	Chappell_et_al_UTR_finder	3UTR	750436	750859	.	-	.	Parent=PF3D7_0417300;coverage_threshold_of.5.reads_at_edge_of_window
Pf3D7_04_v3	Chappell_et_al_UTR_finder	3UTR	776864	777199	.	-	.	Parent=PF3D7_0417500;coverage_threshold_of.5.reads_at_edge_of_window
Pf3D7_04_v3	Chappell_et_al_UTR_finder	3UTR	787126	787242	.	-	.	Parent=PF3D7_0417800;coverage_threshold_of.5.reads_at_edge_of_window
Pf3D7_04_v3	Chappell_et_al_UTR_finder	3UTR	818690	818855	.	+	.	Parent=PF3D7_0418200;coverage_threshold_of.5.reads_at_edge_of_window
Pf3D7_04_v3	Chappell_et_al_UTR_finder	3UTR	819176	819361	.	-	.	Parent=PF3D7_0418300;coverage_threshold_of.5.reads_at_edge_of_window
Pf3D7_04_v3	Chappell_et_al_UTR_finder	3UTR	830595	830654	.	+	.	Parent=PF3D7_0418400;coverage_threshold_of.5.reads_at_edge_of_window
Pf3D7_04_v3	Chappell_et_al_UTR_finder	3UTR	830932	830988	.	-	.	Parent=PF3D7_0418500;coverage_threshold_of.5.reads_at_edge_of_window
Pf3D7_04_v3	Chappell_et_al_UTR_finder	3UTR	842906	843220	.	+	.	Parent=PF3D7_0418700;coverage_threshold_of.5.reads_at_edge_of_window
Pf3D7_04_v3	Chappell_et_al_UTR_finder	3UTR	849060	849112	.	+	.	Parent=PF3D7_0418900;coverage_threshold_of.5.reads_at_edge_of_window
Pf3D7_04_v3	Chappell_et_al_UTR_finder	3UTR	853567	853585	.	+	.	Parent=PF3D7_0419100;coverage_threshold_of.5.reads_at_edge_of_window
Pf3D7_04_v3	Chappell_et_al_UTR_finder	3UTR	855290	855315	.	+	.	Parent=PF3D7_0419200;coverage_threshold_of.5.reads_at_edge_of_window
Pf3D7_04_v3	Chappell_et_al_UTR_finder	3UTR	855405	855897	.	-	.	Parent=PF3D7_0419300;coverage_threshold_of.5.reads_at_edge_of_window
Pf3D7_04_v3	Chappell_et_al_UTR_finder	3UTR	866397	866500	.	-	.	Parent=PF3D7_0419500;coverage_threshold_of.5.reads_at_edge_of_window
Pf3D7_04_v3	Chappell_et_al_UTR_finder	3UTR	871874	872373	.	+	.	Parent=PF3D7_0419600;coverage_threshold_of.5.reads_at_edge_of_window
Pf3D7_04_v3	Chappell_et_al_UTR_finder	3UTR	874116	874189	.	+	.	Parent=PF3D7_0419700;coverage_threshold_of.20.reads_at_edge_of_window
Pf3D7_04_v3	Chappell_et_al_UTR_finder	3UTR	874783	874810	.	-	.	Parent=PF3D7_0419800;coverage_threshold_of.5.reads_at_edge_of_window
Pf3D7_04_v3	Chappell_et_al_UTR_finder	3UTR	911972	911982	.	+	.	Parent=PF3D7_0420200;coverage_threshold_of.5.reads_at_edge_of_window
Pf3D7_04_v3	Chappell_et_al_UTR_finder	3UTR	930141	930216	.	+	.	Parent=PF3D7_0420400;coverage_threshold_of.5.reads_at_edge_of_window
Pf3D7_04_v3	Chappell_et_al_UTR_finder	3UTR	930316	930403	.	-	.	Parent=PF3D7_0420500;coverage_threshold_of.5.reads_at_edge_of_window
Pf3D7_04_v3	Chappell_et_al_UTR_finder	3UTR	1000186	1000661	.	+	.	Parent=PF3D7_0422000;coverage_threshold_of.5.reads_at_edge_of_window
Pf3D7_04_v3	Chappell_et_al_UTR_finder	3UTR	1002771	1002996	.	+	.	Parent=PF3D7_0422100;coverage_threshold_of.5.reads_at_edge_of_window
Pf3D7_04_v3	Chappell_et_al_UTR_finder	3UTR	1004063	1004461	.	-	.	Parent=PF3D7_0422200;coverage_threshold_of.5.reads_at_edge_of_window
Pf3D7_04_v3	Chappell_et_al_UTR_finder	3UTR	1024167	1025035	.	+	.	Parent=PF3D7_0422300;coverage_threshold_of.5.reads_at_edge_of_window
Pf3D7_04_v3	Chappell_et_al_UTR_finder	3UTR	1027400	1027673	.	+	.	Parent=PF3D7_0422400;coverage_threshold_of.5.reads_at_edge_of_window
Pf3D7_04_v3	Chappell_et_al_UTR_finder	3UTR	1037954	1038212	.	+	.	Parent=PF3D7_0422500;coverage_threshold_of.5.reads_at_edge_of_window
Pf3D7_04_v3	Chappell_et_al_UTR_finder	3UTR	1038468	1038696	.	-	.	Parent=PF3D7_0422600;coverage_threshold_of.5.reads_at_edge_of_window
Pf3D7_04_v3	Chappell_et_al_UTR_finder	3UTR	1041643	1041728	.	+	.	Parent=PF3D7_0422700;coverage_threshold_of.5.reads_at_edge_of_window
Pf3D7_04_v3	Chappell_et_al_UTR_finder	3UTR	1044897	1044965	.	+	.	Parent=PF3D7_0422800;coverage_threshold_of.5.reads_at_edge_of_window
Pf3D7_04_v3	Chappell_et_al_UTR_finder	3UTR	1046697	1047252	.	+	.	Parent=PF3D7_0422900;coverage_threshold_of.5.reads_at_edge_of_window
Pf3D7_04_v3	Chappell_et_al_UTR_finder	3UTR	1048479	1048838	.	+	.	Parent=PF3D7_0423000;coverage_threshold_of.5.reads_at_edge_of_window
Pf3D7_04_v3	Chappell_et_al_UTR_finder	3UTR	1048921	1049269	.	-	.	Parent=PF3D7_0423100;coverage_threshold_of.5.reads_at_edge_of_window
Pf3D7_04_v3	Chappell_et_al_UTR_finder	3UTR	1050975	1051261	.	+	.	Parent=PF3D7_0423200;coverage_threshold_of.5.reads_at_edge_of_window
Pf3D7_04_v3	Chappell_et_al_UTR_finder	3UTR	1056319	1056495	.	+	.	Parent=PF3D7_0423400;coverage_threshold_of.5.reads_at_edge_of_window
Pf3D7_04_v3	Chappell_et_al_UTR_finder	3UTR	1060552	1061467	.	+	.	Parent=PF3D7_0423500;coverage_threshold_of.5.reads_at_edge_of_window
Pf3D7_04_v3	Chappell_et_al_UTR_finder	3UTR	1061721	1061789	.	-	.	Parent=PF3D7_0423600;coverage_threshold_of.5.reads_at_edge_of_window
Pf3D7_04_v3	Chappell_et_al_UTR_finder	3UTR	1070023	1071434	.	-	.	Parent=PF3D7_0423700;coverage_threshold_of.5.reads_at_edge_of_window
Pf3D7_04_v3	Chappell_et_al_UTR_finder	3UTR	1077535	1077865	.	+	.	Parent=PF3D7_0423800;coverage_threshold_of.5.reads_at_edge_of_window
Pf3D7_04_v3	Chappell_et_al_UTR_finder	3UTR	1077693	1077925	.	-	.	Parent=PF3D7_0423900;coverage_threshold_of.5.reads_at_edge_of_window
Pf3D7_04_v3	Chappell_et_al_UTR_finder	3UTR	1082190	1082286	.	+	.	Parent=PF3D7_0424000;coverage_threshold_of.5.reads_at_edge_of_window
Pf3D7_04_v3	Chappell_et_al_UTR_finder	3UTR	1082295	1082362	.	-	.	Parent=PF3D7_0424100;coverage_threshold_of.20.reads_at_edge_of_window
Pf3D7_04_v3	Chappell_et_al_UTR_finder	3UTR	1085653	1085978	.	-	.	Parent=PF3D7_0424200;coverage_threshold_of.5.reads_at_edge_of_window
Pf3D7_04_v3	Chappell_et_al_UTR_finder	3UTR	1112294	1112723	.	+	.	Parent=PF3D7_0424500;coverage_threshold_of.5.reads_at_edge_of_window
Pf3D7_04_v3	Chappell_et_al_UTR_finder	3UTR	1112744	1113344	.	-	.	Parent=PF3D7_0424600;coverage_threshold_of.10.reads_at_edge_of_window
Pf3D7_04_v3	Chappell_et_al_UTR_finder	3UTR	1122415	1123213	.	+	.	Parent=PF3D7_0424700;coverage_threshold_of.5.reads_at_edge_of_window
Pf3D7_04_v3	Chappell_et_al_UTR_finder	3UTR	1125005	1125732	.	+	.	Parent=PF3D7_0424800;coverage_threshold_of.5.reads_at_edge_of_window
Pf3D7_04_v3	Chappell_et_al_UTR_finder	3UTR	1128803	1129294	.	+	.	Parent=PF3D7_0424900;coverage_threshold_of.5.reads_at_edge_of_window
Pf3D7_05_v3	Chappell_et_al_UTR_finder	3UTR	42324	43326	.	-	.	Parent=PF3D7_0500800;coverage_threshold_of.5.reads_at_edge_of_window
Pf3D7_05_v3	Chappell_et_al_UTR_finder	3UTR	50006	50421	.	-	.	Parent=PF3D7_0500900;coverage_threshold_of.5.reads_at_edge_of_window
Pf3D7_05_v3	Chappell_et_al_UTR_finder	3UTR	56873	57144	.	+	.	Parent=PF3D7_0501000;coverage_threshold_of.5.reads_at_edge_of_window
Pf3D7_05_v3	Chappell_et_al_UTR_finder	3UTR	57729	58036	.	-	.	Parent=PF3D7_0501100;coverage_threshold_of.5.reads_at_edge_of_window
Pf3D7_05_v3	Chappell_et_al_UTR_finder	3UTR	65490	66306	.	+	.	Parent=PF3D7_0501200;coverage_threshold_of.5.reads_at_edge_of_window
Pf3D7_05_v3	Chappell_et_al_UTR_finder	3UTR	70114	70939	.	+	.	Parent=PF3D7_0501300;coverage_threshold_of.5.reads_at_edge_of_window
Pf3D7_05_v3	Chappell_et_al_UTR_finder	3UTR	79843	80768	.	+	.	Parent=PF3D7_0501400;coverage_threshold_of.5.reads_at_edge_of_window
Pf3D7_05_v3	Chappell_et_al_UTR_finder	3UTR	80585	81133	.	-	.	Parent=PF3D7_0501500;coverage_threshold_of.5.reads_at_edge_of_window
Pf3D7_05_v3	Chappell_et_al_UTR_finder	3UTR	83758	84040	.	-	.	Parent=PF3D7_0501600;coverage_threshold_of.5.reads_at_edge_of_window
Pf3D7_05_v3	Chappell_et_al_UTR_finder	3UTR	94592	94927	.	+	.	Parent=PF3D7_0501800;coverage_threshold_of.5.reads_at_edge_of_window
Pf3D7_05_v3	Chappell_et_al_UTR_finder	3UTR	94950	95160	.	-	.	Parent=PF3D7_0501900;coverage_threshold_of.5.reads_at_edge_of_window
Pf3D7_05_v3	Chappell_et_al_UTR_finder	3UTR	101896	102250	.	+	.	Parent=PF3D7_0502000;coverage_threshold_of.25.reads_at_edge_of_window
Pf3D7_05_v3	Chappell_et_al_UTR_finder	3UTR	101329	102192	.	-	.	Parent=PF3D7_0502100;coverage_threshold_of.25.reads_at_edge_of_window
Pf3D7_05_v3	Chappell_et_al_UTR_finder	3UTR	105738	106727	.	+	.	Parent=PF3D7_0502200;coverage_threshold_of.5.reads_at_edge_of_window
Pf3D7_05_v3	Chappell_et_al_UTR_finder	3UTR	109848	109897	.	-	.	Parent=PF3D7_0502400;coverage_threshold_of.5.reads_at_edge_of_window
Pf3D7_05_v3	Chappell_et_al_UTR_finder	3UTR	116198	116450	.	-	.	Parent=PF3D7_0502600;coverage_threshold_of.5.reads_at_edge_of_window
Pf3D7_05_v3	Chappell_et_al_UTR_finder	3UTR	120071	120106	.	-	.	Parent=PF3D7_0502700;coverage_threshold_of.20.reads_at_edge_of_window
Pf3D7_05_v3	Chappell_et_al_UTR_finder	3UTR	122863	123306	.	+	.	Parent=PF3D7_0502800;coverage_threshold_of.20.reads_at_edge_of_window
Pf3D7_05_v3	Chappell_et_al_UTR_finder	3UTR	122992	123331	.	-	.	Parent=PF3D7_0502900;coverage_threshold_of.5.reads_at_edge_of_window
Pf3D7_05_v3	Chappell_et_al_UTR_finder	3UTR	126515	126831	.	+	.	Parent=PF3D7_0503000;coverage_threshold_of.5.reads_at_edge_of_window
Pf3D7_05_v3	Chappell_et_al_UTR_finder	3UTR	127032	127063	.	-	.	Parent=PF3D7_0503100;coverage_threshold_of.5.reads_at_edge_of_window
Pf3D7_05_v3	Chappell_et_al_UTR_finder	3UTR	133393	133524	.	+	.	Parent=PF3D7_0503200;coverage_threshold_of.5.reads_at_edge_of_window
Pf3D7_05_v3	Chappell_et_al_UTR_finder	3UTR	134887	135003	.	-	.	Parent=PF3D7_0503300;coverage_threshold_of.5.reads_at_edge_of_window
Pf3D7_05_v3	Chappell_et_al_UTR_finder	3UTR	141472	141975	.	+	.	Parent=PF3D7_0503400;coverage_threshold_of.5.reads_at_edge_of_window
Pf3D7_05_v3	Chappell_et_al_UTR_finder	3UTR	142465	142870	.	-	.	Parent=PF3D7_0503500;coverage_threshold_of.5.reads_at_edge_of_window
Pf3D7_05_v3	Chappell_et_al_UTR_finder	3UTR	146385	146638	.	-	.	Parent=PF3D7_0503600;coverage_threshold_of.5.reads_at_edge_of_window
Pf3D7_05_v3	Chappell_et_al_UTR_finder	3UTR	151316	151421	.	-	.	Parent=PF3D7_0503800;coverage_threshold_of.5.reads_at_edge_of_window
Pf3D7_05_v3	Chappell_et_al_UTR_finder	3UTR	153440	153888	.	-	.	Parent=PF3D7_0503900;coverage_threshold_of.5.reads_at_edge_of_window
Pf3D7_05_v3	Chappell_et_al_UTR_finder	3UTR	164969	165449	.	+	.	Parent=PF3D7_0504000;coverage_threshold_of.5.reads_at_edge_of_window
Pf3D7_05_v3	Chappell_et_al_UTR_finder	3UTR	165194	165649	.	-	.	Parent=PF3D7_0504100;coverage_threshold_of.5.reads_at_edge_of_window
Pf3D7_05_v3	Chappell_et_al_UTR_finder	3UTR	169503	169657	.	+	.	Parent=PF3D7_0504200;coverage_threshold_of.25.reads_at_edge_of_window
Pf3D7_05_v3	Chappell_et_al_UTR_finder	3UTR	174418	174571	.	+	.	Parent=PF3D7_0504400;coverage_threshold_of.5.reads_at_edge_of_window
Pf3D7_05_v3	Chappell_et_al_UTR_finder	3UTR	178556	178585	.	+	.	Parent=PF3D7_0504600;coverage_threshold_of.5.reads_at_edge_of_window
Pf3D7_05_v3	Chappell_et_al_UTR_finder	3UTR	187596	187812	.	-	.	Parent=PF3D7_0504800;coverage_threshold_of.5.reads_at_edge_of_window
Pf3D7_05_v3	Chappell_et_al_UTR_finder	3UTR	208376	208675	.	+	.	Parent=PF3D7_0504900;coverage_threshold_of.5.reads_at_edge_of_window
Pf3D7_05_v3	Chappell_et_al_UTR_finder	3UTR	229254	229727	.	+	.	Parent=PF3D7_0505100;coverage_threshold_of.5.reads_at_edge_of_window
Pf3D7_05_v3	Chappell_et_al_UTR_finder	3UTR	232393	232428	.	+	.	Parent=PF3D7_0505200;coverage_threshold_of.5.reads_at_edge_of_window
Pf3D7_05_v3	Chappell_et_al_UTR_finder	3UTR	235651	235822	.	+	.	Parent=PF3D7_0505300;coverage_threshold_of.5.reads_at_edge_of_window
Pf3D7_05_v3	Chappell_et_al_UTR_finder	3UTR	235802	236142	.	-	.	Parent=PF3D7_0505400;coverage_threshold_of.5.reads_at_edge_of_window
Pf3D7_05_v3	Chappell_et_al_UTR_finder	3UTR	238948	239455	.	-	.	Parent=PF3D7_0505500;coverage_threshold_of.5.reads_at_edge_of_window
Pf3D7_05_v3	Chappell_et_al_UTR_finder	3UTR	246935	247093	.	+	.	Parent=PF3D7_0505600;coverage_threshold_of.5.reads_at_edge_of_window
Pf3D7_05_v3	Chappell_et_al_UTR_finder	3UTR	247687	247800	.	-	.	Parent=PF3D7_0505700;coverage_threshold_of.5.reads_at_edge_of_window
Pf3D7_05_v3	Chappell_et_al_UTR_finder	3UTR	251710	252046	.	-	.	Parent=PF3D7_0505800;coverage_threshold_of.5.reads_at_edge_of_window
Pf3D7_05_v3	Chappell_et_al_UTR_finder	3UTR	253921	254472	.	-	.	Parent=PF3D7_0505900;coverage_threshold_of.5.reads_at_edge_of_window
Pf3D7_05_v3	Chappell_et_al_UTR_finder	3UTR	257379	257699	.	+	.	Parent=PF3D7_0506000;coverage_threshold_of.15.reads_at_edge_of_window
Pf3D7_05_v3	Chappell_et_al_UTR_finder	3UTR	256839	257747	.	-	.	Parent=PF3D7_0506100;coverage_threshold_of.25.reads_at_edge_of_window
Pf3D7_05_v3	Chappell_et_al_UTR_finder	3UTR	260748	260837	.	+	.	Parent=PF3D7_0506200;coverage_threshold_of.5.reads_at_edge_of_window
Pf3D7_05_v3	Chappell_et_al_UTR_finder	3UTR	260928	260960	.	-	.	Parent=PF3D7_0506300;coverage_threshold_of.10.reads_at_edge_of_window
Pf3D7_05_v3	Chappell_et_al_UTR_finder	3UTR	283346	283641	.	+	.	Parent=PF3D7_0506700;coverage_threshold_of.5.reads_at_edge_of_window
Pf3D7_05_v3	Chappell_et_al_UTR_finder	3UTR	288024	288203	.	+	.	Parent=PF3D7_0506800;coverage_threshold_of.5.reads_at_edge_of_window
Pf3D7_05_v3	Chappell_et_al_UTR_finder	3UTR	292670	292695	.	-	.	Parent=PF3D7_0507000;coverage_threshold_of.5.reads_at_edge_of_window
Pf3D7_05_v3	Chappell_et_al_UTR_finder	3UTR	294476	294667	.	-	.	Parent=PF3D7_0507100;coverage_threshold_of.5.reads_at_edge_of_window
Pf3D7_05_v3	Chappell_et_al_UTR_finder	3UTR	298249	298426	.	-	.	Parent=PF3D7_0507200;coverage_threshold_of.5.reads_at_edge_of_window
Pf3D7_05_v3	Chappell_et_al_UTR_finder	3UTR	301624	301929	.	-	.	Parent=PF3D7_0507300;coverage_threshold_of.5.reads_at_edge_of_window
Pf3D7_05_v3	Chappell_et_al_UTR_finder	3UTR	305866	305960	.	-	.	Parent=PF3D7_0507400;coverage_threshold_of.5.reads_at_edge_of_window
Pf3D7_05_v3	Chappell_et_al_UTR_finder	3UTR	307076	307489	.	-	.	Parent=PF3D7_0507500;coverage_threshold_of.5.reads_at_edge_of_window
Pf3D7_05_v3	Chappell_et_al_UTR_finder	3UTR	315158	315326	.	+	.	Parent=PF3D7_0507600;coverage_threshold_of.5.reads_at_edge_of_window
Pf3D7_05_v3	Chappell_et_al_UTR_finder	3UTR	316684	316765	.	-	.	Parent=PF3D7_0507700;coverage_threshold_of.5.reads_at_edge_of_window
Pf3D7_05_v3	Chappell_et_al_UTR_finder	3UTR	326823	327270	.	+	.	Parent=PF3D7_0507800;coverage_threshold_of.5.reads_at_edge_of_window
Pf3D7_05_v3	Chappell_et_al_UTR_finder	3UTR	328384	328665	.	-	.	Parent=PF3D7_0508000;coverage_threshold_of.5.reads_at_edge_of_window
Pf3D7_05_v3	Chappell_et_al_UTR_finder	3UTR	336705	337323	.	+	.	Parent=PF3D7_0508100;coverage_threshold_of.5.reads_at_edge_of_window
Pf3D7_05_v3	Chappell_et_al_UTR_finder	3UTR	337392	337425	.	-	.	Parent=PF3D7_0508200;coverage_threshold_of.5.reads_at_edge_of_window
Pf3D7_05_v3	Chappell_et_al_UTR_finder	3UTR	343234	344079	.	+	.	Parent=PF3D7_0508300;coverage_threshold_of.5.reads_at_edge_of_window
Pf3D7_05_v3	Chappell_et_al_UTR_finder	3UTR	346745	346830	.	+	.	Parent=PF3D7_0508400;coverage_threshold_of.5.reads_at_edge_of_window
Pf3D7_05_v3	Chappell_et_al_UTR_finder	3UTR	357011	357047	.	+	.	Parent=PF3D7_0508600;coverage_threshold_of.5.reads_at_edge_of_window
Pf3D7_05_v3	Chappell_et_al_UTR_finder	3UTR	362734	362828	.	+	.	Parent=PF3D7_0508700;coverage_threshold_of.5.reads_at_edge_of_window
Pf3D7_05_v3	Chappell_et_al_UTR_finder	3UTR	363519	363587	.	-	.	Parent=PF3D7_0508800;coverage_threshold_of.5.reads_at_edge_of_window
Pf3D7_05_v3	Chappell_et_al_UTR_finder	3UTR	376427	376669	.	+	.	Parent=PF3D7_0508900;coverage_threshold_of.5.reads_at_edge_of_window
Pf3D7_05_v3	Chappell_et_al_UTR_finder	3UTR	376515	376854	.	-	.	Parent=PF3D7_0509000;coverage_threshold_of.5.reads_at_edge_of_window
Pf3D7_05_v3	Chappell_et_al_UTR_finder	3UTR	388601	388695	.	-	.	Parent=PF3D7_0509300;coverage_threshold_of.5.reads_at_edge_of_window
Pf3D7_05_v3	Chappell_et_al_UTR_finder	3UTR	389901	389913	.	-	.	Parent=PF3D7_0509400;coverage_threshold_of.5.reads_at_edge_of_window
Pf3D7_05_v3	Chappell_et_al_UTR_finder	3UTR	405643	405757	.	+	.	Parent=PF3D7_0509600;coverage_threshold_of.5.reads_at_edge_of_window
Pf3D7_05_v3	Chappell_et_al_UTR_finder	3UTR	417310	417431	.	+	.	Parent=PF3D7_0509900;coverage_threshold_of.5.reads_at_edge_of_window
Pf3D7_05_v3	Chappell_et_al_UTR_finder	3UTR	421565	422745	.	-	.	Parent=PF3D7_0510100;coverage_threshold_of.5.reads_at_edge_of_window
Pf3D7_05_v3	Chappell_et_al_UTR_finder	3UTR	439739	439939	.	+	.	Parent=PF3D7_0510200;coverage_threshold_of.5.reads_at_edge_of_window
Pf3D7_05_v3	Chappell_et_al_UTR_finder	3UTR	445580	445792	.	+	.	Parent=PF3D7_0510400;coverage_threshold_of.10.reads_at_edge_of_window
Pf3D7_05_v3	Chappell_et_al_UTR_finder	3UTR	445551	445982	.	-	.	Parent=PF3D7_0510500;coverage_threshold_of.25.reads_at_edge_of_window
Pf3D7_05_v3	Chappell_et_al_UTR_finder	3UTR	467279	467584	.	-	.	Parent=PF3D7_0511000;coverage_threshold_of.5.reads_at_edge_of_window
Pf3D7_05_v3	Chappell_et_al_UTR_finder	3UTR	469843	470178	.	+	.	Parent=PF3D7_0511100;coverage_threshold_of.5.reads_at_edge_of_window
Pf3D7_05_v3	Chappell_et_al_UTR_finder	3UTR	474059	474396	.	+	.	Parent=PF3D7_0511200;coverage_threshold_of.5.reads_at_edge_of_window
Pf3D7_05_v3	Chappell_et_al_UTR_finder	3UTR	474411	474486	.	-	.	Parent=PF3D7_0511300;coverage_threshold_of.5.reads_at_edge_of_window
Pf3D7_05_v3	Chappell_et_al_UTR_finder	3UTR	516985	517258	.	-	.	Parent=PF3D7_0511600;coverage_threshold_of.5.reads_at_edge_of_window
Pf3D7_05_v3	Chappell_et_al_UTR_finder	3UTR	520079	520656	.	+	.	Parent=PF3D7_0511700;coverage_threshold_of.5.reads_at_edge_of_window
Pf3D7_05_v3	Chappell_et_al_UTR_finder	3UTR	520167	520719	.	-	.	Parent=PF3D7_0511800;coverage_threshold_of.5.reads_at_edge_of_window
Pf3D7_05_v3	Chappell_et_al_UTR_finder	3UTR	528667	528969	.	+	.	Parent=PF3D7_0512000;coverage_threshold_of.25.reads_at_edge_of_window
Pf3D7_05_v3	Chappell_et_al_UTR_finder	3UTR	528729	528845	.	-	.	Parent=PF3D7_0512100;coverage_threshold_of.5.reads_at_edge_of_window
Pf3D7_05_v3	Chappell_et_al_UTR_finder	3UTR	529626	529933	.	-	.	Parent=PF3D7_0512200;coverage_threshold_of.5.reads_at_edge_of_window
Pf3D7_05_v3	Chappell_et_al_UTR_finder	3UTR	533209	533555	.	-	.	Parent=PF3D7_0512300;coverage_threshold_of.5.reads_at_edge_of_window
Pf3D7_05_v3	Chappell_et_al_UTR_finder	3UTR	539573	539730	.	-	.	Parent=PF3D7_0512500;coverage_threshold_of.5.reads_at_edge_of_window
Pf3D7_05_v3	Chappell_et_al_UTR_finder	3UTR	545994	546563	.	+	.	Parent=PF3D7_0512600;coverage_threshold_of.5.reads_at_edge_of_window
Pf3D7_05_v3	Chappell_et_al_UTR_finder	3UTR	546615	546733	.	-	.	Parent=PF3D7_0512700;coverage_threshold_of.5.reads_at_edge_of_window
Pf3D7_05_v3	Chappell_et_al_UTR_finder	3UTR	548162	548405	.	-	.	Parent=PF3D7_0512800;coverage_threshold_of.5.reads_at_edge_of_window
Pf3D7_05_v3	Chappell_et_al_UTR_finder	3UTR	554788	554813	.	+	.	Parent=PF3D7_0512900;coverage_threshold_of.20.reads_at_edge_of_window
Pf3D7_05_v3	Chappell_et_al_UTR_finder	3UTR	556074	556249	.	+	.	Parent=PF3D7_0513000;coverage_threshold_of.5.reads_at_edge_of_window
Pf3D7_05_v3	Chappell_et_al_UTR_finder	3UTR	556684	557038	.	-	.	Parent=PF3D7_0513100;coverage_threshold_of.5.reads_at_edge_of_window
Pf3D7_05_v3	Chappell_et_al_UTR_finder	3UTR	568385	568582	.	+	.	Parent=PF3D7_0513200;coverage_threshold_of.5.reads_at_edge_of_window
Pf3D7_05_v3	Chappell_et_al_UTR_finder	3UTR	568608	569181	.	-	.	Parent=PF3D7_0513300;coverage_threshold_of.5.reads_at_edge_of_window
Pf3D7_05_v3	Chappell_et_al_UTR_finder	3UTR	570699	571057	.	-	.	Parent=PF3D7_0513400;coverage_threshold_of.5.reads_at_edge_of_window
Pf3D7_05_v3	Chappell_et_al_UTR_finder	3UTR	574249	574327	.	+	.	Parent=PF3D7_0513500;coverage_threshold_of.5.reads_at_edge_of_window
Pf3D7_05_v3	Chappell_et_al_UTR_finder	3UTR	584893	585356	.	-	.	Parent=PF3D7_0513800;coverage_threshold_of.5.reads_at_edge_of_window
Pf3D7_05_v3	Chappell_et_al_UTR_finder	3UTR	588678	588710	.	+	.	Parent=PF3D7_0513900;coverage_threshold_of.5.reads_at_edge_of_window
Pf3D7_05_v3	Chappell_et_al_UTR_finder	3UTR	591248	591337	.	-	.	Parent=PF3D7_0514100;coverage_threshold_of.5.reads_at_edge_of_window
Pf3D7_05_v3	Chappell_et_al_UTR_finder	3UTR	599422	599524	.	+	.	Parent=PF3D7_0514200;coverage_threshold_of.5.reads_at_edge_of_window
Pf3D7_05_v3	Chappell_et_al_UTR_finder	3UTR	603434	603560	.	+	.	Parent=PF3D7_0514300;coverage_threshold_of.5.reads_at_edge_of_window
Pf3D7_05_v3	Chappell_et_al_UTR_finder	3UTR	606417	607104	.	-	.	Parent=PF3D7_0514600;coverage_threshold_of.5.reads_at_edge_of_window
Pf3D7_05_v3	Chappell_et_al_UTR_finder	3UTR	615185	615281	.	-	.	Parent=PF3D7_0514800;coverage_threshold_of.5.reads_at_edge_of_window
Pf3D7_05_v3	Chappell_et_al_UTR_finder	3UTR	619946	620103	.	+	.	Parent=PF3D7_0514900;coverage_threshold_of.5.reads_at_edge_of_window
Pf3D7_05_v3	Chappell_et_al_UTR_finder	3UTR	620568	620809	.	-	.	Parent=PF3D7_0515000;coverage_threshold_of.5.reads_at_edge_of_window
Pf3D7_05_v3	Chappell_et_al_UTR_finder	3UTR	627962	628293	.	+	.	Parent=PF3D7_0515200;coverage_threshold_of.5.reads_at_edge_of_window
Pf3D7_05_v3	Chappell_et_al_UTR_finder	3UTR	635383	635440	.	+	.	Parent=PF3D7_0515300;coverage_threshold_of.5.reads_at_edge_of_window
Pf3D7_05_v3	Chappell_et_al_UTR_finder	3UTR	640382	640441	.	+	.	Parent=PF3D7_0515400;coverage_threshold_of.5.reads_at_edge_of_window
Pf3D7_05_v3	Chappell_et_al_UTR_finder	3UTR	653488	653965	.	-	.	Parent=PF3D7_0515700;coverage_threshold_of.5.reads_at_edge_of_window
Pf3D7_05_v3	Chappell_et_al_UTR_finder	3UTR	657944	658422	.	-	.	Parent=PF3D7_0515800;coverage_threshold_of.5.reads_at_edge_of_window
Pf3D7_05_v3	Chappell_et_al_UTR_finder	3UTR	659849	660149	.	-	.	Parent=PF3D7_0515900;coverage_threshold_of.5.reads_at_edge_of_window
Pf3D7_05_v3	Chappell_et_al_UTR_finder	3UTR	675502	675808	.	-	.	Parent=PF3D7_0516200;coverage_threshold_of.5.reads_at_edge_of_window
Pf3D7_05_v3	Chappell_et_al_UTR_finder	3UTR	681011	681429	.	-	.	Parent=PF3D7_0516400;coverage_threshold_of.5.reads_at_edge_of_window
Pf3D7_05_v3	Chappell_et_al_UTR_finder	3UTR	699765	700119	.	-	.	Parent=PF3D7_0516800;coverage_threshold_of.5.reads_at_edge_of_window
Pf3D7_05_v3	Chappell_et_al_UTR_finder	3UTR	712380	712761	.	-	.	Parent=PF3D7_0516900;coverage_threshold_of.5.reads_at_edge_of_window
Pf3D7_05_v3	Chappell_et_al_UTR_finder	3UTR	715466	715764	.	-	.	Parent=PF3D7_0517000;coverage_threshold_of.5.reads_at_edge_of_window
Pf3D7_05_v3	Chappell_et_al_UTR_finder	3UTR	717993	718424	.	-	.	Parent=PF3D7_0517100;coverage_threshold_of.5.reads_at_edge_of_window
Pf3D7_05_v3	Chappell_et_al_UTR_finder	3UTR	723232	724680	.	-	.	Parent=PF3D7_0517300;coverage_threshold_of.5.reads_at_edge_of_window
Pf3D7_05_v3	Chappell_et_al_UTR_finder	3UTR	735163	735601	.	+	.	Parent=PF3D7_0517400;coverage_threshold_of.5.reads_at_edge_of_window
Pf3D7_05_v3	Chappell_et_al_UTR_finder	3UTR	745330	745628	.	+	.	Parent=PF3D7_0517700;coverage_threshold_of.5.reads_at_edge_of_window
Pf3D7_05_v3	Chappell_et_al_UTR_finder	3UTR	747370	747794	.	-	.	Parent=PF3D7_0517900;coverage_threshold_of.5.reads_at_edge_of_window
Pf3D7_05_v3	Chappell_et_al_UTR_finder	3UTR	752436	752631	.	+	.	Parent=PF3D7_0518000;coverage_threshold_of.5.reads_at_edge_of_window
Pf3D7_05_v3	Chappell_et_al_UTR_finder	3UTR	757804	758502	.	-	.	Parent=PF3D7_0518200;coverage_threshold_of.5.reads_at_edge_of_window
Pf3D7_05_v3	Chappell_et_al_UTR_finder	3UTR	759358	759830	.	-	.	Parent=PF3D7_0518300;coverage_threshold_of.10.reads_at_edge_of_window
Pf3D7_05_v3	Chappell_et_al_UTR_finder	3UTR	763056	763531	.	-	.	Parent=PF3D7_0518500;coverage_threshold_of.5.reads_at_edge_of_window
Pf3D7_05_v3	Chappell_et_al_UTR_finder	3UTR	773141	773668	.	+	.	Parent=PF3D7_0518600;coverage_threshold_of.5.reads_at_edge_of_window
Pf3D7_05_v3	Chappell_et_al_UTR_finder	3UTR	789481	789591	.	+	.	Parent=PF3D7_0519000;coverage_threshold_of.5.reads_at_edge_of_window
Pf3D7_05_v3	Chappell_et_al_UTR_finder	3UTR	790774	791106	.	+	.	Parent=PF3D7_0519100;coverage_threshold_of.5.reads_at_edge_of_window
Pf3D7_05_v3	Chappell_et_al_UTR_finder	3UTR	791299	791718	.	-	.	Parent=PF3D7_0519200;coverage_threshold_of.5.reads_at_edge_of_window
Pf3D7_05_v3	Chappell_et_al_UTR_finder	3UTR	797474	797593	.	+	.	Parent=PF3D7_0519300;coverage_threshold_of.5.reads_at_edge_of_window
Pf3D7_05_v3	Chappell_et_al_UTR_finder	3UTR	797660	798035	.	-	.	Parent=PF3D7_0519400;coverage_threshold_of.5.reads_at_edge_of_window
Pf3D7_05_v3	Chappell_et_al_UTR_finder	3UTR	801424	801449	.	-	.	Parent=PF3D7_0519500;coverage_threshold_of.5.reads_at_edge_of_window
Pf3D7_05_v3	Chappell_et_al_UTR_finder	3UTR	814916	815127	.	+	.	Parent=PF3D7_0519600;coverage_threshold_of.5.reads_at_edge_of_window
Pf3D7_05_v3	Chappell_et_al_UTR_finder	3UTR	819140	819543	.	+	.	Parent=PF3D7_0519700;coverage_threshold_of.5.reads_at_edge_of_window
Pf3D7_05_v3	Chappell_et_al_UTR_finder	3UTR	820020	820718	.	-	.	Parent=PF3D7_0519800;coverage_threshold_of.5.reads_at_edge_of_window
Pf3D7_05_v3	Chappell_et_al_UTR_finder	3UTR	825569	825834	.	-	.	Parent=PF3D7_0519900;coverage_threshold_of.5.reads_at_edge_of_window
Pf3D7_05_v3	Chappell_et_al_UTR_finder	3UTR	829884	830136	.	+	.	Parent=PF3D7_0520000;coverage_threshold_of.5.reads_at_edge_of_window
Pf3D7_05_v3	Chappell_et_al_UTR_finder	3UTR	834344	834889	.	+	.	Parent=PF3D7_0520100;coverage_threshold_of.5.reads_at_edge_of_window
Pf3D7_05_v3	Chappell_et_al_UTR_finder	3UTR	834570	835313	.	-	.	Parent=PF3D7_0520200;coverage_threshold_of.5.reads_at_edge_of_window
Pf3D7_05_v3	Chappell_et_al_UTR_finder	3UTR	839084	839546	.	+	.	Parent=PF3D7_0520300;coverage_threshold_of.5.reads_at_edge_of_window
Pf3D7_05_v3	Chappell_et_al_UTR_finder	3UTR	839343	839654	.	-	.	Parent=PF3D7_0520400;coverage_threshold_of.5.reads_at_edge_of_window
Pf3D7_05_v3	Chappell_et_al_UTR_finder	3UTR	841355	841722	.	-	.	Parent=PF3D7_0520500;coverage_threshold_of.5.reads_at_edge_of_window
Pf3D7_05_v3	Chappell_et_al_UTR_finder	3UTR	842722	843585	.	-	.	Parent=PF3D7_0520600;coverage_threshold_of.5.reads_at_edge_of_window
Pf3D7_05_v3	Chappell_et_al_UTR_finder	3UTR	845540	845842	.	-	.	Parent=PF3D7_0520700;coverage_threshold_of.5.reads_at_edge_of_window
Pf3D7_05_v3	Chappell_et_al_UTR_finder	3UTR	849377	849861	.	-	.	Parent=PF3D7_0520800;coverage_threshold_of.5.reads_at_edge_of_window
Pf3D7_05_v3	Chappell_et_al_UTR_finder	3UTR	858478	859372	.	+	.	Parent=PF3D7_0520900;coverage_threshold_of.15.reads_at_edge_of_window
Pf3D7_05_v3	Chappell_et_al_UTR_finder	3UTR	858509	859372	.	-	.	Parent=PF3D7_0521000;coverage_threshold_of.5.reads_at_edge_of_window
Pf3D7_05_v3	Chappell_et_al_UTR_finder	3UTR	869879	869940	.	+	.	Parent=PF3D7_0521200;coverage_threshold_of.5.reads_at_edge_of_window
Pf3D7_05_v3	Chappell_et_al_UTR_finder	3UTR	870102	870183	.	-	.	Parent=PF3D7_0521300;coverage_threshold_of.5.reads_at_edge_of_window
Pf3D7_05_v3	Chappell_et_al_UTR_finder	3UTR	875748	875872	.	-	.	Parent=PF3D7_0521400;coverage_threshold_of.5.reads_at_edge_of_window
Pf3D7_05_v3	Chappell_et_al_UTR_finder	3UTR	879763	879995	.	+	.	Parent=PF3D7_0521500;coverage_threshold_of.5.reads_at_edge_of_window
Pf3D7_05_v3	Chappell_et_al_UTR_finder	3UTR	879818	880064	.	-	.	Parent=PF3D7_0521600;coverage_threshold_of.5.reads_at_edge_of_window
Pf3D7_05_v3	Chappell_et_al_UTR_finder	3UTR	884902	885382	.	+	.	Parent=PF3D7_0521700;coverage_threshold_of.20.reads_at_edge_of_window
Pf3D7_05_v3	Chappell_et_al_UTR_finder	3UTR	888233	888280	.	+	.	Parent=PF3D7_0521800;coverage_threshold_of.5.reads_at_edge_of_window
Pf3D7_05_v3	Chappell_et_al_UTR_finder	3UTR	896941	897379	.	+	.	Parent=PF3D7_0522000;coverage_threshold_of.5.reads_at_edge_of_window
Pf3D7_05_v3	Chappell_et_al_UTR_finder	3UTR	896894	897464	.	-	.	Parent=PF3D7_0522100;coverage_threshold_of.25.reads_at_edge_of_window
Pf3D7_05_v3	Chappell_et_al_UTR_finder	3UTR	902174	902508	.	+	.	Parent=PF3D7_0522200;coverage_threshold_of.5.reads_at_edge_of_window
Pf3D7_05_v3	Chappell_et_al_UTR_finder	3UTR	902321	902612	.	-	.	Parent=PF3D7_0522300;coverage_threshold_of.5.reads_at_edge_of_window
Pf3D7_05_v3	Chappell_et_al_UTR_finder	3UTR	936316	937008	.	+	.	Parent=PF3D7_0522400;coverage_threshold_of.5.reads_at_edge_of_window
Pf3D7_05_v3	Chappell_et_al_UTR_finder	3UTR	938038	938103	.	+	.	Parent=PF3D7_0522500;coverage_threshold_of.5.reads_at_edge_of_window
Pf3D7_05_v3	Chappell_et_al_UTR_finder	3UTR	941701	942019	.	+	.	Parent=PF3D7_0522600;coverage_threshold_of.5.reads_at_edge_of_window
Pf3D7_05_v3	Chappell_et_al_UTR_finder	3UTR	943874	944107	.	+	.	Parent=PF3D7_0522700;coverage_threshold_of.5.reads_at_edge_of_window
Pf3D7_05_v3	Chappell_et_al_UTR_finder	3UTR	943686	944183	.	-	.	Parent=PF3D7_0522800;coverage_threshold_of.25.reads_at_edge_of_window
Pf3D7_05_v3	Chappell_et_al_UTR_finder	3UTR	962150	964464	.	+	.	Parent=PF3D7_0523000;coverage_threshold_of.25.reads_at_edge_of_window
Pf3D7_05_v3	Chappell_et_al_UTR_finder	3UTR	962443	963226	.	-	.	Parent=PF3D7_0523100;coverage_threshold_of.5.reads_at_edge_of_window
Pf3D7_05_v3	Chappell_et_al_UTR_finder	3UTR	969738	970098	.	+	.	Parent=PF3D7_0523200;coverage_threshold_of.5.reads_at_edge_of_window
Pf3D7_05_v3	Chappell_et_al_UTR_finder	3UTR	970238	970265	.	-	.	Parent=PF3D7_0523300;coverage_threshold_of.5.reads_at_edge_of_window
Pf3D7_05_v3	Chappell_et_al_UTR_finder	3UTR	975877	975946	.	+	.	Parent=PF3D7_0523400;coverage_threshold_of.5.reads_at_edge_of_window
Pf3D7_05_v3	Chappell_et_al_UTR_finder	3UTR	980714	980753	.	-	.	Parent=PF3D7_0523700;coverage_threshold_of.5.reads_at_edge_of_window
Pf3D7_05_v3	Chappell_et_al_UTR_finder	3UTR	992060	992081	.	+	.	Parent=PF3D7_0523800;coverage_threshold_of.5.reads_at_edge_of_window
Pf3D7_05_v3	Chappell_et_al_UTR_finder	3UTR	992760	993432	.	-	.	Parent=PF3D7_0523900;coverage_threshold_of.5.reads_at_edge_of_window
Pf3D7_05_v3	Chappell_et_al_UTR_finder	3UTR	1002125	1002522	.	+	.	Parent=PF3D7_0524000;coverage_threshold_of.5.reads_at_edge_of_window
Pf3D7_05_v3	Chappell_et_al_UTR_finder	3UTR	1008109	1008228	.	+	.	Parent=PF3D7_0524100;coverage_threshold_of.5.reads_at_edge_of_window
Pf3D7_05_v3	Chappell_et_al_UTR_finder	3UTR	1008585	1008635	.	-	.	Parent=PF3D7_0524200;coverage_threshold_of.5.reads_at_edge_of_window
Pf3D7_05_v3	Chappell_et_al_UTR_finder	3UTR	1010542	1010950	.	-	.	Parent=PF3D7_0524300;coverage_threshold_of.5.reads_at_edge_of_window
Pf3D7_05_v3	Chappell_et_al_UTR_finder	3UTR	1013307	1013452	.	-	.	Parent=PF3D7_0524400;coverage_threshold_of.5.reads_at_edge_of_window
Pf3D7_05_v3	Chappell_et_al_UTR_finder	3UTR	1016570	1017317	.	+	.	Parent=PF3D7_0524500;coverage_threshold_of.5.reads_at_edge_of_window
Pf3D7_05_v3	Chappell_et_al_UTR_finder	3UTR	1018583	1019070	.	+	.	Parent=PF3D7_0524600;coverage_threshold_of.5.reads_at_edge_of_window
Pf3D7_05_v3	Chappell_et_al_UTR_finder	3UTR	1018898	1019584	.	-	.	Parent=PF3D7_0524700;coverage_threshold_of.5.reads_at_edge_of_window
Pf3D7_05_v3	Chappell_et_al_UTR_finder	3UTR	1021017	1021407	.	-	.	Parent=PF3D7_0524800;coverage_threshold_of.5.reads_at_edge_of_window
Pf3D7_05_v3	Chappell_et_al_UTR_finder	3UTR	1030363	1030435	.	+	.	Parent=PF3D7_0524900;coverage_threshold_of.5.reads_at_edge_of_window
Pf3D7_05_v3	Chappell_et_al_UTR_finder	3UTR	1038344	1038849	.	+	.	Parent=PF3D7_0525000;coverage_threshold_of.5.reads_at_edge_of_window
Pf3D7_05_v3	Chappell_et_al_UTR_finder	3UTR	1043767	1043918	.	+	.	Parent=PF3D7_0525100;coverage_threshold_of.5.reads_at_edge_of_window
Pf3D7_05_v3	Chappell_et_al_UTR_finder	3UTR	1051254	1051475	.	+	.	Parent=PF3D7_0525200;coverage_threshold_of.5.reads_at_edge_of_window
Pf3D7_05_v3	Chappell_et_al_UTR_finder	3UTR	1052252	1052467	.	-	.	Parent=PF3D7_0525300;coverage_threshold_of.5.reads_at_edge_of_window
Pf3D7_05_v3	Chappell_et_al_UTR_finder	3UTR	1059483	1059917	.	-	.	Parent=PF3D7_0525500;coverage_threshold_of.5.reads_at_edge_of_window
Pf3D7_05_v3	Chappell_et_al_UTR_finder	3UTR	1065921	1066525	.	-	.	Parent=PF3D7_0525600;coverage_threshold_of.5.reads_at_edge_of_window
Pf3D7_05_v3	Chappell_et_al_UTR_finder	3UTR	1069286	1069665	.	+	.	Parent=PF3D7_0525700;coverage_threshold_of.5.reads_at_edge_of_window
Pf3D7_05_v3	Chappell_et_al_UTR_finder	3UTR	1072150	1072397	.	+	.	Parent=PF3D7_0525800;coverage_threshold_of.5.reads_at_edge_of_window
Pf3D7_05_v3	Chappell_et_al_UTR_finder	3UTR	1075908	1075912	.	-	.	Parent=PF3D7_0526000;coverage_threshold_of.5.reads_at_edge_of_window
Pf3D7_05_v3	Chappell_et_al_UTR_finder	3UTR	1081009	1081063	.	+	.	Parent=PF3D7_0526100;coverage_threshold_of.5.reads_at_edge_of_window
Pf3D7_05_v3	Chappell_et_al_UTR_finder	3UTR	1081120	1081557	.	-	.	Parent=PF3D7_0526200;coverage_threshold_of.5.reads_at_edge_of_window
Pf3D7_05_v3	Chappell_et_al_UTR_finder	3UTR	1085472	1085622	.	-	.	Parent=PF3D7_0526300;coverage_threshold_of.5.reads_at_edge_of_window
Pf3D7_05_v3	Chappell_et_al_UTR_finder	3UTR	1117101	1117260	.	-	.	Parent=PF3D7_0526700;coverage_threshold_of.5.reads_at_edge_of_window
Pf3D7_05_v3	Chappell_et_al_UTR_finder	3UTR	1120128	1120703	.	-	.	Parent=PF3D7_0526800;coverage_threshold_of.5.reads_at_edge_of_window
Pf3D7_05_v3	Chappell_et_al_UTR_finder	3UTR	1124765	1125098	.	-	.	Parent=PF3D7_0527000;coverage_threshold_of.5.reads_at_edge_of_window
Pf3D7_05_v3	Chappell_et_al_UTR_finder	3UTR	1129586	1129958	.	-	.	Parent=PF3D7_0527100;coverage_threshold_of.5.reads_at_edge_of_window
Pf3D7_05_v3	Chappell_et_al_UTR_finder	3UTR	1132890	1132936	.	-	.	Parent=PF3D7_0527200;coverage_threshold_of.5.reads_at_edge_of_window
Pf3D7_05_v3	Chappell_et_al_UTR_finder	3UTR	1135561	1135975	.	-	.	Parent=PF3D7_0527300;coverage_threshold_of.5.reads_at_edge_of_window
Pf3D7_05_v3	Chappell_et_al_UTR_finder	3UTR	1141155	1141617	.	+	.	Parent=PF3D7_0527400;coverage_threshold_of.5.reads_at_edge_of_window
Pf3D7_05_v3	Chappell_et_al_UTR_finder	3UTR	1145360	1145615	.	+	.	Parent=PF3D7_0527500;coverage_threshold_of.5.reads_at_edge_of_window
Pf3D7_05_v3	Chappell_et_al_UTR_finder	3UTR	1145753	1145856	.	-	.	Parent=PF3D7_0527600;coverage_threshold_of.5.reads_at_edge_of_window
Pf3D7_05_v3	Chappell_et_al_UTR_finder	3UTR	1155674	1155787	.	+	.	Parent=PF3D7_0527900;coverage_threshold_of.5.reads_at_edge_of_window
Pf3D7_05_v3	Chappell_et_al_UTR_finder	3UTR	1156062	1156204	.	-	.	Parent=PF3D7_0528000;coverage_threshold_of.5.reads_at_edge_of_window
Pf3D7_05_v3	Chappell_et_al_UTR_finder	3UTR	1157808	1157839	.	-	.	Parent=PF3D7_0528100;coverage_threshold_of.5.reads_at_edge_of_window
Pf3D7_05_v3	Chappell_et_al_UTR_finder	3UTR	1162946	1163407	.	-	.	Parent=PF3D7_0528200;coverage_threshold_of.5.reads_at_edge_of_window
Pf3D7_05_v3	Chappell_et_al_UTR_finder	3UTR	1166273	1166519	.	-	.	Parent=PF3D7_0528300;coverage_threshold_of.25.reads_at_edge_of_window
Pf3D7_05_v3	Chappell_et_al_UTR_finder	3UTR	1173891	1174414	.	+	.	Parent=PF3D7_0528400;coverage_threshold_of.5.reads_at_edge_of_window
Pf3D7_05_v3	Chappell_et_al_UTR_finder	3UTR	1176953	1176968	.	-	.	Parent=PF3D7_0528600;coverage_threshold_of.25.reads_at_edge_of_window
Pf3D7_05_v3	Chappell_et_al_UTR_finder	3UTR	1178040	1178275	.	-	.	Parent=PF3D7_0528700;coverage_threshold_of.5.reads_at_edge_of_window
Pf3D7_05_v3	Chappell_et_al_UTR_finder	3UTR	1180148	1180424	.	-	.	Parent=PF3D7_0528800;coverage_threshold_of.5.reads_at_edge_of_window
Pf3D7_05_v3	Chappell_et_al_UTR_finder	3UTR	1186649	1186786	.	-	.	Parent=PF3D7_0529000;coverage_threshold_of.5.reads_at_edge_of_window
Pf3D7_05_v3	Chappell_et_al_UTR_finder	3UTR	1197390	1197664	.	+	.	Parent=PF3D7_0529300;coverage_threshold_of.5.reads_at_edge_of_window
Pf3D7_05_v3	Chappell_et_al_UTR_finder	3UTR	1205188	1205743	.	+	.	Parent=PF3D7_0529400;coverage_threshold_of.5.reads_at_edge_of_window
Pf3D7_05_v3	Chappell_et_al_UTR_finder	3UTR	1207680	1207818	.	+	.	Parent=PF3D7_0529500;coverage_threshold_of.5.reads_at_edge_of_window
Pf3D7_05_v3	Chappell_et_al_UTR_finder	3UTR	1208970	1209005	.	-	.	Parent=PF3D7_0529700;coverage_threshold_of.5.reads_at_edge_of_window
Pf3D7_05_v3	Chappell_et_al_UTR_finder	3UTR	1219377	1220205	.	+	.	Parent=PF3D7_0529800;coverage_threshold_of.5.reads_at_edge_of_window
Pf3D7_05_v3	Chappell_et_al_UTR_finder	3UTR	1219777	1220776	.	-	.	Parent=PF3D7_0529900;coverage_threshold_of.5.reads_at_edge_of_window
Pf3D7_05_v3	Chappell_et_al_UTR_finder	3UTR	1224514	1224597	.	-	.	Parent=PF3D7_0530000;coverage_threshold_of.5.reads_at_edge_of_window
Pf3D7_05_v3	Chappell_et_al_UTR_finder	3UTR	1227758	1228197	.	+	.	Parent=PF3D7_0530100;coverage_threshold_of.5.reads_at_edge_of_window
Pf3D7_05_v3	Chappell_et_al_UTR_finder	3UTR	1229068	1229076	.	-	.	Parent=PF3D7_0530200;coverage_threshold_of.5.reads_at_edge_of_window
Pf3D7_05_v3	Chappell_et_al_UTR_finder	3UTR	1248261	1248367	.	-	.	Parent=PF3D7_0530600;coverage_threshold_of.25.reads_at_edge_of_window
Pf3D7_05_v3	Chappell_et_al_UTR_finder	3UTR	1254191	1254281	.	-	.	Parent=PF3D7_0530750;coverage_threshold_of.10.reads_at_edge_of_window
Pf3D7_05_v3	Chappell_et_al_UTR_finder	3UTR	1257678	1257722	.	-	.	Parent=PF3D7_0530900;coverage_threshold_of.5.reads_at_edge_of_window
Pf3D7_05_v3	Chappell_et_al_UTR_finder	3UTR	1269540	1269585	.	+	.	Parent=PF3D7_0531000;coverage_threshold_of.5.reads_at_edge_of_window
Pf3D7_05_v3	Chappell_et_al_UTR_finder	3UTR	1269837	1270387	.	-	.	Parent=PF3D7_0531100;coverage_threshold_of.5.reads_at_edge_of_window
Pf3D7_05_v3	Chappell_et_al_UTR_finder	3UTR	1279189	1279957	.	-	.	Parent=PF3D7_0531200;coverage_threshold_of.5.reads_at_edge_of_window
Pf3D7_05_v3	Chappell_et_al_UTR_finder	3UTR	1282255	1282492	.	+	.	Parent=PF3D7_0531300;coverage_threshold_of.5.reads_at_edge_of_window
Pf3D7_05_v3	Chappell_et_al_UTR_finder	3UTR	1282383	1282590	.	-	.	Parent=PF3D7_0531400;coverage_threshold_of.5.reads_at_edge_of_window
Pf3D7_05_v3	Chappell_et_al_UTR_finder	3UTR	1301770	1302731	.	+	.	Parent=PF3D7_0532100;coverage_threshold_of.5.reads_at_edge_of_window
Pf3D7_05_v3	Chappell_et_al_UTR_finder	3UTR	1303587	1303661	.	-	.	Parent=PF3D7_0532200;coverage_threshold_of.5.reads_at_edge_of_window
Pf3D7_05_v3	Chappell_et_al_UTR_finder	3UTR	1309941	1310543	.	+	.	Parent=PF3D7_0532300;coverage_threshold_of.5.reads_at_edge_of_window
Pf3D7_05_v3	Chappell_et_al_UTR_finder	3UTR	1314155	1315361	.	+	.	Parent=PF3D7_0532400;coverage_threshold_of.5.reads_at_edge_of_window
Pf3D7_05_v3	Chappell_et_al_UTR_finder	3UTR	1316847	1316865	.	+	.	Parent=PF3D7_0532500;coverage_threshold_of.5.reads_at_edge_of_window
Pf3D7_05_v3	Chappell_et_al_UTR_finder	3UTR	1317855	1318530	.	-	.	Parent=PF3D7_0532600;coverage_threshold_of.5.reads_at_edge_of_window
Pf3D7_06_v3	Chappell_et_al_UTR_finder	3UTR	68774	68832	.	-	.	Parent=PF3D7_0601600;coverage_threshold_of.5.reads_at_edge_of_window
Pf3D7_06_v3	Chappell_et_al_UTR_finder	3UTR	78785	79599	.	+	.	Parent=PF3D7_0601900;coverage_threshold_of.5.reads_at_edge_of_window
Pf3D7_06_v3	Chappell_et_al_UTR_finder	3UTR	81963	82608	.	-	.	Parent=PF3D7_0602000;coverage_threshold_of.5.reads_at_edge_of_window
Pf3D7_06_v3	Chappell_et_al_UTR_finder	3UTR	96669	96961	.	+	.	Parent=PF3D7_0602100;coverage_threshold_of.5.reads_at_edge_of_window
Pf3D7_06_v3	Chappell_et_al_UTR_finder	3UTR	98952	99412	.	+	.	Parent=PF3D7_0602200;coverage_threshold_of.5.reads_at_edge_of_window
Pf3D7_06_v3	Chappell_et_al_UTR_finder	3UTR	101348	101384	.	-	.	Parent=PF3D7_0602400;coverage_threshold_of.5.reads_at_edge_of_window
Pf3D7_06_v3	Chappell_et_al_UTR_finder	3UTR	106643	106671	.	+	.	Parent=PF3D7_0602500;coverage_threshold_of.5.reads_at_edge_of_window
Pf3D7_06_v3	Chappell_et_al_UTR_finder	3UTR	106914	107036	.	-	.	Parent=PF3D7_0602600;coverage_threshold_of.5.reads_at_edge_of_window
Pf3D7_06_v3	Chappell_et_al_UTR_finder	3UTR	113798	113823	.	-	.	Parent=PF3D7_0602700;coverage_threshold_of.5.reads_at_edge_of_window
Pf3D7_06_v3	Chappell_et_al_UTR_finder	3UTR	118183	118637	.	-	.	Parent=PF3D7_0602900;coverage_threshold_of.5.reads_at_edge_of_window
Pf3D7_06_v3	Chappell_et_al_UTR_finder	3UTR	124413	124502	.	+	.	Parent=PF3D7_0603000;coverage_threshold_of.5.reads_at_edge_of_window
Pf3D7_06_v3	Chappell_et_al_UTR_finder	3UTR	125026	125457	.	-	.	Parent=PF3D7_0603100;coverage_threshold_of.5.reads_at_edge_of_window
Pf3D7_06_v3	Chappell_et_al_UTR_finder	3UTR	130037	130138	.	+	.	Parent=PF3D7_0603200;coverage_threshold_of.5.reads_at_edge_of_window
Pf3D7_06_v3	Chappell_et_al_UTR_finder	3UTR	130151	130328	.	-	.	Parent=PF3D7_0603300;coverage_threshold_of.5.reads_at_edge_of_window
Pf3D7_06_v3	Chappell_et_al_UTR_finder	3UTR	132894	133149	.	-	.	Parent=PF3D7_0603400;coverage_threshold_of.5.reads_at_edge_of_window
Pf3D7_06_v3	Chappell_et_al_UTR_finder	3UTR	140519	141015	.	+	.	Parent=PF3D7_0603500;coverage_threshold_of.5.reads_at_edge_of_window
Pf3D7_06_v3	Chappell_et_al_UTR_finder	3UTR	152387	152462	.	+	.	Parent=PF3D7_0603700;coverage_threshold_of.5.reads_at_edge_of_window
Pf3D7_06_v3	Chappell_et_al_UTR_finder	3UTR	152527	152540	.	-	.	Parent=PF3D7_0603800;coverage_threshold_of.5.reads_at_edge_of_window
Pf3D7_06_v3	Chappell_et_al_UTR_finder	3UTR	170799	171300	.	-	.	Parent=PF3D7_0604100;coverage_threshold_of.5.reads_at_edge_of_window
Pf3D7_06_v3	Chappell_et_al_UTR_finder	3UTR	181482	181682	.	+	.	Parent=PF3D7_0604200;coverage_threshold_of.5.reads_at_edge_of_window
Pf3D7_06_v3	Chappell_et_al_UTR_finder	3UTR	184538	184755	.	+	.	Parent=PF3D7_0604300;coverage_threshold_of.5.reads_at_edge_of_window
Pf3D7_06_v3	Chappell_et_al_UTR_finder	3UTR	198079	198748	.	+	.	Parent=PF3D7_0604500;coverage_threshold_of.5.reads_at_edge_of_window
Pf3D7_06_v3	Chappell_et_al_UTR_finder	3UTR	204554	204639	.	-	.	Parent=PF3D7_0604700;coverage_threshold_of.5.reads_at_edge_of_window
Pf3D7_06_v3	Chappell_et_al_UTR_finder	3UTR	206733	206854	.	-	.	Parent=PF3D7_0604800;coverage_threshold_of.5.reads_at_edge_of_window
Pf3D7_06_v3	Chappell_et_al_UTR_finder	3UTR	212193	212414	.	-	.	Parent=PF3D7_0604900;coverage_threshold_of.5.reads_at_edge_of_window
Pf3D7_06_v3	Chappell_et_al_UTR_finder	3UTR	214143	214434	.	+	.	Parent=PF3D7_0605000;coverage_threshold_of.5.reads_at_edge_of_window
Pf3D7_06_v3	Chappell_et_al_UTR_finder	3UTR	219508	220231	.	+	.	Parent=PF3D7_0605100;coverage_threshold_of.5.reads_at_edge_of_window
Pf3D7_06_v3	Chappell_et_al_UTR_finder	3UTR	220118	220406	.	-	.	Parent=PF3D7_0605200;coverage_threshold_of.5.reads_at_edge_of_window
Pf3D7_06_v3	Chappell_et_al_UTR_finder	3UTR	224288	224331	.	+	.	Parent=PF3D7_0605300;coverage_threshold_of.5.reads_at_edge_of_window
Pf3D7_06_v3	Chappell_et_al_UTR_finder	3UTR	224446	224612	.	-	.	Parent=PF3D7_0605400;coverage_threshold_of.5.reads_at_edge_of_window
Pf3D7_06_v3	Chappell_et_al_UTR_finder	3UTR	225253	225345	.	-	.	Parent=PF3D7_0605500;coverage_threshold_of.5.reads_at_edge_of_window
Pf3D7_06_v3	Chappell_et_al_UTR_finder	3UTR	237727	237810	.	-	.	Parent=PF3D7_0605800;coverage_threshold_of.5.reads_at_edge_of_window
Pf3D7_06_v3	Chappell_et_al_UTR_finder	3UTR	249167	249980	.	+	.	Parent=PF3D7_0605900;coverage_threshold_of.5.reads_at_edge_of_window
Pf3D7_06_v3	Chappell_et_al_UTR_finder	3UTR	250163	250611	.	-	.	Parent=PF3D7_0606000;coverage_threshold_of.5.reads_at_edge_of_window
Pf3D7_06_v3	Chappell_et_al_UTR_finder	3UTR	259975	260503	.	+	.	Parent=PF3D7_0606100;coverage_threshold_of.5.reads_at_edge_of_window
Pf3D7_06_v3	Chappell_et_al_UTR_finder	3UTR	260552	261030	.	-	.	Parent=PF3D7_0606200;coverage_threshold_of.5.reads_at_edge_of_window
Pf3D7_06_v3	Chappell_et_al_UTR_finder	3UTR	263195	263866	.	+	.	Parent=PF3D7_0606300;coverage_threshold_of.5.reads_at_edge_of_window
Pf3D7_06_v3	Chappell_et_al_UTR_finder	3UTR	264908	265838	.	-	.	Parent=PF3D7_0606500;coverage_threshold_of.5.reads_at_edge_of_window
Pf3D7_06_v3	Chappell_et_al_UTR_finder	3UTR	270274	270331	.	-	.	Parent=PF3D7_0606600;coverage_threshold_of.5.reads_at_edge_of_window
Pf3D7_06_v3	Chappell_et_al_UTR_finder	3UTR	287018	287628	.	+	.	Parent=PF3D7_0606700;coverage_threshold_of.5.reads_at_edge_of_window
Pf3D7_06_v3	Chappell_et_al_UTR_finder	3UTR	288152	288376	.	-	.	Parent=PF3D7_0606800;coverage_threshold_of.5.reads_at_edge_of_window
Pf3D7_06_v3	Chappell_et_al_UTR_finder	3UTR	290154	290425	.	-	.	Parent=PF3D7_0606900;coverage_threshold_of.5.reads_at_edge_of_window
Pf3D7_06_v3	Chappell_et_al_UTR_finder	3UTR	296798	297631	.	+	.	Parent=PF3D7_0607000;coverage_threshold_of.5.reads_at_edge_of_window
Pf3D7_06_v3	Chappell_et_al_UTR_finder	3UTR	301847	301873	.	-	.	Parent=PF3D7_0607200;coverage_threshold_of.5.reads_at_edge_of_window
Pf3D7_06_v3	Chappell_et_al_UTR_finder	3UTR	306043	306109	.	+	.	Parent=PF3D7_0607300;coverage_threshold_of.10.reads_at_edge_of_window
Pf3D7_06_v3	Chappell_et_al_UTR_finder	3UTR	306371	306383	.	-	.	Parent=PF3D7_0607400;coverage_threshold_of.5.reads_at_edge_of_window
Pf3D7_06_v3	Chappell_et_al_UTR_finder	3UTR	313116	313425	.	+	.	Parent=PF3D7_0607500;coverage_threshold_of.5.reads_at_edge_of_window
Pf3D7_06_v3	Chappell_et_al_UTR_finder	3UTR	313470	313855	.	-	.	Parent=PF3D7_0607600;coverage_threshold_of.5.reads_at_edge_of_window
Pf3D7_06_v3	Chappell_et_al_UTR_finder	3UTR	328999	329481	.	+	.	Parent=PF3D7_0607700;coverage_threshold_of.5.reads_at_edge_of_window
Pf3D7_06_v3	Chappell_et_al_UTR_finder	3UTR	329499	329536	.	-	.	Parent=PF3D7_0607800;coverage_threshold_of.5.reads_at_edge_of_window
Pf3D7_06_v3	Chappell_et_al_UTR_finder	3UTR	334953	335106	.	-	.	Parent=PF3D7_0608000;coverage_threshold_of.15.reads_at_edge_of_window
Pf3D7_06_v3	Chappell_et_al_UTR_finder	3UTR	341761	341792	.	+	.	Parent=PF3D7_0608100;coverage_threshold_of.5.reads_at_edge_of_window
Pf3D7_06_v3	Chappell_et_al_UTR_finder	3UTR	341836	341873	.	-	.	Parent=PF3D7_0608200;coverage_threshold_of.5.reads_at_edge_of_window
Pf3D7_06_v3	Chappell_et_al_UTR_finder	3UTR	347508	347528	.	+	.	Parent=PF3D7_0608300;coverage_threshold_of.5.reads_at_edge_of_window
Pf3D7_06_v3	Chappell_et_al_UTR_finder	3UTR	349372	349695	.	+	.	Parent=PF3D7_0608310;coverage_threshold_of.5.reads_at_edge_of_window
Pf3D7_06_v3	Chappell_et_al_UTR_finder	3UTR	349791	349945	.	-	.	Parent=PF3D7_0608400;coverage_threshold_of.5.reads_at_edge_of_window
Pf3D7_06_v3	Chappell_et_al_UTR_finder	3UTR	351042	351779	.	-	.	Parent=PF3D7_0608500;coverage_threshold_of.5.reads_at_edge_of_window
Pf3D7_06_v3	Chappell_et_al_UTR_finder	3UTR	356277	356299	.	+	.	Parent=PF3D7_0608600;coverage_threshold_of.5.reads_at_edge_of_window
Pf3D7_06_v3	Chappell_et_al_UTR_finder	3UTR	360204	360718	.	+	.	Parent=PF3D7_0608700;coverage_threshold_of.5.reads_at_edge_of_window
Pf3D7_06_v3	Chappell_et_al_UTR_finder	3UTR	363880	363963	.	+	.	Parent=PF3D7_0608800;coverage_threshold_of.5.reads_at_edge_of_window
Pf3D7_06_v3	Chappell_et_al_UTR_finder	3UTR	368460	368548	.	+	.	Parent=PF3D7_0608900;coverage_threshold_of.5.reads_at_edge_of_window
Pf3D7_06_v3	Chappell_et_al_UTR_finder	3UTR	388495	388640	.	+	.	Parent=PF3D7_0609000;coverage_threshold_of.5.reads_at_edge_of_window
Pf3D7_06_v3	Chappell_et_al_UTR_finder	3UTR	394612	394707	.	+	.	Parent=PF3D7_0609200;coverage_threshold_of.5.reads_at_edge_of_window
Pf3D7_06_v3	Chappell_et_al_UTR_finder	3UTR	399370	399812	.	-	.	Parent=PF3D7_0609400;coverage_threshold_of.5.reads_at_edge_of_window
Pf3D7_06_v3	Chappell_et_al_UTR_finder	3UTR	420959	421156	.	-	.	Parent=PF3D7_0609800;coverage_threshold_of.5.reads_at_edge_of_window
Pf3D7_06_v3	Chappell_et_al_UTR_finder	3UTR	431859	432028	.	+	.	Parent=PF3D7_0609900;coverage_threshold_of.5.reads_at_edge_of_window
Pf3D7_06_v3	Chappell_et_al_UTR_finder	3UTR	434325	434806	.	-	.	Parent=PF3D7_0610100;coverage_threshold_of.5.reads_at_edge_of_window
Pf3D7_06_v3	Chappell_et_al_UTR_finder	3UTR	437176	437662	.	-	.	Parent=PF3D7_0610200;coverage_threshold_of.5.reads_at_edge_of_window
Pf3D7_06_v3	Chappell_et_al_UTR_finder	3UTR	445158	445583	.	+	.	Parent=PF3D7_0610400;coverage_threshold_of.5.reads_at_edge_of_window
Pf3D7_06_v3	Chappell_et_al_UTR_finder	3UTR	445734	445760	.	-	.	Parent=PF3D7_0610500;coverage_threshold_of.20.reads_at_edge_of_window
Pf3D7_06_v3	Chappell_et_al_UTR_finder	3UTR	451462	452055	.	+	.	Parent=PF3D7_0610600;coverage_threshold_of.5.reads_at_edge_of_window
Pf3D7_06_v3	Chappell_et_al_UTR_finder	3UTR	453447	453595	.	+	.	Parent=PF3D7_0610700;coverage_threshold_of.15.reads_at_edge_of_window
Pf3D7_06_v3	Chappell_et_al_UTR_finder	3UTR	455690	455809	.	+	.	Parent=PF3D7_0610800;coverage_threshold_of.5.reads_at_edge_of_window
Pf3D7_06_v3	Chappell_et_al_UTR_finder	3UTR	456076	456746	.	-	.	Parent=PF3D7_0610900;coverage_threshold_of.5.reads_at_edge_of_window
Pf3D7_06_v3	Chappell_et_al_UTR_finder	3UTR	463170	463563	.	-	.	Parent=PF3D7_0611000;coverage_threshold_of.5.reads_at_edge_of_window
Pf3D7_06_v3	Chappell_et_al_UTR_finder	3UTR	466047	466197	.	-	.	Parent=PF3D7_0611100;coverage_threshold_of.5.reads_at_edge_of_window
Pf3D7_06_v3	Chappell_et_al_UTR_finder	3UTR	468643	469153	.	+	.	Parent=PF3D7_0611200;coverage_threshold_of.5.reads_at_edge_of_window
Pf3D7_06_v3	Chappell_et_al_UTR_finder	3UTR	471225	471530	.	+	.	Parent=PF3D7_0611300;coverage_threshold_of.5.reads_at_edge_of_window
Pf3D7_06_v3	Chappell_et_al_UTR_finder	3UTR	471294	471657	.	-	.	Parent=PF3D7_0611400;coverage_threshold_of.5.reads_at_edge_of_window
Pf3D7_06_v3	Chappell_et_al_UTR_finder	3UTR	484703	485113	.	-	.	Parent=PF3D7_0611600;coverage_threshold_of.5.reads_at_edge_of_window
Pf3D7_06_v3	Chappell_et_al_UTR_finder	3UTR	488420	488578	.	-	.	Parent=PF3D7_0611700;coverage_threshold_of.5.reads_at_edge_of_window
Pf3D7_06_v3	Chappell_et_al_UTR_finder	3UTR	507199	507572	.	+	.	Parent=PF3D7_0611900;coverage_threshold_of.5.reads_at_edge_of_window
Pf3D7_06_v3	Chappell_et_al_UTR_finder	3UTR	507155	507677	.	-	.	Parent=PF3D7_0612000;coverage_threshold_of.25.reads_at_edge_of_window
Pf3D7_06_v3	Chappell_et_al_UTR_finder	3UTR	508702	509159	.	-	.	Parent=PF3D7_0612100;coverage_threshold_of.5.reads_at_edge_of_window
Pf3D7_06_v3	Chappell_et_al_UTR_finder	3UTR	512617	512971	.	-	.	Parent=PF3D7_0612200;coverage_threshold_of.5.reads_at_edge_of_window
Pf3D7_06_v3	Chappell_et_al_UTR_finder	3UTR	521108	521142	.	+	.	Parent=PF3D7_0612300;coverage_threshold_of.10.reads_at_edge_of_window
Pf3D7_06_v3	Chappell_et_al_UTR_finder	3UTR	521939	522178	.	+	.	Parent=PF3D7_0612400;coverage_threshold_of.5.reads_at_edge_of_window
Pf3D7_06_v3	Chappell_et_al_UTR_finder	3UTR	522934	523656	.	-	.	Parent=PF3D7_0612600;coverage_threshold_of.25.reads_at_edge_of_window
Pf3D7_06_v3	Chappell_et_al_UTR_finder	3UTR	525348	525986	.	-	.	Parent=PF3D7_0612700;coverage_threshold_of.40.reads_at_edge_of_window
Pf3D7_06_v3	Chappell_et_al_UTR_finder	3UTR	527933	528059	.	-	.	Parent=PF3D7_0612800;coverage_threshold_of.5.reads_at_edge_of_window
Pf3D7_06_v3	Chappell_et_al_UTR_finder	3UTR	533187	533637	.	+	.	Parent=PF3D7_0612900;coverage_threshold_of.5.reads_at_edge_of_window
Pf3D7_06_v3	Chappell_et_al_UTR_finder	3UTR	533694	533906	.	-	.	Parent=PF3D7_0613000;coverage_threshold_of.5.reads_at_edge_of_window
Pf3D7_06_v3	Chappell_et_al_UTR_finder	3UTR	538586	538930	.	+	.	Parent=PF3D7_0613100;coverage_threshold_of.5.reads_at_edge_of_window
Pf3D7_06_v3	Chappell_et_al_UTR_finder	3UTR	539675	539851	.	+	.	Parent=PF3D7_0613200;coverage_threshold_of.5.reads_at_edge_of_window
Pf3D7_06_v3	Chappell_et_al_UTR_finder	3UTR	539719	540076	.	-	.	Parent=PF3D7_0613300;coverage_threshold_of.5.reads_at_edge_of_window
Pf3D7_06_v3	Chappell_et_al_UTR_finder	3UTR	547742	547986	.	+	.	Parent=PF3D7_0613400;coverage_threshold_of.5.reads_at_edge_of_window
Pf3D7_06_v3	Chappell_et_al_UTR_finder	3UTR	558229	559015	.	+	.	Parent=PF3D7_0613600;coverage_threshold_of.5.reads_at_edge_of_window
Pf3D7_06_v3	Chappell_et_al_UTR_finder	3UTR	559131	559348	.	-	.	Parent=PF3D7_0613700;coverage_threshold_of.5.reads_at_edge_of_window
Pf3D7_06_v3	Chappell_et_al_UTR_finder	3UTR	579249	579434	.	-	.	Parent=PF3D7_0613900;coverage_threshold_of.5.reads_at_edge_of_window
Pf3D7_06_v3	Chappell_et_al_UTR_finder	3UTR	586593	587018	.	-	.	Parent=PF3D7_0614000;coverage_threshold_of.5.reads_at_edge_of_window
Pf3D7_06_v3	Chappell_et_al_UTR_finder	3UTR	588836	589456	.	-	.	Parent=PF3D7_0614100;coverage_threshold_of.5.reads_at_edge_of_window
Pf3D7_06_v3	Chappell_et_al_UTR_finder	3UTR	597232	597483	.	-	.	Parent=PF3D7_0614300;coverage_threshold_of.5.reads_at_edge_of_window
Pf3D7_06_v3	Chappell_et_al_UTR_finder	3UTR	605341	605857	.	+	.	Parent=PF3D7_0614400;coverage_threshold_of.5.reads_at_edge_of_window
Pf3D7_06_v3	Chappell_et_al_UTR_finder	3UTR	605713	606141	.	-	.	Parent=PF3D7_0614500;coverage_threshold_of.5.reads_at_edge_of_window
Pf3D7_06_v3	Chappell_et_al_UTR_finder	3UTR	609188	609257	.	-	.	Parent=PF3D7_0614600;coverage_threshold_of.5.reads_at_edge_of_window
Pf3D7_06_v3	Chappell_et_al_UTR_finder	3UTR	615075	615296	.	-	.	Parent=PF3D7_0614800;coverage_threshold_of.5.reads_at_edge_of_window
Pf3D7_06_v3	Chappell_et_al_UTR_finder	3UTR	621537	622011	.	+	.	Parent=PF3D7_0614900;coverage_threshold_of.10.reads_at_edge_of_window
Pf3D7_06_v3	Chappell_et_al_UTR_finder	3UTR	622713	622728	.	+	.	Parent=PF3D7_0615000;coverage_threshold_of.5.reads_at_edge_of_window
Pf3D7_06_v3	Chappell_et_al_UTR_finder	3UTR	646170	646257	.	+	.	Parent=PF3D7_0615500;coverage_threshold_of.5.reads_at_edge_of_window
Pf3D7_06_v3	Chappell_et_al_UTR_finder	3UTR	657637	657849	.	+	.	Parent=PF3D7_0615700;coverage_threshold_of.5.reads_at_edge_of_window
Pf3D7_06_v3	Chappell_et_al_UTR_finder	3UTR	657912	657938	.	-	.	Parent=PF3D7_0615800;coverage_threshold_of.5.reads_at_edge_of_window
Pf3D7_06_v3	Chappell_et_al_UTR_finder	3UTR	671633	671717	.	+	.	Parent=PF3D7_0616000;coverage_threshold_of.5.reads_at_edge_of_window
Pf3D7_06_v3	Chappell_et_al_UTR_finder	3UTR	672755	672993	.	+	.	Parent=PF3D7_0616100;coverage_threshold_of.5.reads_at_edge_of_window
Pf3D7_06_v3	Chappell_et_al_UTR_finder	3UTR	676376	676662	.	+	.	Parent=PF3D7_0616200;coverage_threshold_of.5.reads_at_edge_of_window
Pf3D7_06_v3	Chappell_et_al_UTR_finder	3UTR	676665	676887	.	-	.	Parent=PF3D7_0616300;coverage_threshold_of.5.reads_at_edge_of_window
Pf3D7_06_v3	Chappell_et_al_UTR_finder	3UTR	683430	683501	.	+	.	Parent=PF3D7_0616400;coverage_threshold_of.5.reads_at_edge_of_window
Pf3D7_06_v3	Chappell_et_al_UTR_finder	3UTR	691710	691768	.	-	.	Parent=PF3D7_0616700;coverage_threshold_of.5.reads_at_edge_of_window
Pf3D7_06_v3	Chappell_et_al_UTR_finder	3UTR	697495	697512	.	+	.	Parent=PF3D7_0616800;coverage_threshold_of.5.reads_at_edge_of_window
Pf3D7_06_v3	Chappell_et_al_UTR_finder	3UTR	703218	703958	.	+	.	Parent=PF3D7_0616900;coverage_threshold_of.15.reads_at_edge_of_window
Pf3D7_06_v3	Chappell_et_al_UTR_finder	3UTR	703483	704034	.	-	.	Parent=PF3D7_0617000;coverage_threshold_of.5.reads_at_edge_of_window
Pf3D7_06_v3	Chappell_et_al_UTR_finder	3UTR	714577	714680	.	+	.	Parent=PF3D7_0617100;coverage_threshold_of.5.reads_at_edge_of_window
Pf3D7_06_v3	Chappell_et_al_UTR_finder	3UTR	718918	719348	.	+	.	Parent=PF3D7_0617200;coverage_threshold_of.5.reads_at_edge_of_window
Pf3D7_06_v3	Chappell_et_al_UTR_finder	3UTR	721313	721721	.	+	.	Parent=PF3D7_0617300;coverage_threshold_of.5.reads_at_edge_of_window
Pf3D7_06_v3	Chappell_et_al_UTR_finder	3UTR	747498	748415	.	-	.	Parent=PF3D7_0617800;coverage_threshold_of.5.reads_at_edge_of_window
Pf3D7_06_v3	Chappell_et_al_UTR_finder	3UTR	754806	756365	.	+	.	Parent=PF3D7_0617900;coverage_threshold_of.5.reads_at_edge_of_window
Pf3D7_06_v3	Chappell_et_al_UTR_finder	3UTR	760997	761661	.	+	.	Parent=PF3D7_0618000;coverage_threshold_of.5.reads_at_edge_of_window
Pf3D7_06_v3	Chappell_et_al_UTR_finder	3UTR	764171	764551	.	+	.	Parent=PF3D7_0618100;coverage_threshold_of.5.reads_at_edge_of_window
Pf3D7_06_v3	Chappell_et_al_UTR_finder	3UTR	764273	764666	.	-	.	Parent=PF3D7_0618200;coverage_threshold_of.5.reads_at_edge_of_window
Pf3D7_06_v3	Chappell_et_al_UTR_finder	3UTR	769457	769870	.	+	.	Parent=PF3D7_0618300;coverage_threshold_of.5.reads_at_edge_of_window
Pf3D7_06_v3	Chappell_et_al_UTR_finder	3UTR	775471	775729	.	+	.	Parent=PF3D7_0618500;coverage_threshold_of.5.reads_at_edge_of_window
Pf3D7_06_v3	Chappell_et_al_UTR_finder	3UTR	779637	779750	.	+	.	Parent=PF3D7_0618700;coverage_threshold_of.20.reads_at_edge_of_window
Pf3D7_06_v3	Chappell_et_al_UTR_finder	3UTR	779750	779848	.	-	.	Parent=PF3D7_0618800;coverage_threshold_of.5.reads_at_edge_of_window
Pf3D7_06_v3	Chappell_et_al_UTR_finder	3UTR	788028	788516	.	+	.	Parent=PF3D7_0618900;coverage_threshold_of.5.reads_at_edge_of_window
Pf3D7_06_v3	Chappell_et_al_UTR_finder	3UTR	788105	788706	.	-	.	Parent=PF3D7_0619000;coverage_threshold_of.5.reads_at_edge_of_window
Pf3D7_06_v3	Chappell_et_al_UTR_finder	3UTR	798519	798891	.	+	.	Parent=PF3D7_0619100;coverage_threshold_of.5.reads_at_edge_of_window
Pf3D7_06_v3	Chappell_et_al_UTR_finder	3UTR	802790	803079	.	+	.	Parent=PF3D7_0619200;coverage_threshold_of.5.reads_at_edge_of_window
Pf3D7_06_v3	Chappell_et_al_UTR_finder	3UTR	815189	815621	.	-	.	Parent=PF3D7_0619400;coverage_threshold_of.5.reads_at_edge_of_window
Pf3D7_06_v3	Chappell_et_al_UTR_finder	3UTR	819896	820068	.	-	.	Parent=PF3D7_0619500;coverage_threshold_of.5.reads_at_edge_of_window
Pf3D7_06_v3	Chappell_et_al_UTR_finder	3UTR	827803	828198	.	-	.	Parent=PF3D7_0619700;coverage_threshold_of.5.reads_at_edge_of_window
Pf3D7_06_v3	Chappell_et_al_UTR_finder	3UTR	841225	841643	.	+	.	Parent=PF3D7_0619900;coverage_threshold_of.5.reads_at_edge_of_window
Pf3D7_06_v3	Chappell_et_al_UTR_finder	3UTR	846158	846292	.	+	.	Parent=PF3D7_0620100;coverage_threshold_of.5.reads_at_edge_of_window
Pf3D7_06_v3	Chappell_et_al_UTR_finder	3UTR	848194	848404	.	-	.	Parent=PF3D7_0620300;coverage_threshold_of.5.reads_at_edge_of_window
Pf3D7_06_v3	Chappell_et_al_UTR_finder	3UTR	857113	857498	.	+	.	Parent=PF3D7_0620500;coverage_threshold_of.5.reads_at_edge_of_window
Pf3D7_06_v3	Chappell_et_al_UTR_finder	3UTR	858611	858993	.	+	.	Parent=PF3D7_0620600;coverage_threshold_of.5.reads_at_edge_of_window
Pf3D7_06_v3	Chappell_et_al_UTR_finder	3UTR	858966	859025	.	-	.	Parent=PF3D7_0620700;coverage_threshold_of.5.reads_at_edge_of_window
Pf3D7_06_v3	Chappell_et_al_UTR_finder	3UTR	865417	865483	.	+	.	Parent=PF3D7_0621000;coverage_threshold_of.5.reads_at_edge_of_window
Pf3D7_06_v3	Chappell_et_al_UTR_finder	3UTR	865560	865844	.	-	.	Parent=PF3D7_0621100;coverage_threshold_of.5.reads_at_edge_of_window
Pf3D7_06_v3	Chappell_et_al_UTR_finder	3UTR	871089	871296	.	-	.	Parent=PF3D7_0621200;coverage_threshold_of.5.reads_at_edge_of_window
Pf3D7_06_v3	Chappell_et_al_UTR_finder	3UTR	876191	876452	.	+	.	Parent=PF3D7_0621300;coverage_threshold_of.15.reads_at_edge_of_window
Pf3D7_06_v3	Chappell_et_al_UTR_finder	3UTR	876506	876678	.	-	.	Parent=PF3D7_0621350;coverage_threshold_of.5.reads_at_edge_of_window
Pf3D7_06_v3	Chappell_et_al_UTR_finder	3UTR	880785	880822	.	+	.	Parent=PF3D7_0621400;coverage_threshold_of.5.reads_at_edge_of_window
Pf3D7_06_v3	Chappell_et_al_UTR_finder	3UTR	882995	883066	.	+	.	Parent=PF3D7_0621500;coverage_threshold_of.5.reads_at_edge_of_window
Pf3D7_06_v3	Chappell_et_al_UTR_finder	3UTR	889615	889855	.	+	.	Parent=PF3D7_0621700;coverage_threshold_of.5.reads_at_edge_of_window
Pf3D7_06_v3	Chappell_et_al_UTR_finder	3UTR	892778	892887	.	+	.	Parent=PF3D7_0621800;coverage_threshold_of.5.reads_at_edge_of_window
Pf3D7_06_v3	Chappell_et_al_UTR_finder	3UTR	892884	893449	.	-	.	Parent=PF3D7_0621900;coverage_threshold_of.5.reads_at_edge_of_window
Pf3D7_06_v3	Chappell_et_al_UTR_finder	3UTR	903438	903739	.	-	.	Parent=PF3D7_0622200;coverage_threshold_of.5.reads_at_edge_of_window
Pf3D7_06_v3	Chappell_et_al_UTR_finder	3UTR	911890	911930	.	+	.	Parent=PF3D7_0622400;coverage_threshold_of.5.reads_at_edge_of_window
Pf3D7_06_v3	Chappell_et_al_UTR_finder	3UTR	912187	912405	.	-	.	Parent=PF3D7_0622500;coverage_threshold_of.5.reads_at_edge_of_window
Pf3D7_06_v3	Chappell_et_al_UTR_finder	3UTR	915961	915999	.	-	.	Parent=PF3D7_0622700;coverage_threshold_of.5.reads_at_edge_of_window
Pf3D7_06_v3	Chappell_et_al_UTR_finder	3UTR	924029	924664	.	+	.	Parent=PF3D7_0622800;coverage_threshold_of.5.reads_at_edge_of_window
Pf3D7_06_v3	Chappell_et_al_UTR_finder	3UTR	924267	925104	.	-	.	Parent=PF3D7_0622900;coverage_threshold_of.5.reads_at_edge_of_window
Pf3D7_06_v3	Chappell_et_al_UTR_finder	3UTR	936311	937067	.	-	.	Parent=PF3D7_0623000;coverage_threshold_of.5.reads_at_edge_of_window
Pf3D7_06_v3	Chappell_et_al_UTR_finder	3UTR	939264	939659	.	-	.	Parent=PF3D7_0623100;coverage_threshold_of.5.reads_at_edge_of_window
Pf3D7_06_v3	Chappell_et_al_UTR_finder	3UTR	947245	947364	.	+	.	Parent=PF3D7_0623200;coverage_threshold_of.15.reads_at_edge_of_window
Pf3D7_06_v3	Chappell_et_al_UTR_finder	3UTR	947358	947492	.	-	.	Parent=PF3D7_0623300;coverage_threshold_of.10.reads_at_edge_of_window
Pf3D7_06_v3	Chappell_et_al_UTR_finder	3UTR	952812	952905	.	-	.	Parent=PF3D7_0623500;coverage_threshold_of.5.reads_at_edge_of_window
Pf3D7_06_v3	Chappell_et_al_UTR_finder	3UTR	958757	958854	.	+	.	Parent=PF3D7_0623600;coverage_threshold_of.5.reads_at_edge_of_window
Pf3D7_06_v3	Chappell_et_al_UTR_finder	3UTR	958885	959131	.	-	.	Parent=PF3D7_0623700;coverage_threshold_of.5.reads_at_edge_of_window
Pf3D7_06_v3	Chappell_et_al_UTR_finder	3UTR	962926	963740	.	-	.	Parent=PF3D7_0623800;coverage_threshold_of.5.reads_at_edge_of_window
Pf3D7_06_v3	Chappell_et_al_UTR_finder	3UTR	978050	978063	.	+	.	Parent=PF3D7_0623900;coverage_threshold_of.5.reads_at_edge_of_window
Pf3D7_06_v3	Chappell_et_al_UTR_finder	3UTR	982548	983208	.	+	.	Parent=PF3D7_0624000;coverage_threshold_of.5.reads_at_edge_of_window
Pf3D7_06_v3	Chappell_et_al_UTR_finder	3UTR	984990	985169	.	+	.	Parent=PF3D7_0624100;coverage_threshold_of.25.reads_at_edge_of_window
Pf3D7_06_v3	Chappell_et_al_UTR_finder	3UTR	984897	985046	.	-	.	Parent=PF3D7_0624200;coverage_threshold_of.25.reads_at_edge_of_window
Pf3D7_06_v3	Chappell_et_al_UTR_finder	3UTR	989984	990374	.	-	.	Parent=PF3D7_0624400;coverage_threshold_of.5.reads_at_edge_of_window
Pf3D7_06_v3	Chappell_et_al_UTR_finder	3UTR	994554	995094	.	+	.	Parent=PF3D7_0624500;coverage_threshold_of.5.reads_at_edge_of_window
Pf3D7_06_v3	Chappell_et_al_UTR_finder	3UTR	1007684	1009160	.	+	.	Parent=PF3D7_0624600;coverage_threshold_of.5.reads_at_edge_of_window
Pf3D7_06_v3	Chappell_et_al_UTR_finder	3UTR	1009414	1009456	.	-	.	Parent=PF3D7_0624700;coverage_threshold_of.5.reads_at_edge_of_window
Pf3D7_06_v3	Chappell_et_al_UTR_finder	3UTR	1021876	1021910	.	+	.	Parent=PF3D7_0625000;coverage_threshold_of.5.reads_at_edge_of_window
Pf3D7_06_v3	Chappell_et_al_UTR_finder	3UTR	1026337	1026413	.	+	.	Parent=PF3D7_0625200;coverage_threshold_of.5.reads_at_edge_of_window
Pf3D7_06_v3	Chappell_et_al_UTR_finder	3UTR	1026471	1026822	.	-	.	Parent=PF3D7_0625300;coverage_threshold_of.5.reads_at_edge_of_window
Pf3D7_06_v3	Chappell_et_al_UTR_finder	3UTR	1031945	1032535	.	-	.	Parent=PF3D7_0625400;coverage_threshold_of.5.reads_at_edge_of_window
Pf3D7_06_v3	Chappell_et_al_UTR_finder	3UTR	1036372	1037722	.	+	.	Parent=PF3D7_0625500;coverage_threshold_of.5.reads_at_edge_of_window
Pf3D7_06_v3	Chappell_et_al_UTR_finder	3UTR	1041551	1041617	.	+	.	Parent=PF3D7_0625600;coverage_threshold_of.5.reads_at_edge_of_window
Pf3D7_06_v3	Chappell_et_al_UTR_finder	3UTR	1042114	1042651	.	-	.	Parent=PF3D7_0625700;coverage_threshold_of.5.reads_at_edge_of_window
Pf3D7_06_v3	Chappell_et_al_UTR_finder	3UTR	1045475	1045861	.	+	.	Parent=PF3D7_0625800;coverage_threshold_of.5.reads_at_edge_of_window
Pf3D7_06_v3	Chappell_et_al_UTR_finder	3UTR	1048455	1048709	.	-	.	Parent=PF3D7_0626000;coverage_threshold_of.5.reads_at_edge_of_window
Pf3D7_06_v3	Chappell_et_al_UTR_finder	3UTR	1058530	1058582	.	+	.	Parent=PF3D7_0626100;coverage_threshold_of.5.reads_at_edge_of_window
Pf3D7_06_v3	Chappell_et_al_UTR_finder	3UTR	1058600	1058665	.	-	.	Parent=PF3D7_0626200;coverage_threshold_of.15.reads_at_edge_of_window
Pf3D7_06_v3	Chappell_et_al_UTR_finder	3UTR	1073406	1073457	.	-	.	Parent=PF3D7_0626600;coverage_threshold_of.5.reads_at_edge_of_window
Pf3D7_06_v3	Chappell_et_al_UTR_finder	3UTR	1076137	1076841	.	+	.	Parent=PF3D7_0626700;coverage_threshold_of.5.reads_at_edge_of_window
Pf3D7_06_v3	Chappell_et_al_UTR_finder	3UTR	1081321	1082089	.	+	.	Parent=PF3D7_0626800;coverage_threshold_of.5.reads_at_edge_of_window
Pf3D7_06_v3	Chappell_et_al_UTR_finder	3UTR	1084029	1084376	.	+	.	Parent=PF3D7_0626900;coverage_threshold_of.5.reads_at_edge_of_window
Pf3D7_06_v3	Chappell_et_al_UTR_finder	3UTR	1094329	1094394	.	+	.	Parent=PF3D7_0627100;coverage_threshold_of.5.reads_at_edge_of_window
Pf3D7_06_v3	Chappell_et_al_UTR_finder	3UTR	1094960	1095064	.	-	.	Parent=PF3D7_0627200;coverage_threshold_of.5.reads_at_edge_of_window
Pf3D7_06_v3	Chappell_et_al_UTR_finder	3UTR	1096892	1097299	.	-	.	Parent=PF3D7_0627300;coverage_threshold_of.5.reads_at_edge_of_window
Pf3D7_06_v3	Chappell_et_al_UTR_finder	3UTR	1099707	1100276	.	-	.	Parent=PF3D7_0627400;coverage_threshold_of.5.reads_at_edge_of_window
Pf3D7_06_v3	Chappell_et_al_UTR_finder	3UTR	1101232	1101733	.	-	.	Parent=PF3D7_0627500;coverage_threshold_of.5.reads_at_edge_of_window
Pf3D7_06_v3	Chappell_et_al_UTR_finder	3UTR	1105200	1105407	.	+	.	Parent=PF3D7_0627600;coverage_threshold_of.5.reads_at_edge_of_window
Pf3D7_06_v3	Chappell_et_al_UTR_finder	3UTR	1111641	1113418	.	+	.	Parent=PF3D7_0627700;coverage_threshold_of.5.reads_at_edge_of_window
Pf3D7_06_v3	Chappell_et_al_UTR_finder	3UTR	1114517	1114543	.	-	.	Parent=PF3D7_0627800;coverage_threshold_of.5.reads_at_edge_of_window
Pf3D7_06_v3	Chappell_et_al_UTR_finder	3UTR	1120859	1121182	.	+	.	Parent=PF3D7_0627900;coverage_threshold_of.5.reads_at_edge_of_window
Pf3D7_06_v3	Chappell_et_al_UTR_finder	3UTR	1122212	1122517	.	+	.	Parent=PF3D7_0628000;coverage_threshold_of.5.reads_at_edge_of_window
Pf3D7_06_v3	Chappell_et_al_UTR_finder	3UTR	1122320	1122800	.	-	.	Parent=PF3D7_0628100;coverage_threshold_of.5.reads_at_edge_of_window
Pf3D7_06_v3	Chappell_et_al_UTR_finder	3UTR	1169081	1169185	.	+	.	Parent=PF3D7_0628200;coverage_threshold_of.5.reads_at_edge_of_window
Pf3D7_06_v3	Chappell_et_al_UTR_finder	3UTR	1169892	1170812	.	-	.	Parent=PF3D7_0628300;coverage_threshold_of.5.reads_at_edge_of_window
Pf3D7_06_v3	Chappell_et_al_UTR_finder	3UTR	1179007	1179052	.	-	.	Parent=PF3D7_0628500;coverage_threshold_of.5.reads_at_edge_of_window
Pf3D7_06_v3	Chappell_et_al_UTR_finder	3UTR	1180150	1180572	.	-	.	Parent=PF3D7_0628600;coverage_threshold_of.5.reads_at_edge_of_window
Pf3D7_06_v3	Chappell_et_al_UTR_finder	3UTR	1185618	1185883	.	+	.	Parent=PF3D7_0628700;coverage_threshold_of.5.reads_at_edge_of_window
Pf3D7_06_v3	Chappell_et_al_UTR_finder	3UTR	1185944	1185995	.	-	.	Parent=PF3D7_0628800;coverage_threshold_of.25.reads_at_edge_of_window
Pf3D7_06_v3	Chappell_et_al_UTR_finder	3UTR	1195800	1196040	.	-	.	Parent=PF3D7_0629100;coverage_threshold_of.5.reads_at_edge_of_window
Pf3D7_06_v3	Chappell_et_al_UTR_finder	3UTR	1199123	1199852	.	-	.	Parent=PF3D7_0629200;coverage_threshold_of.5.reads_at_edge_of_window
Pf3D7_06_v3	Chappell_et_al_UTR_finder	3UTR	1212763	1213504	.	+	.	Parent=PF3D7_0629400;coverage_threshold_of.5.reads_at_edge_of_window
[truncated: 2,775 more rows]

## Sheet: Corrected with 3D7 data
###### Chappell et al. 2019; Table 27: Coverage-based 5'UTRs and 3'UTRs for the IT strain (from DAFT-seq data mapped to the 3D7 reference genome)
[truncated: 7,861 more rows]
