# Supplementary material for: Refining the transcriptome of the human malaria parasite Plasmodium falciparum using amplification-free RNA-seq
Source: BMC Genomics. 2020 Jun 8;21:395. doi: 10.1186/s12864-020-06787-5 (PMC7278070; doi:10.1186/s12864-020-06787-5)
Supplement: Supplementary file 29 — Additional file 29. [file 12864_2020_6787_MOESM29_ESM.xlsx]

## Sheet: Table_S28_ HB3.splice_sites
###### Chappell et al. 2019; Table S28: Splice sites identified in HB3 (from DAFT-seq data)
###### Remove the first few rows to convert to a gff format
###### Columns: 1.Sequence (chromosome); 2.Source (software); 3. Feature (e.g. ""gene"" or ""exon""); 4. Start (where first base is 1); 5. End; 6. Score (not used); 7. Strand (+ or -); 8. Phase (for CDS features); 9. Attributes (other information)"
##sequence-region Pf3D7_01_v3 1 640851
##sequence-region Pf3D7_02_v3 1 947102
##sequence-region Pf3D7_03_v3 1 1067971
##sequence-region Pf3D7_04_v3 1 1200490
##sequence-region Pf3D7_05_v3 1 1343557
##sequence-region Pf3D7_06_v3 1 1418242
##sequence-region Pf3D7_07_v3 1 1445207
##sequence-region Pf3D7_08_v3 1 1472805
##sequence-region Pf3D7_09_v3 1 1541735
##sequence-region Pf3D7_10_v3 1 1687656
##sequence-region Pf3D7_11_v3 1 2038340
##sequence-region Pf3D7_12_v3 1 2271494
##sequence-region Pf3D7_13_v3 1 2925236
##sequence-region Pf3D7_14_v3 1 3291936
##sequence-region Pf3D7_API_v3 1 34250
##sequence-region Pf3D7_MIT_v3 1 5967
Pf3D7_01_v3	Chappell_et_al_Splice_Site_Finder	SpliceSite	132356	132471	.	-	.	ID=PF3D7_0103000;SumOfReads=6;SumOfReadsPlus=0;SumOfReadsMinus=6;change_of_boundaries_within_genes
Pf3D7_01_v3	Chappell_et_al_Splice_Site_Finder	SpliceSite	168314	168488	.	+	.	ID=PF3D7_0103700;SumOfReads=6;SumOfReadsPlus=6;SumOfReadsMinus=0;change_of_boundaries_within_genes
Pf3D7_01_v3	Chappell_et_al_Splice_Site_Finder	SpliceSite	171024	171151	.	-	.	ID=PF3D7_0103800;SumOfReads=18;SumOfReadsPlus=0;SumOfReadsMinus=18;change_of_boundaries_within_genes
Pf3D7_01_v3	Chappell_et_al_Splice_Site_Finder	SpliceSite	226872	227074	.	-	.	ID=PF3D7_0105400.1;SumOfReads=45;SumOfReadsPlus=0;SumOfReadsMinus=45;change_of_boundaries_within_genes
Pf3D7_01_v3	Chappell_et_al_Splice_Site_Finder	SpliceSite	293766	293963	.	+	.	ID=PF3D7_0107000.1;SumOfReads=7;SumOfReadsPlus=7;SumOfReadsMinus=0;change_of_boundaries_within_genes
Pf3D7_01_v3	Chappell_et_al_Splice_Site_Finder	SpliceSite	298928	299041	.	+	.	ID=PF3D7_0107200;SumOfReads=5;SumOfReadsPlus=5;SumOfReadsMinus=0;change_of_boundaries_within_genes
Pf3D7_01_v3	Chappell_et_al_Splice_Site_Finder	SpliceSite	357836	358045	.	+	.	ID=PF3D7_0108800;SumOfReads=22;SumOfReadsPlus=22;SumOfReadsMinus=0;change_of_boundaries_within_genes
Pf3D7_01_v3	Chappell_et_al_Splice_Site_Finder	SpliceSite	383723	383863	.	+	.	ID=PF3D7_0109900.1;SumOfReads=7;SumOfReadsPlus=7;SumOfReadsMinus=0;change_of_boundaries_within_genes
Pf3D7_01_v3	Chappell_et_al_Splice_Site_Finder	SpliceSite	386723	386880	.	+	.	ID=PF3D7_0109900.1;SumOfReads=5;SumOfReadsPlus=5;SumOfReadsMinus=0;change_of_boundaries_within_genes
Pf3D7_01_v3	Chappell_et_al_Splice_Site_Finder	SpliceSite	430624	430752	.	-	.	ID=PF3D7_0111200;SumOfReads=11;SumOfReadsPlus=0;SumOfReadsMinus=11;change_of_boundaries_within_genes
Pf3D7_01_v3	Chappell_et_al_Splice_Site_Finder	SpliceSite	446701	446891	.	+	.	ID=PF3D7_0111800;SumOfReads=8;SumOfReadsPlus=8;SumOfReadsMinus=0;change_of_boundaries_within_genes
Pf3D7_02_v3	Chappell_et_al_Splice_Site_Finder	SpliceSite	110284	110495	.	-	.	ID=PF3D7_0202100;SumOfReads=14;SumOfReadsPlus=0;SumOfReadsMinus=14;change_of_boundaries_within_genes
Pf3D7_02_v3	Chappell_et_al_Splice_Site_Finder	SpliceSite	129688	129803	.	-	.	ID=PF3D7_0202600.1;SumOfReads=16;SumOfReadsPlus=0;SumOfReadsMinus=16;change_of_boundaries_within_genes
Pf3D7_02_v3	Chappell_et_al_Splice_Site_Finder	SpliceSite	137886	138049	.	-	.	ID=PF3D7_0202800;SumOfReads=5;SumOfReadsPlus=0;SumOfReadsMinus=5;change_of_boundaries_within_genes
Pf3D7_02_v3	Chappell_et_al_Splice_Site_Finder	SpliceSite	140082	140296	.	+	.	ID=PF3D7_0202900;SumOfReads=7;SumOfReadsPlus=7;SumOfReadsMinus=0;change_of_boundaries_within_genes
Pf3D7_02_v3	Chappell_et_al_Splice_Site_Finder	SpliceSite	140596	140819	.	+	.	ID=PF3D7_0202900;SumOfReads=8;SumOfReadsPlus=8;SumOfReadsMinus=0;change_of_boundaries_within_genes
Pf3D7_02_v3	Chappell_et_al_Splice_Site_Finder	SpliceSite	395772	395890	.	-	.	ID=PF3D7_0209600;SumOfReads=5;SumOfReadsPlus=0;SumOfReadsMinus=5;change_of_boundaries_within_genes
Pf3D7_02_v3	Chappell_et_al_Splice_Site_Finder	SpliceSite	405381	405564	.	-	.	ID=PF3D7_0209800;SumOfReads=9;SumOfReadsPlus=0;SumOfReadsMinus=9;change_of_boundaries_within_genes
Pf3D7_02_v3	Chappell_et_al_Splice_Site_Finder	SpliceSite	405623	406081	.	-	.	ID=PF3D7_0209800;SumOfReads=7;SumOfReadsPlus=0;SumOfReadsMinus=7;change_of_boundaries_within_genes
Pf3D7_02_v3	Chappell_et_al_Splice_Site_Finder	SpliceSite	412538	412700	.	+	.	ID=PF3D7_0210100.1;SumOfReads=22;SumOfReadsPlus=22;SumOfReadsMinus=0;change_of_boundaries_within_genes
Pf3D7_02_v3	Chappell_et_al_Splice_Site_Finder	SpliceSite	478705	478882	.	-	.	ID=PF3D7_0211900;SumOfReads=8;SumOfReadsPlus=0;SumOfReadsMinus=8;change_of_boundaries_within_genes
Pf3D7_02_v3	Chappell_et_al_Splice_Site_Finder	SpliceSite	624109	624251	.	-	.	ID=PF3D7_0215100;SumOfReads=7;SumOfReadsPlus=0;SumOfReadsMinus=7;change_of_boundaries_within_genes
Pf3D7_02_v3	Chappell_et_al_Splice_Site_Finder	SpliceSite	690372	690473	.	+	.	ID=PF3D7_0216700.1;SumOfReads=23;SumOfReadsPlus=23;SumOfReadsMinus=0;change_of_boundaries_within_genes
Pf3D7_02_v3	Chappell_et_al_Splice_Site_Finder	SpliceSite	691021	691265	.	+	.	ID=PF3D7_0216700.1;SumOfReads=12;SumOfReadsPlus=12;SumOfReadsMinus=0;change_of_boundaries_within_genes
Pf3D7_02_v3	Chappell_et_al_Splice_Site_Finder	SpliceSite	691472	691681	.	+	.	ID=PF3D7_0216700.1;SumOfReads=57;SumOfReadsPlus=57;SumOfReadsMinus=0;change_of_boundaries_within_genes
Pf3D7_02_v3	Chappell_et_al_Splice_Site_Finder	SpliceSite	716294	716489	.	-	.	ID=PF3D7_0217300;SumOfReads=5;SumOfReadsPlus=0;SumOfReadsMinus=5;change_of_boundaries_within_genes
Pf3D7_02_v3	Chappell_et_al_Splice_Site_Finder	SpliceSite	775451	775638	.	+	.	ID=PF3D7_0219400.1;SumOfReads=225;SumOfReadsPlus=225;SumOfReadsMinus=0;change_of_boundaries_within_genes
Pf3D7_03_v3	Chappell_et_al_Splice_Site_Finder	SpliceSite	88970	89205	.	-	.	ID=PF3D7_0301500;SumOfReads=5;SumOfReadsPlus=0;SumOfReadsMinus=5;change_of_boundaries_within_genes
Pf3D7_03_v3	Chappell_et_al_Splice_Site_Finder	SpliceSite	219530	219703	.	-	.	ID=PF3D7_0304500;SumOfReads=5;SumOfReadsPlus=0;SumOfReadsMinus=5;change_of_boundaries_within_genes
Pf3D7_03_v3	Chappell_et_al_Splice_Site_Finder	SpliceSite	295433	295564	.	-	.	ID=PF3D7_0306300;SumOfReads=11;SumOfReadsPlus=0;SumOfReadsMinus=11;change_of_boundaries_within_genes
Pf3D7_03_v3	Chappell_et_al_Splice_Site_Finder	SpliceSite	295625	295768	.	-	.	ID=PF3D7_0306300;SumOfReads=5;SumOfReadsPlus=0;SumOfReadsMinus=5;change_of_boundaries_within_genes
Pf3D7_03_v3	Chappell_et_al_Splice_Site_Finder	SpliceSite	295833	296061	.	-	.	ID=PF3D7_0306300;SumOfReads=12;SumOfReadsPlus=0;SumOfReadsMinus=12;change_of_boundaries_within_genes
Pf3D7_03_v3	Chappell_et_al_Splice_Site_Finder	SpliceSite	403574	403687	.	+	.	ID=PF3D7_0309500;SumOfReads=78;SumOfReadsPlus=78;SumOfReadsMinus=0;change_of_boundaries_within_genes
Pf3D7_03_v3	Chappell_et_al_Splice_Site_Finder	SpliceSite	463377	463856	.	+	.	ID=PF3D7_0310700;SumOfReads=133;SumOfReadsPlus=133;SumOfReadsMinus=0;change_of_boundaries_within_genes
Pf3D7_03_v3	Chappell_et_al_Splice_Site_Finder	SpliceSite	524795	524921	.	-	.	ID=PF3D7_0312400;SumOfReads=5;SumOfReadsPlus=0;SumOfReadsMinus=5;change_of_boundaries_within_genes
Pf3D7_03_v3	Chappell_et_al_Splice_Site_Finder	SpliceSite	525197	525335	.	-	.	ID=PF3D7_0312400;SumOfReads=9;SumOfReadsPlus=0;SumOfReadsMinus=9;change_of_boundaries_within_genes
Pf3D7_03_v3	Chappell_et_al_Splice_Site_Finder	SpliceSite	553880	554003	.	-	.	ID=PF3D7_0313600;SumOfReads=5;SumOfReadsPlus=0;SumOfReadsMinus=5;change_of_boundaries_within_genes
Pf3D7_03_v3	Chappell_et_al_Splice_Site_Finder	SpliceSite	567370	567579	.	+	.	ID=PF3D7_0314000;SumOfReads=10;SumOfReadsPlus=10;SumOfReadsMinus=0;change_of_boundaries_within_genes
Pf3D7_03_v3	Chappell_et_al_Splice_Site_Finder	SpliceSite	567654	567737	.	+	.	ID=PF3D7_0314000;SumOfReads=6;SumOfReadsPlus=6;SumOfReadsMinus=0;change_of_boundaries_within_genes
Pf3D7_03_v3	Chappell_et_al_Splice_Site_Finder	SpliceSite	570279	570464	.	-	.	ID=PF3D7_0314100.1;SumOfReads=39;SumOfReadsPlus=0;SumOfReadsMinus=39;change_of_boundaries_within_genes
Pf3D7_03_v3	Chappell_et_al_Splice_Site_Finder	SpliceSite	570289	570464	.	-	.	ID=PF3D7_0314100.1;SumOfReads=29;SumOfReadsPlus=0;SumOfReadsMinus=29;change_of_boundaries_within_genes
Pf3D7_03_v3	Chappell_et_al_Splice_Site_Finder	SpliceSite	570528	570699	.	-	.	ID=PF3D7_0314100.1;SumOfReads=114;SumOfReadsPlus=0;SumOfReadsMinus=114;change_of_boundaries_within_genes
Pf3D7_03_v3	Chappell_et_al_Splice_Site_Finder	SpliceSite	611355	611514	.	+	.	ID=PF3D7_0315000;SumOfReads=10;SumOfReadsPlus=10;SumOfReadsMinus=0;change_of_boundaries_within_genes
Pf3D7_03_v3	Chappell_et_al_Splice_Site_Finder	SpliceSite	669316	669484	.	-	.	ID=PF3D7_0316600;SumOfReads=5;SumOfReadsPlus=0;SumOfReadsMinus=5;change_of_boundaries_within_genes
Pf3D7_03_v3	Chappell_et_al_Splice_Site_Finder	SpliceSite	821376	821484	.	+	.	ID=PF3D7_0319700;SumOfReads=6;SumOfReadsPlus=6;SumOfReadsMinus=0;change_of_boundaries_within_genes
Pf3D7_03_v3	Chappell_et_al_Splice_Site_Finder	SpliceSite	837331	837523	.	+	.	ID=PF3D7_0320000;SumOfReads=5;SumOfReadsPlus=5;SumOfReadsMinus=0;change_of_boundaries_within_genes
Pf3D7_03_v3	Chappell_et_al_Splice_Site_Finder	SpliceSite	837633	837763	.	+	.	ID=PF3D7_0320000;SumOfReads=14;SumOfReadsPlus=14;SumOfReadsMinus=0;change_of_boundaries_within_genes
Pf3D7_03_v3	Chappell_et_al_Splice_Site_Finder	SpliceSite	865051	865154	.	+	.	ID=PF3D7_0320700;SumOfReads=13;SumOfReadsPlus=13;SumOfReadsMinus=0;change_of_boundaries_within_genes
Pf3D7_03_v3	Chappell_et_al_Splice_Site_Finder	SpliceSite	865681	865787	.	+	.	ID=PF3D7_0320700;SumOfReads=5;SumOfReadsPlus=5;SumOfReadsMinus=0;change_of_boundaries_within_genes
Pf3D7_04_v3	Chappell_et_al_Splice_Site_Finder	SpliceSite	180768	180948	.	-	.	ID=PF3D7_0403300;SumOfReads=6;SumOfReadsPlus=0;SumOfReadsMinus=6;change_of_boundaries_within_genes
Pf3D7_04_v3	Chappell_et_al_Splice_Site_Finder	SpliceSite	262958	263100	.	-	.	ID=PF3D7_0404700;SumOfReads=171;SumOfReadsPlus=0;SumOfReadsMinus=171;change_of_boundaries_within_genes
Pf3D7_04_v3	Chappell_et_al_Splice_Site_Finder	SpliceSite	324635	325116	.	-	.	ID=PF3D7_0406100;SumOfReads=6;SumOfReadsPlus=0;SumOfReadsMinus=6;change_of_boundaries_within_genes
Pf3D7_04_v3	Chappell_et_al_Splice_Site_Finder	SpliceSite	377745	377845	.	-	.	ID=PF3D7_0407700;SumOfReads=7;SumOfReadsPlus=0;SumOfReadsMinus=7;change_of_boundaries_within_genes
Pf3D7_04_v3	Chappell_et_al_Splice_Site_Finder	SpliceSite	426604	426828	.	+	.	ID=PF3D7_0408900.1;SumOfReads=57;SumOfReadsPlus=57;SumOfReadsMinus=0;change_of_boundaries_within_genes
Pf3D7_04_v3	Chappell_et_al_Splice_Site_Finder	SpliceSite	650320	650451	.	-	.	ID=PF3D7_0414300;SumOfReads=16;SumOfReadsPlus=0;SumOfReadsMinus=16;change_of_boundaries_within_genes
Pf3D7_04_v3	Chappell_et_al_Splice_Site_Finder	SpliceSite	777999	778113	.	-	.	ID=PF3D7_0417500.1;SumOfReads=12;SumOfReadsPlus=0;SumOfReadsMinus=12;change_of_boundaries_within_genes
Pf3D7_04_v3	Chappell_et_al_Splice_Site_Finder	SpliceSite	784240	784448	.	+	.	ID=PF3D7_0417700;SumOfReads=5;SumOfReadsPlus=5;SumOfReadsMinus=0;change_of_boundaries_within_genes
Pf3D7_04_v3	Chappell_et_al_Splice_Site_Finder	SpliceSite	798550	798721	.	+	.	ID=PF3D7_0418000;SumOfReads=9;SumOfReadsPlus=9;SumOfReadsMinus=0;change_of_boundaries_within_genes
Pf3D7_04_v3	Chappell_et_al_Splice_Site_Finder	SpliceSite	930623	930711	.	-	.	ID=PF3D7_0420500;SumOfReads=13;SumOfReadsPlus=0;SumOfReadsMinus=13;change_of_boundaries_within_genes
Pf3D7_04_v3	Chappell_et_al_Splice_Site_Finder	SpliceSite	982781	982921	.	-	.	ID=PF3D7_0421500;SumOfReads=15;SumOfReadsPlus=0;SumOfReadsMinus=15;change_of_boundaries_within_genes
Pf3D7_04_v3	Chappell_et_al_Splice_Site_Finder	SpliceSite	1081043	1081226	.	+	.	ID=PF3D7_0424000;SumOfReads=35;SumOfReadsPlus=35;SumOfReadsMinus=0;change_of_boundaries_within_genes
Pf3D7_05_v3	Chappell_et_al_Splice_Site_Finder	SpliceSite	47517	47611	.	-	.	ID=PF3D7_0500800;SumOfReads=6;SumOfReadsPlus=0;SumOfReadsMinus=6;change_of_boundaries_within_genes
Pf3D7_05_v3	Chappell_et_al_Splice_Site_Finder	SpliceSite	58609	58785	.	-	.	ID=PF3D7_0501100.1;SumOfReads=49;SumOfReadsPlus=0;SumOfReadsMinus=49;change_of_boundaries_within_genes
Pf3D7_05_v3	Chappell_et_al_Splice_Site_Finder	SpliceSite	123687	123832	.	-	.	ID=PF3D7_0502900;SumOfReads=6;SumOfReadsPlus=0;SumOfReadsMinus=6;change_of_boundaries_within_genes
Pf3D7_05_v3	Chappell_et_al_Splice_Site_Finder	SpliceSite	125259	125416	.	+	.	ID=PF3D7_0503000;SumOfReads=5;SumOfReadsPlus=5;SumOfReadsMinus=0;change_of_boundaries_within_genes
Pf3D7_05_v3	Chappell_et_al_Splice_Site_Finder	SpliceSite	206749	206896	.	+	.	ID=PF3D7_0504900;SumOfReads=8;SumOfReadsPlus=8;SumOfReadsMinus=0;change_of_boundaries_within_genes
Pf3D7_05_v3	Chappell_et_al_Splice_Site_Finder	SpliceSite	258555	258785	.	-	.	ID=PF3D7_0506100;SumOfReads=8;SumOfReadsPlus=0;SumOfReadsMinus=8;change_of_boundaries_within_genes
Pf3D7_05_v3	Chappell_et_al_Splice_Site_Finder	SpliceSite	287640	287786	.	+	.	ID=PF3D7_0506800;SumOfReads=10;SumOfReadsPlus=10;SumOfReadsMinus=0;change_of_boundaries_within_genes
Pf3D7_05_v3	Chappell_et_al_Splice_Site_Finder	SpliceSite	293221	293375	.	-	.	ID=PF3D7_0507000;SumOfReads=15;SumOfReadsPlus=0;SumOfReadsMinus=15;change_of_boundaries_within_genes
Pf3D7_05_v3	Chappell_et_al_Splice_Site_Finder	SpliceSite	327958	328174	.	+	.	ID=PF3D7_0507900;SumOfReads=10;SumOfReadsPlus=10;SumOfReadsMinus=0;change_of_boundaries_within_genes
Pf3D7_05_v3	Chappell_et_al_Splice_Site_Finder	SpliceSite	338161	338341	.	-	.	ID=PF3D7_0508200;SumOfReads=6;SumOfReadsPlus=0;SumOfReadsMinus=6;change_of_boundaries_within_genes
Pf3D7_05_v3	Chappell_et_al_Splice_Site_Finder	SpliceSite	388941	389095	.	-	.	ID=PF3D7_0509300;SumOfReads=9;SumOfReadsPlus=0;SumOfReadsMinus=9;change_of_boundaries_within_genes
Pf3D7_05_v3	Chappell_et_al_Splice_Site_Finder	SpliceSite	519286	519477	.	+	.	ID=PF3D7_0511700;SumOfReads=5;SumOfReadsPlus=5;SumOfReadsMinus=0;change_of_boundaries_within_genes
Pf3D7_05_v3	Chappell_et_al_Splice_Site_Finder	SpliceSite	528454	528622	.	+	.	ID=PF3D7_0512000;SumOfReads=5;SumOfReadsPlus=5;SumOfReadsMinus=0;change_of_boundaries_within_genes
Pf3D7_05_v3	Chappell_et_al_Splice_Site_Finder	SpliceSite	760646	760885	.	-	.	ID=PF3D7_0518300;SumOfReads=9;SumOfReadsPlus=0;SumOfReadsMinus=9;change_of_boundaries_within_genes
Pf3D7_05_v3	Chappell_et_al_Splice_Site_Finder	SpliceSite	829016	829241	.	+	.	ID=PF3D7_0520000;SumOfReads=12;SumOfReadsPlus=12;SumOfReadsMinus=0;change_of_boundaries_within_genes
Pf3D7_05_v3	Chappell_et_al_Splice_Site_Finder	SpliceSite	844507	844654	.	-	.	ID=PF3D7_0520600;SumOfReads=6;SumOfReadsPlus=0;SumOfReadsMinus=6;change_of_boundaries_within_genes
Pf3D7_05_v3	Chappell_et_al_Splice_Site_Finder	SpliceSite	885997	886077	.	+	.	ID=PF3D7_0521800;SumOfReads=5;SumOfReadsPlus=5;SumOfReadsMinus=0;change_of_boundaries_within_genes
Pf3D7_05_v3	Chappell_et_al_Splice_Site_Finder	SpliceSite	904410	904542	.	-	.	ID=PF3D7_0522300;SumOfReads=7;SumOfReadsPlus=0;SumOfReadsMinus=7;change_of_boundaries_within_genes
Pf3D7_05_v3	Chappell_et_al_Splice_Site_Finder	SpliceSite	976773	977001	.	-	.	ID=PF3D7_0523500;SumOfReads=8;SumOfReadsPlus=0;SumOfReadsMinus=8;change_of_boundaries_within_genes
Pf3D7_05_v3	Chappell_et_al_Splice_Site_Finder	SpliceSite	977672	977805	.	-	.	ID=PF3D7_0523500;SumOfReads=6;SumOfReadsPlus=0;SumOfReadsMinus=6;change_of_boundaries_within_genes
Pf3D7_05_v3	Chappell_et_al_Splice_Site_Finder	SpliceSite	1023250	1023561	.	-	.	ID=PF3D7_0524800;SumOfReads=5;SumOfReadsPlus=0;SumOfReadsMinus=5;change_of_boundaries_within_genes
Pf3D7_05_v3	Chappell_et_al_Splice_Site_Finder	SpliceSite	1082785	1082886	.	-	.	ID=PF3D7_0526200.1;SumOfReads=63;SumOfReadsPlus=0;SumOfReadsMinus=63;change_of_boundaries_within_genes
Pf3D7_05_v3	Chappell_et_al_Splice_Site_Finder	SpliceSite	1083489	1083582	.	-	.	ID=PF3D7_0526200.1;SumOfReads=21;SumOfReadsPlus=0;SumOfReadsMinus=21;change_of_boundaries_within_genes
Pf3D7_05_v3	Chappell_et_al_Splice_Site_Finder	SpliceSite	1123979	1124088	.	+	.	ID=PF3D7_0526900;SumOfReads=8;SumOfReadsPlus=8;SumOfReadsMinus=0;change_of_boundaries_within_genes
Pf3D7_05_v3	Chappell_et_al_Splice_Site_Finder	SpliceSite	1130181	1130314	.	-	.	ID=PF3D7_0527100;SumOfReads=26;SumOfReadsPlus=0;SumOfReadsMinus=26;change_of_boundaries_within_genes
Pf3D7_05_v3	Chappell_et_al_Splice_Site_Finder	SpliceSite	1130356	1130487	.	-	.	ID=PF3D7_0527100;SumOfReads=5;SumOfReadsPlus=0;SumOfReadsMinus=5;change_of_boundaries_within_genes
Pf3D7_05_v3	Chappell_et_al_Splice_Site_Finder	SpliceSite	1136500	1136703	.	-	.	ID=PF3D7_0527300;SumOfReads=5;SumOfReadsPlus=0;SumOfReadsMinus=5;change_of_boundaries_within_genes
Pf3D7_05_v3	Chappell_et_al_Splice_Site_Finder	SpliceSite	1136992	1137162	.	-	.	ID=PF3D7_0527300;SumOfReads=5;SumOfReadsPlus=0;SumOfReadsMinus=5;change_of_boundaries_within_genes
Pf3D7_05_v3	Chappell_et_al_Splice_Site_Finder	SpliceSite	1175313	1175530	.	+	.	ID=PF3D7_0528500;SumOfReads=12;SumOfReadsPlus=12;SumOfReadsMinus=0;change_of_boundaries_within_genes
Pf3D7_05_v3	Chappell_et_al_Splice_Site_Finder	SpliceSite	1176117	1176322	.	+	.	ID=PF3D7_0528500;SumOfReads=15;SumOfReadsPlus=15;SumOfReadsMinus=0;change_of_boundaries_within_genes
Pf3D7_05_v3	Chappell_et_al_Splice_Site_Finder	SpliceSite	1193694	1193840	.	+	.	ID=PF3D7_0529200;SumOfReads=9;SumOfReadsPlus=9;SumOfReadsMinus=0;change_of_boundaries_within_genes
Pf3D7_05_v3	Chappell_et_al_Splice_Site_Finder	SpliceSite	1256450	1256514	.	+	.	ID=PF3D7_0530800;SumOfReads=8;SumOfReadsPlus=8;SumOfReadsMinus=0;change_of_boundaries_within_genes
Pf3D7_05_v3	Chappell_et_al_Splice_Site_Finder	SpliceSite	1312660	1312765	.	+	.	ID=PF3D7_0532400;SumOfReads=14;SumOfReadsPlus=14;SumOfReadsMinus=0;change_of_boundaries_within_genes
Pf3D7_06_v3	Chappell_et_al_Splice_Site_Finder	SpliceSite	257729	257859	.	+	.	ID=PF3D7_0606100;SumOfReads=71;SumOfReadsPlus=71;SumOfReadsMinus=0;change_of_boundaries_within_genes
Pf3D7_06_v3	Chappell_et_al_Splice_Site_Finder	SpliceSite	257898	258096	.	+	.	ID=PF3D7_0606100;SumOfReads=40;SumOfReadsPlus=40;SumOfReadsMinus=0;change_of_boundaries_within_genes
Pf3D7_06_v3	Chappell_et_al_Splice_Site_Finder	SpliceSite	308079	308223	.	-	.	ID=PF3D7_0607400;SumOfReads=6;SumOfReadsPlus=0;SumOfReadsMinus=6;change_of_boundaries_within_genes
Pf3D7_06_v3	Chappell_et_al_Splice_Site_Finder	SpliceSite	393211	393446	.	+	.	ID=PF3D7_0609200;SumOfReads=6;SumOfReadsPlus=6;SumOfReadsMinus=0;change_of_boundaries_within_genes
Pf3D7_06_v3	Chappell_et_al_Splice_Site_Finder	SpliceSite	393225	393433	.	+	.	ID=PF3D7_0609200;SumOfReads=56;SumOfReadsPlus=56;SumOfReadsMinus=0;change_of_boundaries_within_genes
Pf3D7_06_v3	Chappell_et_al_Splice_Site_Finder	SpliceSite	393264	393433	.	+	.	ID=PF3D7_0609200;SumOfReads=8;SumOfReadsPlus=8;SumOfReadsMinus=0;change_of_boundaries_within_genes
Pf3D7_06_v3	Chappell_et_al_Splice_Site_Finder	SpliceSite	488965	489284	.	-	.	ID=PF3D7_0611700;SumOfReads=14;SumOfReadsPlus=0;SumOfReadsMinus=14;change_of_boundaries_within_genes
Pf3D7_06_v3	Chappell_et_al_Splice_Site_Finder	SpliceSite	533972	534622	.	-	.	ID=PF3D7_0613000.1;SumOfReads=131;SumOfReadsPlus=0;SumOfReadsMinus=131;change_of_boundaries_within_genes
Pf3D7_06_v3	Chappell_et_al_Splice_Site_Finder	SpliceSite	533972	534220	.	-	.	ID=PF3D7_0613000.1;SumOfReads=41;SumOfReadsPlus=0;SumOfReadsMinus=41;change_of_boundaries_within_genes
Pf3D7_06_v3	Chappell_et_al_Splice_Site_Finder	SpliceSite	533975	534405	.	-	.	ID=PF3D7_0613000.1;SumOfReads=31;SumOfReadsPlus=0;SumOfReadsMinus=31;change_of_boundaries_within_genes
Pf3D7_06_v3	Chappell_et_al_Splice_Site_Finder	SpliceSite	533975	534389	.	-	.	ID=PF3D7_0613000.1;SumOfReads=9;SumOfReadsPlus=0;SumOfReadsMinus=9;change_of_boundaries_within_genes
Pf3D7_06_v3	Chappell_et_al_Splice_Site_Finder	SpliceSite	533975	534603	.	-	.	ID=PF3D7_0613000.1;SumOfReads=170;SumOfReadsPlus=0;SumOfReadsMinus=170;change_of_boundaries_within_genes
Pf3D7_06_v3	Chappell_et_al_Splice_Site_Finder	SpliceSite	533975	534083	.	-	.	ID=PF3D7_0613000.1;SumOfReads=19;SumOfReadsPlus=0;SumOfReadsMinus=19;change_of_boundaries_within_genes
Pf3D7_06_v3	Chappell_et_al_Splice_Site_Finder	SpliceSite	534255	534603	.	-	.	ID=PF3D7_0613000.1;SumOfReads=80;SumOfReadsPlus=0;SumOfReadsMinus=80;change_of_boundaries_within_genes
Pf3D7_06_v3	Chappell_et_al_Splice_Site_Finder	SpliceSite	534255	534405	.	-	.	ID=PF3D7_0613000.1;SumOfReads=49;SumOfReadsPlus=0;SumOfReadsMinus=49;change_of_boundaries_within_genes
Pf3D7_06_v3	Chappell_et_al_Splice_Site_Finder	SpliceSite	534255	534389	.	-	.	ID=PF3D7_0613000.1;SumOfReads=8;SumOfReadsPlus=0;SumOfReadsMinus=8;change_of_boundaries_within_genes
Pf3D7_06_v3	Chappell_et_al_Splice_Site_Finder	SpliceSite	534454	534622	.	-	.	ID=PF3D7_0613000.1;SumOfReads=114;SumOfReadsPlus=0;SumOfReadsMinus=114;change_of_boundaries_within_genes
Pf3D7_06_v3	Chappell_et_al_Splice_Site_Finder	SpliceSite	534674	534858	.	-	.	ID=PF3D7_0613000.1;SumOfReads=130;SumOfReadsPlus=0;SumOfReadsMinus=130;change_of_boundaries_within_genes
Pf3D7_06_v3	Chappell_et_al_Splice_Site_Finder	SpliceSite	535275	535332	.	-	.	ID=PF3D7_0613000.1;SumOfReads=8;SumOfReadsPlus=0;SumOfReadsMinus=8;change_of_boundaries_within_genes
Pf3D7_06_v3	Chappell_et_al_Splice_Site_Finder	SpliceSite	606946	607256	.	-	.	ID=PF3D7_0614500;SumOfReads=7;SumOfReadsPlus=0;SumOfReadsMinus=7;change_of_boundaries_within_genes
Pf3D7_06_v3	Chappell_et_al_Splice_Site_Finder	SpliceSite	768943	769174	.	+	.	ID=PF3D7_0618300;SumOfReads=9;SumOfReadsPlus=9;SumOfReadsMinus=0;change_of_boundaries_within_genes
Pf3D7_06_v3	Chappell_et_al_Splice_Site_Finder	SpliceSite	794838	794961	.	-	.	ID=PF3D7_0619000.1;SumOfReads=59;SumOfReadsPlus=0;SumOfReadsMinus=59;change_of_boundaries_within_genes
Pf3D7_06_v3	Chappell_et_al_Splice_Site_Finder	SpliceSite	1020316	1020433	.	+	.	ID=PF3D7_0625000.1;SumOfReads=36;SumOfReadsPlus=36;SumOfReadsMinus=0;change_of_boundaries_within_genes
Pf3D7_06_v3	Chappell_et_al_Splice_Site_Finder	SpliceSite	1056153	1056370	.	+	.	ID=PF3D7_0626100;SumOfReads=20;SumOfReadsPlus=20;SumOfReadsMinus=0;change_of_boundaries_within_genes
Pf3D7_06_v3	Chappell_et_al_Splice_Site_Finder	SpliceSite	1057358	1057524	.	+	.	ID=PF3D7_0626100;SumOfReads=6;SumOfReadsPlus=6;SumOfReadsMinus=0;change_of_boundaries_within_genes
Pf3D7_06_v3	Chappell_et_al_Splice_Site_Finder	SpliceSite	1095960	1096174	.	-	.	ID=PF3D7_0627200;SumOfReads=6;SumOfReadsPlus=0;SumOfReadsMinus=6;change_of_boundaries_within_genes
Pf3D7_06_v3	Chappell_et_al_Splice_Site_Finder	SpliceSite	1102638	1102731	.	-	.	ID=PF3D7_0627500;SumOfReads=5;SumOfReadsPlus=0;SumOfReadsMinus=5;change_of_boundaries_within_genes
Pf3D7_06_v3	Chappell_et_al_Splice_Site_Finder	SpliceSite	1120535	1120684	.	+	.	ID=PF3D7_0627900;SumOfReads=22;SumOfReadsPlus=22;SumOfReadsMinus=0;change_of_boundaries_within_genes
Pf3D7_07_v3	Chappell_et_al_Splice_Site_Finder	SpliceSite	285476	285629	.	-	.	ID=PF3D7_0705700;SumOfReads=18;SumOfReadsPlus=0;SumOfReadsMinus=18;change_of_boundaries_within_genes
Pf3D7_07_v3	Chappell_et_al_Splice_Site_Finder	SpliceSite	290613	290983	.	-	.	ID=PF3D7_0705900;SumOfReads=19;SumOfReadsPlus=0;SumOfReadsMinus=19;change_of_boundaries_within_genes
Pf3D7_07_v3	Chappell_et_al_Splice_Site_Finder	SpliceSite	341792	341994	.	+	.	ID=PF3D7_0707300;SumOfReads=20;SumOfReadsPlus=20;SumOfReadsMinus=0;change_of_boundaries_within_genes
Pf3D7_07_v3	Chappell_et_al_Splice_Site_Finder	SpliceSite	739549	739665	.	+	.	ID=PF3D7_0717000;SumOfReads=21;SumOfReadsPlus=21;SumOfReadsMinus=0;change_of_boundaries_within_genes
Pf3D7_07_v3	Chappell_et_al_Splice_Site_Finder	SpliceSite	830203	830334	.	+	.	ID=PF3D7_0718600;SumOfReads=32;SumOfReadsPlus=32;SumOfReadsMinus=0;change_of_boundaries_within_genes
Pf3D7_07_v3	Chappell_et_al_Splice_Site_Finder	SpliceSite	839584	839710	.	-	.	ID=PF3D7_0719100;SumOfReads=6;SumOfReadsPlus=0;SumOfReadsMinus=6;change_of_boundaries_within_genes
Pf3D7_07_v3	Chappell_et_al_Splice_Site_Finder	SpliceSite	839775	839985	.	-	.	ID=PF3D7_0719100;SumOfReads=6;SumOfReadsPlus=0;SumOfReadsMinus=6;change_of_boundaries_within_genes
Pf3D7_07_v3	Chappell_et_al_Splice_Site_Finder	SpliceSite	855638	855839	.	-	.	ID=PF3D7_0719500;SumOfReads=12;SumOfReadsPlus=0;SumOfReadsMinus=12;change_of_boundaries_within_genes
Pf3D7_07_v3	Chappell_et_al_Splice_Site_Finder	SpliceSite	862176	862300	.	+	.	ID=PF3D7_0719700;SumOfReads=13;SumOfReadsPlus=13;SumOfReadsMinus=0;change_of_boundaries_within_genes
Pf3D7_07_v3	Chappell_et_al_Splice_Site_Finder	SpliceSite	888189	888300	.	-	.	ID=PF3D7_0720600;SumOfReads=5;SumOfReadsPlus=0;SumOfReadsMinus=5;change_of_boundaries_within_genes
Pf3D7_07_v3	Chappell_et_al_Splice_Site_Finder	SpliceSite	901627	901783	.	+	.	ID=PF3D7_0720900;SumOfReads=9;SumOfReadsPlus=9;SumOfReadsMinus=0;change_of_boundaries_within_genes
Pf3D7_07_v3	Chappell_et_al_Splice_Site_Finder	SpliceSite	901854	901964	.	+	.	ID=PF3D7_0720900;SumOfReads=8;SumOfReadsPlus=8;SumOfReadsMinus=0;change_of_boundaries_within_genes
Pf3D7_07_v3	Chappell_et_al_Splice_Site_Finder	SpliceSite	926707	926974	.	+	.	ID=PF3D7_0721400;SumOfReads=14;SumOfReadsPlus=14;SumOfReadsMinus=0;change_of_boundaries_within_genes
Pf3D7_07_v3	Chappell_et_al_Splice_Site_Finder	SpliceSite	931956	932086	.	-	.	ID=PF3D7_0721600;SumOfReads=6;SumOfReadsPlus=0;SumOfReadsMinus=6;change_of_boundaries_within_genes
Pf3D7_07_v3	Chappell_et_al_Splice_Site_Finder	SpliceSite	955079	955263	.	+	.	ID=PF3D7_0722400;SumOfReads=7;SumOfReadsPlus=7;SumOfReadsMinus=0;change_of_boundaries_within_genes
Pf3D7_07_v3	Chappell_et_al_Splice_Site_Finder	SpliceSite	965750	965909	.	-	.	ID=PF3D7_0722900;SumOfReads=7;SumOfReadsPlus=0;SumOfReadsMinus=7;change_of_boundaries_within_genes
Pf3D7_07_v3	Chappell_et_al_Splice_Site_Finder	SpliceSite	986832	987021	.	+	.	ID=PF3D7_0723600;SumOfReads=9;SumOfReadsPlus=9;SumOfReadsMinus=0;change_of_boundaries_within_genes
Pf3D7_07_v3	Chappell_et_al_Splice_Site_Finder	SpliceSite	1026967	1027060	.	-	.	ID=PF3D7_0724600;SumOfReads=16;SumOfReadsPlus=0;SumOfReadsMinus=16;change_of_boundaries_within_genes
Pf3D7_07_v3	Chappell_et_al_Splice_Site_Finder	SpliceSite	1079072	1079399	.	+	.	ID=PF3D7_0725400;SumOfReads=108;SumOfReadsPlus=108;SumOfReadsMinus=0;change_of_boundaries_within_genes
Pf3D7_07_v3	Chappell_et_al_Splice_Site_Finder	SpliceSite	1079478	1079670	.	+	.	ID=PF3D7_0725400;SumOfReads=16;SumOfReadsPlus=16;SumOfReadsMinus=0;change_of_boundaries_within_genes
Pf3D7_07_v3	Chappell_et_al_Splice_Site_Finder	SpliceSite	1100239	1100413	.	+	.	ID=PF3D7_0726200;SumOfReads=6;SumOfReadsPlus=6;SumOfReadsMinus=0;change_of_boundaries_within_genes
Pf3D7_08_v3	Chappell_et_al_Splice_Site_Finder	SpliceSite	234176	234341	.	-	.	ID=PF3D7_0803800;SumOfReads=6;SumOfReadsPlus=0;SumOfReadsMinus=6;change_of_boundaries_within_genes
Pf3D7_08_v3	Chappell_et_al_Splice_Site_Finder	SpliceSite	333989	334079	.	+	.	ID=PF3D7_0806200;SumOfReads=7;SumOfReadsPlus=7;SumOfReadsMinus=0;change_of_boundaries_within_genes
Pf3D7_08_v3	Chappell_et_al_Splice_Site_Finder	SpliceSite	384517	384958	.	+	.	ID=PF3D7_0807400;SumOfReads=5;SumOfReadsPlus=5;SumOfReadsMinus=0;change_of_boundaries_within_genes
Pf3D7_08_v3	Chappell_et_al_Splice_Site_Finder	SpliceSite	385294	385433	.	+	.	ID=PF3D7_0807400;SumOfReads=8;SumOfReadsPlus=8;SumOfReadsMinus=0;change_of_boundaries_within_genes
Pf3D7_08_v3	Chappell_et_al_Splice_Site_Finder	SpliceSite	397566	397852	.	-	.	ID=PF3D7_0807700;SumOfReads=17;SumOfReadsPlus=0;SumOfReadsMinus=17;change_of_boundaries_within_genes
Pf3D7_08_v3	Chappell_et_al_Splice_Site_Finder	SpliceSite	535837	535983	.	-	.	ID=PF3D7_0810500;SumOfReads=8;SumOfReadsPlus=0;SumOfReadsMinus=8;change_of_boundaries_within_genes
Pf3D7_08_v3	Chappell_et_al_Splice_Site_Finder	SpliceSite	551900	552095	.	-	.	ID=PF3D7_0810900.1;SumOfReads=57;SumOfReadsPlus=0;SumOfReadsMinus=57;change_of_boundaries_within_genes
Pf3D7_08_v3	Chappell_et_al_Splice_Site_Finder	SpliceSite	682956	683110	.	-	.	ID=PF3D7_0814100;SumOfReads=6;SumOfReadsPlus=0;SumOfReadsMinus=6;change_of_boundaries_within_genes
Pf3D7_08_v3	Chappell_et_al_Splice_Site_Finder	SpliceSite	683165	683275	.	-	.	ID=PF3D7_0814100;SumOfReads=14;SumOfReadsPlus=0;SumOfReadsMinus=14;change_of_boundaries_within_genes
Pf3D7_08_v3	Chappell_et_al_Splice_Site_Finder	SpliceSite	729537	729660	.	+	.	ID=PF3D7_0815500;SumOfReads=6;SumOfReadsPlus=6;SumOfReadsMinus=0;change_of_boundaries_within_genes
Pf3D7_08_v3	Chappell_et_al_Splice_Site_Finder	SpliceSite	730628	730778	.	-	.	ID=PF3D7_0815600;SumOfReads=5;SumOfReadsPlus=0;SumOfReadsMinus=5;change_of_boundaries_within_genes
Pf3D7_08_v3	Chappell_et_al_Splice_Site_Finder	SpliceSite	730836	730964	.	-	.	ID=PF3D7_0815600;SumOfReads=5;SumOfReadsPlus=0;SumOfReadsMinus=5;change_of_boundaries_within_genes
Pf3D7_08_v3	Chappell_et_al_Splice_Site_Finder	SpliceSite	749245	749396	.	+	.	ID=PF3D7_0816100;SumOfReads=11;SumOfReadsPlus=11;SumOfReadsMinus=0;change_of_boundaries_within_genes
Pf3D7_08_v3	Chappell_et_al_Splice_Site_Finder	SpliceSite	799508	799638	.	+	.	ID=PF3D7_0817500;SumOfReads=7;SumOfReadsPlus=7;SumOfReadsMinus=0;change_of_boundaries_within_genes
Pf3D7_08_v3	Chappell_et_al_Splice_Site_Finder	SpliceSite	830091	830394	.	+	.	ID=PF3D7_0818200;SumOfReads=8;SumOfReadsPlus=8;SumOfReadsMinus=0;change_of_boundaries_within_genes
Pf3D7_08_v3	Chappell_et_al_Splice_Site_Finder	SpliceSite	1148827	1148911	.	-	.	ID=PF3D7_0826400;SumOfReads=5;SumOfReadsPlus=0;SumOfReadsMinus=5;change_of_boundaries_within_genes
Pf3D7_08_v3	Chappell_et_al_Splice_Site_Finder	SpliceSite	1161006	1161139	.	-	.	ID=PF3D7_0826700;SumOfReads=7;SumOfReadsPlus=0;SumOfReadsMinus=7;change_of_boundaries_within_genes
Pf3D7_08_v3	Chappell_et_al_Splice_Site_Finder	SpliceSite	1256841	1256937	.	+	.	ID=PF3D7_0829300;SumOfReads=22;SumOfReadsPlus=22;SumOfReadsMinus=0;change_of_boundaries_within_genes
Pf3D7_08_v3	Chappell_et_al_Splice_Site_Finder	SpliceSite	1318110	1318215	.	-	.	ID=PF3D7_0830900;SumOfReads=6;SumOfReadsPlus=0;SumOfReadsMinus=6;change_of_boundaries_within_genes
Pf3D7_08_v3	Chappell_et_al_Splice_Site_Finder	SpliceSite	1374991	1375230	.	-	.	ID=PF3D7_0831800;SumOfReads=54;SumOfReadsPlus=0;SumOfReadsMinus=54;change_of_boundaries_within_genes
Pf3D7_08_v3	Chappell_et_al_Splice_Site_Finder	SpliceSite	1375039	1375230	.	-	.	ID=PF3D7_0831800;SumOfReads=18;SumOfReadsPlus=0;SumOfReadsMinus=18;change_of_boundaries_within_genes
Pf3D7_08_v3	Chappell_et_al_Splice_Site_Finder	SpliceSite	1375053	1375230	.	-	.	ID=PF3D7_0831800;SumOfReads=41;SumOfReadsPlus=0;SumOfReadsMinus=41;change_of_boundaries_within_genes
Pf3D7_08_v3	Chappell_et_al_Splice_Site_Finder	SpliceSite	1375085	1375240	.	-	.	ID=PF3D7_0831800;SumOfReads=42;SumOfReadsPlus=0;SumOfReadsMinus=42;change_of_boundaries_within_genes
Pf3D7_09_v3	Chappell_et_al_Splice_Site_Finder	SpliceSite	84718	85001	.	+	.	ID=PF3D7_0901800;SumOfReads=19;SumOfReadsPlus=19;SumOfReadsMinus=0;change_of_boundaries_within_genes
Pf3D7_09_v3	Chappell_et_al_Splice_Site_Finder	SpliceSite	95326	95430	.	-	.	ID=PF3D7_0902100;SumOfReads=5;SumOfReadsPlus=0;SumOfReadsMinus=5;change_of_boundaries_within_genes
Pf3D7_09_v3	Chappell_et_al_Splice_Site_Finder	SpliceSite	134765	134899	.	-	.	ID=PF3D7_0903200;SumOfReads=14;SumOfReadsPlus=0;SumOfReadsMinus=14;change_of_boundaries_within_genes
Pf3D7_09_v3	Chappell_et_al_Splice_Site_Finder	SpliceSite	134954	135046	.	-	.	ID=PF3D7_0903200;SumOfReads=20;SumOfReadsPlus=0;SumOfReadsMinus=20;change_of_boundaries_within_genes
Pf3D7_09_v3	Chappell_et_al_Splice_Site_Finder	SpliceSite	134954	135538	.	-	.	ID=PF3D7_0903200;SumOfReads=5;SumOfReadsPlus=0;SumOfReadsMinus=5;change_of_boundaries_within_genes
Pf3D7_09_v3	Chappell_et_al_Splice_Site_Finder	SpliceSite	169034	169171	.	+	.	ID=PF3D7_0903600.1;SumOfReads=7;SumOfReadsPlus=7;SumOfReadsMinus=0;change_of_boundaries_within_genes
Pf3D7_09_v3	Chappell_et_al_Splice_Site_Finder	SpliceSite	285487	285598	.	-	.	ID=PF3D7_0905700.1;SumOfReads=246;SumOfReadsPlus=0;SumOfReadsMinus=246;change_of_boundaries_within_genes
Pf3D7_09_v3	Chappell_et_al_Splice_Site_Finder	SpliceSite	285487	285607	.	-	.	ID=PF3D7_0905700.1;SumOfReads=28;SumOfReadsPlus=0;SumOfReadsMinus=28;change_of_boundaries_within_genes
Pf3D7_09_v3	Chappell_et_al_Splice_Site_Finder	SpliceSite	420574	420657	.	-	.	ID=PF3D7_0909300;SumOfReads=13;SumOfReadsPlus=0;SumOfReadsMinus=13;change_of_boundaries_within_genes
Pf3D7_09_v3	Chappell_et_al_Splice_Site_Finder	SpliceSite	457416	457535	.	-	.	ID=PF3D7_0910100;SumOfReads=17;SumOfReadsPlus=0;SumOfReadsMinus=17;change_of_boundaries_within_genes
Pf3D7_09_v3	Chappell_et_al_Splice_Site_Finder	SpliceSite	489760	489897	.	+	.	ID=PF3D7_0910600;SumOfReads=54;SumOfReadsPlus=54;SumOfReadsMinus=0;change_of_boundaries_within_genes
Pf3D7_09_v3	Chappell_et_al_Splice_Site_Finder	SpliceSite	500494	500687	.	+	.	ID=PF3D7_0911000;SumOfReads=7;SumOfReadsPlus=7;SumOfReadsMinus=0;change_of_boundaries_within_genes
Pf3D7_09_v3	Chappell_et_al_Splice_Site_Finder	SpliceSite	501514	501659	.	+	.	ID=PF3D7_0911000;SumOfReads=6;SumOfReadsPlus=6;SumOfReadsMinus=0;change_of_boundaries_within_genes
Pf3D7_09_v3	Chappell_et_al_Splice_Site_Finder	SpliceSite	557456	557589	.	+	.	ID=PF3D7_0912500;SumOfReads=5;SumOfReadsPlus=5;SumOfReadsMinus=0;change_of_boundaries_within_genes
Pf3D7_09_v3	Chappell_et_al_Splice_Site_Finder	SpliceSite	557654	557751	.	+	.	ID=PF3D7_0912500;SumOfReads=69;SumOfReadsPlus=69;SumOfReadsMinus=0;change_of_boundaries_within_genes
Pf3D7_09_v3	Chappell_et_al_Splice_Site_Finder	SpliceSite	569919	570085	.	-	.	ID=PF3D7_0913000;SumOfReads=15;SumOfReadsPlus=0;SumOfReadsMinus=15;change_of_boundaries_within_genes
Pf3D7_09_v3	Chappell_et_al_Splice_Site_Finder	SpliceSite	578306	578875	.	-	.	ID=PF3D7_0913300;SumOfReads=5;SumOfReadsPlus=0;SumOfReadsMinus=5;change_of_boundaries_within_genes
Pf3D7_09_v3	Chappell_et_al_Splice_Site_Finder	SpliceSite	618895	619347	.	+	.	ID=PF3D7_0914400;SumOfReads=5;SumOfReadsPlus=5;SumOfReadsMinus=0;change_of_boundaries_within_genes
Pf3D7_09_v3	Chappell_et_al_Splice_Site_Finder	SpliceSite	1010610	1010923	.	+	.	ID=PF3D7_0924900;SumOfReads=11;SumOfReadsPlus=11;SumOfReadsMinus=0;change_of_boundaries_within_genes
Pf3D7_09_v3	Chappell_et_al_Splice_Site_Finder	SpliceSite	1013431	1013612	.	+	.	ID=PF3D7_0925000;SumOfReads=9;SumOfReadsPlus=9;SumOfReadsMinus=0;change_of_boundaries_within_genes
Pf3D7_09_v3	Chappell_et_al_Splice_Site_Finder	SpliceSite	1043650	1043798	.	+	.	ID=PF3D7_0926000;SumOfReads=13;SumOfReadsPlus=13;SumOfReadsMinus=0;change_of_boundaries_within_genes
Pf3D7_09_v3	Chappell_et_al_Splice_Site_Finder	SpliceSite	1121115	1121270	.	-	.	ID=PF3D7_0927500;SumOfReads=5;SumOfReadsPlus=0;SumOfReadsMinus=5;change_of_boundaries_within_genes
Pf3D7_09_v3	Chappell_et_al_Splice_Site_Finder	SpliceSite	1121115	1121263	.	-	.	ID=PF3D7_0927500;SumOfReads=16;SumOfReadsPlus=0;SumOfReadsMinus=16;change_of_boundaries_within_genes
Pf3D7_09_v3	Chappell_et_al_Splice_Site_Finder	SpliceSite	1135563	1135907	.	+	.	ID=PF3D7_0928000.1;SumOfReads=12;SumOfReadsPlus=12;SumOfReadsMinus=0;change_of_boundaries_within_genes
Pf3D7_09_v3	Chappell_et_al_Splice_Site_Finder	SpliceSite	1163600	1163741	.	+	.	ID=PF3D7_0929100;SumOfReads=7;SumOfReadsPlus=7;SumOfReadsMinus=0;change_of_boundaries_within_genes
Pf3D7_09_v3	Chappell_et_al_Splice_Site_Finder	SpliceSite	1164789	1164890	.	+	.	ID=PF3D7_0929100;SumOfReads=40;SumOfReadsPlus=40;SumOfReadsMinus=0;change_of_boundaries_within_genes
Pf3D7_09_v3	Chappell_et_al_Splice_Site_Finder	SpliceSite	1167935	1168182	.	+	.	ID=PF3D7_0929200;SumOfReads=6;SumOfReadsPlus=6;SumOfReadsMinus=0;change_of_boundaries_within_genes
Pf3D7_09_v3	Chappell_et_al_Splice_Site_Finder	SpliceSite	1195925	1196085	.	-	.	ID=PF3D7_0930200;SumOfReads=9;SumOfReadsPlus=0;SumOfReadsMinus=9;change_of_boundaries_within_genes
Pf3D7_09_v3	Chappell_et_al_Splice_Site_Finder	SpliceSite	1197017	1197293	.	-	.	ID=PF3D7_0930200;SumOfReads=10;SumOfReadsPlus=0;SumOfReadsMinus=10;change_of_boundaries_within_genes
Pf3D7_09_v3	Chappell_et_al_Splice_Site_Finder	SpliceSite	1263573	1263801	.	+	.	ID=PF3D7_0931400;SumOfReads=8;SumOfReadsPlus=8;SumOfReadsMinus=0;change_of_boundaries_within_genes
Pf3D7_09_v3	Chappell_et_al_Splice_Site_Finder	SpliceSite	1278057	1278227	.	+	.	ID=PF3D7_0932000;SumOfReads=13;SumOfReadsPlus=13;SumOfReadsMinus=0;change_of_boundaries_within_genes
Pf3D7_09_v3	Chappell_et_al_Splice_Site_Finder	SpliceSite	1278057	1278262	.	+	.	ID=PF3D7_0932000;SumOfReads=123;SumOfReadsPlus=123;SumOfReadsMinus=0;change_of_boundaries_within_genes
Pf3D7_09_v3	Chappell_et_al_Splice_Site_Finder	SpliceSite	1278439	1278599	.	+	.	ID=PF3D7_0932000;SumOfReads=5;SumOfReadsPlus=5;SumOfReadsMinus=0;change_of_boundaries_within_genes
Pf3D7_09_v3	Chappell_et_al_Splice_Site_Finder	SpliceSite	1278636	1278762	.	+	.	ID=PF3D7_0932000;SumOfReads=5;SumOfReadsPlus=5;SumOfReadsMinus=0;change_of_boundaries_within_genes
Pf3D7_09_v3	Chappell_et_al_Splice_Site_Finder	SpliceSite	1339160	1339242	.	-	.	ID=PF3D7_0933900;SumOfReads=46;SumOfReadsPlus=0;SumOfReadsMinus=46;change_of_boundaries_within_genes
Pf3D7_09_v3	Chappell_et_al_Splice_Site_Finder	SpliceSite	1357527	1357617	.	+	.	ID=PF3D7_0934700;SumOfReads=7;SumOfReadsPlus=7;SumOfReadsMinus=0;change_of_boundaries_within_genes
Pf3D7_09_v3	Chappell_et_al_Splice_Site_Finder	SpliceSite	1357550	1357617	.	+	.	ID=PF3D7_0934700;SumOfReads=30;SumOfReadsPlus=30;SumOfReadsMinus=0;change_of_boundaries_within_genes
Pf3D7_09_v3	Chappell_et_al_Splice_Site_Finder	SpliceSite	1361995	1362245	.	+	.	ID=PF3D7_0934800;SumOfReads=8;SumOfReadsPlus=8;SumOfReadsMinus=0;change_of_boundaries_within_genes
Pf3D7_09_v3	Chappell_et_al_Splice_Site_Finder	SpliceSite	1418224	1418470	.	+	.	ID=PF3D7_0935800;SumOfReads=5;SumOfReadsPlus=5;SumOfReadsMinus=0;change_of_boundaries_within_genes
Pf3D7_09_v3	Chappell_et_al_Splice_Site_Finder	SpliceSite	1422436	1422626	.	-	.	ID=PF3D7_0935900;SumOfReads=8;SumOfReadsPlus=0;SumOfReadsMinus=8;change_of_boundaries_within_genes
Pf3D7_09_v3	Chappell_et_al_Splice_Site_Finder	SpliceSite	1427735	1427885	.	-	.	ID=PF3D7_0936000;SumOfReads=7;SumOfReadsPlus=0;SumOfReadsMinus=7;change_of_boundaries_within_genes
Pf3D7_09_v3	Chappell_et_al_Splice_Site_Finder	SpliceSite	1427735	1427896	.	-	.	ID=PF3D7_0936000;SumOfReads=9;SumOfReadsPlus=0;SumOfReadsMinus=9;change_of_boundaries_within_genes
Pf3D7_10_v3	Chappell_et_al_Splice_Site_Finder	SpliceSite	68515	68671	.	-	.	ID=PF3D7_1001100.1;SumOfReads=5;SumOfReadsPlus=0;SumOfReadsMinus=5;change_of_boundaries_within_genes
Pf3D7_10_v3	Chappell_et_al_Splice_Site_Finder	SpliceSite	68515	68657	.	-	.	ID=PF3D7_1001100.1;SumOfReads=150;SumOfReadsPlus=0;SumOfReadsMinus=150;change_of_boundaries_within_genes
Pf3D7_10_v3	Chappell_et_al_Splice_Site_Finder	SpliceSite	93347	93469	.	-	.	ID=PF3D7_1001700;SumOfReads=15;SumOfReadsPlus=0;SumOfReadsMinus=15;change_of_boundaries_within_genes
Pf3D7_10_v3	Chappell_et_al_Splice_Site_Finder	SpliceSite	93360	93469	.	-	.	ID=PF3D7_1001700;SumOfReads=5;SumOfReadsPlus=0;SumOfReadsMinus=5;change_of_boundaries_within_genes
Pf3D7_10_v3	Chappell_et_al_Splice_Site_Finder	SpliceSite	108432	108619	.	-	.	ID=PF3D7_1002100;SumOfReads=32;SumOfReadsPlus=0;SumOfReadsMinus=32;change_of_boundaries_within_genes
Pf3D7_10_v3	Chappell_et_al_Splice_Site_Finder	SpliceSite	121745	122257	.	+	.	ID=PF3D7_1002400.1;SumOfReads=8;SumOfReadsPlus=8;SumOfReadsMinus=0;change_of_boundaries_within_genes
Pf3D7_10_v3	Chappell_et_al_Splice_Site_Finder	SpliceSite	121784	122253	.	+	.	ID=PF3D7_1002400.1;SumOfReads=5;SumOfReadsPlus=5;SumOfReadsMinus=0;change_of_boundaries_within_genes
Pf3D7_10_v3	Chappell_et_al_Splice_Site_Finder	SpliceSite	122113	122253	.	+	.	ID=PF3D7_1002400.1;SumOfReads=14;SumOfReadsPlus=14;SumOfReadsMinus=0;change_of_boundaries_within_genes
Pf3D7_10_v3	Chappell_et_al_Splice_Site_Finder	SpliceSite	122332	122505	.	+	.	ID=PF3D7_1002400.1;SumOfReads=19;SumOfReadsPlus=19;SumOfReadsMinus=0;change_of_boundaries_within_genes
Pf3D7_10_v3	Chappell_et_al_Splice_Site_Finder	SpliceSite	122994	123269	.	+	.	ID=PF3D7_1002400.1;SumOfReads=35;SumOfReadsPlus=35;SumOfReadsMinus=0;change_of_boundaries_within_genes
Pf3D7_10_v3	Chappell_et_al_Splice_Site_Finder	SpliceSite	215806	216131	.	+	.	ID=PF3D7_1004600;SumOfReads=21;SumOfReadsPlus=21;SumOfReadsMinus=0;change_of_boundaries_within_genes
Pf3D7_10_v3	Chappell_et_al_Splice_Site_Finder	SpliceSite	414969	415102	.	+	.	ID=PF3D7_1010300;SumOfReads=22;SumOfReadsPlus=22;SumOfReadsMinus=0;change_of_boundaries_within_genes
Pf3D7_10_v3	Chappell_et_al_Splice_Site_Finder	SpliceSite	460898	461099	.	-	.	ID=PF3D7_1011900;SumOfReads=6;SumOfReadsPlus=0;SumOfReadsMinus=6;change_of_boundaries_within_genes
Pf3D7_10_v3	Chappell_et_al_Splice_Site_Finder	SpliceSite	476297	476546	.	-	.	ID=PF3D7_1012400;SumOfReads=8;SumOfReadsPlus=0;SumOfReadsMinus=8;change_of_boundaries_within_genes
Pf3D7_10_v3	Chappell_et_al_Splice_Site_Finder	SpliceSite	476335	476546	.	-	.	ID=PF3D7_1012400;SumOfReads=34;SumOfReadsPlus=0;SumOfReadsMinus=34;change_of_boundaries_within_genes
Pf3D7_10_v3	Chappell_et_al_Splice_Site_Finder	SpliceSite	476340	476496	.	-	.	ID=PF3D7_1012400;SumOfReads=6;SumOfReadsPlus=0;SumOfReadsMinus=6;change_of_boundaries_within_genes
Pf3D7_10_v3	Chappell_et_al_Splice_Site_Finder	SpliceSite	542445	542855	.	+	.	ID=PF3D7_1013800;SumOfReads=61;SumOfReadsPlus=61;SumOfReadsMinus=0;change_of_boundaries_within_genes
Pf3D7_10_v3	Chappell_et_al_Splice_Site_Finder	SpliceSite	542726	542855	.	+	.	ID=PF3D7_1013800;SumOfReads=12;SumOfReadsPlus=12;SumOfReadsMinus=0;change_of_boundaries_within_genes
Pf3D7_10_v3	Chappell_et_al_Splice_Site_Finder	SpliceSite	616832	617522	.	-	.	ID=PF3D7_1015200.1;SumOfReads=74;SumOfReadsPlus=0;SumOfReadsMinus=74;change_of_boundaries_within_genes
Pf3D7_10_v3	Chappell_et_al_Splice_Site_Finder	SpliceSite	617365	617522	.	-	.	ID=PF3D7_1015200.1;SumOfReads=6;SumOfReadsPlus=0;SumOfReadsMinus=6;change_of_boundaries_within_genes
Pf3D7_10_v3	Chappell_et_al_Splice_Site_Finder	SpliceSite	698999	699187	.	-	.	ID=PF3D7_1017400;SumOfReads=14;SumOfReadsPlus=0;SumOfReadsMinus=14;change_of_boundaries_within_genes
Pf3D7_10_v3	Chappell_et_al_Splice_Site_Finder	SpliceSite	811750	811849	.	-	.	ID=PF3D7_1020000;SumOfReads=15;SumOfReadsPlus=0;SumOfReadsMinus=15;change_of_boundaries_within_genes
Pf3D7_10_v3	Chappell_et_al_Splice_Site_Finder	SpliceSite	1063464	1063814	.	-	.	ID=PF3D7_1025400;SumOfReads=6;SumOfReadsPlus=0;SumOfReadsMinus=6;change_of_boundaries_within_genes
Pf3D7_10_v3	Chappell_et_al_Splice_Site_Finder	SpliceSite	1090020	1090230	.	-	.	ID=PF3D7_1025800;SumOfReads=9;SumOfReadsPlus=0;SumOfReadsMinus=9;change_of_boundaries_within_genes
Pf3D7_10_v3	Chappell_et_al_Splice_Site_Finder	SpliceSite	1092702	1092817	.	-	.	ID=PF3D7_1025900;SumOfReads=50;SumOfReadsPlus=0;SumOfReadsMinus=50;change_of_boundaries_within_genes
Pf3D7_10_v3	Chappell_et_al_Splice_Site_Finder	SpliceSite	1177172	1177682	.	-	.	ID=PF3D7_1028600;SumOfReads=13;SumOfReadsPlus=0;SumOfReadsMinus=13;change_of_boundaries_within_genes
Pf3D7_10_v3	Chappell_et_al_Splice_Site_Finder	SpliceSite	1194631	1194769	.	+	.	ID=PF3D7_1029100.1;SumOfReads=7;SumOfReadsPlus=7;SumOfReadsMinus=0;change_of_boundaries_within_genes
Pf3D7_10_v3	Chappell_et_al_Splice_Site_Finder	SpliceSite	1223582	1223721	.	+	.	ID=PF3D7_1030000;SumOfReads=10;SumOfReadsPlus=10;SumOfReadsMinus=0;change_of_boundaries_within_genes
Pf3D7_10_v3	Chappell_et_al_Splice_Site_Finder	SpliceSite	1265147	1265299	.	+	.	ID=PF3D7_1031400.1;SumOfReads=5;SumOfReadsPlus=5;SumOfReadsMinus=0;change_of_boundaries_within_genes
Pf3D7_10_v3	Chappell_et_al_Splice_Site_Finder	SpliceSite	1265163	1265299	.	+	.	ID=PF3D7_1031400.1;SumOfReads=36;SumOfReadsPlus=36;SumOfReadsMinus=0;change_of_boundaries_within_genes
Pf3D7_10_v3	Chappell_et_al_Splice_Site_Finder	SpliceSite	1272538	1272661	.	+	.	ID=PF3D7_1031500;SumOfReads=9;SumOfReadsPlus=9;SumOfReadsMinus=0;change_of_boundaries_within_genes
Pf3D7_10_v3	Chappell_et_al_Splice_Site_Finder	SpliceSite	1497792	1497988	.	-	.	ID=PF3D7_1037800;SumOfReads=7;SumOfReadsPlus=0;SumOfReadsMinus=7;change_of_boundaries_within_genes
Pf3D7_10_v3	Chappell_et_al_Splice_Site_Finder	SpliceSite	1501573	1501790	.	-	.	ID=PF3D7_1037800;SumOfReads=5;SumOfReadsPlus=0;SumOfReadsMinus=5;change_of_boundaries_within_genes
Pf3D7_10_v3	Chappell_et_al_Splice_Site_Finder	SpliceSite	1506397	1506549	.	+	.	ID=PF3D7_1038000.1;SumOfReads=10;SumOfReadsPlus=10;SumOfReadsMinus=0;change_of_boundaries_within_genes
Pf3D7_10_v3	Chappell_et_al_Splice_Site_Finder	SpliceSite	1506429	1506546	.	+	.	ID=PF3D7_1038000.1;SumOfReads=5198;SumOfReadsPlus=5198;SumOfReadsMinus=0;change_of_boundaries_within_genes
Pf3D7_11_v3	Chappell_et_al_Splice_Site_Finder	SpliceSite	296018	296149	.	+	.	ID=PF3D7_1107100;SumOfReads=12;SumOfReadsPlus=12;SumOfReadsMinus=0;change_of_boundaries_within_genes
Pf3D7_11_v3	Chappell_et_al_Splice_Site_Finder	SpliceSite	296532	296706	.	+	.	ID=PF3D7_1107100;SumOfReads=53;SumOfReadsPlus=53;SumOfReadsMinus=0;change_of_boundaries_within_genes
Pf3D7_11_v3	Chappell_et_al_Splice_Site_Finder	SpliceSite	362538	362677	.	+	.	ID=PF3D7_1108300;SumOfReads=47;SumOfReadsPlus=47;SumOfReadsMinus=0;change_of_boundaries_within_genes
Pf3D7_11_v3	Chappell_et_al_Splice_Site_Finder	SpliceSite	392334	392524	.	-	.	ID=PF3D7_1109400;SumOfReads=12;SumOfReadsPlus=0;SumOfReadsMinus=12;change_of_boundaries_within_genes
Pf3D7_11_v3	Chappell_et_al_Splice_Site_Finder	SpliceSite	397197	397479	.	+	.	ID=PF3D7_1109900;SumOfReads=6;SumOfReadsPlus=6;SumOfReadsMinus=0;change_of_boundaries_within_genes
Pf3D7_11_v3	Chappell_et_al_Splice_Site_Finder	SpliceSite	410893	411059	.	-	.	ID=PF3D7_1110300;SumOfReads=12;SumOfReadsPlus=0;SumOfReadsMinus=12;change_of_boundaries_within_genes
Pf3D7_11_v3	Chappell_et_al_Splice_Site_Finder	SpliceSite	522301	522445	.	-	.	ID=PF3D7_1113400;SumOfReads=19;SumOfReadsPlus=0;SumOfReadsMinus=19;change_of_boundaries_within_genes
Pf3D7_11_v3	Chappell_et_al_Splice_Site_Finder	SpliceSite	539970	540166	.	+	.	ID=PF3D7_1114100.1;SumOfReads=130;SumOfReadsPlus=130;SumOfReadsMinus=0;change_of_boundaries_within_genes
Pf3D7_11_v3	Chappell_et_al_Splice_Site_Finder	SpliceSite	540341	540628	.	+	.	ID=PF3D7_1114100.1;SumOfReads=14;SumOfReadsPlus=14;SumOfReadsMinus=0;change_of_boundaries_within_genes
Pf3D7_11_v3	Chappell_et_al_Splice_Site_Finder	SpliceSite	572513	572673	.	-	.	ID=PF3D7_1115100;SumOfReads=8;SumOfReadsPlus=0;SumOfReadsMinus=8;change_of_boundaries_within_genes
Pf3D7_11_v3	Chappell_et_al_Splice_Site_Finder	SpliceSite	590461	590602	.	-	.	ID=PF3D7_1115600;SumOfReads=5;SumOfReadsPlus=0;SumOfReadsMinus=5;change_of_boundaries_within_genes
Pf3D7_11_v3	Chappell_et_al_Splice_Site_Finder	SpliceSite	618385	618513	.	+	.	ID=PF3D7_1116300;SumOfReads=17;SumOfReadsPlus=17;SumOfReadsMinus=0;change_of_boundaries_within_genes
Pf3D7_11_v3	Chappell_et_al_Splice_Site_Finder	SpliceSite	618797	619078	.	+	.	ID=PF3D7_1116300;SumOfReads=27;SumOfReadsPlus=27;SumOfReadsMinus=0;change_of_boundaries_within_genes
Pf3D7_11_v3	Chappell_et_al_Splice_Site_Finder	SpliceSite	761729	761890	.	+	.	ID=PF3D7_1120100;SumOfReads=6;SumOfReadsPlus=6;SumOfReadsMinus=0;change_of_boundaries_within_genes
Pf3D7_11_v3	Chappell_et_al_Splice_Site_Finder	SpliceSite	815885	816201	.	-	.	ID=PF3D7_1121600;SumOfReads=74;SumOfReadsPlus=0;SumOfReadsMinus=74;change_of_boundaries_within_genes
Pf3D7_11_v3	Chappell_et_al_Splice_Site_Finder	SpliceSite	959044	959156	.	-	.	ID=PF3D7_1124200;SumOfReads=112;SumOfReadsPlus=0;SumOfReadsMinus=112;change_of_boundaries_within_genes
Pf3D7_11_v3	Chappell_et_al_Splice_Site_Finder	SpliceSite	964920	965027	.	-	.	ID=PF3D7_1124400;SumOfReads=7;SumOfReadsPlus=0;SumOfReadsMinus=7;change_of_boundaries_within_genes
Pf3D7_11_v3	Chappell_et_al_Splice_Site_Finder	SpliceSite	985112	985223	.	-	.	ID=PF3D7_1125000;SumOfReads=13;SumOfReadsPlus=0;SumOfReadsMinus=13;change_of_boundaries_within_genes
Pf3D7_11_v3	Chappell_et_al_Splice_Site_Finder	SpliceSite	1030763	1030913	.	+	.	ID=PF3D7_1126400;SumOfReads=7;SumOfReadsPlus=7;SumOfReadsMinus=0;change_of_boundaries_within_genes
Pf3D7_11_v3	Chappell_et_al_Splice_Site_Finder	SpliceSite	1044309	1044415	.	-	.	ID=PF3D7_1126700;SumOfReads=6;SumOfReadsPlus=0;SumOfReadsMinus=6;change_of_boundaries_within_genes
Pf3D7_11_v3	Chappell_et_al_Splice_Site_Finder	SpliceSite	1073435	1073584	.	+	.	ID=PF3D7_1127600;SumOfReads=38;SumOfReadsPlus=38;SumOfReadsMinus=0;change_of_boundaries_within_genes
Pf3D7_11_v3	Chappell_et_al_Splice_Site_Finder	SpliceSite	1119974	1120242	.	+	.	ID=PF3D7_1128900;SumOfReads=38;SumOfReadsPlus=38;SumOfReadsMinus=0;change_of_boundaries_within_genes
Pf3D7_11_v3	Chappell_et_al_Splice_Site_Finder	SpliceSite	1129120	1129507	.	+	.	ID=PF3D7_1129200;SumOfReads=5;SumOfReadsPlus=5;SumOfReadsMinus=0;change_of_boundaries_within_genes
Pf3D7_11_v3	Chappell_et_al_Splice_Site_Finder	SpliceSite	1417878	1418086	.	-	.	ID=PF3D7_1136200;SumOfReads=8;SumOfReadsPlus=0;SumOfReadsMinus=8;change_of_boundaries_within_genes
Pf3D7_11_v3	Chappell_et_al_Splice_Site_Finder	SpliceSite	1434954	1435098	.	-	.	ID=PF3D7_1136500.1;SumOfReads=8;SumOfReadsPlus=0;SumOfReadsMinus=8;change_of_boundaries_within_genes
Pf3D7_11_v3	Chappell_et_al_Splice_Site_Finder	SpliceSite	1446927	1447087	.	+	.	ID=PF3D7_1136700.1;SumOfReads=6;SumOfReadsPlus=6;SumOfReadsMinus=0;change_of_boundaries_within_genes
Pf3D7_11_v3	Chappell_et_al_Splice_Site_Finder	SpliceSite	1531327	1531483	.	-	.	ID=PF3D7_1138700;SumOfReads=7;SumOfReadsPlus=0;SumOfReadsMinus=7;change_of_boundaries_within_genes
Pf3D7_11_v3	Chappell_et_al_Splice_Site_Finder	SpliceSite	1663773	1664098	.	+	.	ID=PF3D7_1141400;SumOfReads=5;SumOfReadsPlus=5;SumOfReadsMinus=0;change_of_boundaries_within_genes
Pf3D7_11_v3	Chappell_et_al_Splice_Site_Finder	SpliceSite	1663778	1664098	.	+	.	ID=PF3D7_1141400;SumOfReads=22;SumOfReadsPlus=22;SumOfReadsMinus=0;change_of_boundaries_within_genes
Pf3D7_11_v3	Chappell_et_al_Splice_Site_Finder	SpliceSite	1664406	1664522	.	+	.	ID=PF3D7_1141400;SumOfReads=15;SumOfReadsPlus=15;SumOfReadsMinus=0;change_of_boundaries_within_genes
Pf3D7_11_v3	Chappell_et_al_Splice_Site_Finder	SpliceSite	1667926	1668314	.	+	.	ID=PF3D7_1141500;SumOfReads=6;SumOfReadsPlus=6;SumOfReadsMinus=0;change_of_boundaries_within_genes
Pf3D7_11_v3	Chappell_et_al_Splice_Site_Finder	SpliceSite	1693582	1693763	.	-	.	ID=PF3D7_1142200;SumOfReads=19;SumOfReadsPlus=0;SumOfReadsMinus=19;change_of_boundaries_within_genes
Pf3D7_11_v3	Chappell_et_al_Splice_Site_Finder	SpliceSite	1693838	1694048	.	-	.	ID=PF3D7_1142200;SumOfReads=10;SumOfReadsPlus=0;SumOfReadsMinus=10;change_of_boundaries_within_genes
Pf3D7_11_v3	Chappell_et_al_Splice_Site_Finder	SpliceSite	1706266	1706431	.	-	.	ID=PF3D7_1142500;SumOfReads=6;SumOfReadsPlus=0;SumOfReadsMinus=6;change_of_boundaries_within_genes
Pf3D7_11_v3	Chappell_et_al_Splice_Site_Finder	SpliceSite	1825137	1825253	.	-	.	ID=PF3D7_1146100;SumOfReads=5;SumOfReadsPlus=0;SumOfReadsMinus=5;change_of_boundaries_within_genes
Pf3D7_11_v3	Chappell_et_al_Splice_Site_Finder	SpliceSite	1905363	1905475	.	+	.	ID=PF3D7_1147800.1;SumOfReads=22;SumOfReadsPlus=22;SumOfReadsMinus=0;change_of_boundaries_within_genes
Pf3D7_11_v3	Chappell_et_al_Splice_Site_Finder	SpliceSite	1941391	1941669	.	+	.	ID=PF3D7_1148800;SumOfReads=16;SumOfReadsPlus=16;SumOfReadsMinus=0;change_of_boundaries_within_genes
Pf3D7_11_v3	Chappell_et_al_Splice_Site_Finder	SpliceSite	1972592	1972716	.	+	.	ID=PF3D7_1149100.1;SumOfReads=379;SumOfReadsPlus=379;SumOfReadsMinus=0;change_of_boundaries_within_genes
Pf3D7_12_v3	Chappell_et_al_Splice_Site_Finder	SpliceSite	114850	115193	.	+	.	ID=PF3D7_1202100.1;SumOfReads=8;SumOfReadsPlus=8;SumOfReadsMinus=0;change_of_boundaries_within_genes
Pf3D7_12_v3	Chappell_et_al_Splice_Site_Finder	SpliceSite	114850	115175	.	+	.	ID=PF3D7_1202100.1;SumOfReads=122;SumOfReadsPlus=122;SumOfReadsMinus=0;change_of_boundaries_within_genes
Pf3D7_12_v3	Chappell_et_al_Splice_Site_Finder	SpliceSite	115024	115172	.	+	.	ID=PF3D7_1202100.1;SumOfReads=5;SumOfReadsPlus=5;SumOfReadsMinus=0;change_of_boundaries_within_genes
Pf3D7_12_v3	Chappell_et_al_Splice_Site_Finder	SpliceSite	149370	149777	.	-	.	ID=PF3D7_1202600;SumOfReads=58;SumOfReadsPlus=0;SumOfReadsMinus=58;change_of_boundaries_within_genes
Pf3D7_12_v3	Chappell_et_al_Splice_Site_Finder	SpliceSite	188357	188579	.	-	.	ID=PF3D7_1203700;SumOfReads=13;SumOfReadsPlus=0;SumOfReadsMinus=13;change_of_boundaries_within_genes
Pf3D7_12_v3	Chappell_et_al_Splice_Site_Finder	SpliceSite	217420	217583	.	+	.	ID=PF3D7_1204900;SumOfReads=20;SumOfReadsPlus=20;SumOfReadsMinus=0;change_of_boundaries_within_genes
Pf3D7_12_v3	Chappell_et_al_Splice_Site_Finder	SpliceSite	262061	262190	.	+	.	ID=PF3D7_1205800;SumOfReads=67;SumOfReadsPlus=67;SumOfReadsMinus=0;change_of_boundaries_within_genes
Pf3D7_12_v3	Chappell_et_al_Splice_Site_Finder	SpliceSite	262351	262512	.	+	.	ID=PF3D7_1205800;SumOfReads=6;SumOfReadsPlus=6;SumOfReadsMinus=0;change_of_boundaries_within_genes
Pf3D7_12_v3	Chappell_et_al_Splice_Site_Finder	SpliceSite	262399	262509	.	+	.	ID=PF3D7_1205800;SumOfReads=133;SumOfReadsPlus=133;SumOfReadsMinus=0;change_of_boundaries_within_genes
Pf3D7_12_v3	Chappell_et_al_Splice_Site_Finder	SpliceSite	310391	311109	.	+	.	ID=PF3D7_1206800;SumOfReads=5;SumOfReadsPlus=5;SumOfReadsMinus=0;change_of_boundaries_within_genes
Pf3D7_12_v3	Chappell_et_al_Splice_Site_Finder	SpliceSite	441885	442058	.	+	.	ID=PF3D7_1209500.1;SumOfReads=6;SumOfReadsPlus=6;SumOfReadsMinus=0;change_of_boundaries_within_genes
Pf3D7_12_v3	Chappell_et_al_Splice_Site_Finder	SpliceSite	446688	446784	.	+	.	ID=PF3D7_1209700;SumOfReads=54;SumOfReadsPlus=54;SumOfReadsMinus=0;change_of_boundaries_within_genes
Pf3D7_12_v3	Chappell_et_al_Splice_Site_Finder	SpliceSite	545260	545458	.	+	.	ID=PF3D7_1212300;SumOfReads=7;SumOfReadsPlus=7;SumOfReadsMinus=0;change_of_boundaries_within_genes
Pf3D7_12_v3	Chappell_et_al_Splice_Site_Finder	SpliceSite	609011	609144	.	-	.	ID=PF3D7_1214300;SumOfReads=5;SumOfReadsPlus=0;SumOfReadsMinus=5;change_of_boundaries_within_genes
Pf3D7_12_v3	Chappell_et_al_Splice_Site_Finder	SpliceSite	925417	925655	.	-	.	ID=PF3D7_1223000;SumOfReads=18;SumOfReadsPlus=0;SumOfReadsMinus=18;change_of_boundaries_within_genes
Pf3D7_12_v3	Chappell_et_al_Splice_Site_Finder	SpliceSite	925710	925819	.	-	.	ID=PF3D7_1223000;SumOfReads=41;SumOfReadsPlus=0;SumOfReadsMinus=41;change_of_boundaries_within_genes
Pf3D7_12_v3	Chappell_et_al_Splice_Site_Finder	SpliceSite	976927	977162	.	-	.	ID=PF3D7_1224100;SumOfReads=7;SumOfReadsPlus=0;SumOfReadsMinus=7;change_of_boundaries_within_genes
Pf3D7_12_v3	Chappell_et_al_Splice_Site_Finder	SpliceSite	977533	977766	.	-	.	ID=PF3D7_1224100;SumOfReads=51;SumOfReadsPlus=0;SumOfReadsMinus=51;change_of_boundaries_within_genes
Pf3D7_12_v3	Chappell_et_al_Splice_Site_Finder	SpliceSite	1036075	1036180	.	-	.	ID=PF3D7_1225600;SumOfReads=7;SumOfReadsPlus=0;SumOfReadsMinus=7;change_of_boundaries_within_genes
Pf3D7_12_v3	Chappell_et_al_Splice_Site_Finder	SpliceSite	1158612	1158708	.	+	.	ID=PF3D7_1228500;SumOfReads=13;SumOfReadsPlus=13;SumOfReadsMinus=0;change_of_boundaries_within_genes
Pf3D7_12_v3	Chappell_et_al_Splice_Site_Finder	SpliceSite	1181616	1181768	.	-	.	ID=PF3D7_1228900;SumOfReads=8;SumOfReadsPlus=0;SumOfReadsMinus=8;change_of_boundaries_within_genes
Pf3D7_12_v3	Chappell_et_al_Splice_Site_Finder	SpliceSite	1182717	1182857	.	-	.	ID=PF3D7_1228900;SumOfReads=5;SumOfReadsPlus=0;SumOfReadsMinus=5;change_of_boundaries_within_genes
Pf3D7_12_v3	Chappell_et_al_Splice_Site_Finder	SpliceSite	1230240	1230671	.	-	.	ID=PF3D7_1229900.1;SumOfReads=6;SumOfReadsPlus=0;SumOfReadsMinus=6;change_of_boundaries_within_genes
Pf3D7_12_v3	Chappell_et_al_Splice_Site_Finder	SpliceSite	1231177	1231268	.	-	.	ID=PF3D7_1229900.1;SumOfReads=8;SumOfReadsPlus=0;SumOfReadsMinus=8;change_of_boundaries_within_genes
Pf3D7_12_v3	Chappell_et_al_Splice_Site_Finder	SpliceSite	1232102	1232456	.	-	.	ID=PF3D7_1229900.1;SumOfReads=10;SumOfReadsPlus=0;SumOfReadsMinus=10;change_of_boundaries_within_genes
Pf3D7_12_v3	Chappell_et_al_Splice_Site_Finder	SpliceSite	1235612	1235766	.	+	.	ID=PF3D7_1230000;SumOfReads=26;SumOfReadsPlus=26;SumOfReadsMinus=0;change_of_boundaries_within_genes
Pf3D7_12_v3	Chappell_et_al_Splice_Site_Finder	SpliceSite	1306594	1306838	.	-	.	ID=PF3D7_1231700;SumOfReads=6;SumOfReadsPlus=0;SumOfReadsMinus=6;change_of_boundaries_within_genes
Pf3D7_12_v3	Chappell_et_al_Splice_Site_Finder	SpliceSite	1522642	1522799	.	+	.	ID=PF3D7_1236400;SumOfReads=17;SumOfReadsPlus=17;SumOfReadsMinus=0;change_of_boundaries_within_genes
Pf3D7_12_v3	Chappell_et_al_Splice_Site_Finder	SpliceSite	1559416	1559723	.	+	.	ID=PF3D7_1237400;SumOfReads=15;SumOfReadsPlus=15;SumOfReadsMinus=0;change_of_boundaries_within_genes
Pf3D7_12_v3	Chappell_et_al_Splice_Site_Finder	SpliceSite	1559512	1559723	.	+	.	ID=PF3D7_1237400;SumOfReads=8;SumOfReadsPlus=8;SumOfReadsMinus=0;change_of_boundaries_within_genes
Pf3D7_12_v3	Chappell_et_al_Splice_Site_Finder	SpliceSite	1605221	1605347	.	+	.	ID=PF3D7_1238700;SumOfReads=5;SumOfReadsPlus=5;SumOfReadsMinus=0;change_of_boundaries_within_genes
Pf3D7_12_v3	Chappell_et_al_Splice_Site_Finder	SpliceSite	1803918	1804072	.	+	.	ID=PF3D7_1242700;SumOfReads=15;SumOfReadsPlus=15;SumOfReadsMinus=0;change_of_boundaries_within_genes
Pf3D7_12_v3	Chappell_et_al_Splice_Site_Finder	SpliceSite	1816135	1816342	.	-	.	ID=PF3D7_1243300;SumOfReads=7;SumOfReadsPlus=0;SumOfReadsMinus=7;change_of_boundaries_within_genes
Pf3D7_12_v3	Chappell_et_al_Splice_Site_Finder	SpliceSite	1826496	1826737	.	+	.	ID=PF3D7_1243600;SumOfReads=17;SumOfReadsPlus=17;SumOfReadsMinus=0;change_of_boundaries_within_genes
Pf3D7_12_v3	Chappell_et_al_Splice_Site_Finder	SpliceSite	1928654	1928770	.	+	.	ID=PF3D7_1246300;SumOfReads=21;SumOfReadsPlus=21;SumOfReadsMinus=0;change_of_boundaries_within_genes
Pf3D7_12_v3	Chappell_et_al_Splice_Site_Finder	SpliceSite	1947573	1947684	.	+	.	ID=PF3D7_1247000.1;SumOfReads=106;SumOfReadsPlus=106;SumOfReadsMinus=0;change_of_boundaries_within_genes
Pf3D7_12_v3	Chappell_et_al_Splice_Site_Finder	SpliceSite	1968244	1968376	.	+	.	ID=PF3D7_1247800;SumOfReads=21;SumOfReadsPlus=21;SumOfReadsMinus=0;change_of_boundaries_within_genes
Pf3D7_12_v3	Chappell_et_al_Splice_Site_Finder	SpliceSite	2017912	2018018	.	-	.	ID=PF3D7_1249500;SumOfReads=5;SumOfReadsPlus=0;SumOfReadsMinus=5;change_of_boundaries_within_genes
Pf3D7_12_v3	Chappell_et_al_Splice_Site_Finder	SpliceSite	2021553	2021719	.	-	.	ID=PF3D7_1249600;SumOfReads=11;SumOfReadsPlus=0;SumOfReadsMinus=11;change_of_boundaries_within_genes
Pf3D7_12_v3	Chappell_et_al_Splice_Site_Finder	SpliceSite	2070553	2070695	.	+	.	ID=PF3D7_1250500;SumOfReads=32;SumOfReadsPlus=32;SumOfReadsMinus=0;change_of_boundaries_within_genes
Pf3D7_12_v3	Chappell_et_al_Splice_Site_Finder	SpliceSite	2075925	2076121	.	+	.	ID=PF3D7_1250700;SumOfReads=13;SumOfReadsPlus=13;SumOfReadsMinus=0;change_of_boundaries_within_genes
Pf3D7_12_v3	Chappell_et_al_Splice_Site_Finder	SpliceSite	2089916	2090076	.	+	.	ID=PF3D7_1251100;SumOfReads=5;SumOfReadsPlus=5;SumOfReadsMinus=0;change_of_boundaries_within_genes
Pf3D7_12_v3	Chappell_et_al_Splice_Site_Finder	SpliceSite	2089919	2090188	.	+	.	ID=PF3D7_1251100;SumOfReads=24;SumOfReadsPlus=24;SumOfReadsMinus=0;change_of_boundaries_within_genes
Pf3D7_13_v3	Chappell_et_al_Splice_Site_Finder	SpliceSite	150943	151216	.	-	.	ID=PF3D7_1302800;SumOfReads=5;SumOfReadsPlus=0;SumOfReadsMinus=5;change_of_boundaries_within_genes
Pf3D7_13_v3	Chappell_et_al_Splice_Site_Finder	SpliceSite	159191	159376	.	+	.	ID=PF3D7_1303100;SumOfReads=5;SumOfReadsPlus=5;SumOfReadsMinus=0;change_of_boundaries_within_genes
Pf3D7_13_v3	Chappell_et_al_Splice_Site_Finder	SpliceSite	465373	465510	.	-	.	ID=PF3D7_1310600;SumOfReads=7;SumOfReadsPlus=0;SumOfReadsMinus=7;change_of_boundaries_within_genes
Pf3D7_13_v3	Chappell_et_al_Splice_Site_Finder	SpliceSite	943539	943808	.	+	.	ID=PF3D7_1322200;SumOfReads=16;SumOfReadsPlus=16;SumOfReadsMinus=0;change_of_boundaries_within_genes
Pf3D7_13_v3	Chappell_et_al_Splice_Site_Finder	SpliceSite	951234	951348	.	+	.	ID=PF3D7_1322400;SumOfReads=8;SumOfReadsPlus=8;SumOfReadsMinus=0;change_of_boundaries_within_genes
Pf3D7_13_v3	Chappell_et_al_Splice_Site_Finder	SpliceSite	954055	954203	.	+	.	ID=PF3D7_1322500;SumOfReads=6;SumOfReadsPlus=6;SumOfReadsMinus=0;change_of_boundaries_within_genes
Pf3D7_13_v3	Chappell_et_al_Splice_Site_Finder	SpliceSite	954330	954450	.	+	.	ID=PF3D7_1322500;SumOfReads=6;SumOfReadsPlus=6;SumOfReadsMinus=0;change_of_boundaries_within_genes
Pf3D7_13_v3	Chappell_et_al_Splice_Site_Finder	SpliceSite	1086440	1086798	.	-	.	ID=PF3D7_1326000;SumOfReads=12;SumOfReadsPlus=0;SumOfReadsMinus=12;change_of_boundaries_within_genes
Pf3D7_13_v3	Chappell_et_al_Splice_Site_Finder	SpliceSite	1088577	1088760	.	+	.	ID=PF3D7_1326100;SumOfReads=5;SumOfReadsPlus=5;SumOfReadsMinus=0;change_of_boundaries_within_genes
Pf3D7_13_v3	Chappell_et_al_Splice_Site_Finder	SpliceSite	1088586	1088760	.	+	.	ID=PF3D7_1326100;SumOfReads=8;SumOfReadsPlus=8;SumOfReadsMinus=0;change_of_boundaries_within_genes
Pf3D7_13_v3	Chappell_et_al_Splice_Site_Finder	SpliceSite	1211309	1211401	.	-	.	ID=PF3D7_1328600;SumOfReads=7;SumOfReadsPlus=0;SumOfReadsMinus=7;change_of_boundaries_within_genes
Pf3D7_13_v3	Chappell_et_al_Splice_Site_Finder	SpliceSite	1276349	1276739	.	-	.	ID=PF3D7_1330300;SumOfReads=54;SumOfReadsPlus=0;SumOfReadsMinus=54;change_of_boundaries_within_genes
Pf3D7_13_v3	Chappell_et_al_Splice_Site_Finder	SpliceSite	1276349	1276785	.	-	.	ID=PF3D7_1330300;SumOfReads=6;SumOfReadsPlus=0;SumOfReadsMinus=6;change_of_boundaries_within_genes
Pf3D7_13_v3	Chappell_et_al_Splice_Site_Finder	SpliceSite	1277332	1277621	.	-	.	ID=PF3D7_1330300;SumOfReads=5;SumOfReadsPlus=0;SumOfReadsMinus=5;change_of_boundaries_within_genes
Pf3D7_13_v3	Chappell_et_al_Splice_Site_Finder	SpliceSite	1294685	1294966	.	+	.	ID=PF3D7_1330800;SumOfReads=25;SumOfReadsPlus=25;SumOfReadsMinus=0;change_of_boundaries_within_genes
Pf3D7_13_v3	Chappell_et_al_Splice_Site_Finder	SpliceSite	1294930	1295245	.	+	.	ID=PF3D7_1330800;SumOfReads=11;SumOfReadsPlus=11;SumOfReadsMinus=0;change_of_boundaries_within_genes
Pf3D7_13_v3	Chappell_et_al_Splice_Site_Finder	SpliceSite	1299976	1300214	.	-	.	ID=PF3D7_1331100;SumOfReads=7;SumOfReadsPlus=0;SumOfReadsMinus=7;change_of_boundaries_within_genes
Pf3D7_13_v3	Chappell_et_al_Splice_Site_Finder	SpliceSite	1480967	1481071	.	+	.	ID=PF3D7_1336600;SumOfReads=13;SumOfReadsPlus=13;SumOfReadsMinus=0;change_of_boundaries_within_genes
Pf3D7_13_v3	Chappell_et_al_Splice_Site_Finder	SpliceSite	1481165	1481251	.	+	.	ID=PF3D7_1336600;SumOfReads=18;SumOfReadsPlus=18;SumOfReadsMinus=0;change_of_boundaries_within_genes
Pf3D7_13_v3	Chappell_et_al_Splice_Site_Finder	SpliceSite	1481441	1481668	.	+	.	ID=PF3D7_1336600;SumOfReads=8;SumOfReadsPlus=8;SumOfReadsMinus=0;change_of_boundaries_within_genes
Pf3D7_13_v3	Chappell_et_al_Splice_Site_Finder	SpliceSite	1525928	1526119	.	+	.	ID=PF3D7_1337700;SumOfReads=15;SumOfReadsPlus=15;SumOfReadsMinus=0;change_of_boundaries_within_genes
Pf3D7_13_v3	Chappell_et_al_Splice_Site_Finder	SpliceSite	1551726	1551842	.	-	.	ID=PF3D7_1338400;SumOfReads=5;SumOfReadsPlus=0;SumOfReadsMinus=5;change_of_boundaries_within_genes
Pf3D7_13_v3	Chappell_et_al_Splice_Site_Finder	SpliceSite	1622161	1622352	.	-	.	ID=PF3D7_1340700;SumOfReads=13;SumOfReadsPlus=0;SumOfReadsMinus=13;change_of_boundaries_within_genes
Pf3D7_13_v3	Chappell_et_al_Splice_Site_Finder	SpliceSite	1622419	1622661	.	-	.	ID=PF3D7_1340700;SumOfReads=46;SumOfReadsPlus=0;SumOfReadsMinus=46;change_of_boundaries_within_genes
Pf3D7_13_v3	Chappell_et_al_Splice_Site_Finder	SpliceSite	1637160	1637285	.	+	.	ID=PF3D7_1341300;SumOfReads=5;SumOfReadsPlus=5;SumOfReadsMinus=0;change_of_boundaries_within_genes
Pf3D7_13_v3	Chappell_et_al_Splice_Site_Finder	SpliceSite	1637330	1637528	.	+	.	ID=PF3D7_1341300;SumOfReads=9;SumOfReadsPlus=9;SumOfReadsMinus=0;change_of_boundaries_within_genes
Pf3D7_13_v3	Chappell_et_al_Splice_Site_Finder	SpliceSite	1696961	1697113	.	+	.	ID=PF3D7_1343000;SumOfReads=16;SumOfReadsPlus=16;SumOfReadsMinus=0;change_of_boundaries_within_genes
Pf3D7_13_v3	Chappell_et_al_Splice_Site_Finder	SpliceSite	1696961	1697336	.	+	.	ID=PF3D7_1343000;SumOfReads=37;SumOfReadsPlus=37;SumOfReadsMinus=0;change_of_boundaries_within_genes
Pf3D7_13_v3	Chappell_et_al_Splice_Site_Finder	SpliceSite	1903184	1903324	.	+	.	ID=PF3D7_1347600;SumOfReads=17;SumOfReadsPlus=17;SumOfReadsMinus=0;change_of_boundaries_within_genes
Pf3D7_13_v3	Chappell_et_al_Splice_Site_Finder	SpliceSite	2009780	2009888	.	-	.	ID=PF3D7_1350200;SumOfReads=7;SumOfReadsPlus=0;SumOfReadsMinus=7;change_of_boundaries_within_genes
Pf3D7_13_v3	Chappell_et_al_Splice_Site_Finder	SpliceSite	2040734	2040881	.	-	.	ID=PF3D7_1351100;SumOfReads=25;SumOfReadsPlus=0;SumOfReadsMinus=25;change_of_boundaries_within_genes
Pf3D7_13_v3	Chappell_et_al_Splice_Site_Finder	SpliceSite	2052602	2053086	.	+	.	ID=PF3D7_1351400;SumOfReads=5;SumOfReadsPlus=5;SumOfReadsMinus=0;change_of_boundaries_within_genes
Pf3D7_13_v3	Chappell_et_al_Splice_Site_Finder	SpliceSite	2059664	2059842	.	+	.	ID=PF3D7_1351700;SumOfReads=5;SumOfReadsPlus=5;SumOfReadsMinus=0;change_of_boundaries_within_genes
Pf3D7_13_v3	Chappell_et_al_Splice_Site_Finder	SpliceSite	2059731	2059837	.	+	.	ID=PF3D7_1351700;SumOfReads=27;SumOfReadsPlus=27;SumOfReadsMinus=0;change_of_boundaries_within_genes
Pf3D7_13_v3	Chappell_et_al_Splice_Site_Finder	SpliceSite	2065449	2065777	.	+	.	ID=PF3D7_1351800.1;SumOfReads=11;SumOfReadsPlus=11;SumOfReadsMinus=0;change_of_boundaries_within_genes
Pf3D7_13_v3	Chappell_et_al_Splice_Site_Finder	SpliceSite	2232553	2232660	.	+	.	ID=PF3D7_1356300;SumOfReads=6;SumOfReadsPlus=6;SumOfReadsMinus=0;change_of_boundaries_within_genes
Pf3D7_13_v3	Chappell_et_al_Splice_Site_Finder	SpliceSite	2352585	2352812	.	-	.	ID=PF3D7_1359200;SumOfReads=7;SumOfReadsPlus=0;SumOfReadsMinus=7;change_of_boundaries_within_genes
Pf3D7_13_v3	Chappell_et_al_Splice_Site_Finder	SpliceSite	2440705	2440915	.	-	.	ID=PF3D7_1360900.1;SumOfReads=105;SumOfReadsPlus=0;SumOfReadsMinus=105;change_of_boundaries_within_genes
Pf3D7_13_v3	Chappell_et_al_Splice_Site_Finder	SpliceSite	2442707	2442848	.	-	.	ID=PF3D7_1360900.1;SumOfReads=14;SumOfReadsPlus=0;SumOfReadsMinus=14;change_of_boundaries_within_genes
Pf3D7_13_v3	Chappell_et_al_Splice_Site_Finder	SpliceSite	2466628	2466786	.	-	.	ID=PF3D7_1361500.1;SumOfReads=8;SumOfReadsPlus=0;SumOfReadsMinus=8;change_of_boundaries_within_genes
Pf3D7_13_v3	Chappell_et_al_Splice_Site_Finder	SpliceSite	2467778	2467925	.	-	.	ID=PF3D7_1361500.1;SumOfReads=14;SumOfReadsPlus=0;SumOfReadsMinus=14;change_of_boundaries_within_genes
Pf3D7_13_v3	Chappell_et_al_Splice_Site_Finder	SpliceSite	2487949	2488060	.	-	.	ID=PF3D7_1362100;SumOfReads=8;SumOfReadsPlus=0;SumOfReadsMinus=8;change_of_boundaries_within_genes
Pf3D7_13_v3	Chappell_et_al_Splice_Site_Finder	SpliceSite	2607445	2607669	.	-	.	ID=PF3D7_1364900;SumOfReads=43;SumOfReadsPlus=0;SumOfReadsMinus=43;change_of_boundaries_within_genes
Pf3D7_13_v3	Chappell_et_al_Splice_Site_Finder	SpliceSite	2675944	2676099	.	+	.	ID=PF3D7_1366900;SumOfReads=5;SumOfReadsPlus=5;SumOfReadsMinus=0;change_of_boundaries_within_genes
Pf3D7_13_v3	Chappell_et_al_Splice_Site_Finder	SpliceSite	2679733	2679831	.	-	.	ID=PF3D7_1367000;SumOfReads=5;SumOfReadsPlus=0;SumOfReadsMinus=5;change_of_boundaries_within_genes
Pf3D7_14_v3	Chappell_et_al_Splice_Site_Finder	SpliceSite	74813	74985	.	-	.	ID=PF3D7_1401900;SumOfReads=42;SumOfReadsPlus=0;SumOfReadsMinus=42;change_of_boundaries_within_genes
Pf3D7_14_v3	Chappell_et_al_Splice_Site_Finder	SpliceSite	75065	75140	.	-	.	ID=PF3D7_1401900;SumOfReads=16;SumOfReadsPlus=0;SumOfReadsMinus=16;change_of_boundaries_within_genes
Pf3D7_14_v3	Chappell_et_al_Splice_Site_Finder	SpliceSite	93063	93182	.	-	.	ID=PF3D7_1402500;SumOfReads=6;SumOfReadsPlus=0;SumOfReadsMinus=6;change_of_boundaries_within_genes
Pf3D7_14_v3	Chappell_et_al_Splice_Site_Finder	SpliceSite	93249	93434	.	-	.	ID=PF3D7_1402500;SumOfReads=6;SumOfReadsPlus=0;SumOfReadsMinus=6;change_of_boundaries_within_genes
Pf3D7_14_v3	Chappell_et_al_Splice_Site_Finder	SpliceSite	130727	130971	.	-	.	ID=PF3D7_1403500;SumOfReads=5;SumOfReadsPlus=0;SumOfReadsMinus=5;change_of_boundaries_within_genes
Pf3D7_14_v3	Chappell_et_al_Splice_Site_Finder	SpliceSite	132693	132948	.	+	.	ID=PF3D7_1403600;SumOfReads=6;SumOfReadsPlus=6;SumOfReadsMinus=0;change_of_boundaries_within_genes
Pf3D7_14_v3	Chappell_et_al_Splice_Site_Finder	SpliceSite	132728	132952	.	+	.	ID=PF3D7_1403600;SumOfReads=11;SumOfReadsPlus=11;SumOfReadsMinus=0;change_of_boundaries_within_genes
Pf3D7_14_v3	Chappell_et_al_Splice_Site_Finder	SpliceSite	361363	361477	.	-	.	ID=PF3D7_1409200.1;SumOfReads=13;SumOfReadsPlus=0;SumOfReadsMinus=13;change_of_boundaries_within_genes
Pf3D7_14_v3	Chappell_et_al_Splice_Site_Finder	SpliceSite	361363	361529	.	-	.	ID=PF3D7_1409200.1;SumOfReads=22;SumOfReadsPlus=0;SumOfReadsMinus=22;change_of_boundaries_within_genes
Pf3D7_14_v3	Chappell_et_al_Splice_Site_Finder	SpliceSite	540763	540830	.	-	.	ID=PF3D7_1413700;SumOfReads=107;SumOfReadsPlus=0;SumOfReadsMinus=107;change_of_boundaries_within_genes
Pf3D7_14_v3	Chappell_et_al_Splice_Site_Finder	SpliceSite	540763	541026	.	-	.	ID=PF3D7_1413700;SumOfReads=24;SumOfReadsPlus=0;SumOfReadsMinus=24;change_of_boundaries_within_genes
Pf3D7_14_v3	Chappell_et_al_Splice_Site_Finder	SpliceSite	541491	541743	.	-	.	ID=PF3D7_1413700;SumOfReads=257;SumOfReadsPlus=0;SumOfReadsMinus=257;change_of_boundaries_within_genes
Pf3D7_14_v3	Chappell_et_al_Splice_Site_Finder	SpliceSite	545899	545989	.	-	.	ID=PF3D7_1413700;SumOfReads=76;SumOfReadsPlus=0;SumOfReadsMinus=76;change_of_boundaries_within_genes
Pf3D7_14_v3	Chappell_et_al_Splice_Site_Finder	SpliceSite	750390	750522	.	+	.	ID=PF3D7_1417700;SumOfReads=31;SumOfReadsPlus=31;SumOfReadsMinus=0;change_of_boundaries_within_genes
Pf3D7_14_v3	Chappell_et_al_Splice_Site_Finder	SpliceSite	758269	758439	.	-	.	ID=PF3D7_1417900;SumOfReads=6;SumOfReadsPlus=0;SumOfReadsMinus=6;change_of_boundaries_within_genes
Pf3D7_14_v3	Chappell_et_al_Splice_Site_Finder	SpliceSite	799577	799795	.	-	.	ID=PF3D7_1419200;SumOfReads=6;SumOfReadsPlus=0;SumOfReadsMinus=6;change_of_boundaries_within_genes
Pf3D7_14_v3	Chappell_et_al_Splice_Site_Finder	SpliceSite	880789	880983	.	-	.	ID=PF3D7_1421300;SumOfReads=5;SumOfReadsPlus=0;SumOfReadsMinus=5;change_of_boundaries_within_genes
Pf3D7_14_v3	Chappell_et_al_Splice_Site_Finder	SpliceSite	947479	947580	.	-	.	ID=PF3D7_1423500;SumOfReads=9;SumOfReadsPlus=0;SumOfReadsMinus=9;change_of_boundaries_within_genes
Pf3D7_14_v3	Chappell_et_al_Splice_Site_Finder	SpliceSite	978506	978629	.	+	.	ID=PF3D7_1424400;SumOfReads=7;SumOfReadsPlus=7;SumOfReadsMinus=0;change_of_boundaries_within_genes
Pf3D7_14_v3	Chappell_et_al_Splice_Site_Finder	SpliceSite	1079363	1079558	.	-	.	ID=PF3D7_1427400.1;SumOfReads=45;SumOfReadsPlus=0;SumOfReadsMinus=45;change_of_boundaries_within_genes
Pf3D7_14_v3	Chappell_et_al_Splice_Site_Finder	SpliceSite	1128035	1128139	.	+	.	ID=PF3D7_1428600;SumOfReads=20;SumOfReadsPlus=20;SumOfReadsMinus=0;change_of_boundaries_within_genes
Pf3D7_14_v3	Chappell_et_al_Splice_Site_Finder	SpliceSite	1134101	1134205	.	+	.	ID=PF3D7_1428800.1;SumOfReads=147;SumOfReadsPlus=147;SumOfReadsMinus=0;change_of_boundaries_within_genes
Pf3D7_14_v3	Chappell_et_al_Splice_Site_Finder	SpliceSite	1152624	1152753	.	-	.	ID=PF3D7_1429300;SumOfReads=7;SumOfReadsPlus=0;SumOfReadsMinus=7;change_of_boundaries_within_genes
Pf3D7_14_v3	Chappell_et_al_Splice_Site_Finder	SpliceSite	1247153	1247370	.	+	.	ID=PF3D7_1431700;SumOfReads=10;SumOfReadsPlus=10;SumOfReadsMinus=0;change_of_boundaries_within_genes
Pf3D7_14_v3	Chappell_et_al_Splice_Site_Finder	SpliceSite	1255485	1255611	.	+	.	ID=PF3D7_1431900;SumOfReads=14;SumOfReadsPlus=14;SumOfReadsMinus=0;change_of_boundaries_within_genes
Pf3D7_14_v3	Chappell_et_al_Splice_Site_Finder	SpliceSite	1256256	1256520	.	+	.	ID=PF3D7_1431900;SumOfReads=18;SumOfReadsPlus=18;SumOfReadsMinus=0;change_of_boundaries_within_genes
Pf3D7_14_v3	Chappell_et_al_Splice_Site_Finder	SpliceSite	1446051	1446160	.	-	.	ID=PF3D7_1435700.1;SumOfReads=5;SumOfReadsPlus=0;SumOfReadsMinus=5;change_of_boundaries_within_genes
Pf3D7_14_v3	Chappell_et_al_Splice_Site_Finder	SpliceSite	1446685	1446911	.	-	.	ID=PF3D7_1435700.1;SumOfReads=5;SumOfReadsPlus=0;SumOfReadsMinus=5;change_of_boundaries_within_genes
Pf3D7_14_v3	Chappell_et_al_Splice_Site_Finder	SpliceSite	1447362	1447975	.	-	.	ID=PF3D7_1435700.1;SumOfReads=10;SumOfReadsPlus=0;SumOfReadsMinus=10;change_of_boundaries_within_genes
Pf3D7_14_v3	Chappell_et_al_Splice_Site_Finder	SpliceSite	1448446	1448602	.	-	.	ID=PF3D7_1435700.1;SumOfReads=55;SumOfReadsPlus=0;SumOfReadsMinus=55;change_of_boundaries_within_genes
Pf3D7_14_v3	Chappell_et_al_Splice_Site_Finder	SpliceSite	1565650	1565767	.	+	.	ID=PF3D7_1438700;SumOfReads=7;SumOfReadsPlus=7;SumOfReadsMinus=0;change_of_boundaries_within_genes
Pf3D7_14_v3	Chappell_et_al_Splice_Site_Finder	SpliceSite	1566102	1566226	.	+	.	ID=PF3D7_1438700;SumOfReads=5;SumOfReadsPlus=5;SumOfReadsMinus=0;change_of_boundaries_within_genes
Pf3D7_14_v3	Chappell_et_al_Splice_Site_Finder	SpliceSite	1566995	1567105	.	+	.	ID=PF3D7_1438700;SumOfReads=8;SumOfReadsPlus=8;SumOfReadsMinus=0;change_of_boundaries_within_genes
Pf3D7_14_v3	Chappell_et_al_Splice_Site_Finder	SpliceSite	1615359	1615481	.	-	.	ID=PF3D7_1439700;SumOfReads=40;SumOfReadsPlus=0;SumOfReadsMinus=40;change_of_boundaries_within_genes
Pf3D7_14_v3	Chappell_et_al_Splice_Site_Finder	SpliceSite	1668774	1668909	.	+	.	ID=PF3D7_1440900;SumOfReads=24;SumOfReadsPlus=24;SumOfReadsMinus=0;change_of_boundaries_within_genes
Pf3D7_14_v3	Chappell_et_al_Splice_Site_Finder	SpliceSite	1678667	1678841	.	+	.	ID=PF3D7_1441200;SumOfReads=5;SumOfReadsPlus=5;SumOfReadsMinus=0;change_of_boundaries_within_genes
Pf3D7_14_v3	Chappell_et_al_Splice_Site_Finder	SpliceSite	1693454	1693729	.	-	.	ID=PF3D7_1441500;SumOfReads=44;SumOfReadsPlus=0;SumOfReadsMinus=44;change_of_boundaries_within_genes
Pf3D7_14_v3	Chappell_et_al_Splice_Site_Finder	SpliceSite	1776065	1776273	.	+	.	ID=PF3D7_1443300;SumOfReads=8;SumOfReadsPlus=8;SumOfReadsMinus=0;change_of_boundaries_within_genes
Pf3D7_14_v3	Chappell_et_al_Splice_Site_Finder	SpliceSite	1776354	1776507	.	+	.	ID=PF3D7_1443300;SumOfReads=9;SumOfReadsPlus=9;SumOfReadsMinus=0;change_of_boundaries_within_genes
Pf3D7_14_v3	Chappell_et_al_Splice_Site_Finder	SpliceSite	1929938	1930290	.	+	.	ID=PF3D7_1447000;SumOfReads=5;SumOfReadsPlus=5;SumOfReadsMinus=0;change_of_boundaries_within_genes
Pf3D7_14_v3	Chappell_et_al_Splice_Site_Finder	SpliceSite	2105513	2105630	.	+	.	ID=PF3D7_1451300;SumOfReads=310;SumOfReadsPlus=310;SumOfReadsMinus=0;change_of_boundaries_within_genes
Pf3D7_14_v3	Chappell_et_al_Splice_Site_Finder	SpliceSite	2105637	2105719	.	+	.	ID=PF3D7_1451300;SumOfReads=416;SumOfReadsPlus=416;SumOfReadsMinus=0;change_of_boundaries_within_genes
Pf3D7_14_v3	Chappell_et_al_Splice_Site_Finder	SpliceSite	2207038	2207497	.	+	.	ID=PF3D7_1453700;SumOfReads=7;SumOfReadsPlus=7;SumOfReadsMinus=0;change_of_boundaries_within_genes
Pf3D7_14_v3	Chappell_et_al_Splice_Site_Finder	SpliceSite	2255245	2255362	.	+	.	ID=PF3D7_1455200.1;SumOfReads=5;SumOfReadsPlus=5;SumOfReadsMinus=0;change_of_boundaries_within_genes
Pf3D7_14_v3	Chappell_et_al_Splice_Site_Finder	SpliceSite	2255471	2255565	.	+	.	ID=PF3D7_1455200.1;SumOfReads=9;SumOfReadsPlus=9;SumOfReadsMinus=0;change_of_boundaries_within_genes
Pf3D7_14_v3	Chappell_et_al_Splice_Site_Finder	SpliceSite	2291753	2291894	.	-	.	ID=PF3D7_1455900;SumOfReads=26;SumOfReadsPlus=0;SumOfReadsMinus=26;change_of_boundaries_within_genes
Pf3D7_14_v3	Chappell_et_al_Splice_Site_Finder	SpliceSite	2475744	2475912	.	-	.	ID=PF3D7_1460700;SumOfReads=19;SumOfReadsPlus=0;SumOfReadsMinus=19;change_of_boundaries_within_genes
Pf3D7_14_v3	Chappell_et_al_Splice_Site_Finder	SpliceSite	2481167	2481265	.	+	.	ID=PF3D7_1460900.1;SumOfReads=125;SumOfReadsPlus=125;SumOfReadsMinus=0;change_of_boundaries_within_genes
Pf3D7_14_v3	Chappell_et_al_Splice_Site_Finder	SpliceSite	2559182	2559421	.	+	.	ID=PF3D7_1462800;SumOfReads=21;SumOfReadsPlus=21;SumOfReadsMinus=0;change_of_boundaries_within_genes
Pf3D7_14_v3	Chappell_et_al_Splice_Site_Finder	SpliceSite	2559182	2559424	.	+	.	ID=PF3D7_1462800;SumOfReads=8;SumOfReadsPlus=8;SumOfReadsMinus=0;change_of_boundaries_within_genes
Pf3D7_14_v3	Chappell_et_al_Splice_Site_Finder	SpliceSite	2579125	2579280	.	+	.	ID=PF3D7_1463500;SumOfReads=6;SumOfReadsPlus=6;SumOfReadsMinus=0;change_of_boundaries_within_genes
Pf3D7_14_v3	Chappell_et_al_Splice_Site_Finder	SpliceSite	2604908	2605033	.	-	.	ID=PF3D7_1464400;SumOfReads=25;SumOfReadsPlus=0;SumOfReadsMinus=25;change_of_boundaries_within_genes
Pf3D7_14_v3	Chappell_et_al_Splice_Site_Finder	SpliceSite	2684433	2684672	.	+	.	ID=PF3D7_1465900;SumOfReads=7;SumOfReadsPlus=7;SumOfReadsMinus=0;change_of_boundaries_within_genes
Pf3D7_14_v3	Chappell_et_al_Splice_Site_Finder	SpliceSite	2684821	2685002	.	+	.	ID=PF3D7_1465900;SumOfReads=9;SumOfReadsPlus=9;SumOfReadsMinus=0;change_of_boundaries_within_genes
Pf3D7_14_v3	Chappell_et_al_Splice_Site_Finder	SpliceSite	2868809	2869268	.	-	.	ID=PF3D7_1470000;SumOfReads=5;SumOfReadsPlus=0;SumOfReadsMinus=5;change_of_boundaries_within_genes
Pf3D7_14_v3	Chappell_et_al_Splice_Site_Finder	SpliceSite	2898243	2898399	.	+	.	ID=PF3D7_1470900;SumOfReads=25;SumOfReadsPlus=25;SumOfReadsMinus=0;change_of_boundaries_within_genes
Pf3D7_14_v3	Chappell_et_al_Splice_Site_Finder	SpliceSite	2915854	2915916	.	-	.	ID=PF3D7_1471300;SumOfReads=53;SumOfReadsPlus=0;SumOfReadsMinus=53;change_of_boundaries_within_genes
Pf3D7_01_v3	Chappell_et_al_Splice_Site_Finder	SpliceSite	99014	99219	.	+	.	ID=PF3D7_0102200;SumOfReads=11443;SumOfReadsPlus=11443;SumOfReadsMinus=0;known_splice_sites
Pf3D7_01_v3	Chappell_et_al_Splice_Site_Finder	SpliceSite	104776	104927	.	+	.	ID=PF3D7_0102300;SumOfReads=791;SumOfReadsPlus=791;SumOfReadsMinus=0;known_splice_sites
Pf3D7_01_v3	Chappell_et_al_Splice_Site_Finder	SpliceSite	110824	110961	.	-	.	ID=PF3D7_0102500;SumOfReads=279;SumOfReadsPlus=0;SumOfReadsMinus=279;known_splice_sites
Pf3D7_01_v3	Chappell_et_al_Splice_Site_Finder	SpliceSite	111051	111166	.	-	.	ID=PF3D7_0102500;SumOfReads=236;SumOfReadsPlus=0;SumOfReadsMinus=236;known_splice_sites
Pf3D7_01_v3	Chappell_et_al_Splice_Site_Finder	SpliceSite	111246	111337	.	-	.	ID=PF3D7_0102500;SumOfReads=250;SumOfReadsPlus=0;SumOfReadsMinus=250;known_splice_sites
Pf3D7_01_v3	Chappell_et_al_Splice_Site_Finder	SpliceSite	119122	119271	.	-	.	ID=PF3D7_0102600;SumOfReads=15;SumOfReadsPlus=0;SumOfReadsMinus=15;known_splice_sites
Pf3D7_01_v3	Chappell_et_al_Splice_Site_Finder	SpliceSite	120982	121147	.	-	.	ID=PF3D7_0102600;SumOfReads=10;SumOfReadsPlus=0;SumOfReadsMinus=10;known_splice_sites
Pf3D7_01_v3	Chappell_et_al_Splice_Site_Finder	SpliceSite	124589	124725	.	+	.	ID=PF3D7_0102700;SumOfReads=69;SumOfReadsPlus=69;SumOfReadsMinus=0;known_splice_sites
Pf3D7_01_v3	Chappell_et_al_Splice_Site_Finder	SpliceSite	132154	132280	.	-	.	ID=PF3D7_0103000;SumOfReads=58;SumOfReadsPlus=0;SumOfReadsMinus=58;known_splice_sites
Pf3D7_01_v3	Chappell_et_al_Splice_Site_Finder	SpliceSite	132356	132480	.	-	.	ID=PF3D7_0103000;SumOfReads=32;SumOfReadsPlus=0;SumOfReadsMinus=32;known_splice_sites
Pf3D7_01_v3	Chappell_et_al_Splice_Site_Finder	SpliceSite	132598	132692	.	-	.	ID=PF3D7_0103000;SumOfReads=24;SumOfReadsPlus=0;SumOfReadsMinus=24;known_splice_sites
Pf3D7_01_v3	Chappell_et_al_Splice_Site_Finder	SpliceSite	132930	133016	.	-	.	ID=PF3D7_0103000;SumOfReads=26;SumOfReadsPlus=0;SumOfReadsMinus=26;known_splice_sites
Pf3D7_01_v3	Chappell_et_al_Splice_Site_Finder	SpliceSite	133116	133284	.	-	.	ID=PF3D7_0103000;SumOfReads=34;SumOfReadsPlus=0;SumOfReadsMinus=34;known_splice_sites
Pf3D7_01_v3	Chappell_et_al_Splice_Site_Finder	SpliceSite	133357	133512	.	-	.	ID=PF3D7_0103000;SumOfReads=33;SumOfReadsPlus=0;SumOfReadsMinus=33;known_splice_sites
Pf3D7_01_v3	Chappell_et_al_Splice_Site_Finder	SpliceSite	141087	141339	.	-	.	ID=PF3D7_0103200;SumOfReads=302;SumOfReadsPlus=0;SumOfReadsMinus=302;known_splice_sites
Pf3D7_01_v3	Chappell_et_al_Splice_Site_Finder	SpliceSite	156521	156656	.	+	.	ID=PF3D7_0103500;SumOfReads=19;SumOfReadsPlus=19;SumOfReadsMinus=0;known_splice_sites
Pf3D7_01_v3	Chappell_et_al_Splice_Site_Finder	SpliceSite	158967	159140	.	+	.	ID=PF3D7_0103500;SumOfReads=9;SumOfReadsPlus=9;SumOfReadsMinus=0;known_splice_sites
Pf3D7_01_v3	Chappell_et_al_Splice_Site_Finder	SpliceSite	159235	159318	.	+	.	ID=PF3D7_0103500;SumOfReads=7;SumOfReadsPlus=7;SumOfReadsMinus=0;known_splice_sites
Pf3D7_01_v3	Chappell_et_al_Splice_Site_Finder	SpliceSite	159432	159555	.	+	.	ID=PF3D7_0103500;SumOfReads=12;SumOfReadsPlus=12;SumOfReadsMinus=0;known_splice_sites
Pf3D7_01_v3	Chappell_et_al_Splice_Site_Finder	SpliceSite	159646	159755	.	+	.	ID=PF3D7_0103500;SumOfReads=10;SumOfReadsPlus=10;SumOfReadsMinus=0;known_splice_sites
Pf3D7_01_v3	Chappell_et_al_Splice_Site_Finder	SpliceSite	159937	160087	.	+	.	ID=PF3D7_0103500;SumOfReads=10;SumOfReadsPlus=10;SumOfReadsMinus=0;known_splice_sites
Pf3D7_01_v3	Chappell_et_al_Splice_Site_Finder	SpliceSite	165283	165552	.	+	.	ID=PF3D7_0103600;SumOfReads=55;SumOfReadsPlus=55;SumOfReadsMinus=0;known_splice_sites
Pf3D7_01_v3	Chappell_et_al_Splice_Site_Finder	SpliceSite	165809	166032	.	+	.	ID=PF3D7_0103600;SumOfReads=55;SumOfReadsPlus=55;SumOfReadsMinus=0;known_splice_sites
Pf3D7_01_v3	Chappell_et_al_Splice_Site_Finder	SpliceSite	167558	167657	.	+	.	ID=PF3D7_0103700;SumOfReads=68;SumOfReadsPlus=68;SumOfReadsMinus=0;known_splice_sites
Pf3D7_01_v3	Chappell_et_al_Splice_Site_Finder	SpliceSite	167927	168089	.	+	.	ID=PF3D7_0103700;SumOfReads=106;SumOfReadsPlus=106;SumOfReadsMinus=0;known_splice_sites
Pf3D7_01_v3	Chappell_et_al_Splice_Site_Finder	SpliceSite	168207	168304	.	+	.	ID=PF3D7_0103700;SumOfReads=130;SumOfReadsPlus=130;SumOfReadsMinus=0;known_splice_sites
Pf3D7_01_v3	Chappell_et_al_Splice_Site_Finder	SpliceSite	168363	168488	.	+	.	ID=PF3D7_0103700;SumOfReads=204;SumOfReadsPlus=204;SumOfReadsMinus=0;known_splice_sites
Pf3D7_01_v3	Chappell_et_al_Splice_Site_Finder	SpliceSite	168546	168625	.	+	.	ID=PF3D7_0103700;SumOfReads=137;SumOfReadsPlus=137;SumOfReadsMinus=0;known_splice_sites
Pf3D7_01_v3	Chappell_et_al_Splice_Site_Finder	SpliceSite	169127	169215	.	-	.	ID=PF3D7_0103800;SumOfReads=37;SumOfReadsPlus=0;SumOfReadsMinus=37;known_splice_sites
Pf3D7_01_v3	Chappell_et_al_Splice_Site_Finder	SpliceSite	169318	169399	.	-	.	ID=PF3D7_0103800;SumOfReads=107;SumOfReadsPlus=0;SumOfReadsMinus=107;known_splice_sites
Pf3D7_01_v3	Chappell_et_al_Splice_Site_Finder	SpliceSite	169456	169597	.	-	.	ID=PF3D7_0103800;SumOfReads=126;SumOfReadsPlus=0;SumOfReadsMinus=126;known_splice_sites
Pf3D7_01_v3	Chappell_et_al_Splice_Site_Finder	SpliceSite	169703	169820	.	-	.	ID=PF3D7_0103800;SumOfReads=104;SumOfReadsPlus=0;SumOfReadsMinus=104;known_splice_sites
Pf3D7_01_v3	Chappell_et_al_Splice_Site_Finder	SpliceSite	169891	170041	.	-	.	ID=PF3D7_0103800;SumOfReads=97;SumOfReadsPlus=0;SumOfReadsMinus=97;known_splice_sites
Pf3D7_01_v3	Chappell_et_al_Splice_Site_Finder	SpliceSite	170284	170404	.	-	.	ID=PF3D7_0103800;SumOfReads=46;SumOfReadsPlus=0;SumOfReadsMinus=46;known_splice_sites
Pf3D7_01_v3	Chappell_et_al_Splice_Site_Finder	SpliceSite	170607	170732	.	-	.	ID=PF3D7_0103800;SumOfReads=37;SumOfReadsPlus=0;SumOfReadsMinus=37;known_splice_sites
Pf3D7_01_v3	Chappell_et_al_Splice_Site_Finder	SpliceSite	170856	170955	.	-	.	ID=PF3D7_0103800;SumOfReads=42;SumOfReadsPlus=0;SumOfReadsMinus=42;known_splice_sites
Pf3D7_01_v3	Chappell_et_al_Splice_Site_Finder	SpliceSite	171029	171151	.	-	.	ID=PF3D7_0103800;SumOfReads=26;SumOfReadsPlus=0;SumOfReadsMinus=26;known_splice_sites
Pf3D7_01_v3	Chappell_et_al_Splice_Site_Finder	SpliceSite	175667	175833	.	+	.	ID=PF3D7_0104000;SumOfReads=9;SumOfReadsPlus=9;SumOfReadsMinus=0;known_splice_sites
Pf3D7_01_v3	Chappell_et_al_Splice_Site_Finder	SpliceSite	175889	175997	.	+	.	ID=PF3D7_0104000;SumOfReads=9;SumOfReadsPlus=9;SumOfReadsMinus=0;known_splice_sites
Pf3D7_01_v3	Chappell_et_al_Splice_Site_Finder	SpliceSite	178862	179189	.	+	.	ID=PF3D7_0104100;SumOfReads=115;SumOfReadsPlus=115;SumOfReadsMinus=0;known_splice_sites
Pf3D7_01_v3	Chappell_et_al_Splice_Site_Finder	SpliceSite	197317	197549	.	+	.	ID=PF3D7_0104300;SumOfReads=218;SumOfReadsPlus=218;SumOfReadsMinus=0;known_splice_sites
Pf3D7_01_v3	Chappell_et_al_Splice_Site_Finder	SpliceSite	200662	200890	.	+	.	ID=PF3D7_0104300;SumOfReads=283;SumOfReadsPlus=283;SumOfReadsMinus=0;known_splice_sites
Pf3D7_01_v3	Chappell_et_al_Splice_Site_Finder	SpliceSite	225583	225763	.	-	.	ID=PF3D7_0105300;SumOfReads=256;SumOfReadsPlus=0;SumOfReadsMinus=256;known_splice_sites
Pf3D7_01_v3	Chappell_et_al_Splice_Site_Finder	SpliceSite	226893	227074	.	-	.	ID=PF3D7_0105400.1;SumOfReads=237;SumOfReadsPlus=0;SumOfReadsMinus=237;known_splice_sites
Pf3D7_01_v3	Chappell_et_al_Splice_Site_Finder	SpliceSite	231383	231630	.	-	.	ID=PF3D7_0105600;SumOfReads=19;SumOfReadsPlus=0;SumOfReadsMinus=19;known_splice_sites
Pf3D7_01_v3	Chappell_et_al_Splice_Site_Finder	SpliceSite	234069	234259	.	-	.	ID=PF3D7_0105600;SumOfReads=7;SumOfReadsPlus=0;SumOfReadsMinus=7;known_splice_sites
Pf3D7_01_v3	Chappell_et_al_Splice_Site_Finder	SpliceSite	250367	250647	.	-	.	ID=PF3D7_0105800;SumOfReads=282;SumOfReadsPlus=0;SumOfReadsMinus=282;known_splice_sites
Pf3D7_01_v3	Chappell_et_al_Splice_Site_Finder	SpliceSite	263860	264095	.	-	.	ID=PF3D7_0106200;SumOfReads=49;SumOfReadsPlus=0;SumOfReadsMinus=49;known_splice_sites
Pf3D7_01_v3	Chappell_et_al_Splice_Site_Finder	SpliceSite	265538	265673	.	-	.	ID=PF3D7_0106300;SumOfReads=309;SumOfReadsPlus=0;SumOfReadsMinus=309;known_splice_sites
Pf3D7_01_v3	Chappell_et_al_Splice_Site_Finder	SpliceSite	265973	266115	.	-	.	ID=PF3D7_0106300;SumOfReads=474;SumOfReadsPlus=0;SumOfReadsMinus=474;known_splice_sites
Pf3D7_01_v3	Chappell_et_al_Splice_Site_Finder	SpliceSite	272516	272666	.	+	.	ID=PF3D7_0106400;SumOfReads=401;SumOfReadsPlus=401;SumOfReadsMinus=0;known_splice_sites
Pf3D7_01_v3	Chappell_et_al_Splice_Site_Finder	SpliceSite	272765	272858	.	+	.	ID=PF3D7_0106400;SumOfReads=699;SumOfReadsPlus=699;SumOfReadsMinus=0;known_splice_sites
Pf3D7_01_v3	Chappell_et_al_Splice_Site_Finder	SpliceSite	272945	273179	.	+	.	ID=PF3D7_0106400;SumOfReads=809;SumOfReadsPlus=809;SumOfReadsMinus=0;known_splice_sites
Pf3D7_01_v3	Chappell_et_al_Splice_Site_Finder	SpliceSite	287051	287268	.	+	.	ID=PF3D7_0106800;SumOfReads=77;SumOfReadsPlus=77;SumOfReadsMinus=0;known_splice_sites
Pf3D7_01_v3	Chappell_et_al_Splice_Site_Finder	SpliceSite	287353	287560	.	+	.	ID=PF3D7_0106800;SumOfReads=191;SumOfReadsPlus=191;SumOfReadsMinus=0;known_splice_sites
Pf3D7_01_v3	Chappell_et_al_Splice_Site_Finder	SpliceSite	287631	287778	.	+	.	ID=PF3D7_0106800;SumOfReads=242;SumOfReadsPlus=242;SumOfReadsMinus=0;known_splice_sites
Pf3D7_01_v3	Chappell_et_al_Splice_Site_Finder	SpliceSite	287818	287971	.	+	.	ID=PF3D7_0106800;SumOfReads=195;SumOfReadsPlus=195;SumOfReadsMinus=0;known_splice_sites
Pf3D7_01_v3	Chappell_et_al_Splice_Site_Finder	SpliceSite	288085	288213	.	+	.	ID=PF3D7_0106800;SumOfReads=208;SumOfReadsPlus=208;SumOfReadsMinus=0;known_splice_sites
Pf3D7_01_v3	Chappell_et_al_Splice_Site_Finder	SpliceSite	288267	288521	.	+	.	ID=PF3D7_0106800;SumOfReads=202;SumOfReadsPlus=202;SumOfReadsMinus=0;known_splice_sites
Pf3D7_01_v3	Chappell_et_al_Splice_Site_Finder	SpliceSite	288616	288711	.	+	.	ID=PF3D7_0106800;SumOfReads=334;SumOfReadsPlus=334;SumOfReadsMinus=0;known_splice_sites
Pf3D7_01_v3	Chappell_et_al_Splice_Site_Finder	SpliceSite	288765	288879	.	+	.	ID=PF3D7_0106800;SumOfReads=219;SumOfReadsPlus=219;SumOfReadsMinus=0;known_splice_sites
Pf3D7_01_v3	Chappell_et_al_Splice_Site_Finder	SpliceSite	293766	293959	.	+	.	ID=PF3D7_0107000.1;SumOfReads=867;SumOfReadsPlus=867;SumOfReadsMinus=0;known_splice_sites
Pf3D7_01_v3	Chappell_et_al_Splice_Site_Finder	SpliceSite	294028	294249	.	+	.	ID=PF3D7_0107000.1;SumOfReads=772;SumOfReadsPlus=772;SumOfReadsMinus=0;known_splice_sites
Pf3D7_01_v3	Chappell_et_al_Splice_Site_Finder	SpliceSite	294337	294432	.	+	.	ID=PF3D7_0107000.1;SumOfReads=744;SumOfReadsPlus=744;SumOfReadsMinus=0;known_splice_sites
Pf3D7_01_v3	Chappell_et_al_Splice_Site_Finder	SpliceSite	294514	294709	.	+	.	ID=PF3D7_0107000.1;SumOfReads=1153;SumOfReadsPlus=1153;SumOfReadsMinus=0;known_splice_sites
Pf3D7_01_v3	Chappell_et_al_Splice_Site_Finder	SpliceSite	294770	294881	.	+	.	ID=PF3D7_0107000.1;SumOfReads=849;SumOfReadsPlus=849;SumOfReadsMinus=0;known_splice_sites
Pf3D7_01_v3	Chappell_et_al_Splice_Site_Finder	SpliceSite	297536	297643	.	+	.	ID=PF3D7_0107200;SumOfReads=34;SumOfReadsPlus=34;SumOfReadsMinus=0;known_splice_sites
Pf3D7_01_v3	Chappell_et_al_Splice_Site_Finder	SpliceSite	297769	297898	.	+	.	ID=PF3D7_0107200;SumOfReads=54;SumOfReadsPlus=54;SumOfReadsMinus=0;known_splice_sites
Pf3D7_01_v3	Chappell_et_al_Splice_Site_Finder	SpliceSite	297993	298113	.	+	.	ID=PF3D7_0107200;SumOfReads=99;SumOfReadsPlus=99;SumOfReadsMinus=0;known_splice_sites
Pf3D7_01_v3	Chappell_et_al_Splice_Site_Finder	SpliceSite	298189	298300	.	+	.	ID=PF3D7_0107200;SumOfReads=94;SumOfReadsPlus=94;SumOfReadsMinus=0;known_splice_sites
Pf3D7_01_v3	Chappell_et_al_Splice_Site_Finder	SpliceSite	298481	298555	.	+	.	ID=PF3D7_0107200;SumOfReads=157;SumOfReadsPlus=157;SumOfReadsMinus=0;known_splice_sites
Pf3D7_01_v3	Chappell_et_al_Splice_Site_Finder	SpliceSite	298603	298693	.	+	.	ID=PF3D7_0107200;SumOfReads=239;SumOfReadsPlus=239;SumOfReadsMinus=0;known_splice_sites
Pf3D7_01_v3	Chappell_et_al_Splice_Site_Finder	SpliceSite	298740	298849	.	+	.	ID=PF3D7_0107200;SumOfReads=154;SumOfReadsPlus=154;SumOfReadsMinus=0;known_splice_sites
Pf3D7_01_v3	Chappell_et_al_Splice_Site_Finder	SpliceSite	298928	299062	.	+	.	ID=PF3D7_0107200;SumOfReads=97;SumOfReadsPlus=97;SumOfReadsMinus=0;known_splice_sites
Pf3D7_01_v3	Chappell_et_al_Splice_Site_Finder	SpliceSite	299182	299321	.	+	.	ID=PF3D7_0107200;SumOfReads=55;SumOfReadsPlus=55;SumOfReadsMinus=0;known_splice_sites
Pf3D7_01_v3	Chappell_et_al_Splice_Site_Finder	SpliceSite	300093	300199	.	-	.	ID=PF3D7_0107300;SumOfReads=12;SumOfReadsPlus=0;SumOfReadsMinus=12;known_splice_sites
Pf3D7_01_v3	Chappell_et_al_Splice_Site_Finder	SpliceSite	304437	304603	.	-	.	ID=PF3D7_0107500;SumOfReads=880;SumOfReadsPlus=0;SumOfReadsMinus=880;known_splice_sites
Pf3D7_01_v3	Chappell_et_al_Splice_Site_Finder	SpliceSite	304734	304875	.	-	.	ID=PF3D7_0107500;SumOfReads=927;SumOfReadsPlus=0;SumOfReadsMinus=927;known_splice_sites
Pf3D7_01_v3	Chappell_et_al_Splice_Site_Finder	SpliceSite	304949	305122	.	-	.	ID=PF3D7_0107500;SumOfReads=1364;SumOfReadsPlus=0;SumOfReadsMinus=1364;known_splice_sites
Pf3D7_01_v3	Chappell_et_al_Splice_Site_Finder	SpliceSite	328480	328608	.	-	.	ID=PF3D7_0108000;SumOfReads=386;SumOfReadsPlus=0;SumOfReadsMinus=386;known_splice_sites
Pf3D7_01_v3	Chappell_et_al_Splice_Site_Finder	SpliceSite	328704	328833	.	-	.	ID=PF3D7_0108000;SumOfReads=629;SumOfReadsPlus=0;SumOfReadsMinus=629;known_splice_sites
Pf3D7_01_v3	Chappell_et_al_Splice_Site_Finder	SpliceSite	329344	329555	.	-	.	ID=PF3D7_0108000;SumOfReads=6;SumOfReadsPlus=0;SumOfReadsMinus=6;known_splice_sites
Pf3D7_01_v3	Chappell_et_al_Splice_Site_Finder	SpliceSite	344556	344675	.	-	.	ID=PF3D7_0108400.1;SumOfReads=172;SumOfReadsPlus=0;SumOfReadsMinus=172;known_splice_sites
Pf3D7_01_v3	Chappell_et_al_Splice_Site_Finder	SpliceSite	344731	344872	.	-	.	ID=PF3D7_0108400.1;SumOfReads=230;SumOfReadsPlus=0;SumOfReadsMinus=230;known_splice_sites
Pf3D7_01_v3	Chappell_et_al_Splice_Site_Finder	SpliceSite	344998	345141	.	-	.	ID=PF3D7_0108400.1;SumOfReads=211;SumOfReadsPlus=0;SumOfReadsMinus=211;known_splice_sites
Pf3D7_01_v3	Chappell_et_al_Splice_Site_Finder	SpliceSite	345214	345317	.	-	.	ID=PF3D7_0108400.1;SumOfReads=303;SumOfReadsPlus=0;SumOfReadsMinus=303;known_splice_sites
Pf3D7_01_v3	Chappell_et_al_Splice_Site_Finder	SpliceSite	345402	345502	.	-	.	ID=PF3D7_0108400.1;SumOfReads=220;SumOfReadsPlus=0;SumOfReadsMinus=220;known_splice_sites
Pf3D7_01_v3	Chappell_et_al_Splice_Site_Finder	SpliceSite	345571	345684	.	-	.	ID=PF3D7_0108400.1;SumOfReads=194;SumOfReadsPlus=0;SumOfReadsMinus=194;known_splice_sites
Pf3D7_01_v3	Chappell_et_al_Splice_Site_Finder	SpliceSite	345852	346014	.	-	.	ID=PF3D7_0108400.1;SumOfReads=94;SumOfReadsPlus=0;SumOfReadsMinus=94;known_splice_sites
Pf3D7_01_v3	Chappell_et_al_Splice_Site_Finder	SpliceSite	346268	346527	.	-	.	ID=PF3D7_0108400.1;SumOfReads=76;SumOfReadsPlus=0;SumOfReadsMinus=76;known_splice_sites
Pf3D7_01_v3	Chappell_et_al_Splice_Site_Finder	SpliceSite	350100	350298	.	-	.	ID=PF3D7_0108600;SumOfReads=113;SumOfReadsPlus=0;SumOfReadsMinus=113;known_splice_sites
Pf3D7_01_v3	Chappell_et_al_Splice_Site_Finder	SpliceSite	350374	350544	.	-	.	ID=PF3D7_0108600;SumOfReads=132;SumOfReadsPlus=0;SumOfReadsMinus=132;known_splice_sites
Pf3D7_01_v3	Chappell_et_al_Splice_Site_Finder	SpliceSite	350678	350788	.	-	.	ID=PF3D7_0108600;SumOfReads=110;SumOfReadsPlus=0;SumOfReadsMinus=110;known_splice_sites
Pf3D7_01_v3	Chappell_et_al_Splice_Site_Finder	SpliceSite	350955	351033	.	-	.	ID=PF3D7_0108600;SumOfReads=100;SumOfReadsPlus=0;SumOfReadsMinus=100;known_splice_sites
Pf3D7_01_v3	Chappell_et_al_Splice_Site_Finder	SpliceSite	351227	351377	.	-	.	ID=PF3D7_0108600;SumOfReads=126;SumOfReadsPlus=0;SumOfReadsMinus=126;known_splice_sites
Pf3D7_01_v3	Chappell_et_al_Splice_Site_Finder	SpliceSite	352357	352458	.	-	.	ID=PF3D7_0108700;SumOfReads=141;SumOfReadsPlus=0;SumOfReadsMinus=141;known_splice_sites
Pf3D7_01_v3	Chappell_et_al_Splice_Site_Finder	SpliceSite	352541	352682	.	-	.	ID=PF3D7_0108700;SumOfReads=174;SumOfReadsPlus=0;SumOfReadsMinus=174;known_splice_sites
Pf3D7_01_v3	Chappell_et_al_Splice_Site_Finder	SpliceSite	352816	353010	.	-	.	ID=PF3D7_0108700;SumOfReads=155;SumOfReadsPlus=0;SumOfReadsMinus=155;known_splice_sites
Pf3D7_01_v3	Chappell_et_al_Splice_Site_Finder	SpliceSite	357850	358045	.	+	.	ID=PF3D7_0108800;SumOfReads=95;SumOfReadsPlus=95;SumOfReadsMinus=0;known_splice_sites
Pf3D7_01_v3	Chappell_et_al_Splice_Site_Finder	SpliceSite	358114	358218	.	+	.	ID=PF3D7_0108800;SumOfReads=179;SumOfReadsPlus=179;SumOfReadsMinus=0;known_splice_sites
Pf3D7_01_v3	Chappell_et_al_Splice_Site_Finder	SpliceSite	358351	358504	.	+	.	ID=PF3D7_0108800;SumOfReads=170;SumOfReadsPlus=170;SumOfReadsMinus=0;known_splice_sites
Pf3D7_01_v3	Chappell_et_al_Splice_Site_Finder	SpliceSite	358576	358702	.	+	.	ID=PF3D7_0108800;SumOfReads=314;SumOfReadsPlus=314;SumOfReadsMinus=0;known_splice_sites
Pf3D7_01_v3	Chappell_et_al_Splice_Site_Finder	SpliceSite	358759	358894	.	+	.	ID=PF3D7_0108800;SumOfReads=245;SumOfReadsPlus=245;SumOfReadsMinus=0;known_splice_sites
Pf3D7_01_v3	Chappell_et_al_Splice_Site_Finder	SpliceSite	359201	359383	.	+	.	ID=PF3D7_0108800;SumOfReads=147;SumOfReadsPlus=147;SumOfReadsMinus=0;known_splice_sites
Pf3D7_01_v3	Chappell_et_al_Splice_Site_Finder	SpliceSite	359564	359744	.	+	.	ID=PF3D7_0108800;SumOfReads=248;SumOfReadsPlus=248;SumOfReadsMinus=0;known_splice_sites
Pf3D7_01_v3	Chappell_et_al_Splice_Site_Finder	SpliceSite	359816	359918	.	+	.	ID=PF3D7_0108800;SumOfReads=397;SumOfReadsPlus=397;SumOfReadsMinus=0;known_splice_sites
Pf3D7_01_v3	Chappell_et_al_Splice_Site_Finder	SpliceSite	359973	360118	.	+	.	ID=PF3D7_0108800;SumOfReads=375;SumOfReadsPlus=375;SumOfReadsMinus=0;known_splice_sites
Pf3D7_01_v3	Chappell_et_al_Splice_Site_Finder	SpliceSite	360173	360264	.	+	.	ID=PF3D7_0108800;SumOfReads=190;SumOfReadsPlus=190;SumOfReadsMinus=0;known_splice_sites
Pf3D7_01_v3	Chappell_et_al_Splice_Site_Finder	SpliceSite	365824	365919	.	+	.	ID=PF3D7_0109100;SumOfReads=23;SumOfReadsPlus=23;SumOfReadsMinus=0;known_splice_sites
Pf3D7_01_v3	Chappell_et_al_Splice_Site_Finder	SpliceSite	372647	372875	.	-	.	ID=PF3D7_0109300;SumOfReads=12;SumOfReadsPlus=0;SumOfReadsMinus=12;known_splice_sites
Pf3D7_01_v3	Chappell_et_al_Splice_Site_Finder	SpliceSite	374811	374958	.	-	.	ID=PF3D7_0109400;SumOfReads=137;SumOfReadsPlus=0;SumOfReadsMinus=137;known_splice_sites
Pf3D7_01_v3	Chappell_et_al_Splice_Site_Finder	SpliceSite	376587	376829	.	-	.	ID=PF3D7_0109500;SumOfReads=229;SumOfReadsPlus=0;SumOfReadsMinus=229;known_splice_sites
Pf3D7_01_v3	Chappell_et_al_Splice_Site_Finder	SpliceSite	378134	378264	.	-	.	ID=PF3D7_0109600;SumOfReads=98;SumOfReadsPlus=0;SumOfReadsMinus=98;known_splice_sites
Pf3D7_01_v3	Chappell_et_al_Splice_Site_Finder	SpliceSite	378319	378460	.	-	.	ID=PF3D7_0109600;SumOfReads=85;SumOfReadsPlus=0;SumOfReadsMinus=85;known_splice_sites
Pf3D7_01_v3	Chappell_et_al_Splice_Site_Finder	SpliceSite	379553	379658	.	-	.	ID=PF3D7_0109700;SumOfReads=752;SumOfReadsPlus=0;SumOfReadsMinus=752;known_splice_sites
Pf3D7_01_v3	Chappell_et_al_Splice_Site_Finder	SpliceSite	383723	383886	.	+	.	ID=PF3D7_0109900.1;SumOfReads=62;SumOfReadsPlus=62;SumOfReadsMinus=0;known_splice_sites
Pf3D7_01_v3	Chappell_et_al_Splice_Site_Finder	SpliceSite	384013	384161	.	+	.	ID=PF3D7_0109900.1;SumOfReads=44;SumOfReadsPlus=44;SumOfReadsMinus=0;known_splice_sites
Pf3D7_01_v3	Chappell_et_al_Splice_Site_Finder	SpliceSite	384271	384399	.	+	.	ID=PF3D7_0109900.1;SumOfReads=69;SumOfReadsPlus=69;SumOfReadsMinus=0;known_splice_sites
Pf3D7_01_v3	Chappell_et_al_Splice_Site_Finder	SpliceSite	384539	384626	.	+	.	ID=PF3D7_0109900.1;SumOfReads=115;SumOfReadsPlus=115;SumOfReadsMinus=0;known_splice_sites
Pf3D7_01_v3	Chappell_et_al_Splice_Site_Finder	SpliceSite	384808	384896	.	+	.	ID=PF3D7_0109900.1;SumOfReads=25;SumOfReadsPlus=25;SumOfReadsMinus=0;known_splice_sites
Pf3D7_01_v3	Chappell_et_al_Splice_Site_Finder	SpliceSite	385100	385263	.	+	.	ID=PF3D7_0109900.1;SumOfReads=39;SumOfReadsPlus=39;SumOfReadsMinus=0;known_splice_sites
Pf3D7_01_v3	Chappell_et_al_Splice_Site_Finder	SpliceSite	385386	385460	.	+	.	ID=PF3D7_0109900.1;SumOfReads=79;SumOfReadsPlus=79;SumOfReadsMinus=0;known_splice_sites
Pf3D7_01_v3	Chappell_et_al_Splice_Site_Finder	SpliceSite	385521	385622	.	+	.	ID=PF3D7_0109900.1;SumOfReads=72;SumOfReadsPlus=72;SumOfReadsMinus=0;known_splice_sites
Pf3D7_01_v3	Chappell_et_al_Splice_Site_Finder	SpliceSite	385768	385904	.	+	.	ID=PF3D7_0109900.1;SumOfReads=50;SumOfReadsPlus=50;SumOfReadsMinus=0;known_splice_sites
Pf3D7_01_v3	Chappell_et_al_Splice_Site_Finder	SpliceSite	385972	386088	.	+	.	ID=PF3D7_0109900.1;SumOfReads=141;SumOfReadsPlus=141;SumOfReadsMinus=0;known_splice_sites
Pf3D7_01_v3	Chappell_et_al_Splice_Site_Finder	SpliceSite	386151	386330	.	+	.	ID=PF3D7_0109900.1;SumOfReads=157;SumOfReadsPlus=157;SumOfReadsMinus=0;known_splice_sites
Pf3D7_01_v3	Chappell_et_al_Splice_Site_Finder	SpliceSite	386394	386557	.	+	.	ID=PF3D7_0109900.1;SumOfReads=42;SumOfReadsPlus=42;SumOfReadsMinus=0;known_splice_sites
Pf3D7_01_v3	Chappell_et_al_Splice_Site_Finder	SpliceSite	386723	386870	.	+	.	ID=PF3D7_0109900.1;SumOfReads=103;SumOfReadsPlus=103;SumOfReadsMinus=0;known_splice_sites
Pf3D7_01_v3	Chappell_et_al_Splice_Site_Finder	SpliceSite	387043	387213	.	+	.	ID=PF3D7_0109900.1;SumOfReads=83;SumOfReadsPlus=83;SumOfReadsMinus=0;known_splice_sites
Pf3D7_01_v3	Chappell_et_al_Splice_Site_Finder	SpliceSite	387300	387434	.	+	.	ID=PF3D7_0109900.1;SumOfReads=122;SumOfReadsPlus=122;SumOfReadsMinus=0;known_splice_sites
Pf3D7_01_v3	Chappell_et_al_Splice_Site_Finder	SpliceSite	387463	387595	.	+	.	ID=PF3D7_0109900.1;SumOfReads=128;SumOfReadsPlus=128;SumOfReadsMinus=0;known_splice_sites
Pf3D7_01_v3	Chappell_et_al_Splice_Site_Finder	SpliceSite	387732	387873	.	+	.	ID=PF3D7_0109900.1;SumOfReads=52;SumOfReadsPlus=52;SumOfReadsMinus=0;known_splice_sites
Pf3D7_01_v3	Chappell_et_al_Splice_Site_Finder	SpliceSite	394458	394668	.	-	.	ID=PF3D7_0110400;SumOfReads=144;SumOfReadsPlus=0;SumOfReadsMinus=144;known_splice_sites
Pf3D7_01_v3	Chappell_et_al_Splice_Site_Finder	SpliceSite	403356	403513	.	+	.	ID=PF3D7_0110500;SumOfReads=34;SumOfReadsPlus=34;SumOfReadsMinus=0;known_splice_sites
Pf3D7_01_v3	Chappell_et_al_Splice_Site_Finder	SpliceSite	410134	410319	.	+	.	ID=PF3D7_0110600;SumOfReads=51;SumOfReadsPlus=51;SumOfReadsMinus=0;known_splice_sites
Pf3D7_01_v3	Chappell_et_al_Splice_Site_Finder	SpliceSite	410453	410552	.	+	.	ID=PF3D7_0110600;SumOfReads=56;SumOfReadsPlus=56;SumOfReadsMinus=0;known_splice_sites
Pf3D7_01_v3	Chappell_et_al_Splice_Site_Finder	SpliceSite	410951	411300	.	+	.	ID=PF3D7_0110600;SumOfReads=101;SumOfReadsPlus=101;SumOfReadsMinus=0;known_splice_sites
Pf3D7_01_v3	Chappell_et_al_Splice_Site_Finder	SpliceSite	411381	411521	.	+	.	ID=PF3D7_0110600;SumOfReads=206;SumOfReadsPlus=206;SumOfReadsMinus=0;known_splice_sites
Pf3D7_01_v3	Chappell_et_al_Splice_Site_Finder	SpliceSite	411561	411882	.	+	.	ID=PF3D7_0110600;SumOfReads=262;SumOfReadsPlus=262;SumOfReadsMinus=0;known_splice_sites
Pf3D7_01_v3	Chappell_et_al_Splice_Site_Finder	SpliceSite	411933	412131	.	+	.	ID=PF3D7_0110600;SumOfReads=139;SumOfReadsPlus=139;SumOfReadsMinus=0;known_splice_sites
Pf3D7_01_v3	Chappell_et_al_Splice_Site_Finder	SpliceSite	417994	418379	.	+	.	ID=PF3D7_0110800;SumOfReads=336;SumOfReadsPlus=336;SumOfReadsMinus=0;known_splice_sites
Pf3D7_01_v3	Chappell_et_al_Splice_Site_Finder	SpliceSite	418838	419034	.	+	.	ID=PF3D7_0110800;SumOfReads=211;SumOfReadsPlus=211;SumOfReadsMinus=0;known_splice_sites
Pf3D7_01_v3	Chappell_et_al_Splice_Site_Finder	SpliceSite	421884	422127	.	-	.	ID=PF3D7_0111000;SumOfReads=40;SumOfReadsPlus=0;SumOfReadsMinus=40;known_splice_sites
Pf3D7_01_v3	Chappell_et_al_Splice_Site_Finder	SpliceSite	422284	422373	.	-	.	ID=PF3D7_0111000;SumOfReads=9;SumOfReadsPlus=0;SumOfReadsMinus=9;known_splice_sites
Pf3D7_01_v3	Chappell_et_al_Splice_Site_Finder	SpliceSite	422913	423090	.	-	.	ID=PF3D7_0111000;SumOfReads=11;SumOfReadsPlus=0;SumOfReadsMinus=11;known_splice_sites
Pf3D7_01_v3	Chappell_et_al_Splice_Site_Finder	SpliceSite	430231	430519	.	-	.	ID=PF3D7_0111200;SumOfReads=94;SumOfReadsPlus=0;SumOfReadsMinus=94;known_splice_sites
Pf3D7_01_v3	Chappell_et_al_Splice_Site_Finder	SpliceSite	430624	430747	.	-	.	ID=PF3D7_0111200;SumOfReads=110;SumOfReadsPlus=0;SumOfReadsMinus=110;known_splice_sites
Pf3D7_01_v3	Chappell_et_al_Splice_Site_Finder	SpliceSite	439825	439949	.	-	.	ID=PF3D7_0111500;SumOfReads=30;SumOfReadsPlus=0;SumOfReadsMinus=30;known_splice_sites
Pf3D7_01_v3	Chappell_et_al_Splice_Site_Finder	SpliceSite	440394	440554	.	-	.	ID=PF3D7_0111500;SumOfReads=243;SumOfReadsPlus=0;SumOfReadsMinus=243;known_splice_sites
Pf3D7_01_v3	Chappell_et_al_Splice_Site_Finder	SpliceSite	440645	440763	.	-	.	ID=PF3D7_0111500;SumOfReads=523;SumOfReadsPlus=0;SumOfReadsMinus=523;known_splice_sites
Pf3D7_01_v3	Chappell_et_al_Splice_Site_Finder	SpliceSite	440852	441097	.	-	.	ID=PF3D7_0111500;SumOfReads=602;SumOfReadsPlus=0;SumOfReadsMinus=602;known_splice_sites
Pf3D7_01_v3	Chappell_et_al_Splice_Site_Finder	SpliceSite	446776	446891	.	+	.	ID=PF3D7_0111800;SumOfReads=78;SumOfReadsPlus=78;SumOfReadsMinus=0;known_splice_sites
Pf3D7_01_v3	Chappell_et_al_Splice_Site_Finder	SpliceSite	447017	447117	.	+	.	ID=PF3D7_0111800;SumOfReads=198;SumOfReadsPlus=198;SumOfReadsMinus=0;known_splice_sites
Pf3D7_01_v3	Chappell_et_al_Splice_Site_Finder	SpliceSite	447206	447338	.	+	.	ID=PF3D7_0111800;SumOfReads=310;SumOfReadsPlus=310;SumOfReadsMinus=0;known_splice_sites
Pf3D7_01_v3	Chappell_et_al_Splice_Site_Finder	SpliceSite	447423	447616	.	+	.	ID=PF3D7_0111800;SumOfReads=281;SumOfReadsPlus=281;SumOfReadsMinus=0;known_splice_sites
Pf3D7_01_v3	Chappell_et_al_Splice_Site_Finder	SpliceSite	447748	447840	.	+	.	ID=PF3D7_0111800;SumOfReads=340;SumOfReadsPlus=340;SumOfReadsMinus=0;known_splice_sites
Pf3D7_01_v3	Chappell_et_al_Splice_Site_Finder	SpliceSite	447905	448027	.	+	.	ID=PF3D7_0111800;SumOfReads=288;SumOfReadsPlus=288;SumOfReadsMinus=0;known_splice_sites
Pf3D7_01_v3	Chappell_et_al_Splice_Site_Finder	SpliceSite	448191	448391	.	+	.	ID=PF3D7_0111800;SumOfReads=154;SumOfReadsPlus=154;SumOfReadsMinus=0;known_splice_sites
Pf3D7_01_v3	Chappell_et_al_Splice_Site_Finder	SpliceSite	450100	450296	.	-	.	ID=PF3D7_0111900;SumOfReads=198;SumOfReadsPlus=0;SumOfReadsMinus=198;known_splice_sites
Pf3D7_01_v3	Chappell_et_al_Splice_Site_Finder	SpliceSite	450429	450589	.	-	.	ID=PF3D7_0111900;SumOfReads=144;SumOfReadsPlus=0;SumOfReadsMinus=144;known_splice_sites
Pf3D7_01_v3	Chappell_et_al_Splice_Site_Finder	SpliceSite	450874	451237	.	-	.	ID=PF3D7_0112000;SumOfReads=232;SumOfReadsPlus=0;SumOfReadsMinus=232;known_splice_sites
Pf3D7_01_v3	Chappell_et_al_Splice_Site_Finder	SpliceSite	451304	451593	.	-	.	ID=PF3D7_0112000;SumOfReads=183;SumOfReadsPlus=0;SumOfReadsMinus=183;known_splice_sites
Pf3D7_01_v3	Chappell_et_al_Splice_Site_Finder	SpliceSite	452441	452589	.	-	.	ID=PF3D7_0112000;SumOfReads=58;SumOfReadsPlus=0;SumOfReadsMinus=58;known_splice_sites
Pf3D7_01_v3	Chappell_et_al_Splice_Site_Finder	SpliceSite	452691	452831	.	-	.	ID=PF3D7_0112000;SumOfReads=38;SumOfReadsPlus=0;SumOfReadsMinus=38;known_splice_sites
Pf3D7_01_v3	Chappell_et_al_Splice_Site_Finder	SpliceSite	482320	482517	.	-	.	ID=PF3D7_0112800;SumOfReads=87;SumOfReadsPlus=0;SumOfReadsMinus=87;known_splice_sites
Pf3D7_01_v3	Chappell_et_al_Splice_Site_Finder	SpliceSite	486587	486706	.	+	.	ID=PF3D7_0112900;SumOfReads=55;SumOfReadsPlus=55;SumOfReadsMinus=0;known_splice_sites
Pf3D7_01_v3	Chappell_et_al_Splice_Site_Finder	SpliceSite	489839	490052	.	-	.	ID=PF3D7_0113000;SumOfReads=6881;SumOfReadsPlus=0;SumOfReadsMinus=6881;known_splice_sites
Pf3D7_01_v3	Chappell_et_al_Splice_Site_Finder	SpliceSite	502510	502640	.	-	.	ID=PF3D7_0113200;SumOfReads=109;SumOfReadsPlus=0;SumOfReadsMinus=109;known_splice_sites
Pf3D7_01_v3	Chappell_et_al_Splice_Site_Finder	SpliceSite	506582	506763	.	-	.	ID=PF3D7_0113300;SumOfReads=288;SumOfReadsPlus=0;SumOfReadsMinus=288;known_splice_sites
Pf3D7_01_v3	Chappell_et_al_Splice_Site_Finder	SpliceSite	509341	509541	.	-	.	ID=PF3D7_0113400;SumOfReads=10;SumOfReadsPlus=0;SumOfReadsMinus=10;known_splice_sites
Pf3D7_01_v3	Chappell_et_al_Splice_Site_Finder	SpliceSite	520918	521145	.	+	.	ID=PF3D7_0113700;SumOfReads=130;SumOfReadsPlus=130;SumOfReadsMinus=0;known_splice_sites
Pf3D7_01_v3	Chappell_et_al_Splice_Site_Finder	SpliceSite	521278	521395	.	+	.	ID=PF3D7_0113700;SumOfReads=176;SumOfReadsPlus=176;SumOfReadsMinus=0;known_splice_sites
Pf3D7_01_v3	Chappell_et_al_Splice_Site_Finder	SpliceSite	521796	522013	.	+	.	ID=PF3D7_0113700;SumOfReads=251;SumOfReadsPlus=251;SumOfReadsMinus=0;known_splice_sites
Pf3D7_01_v3	Chappell_et_al_Splice_Site_Finder	SpliceSite	530066	530174	.	+	.	ID=PF3D7_0113800;SumOfReads=47;SumOfReadsPlus=47;SumOfReadsMinus=0;known_splice_sites
Pf3D7_01_v3	Chappell_et_al_Splice_Site_Finder	SpliceSite	531494	531651	.	+	.	ID=PF3D7_0113800;SumOfReads=87;SumOfReadsPlus=87;SumOfReadsMinus=0;known_splice_sites
Pf3D7_01_v3	Chappell_et_al_Splice_Site_Finder	SpliceSite	534460	534734	.	+	.	ID=PF3D7_0113800;SumOfReads=173;SumOfReadsPlus=173;SumOfReadsMinus=0;known_splice_sites
Pf3D7_01_v3	Chappell_et_al_Splice_Site_Finder	SpliceSite	537772	537956	.	-	.	ID=PF3D7_0113900;SumOfReads=11;SumOfReadsPlus=0;SumOfReadsMinus=11;known_splice_sites
Pf3D7_01_v3	Chappell_et_al_Splice_Site_Finder	SpliceSite	542642	542753	.	+	.	ID=PF3D7_0114000;SumOfReads=27;SumOfReadsPlus=27;SumOfReadsMinus=0;known_splice_sites
Pf3D7_01_v3	Chappell_et_al_Splice_Site_Finder	SpliceSite	548218	548311	.	-	.	ID=PF3D7_0114100;SumOfReads=58;SumOfReadsPlus=0;SumOfReadsMinus=58;known_splice_sites
Pf3D7_01_v3	Chappell_et_al_Splice_Site_Finder	SpliceSite	551551	551644	.	-	.	ID=PF3D7_0114200;SumOfReads=22;SumOfReadsPlus=0;SumOfReadsMinus=22;known_splice_sites
Pf3D7_01_v3	Chappell_et_al_Splice_Site_Finder	SpliceSite	552709	552905	.	+	.	ID=PF3D7_0114300;SumOfReads=118;SumOfReadsPlus=118;SumOfReadsMinus=0;known_splice_sites
Pf3D7_01_v3	Chappell_et_al_Splice_Site_Finder	SpliceSite	558465	558639	.	-	.	ID=PF3D7_0114500;SumOfReads=43;SumOfReadsPlus=0;SumOfReadsMinus=43;known_splice_sites
Pf3D7_01_v3	Chappell_et_al_Splice_Site_Finder	SpliceSite	570049	570203	.	-	.	ID=PF3D7_0114800;SumOfReads=74;SumOfReadsPlus=0;SumOfReadsMinus=74;known_splice_sites
Pf3D7_02_v3	Chappell_et_al_Splice_Site_Finder	SpliceSite	105239	105685	.	-	.	ID=PF3D7_0202000;SumOfReads=8;SumOfReadsPlus=0;SumOfReadsMinus=8;known_splice_sites
Pf3D7_02_v3	Chappell_et_al_Splice_Site_Finder	SpliceSite	110284	110391	.	-	.	ID=PF3D7_0202100;SumOfReads=3832;SumOfReadsPlus=0;SumOfReadsMinus=3832;known_splice_sites
Pf3D7_02_v3	Chappell_et_al_Splice_Site_Finder	SpliceSite	113189	113451	.	-	.	ID=PF3D7_0202200;SumOfReads=1086;SumOfReadsPlus=0;SumOfReadsMinus=1086;known_splice_sites
Pf3D7_02_v3	Chappell_et_al_Splice_Site_Finder	SpliceSite	117446	117652	.	+	.	ID=PF3D7_0202300;SumOfReads=19;SumOfReadsPlus=19;SumOfReadsMinus=0;known_splice_sites
Pf3D7_02_v3	Chappell_et_al_Splice_Site_Finder	SpliceSite	129522	129604	.	-	.	ID=PF3D7_0202600.1;SumOfReads=16;SumOfReadsPlus=0;SumOfReadsMinus=16;known_splice_sites
Pf3D7_02_v3	Chappell_et_al_Splice_Site_Finder	SpliceSite	129691	129803	.	-	.	ID=PF3D7_0202600.1;SumOfReads=8;SumOfReadsPlus=0;SumOfReadsMinus=8;known_splice_sites
Pf3D7_02_v3	Chappell_et_al_Splice_Site_Finder	SpliceSite	137576	137683	.	-	.	ID=PF3D7_0202800;SumOfReads=59;SumOfReadsPlus=0;SumOfReadsMinus=59;known_splice_sites
Pf3D7_02_v3	Chappell_et_al_Splice_Site_Finder	SpliceSite	137910	138049	.	-	.	ID=PF3D7_0202800;SumOfReads=60;SumOfReadsPlus=0;SumOfReadsMinus=60;known_splice_sites
Pf3D7_02_v3	Chappell_et_al_Splice_Site_Finder	SpliceSite	138131	138352	.	-	.	ID=PF3D7_0202800;SumOfReads=31;SumOfReadsPlus=0;SumOfReadsMinus=31;known_splice_sites
Pf3D7_02_v3	Chappell_et_al_Splice_Site_Finder	SpliceSite	138987	139120	.	+	.	ID=PF3D7_0202900;SumOfReads=90;SumOfReadsPlus=90;SumOfReadsMinus=0;known_splice_sites
Pf3D7_02_v3	Chappell_et_al_Splice_Site_Finder	SpliceSite	139173	139372	.	+	.	ID=PF3D7_0202900;SumOfReads=204;SumOfReadsPlus=204;SumOfReadsMinus=0;known_splice_sites
Pf3D7_02_v3	Chappell_et_al_Splice_Site_Finder	SpliceSite	139416	139514	.	+	.	ID=PF3D7_0202900;SumOfReads=184;SumOfReadsPlus=184;SumOfReadsMinus=0;known_splice_sites
Pf3D7_02_v3	Chappell_et_al_Splice_Site_Finder	SpliceSite	139583	139673	.	+	.	ID=PF3D7_0202900;SumOfReads=106;SumOfReadsPlus=106;SumOfReadsMinus=0;known_splice_sites
Pf3D7_02_v3	Chappell_et_al_Splice_Site_Finder	SpliceSite	139777	139992	.	+	.	ID=PF3D7_0202900;SumOfReads=67;SumOfReadsPlus=67;SumOfReadsMinus=0;known_splice_sites
Pf3D7_02_v3	Chappell_et_al_Splice_Site_Finder	SpliceSite	140154	140296	.	+	.	ID=PF3D7_0202900;SumOfReads=158;SumOfReadsPlus=158;SumOfReadsMinus=0;known_splice_sites
Pf3D7_02_v3	Chappell_et_al_Splice_Site_Finder	SpliceSite	140345	140533	.	+	.	ID=PF3D7_0202900;SumOfReads=274;SumOfReadsPlus=274;SumOfReadsMinus=0;known_splice_sites
Pf3D7_02_v3	Chappell_et_al_Splice_Site_Finder	SpliceSite	140596	140718	.	+	.	ID=PF3D7_0202900;SumOfReads=223;SumOfReadsPlus=223;SumOfReadsMinus=0;known_splice_sites
Pf3D7_02_v3	Chappell_et_al_Splice_Site_Finder	SpliceSite	140912	141118	.	+	.	ID=PF3D7_0202900;SumOfReads=117;SumOfReadsPlus=117;SumOfReadsMinus=0;known_splice_sites
Pf3D7_02_v3	Chappell_et_al_Splice_Site_Finder	SpliceSite	162079	162206	.	-	.	ID=PF3D7_0203400;SumOfReads=509;SumOfReadsPlus=0;SumOfReadsMinus=509;known_splice_sites
Pf3D7_02_v3	Chappell_et_al_Splice_Site_Finder	SpliceSite	162375	162696	.	-	.	ID=PF3D7_0203400;SumOfReads=497;SumOfReadsPlus=0;SumOfReadsMinus=497;known_splice_sites
Pf3D7_02_v3	Chappell_et_al_Splice_Site_Finder	SpliceSite	162787	162896	.	-	.	ID=PF3D7_0203400;SumOfReads=183;SumOfReadsPlus=0;SumOfReadsMinus=183;known_splice_sites
Pf3D7_02_v3	Chappell_et_al_Splice_Site_Finder	SpliceSite	168720	168854	.	-	.	ID=PF3D7_0203700;SumOfReads=46;SumOfReadsPlus=0;SumOfReadsMinus=46;known_splice_sites
Pf3D7_02_v3	Chappell_et_al_Splice_Site_Finder	SpliceSite	171722	171881	.	-	.	ID=PF3D7_0203800;SumOfReads=36;SumOfReadsPlus=0;SumOfReadsMinus=36;known_splice_sites
Pf3D7_02_v3	Chappell_et_al_Splice_Site_Finder	SpliceSite	171978	172167	.	-	.	ID=PF3D7_0203800;SumOfReads=16;SumOfReadsPlus=0;SumOfReadsMinus=16;known_splice_sites
Pf3D7_02_v3	Chappell_et_al_Splice_Site_Finder	SpliceSite	172533	172664	.	-	.	ID=PF3D7_0203800;SumOfReads=24;SumOfReadsPlus=0;SumOfReadsMinus=24;known_splice_sites
Pf3D7_02_v3	Chappell_et_al_Splice_Site_Finder	SpliceSite	172762	172871	.	-	.	ID=PF3D7_0203800;SumOfReads=42;SumOfReadsPlus=0;SumOfReadsMinus=42;known_splice_sites
Pf3D7_02_v3	Chappell_et_al_Splice_Site_Finder	SpliceSite	172911	173088	.	-	.	ID=PF3D7_0203800;SumOfReads=21;SumOfReadsPlus=0;SumOfReadsMinus=21;known_splice_sites
Pf3D7_02_v3	Chappell_et_al_Splice_Site_Finder	SpliceSite	173197	173358	.	-	.	ID=PF3D7_0203800;SumOfReads=30;SumOfReadsPlus=0;SumOfReadsMinus=30;known_splice_sites
Pf3D7_02_v3	Chappell_et_al_Splice_Site_Finder	SpliceSite	173431	173579	.	-	.	ID=PF3D7_0203800;SumOfReads=28;SumOfReadsPlus=0;SumOfReadsMinus=28;known_splice_sites
Pf3D7_02_v3	Chappell_et_al_Splice_Site_Finder	SpliceSite	173671	173847	.	-	.	ID=PF3D7_0203800;SumOfReads=9;SumOfReadsPlus=0;SumOfReadsMinus=9;known_splice_sites
Pf3D7_02_v3	Chappell_et_al_Splice_Site_Finder	SpliceSite	174281	174513	.	-	.	ID=PF3D7_0203800;SumOfReads=32;SumOfReadsPlus=0;SumOfReadsMinus=32;known_splice_sites
Pf3D7_02_v3	Chappell_et_al_Splice_Site_Finder	SpliceSite	180925	181102	.	+	.	ID=PF3D7_0204000;SumOfReads=26;SumOfReadsPlus=26;SumOfReadsMinus=0;known_splice_sites
Pf3D7_02_v3	Chappell_et_al_Splice_Site_Finder	SpliceSite	193201	193327	.	+	.	ID=PF3D7_0204200;SumOfReads=311;SumOfReadsPlus=311;SumOfReadsMinus=0;known_splice_sites
Pf3D7_02_v3	Chappell_et_al_Splice_Site_Finder	SpliceSite	193491	193648	.	+	.	ID=PF3D7_0204200;SumOfReads=748;SumOfReadsPlus=748;SumOfReadsMinus=0;known_splice_sites
Pf3D7_02_v3	Chappell_et_al_Splice_Site_Finder	SpliceSite	193719	193863	.	+	.	ID=PF3D7_0204200;SumOfReads=876;SumOfReadsPlus=876;SumOfReadsMinus=0;known_splice_sites
Pf3D7_02_v3	Chappell_et_al_Splice_Site_Finder	SpliceSite	194040	194160	.	+	.	ID=PF3D7_0204200;SumOfReads=82;SumOfReadsPlus=82;SumOfReadsMinus=0;known_splice_sites
Pf3D7_02_v3	Chappell_et_al_Splice_Site_Finder	SpliceSite	197282	197366	.	-	.	ID=PF3D7_0204400;SumOfReads=22;SumOfReadsPlus=0;SumOfReadsMinus=22;known_splice_sites
Pf3D7_02_v3	Chappell_et_al_Splice_Site_Finder	SpliceSite	197466	197739	.	-	.	ID=PF3D7_0204400;SumOfReads=45;SumOfReadsPlus=0;SumOfReadsMinus=45;known_splice_sites
Pf3D7_02_v3	Chappell_et_al_Splice_Site_Finder	SpliceSite	197842	197983	.	-	.	ID=PF3D7_0204400;SumOfReads=151;SumOfReadsPlus=0;SumOfReadsMinus=151;known_splice_sites
Pf3D7_02_v3	Chappell_et_al_Splice_Site_Finder	SpliceSite	211466	211680	.	+	.	ID=PF3D7_0204900;SumOfReads=65;SumOfReadsPlus=65;SumOfReadsMinus=0;known_splice_sites
Pf3D7_02_v3	Chappell_et_al_Splice_Site_Finder	SpliceSite	218098	218289	.	-	.	ID=PF3D7_0205200;SumOfReads=9;SumOfReadsPlus=0;SumOfReadsMinus=9;known_splice_sites
Pf3D7_02_v3	Chappell_et_al_Splice_Site_Finder	SpliceSite	220937	221053	.	+	.	ID=PF3D7_0205300;SumOfReads=7;SumOfReadsPlus=7;SumOfReadsMinus=0;known_splice_sites
Pf3D7_02_v3	Chappell_et_al_Splice_Site_Finder	SpliceSite	221356	221449	.	+	.	ID=PF3D7_0205300;SumOfReads=7;SumOfReadsPlus=7;SumOfReadsMinus=0;known_splice_sites
Pf3D7_02_v3	Chappell_et_al_Splice_Site_Finder	SpliceSite	221921	222172	.	+	.	ID=PF3D7_0205300;SumOfReads=5;SumOfReadsPlus=5;SumOfReadsMinus=0;known_splice_sites
Pf3D7_02_v3	Chappell_et_al_Splice_Site_Finder	SpliceSite	225815	225983	.	-	.	ID=PF3D7_0205500;SumOfReads=404;SumOfReadsPlus=0;SumOfReadsMinus=404;known_splice_sites
Pf3D7_02_v3	Chappell_et_al_Splice_Site_Finder	SpliceSite	226081	226196	.	-	.	ID=PF3D7_0205500;SumOfReads=238;SumOfReadsPlus=0;SumOfReadsMinus=238;known_splice_sites
Pf3D7_02_v3	Chappell_et_al_Splice_Site_Finder	SpliceSite	231235	231383	.	+	.	ID=PF3D7_0205700.1;SumOfReads=216;SumOfReadsPlus=216;SumOfReadsMinus=0;known_splice_sites
Pf3D7_02_v3	Chappell_et_al_Splice_Site_Finder	SpliceSite	231485	231617	.	+	.	ID=PF3D7_0205700.1;SumOfReads=483;SumOfReadsPlus=483;SumOfReadsMinus=0;known_splice_sites
Pf3D7_02_v3	Chappell_et_al_Splice_Site_Finder	SpliceSite	231703	232098	.	+	.	ID=PF3D7_0205700.1;SumOfReads=401;SumOfReadsPlus=401;SumOfReadsMinus=0;known_splice_sites
Pf3D7_02_v3	Chappell_et_al_Splice_Site_Finder	SpliceSite	232328	232420	.	+	.	ID=PF3D7_0205700.1;SumOfReads=176;SumOfReadsPlus=176;SumOfReadsMinus=0;known_splice_sites
Pf3D7_02_v3	Chappell_et_al_Splice_Site_Finder	SpliceSite	232782	233010	.	-	.	ID=PF3D7_0205800;SumOfReads=93;SumOfReadsPlus=0;SumOfReadsMinus=93;known_splice_sites
Pf3D7_02_v3	Chappell_et_al_Splice_Site_Finder	SpliceSite	233183	233338	.	-	.	ID=PF3D7_0205800;SumOfReads=118;SumOfReadsPlus=0;SumOfReadsMinus=118;known_splice_sites
Pf3D7_02_v3	Chappell_et_al_Splice_Site_Finder	SpliceSite	235258	235534	.	+	.	ID=PF3D7_0205900;SumOfReads=323;SumOfReadsPlus=323;SumOfReadsMinus=0;known_splice_sites
Pf3D7_02_v3	Chappell_et_al_Splice_Site_Finder	SpliceSite	238220	238481	.	+	.	ID=PF3D7_0205900;SumOfReads=692;SumOfReadsPlus=692;SumOfReadsMinus=0;known_splice_sites
Pf3D7_02_v3	Chappell_et_al_Splice_Site_Finder	SpliceSite	238597	238736	.	+	.	ID=PF3D7_0205900;SumOfReads=1033;SumOfReadsPlus=1033;SumOfReadsMinus=0;known_splice_sites
Pf3D7_02_v3	Chappell_et_al_Splice_Site_Finder	SpliceSite	245735	246056	.	+	.	ID=PF3D7_0206100;SumOfReads=240;SumOfReadsPlus=240;SumOfReadsMinus=0;known_splice_sites
Pf3D7_02_v3	Chappell_et_al_Splice_Site_Finder	SpliceSite	246136	246250	.	+	.	ID=PF3D7_0206100;SumOfReads=294;SumOfReadsPlus=294;SumOfReadsMinus=0;known_splice_sites
Pf3D7_02_v3	Chappell_et_al_Splice_Site_Finder	SpliceSite	246336	246490	.	+	.	ID=PF3D7_0206100;SumOfReads=180;SumOfReadsPlus=180;SumOfReadsMinus=0;known_splice_sites
Pf3D7_02_v3	Chappell_et_al_Splice_Site_Finder	SpliceSite	252508	252756	.	+	.	ID=PF3D7_0206300;SumOfReads=39;SumOfReadsPlus=39;SumOfReadsMinus=0;known_splice_sites
Pf3D7_02_v3	Chappell_et_al_Splice_Site_Finder	SpliceSite	253307	253400	.	+	.	ID=PF3D7_0206300;SumOfReads=79;SumOfReadsPlus=79;SumOfReadsMinus=0;known_splice_sites
Pf3D7_02_v3	Chappell_et_al_Splice_Site_Finder	SpliceSite	253485	253988	.	+	.	ID=PF3D7_0206300;SumOfReads=88;SumOfReadsPlus=88;SumOfReadsMinus=0;known_splice_sites
Pf3D7_02_v3	Chappell_et_al_Splice_Site_Finder	SpliceSite	270200	270420	.	-	.	ID=PF3D7_0206600;SumOfReads=77;SumOfReadsPlus=0;SumOfReadsMinus=77;known_splice_sites
Pf3D7_02_v3	Chappell_et_al_Splice_Site_Finder	SpliceSite	275845	275980	.	-	.	ID=PF3D7_0206900.1;SumOfReads=654;SumOfReadsPlus=0;SumOfReadsMinus=654;known_splice_sites
Pf3D7_02_v3	Chappell_et_al_Splice_Site_Finder	SpliceSite	277829	277972	.	-	.	ID=PF3D7_0207000;SumOfReads=1345;SumOfReadsPlus=0;SumOfReadsMinus=1345;known_splice_sites
Pf3D7_02_v3	Chappell_et_al_Splice_Site_Finder	SpliceSite	287017	287126	.	+	.	ID=PF3D7_0207100;SumOfReads=725;SumOfReadsPlus=725;SumOfReadsMinus=0;known_splice_sites
Pf3D7_02_v3	Chappell_et_al_Splice_Site_Finder	SpliceSite	287190	287280	.	+	.	ID=PF3D7_0207100;SumOfReads=505;SumOfReadsPlus=505;SumOfReadsMinus=0;known_splice_sites
Pf3D7_02_v3	Chappell_et_al_Splice_Site_Finder	SpliceSite	296318	296451	.	-	.	ID=PF3D7_0207400;SumOfReads=171;SumOfReadsPlus=0;SumOfReadsMinus=171;known_splice_sites
Pf3D7_02_v3	Chappell_et_al_Splice_Site_Finder	SpliceSite	296587	296724	.	-	.	ID=PF3D7_0207400;SumOfReads=214;SumOfReadsPlus=0;SumOfReadsMinus=214;known_splice_sites
Pf3D7_02_v3	Chappell_et_al_Splice_Site_Finder	SpliceSite	297352	297582	.	-	.	ID=PF3D7_0207400;SumOfReads=103;SumOfReadsPlus=0;SumOfReadsMinus=103;known_splice_sites
Pf3D7_02_v3	Chappell_et_al_Splice_Site_Finder	SpliceSite	301053	301165	.	-	.	ID=PF3D7_0207500;SumOfReads=510;SumOfReadsPlus=0;SumOfReadsMinus=510;known_splice_sites
Pf3D7_02_v3	Chappell_et_al_Splice_Site_Finder	SpliceSite	301301	301402	.	-	.	ID=PF3D7_0207500;SumOfReads=758;SumOfReadsPlus=0;SumOfReadsMinus=758;known_splice_sites
Pf3D7_02_v3	Chappell_et_al_Splice_Site_Finder	SpliceSite	302174	302530	.	-	.	ID=PF3D7_0207500;SumOfReads=289;SumOfReadsPlus=0;SumOfReadsMinus=289;known_splice_sites
Pf3D7_02_v3	Chappell_et_al_Splice_Site_Finder	SpliceSite	305581	305699	.	-	.	ID=PF3D7_0207600;SumOfReads=4631;SumOfReadsPlus=0;SumOfReadsMinus=4631;known_splice_sites
Pf3D7_02_v3	Chappell_et_al_Splice_Site_Finder	SpliceSite	305841	306015	.	-	.	ID=PF3D7_0207600;SumOfReads=1869;SumOfReadsPlus=0;SumOfReadsMinus=1869;known_splice_sites
Pf3D7_02_v3	Chappell_et_al_Splice_Site_Finder	SpliceSite	306847	306993	.	-	.	ID=PF3D7_0207600;SumOfReads=646;SumOfReadsPlus=0;SumOfReadsMinus=646;known_splice_sites
Pf3D7_02_v3	Chappell_et_al_Splice_Site_Finder	SpliceSite	310976	311119	.	-	.	ID=PF3D7_0207700;SumOfReads=192;SumOfReadsPlus=0;SumOfReadsMinus=192;known_splice_sites
Pf3D7_02_v3	Chappell_et_al_Splice_Site_Finder	SpliceSite	311255	311365	.	-	.	ID=PF3D7_0207700;SumOfReads=174;SumOfReadsPlus=0;SumOfReadsMinus=174;known_splice_sites
Pf3D7_02_v3	Chappell_et_al_Splice_Site_Finder	SpliceSite	311957	312121	.	-	.	ID=PF3D7_0207700;SumOfReads=173;SumOfReadsPlus=0;SumOfReadsMinus=173;known_splice_sites
Pf3D7_02_v3	Chappell_et_al_Splice_Site_Finder	SpliceSite	315449	315622	.	-	.	ID=PF3D7_0207800;SumOfReads=228;SumOfReadsPlus=0;SumOfReadsMinus=228;known_splice_sites
Pf3D7_02_v3	Chappell_et_al_Splice_Site_Finder	SpliceSite	315776	315899	.	-	.	ID=PF3D7_0207800;SumOfReads=225;SumOfReadsPlus=0;SumOfReadsMinus=225;known_splice_sites
Pf3D7_02_v3	Chappell_et_al_Splice_Site_Finder	SpliceSite	316506	316707	.	-	.	ID=PF3D7_0207800;SumOfReads=92;SumOfReadsPlus=0;SumOfReadsMinus=92;known_splice_sites
Pf3D7_02_v3	Chappell_et_al_Splice_Site_Finder	SpliceSite	319881	320015	.	-	.	ID=PF3D7_0207900;SumOfReads=58;SumOfReadsPlus=0;SumOfReadsMinus=58;known_splice_sites
Pf3D7_02_v3	Chappell_et_al_Splice_Site_Finder	SpliceSite	320172	320240	.	-	.	ID=PF3D7_0207900;SumOfReads=40;SumOfReadsPlus=0;SumOfReadsMinus=40;known_splice_sites
Pf3D7_02_v3	Chappell_et_al_Splice_Site_Finder	SpliceSite	321084	321276	.	-	.	ID=PF3D7_0207900;SumOfReads=46;SumOfReadsPlus=0;SumOfReadsMinus=46;known_splice_sites
Pf3D7_02_v3	Chappell_et_al_Splice_Site_Finder	SpliceSite	324479	324581	.	-	.	ID=PF3D7_0208000;SumOfReads=194;SumOfReadsPlus=0;SumOfReadsMinus=194;known_splice_sites
Pf3D7_02_v3	Chappell_et_al_Splice_Site_Finder	SpliceSite	324723	324891	.	-	.	ID=PF3D7_0208000;SumOfReads=182;SumOfReadsPlus=0;SumOfReadsMinus=182;known_splice_sites
Pf3D7_02_v3	Chappell_et_al_Splice_Site_Finder	SpliceSite	325561	325689	.	-	.	ID=PF3D7_0208000;SumOfReads=153;SumOfReadsPlus=0;SumOfReadsMinus=153;known_splice_sites
Pf3D7_02_v3	Chappell_et_al_Splice_Site_Finder	SpliceSite	328022	328120	.	+	.	ID=PF3D7_0208100.1;SumOfReads=299;SumOfReadsPlus=299;SumOfReadsMinus=0;known_splice_sites
Pf3D7_02_v3	Chappell_et_al_Splice_Site_Finder	SpliceSite	328158	328322	.	+	.	ID=PF3D7_0208100.1;SumOfReads=325;SumOfReadsPlus=325;SumOfReadsMinus=0;known_splice_sites
Pf3D7_02_v3	Chappell_et_al_Splice_Site_Finder	SpliceSite	328415	328548	.	+	.	ID=PF3D7_0208100.1;SumOfReads=135;SumOfReadsPlus=135;SumOfReadsMinus=0;known_splice_sites
Pf3D7_02_v3	Chappell_et_al_Splice_Site_Finder	SpliceSite	328673	328774	.	+	.	ID=PF3D7_0208100.1;SumOfReads=297;SumOfReadsPlus=297;SumOfReadsMinus=0;known_splice_sites
Pf3D7_02_v3	Chappell_et_al_Splice_Site_Finder	SpliceSite	328844	328964	.	+	.	ID=PF3D7_0208100.1;SumOfReads=399;SumOfReadsPlus=399;SumOfReadsMinus=0;known_splice_sites
Pf3D7_02_v3	Chappell_et_al_Splice_Site_Finder	SpliceSite	329039	329167	.	+	.	ID=PF3D7_0208100.1;SumOfReads=456;SumOfReadsPlus=456;SumOfReadsMinus=0;known_splice_sites
Pf3D7_02_v3	Chappell_et_al_Splice_Site_Finder	SpliceSite	329230	329330	.	+	.	ID=PF3D7_0208100.1;SumOfReads=440;SumOfReadsPlus=440;SumOfReadsMinus=0;known_splice_sites
Pf3D7_02_v3	Chappell_et_al_Splice_Site_Finder	SpliceSite	329404	329519	.	+	.	ID=PF3D7_0208100.1;SumOfReads=414;SumOfReadsPlus=414;SumOfReadsMinus=0;known_splice_sites
Pf3D7_02_v3	Chappell_et_al_Splice_Site_Finder	SpliceSite	329594	329747	.	+	.	ID=PF3D7_0208100.1;SumOfReads=171;SumOfReadsPlus=171;SumOfReadsMinus=0;known_splice_sites
Pf3D7_02_v3	Chappell_et_al_Splice_Site_Finder	SpliceSite	330011	330126	.	+	.	ID=PF3D7_0208100.1;SumOfReads=202;SumOfReadsPlus=202;SumOfReadsMinus=0;known_splice_sites
Pf3D7_02_v3	Chappell_et_al_Splice_Site_Finder	SpliceSite	330219	330412	.	+	.	ID=PF3D7_0208100.1;SumOfReads=264;SumOfReadsPlus=264;SumOfReadsMinus=0;known_splice_sites
Pf3D7_02_v3	Chappell_et_al_Splice_Site_Finder	SpliceSite	330456	330561	.	+	.	ID=PF3D7_0208100.1;SumOfReads=278;SumOfReadsPlus=278;SumOfReadsMinus=0;known_splice_sites
Pf3D7_02_v3	Chappell_et_al_Splice_Site_Finder	SpliceSite	330797	330934	.	+	.	ID=PF3D7_0208100.1;SumOfReads=370;SumOfReadsPlus=370;SumOfReadsMinus=0;known_splice_sites
Pf3D7_02_v3	Chappell_et_al_Splice_Site_Finder	SpliceSite	331013	331107	.	+	.	ID=PF3D7_0208100.1;SumOfReads=483;SumOfReadsPlus=483;SumOfReadsMinus=0;known_splice_sites
Pf3D7_02_v3	Chappell_et_al_Splice_Site_Finder	SpliceSite	331178	331309	.	+	.	ID=PF3D7_0208100.1;SumOfReads=312;SumOfReadsPlus=312;SumOfReadsMinus=0;known_splice_sites
Pf3D7_02_v3	Chappell_et_al_Splice_Site_Finder	SpliceSite	352882	353085	.	+	.	ID=PF3D7_0208500;SumOfReads=157;SumOfReadsPlus=157;SumOfReadsMinus=0;known_splice_sites
Pf3D7_02_v3	Chappell_et_al_Splice_Site_Finder	SpliceSite	353307	353481	.	+	.	ID=PF3D7_0208500;SumOfReads=115;SumOfReadsPlus=115;SumOfReadsMinus=0;known_splice_sites
Pf3D7_02_v3	Chappell_et_al_Splice_Site_Finder	SpliceSite	356714	356887	.	-	.	ID=PF3D7_0208700.1;SumOfReads=730;SumOfReadsPlus=0;SumOfReadsMinus=730;known_splice_sites
Pf3D7_02_v3	Chappell_et_al_Splice_Site_Finder	SpliceSite	357001	357125	.	-	.	ID=PF3D7_0208700.1;SumOfReads=367;SumOfReadsPlus=0;SumOfReadsMinus=367;known_splice_sites
Pf3D7_02_v3	Chappell_et_al_Splice_Site_Finder	SpliceSite	357281	357356	.	-	.	ID=PF3D7_0208700.1;SumOfReads=446;SumOfReadsPlus=0;SumOfReadsMinus=446;known_splice_sites
Pf3D7_02_v3	Chappell_et_al_Splice_Site_Finder	SpliceSite	357438	357620	.	-	.	ID=PF3D7_0208700.1;SumOfReads=398;SumOfReadsPlus=0;SumOfReadsMinus=398;known_splice_sites
Pf3D7_02_v3	Chappell_et_al_Splice_Site_Finder	SpliceSite	357739	357929	.	-	.	ID=PF3D7_0208700.1;SumOfReads=189;SumOfReadsPlus=0;SumOfReadsMinus=189;known_splice_sites
Pf3D7_02_v3	Chappell_et_al_Splice_Site_Finder	SpliceSite	382169	382251	.	-	.	ID=PF3D7_0209100;SumOfReads=158;SumOfReadsPlus=0;SumOfReadsMinus=158;known_splice_sites
Pf3D7_02_v3	Chappell_et_al_Splice_Site_Finder	SpliceSite	382878	383070	.	-	.	ID=PF3D7_0209100;SumOfReads=169;SumOfReadsPlus=0;SumOfReadsMinus=169;known_splice_sites
Pf3D7_02_v3	Chappell_et_al_Splice_Site_Finder	SpliceSite	384985	385078	.	-	.	ID=PF3D7_0209200;SumOfReads=260;SumOfReadsPlus=0;SumOfReadsMinus=260;known_splice_sites
Pf3D7_02_v3	Chappell_et_al_Splice_Site_Finder	SpliceSite	385205	385367	.	-	.	ID=PF3D7_0209200;SumOfReads=309;SumOfReadsPlus=0;SumOfReadsMinus=309;known_splice_sites
Pf3D7_02_v3	Chappell_et_al_Splice_Site_Finder	SpliceSite	385428	385555	.	-	.	ID=PF3D7_0209200;SumOfReads=605;SumOfReadsPlus=0;SumOfReadsMinus=605;known_splice_sites
Pf3D7_02_v3	Chappell_et_al_Splice_Site_Finder	SpliceSite	385645	385751	.	-	.	ID=PF3D7_0209200;SumOfReads=607;SumOfReadsPlus=0;SumOfReadsMinus=607;known_splice_sites
Pf3D7_02_v3	Chappell_et_al_Splice_Site_Finder	SpliceSite	385870	386030	.	-	.	ID=PF3D7_0209200;SumOfReads=241;SumOfReadsPlus=0;SumOfReadsMinus=241;known_splice_sites
Pf3D7_02_v3	Chappell_et_al_Splice_Site_Finder	SpliceSite	386134	386223	.	-	.	ID=PF3D7_0209200;SumOfReads=390;SumOfReadsPlus=0;SumOfReadsMinus=390;known_splice_sites
Pf3D7_02_v3	Chappell_et_al_Splice_Site_Finder	SpliceSite	386303	386447	.	-	.	ID=PF3D7_0209200;SumOfReads=378;SumOfReadsPlus=0;SumOfReadsMinus=378;known_splice_sites
Pf3D7_02_v3	Chappell_et_al_Splice_Site_Finder	SpliceSite	387907	388062	.	+	.	ID=PF3D7_0209300;SumOfReads=108;SumOfReadsPlus=108;SumOfReadsMinus=0;known_splice_sites
Pf3D7_02_v3	Chappell_et_al_Splice_Site_Finder	SpliceSite	388458	388715	.	-	.	ID=PF3D7_0209400;SumOfReads=184;SumOfReadsPlus=0;SumOfReadsMinus=184;known_splice_sites
Pf3D7_02_v3	Chappell_et_al_Splice_Site_Finder	SpliceSite	388785	388944	.	-	.	ID=PF3D7_0209400;SumOfReads=127;SumOfReadsPlus=0;SumOfReadsMinus=127;known_splice_sites
Pf3D7_02_v3	Chappell_et_al_Splice_Site_Finder	SpliceSite	389163	389267	.	-	.	ID=PF3D7_0209400;SumOfReads=106;SumOfReadsPlus=0;SumOfReadsMinus=106;known_splice_sites
Pf3D7_02_v3	Chappell_et_al_Splice_Site_Finder	SpliceSite	389337	389426	.	-	.	ID=PF3D7_0209400;SumOfReads=221;SumOfReadsPlus=0;SumOfReadsMinus=221;known_splice_sites
Pf3D7_02_v3	Chappell_et_al_Splice_Site_Finder	SpliceSite	389619	389741	.	-	.	ID=PF3D7_0209400;SumOfReads=100;SumOfReadsPlus=0;SumOfReadsMinus=100;known_splice_sites
Pf3D7_02_v3	Chappell_et_al_Splice_Site_Finder	SpliceSite	390405	390503	.	-	.	ID=PF3D7_0209400;SumOfReads=123;SumOfReadsPlus=0;SumOfReadsMinus=123;known_splice_sites
Pf3D7_02_v3	Chappell_et_al_Splice_Site_Finder	SpliceSite	394405	394559	.	-	.	ID=PF3D7_0209600;SumOfReads=132;SumOfReadsPlus=0;SumOfReadsMinus=132;known_splice_sites
Pf3D7_02_v3	Chappell_et_al_Splice_Site_Finder	SpliceSite	394854	394995	.	-	.	ID=PF3D7_0209600;SumOfReads=114;SumOfReadsPlus=0;SumOfReadsMinus=114;known_splice_sites
Pf3D7_02_v3	Chappell_et_al_Splice_Site_Finder	SpliceSite	395205	395449	.	-	.	ID=PF3D7_0209600;SumOfReads=106;SumOfReadsPlus=0;SumOfReadsMinus=106;known_splice_sites
Pf3D7_02_v3	Chappell_et_al_Splice_Site_Finder	SpliceSite	395772	395968	.	-	.	ID=PF3D7_0209600;SumOfReads=96;SumOfReadsPlus=0;SumOfReadsMinus=96;known_splice_sites
Pf3D7_02_v3	Chappell_et_al_Splice_Site_Finder	SpliceSite	396094	396201	.	-	.	ID=PF3D7_0209600;SumOfReads=169;SumOfReadsPlus=0;SumOfReadsMinus=169;known_splice_sites
Pf3D7_02_v3	Chappell_et_al_Splice_Site_Finder	SpliceSite	396285	396411	.	-	.	ID=PF3D7_0209600;SumOfReads=180;SumOfReadsPlus=0;SumOfReadsMinus=180;known_splice_sites
Pf3D7_02_v3	Chappell_et_al_Splice_Site_Finder	SpliceSite	396533	396668	.	-	.	ID=PF3D7_0209600;SumOfReads=134;SumOfReadsPlus=0;SumOfReadsMinus=134;known_splice_sites
Pf3D7_02_v3	Chappell_et_al_Splice_Site_Finder	SpliceSite	405381	406081	.	-	.	ID=PF3D7_0209800;SumOfReads=1637;SumOfReadsPlus=0;SumOfReadsMinus=1637;known_splice_sites
Pf3D7_02_v3	Chappell_et_al_Splice_Site_Finder	SpliceSite	412296	412491	.	+	.	ID=PF3D7_0210100.1;SumOfReads=1816;SumOfReadsPlus=1816;SumOfReadsMinus=0;known_splice_sites
Pf3D7_02_v3	Chappell_et_al_Splice_Site_Finder	SpliceSite	412603	412700	.	+	.	ID=PF3D7_0210100.1;SumOfReads=3765;SumOfReadsPlus=3765;SumOfReadsMinus=0;known_splice_sites
Pf3D7_02_v3	Chappell_et_al_Splice_Site_Finder	SpliceSite	413335	413427	.	-	.	ID=PF3D7_0210200;SumOfReads=137;SumOfReadsPlus=0;SumOfReadsMinus=137;known_splice_sites
Pf3D7_02_v3	Chappell_et_al_Splice_Site_Finder	SpliceSite	424005	424222	.	-	.	ID=PF3D7_0210300;SumOfReads=81;SumOfReadsPlus=0;SumOfReadsMinus=81;known_splice_sites
Pf3D7_02_v3	Chappell_et_al_Splice_Site_Finder	SpliceSite	425856	425994	.	+	.	ID=PF3D7_0210400;SumOfReads=255;SumOfReadsPlus=255;SumOfReadsMinus=0;known_splice_sites
Pf3D7_02_v3	Chappell_et_al_Splice_Site_Finder	SpliceSite	426075	426208	.	+	.	ID=PF3D7_0210400;SumOfReads=176;SumOfReadsPlus=176;SumOfReadsMinus=0;known_splice_sites
Pf3D7_02_v3	Chappell_et_al_Splice_Site_Finder	SpliceSite	426300	426475	.	+	.	ID=PF3D7_0210400;SumOfReads=165;SumOfReadsPlus=165;SumOfReadsMinus=0;known_splice_sites
Pf3D7_02_v3	Chappell_et_al_Splice_Site_Finder	SpliceSite	432509	432635	.	-	.	ID=PF3D7_0210600;SumOfReads=460;SumOfReadsPlus=0;SumOfReadsMinus=460;known_splice_sites
Pf3D7_02_v3	Chappell_et_al_Splice_Site_Finder	SpliceSite	432824	432928	.	-	.	ID=PF3D7_0210600;SumOfReads=507;SumOfReadsPlus=0;SumOfReadsMinus=507;known_splice_sites
Pf3D7_02_v3	Chappell_et_al_Splice_Site_Finder	SpliceSite	433305	433425	.	-	.	ID=PF3D7_0210600;SumOfReads=489;SumOfReadsPlus=0;SumOfReadsMinus=489;known_splice_sites
Pf3D7_02_v3	Chappell_et_al_Splice_Site_Finder	SpliceSite	433611	433962	.	-	.	ID=PF3D7_0210600;SumOfReads=369;SumOfReadsPlus=0;SumOfReadsMinus=369;known_splice_sites
Pf3D7_02_v3	Chappell_et_al_Splice_Site_Finder	SpliceSite	457204	457308	.	-	.	ID=PF3D7_0211300;SumOfReads=24;SumOfReadsPlus=0;SumOfReadsMinus=24;known_splice_sites
Pf3D7_02_v3	Chappell_et_al_Splice_Site_Finder	SpliceSite	457380	457460	.	-	.	ID=PF3D7_0211300;SumOfReads=22;SumOfReadsPlus=0;SumOfReadsMinus=22;known_splice_sites
Pf3D7_02_v3	Chappell_et_al_Splice_Site_Finder	SpliceSite	457590	457686	.	-	.	ID=PF3D7_0211300;SumOfReads=20;SumOfReadsPlus=0;SumOfReadsMinus=20;known_splice_sites
Pf3D7_02_v3	Chappell_et_al_Splice_Site_Finder	SpliceSite	457761	457912	.	-	.	ID=PF3D7_0211300;SumOfReads=21;SumOfReadsPlus=0;SumOfReadsMinus=21;known_splice_sites
Pf3D7_02_v3	Chappell_et_al_Splice_Site_Finder	SpliceSite	458220	458361	.	-	.	ID=PF3D7_0211300;SumOfReads=6;SumOfReadsPlus=0;SumOfReadsMinus=6;known_splice_sites
Pf3D7_02_v3	Chappell_et_al_Splice_Site_Finder	SpliceSite	459165	459328	.	-	.	ID=PF3D7_0211400;SumOfReads=7;SumOfReadsPlus=0;SumOfReadsMinus=7;known_splice_sites
Pf3D7_02_v3	Chappell_et_al_Splice_Site_Finder	SpliceSite	459398	459592	.	-	.	ID=PF3D7_0211400;SumOfReads=5;SumOfReadsPlus=0;SumOfReadsMinus=5;known_splice_sites
Pf3D7_02_v3	Chappell_et_al_Splice_Site_Finder	SpliceSite	459928	460161	.	-	.	ID=PF3D7_0211400;SumOfReads=7;SumOfReadsPlus=0;SumOfReadsMinus=7;known_splice_sites
Pf3D7_02_v3	Chappell_et_al_Splice_Site_Finder	SpliceSite	460276	460394	.	-	.	ID=PF3D7_0211400;SumOfReads=5;SumOfReadsPlus=0;SumOfReadsMinus=5;known_splice_sites
Pf3D7_02_v3	Chappell_et_al_Splice_Site_Finder	SpliceSite	460531	460784	.	-	.	ID=PF3D7_0211400;SumOfReads=7;SumOfReadsPlus=0;SumOfReadsMinus=7;known_splice_sites
Pf3D7_02_v3	Chappell_et_al_Splice_Site_Finder	SpliceSite	460917	461048	.	-	.	ID=PF3D7_0211400;SumOfReads=9;SumOfReadsPlus=0;SumOfReadsMinus=9;known_splice_sites
Pf3D7_02_v3	Chappell_et_al_Splice_Site_Finder	SpliceSite	461141	461373	.	-	.	ID=PF3D7_0211400;SumOfReads=7;SumOfReadsPlus=0;SumOfReadsMinus=7;known_splice_sites
Pf3D7_02_v3	Chappell_et_al_Splice_Site_Finder	SpliceSite	478705	478926	.	-	.	ID=PF3D7_0211900;SumOfReads=182;SumOfReadsPlus=0;SumOfReadsMinus=182;known_splice_sites
Pf3D7_02_v3	Chappell_et_al_Splice_Site_Finder	SpliceSite	479004	479088	.	-	.	ID=PF3D7_0211900;SumOfReads=154;SumOfReadsPlus=0;SumOfReadsMinus=154;known_splice_sites
Pf3D7_02_v3	Chappell_et_al_Splice_Site_Finder	SpliceSite	480596	480782	.	+	.	ID=PF3D7_0212000;SumOfReads=129;SumOfReadsPlus=129;SumOfReadsMinus=0;known_splice_sites
Pf3D7_02_v3	Chappell_et_al_Splice_Site_Finder	SpliceSite	480984	481193	.	+	.	ID=PF3D7_0212000;SumOfReads=82;SumOfReadsPlus=82;SumOfReadsMinus=0;known_splice_sites
Pf3D7_02_v3	Chappell_et_al_Splice_Site_Finder	SpliceSite	489978	490124	.	-	.	ID=PF3D7_0212200;SumOfReads=234;SumOfReadsPlus=0;SumOfReadsMinus=234;known_splice_sites
Pf3D7_02_v3	Chappell_et_al_Splice_Site_Finder	SpliceSite	492690	492830	.	+	.	ID=PF3D7_0212300;SumOfReads=473;SumOfReadsPlus=473;SumOfReadsMinus=0;known_splice_sites
Pf3D7_02_v3	Chappell_et_al_Splice_Site_Finder	SpliceSite	492986	493251	.	+	.	ID=PF3D7_0212300;SumOfReads=544;SumOfReadsPlus=544;SumOfReadsMinus=0;known_splice_sites
Pf3D7_02_v3	Chappell_et_al_Splice_Site_Finder	SpliceSite	495682	495881	.	-	.	ID=PF3D7_0212400;SumOfReads=104;SumOfReadsPlus=0;SumOfReadsMinus=104;known_splice_sites
Pf3D7_02_v3	Chappell_et_al_Splice_Site_Finder	SpliceSite	501642	501854	.	-	.	ID=PF3D7_0212400;SumOfReads=65;SumOfReadsPlus=0;SumOfReadsMinus=65;known_splice_sites
Pf3D7_02_v3	Chappell_et_al_Splice_Site_Finder	SpliceSite	516078	516326	.	+	.	ID=PF3D7_0212500;SumOfReads=55;SumOfReadsPlus=55;SumOfReadsMinus=0;known_splice_sites
Pf3D7_02_v3	Chappell_et_al_Splice_Site_Finder	SpliceSite	523155	523470	.	+	.	ID=PF3D7_0212600;SumOfReads=509;SumOfReadsPlus=509;SumOfReadsMinus=0;known_splice_sites
Pf3D7_02_v3	Chappell_et_al_Splice_Site_Finder	SpliceSite	537798	538285	.	+	.	ID=PF3D7_0213100;SumOfReads=65;SumOfReadsPlus=65;SumOfReadsMinus=0;known_splice_sites
Pf3D7_02_v3	Chappell_et_al_Splice_Site_Finder	SpliceSite	538692	538848	.	+	.	ID=PF3D7_0213100;SumOfReads=170;SumOfReadsPlus=170;SumOfReadsMinus=0;known_splice_sites
Pf3D7_02_v3	Chappell_et_al_Splice_Site_Finder	SpliceSite	540697	540876	.	-	.	ID=PF3D7_0213200;SumOfReads=123;SumOfReadsPlus=0;SumOfReadsMinus=123;known_splice_sites
Pf3D7_02_v3	Chappell_et_al_Splice_Site_Finder	SpliceSite	541132	541223	.	-	.	ID=PF3D7_0213300;SumOfReads=154;SumOfReadsPlus=0;SumOfReadsMinus=154;known_splice_sites
Pf3D7_02_v3	Chappell_et_al_Splice_Site_Finder	SpliceSite	541311	541444	.	-	.	ID=PF3D7_0213300;SumOfReads=168;SumOfReadsPlus=0;SumOfReadsMinus=168;known_splice_sites
Pf3D7_02_v3	Chappell_et_al_Splice_Site_Finder	SpliceSite	541920	542424	.	+	.	ID=PF3D7_0213400;SumOfReads=41;SumOfReadsPlus=41;SumOfReadsMinus=0;known_splice_sites
Pf3D7_02_v3	Chappell_et_al_Splice_Site_Finder	SpliceSite	542934	543100	.	+	.	ID=PF3D7_0213400;SumOfReads=120;SumOfReadsPlus=120;SumOfReadsMinus=0;known_splice_sites
Pf3D7_02_v3	Chappell_et_al_Splice_Site_Finder	SpliceSite	543431	543723	.	+	.	ID=PF3D7_0213400;SumOfReads=572;SumOfReadsPlus=572;SumOfReadsMinus=0;known_splice_sites
Pf3D7_02_v3	Chappell_et_al_Splice_Site_Finder	SpliceSite	543892	544049	.	-	.	ID=PF3D7_0213500;SumOfReads=88;SumOfReadsPlus=0;SumOfReadsMinus=88;known_splice_sites
Pf3D7_02_v3	Chappell_et_al_Splice_Site_Finder	SpliceSite	544387	544623	.	-	.	ID=PF3D7_0213500;SumOfReads=106;SumOfReadsPlus=0;SumOfReadsMinus=106;known_splice_sites
Pf3D7_02_v3	Chappell_et_al_Splice_Site_Finder	SpliceSite	545410	545562	.	-	.	ID=PF3D7_0213500;SumOfReads=103;SumOfReadsPlus=0;SumOfReadsMinus=103;known_splice_sites
Pf3D7_02_v3	Chappell_et_al_Splice_Site_Finder	SpliceSite	545649	545811	.	-	.	ID=PF3D7_0213500;SumOfReads=90;SumOfReadsPlus=0;SumOfReadsMinus=90;known_splice_sites
Pf3D7_02_v3	Chappell_et_al_Splice_Site_Finder	SpliceSite	546785	546927	.	-	.	ID=PF3D7_0213600;SumOfReads=6;SumOfReadsPlus=0;SumOfReadsMinus=6;known_splice_sites
Pf3D7_02_v3	Chappell_et_al_Splice_Site_Finder	SpliceSite	547044	547174	.	-	.	ID=PF3D7_0213600;SumOfReads=6;SumOfReadsPlus=0;SumOfReadsMinus=6;known_splice_sites
Pf3D7_02_v3	Chappell_et_al_Splice_Site_Finder	SpliceSite	547549	547637	.	-	.	ID=PF3D7_0213600;SumOfReads=10;SumOfReadsPlus=0;SumOfReadsMinus=10;known_splice_sites
Pf3D7_02_v3	Chappell_et_al_Splice_Site_Finder	SpliceSite	547758	547845	.	-	.	ID=PF3D7_0213600;SumOfReads=7;SumOfReadsPlus=0;SumOfReadsMinus=7;known_splice_sites
Pf3D7_02_v3	Chappell_et_al_Splice_Site_Finder	SpliceSite	547891	548038	.	-	.	ID=PF3D7_0213600;SumOfReads=9;SumOfReadsPlus=0;SumOfReadsMinus=9;known_splice_sites
Pf3D7_02_v3	Chappell_et_al_Splice_Site_Finder	SpliceSite	548217	548368	.	-	.	ID=PF3D7_0213600;SumOfReads=18;SumOfReadsPlus=0;SumOfReadsMinus=18;known_splice_sites
Pf3D7_02_v3	Chappell_et_al_Splice_Site_Finder	SpliceSite	548432	548582	.	-	.	ID=PF3D7_0213600;SumOfReads=14;SumOfReadsPlus=0;SumOfReadsMinus=14;known_splice_sites
Pf3D7_02_v3	Chappell_et_al_Splice_Site_Finder	SpliceSite	548709	548860	.	-	.	ID=PF3D7_0213600;SumOfReads=5;SumOfReadsPlus=0;SumOfReadsMinus=5;known_splice_sites
Pf3D7_02_v3	Chappell_et_al_Splice_Site_Finder	SpliceSite	549259	549431	.	-	.	ID=PF3D7_0213600;SumOfReads=6;SumOfReadsPlus=0;SumOfReadsMinus=6;known_splice_sites
Pf3D7_02_v3	Chappell_et_al_Splice_Site_Finder	SpliceSite	553686	553896	.	-	.	ID=PF3D7_0213600;SumOfReads=7;SumOfReadsPlus=0;SumOfReadsMinus=7;known_splice_sites
Pf3D7_02_v3	Chappell_et_al_Splice_Site_Finder	SpliceSite	557339	557522	.	+	.	ID=PF3D7_0213700;SumOfReads=90;SumOfReadsPlus=90;SumOfReadsMinus=0;known_splice_sites
Pf3D7_02_v3	Chappell_et_al_Splice_Site_Finder	SpliceSite	566124	566268	.	+	.	ID=PF3D7_0214000;SumOfReads=37;SumOfReadsPlus=37;SumOfReadsMinus=0;known_splice_sites
Pf3D7_02_v3	Chappell_et_al_Splice_Site_Finder	SpliceSite	568566	568698	.	-	.	ID=PF3D7_0214100;SumOfReads=290;SumOfReadsPlus=0;SumOfReadsMinus=290;known_splice_sites
Pf3D7_02_v3	Chappell_et_al_Splice_Site_Finder	SpliceSite	569049	569170	.	-	.	ID=PF3D7_0214100;SumOfReads=1404;SumOfReadsPlus=0;SumOfReadsMinus=1404;known_splice_sites
Pf3D7_02_v3	Chappell_et_al_Splice_Site_Finder	SpliceSite	569260	569375	.	-	.	ID=PF3D7_0214100;SumOfReads=1304;SumOfReadsPlus=0;SumOfReadsMinus=1304;known_splice_sites
Pf3D7_02_v3	Chappell_et_al_Splice_Site_Finder	SpliceSite	575705	575965	.	-	.	ID=PF3D7_0214200;SumOfReads=188;SumOfReadsPlus=0;SumOfReadsMinus=188;known_splice_sites
Pf3D7_02_v3	Chappell_et_al_Splice_Site_Finder	SpliceSite	586840	587118	.	-	.	ID=PF3D7_0214400;SumOfReads=23;SumOfReadsPlus=0;SumOfReadsMinus=23;known_splice_sites
Pf3D7_02_v3	Chappell_et_al_Splice_Site_Finder	SpliceSite	587239	587386	.	-	.	ID=PF3D7_0214400;SumOfReads=352;SumOfReadsPlus=0;SumOfReadsMinus=352;known_splice_sites
Pf3D7_02_v3	Chappell_et_al_Splice_Site_Finder	SpliceSite	599883	599996	.	-	.	ID=PF3D7_0214700;SumOfReads=348;SumOfReadsPlus=0;SumOfReadsMinus=348;known_splice_sites
Pf3D7_02_v3	Chappell_et_al_Splice_Site_Finder	SpliceSite	600050	600186	.	-	.	ID=PF3D7_0214700;SumOfReads=486;SumOfReadsPlus=0;SumOfReadsMinus=486;known_splice_sites
Pf3D7_02_v3	Chappell_et_al_Splice_Site_Finder	SpliceSite	600254	600356	.	-	.	ID=PF3D7_0214700;SumOfReads=273;SumOfReadsPlus=0;SumOfReadsMinus=273;known_splice_sites
Pf3D7_02_v3	Chappell_et_al_Splice_Site_Finder	SpliceSite	600453	600561	.	-	.	ID=PF3D7_0214700;SumOfReads=132;SumOfReadsPlus=0;SumOfReadsMinus=132;known_splice_sites
Pf3D7_02_v3	Chappell_et_al_Splice_Site_Finder	SpliceSite	600676	600803	.	-	.	ID=PF3D7_0214700;SumOfReads=346;SumOfReadsPlus=0;SumOfReadsMinus=346;known_splice_sites
Pf3D7_02_v3	Chappell_et_al_Splice_Site_Finder	SpliceSite	600868	600960	.	-	.	ID=PF3D7_0214700;SumOfReads=438;SumOfReadsPlus=0;SumOfReadsMinus=438;known_splice_sites
Pf3D7_02_v3	Chappell_et_al_Splice_Site_Finder	SpliceSite	601047	601133	.	-	.	ID=PF3D7_0214700;SumOfReads=165;SumOfReadsPlus=0;SumOfReadsMinus=165;known_splice_sites
Pf3D7_02_v3	Chappell_et_al_Splice_Site_Finder	SpliceSite	601280	601486	.	-	.	ID=PF3D7_0214700;SumOfReads=162;SumOfReadsPlus=0;SumOfReadsMinus=162;known_splice_sites
Pf3D7_02_v3	Chappell_et_al_Splice_Site_Finder	SpliceSite	605238	605402	.	+	.	ID=PF3D7_0214800;SumOfReads=12;SumOfReadsPlus=12;SumOfReadsMinus=0;known_splice_sites
Pf3D7_02_v3	Chappell_et_al_Splice_Site_Finder	SpliceSite	610686	610871	.	+	.	ID=PF3D7_0214900;SumOfReads=491;SumOfReadsPlus=491;SumOfReadsMinus=0;known_splice_sites
Pf3D7_02_v3	Chappell_et_al_Splice_Site_Finder	SpliceSite	612647	612763	.	+	.	ID=PF3D7_0214900;SumOfReads=665;SumOfReadsPlus=665;SumOfReadsMinus=0;known_splice_sites
Pf3D7_02_v3	Chappell_et_al_Splice_Site_Finder	SpliceSite	612890	613018	.	+	.	ID=PF3D7_0214900;SumOfReads=296;SumOfReadsPlus=296;SumOfReadsMinus=0;known_splice_sites
Pf3D7_02_v3	Chappell_et_al_Splice_Site_Finder	SpliceSite	613127	613249	.	+	.	ID=PF3D7_0214900;SumOfReads=751;SumOfReadsPlus=751;SumOfReadsMinus=0;known_splice_sites
Pf3D7_02_v3	Chappell_et_al_Splice_Site_Finder	SpliceSite	613320	613452	.	+	.	ID=PF3D7_0214900;SumOfReads=980;SumOfReadsPlus=980;SumOfReadsMinus=0;known_splice_sites
Pf3D7_02_v3	Chappell_et_al_Splice_Site_Finder	SpliceSite	613494	613648	.	+	.	ID=PF3D7_0214900;SumOfReads=1019;SumOfReadsPlus=1019;SumOfReadsMinus=0;known_splice_sites
Pf3D7_02_v3	Chappell_et_al_Splice_Site_Finder	SpliceSite	613689	613830	.	+	.	ID=PF3D7_0214900;SumOfReads=792;SumOfReadsPlus=792;SumOfReadsMinus=0;known_splice_sites
Pf3D7_02_v3	Chappell_et_al_Splice_Site_Finder	SpliceSite	613873	613979	.	+	.	ID=PF3D7_0214900;SumOfReads=984;SumOfReadsPlus=984;SumOfReadsMinus=0;known_splice_sites
Pf3D7_02_v3	Chappell_et_al_Splice_Site_Finder	SpliceSite	614033	614113	.	+	.	ID=PF3D7_0214900;SumOfReads=1047;SumOfReadsPlus=1047;SumOfReadsMinus=0;known_splice_sites
Pf3D7_02_v3	Chappell_et_al_Splice_Site_Finder	SpliceSite	614192	614325	.	+	.	ID=PF3D7_0214900;SumOfReads=1449;SumOfReadsPlus=1449;SumOfReadsMinus=0;known_splice_sites
Pf3D7_02_v3	Chappell_et_al_Splice_Site_Finder	SpliceSite	614389	614533	.	+	.	ID=PF3D7_0214900;SumOfReads=1835;SumOfReadsPlus=1835;SumOfReadsMinus=0;known_splice_sites
Pf3D7_02_v3	Chappell_et_al_Splice_Site_Finder	SpliceSite	614576	614696	.	+	.	ID=PF3D7_0214900;SumOfReads=1825;SumOfReadsPlus=1825;SumOfReadsMinus=0;known_splice_sites
Pf3D7_02_v3	Chappell_et_al_Splice_Site_Finder	SpliceSite	614756	614867	.	+	.	ID=PF3D7_0214900;SumOfReads=850;SumOfReadsPlus=850;SumOfReadsMinus=0;known_splice_sites
Pf3D7_02_v3	Chappell_et_al_Splice_Site_Finder	SpliceSite	614971	615180	.	+	.	ID=PF3D7_0214900;SumOfReads=570;SumOfReadsPlus=570;SumOfReadsMinus=0;known_splice_sites
Pf3D7_02_v3	Chappell_et_al_Splice_Site_Finder	SpliceSite	622583	622788	.	-	.	ID=PF3D7_0215100;SumOfReads=325;SumOfReadsPlus=0;SumOfReadsMinus=325;known_splice_sites
Pf3D7_02_v3	Chappell_et_al_Splice_Site_Finder	SpliceSite	622841	622938	.	-	.	ID=PF3D7_0215100;SumOfReads=405;SumOfReadsPlus=0;SumOfReadsMinus=405;known_splice_sites
Pf3D7_02_v3	Chappell_et_al_Splice_Site_Finder	SpliceSite	623015	623142	.	-	.	ID=PF3D7_0215100;SumOfReads=182;SumOfReadsPlus=0;SumOfReadsMinus=182;known_splice_sites
Pf3D7_02_v3	Chappell_et_al_Splice_Site_Finder	SpliceSite	623530	623714	.	-	.	ID=PF3D7_0215100;SumOfReads=132;SumOfReadsPlus=0;SumOfReadsMinus=132;known_splice_sites
Pf3D7_02_v3	Chappell_et_al_Splice_Site_Finder	SpliceSite	623945	624072	.	-	.	ID=PF3D7_0215100;SumOfReads=334;SumOfReadsPlus=0;SumOfReadsMinus=334;known_splice_sites
Pf3D7_02_v3	Chappell_et_al_Splice_Site_Finder	SpliceSite	624109	624249	.	-	.	ID=PF3D7_0215100;SumOfReads=291;SumOfReadsPlus=0;SumOfReadsMinus=291;known_splice_sites
Pf3D7_02_v3	Chappell_et_al_Splice_Site_Finder	SpliceSite	645981	646114	.	+	.	ID=PF3D7_0215700;SumOfReads=240;SumOfReadsPlus=240;SumOfReadsMinus=0;known_splice_sites
Pf3D7_02_v3	Chappell_et_al_Splice_Site_Finder	SpliceSite	654967	655081	.	-	.	ID=PF3D7_0215900;SumOfReads=15;SumOfReadsPlus=0;SumOfReadsMinus=15;known_splice_sites
Pf3D7_02_v3	Chappell_et_al_Splice_Site_Finder	SpliceSite	655173	655281	.	-	.	ID=PF3D7_0215900;SumOfReads=22;SumOfReadsPlus=0;SumOfReadsMinus=22;known_splice_sites
Pf3D7_02_v3	Chappell_et_al_Splice_Site_Finder	SpliceSite	655370	655547	.	-	.	ID=PF3D7_0215900;SumOfReads=42;SumOfReadsPlus=0;SumOfReadsMinus=42;known_splice_sites
Pf3D7_02_v3	Chappell_et_al_Splice_Site_Finder	SpliceSite	655584	655657	.	-	.	ID=PF3D7_0215900;SumOfReads=45;SumOfReadsPlus=0;SumOfReadsMinus=45;known_splice_sites
Pf3D7_02_v3	Chappell_et_al_Splice_Site_Finder	SpliceSite	655751	655859	.	-	.	ID=PF3D7_0215900;SumOfReads=75;SumOfReadsPlus=0;SumOfReadsMinus=75;known_splice_sites
Pf3D7_02_v3	Chappell_et_al_Splice_Site_Finder	SpliceSite	655922	656055	.	-	.	ID=PF3D7_0215900;SumOfReads=56;SumOfReadsPlus=0;SumOfReadsMinus=56;known_splice_sites
Pf3D7_02_v3	Chappell_et_al_Splice_Site_Finder	SpliceSite	656191	656376	.	-	.	ID=PF3D7_0215900;SumOfReads=36;SumOfReadsPlus=0;SumOfReadsMinus=36;known_splice_sites
Pf3D7_02_v3	Chappell_et_al_Splice_Site_Finder	SpliceSite	656487	656633	.	-	.	ID=PF3D7_0215900;SumOfReads=40;SumOfReadsPlus=0;SumOfReadsMinus=40;known_splice_sites
Pf3D7_02_v3	Chappell_et_al_Splice_Site_Finder	SpliceSite	656693	656780	.	-	.	ID=PF3D7_0215900;SumOfReads=50;SumOfReadsPlus=0;SumOfReadsMinus=50;known_splice_sites
Pf3D7_02_v3	Chappell_et_al_Splice_Site_Finder	SpliceSite	669048	669220	.	-	.	ID=PF3D7_0216200;SumOfReads=130;SumOfReadsPlus=0;SumOfReadsMinus=130;known_splice_sites
Pf3D7_02_v3	Chappell_et_al_Splice_Site_Finder	SpliceSite	678757	679041	.	+	.	ID=PF3D7_0216500;SumOfReads=25;SumOfReadsPlus=25;SumOfReadsMinus=0;known_splice_sites
Pf3D7_02_v3	Chappell_et_al_Splice_Site_Finder	SpliceSite	690347	690473	.	+	.	ID=PF3D7_0216700.1;SumOfReads=177;SumOfReadsPlus=177;SumOfReadsMinus=0;known_splice_sites
Pf3D7_02_v3	Chappell_et_al_Splice_Site_Finder	SpliceSite	690514	690715	.	+	.	ID=PF3D7_0216700.1;SumOfReads=185;SumOfReadsPlus=185;SumOfReadsMinus=0;known_splice_sites
Pf3D7_02_v3	Chappell_et_al_Splice_Site_Finder	SpliceSite	690838	690960	.	+	.	ID=PF3D7_0216700.1;SumOfReads=289;SumOfReadsPlus=289;SumOfReadsMinus=0;known_splice_sites
Pf3D7_02_v3	Chappell_et_al_Splice_Site_Finder	SpliceSite	691021	691294	.	+	.	ID=PF3D7_0216700.1;SumOfReads=311;SumOfReadsPlus=311;SumOfReadsMinus=0;known_splice_sites
Pf3D7_02_v3	Chappell_et_al_Splice_Site_Finder	SpliceSite	691490	691681	.	+	.	ID=PF3D7_0216700.1;SumOfReads=193;SumOfReadsPlus=193;SumOfReadsMinus=0;known_splice_sites
Pf3D7_02_v3	Chappell_et_al_Splice_Site_Finder	SpliceSite	692402	692804	.	+	.	ID=PF3D7_0216700.1;SumOfReads=205;SumOfReadsPlus=205;SumOfReadsMinus=0;known_splice_sites
Pf3D7_02_v3	Chappell_et_al_Splice_Site_Finder	SpliceSite	703203	703290	.	-	.	ID=PF3D7_0217000;SumOfReads=29;SumOfReadsPlus=0;SumOfReadsMinus=29;known_splice_sites
Pf3D7_02_v3	Chappell_et_al_Splice_Site_Finder	SpliceSite	703796	704044	.	-	.	ID=PF3D7_0217000;SumOfReads=35;SumOfReadsPlus=0;SumOfReadsMinus=35;known_splice_sites
Pf3D7_02_v3	Chappell_et_al_Splice_Site_Finder	SpliceSite	704965	705194	.	-	.	ID=PF3D7_0217000;SumOfReads=52;SumOfReadsPlus=0;SumOfReadsMinus=52;known_splice_sites
Pf3D7_02_v3	Chappell_et_al_Splice_Site_Finder	SpliceSite	716034	716159	.	-	.	ID=PF3D7_0217300;SumOfReads=242;SumOfReadsPlus=0;SumOfReadsMinus=242;known_splice_sites
Pf3D7_02_v3	Chappell_et_al_Splice_Site_Finder	SpliceSite	716294	716493	.	-	.	ID=PF3D7_0217300;SumOfReads=500;SumOfReadsPlus=0;SumOfReadsMinus=500;known_splice_sites
Pf3D7_02_v3	Chappell_et_al_Splice_Site_Finder	SpliceSite	717785	717927	.	+	.	ID=PF3D7_0217400;SumOfReads=193;SumOfReadsPlus=193;SumOfReadsMinus=0;known_splice_sites
Pf3D7_02_v3	Chappell_et_al_Splice_Site_Finder	SpliceSite	721655	721894	.	+	.	ID=PF3D7_0217500;SumOfReads=58;SumOfReadsPlus=58;SumOfReadsMinus=0;known_splice_sites
Pf3D7_02_v3	Chappell_et_al_Splice_Site_Finder	SpliceSite	721995	722143	.	+	.	ID=PF3D7_0217500;SumOfReads=80;SumOfReadsPlus=80;SumOfReadsMinus=0;known_splice_sites
Pf3D7_02_v3	Chappell_et_al_Splice_Site_Finder	SpliceSite	722263	722394	.	+	.	ID=PF3D7_0217500;SumOfReads=127;SumOfReadsPlus=127;SumOfReadsMinus=0;known_splice_sites
Pf3D7_02_v3	Chappell_et_al_Splice_Site_Finder	SpliceSite	722473	722601	.	+	.	ID=PF3D7_0217500;SumOfReads=261;SumOfReadsPlus=261;SumOfReadsMinus=0;known_splice_sites
Pf3D7_02_v3	Chappell_et_al_Splice_Site_Finder	SpliceSite	724605	724872	.	-	.	ID=PF3D7_0217600;SumOfReads=45;SumOfReadsPlus=0;SumOfReadsMinus=45;known_splice_sites
Pf3D7_02_v3	Chappell_et_al_Splice_Site_Finder	SpliceSite	728450	728593	.	-	.	ID=PF3D7_0217600;SumOfReads=66;SumOfReadsPlus=0;SumOfReadsMinus=66;known_splice_sites
Pf3D7_02_v3	Chappell_et_al_Splice_Site_Finder	SpliceSite	728722	728929	.	-	.	ID=PF3D7_0217600;SumOfReads=81;SumOfReadsPlus=0;SumOfReadsMinus=81;known_splice_sites
Pf3D7_02_v3	Chappell_et_al_Splice_Site_Finder	SpliceSite	728996	729148	.	-	.	ID=PF3D7_0217600;SumOfReads=78;SumOfReadsPlus=0;SumOfReadsMinus=78;known_splice_sites
Pf3D7_02_v3	Chappell_et_al_Splice_Site_Finder	SpliceSite	729260	729358	.	-	.	ID=PF3D7_0217600;SumOfReads=65;SumOfReadsPlus=0;SumOfReadsMinus=65;known_splice_sites
Pf3D7_02_v3	Chappell_et_al_Splice_Site_Finder	SpliceSite	729563	729743	.	-	.	ID=PF3D7_0217600;SumOfReads=39;SumOfReadsPlus=0;SumOfReadsMinus=39;known_splice_sites
Pf3D7_02_v3	Chappell_et_al_Splice_Site_Finder	SpliceSite	731388	731547	.	-	.	ID=PF3D7_0217700;SumOfReads=81;SumOfReadsPlus=0;SumOfReadsMinus=81;known_splice_sites
Pf3D7_02_v3	Chappell_et_al_Splice_Site_Finder	SpliceSite	731624	731753	.	-	.	ID=PF3D7_0217700;SumOfReads=79;SumOfReadsPlus=0;SumOfReadsMinus=79;known_splice_sites
Pf3D7_02_v3	Chappell_et_al_Splice_Site_Finder	SpliceSite	731973	732170	.	-	.	ID=PF3D7_0217700;SumOfReads=63;SumOfReadsPlus=0;SumOfReadsMinus=63;known_splice_sites
Pf3D7_02_v3	Chappell_et_al_Splice_Site_Finder	SpliceSite	741832	741953	.	+	.	ID=PF3D7_0218100;SumOfReads=325;SumOfReadsPlus=325;SumOfReadsMinus=0;known_splice_sites
Pf3D7_02_v3	Chappell_et_al_Splice_Site_Finder	SpliceSite	742019	742152	.	+	.	ID=PF3D7_0218100;SumOfReads=505;SumOfReadsPlus=505;SumOfReadsMinus=0;known_splice_sites
Pf3D7_02_v3	Chappell_et_al_Splice_Site_Finder	SpliceSite	742219	742340	.	+	.	ID=PF3D7_0218100;SumOfReads=380;SumOfReadsPlus=380;SumOfReadsMinus=0;known_splice_sites
Pf3D7_02_v3	Chappell_et_al_Splice_Site_Finder	SpliceSite	747817	747979	.	-	.	ID=PF3D7_0218300;SumOfReads=247;SumOfReadsPlus=0;SumOfReadsMinus=247;known_splice_sites
Pf3D7_02_v3	Chappell_et_al_Splice_Site_Finder	SpliceSite	748032	748305	.	-	.	ID=PF3D7_0218300;SumOfReads=266;SumOfReadsPlus=0;SumOfReadsMinus=266;known_splice_sites
Pf3D7_02_v3	Chappell_et_al_Splice_Site_Finder	SpliceSite	748744	749041	.	-	.	ID=PF3D7_0218300;SumOfReads=182;SumOfReadsPlus=0;SumOfReadsMinus=182;known_splice_sites
Pf3D7_02_v3	Chappell_et_al_Splice_Site_Finder	SpliceSite	753101	753268	.	+	.	ID=PF3D7_0218500;SumOfReads=359;SumOfReadsPlus=359;SumOfReadsMinus=0;known_splice_sites
Pf3D7_02_v3	Chappell_et_al_Splice_Site_Finder	SpliceSite	764923	765174	.	-	.	ID=PF3D7_0218700;SumOfReads=494;SumOfReadsPlus=0;SumOfReadsMinus=494;known_splice_sites
Pf3D7_02_v3	Chappell_et_al_Splice_Site_Finder	SpliceSite	772320	772517	.	+	.	ID=PF3D7_0219200;SumOfReads=758;SumOfReadsPlus=758;SumOfReadsMinus=0;known_splice_sites
Pf3D7_02_v3	Chappell_et_al_Splice_Site_Finder	SpliceSite	774917	775638	.	+	.	ID=PF3D7_0219400.1;SumOfReads=755;SumOfReadsPlus=755;SumOfReadsMinus=0;known_splice_sites
Pf3D7_02_v3	Chappell_et_al_Splice_Site_Finder	SpliceSite	775796	775989	.	+	.	ID=PF3D7_0219400.1;SumOfReads=1921;SumOfReadsPlus=1921;SumOfReadsMinus=0;known_splice_sites
Pf3D7_02_v3	Chappell_et_al_Splice_Site_Finder	SpliceSite	777370	777590	.	-	.	ID=PF3D7_0219500;SumOfReads=43;SumOfReadsPlus=0;SumOfReadsMinus=43;known_splice_sites
Pf3D7_02_v3	Chappell_et_al_Splice_Site_Finder	SpliceSite	784470	784687	.	-	.	ID=PF3D7_0219700;SumOfReads=424;SumOfReadsPlus=0;SumOfReadsMinus=424;known_splice_sites
Pf3D7_02_v3	Chappell_et_al_Splice_Site_Finder	SpliceSite	787737	787847	.	-	.	ID=PF3D7_0219800;SumOfReads=224;SumOfReadsPlus=0;SumOfReadsMinus=224;known_splice_sites
Pf3D7_02_v3	Chappell_et_al_Splice_Site_Finder	SpliceSite	791674	791898	.	+	.	ID=PF3D7_0219900;SumOfReads=253;SumOfReadsPlus=253;SumOfReadsMinus=0;known_splice_sites
Pf3D7_02_v3	Chappell_et_al_Splice_Site_Finder	SpliceSite	796950	797107	.	+	.	ID=PF3D7_0220000;SumOfReads=492;SumOfReadsPlus=492;SumOfReadsMinus=0;known_splice_sites
Pf3D7_02_v3	Chappell_et_al_Splice_Site_Finder	SpliceSite	804715	804942	.	+	.	ID=PF3D7_0220100;SumOfReads=51;SumOfReadsPlus=51;SumOfReadsMinus=0;known_splice_sites
Pf3D7_02_v3	Chappell_et_al_Splice_Site_Finder	SpliceSite	809985	810229	.	-	.	ID=PF3D7_0220200;SumOfReads=1658;SumOfReadsPlus=0;SumOfReadsMinus=1658;known_splice_sites
Pf3D7_02_v3	Chappell_et_al_Splice_Site_Finder	SpliceSite	814391	814579	.	-	.	ID=PF3D7_0220300;SumOfReads=28;SumOfReadsPlus=0;SumOfReadsMinus=28;known_splice_sites
Pf3D7_02_v3	Chappell_et_al_Splice_Site_Finder	SpliceSite	820468	820568	.	+	.	ID=PF3D7_0220400;SumOfReads=41;SumOfReadsPlus=41;SumOfReadsMinus=0;known_splice_sites
Pf3D7_02_v3	Chappell_et_al_Splice_Site_Finder	SpliceSite	824572	824795	.	-	.	ID=PF3D7_0220500;SumOfReads=212;SumOfReadsPlus=0;SumOfReadsMinus=212;known_splice_sites
Pf3D7_02_v3	Chappell_et_al_Splice_Site_Finder	SpliceSite	831285	831423	.	+	.	ID=PF3D7_0220600;SumOfReads=237;SumOfReadsPlus=237;SumOfReadsMinus=0;known_splice_sites
Pf3D7_02_v3	Chappell_et_al_Splice_Site_Finder	SpliceSite	833997	834121	.	+	.	ID=PF3D7_0220700;SumOfReads=96;SumOfReadsPlus=96;SumOfReadsMinus=0;known_splice_sites
Pf3D7_02_v3	Chappell_et_al_Splice_Site_Finder	SpliceSite	839765	839923	.	+	.	ID=PF3D7_0220800;SumOfReads=485;SumOfReadsPlus=485;SumOfReadsMinus=0;known_splice_sites
Pf3D7_02_v3	Chappell_et_al_Splice_Site_Finder	SpliceSite	840494	840605	.	+	.	ID=PF3D7_0220800;SumOfReads=1156;SumOfReadsPlus=1156;SumOfReadsMinus=0;known_splice_sites
Pf3D7_02_v3	Chappell_et_al_Splice_Site_Finder	SpliceSite	840660	840756	.	+	.	ID=PF3D7_0220800;SumOfReads=1769;SumOfReadsPlus=1769;SumOfReadsMinus=0;known_splice_sites
Pf3D7_02_v3	Chappell_et_al_Splice_Site_Finder	SpliceSite	840820	840964	.	+	.	ID=PF3D7_0220800;SumOfReads=1030;SumOfReadsPlus=1030;SumOfReadsMinus=0;known_splice_sites
Pf3D7_02_v3	Chappell_et_al_Splice_Site_Finder	SpliceSite	841097	841201	.	+	.	ID=PF3D7_0220800;SumOfReads=349;SumOfReadsPlus=349;SumOfReadsMinus=0;known_splice_sites
Pf3D7_02_v3	Chappell_et_al_Splice_Site_Finder	SpliceSite	841388	841499	.	+	.	ID=PF3D7_0220800;SumOfReads=319;SumOfReadsPlus=319;SumOfReadsMinus=0;known_splice_sites
Pf3D7_02_v3	Chappell_et_al_Splice_Site_Finder	SpliceSite	841659	841745	.	+	.	ID=PF3D7_0220800;SumOfReads=376;SumOfReadsPlus=376;SumOfReadsMinus=0;known_splice_sites
Pf3D7_02_v3	Chappell_et_al_Splice_Site_Finder	SpliceSite	842513	842646	.	+	.	ID=PF3D7_0220800;SumOfReads=452;SumOfReadsPlus=452;SumOfReadsMinus=0;known_splice_sites
Pf3D7_02_v3	Chappell_et_al_Splice_Site_Finder	SpliceSite	855035	855186	.	+	.	ID=PF3D7_0221200;SumOfReads=136;SumOfReadsPlus=136;SumOfReadsMinus=0;known_splice_sites
Pf3D7_03_v3	Chappell_et_al_Splice_Site_Finder	SpliceSite	78276	78502	.	-	.	ID=PF3D7_0301200;SumOfReads=46;SumOfReadsPlus=0;SumOfReadsMinus=46;known_splice_sites
Pf3D7_03_v3	Chappell_et_al_Splice_Site_Finder	SpliceSite	80057	80195	.	-	.	ID=PF3D7_0301200;SumOfReads=66;SumOfReadsPlus=0;SumOfReadsMinus=66;known_splice_sites
Pf3D7_03_v3	Chappell_et_al_Splice_Site_Finder	SpliceSite	83229	83419	.	-	.	ID=PF3D7_0301300;SumOfReads=160;SumOfReadsPlus=0;SumOfReadsMinus=160;known_splice_sites
Pf3D7_03_v3	Chappell_et_al_Splice_Site_Finder	SpliceSite	85947	86041	.	-	.	ID=PF3D7_0301400;SumOfReads=27;SumOfReadsPlus=0;SumOfReadsMinus=27;known_splice_sites
Pf3D7_03_v3	Chappell_et_al_Splice_Site_Finder	SpliceSite	88970	89096	.	-	.	ID=PF3D7_0301500;SumOfReads=236;SumOfReadsPlus=0;SumOfReadsMinus=236;known_splice_sites
Pf3D7_03_v3	Chappell_et_al_Splice_Site_Finder	SpliceSite	93113	93262	.	-	.	ID=PF3D7_0301600;SumOfReads=386;SumOfReadsPlus=0;SumOfReadsMinus=386;known_splice_sites
Pf3D7_03_v3	Chappell_et_al_Splice_Site_Finder	SpliceSite	97339	97724	.	-	.	ID=PF3D7_0301700;SumOfReads=344;SumOfReadsPlus=0;SumOfReadsMinus=344;known_splice_sites
Pf3D7_03_v3	Chappell_et_al_Splice_Site_Finder	SpliceSite	104525	104707	.	+	.	ID=PF3D7_0301800;SumOfReads=1070;SumOfReadsPlus=1070;SumOfReadsMinus=0;known_splice_sites
Pf3D7_03_v3	Chappell_et_al_Splice_Site_Finder	SpliceSite	108039	108155	.	-	.	ID=PF3D7_0302000;SumOfReads=214;SumOfReadsPlus=0;SumOfReadsMinus=214;known_splice_sites
Pf3D7_03_v3	Chappell_et_al_Splice_Site_Finder	SpliceSite	120320	120410	.	+	.	ID=PF3D7_0302200;SumOfReads=10;SumOfReadsPlus=10;SumOfReadsMinus=0;known_splice_sites
Pf3D7_03_v3	Chappell_et_al_Splice_Site_Finder	SpliceSite	120987	121097	.	+	.	ID=PF3D7_0302200;SumOfReads=85;SumOfReadsPlus=85;SumOfReadsMinus=0;known_splice_sites
Pf3D7_03_v3	Chappell_et_al_Splice_Site_Finder	SpliceSite	121152	121260	.	+	.	ID=PF3D7_0302200;SumOfReads=194;SumOfReadsPlus=194;SumOfReadsMinus=0;known_splice_sites
Pf3D7_03_v3	Chappell_et_al_Splice_Site_Finder	SpliceSite	121324	121461	.	+	.	ID=PF3D7_0302200;SumOfReads=151;SumOfReadsPlus=151;SumOfReadsMinus=0;known_splice_sites
Pf3D7_03_v3	Chappell_et_al_Splice_Site_Finder	SpliceSite	121573	121701	.	+	.	ID=PF3D7_0302200;SumOfReads=30;SumOfReadsPlus=30;SumOfReadsMinus=0;known_splice_sites
Pf3D7_03_v3	Chappell_et_al_Splice_Site_Finder	SpliceSite	121888	121985	.	+	.	ID=PF3D7_0302200;SumOfReads=49;SumOfReadsPlus=49;SumOfReadsMinus=0;known_splice_sites
Pf3D7_03_v3	Chappell_et_al_Splice_Site_Finder	SpliceSite	136274	136369	.	+	.	ID=PF3D7_0302500;SumOfReads=417;SumOfReadsPlus=417;SumOfReadsMinus=0;known_splice_sites
Pf3D7_03_v3	Chappell_et_al_Splice_Site_Finder	SpliceSite	136946	137061	.	+	.	ID=PF3D7_0302500;SumOfReads=5;SumOfReadsPlus=5;SumOfReadsMinus=0;known_splice_sites
Pf3D7_03_v3	Chappell_et_al_Splice_Site_Finder	SpliceSite	137116	137186	.	+	.	ID=PF3D7_0302500;SumOfReads=936;SumOfReadsPlus=936;SumOfReadsMinus=0;known_splice_sites
Pf3D7_03_v3	Chappell_et_al_Splice_Site_Finder	SpliceSite	137250	137393	.	+	.	ID=PF3D7_0302500;SumOfReads=1595;SumOfReadsPlus=1595;SumOfReadsMinus=0;known_splice_sites
Pf3D7_03_v3	Chappell_et_al_Splice_Site_Finder	SpliceSite	137820	137899	.	+	.	ID=PF3D7_0302500;SumOfReads=447;SumOfReadsPlus=447;SumOfReadsMinus=0;known_splice_sites
Pf3D7_03_v3	Chappell_et_al_Splice_Site_Finder	SpliceSite	138059	138205	.	+	.	ID=PF3D7_0302500;SumOfReads=468;SumOfReadsPlus=468;SumOfReadsMinus=0;known_splice_sites
Pf3D7_03_v3	Chappell_et_al_Splice_Site_Finder	SpliceSite	146660	146769	.	-	.	ID=PF3D7_0302700;SumOfReads=110;SumOfReadsPlus=0;SumOfReadsMinus=110;known_splice_sites
Pf3D7_03_v3	Chappell_et_al_Splice_Site_Finder	SpliceSite	146872	146987	.	-	.	ID=PF3D7_0302700;SumOfReads=50;SumOfReadsPlus=0;SumOfReadsMinus=50;known_splice_sites
Pf3D7_03_v3	Chappell_et_al_Splice_Site_Finder	SpliceSite	152246	152361	.	-	.	ID=PF3D7_0302900;SumOfReads=150;SumOfReadsPlus=0;SumOfReadsMinus=150;known_splice_sites
Pf3D7_03_v3	Chappell_et_al_Splice_Site_Finder	SpliceSite	152455	152552	.	-	.	ID=PF3D7_0302900;SumOfReads=693;SumOfReadsPlus=0;SumOfReadsMinus=693;known_splice_sites
Pf3D7_03_v3	Chappell_et_al_Splice_Site_Finder	SpliceSite	169573	169788	.	+	.	ID=PF3D7_0303200;SumOfReads=130;SumOfReadsPlus=130;SumOfReadsMinus=0;known_splice_sites
Pf3D7_03_v3	Chappell_et_al_Splice_Site_Finder	SpliceSite	173018	173130	.	+	.	ID=PF3D7_0303200;SumOfReads=166;SumOfReadsPlus=166;SumOfReadsMinus=0;known_splice_sites
Pf3D7_03_v3	Chappell_et_al_Splice_Site_Finder	SpliceSite	173232	173416	.	+	.	ID=PF3D7_0303200;SumOfReads=265;SumOfReadsPlus=265;SumOfReadsMinus=0;known_splice_sites
Pf3D7_03_v3	Chappell_et_al_Splice_Site_Finder	SpliceSite	173496	174222	.	+	.	ID=PF3D7_0303200;SumOfReads=137;SumOfReadsPlus=137;SumOfReadsMinus=0;known_splice_sites
Pf3D7_03_v3	Chappell_et_al_Splice_Site_Finder	SpliceSite	179728	179818	.	+	.	ID=PF3D7_0303400;SumOfReads=113;SumOfReadsPlus=113;SumOfReadsMinus=0;known_splice_sites
Pf3D7_03_v3	Chappell_et_al_Splice_Site_Finder	SpliceSite	179893	180034	.	+	.	ID=PF3D7_0303400;SumOfReads=197;SumOfReadsPlus=197;SumOfReadsMinus=0;known_splice_sites
Pf3D7_03_v3	Chappell_et_al_Splice_Site_Finder	SpliceSite	180076	180215	.	+	.	ID=PF3D7_0303400;SumOfReads=151;SumOfReadsPlus=151;SumOfReadsMinus=0;known_splice_sites
Pf3D7_03_v3	Chappell_et_al_Splice_Site_Finder	SpliceSite	180332	180435	.	+	.	ID=PF3D7_0303400;SumOfReads=66;SumOfReadsPlus=66;SumOfReadsMinus=0;known_splice_sites
Pf3D7_03_v3	Chappell_et_al_Splice_Site_Finder	SpliceSite	180564	180697	.	+	.	ID=PF3D7_0303400;SumOfReads=201;SumOfReadsPlus=201;SumOfReadsMinus=0;known_splice_sites
Pf3D7_03_v3	Chappell_et_al_Splice_Site_Finder	SpliceSite	180779	180897	.	+	.	ID=PF3D7_0303400;SumOfReads=324;SumOfReadsPlus=324;SumOfReadsMinus=0;known_splice_sites
Pf3D7_03_v3	Chappell_et_al_Splice_Site_Finder	SpliceSite	180962	181088	.	+	.	ID=PF3D7_0303400;SumOfReads=255;SumOfReadsPlus=255;SumOfReadsMinus=0;known_splice_sites
Pf3D7_03_v3	Chappell_et_al_Splice_Site_Finder	SpliceSite	196716	196825	.	-	.	ID=PF3D7_0303900;SumOfReads=11;SumOfReadsPlus=0;SumOfReadsMinus=11;known_splice_sites
Pf3D7_03_v3	Chappell_et_al_Splice_Site_Finder	SpliceSite	197186	197350	.	-	.	ID=PF3D7_0303900;SumOfReads=13;SumOfReadsPlus=0;SumOfReadsMinus=13;known_splice_sites
Pf3D7_03_v3	Chappell_et_al_Splice_Site_Finder	SpliceSite	200664	200779	.	-	.	ID=PF3D7_0304000;SumOfReads=8;SumOfReadsPlus=0;SumOfReadsMinus=8;known_splice_sites
Pf3D7_03_v3	Chappell_et_al_Splice_Site_Finder	SpliceSite	201253	201386	.	-	.	ID=PF3D7_0304000;SumOfReads=7;SumOfReadsPlus=0;SumOfReadsMinus=7;known_splice_sites
Pf3D7_03_v3	Chappell_et_al_Splice_Site_Finder	SpliceSite	218154	218387	.	+	.	ID=PF3D7_0304400.1;SumOfReads=4072;SumOfReadsPlus=4072;SumOfReadsMinus=0;known_splice_sites
Pf3D7_03_v3	Chappell_et_al_Splice_Site_Finder	SpliceSite	219321	219430	.	-	.	ID=PF3D7_0304500;SumOfReads=96;SumOfReadsPlus=0;SumOfReadsMinus=96;known_splice_sites
Pf3D7_03_v3	Chappell_et_al_Splice_Site_Finder	SpliceSite	219530	219659	.	-	.	ID=PF3D7_0304500;SumOfReads=130;SumOfReadsPlus=0;SumOfReadsMinus=130;known_splice_sites
Pf3D7_03_v3	Chappell_et_al_Splice_Site_Finder	SpliceSite	225461	225587	.	-	.	ID=PF3D7_0304700;SumOfReads=6;SumOfReadsPlus=0;SumOfReadsMinus=6;known_splice_sites
Pf3D7_03_v3	Chappell_et_al_Splice_Site_Finder	SpliceSite	225645	225732	.	-	.	ID=PF3D7_0304700;SumOfReads=7;SumOfReadsPlus=0;SumOfReadsMinus=7;known_splice_sites
Pf3D7_03_v3	Chappell_et_al_Splice_Site_Finder	SpliceSite	234193	234296	.	-	.	ID=PF3D7_0305000;SumOfReads=71;SumOfReadsPlus=0;SumOfReadsMinus=71;known_splice_sites
Pf3D7_03_v3	Chappell_et_al_Splice_Site_Finder	SpliceSite	255514	255662	.	-	.	ID=PF3D7_0305300;SumOfReads=269;SumOfReadsPlus=0;SumOfReadsMinus=269;known_splice_sites
Pf3D7_03_v3	Chappell_et_al_Splice_Site_Finder	SpliceSite	255807	255927	.	-	.	ID=PF3D7_0305300;SumOfReads=586;SumOfReadsPlus=0;SumOfReadsMinus=586;known_splice_sites
Pf3D7_03_v3	Chappell_et_al_Splice_Site_Finder	SpliceSite	260501	260646	.	+	.	ID=PF3D7_0305400;SumOfReads=288;SumOfReadsPlus=288;SumOfReadsMinus=0;known_splice_sites
Pf3D7_03_v3	Chappell_et_al_Splice_Site_Finder	SpliceSite	260719	260888	.	+	.	ID=PF3D7_0305400;SumOfReads=251;SumOfReadsPlus=251;SumOfReadsMinus=0;known_splice_sites
Pf3D7_03_v3	Chappell_et_al_Splice_Site_Finder	SpliceSite	279106	279287	.	-	.	ID=PF3D7_0305700;SumOfReads=968;SumOfReadsPlus=0;SumOfReadsMinus=968;known_splice_sites
Pf3D7_03_v3	Chappell_et_al_Splice_Site_Finder	SpliceSite	279558	279819	.	-	.	ID=PF3D7_0305700;SumOfReads=536;SumOfReadsPlus=0;SumOfReadsMinus=536;known_splice_sites
Pf3D7_03_v3	Chappell_et_al_Splice_Site_Finder	SpliceSite	288724	288947	.	-	.	ID=PF3D7_0306100;SumOfReads=106;SumOfReadsPlus=0;SumOfReadsMinus=106;known_splice_sites
Pf3D7_03_v3	Chappell_et_al_Splice_Site_Finder	SpliceSite	292981	293089	.	+	.	ID=PF3D7_0306200;SumOfReads=167;SumOfReadsPlus=167;SumOfReadsMinus=0;known_splice_sites
Pf3D7_03_v3	Chappell_et_al_Splice_Site_Finder	SpliceSite	293208	293321	.	+	.	ID=PF3D7_0306200;SumOfReads=231;SumOfReadsPlus=231;SumOfReadsMinus=0;known_splice_sites
Pf3D7_03_v3	Chappell_et_al_Splice_Site_Finder	SpliceSite	293469	293596	.	+	.	ID=PF3D7_0306200;SumOfReads=226;SumOfReadsPlus=226;SumOfReadsMinus=0;known_splice_sites
Pf3D7_03_v3	Chappell_et_al_Splice_Site_Finder	SpliceSite	293751	293955	.	+	.	ID=PF3D7_0306200;SumOfReads=120;SumOfReadsPlus=120;SumOfReadsMinus=0;known_splice_sites
Pf3D7_03_v3	Chappell_et_al_Splice_Site_Finder	SpliceSite	295170	295380	.	-	.	ID=PF3D7_0306300;SumOfReads=3486;SumOfReadsPlus=0;SumOfReadsMinus=3486;known_splice_sites
Pf3D7_03_v3	Chappell_et_al_Splice_Site_Finder	SpliceSite	295443	295564	.	-	.	ID=PF3D7_0306300;SumOfReads=5667;SumOfReadsPlus=0;SumOfReadsMinus=5667;known_splice_sites
Pf3D7_03_v3	Chappell_et_al_Splice_Site_Finder	SpliceSite	295632	295768	.	-	.	ID=PF3D7_0306300;SumOfReads=5823;SumOfReadsPlus=0;SumOfReadsMinus=5823;known_splice_sites
Pf3D7_03_v3	Chappell_et_al_Splice_Site_Finder	SpliceSite	295833	296014	.	-	.	ID=PF3D7_0306300;SumOfReads=4070;SumOfReadsPlus=0;SumOfReadsMinus=4070;known_splice_sites
Pf3D7_03_v3	Chappell_et_al_Splice_Site_Finder	SpliceSite	304396	304489	.	+	.	ID=PF3D7_0306700;SumOfReads=781;SumOfReadsPlus=781;SumOfReadsMinus=0;known_splice_sites
Pf3D7_03_v3	Chappell_et_al_Splice_Site_Finder	SpliceSite	304549	304667	.	+	.	ID=PF3D7_0306700;SumOfReads=809;SumOfReadsPlus=809;SumOfReadsMinus=0;known_splice_sites
Pf3D7_03_v3	Chappell_et_al_Splice_Site_Finder	SpliceSite	304778	304896	.	+	.	ID=PF3D7_0306700;SumOfReads=567;SumOfReadsPlus=567;SumOfReadsMinus=0;known_splice_sites
Pf3D7_03_v3	Chappell_et_al_Splice_Site_Finder	SpliceSite	307707	307981	.	-	.	ID=PF3D7_0306800;SumOfReads=10;SumOfReadsPlus=0;SumOfReadsMinus=10;known_splice_sites
Pf3D7_03_v3	Chappell_et_al_Splice_Site_Finder	SpliceSite	310662	310864	.	+	.	ID=PF3D7_0306900;SumOfReads=2022;SumOfReadsPlus=2022;SumOfReadsMinus=0;known_splice_sites
Pf3D7_03_v3	Chappell_et_al_Splice_Site_Finder	SpliceSite	311044	311556	.	+	.	ID=PF3D7_0306900;SumOfReads=4888;SumOfReadsPlus=4888;SumOfReadsMinus=0;known_splice_sites
Pf3D7_03_v3	Chappell_et_al_Splice_Site_Finder	SpliceSite	313038	313261	.	-	.	ID=PF3D7_0307100;SumOfReads=1520;SumOfReadsPlus=0;SumOfReadsMinus=1520;known_splice_sites
Pf3D7_03_v3	Chappell_et_al_Splice_Site_Finder	SpliceSite	315618	315862	.	-	.	ID=PF3D7_0307200;SumOfReads=1270;SumOfReadsPlus=0;SumOfReadsMinus=1270;known_splice_sites
Pf3D7_03_v3	Chappell_et_al_Splice_Site_Finder	SpliceSite	315989	316230	.	-	.	ID=PF3D7_0307200;SumOfReads=1215;SumOfReadsPlus=0;SumOfReadsMinus=1215;known_splice_sites
Pf3D7_03_v3	Chappell_et_al_Splice_Site_Finder	SpliceSite	323012	323204	.	-	.	ID=PF3D7_0307500;SumOfReads=238;SumOfReadsPlus=0;SumOfReadsMinus=238;known_splice_sites
Pf3D7_03_v3	Chappell_et_al_Splice_Site_Finder	SpliceSite	323260	323405	.	-	.	ID=PF3D7_0307500;SumOfReads=324;SumOfReadsPlus=0;SumOfReadsMinus=324;known_splice_sites
Pf3D7_03_v3	Chappell_et_al_Splice_Site_Finder	SpliceSite	323468	323632	.	-	.	ID=PF3D7_0307500;SumOfReads=134;SumOfReadsPlus=0;SumOfReadsMinus=134;known_splice_sites
Pf3D7_03_v3	Chappell_et_al_Splice_Site_Finder	SpliceSite	324574	324803	.	-	.	ID=PF3D7_0307500;SumOfReads=45;SumOfReadsPlus=0;SumOfReadsMinus=45;known_splice_sites
Pf3D7_03_v3	Chappell_et_al_Splice_Site_Finder	SpliceSite	326031	326128	.	+	.	ID=PF3D7_0307600;SumOfReads=245;SumOfReadsPlus=245;SumOfReadsMinus=0;known_splice_sites
Pf3D7_03_v3	Chappell_et_al_Splice_Site_Finder	SpliceSite	326173	326295	.	+	.	ID=PF3D7_0307600;SumOfReads=263;SumOfReadsPlus=263;SumOfReadsMinus=0;known_splice_sites
Pf3D7_03_v3	Chappell_et_al_Splice_Site_Finder	SpliceSite	328833	328991	.	-	.	ID=PF3D7_0307700;SumOfReads=359;SumOfReadsPlus=0;SumOfReadsMinus=359;known_splice_sites
Pf3D7_03_v3	Chappell_et_al_Splice_Site_Finder	SpliceSite	329117	329251	.	-	.	ID=PF3D7_0307700;SumOfReads=358;SumOfReadsPlus=0;SumOfReadsMinus=358;known_splice_sites
Pf3D7_03_v3	Chappell_et_al_Splice_Site_Finder	SpliceSite	329351	329511	.	-	.	ID=PF3D7_0307700;SumOfReads=814;SumOfReadsPlus=0;SumOfReadsMinus=814;known_splice_sites
Pf3D7_03_v3	Chappell_et_al_Splice_Site_Finder	SpliceSite	329565	329678	.	-	.	ID=PF3D7_0307700;SumOfReads=775;SumOfReadsPlus=0;SumOfReadsMinus=775;known_splice_sites
Pf3D7_03_v3	Chappell_et_al_Splice_Site_Finder	SpliceSite	334742	334958	.	-	.	ID=PF3D7_0307700;SumOfReads=376;SumOfReadsPlus=0;SumOfReadsMinus=376;known_splice_sites
Pf3D7_03_v3	Chappell_et_al_Splice_Site_Finder	SpliceSite	335027	335242	.	-	.	ID=PF3D7_0307700;SumOfReads=313;SumOfReadsPlus=0;SumOfReadsMinus=313;known_splice_sites
Pf3D7_03_v3	Chappell_et_al_Splice_Site_Finder	SpliceSite	346569	346765	.	-	.	ID=PF3D7_0307900;SumOfReads=7;SumOfReadsPlus=0;SumOfReadsMinus=7;known_splice_sites
Pf3D7_03_v3	Chappell_et_al_Splice_Site_Finder	SpliceSite	363947	364218	.	-	.	ID=PF3D7_0308200;SumOfReads=215;SumOfReadsPlus=0;SumOfReadsMinus=215;known_splice_sites
Pf3D7_03_v3	Chappell_et_al_Splice_Site_Finder	SpliceSite	370036	370269	.	+	.	ID=PF3D7_0308500;SumOfReads=384;SumOfReadsPlus=384;SumOfReadsMinus=0;known_splice_sites
Pf3D7_03_v3	Chappell_et_al_Splice_Site_Finder	SpliceSite	370493	370700	.	+	.	ID=PF3D7_0308500;SumOfReads=430;SumOfReadsPlus=430;SumOfReadsMinus=0;known_splice_sites
Pf3D7_03_v3	Chappell_et_al_Splice_Site_Finder	SpliceSite	377090	377242	.	+	.	ID=PF3D7_0308700;SumOfReads=143;SumOfReadsPlus=143;SumOfReadsMinus=0;known_splice_sites
Pf3D7_03_v3	Chappell_et_al_Splice_Site_Finder	SpliceSite	378234	378379	.	+	.	ID=PF3D7_0308800;SumOfReads=291;SumOfReadsPlus=291;SumOfReadsMinus=0;known_splice_sites
Pf3D7_03_v3	Chappell_et_al_Splice_Site_Finder	SpliceSite	385686	385925	.	+	.	ID=PF3D7_0309000;SumOfReads=135;SumOfReadsPlus=135;SumOfReadsMinus=0;known_splice_sites
Pf3D7_03_v3	Chappell_et_al_Splice_Site_Finder	SpliceSite	386045	386163	.	+	.	ID=PF3D7_0309000;SumOfReads=342;SumOfReadsPlus=342;SumOfReadsMinus=0;known_splice_sites
Pf3D7_03_v3	Chappell_et_al_Splice_Site_Finder	SpliceSite	386240	386322	.	+	.	ID=PF3D7_0309000;SumOfReads=262;SumOfReadsPlus=262;SumOfReadsMinus=0;known_splice_sites
Pf3D7_03_v3	Chappell_et_al_Splice_Site_Finder	SpliceSite	386419	386578	.	+	.	ID=PF3D7_0309000;SumOfReads=202;SumOfReadsPlus=202;SumOfReadsMinus=0;known_splice_sites
Pf3D7_03_v3	Chappell_et_al_Splice_Site_Finder	SpliceSite	386657	386831	.	+	.	ID=PF3D7_0309000;SumOfReads=295;SumOfReadsPlus=295;SumOfReadsMinus=0;known_splice_sites
Pf3D7_03_v3	Chappell_et_al_Splice_Site_Finder	SpliceSite	387284	387454	.	-	.	ID=PF3D7_0309100;SumOfReads=16;SumOfReadsPlus=0;SumOfReadsMinus=16;known_splice_sites
Pf3D7_03_v3	Chappell_et_al_Splice_Site_Finder	SpliceSite	387539	387733	.	-	.	ID=PF3D7_0309100;SumOfReads=12;SumOfReadsPlus=0;SumOfReadsMinus=12;known_splice_sites
Pf3D7_03_v3	Chappell_et_al_Splice_Site_Finder	SpliceSite	387867	388078	.	-	.	ID=PF3D7_0309100;SumOfReads=13;SumOfReadsPlus=0;SumOfReadsMinus=13;known_splice_sites
Pf3D7_03_v3	Chappell_et_al_Splice_Site_Finder	SpliceSite	389215	389339	.	-	.	ID=PF3D7_0309200;SumOfReads=105;SumOfReadsPlus=0;SumOfReadsMinus=105;known_splice_sites
Pf3D7_03_v3	Chappell_et_al_Splice_Site_Finder	SpliceSite	389424	389813	.	-	.	ID=PF3D7_0309200;SumOfReads=44;SumOfReadsPlus=0;SumOfReadsMinus=44;known_splice_sites
Pf3D7_03_v3	Chappell_et_al_Splice_Site_Finder	SpliceSite	403013	403687	.	+	.	ID=PF3D7_0309500;SumOfReads=417;SumOfReadsPlus=417;SumOfReadsMinus=0;known_splice_sites
Pf3D7_03_v3	Chappell_et_al_Splice_Site_Finder	SpliceSite	412144	412269	.	+	.	ID=PF3D7_0309800;SumOfReads=165;SumOfReadsPlus=165;SumOfReadsMinus=0;known_splice_sites
Pf3D7_03_v3	Chappell_et_al_Splice_Site_Finder	SpliceSite	412398	412489	.	+	.	ID=PF3D7_0309800;SumOfReads=316;SumOfReadsPlus=316;SumOfReadsMinus=0;known_splice_sites
Pf3D7_03_v3	Chappell_et_al_Splice_Site_Finder	SpliceSite	412567	412714	.	+	.	ID=PF3D7_0309800;SumOfReads=363;SumOfReadsPlus=363;SumOfReadsMinus=0;known_splice_sites
Pf3D7_03_v3	Chappell_et_al_Splice_Site_Finder	SpliceSite	412805	412957	.	+	.	ID=PF3D7_0309800;SumOfReads=299;SumOfReadsPlus=299;SumOfReadsMinus=0;known_splice_sites
Pf3D7_03_v3	Chappell_et_al_Splice_Site_Finder	SpliceSite	413043	413240	.	+	.	ID=PF3D7_0309800;SumOfReads=680;SumOfReadsPlus=680;SumOfReadsMinus=0;known_splice_sites
Pf3D7_03_v3	Chappell_et_al_Splice_Site_Finder	SpliceSite	413318	413431	.	+	.	ID=PF3D7_0309800;SumOfReads=535;SumOfReadsPlus=535;SumOfReadsMinus=0;known_splice_sites
Pf3D7_03_v3	Chappell_et_al_Splice_Site_Finder	SpliceSite	418925	419192	.	-	.	ID=PF3D7_0309900;SumOfReads=26;SumOfReadsPlus=0;SumOfReadsMinus=26;known_splice_sites
Pf3D7_03_v3	Chappell_et_al_Splice_Site_Finder	SpliceSite	419500	419649	.	-	.	ID=PF3D7_0309900;SumOfReads=21;SumOfReadsPlus=0;SumOfReadsMinus=21;known_splice_sites
Pf3D7_03_v3	Chappell_et_al_Splice_Site_Finder	SpliceSite	420887	421000	.	+	.	ID=PF3D7_0310000;SumOfReads=74;SumOfReadsPlus=74;SumOfReadsMinus=0;known_splice_sites
Pf3D7_03_v3	Chappell_et_al_Splice_Site_Finder	SpliceSite	421246	421356	.	+	.	ID=PF3D7_0310000;SumOfReads=59;SumOfReadsPlus=59;SumOfReadsMinus=0;known_splice_sites
Pf3D7_03_v3	Chappell_et_al_Splice_Site_Finder	SpliceSite	446114	446353	.	+	.	ID=PF3D7_0310300;SumOfReads=139;SumOfReadsPlus=139;SumOfReadsMinus=0;known_splice_sites
Pf3D7_03_v3	Chappell_et_al_Splice_Site_Finder	SpliceSite	461804	461948	.	-	.	ID=PF3D7_0310600.1;SumOfReads=479;SumOfReadsPlus=0;SumOfReadsMinus=479;known_splice_sites
Pf3D7_03_v3	Chappell_et_al_Splice_Site_Finder	SpliceSite	463377	463887	.	+	.	ID=PF3D7_0310700;SumOfReads=125;SumOfReadsPlus=125;SumOfReadsMinus=0;known_splice_sites
Pf3D7_03_v3	Chappell_et_al_Splice_Site_Finder	SpliceSite	470993	471131	.	-	.	ID=PF3D7_0311100;SumOfReads=64;SumOfReadsPlus=0;SumOfReadsMinus=64;known_splice_sites
Pf3D7_03_v3	Chappell_et_al_Splice_Site_Finder	SpliceSite	472327	472488	.	-	.	ID=PF3D7_0311100;SumOfReads=136;SumOfReadsPlus=0;SumOfReadsMinus=136;known_splice_sites
Pf3D7_03_v3	Chappell_et_al_Splice_Site_Finder	SpliceSite	472714	472911	.	-	.	ID=PF3D7_0311100;SumOfReads=48;SumOfReadsPlus=0;SumOfReadsMinus=48;known_splice_sites
Pf3D7_03_v3	Chappell_et_al_Splice_Site_Finder	SpliceSite	475701	475895	.	+	.	ID=PF3D7_0311200;SumOfReads=29;SumOfReadsPlus=29;SumOfReadsMinus=0;known_splice_sites
Pf3D7_03_v3	Chappell_et_al_Splice_Site_Finder	SpliceSite	481580	481790	.	-	.	ID=PF3D7_0311300;SumOfReads=184;SumOfReadsPlus=0;SumOfReadsMinus=184;known_splice_sites
Pf3D7_03_v3	Chappell_et_al_Splice_Site_Finder	SpliceSite	482037	482158	.	-	.	ID=PF3D7_0311300;SumOfReads=148;SumOfReadsPlus=0;SumOfReadsMinus=148;known_splice_sites
Pf3D7_03_v3	Chappell_et_al_Splice_Site_Finder	SpliceSite	482256	482392	.	-	.	ID=PF3D7_0311300;SumOfReads=77;SumOfReadsPlus=0;SumOfReadsMinus=77;known_splice_sites
Pf3D7_03_v3	Chappell_et_al_Splice_Site_Finder	SpliceSite	499905	500066	.	+	.	ID=PF3D7_0311600;SumOfReads=73;SumOfReadsPlus=73;SumOfReadsMinus=0;known_splice_sites
Pf3D7_03_v3	Chappell_et_al_Splice_Site_Finder	SpliceSite	501464	501629	.	+	.	ID=PF3D7_0311600;SumOfReads=29;SumOfReadsPlus=29;SumOfReadsMinus=0;known_splice_sites
Pf3D7_03_v3	Chappell_et_al_Splice_Site_Finder	SpliceSite	501734	501849	.	+	.	ID=PF3D7_0311600;SumOfReads=82;SumOfReadsPlus=82;SumOfReadsMinus=0;known_splice_sites
Pf3D7_03_v3	Chappell_et_al_Splice_Site_Finder	SpliceSite	502089	502287	.	+	.	ID=PF3D7_0311600;SumOfReads=78;SumOfReadsPlus=78;SumOfReadsMinus=0;known_splice_sites
Pf3D7_03_v3	Chappell_et_al_Splice_Site_Finder	SpliceSite	504460	504628	.	+	.	ID=PF3D7_0311700;SumOfReads=6;SumOfReadsPlus=6;SumOfReadsMinus=0;known_splice_sites
Pf3D7_03_v3	Chappell_et_al_Splice_Site_Finder	SpliceSite	504715	504827	.	+	.	ID=PF3D7_0311700;SumOfReads=5;SumOfReadsPlus=5;SumOfReadsMinus=0;known_splice_sites
Pf3D7_03_v3	Chappell_et_al_Splice_Site_Finder	SpliceSite	504932	505035	.	+	.	ID=PF3D7_0311700;SumOfReads=5;SumOfReadsPlus=5;SumOfReadsMinus=0;known_splice_sites
Pf3D7_03_v3	Chappell_et_al_Splice_Site_Finder	SpliceSite	506681	506884	.	+	.	ID=PF3D7_0311800;SumOfReads=117;SumOfReadsPlus=117;SumOfReadsMinus=0;known_splice_sites
Pf3D7_03_v3	Chappell_et_al_Splice_Site_Finder	SpliceSite	507104	507261	.	+	.	ID=PF3D7_0311800;SumOfReads=53;SumOfReadsPlus=53;SumOfReadsMinus=0;known_splice_sites
Pf3D7_03_v3	Chappell_et_al_Splice_Site_Finder	SpliceSite	512405	512540	.	+	.	ID=PF3D7_0312000;SumOfReads=79;SumOfReadsPlus=79;SumOfReadsMinus=0;known_splice_sites
Pf3D7_03_v3	Chappell_et_al_Splice_Site_Finder	SpliceSite	512678	512823	.	+	.	ID=PF3D7_0312000;SumOfReads=106;SumOfReadsPlus=106;SumOfReadsMinus=0;known_splice_sites
Pf3D7_03_v3	Chappell_et_al_Splice_Site_Finder	SpliceSite	524392	524546	.	-	.	ID=PF3D7_0312400;SumOfReads=1001;SumOfReadsPlus=0;SumOfReadsMinus=1001;known_splice_sites
Pf3D7_03_v3	Chappell_et_al_Splice_Site_Finder	SpliceSite	524594	524716	.	-	.	ID=PF3D7_0312400;SumOfReads=1095;SumOfReadsPlus=0;SumOfReadsMinus=1095;known_splice_sites
Pf3D7_03_v3	Chappell_et_al_Splice_Site_Finder	SpliceSite	524807	524921	.	-	.	ID=PF3D7_0312400;SumOfReads=793;SumOfReadsPlus=0;SumOfReadsMinus=793;known_splice_sites
Pf3D7_03_v3	Chappell_et_al_Splice_Site_Finder	SpliceSite	525011	525121	.	-	.	ID=PF3D7_0312400;SumOfReads=575;SumOfReadsPlus=0;SumOfReadsMinus=575;known_splice_sites
Pf3D7_03_v3	Chappell_et_al_Splice_Site_Finder	SpliceSite	525212	525335	.	-	.	ID=PF3D7_0312400;SumOfReads=643;SumOfReadsPlus=0;SumOfReadsMinus=643;known_splice_sites
Pf3D7_03_v3	Chappell_et_al_Splice_Site_Finder	SpliceSite	526086	526420	.	-	.	ID=PF3D7_0312400;SumOfReads=310;SumOfReadsPlus=0;SumOfReadsMinus=310;known_splice_sites
Pf3D7_03_v3	Chappell_et_al_Splice_Site_Finder	SpliceSite	534255	534664	.	+	.	ID=PF3D7_0312800;SumOfReads=951;SumOfReadsPlus=951;SumOfReadsMinus=0;known_splice_sites
Pf3D7_03_v3	Chappell_et_al_Splice_Site_Finder	SpliceSite	534778	534986	.	+	.	ID=PF3D7_0312800;SumOfReads=3970;SumOfReadsPlus=3970;SumOfReadsMinus=0;known_splice_sites
Pf3D7_03_v3	Chappell_et_al_Splice_Site_Finder	SpliceSite	536965	537111	.	+	.	ID=PF3D7_0312900;SumOfReads=19;SumOfReadsPlus=19;SumOfReadsMinus=0;known_splice_sites
Pf3D7_03_v3	Chappell_et_al_Splice_Site_Finder	SpliceSite	537680	537822	.	-	.	ID=PF3D7_0313000;SumOfReads=188;SumOfReadsPlus=0;SumOfReadsMinus=188;known_splice_sites
Pf3D7_03_v3	Chappell_et_al_Splice_Site_Finder	SpliceSite	541279	541654	.	+	.	ID=PF3D7_0313100;SumOfReads=195;SumOfReadsPlus=195;SumOfReadsMinus=0;known_splice_sites
Pf3D7_03_v3	Chappell_et_al_Splice_Site_Finder	SpliceSite	542031	542146	.	+	.	ID=PF3D7_0313100;SumOfReads=250;SumOfReadsPlus=250;SumOfReadsMinus=0;known_splice_sites
Pf3D7_03_v3	Chappell_et_al_Splice_Site_Finder	SpliceSite	542484	542635	.	+	.	ID=PF3D7_0313100;SumOfReads=275;SumOfReadsPlus=275;SumOfReadsMinus=0;known_splice_sites
Pf3D7_03_v3	Chappell_et_al_Splice_Site_Finder	SpliceSite	544145	544341	.	-	.	ID=PF3D7_0313300;SumOfReads=100;SumOfReadsPlus=0;SumOfReadsMinus=100;known_splice_sites
Pf3D7_03_v3	Chappell_et_al_Splice_Site_Finder	SpliceSite	544463	544603	.	-	.	ID=PF3D7_0313300;SumOfReads=266;SumOfReadsPlus=0;SumOfReadsMinus=266;known_splice_sites
Pf3D7_03_v3	Chappell_et_al_Splice_Site_Finder	SpliceSite	544658	544765	.	-	.	ID=PF3D7_0313300;SumOfReads=325;SumOfReadsPlus=0;SumOfReadsMinus=325;known_splice_sites
Pf3D7_03_v3	Chappell_et_al_Splice_Site_Finder	SpliceSite	544837	544966	.	-	.	ID=PF3D7_0313300;SumOfReads=148;SumOfReadsPlus=0;SumOfReadsMinus=148;known_splice_sites
Pf3D7_03_v3	Chappell_et_al_Splice_Site_Finder	SpliceSite	552756	552860	.	-	.	ID=PF3D7_0313600;SumOfReads=98;SumOfReadsPlus=0;SumOfReadsMinus=98;known_splice_sites
Pf3D7_03_v3	Chappell_et_al_Splice_Site_Finder	SpliceSite	553321	553570	.	-	.	ID=PF3D7_0313600;SumOfReads=77;SumOfReadsPlus=0;SumOfReadsMinus=77;known_splice_sites
Pf3D7_03_v3	Chappell_et_al_Splice_Site_Finder	SpliceSite	553681	553815	.	-	.	ID=PF3D7_0313600;SumOfReads=67;SumOfReadsPlus=0;SumOfReadsMinus=67;known_splice_sites
Pf3D7_03_v3	Chappell_et_al_Splice_Site_Finder	SpliceSite	553880	554011	.	-	.	ID=PF3D7_0313600;SumOfReads=117;SumOfReadsPlus=0;SumOfReadsMinus=117;known_splice_sites
Pf3D7_03_v3	Chappell_et_al_Splice_Site_Finder	SpliceSite	555079	555203	.	-	.	ID=PF3D7_0313700.1;SumOfReads=80;SumOfReadsPlus=0;SumOfReadsMinus=80;known_splice_sites
Pf3D7_03_v3	Chappell_et_al_Splice_Site_Finder	SpliceSite	555239	555442	.	-	.	ID=PF3D7_0313700.1;SumOfReads=180;SumOfReadsPlus=0;SumOfReadsMinus=180;known_splice_sites
Pf3D7_03_v3	Chappell_et_al_Splice_Site_Finder	SpliceSite	555499	555683	.	-	.	ID=PF3D7_0313700.1;SumOfReads=212;SumOfReadsPlus=0;SumOfReadsMinus=212;known_splice_sites
Pf3D7_03_v3	Chappell_et_al_Splice_Site_Finder	SpliceSite	555784	555880	.	-	.	ID=PF3D7_0313700.1;SumOfReads=67;SumOfReadsPlus=0;SumOfReadsMinus=67;known_splice_sites
Pf3D7_03_v3	Chappell_et_al_Splice_Site_Finder	SpliceSite	556041	556178	.	-	.	ID=PF3D7_0313700.1;SumOfReads=236;SumOfReadsPlus=0;SumOfReadsMinus=236;known_splice_sites
Pf3D7_03_v3	Chappell_et_al_Splice_Site_Finder	SpliceSite	556221	556383	.	-	.	ID=PF3D7_0313700.1;SumOfReads=256;SumOfReadsPlus=0;SumOfReadsMinus=256;known_splice_sites
Pf3D7_03_v3	Chappell_et_al_Splice_Site_Finder	SpliceSite	556499	556609	.	-	.	ID=PF3D7_0313700.1;SumOfReads=208;SumOfReadsPlus=0;SumOfReadsMinus=208;known_splice_sites
Pf3D7_03_v3	Chappell_et_al_Splice_Site_Finder	SpliceSite	556650	556758	.	-	.	ID=PF3D7_0313700.1;SumOfReads=224;SumOfReadsPlus=0;SumOfReadsMinus=224;known_splice_sites
Pf3D7_03_v3	Chappell_et_al_Splice_Site_Finder	SpliceSite	556841	556950	.	-	.	ID=PF3D7_0313700.1;SumOfReads=163;SumOfReadsPlus=0;SumOfReadsMinus=163;known_splice_sites
Pf3D7_03_v3	Chappell_et_al_Splice_Site_Finder	SpliceSite	557189	557360	.	-	.	ID=PF3D7_0313700.1;SumOfReads=229;SumOfReadsPlus=0;SumOfReadsMinus=229;known_splice_sites
Pf3D7_03_v3	Chappell_et_al_Splice_Site_Finder	SpliceSite	557429	557525	.	-	.	ID=PF3D7_0313700.1;SumOfReads=220;SumOfReadsPlus=0;SumOfReadsMinus=220;known_splice_sites
Pf3D7_03_v3	Chappell_et_al_Splice_Site_Finder	SpliceSite	557610	557733	.	-	.	ID=PF3D7_0313700.1;SumOfReads=326;SumOfReadsPlus=0;SumOfReadsMinus=326;known_splice_sites
Pf3D7_03_v3	Chappell_et_al_Splice_Site_Finder	SpliceSite	557800	557914	.	-	.	ID=PF3D7_0313700.1;SumOfReads=194;SumOfReadsPlus=0;SumOfReadsMinus=194;known_splice_sites
Pf3D7_03_v3	Chappell_et_al_Splice_Site_Finder	SpliceSite	558038	558157	.	-	.	ID=PF3D7_0313700.1;SumOfReads=188;SumOfReadsPlus=0;SumOfReadsMinus=188;known_splice_sites
Pf3D7_03_v3	Chappell_et_al_Splice_Site_Finder	SpliceSite	558219	558293	.	-	.	ID=PF3D7_0313700.1;SumOfReads=342;SumOfReadsPlus=0;SumOfReadsMinus=342;known_splice_sites
Pf3D7_03_v3	Chappell_et_al_Splice_Site_Finder	SpliceSite	558356	558500	.	-	.	ID=PF3D7_0313700.1;SumOfReads=224;SumOfReadsPlus=0;SumOfReadsMinus=224;known_splice_sites
Pf3D7_03_v3	Chappell_et_al_Splice_Site_Finder	SpliceSite	559616	559837	.	+	.	ID=PF3D7_0313800;SumOfReads=143;SumOfReadsPlus=143;SumOfReadsMinus=0;known_splice_sites
Pf3D7_03_v3	Chappell_et_al_Splice_Site_Finder	SpliceSite	560036	560208	.	+	.	ID=PF3D7_0313800;SumOfReads=70;SumOfReadsPlus=70;SumOfReadsMinus=0;known_splice_sites
Pf3D7_03_v3	Chappell_et_al_Splice_Site_Finder	SpliceSite	560314	560469	.	+	.	ID=PF3D7_0313800;SumOfReads=185;SumOfReadsPlus=185;SumOfReadsMinus=0;known_splice_sites
Pf3D7_03_v3	Chappell_et_al_Splice_Site_Finder	SpliceSite	560546	560707	.	+	.	ID=PF3D7_0313800;SumOfReads=141;SumOfReadsPlus=141;SumOfReadsMinus=0;known_splice_sites
Pf3D7_03_v3	Chappell_et_al_Splice_Site_Finder	SpliceSite	561920	562045	.	+	.	ID=PF3D7_0313800;SumOfReads=162;SumOfReadsPlus=162;SumOfReadsMinus=0;known_splice_sites
Pf3D7_03_v3	Chappell_et_al_Splice_Site_Finder	SpliceSite	562100	562194	.	+	.	ID=PF3D7_0313800;SumOfReads=236;SumOfReadsPlus=236;SumOfReadsMinus=0;known_splice_sites
Pf3D7_03_v3	Chappell_et_al_Splice_Site_Finder	SpliceSite	567381	567579	.	+	.	ID=PF3D7_0314000;SumOfReads=330;SumOfReadsPlus=330;SumOfReadsMinus=0;known_splice_sites
Pf3D7_03_v3	Chappell_et_al_Splice_Site_Finder	SpliceSite	567654	567724	.	+	.	ID=PF3D7_0314000;SumOfReads=430;SumOfReadsPlus=430;SumOfReadsMinus=0;known_splice_sites
Pf3D7_03_v3	Chappell_et_al_Splice_Site_Finder	SpliceSite	567825	567935	.	+	.	ID=PF3D7_0314000;SumOfReads=505;SumOfReadsPlus=505;SumOfReadsMinus=0;known_splice_sites
Pf3D7_03_v3	Chappell_et_al_Splice_Site_Finder	SpliceSite	568019	568133	.	+	.	ID=PF3D7_0314000;SumOfReads=567;SumOfReadsPlus=567;SumOfReadsMinus=0;known_splice_sites
Pf3D7_03_v3	Chappell_et_al_Splice_Site_Finder	SpliceSite	568271	568380	.	+	.	ID=PF3D7_0314000;SumOfReads=951;SumOfReadsPlus=951;SumOfReadsMinus=0;known_splice_sites
Pf3D7_03_v3	Chappell_et_al_Splice_Site_Finder	SpliceSite	568518	568687	.	+	.	ID=PF3D7_0314000;SumOfReads=167;SumOfReadsPlus=167;SumOfReadsMinus=0;known_splice_sites
Pf3D7_03_v3	Chappell_et_al_Splice_Site_Finder	SpliceSite	569458	569624	.	-	.	ID=PF3D7_0314100.1;SumOfReads=664;SumOfReadsPlus=0;SumOfReadsMinus=664;known_splice_sites
Pf3D7_03_v3	Chappell_et_al_Splice_Site_Finder	SpliceSite	569687	569784	.	-	.	ID=PF3D7_0314100.1;SumOfReads=779;SumOfReadsPlus=0;SumOfReadsMinus=779;known_splice_sites
Pf3D7_03_v3	Chappell_et_al_Splice_Site_Finder	SpliceSite	569811	569940	.	-	.	ID=PF3D7_0314100.1;SumOfReads=678;SumOfReadsPlus=0;SumOfReadsMinus=678;known_splice_sites
Pf3D7_03_v3	Chappell_et_al_Splice_Site_Finder	SpliceSite	570012	570168	.	-	.	ID=PF3D7_0314100.1;SumOfReads=817;SumOfReadsPlus=0;SumOfReadsMinus=817;known_splice_sites
Pf3D7_03_v3	Chappell_et_al_Splice_Site_Finder	SpliceSite	570250	570464	.	-	.	ID=PF3D7_0314100.1;SumOfReads=780;SumOfReadsPlus=0;SumOfReadsMinus=780;known_splice_sites
Pf3D7_03_v3	Chappell_et_al_Splice_Site_Finder	SpliceSite	570528	570725	.	-	.	ID=PF3D7_0314100.1;SumOfReads=611;SumOfReadsPlus=0;SumOfReadsMinus=611;known_splice_sites
Pf3D7_03_v3	Chappell_et_al_Splice_Site_Finder	SpliceSite	570779	570960	.	-	.	ID=PF3D7_0314100.1;SumOfReads=284;SumOfReadsPlus=0;SumOfReadsMinus=284;known_splice_sites
Pf3D7_03_v3	Chappell_et_al_Splice_Site_Finder	SpliceSite	584256	584448	.	+	.	ID=PF3D7_0314500;SumOfReads=195;SumOfReadsPlus=195;SumOfReadsMinus=0;known_splice_sites
Pf3D7_03_v3	Chappell_et_al_Splice_Site_Finder	SpliceSite	605681	605894	.	+	.	ID=PF3D7_0314800;SumOfReads=74;SumOfReadsPlus=74;SumOfReadsMinus=0;known_splice_sites
Pf3D7_03_v3	Chappell_et_al_Splice_Site_Finder	SpliceSite	611404	611514	.	+	.	ID=PF3D7_0315000;SumOfReads=55;SumOfReadsPlus=55;SumOfReadsMinus=0;known_splice_sites
Pf3D7_03_v3	Chappell_et_al_Splice_Site_Finder	SpliceSite	629158	629335	.	+	.	ID=PF3D7_0315300;SumOfReads=5;SumOfReadsPlus=5;SumOfReadsMinus=0;known_splice_sites
Pf3D7_03_v3	Chappell_et_al_Splice_Site_Finder	SpliceSite	630149	630303	.	+	.	ID=PF3D7_0315300;SumOfReads=19;SumOfReadsPlus=19;SumOfReadsMinus=0;known_splice_sites
Pf3D7_03_v3	Chappell_et_al_Splice_Site_Finder	SpliceSite	636061	636372	.	+	.	ID=PF3D7_0315600;SumOfReads=10;SumOfReadsPlus=10;SumOfReadsMinus=0;known_splice_sites
Pf3D7_03_v3	Chappell_et_al_Splice_Site_Finder	SpliceSite	636550	636656	.	+	.	ID=PF3D7_0315600;SumOfReads=6;SumOfReadsPlus=6;SumOfReadsMinus=0;known_splice_sites
Pf3D7_03_v3	Chappell_et_al_Splice_Site_Finder	SpliceSite	652974	653100	.	-	.	ID=PF3D7_0316200;SumOfReads=94;SumOfReadsPlus=0;SumOfReadsMinus=94;known_splice_sites
Pf3D7_03_v3	Chappell_et_al_Splice_Site_Finder	SpliceSite	660683	660921	.	+	.	ID=PF3D7_0316300.1;SumOfReads=1549;SumOfReadsPlus=1549;SumOfReadsMinus=0;known_splice_sites
Pf3D7_03_v3	Chappell_et_al_Splice_Site_Finder	SpliceSite	660985	661226	.	+	.	ID=PF3D7_0316300.1;SumOfReads=1769;SumOfReadsPlus=1769;SumOfReadsMinus=0;known_splice_sites
Pf3D7_03_v3	Chappell_et_al_Splice_Site_Finder	SpliceSite	669327	669484	.	-	.	ID=PF3D7_0316600;SumOfReads=2135;SumOfReadsPlus=0;SumOfReadsMinus=2135;known_splice_sites
Pf3D7_03_v3	Chappell_et_al_Splice_Site_Finder	SpliceSite	669592	669810	.	-	.	ID=PF3D7_0316600;SumOfReads=1637;SumOfReadsPlus=0;SumOfReadsMinus=1637;known_splice_sites
Pf3D7_03_v3	Chappell_et_al_Splice_Site_Finder	SpliceSite	670416	670680	.	-	.	ID=PF3D7_0316600;SumOfReads=1367;SumOfReadsPlus=0;SumOfReadsMinus=1367;known_splice_sites
Pf3D7_03_v3	Chappell_et_al_Splice_Site_Finder	SpliceSite	674762	675274	.	+	.	ID=PF3D7_0316700;SumOfReads=138;SumOfReadsPlus=138;SumOfReadsMinus=0;known_splice_sites
Pf3D7_03_v3	Chappell_et_al_Splice_Site_Finder	SpliceSite	678075	678314	.	+	.	ID=PF3D7_0316800;SumOfReads=2504;SumOfReadsPlus=2504;SumOfReadsMinus=0;known_splice_sites
Pf3D7_03_v3	Chappell_et_al_Splice_Site_Finder	SpliceSite	680821	681061	.	-	.	ID=PF3D7_0316900;SumOfReads=1009;SumOfReadsPlus=0;SumOfReadsMinus=1009;known_splice_sites
Pf3D7_03_v3	Chappell_et_al_Splice_Site_Finder	SpliceSite	683109	683240	.	-	.	ID=PF3D7_0317000;SumOfReads=1027;SumOfReadsPlus=0;SumOfReadsMinus=1027;known_splice_sites
Pf3D7_03_v3	Chappell_et_al_Splice_Site_Finder	SpliceSite	687434	687724	.	+	.	ID=PF3D7_0317100;SumOfReads=10;SumOfReadsPlus=10;SumOfReadsMinus=0;known_splice_sites
Pf3D7_03_v3	Chappell_et_al_Splice_Site_Finder	SpliceSite	712492	712764	.	-	.	ID=PF3D7_0317400;SumOfReads=8;SumOfReadsPlus=0;SumOfReadsMinus=8;known_splice_sites
Pf3D7_03_v3	Chappell_et_al_Splice_Site_Finder	SpliceSite	721122	721570	.	-	.	ID=PF3D7_0317500;SumOfReads=24;SumOfReadsPlus=0;SumOfReadsMinus=24;known_splice_sites
Pf3D7_03_v3	Chappell_et_al_Splice_Site_Finder	SpliceSite	725039	725486	.	+	.	ID=PF3D7_0317600;SumOfReads=2173;SumOfReadsPlus=2173;SumOfReadsMinus=0;known_splice_sites
Pf3D7_03_v3	Chappell_et_al_Splice_Site_Finder	SpliceSite	725858	726039	.	+	.	ID=PF3D7_0317600;SumOfReads=3859;SumOfReadsPlus=3859;SumOfReadsMinus=0;known_splice_sites
Pf3D7_03_v3	Chappell_et_al_Splice_Site_Finder	SpliceSite	736035	736218	.	+	.	ID=PF3D7_0317700;SumOfReads=153;SumOfReadsPlus=153;SumOfReadsMinus=0;known_splice_sites
Pf3D7_03_v3	Chappell_et_al_Splice_Site_Finder	SpliceSite	736291	736366	.	+	.	ID=PF3D7_0317700;SumOfReads=92;SumOfReadsPlus=92;SumOfReadsMinus=0;known_splice_sites
Pf3D7_03_v3	Chappell_et_al_Splice_Site_Finder	SpliceSite	736444	736588	.	+	.	ID=PF3D7_0317700;SumOfReads=116;SumOfReadsPlus=116;SumOfReadsMinus=0;known_splice_sites
Pf3D7_03_v3	Chappell_et_al_Splice_Site_Finder	SpliceSite	736656	736812	.	+	.	ID=PF3D7_0317700;SumOfReads=158;SumOfReadsPlus=158;SumOfReadsMinus=0;known_splice_sites
Pf3D7_03_v3	Chappell_et_al_Splice_Site_Finder	SpliceSite	736860	737042	.	+	.	ID=PF3D7_0317700;SumOfReads=161;SumOfReadsPlus=161;SumOfReadsMinus=0;known_splice_sites
Pf3D7_03_v3	Chappell_et_al_Splice_Site_Finder	SpliceSite	737115	737235	.	+	.	ID=PF3D7_0317700;SumOfReads=173;SumOfReadsPlus=173;SumOfReadsMinus=0;known_splice_sites
Pf3D7_03_v3	Chappell_et_al_Splice_Site_Finder	SpliceSite	737279	737376	.	+	.	ID=PF3D7_0317700;SumOfReads=168;SumOfReadsPlus=168;SumOfReadsMinus=0;known_splice_sites
Pf3D7_03_v3	Chappell_et_al_Splice_Site_Finder	SpliceSite	737451	737566	.	+	.	ID=PF3D7_0317700;SumOfReads=92;SumOfReadsPlus=92;SumOfReadsMinus=0;known_splice_sites
Pf3D7_03_v3	Chappell_et_al_Splice_Site_Finder	SpliceSite	737870	737994	.	+	.	ID=PF3D7_0317700;SumOfReads=13;SumOfReadsPlus=13;SumOfReadsMinus=0;known_splice_sites
Pf3D7_03_v3	Chappell_et_al_Splice_Site_Finder	SpliceSite	739491	739726	.	+	.	ID=PF3D7_0317900;SumOfReads=35;SumOfReadsPlus=35;SumOfReadsMinus=0;known_splice_sites
Pf3D7_03_v3	Chappell_et_al_Splice_Site_Finder	SpliceSite	759335	759663	.	-	.	ID=PF3D7_0318300;SumOfReads=32;SumOfReadsPlus=0;SumOfReadsMinus=32;known_splice_sites
Pf3D7_03_v3	Chappell_et_al_Splice_Site_Finder	SpliceSite	760089	760201	.	-	.	ID=PF3D7_0318300;SumOfReads=35;SumOfReadsPlus=0;SumOfReadsMinus=35;known_splice_sites
Pf3D7_03_v3	Chappell_et_al_Splice_Site_Finder	SpliceSite	761823	761924	.	-	.	ID=PF3D7_0318400;SumOfReads=8;SumOfReadsPlus=0;SumOfReadsMinus=8;known_splice_sites
Pf3D7_03_v3	Chappell_et_al_Splice_Site_Finder	SpliceSite	761996	762095	.	-	.	ID=PF3D7_0318400;SumOfReads=12;SumOfReadsPlus=0;SumOfReadsMinus=12;known_splice_sites
Pf3D7_03_v3	Chappell_et_al_Splice_Site_Finder	SpliceSite	762163	762262	.	-	.	ID=PF3D7_0318400;SumOfReads=7;SumOfReadsPlus=0;SumOfReadsMinus=7;known_splice_sites
Pf3D7_03_v3	Chappell_et_al_Splice_Site_Finder	SpliceSite	763044	763149	.	-	.	ID=PF3D7_0318400;SumOfReads=7;SumOfReadsPlus=0;SumOfReadsMinus=7;known_splice_sites
Pf3D7_03_v3	Chappell_et_al_Splice_Site_Finder	SpliceSite	763224	763300	.	-	.	ID=PF3D7_0318400;SumOfReads=5;SumOfReadsPlus=0;SumOfReadsMinus=5;known_splice_sites
Pf3D7_03_v3	Chappell_et_al_Splice_Site_Finder	SpliceSite	793000	793124	.	-	.	ID=PF3D7_0318900;SumOfReads=659;SumOfReadsPlus=0;SumOfReadsMinus=659;known_splice_sites
Pf3D7_03_v3	Chappell_et_al_Splice_Site_Finder	SpliceSite	793212	793405	.	-	.	ID=PF3D7_0318900;SumOfReads=599;SumOfReadsPlus=0;SumOfReadsMinus=599;known_splice_sites
Pf3D7_03_v3	Chappell_et_al_Splice_Site_Finder	SpliceSite	807703	807802	.	+	.	ID=PF3D7_0319300;SumOfReads=109;SumOfReadsPlus=109;SumOfReadsMinus=0;known_splice_sites
Pf3D7_03_v3	Chappell_et_al_Splice_Site_Finder	SpliceSite	815690	815800	.	+	.	ID=PF3D7_0319500;SumOfReads=195;SumOfReadsPlus=195;SumOfReadsMinus=0;known_splice_sites
Pf3D7_03_v3	Chappell_et_al_Splice_Site_Finder	SpliceSite	815900	816034	.	+	.	ID=PF3D7_0319500;SumOfReads=294;SumOfReadsPlus=294;SumOfReadsMinus=0;known_splice_sites
Pf3D7_03_v3	Chappell_et_al_Splice_Site_Finder	SpliceSite	816190	816300	.	+	.	ID=PF3D7_0319500;SumOfReads=170;SumOfReadsPlus=170;SumOfReadsMinus=0;known_splice_sites
Pf3D7_03_v3	Chappell_et_al_Splice_Site_Finder	SpliceSite	818041	818195	.	+	.	ID=PF3D7_0319600;SumOfReads=1149;SumOfReadsPlus=1149;SumOfReadsMinus=0;known_splice_sites
Pf3D7_03_v3	Chappell_et_al_Splice_Site_Finder	SpliceSite	818347	818503	.	+	.	ID=PF3D7_0319600;SumOfReads=1468;SumOfReadsPlus=1468;SumOfReadsMinus=0;known_splice_sites
Pf3D7_03_v3	Chappell_et_al_Splice_Site_Finder	SpliceSite	820850	821155	.	+	.	ID=PF3D7_0319700;SumOfReads=105;SumOfReadsPlus=105;SumOfReadsMinus=0;known_splice_sites
Pf3D7_03_v3	Chappell_et_al_Splice_Site_Finder	SpliceSite	821259	821484	.	+	.	ID=PF3D7_0319700;SumOfReads=280;SumOfReadsPlus=280;SumOfReadsMinus=0;known_splice_sites
Pf3D7_03_v3	Chappell_et_al_Splice_Site_Finder	SpliceSite	830529	830689	.	+	.	ID=PF3D7_0319700;SumOfReads=207;SumOfReadsPlus=207;SumOfReadsMinus=0;known_splice_sites
Pf3D7_03_v3	Chappell_et_al_Splice_Site_Finder	SpliceSite	837336	837523	.	+	.	ID=PF3D7_0320000;SumOfReads=102;SumOfReadsPlus=102;SumOfReadsMinus=0;known_splice_sites
Pf3D7_03_v3	Chappell_et_al_Splice_Site_Finder	SpliceSite	837633	837758	.	+	.	ID=PF3D7_0320000;SumOfReads=550;SumOfReadsPlus=550;SumOfReadsMinus=0;known_splice_sites
Pf3D7_03_v3	Chappell_et_al_Splice_Site_Finder	SpliceSite	837822	837943	.	+	.	ID=PF3D7_0320000;SumOfReads=352;SumOfReadsPlus=352;SumOfReadsMinus=0;known_splice_sites
Pf3D7_03_v3	Chappell_et_al_Splice_Site_Finder	SpliceSite	838081	838174	.	+	.	ID=PF3D7_0320000;SumOfReads=196;SumOfReadsPlus=196;SumOfReadsMinus=0;known_splice_sites
Pf3D7_03_v3	Chappell_et_al_Splice_Site_Finder	SpliceSite	840529	840714	.	+	.	ID=PF3D7_0320100;SumOfReads=399;SumOfReadsPlus=399;SumOfReadsMinus=0;known_splice_sites
Pf3D7_03_v3	Chappell_et_al_Splice_Site_Finder	SpliceSite	840822	841016	.	+	.	ID=PF3D7_0320100;SumOfReads=256;SumOfReadsPlus=256;SumOfReadsMinus=0;known_splice_sites
Pf3D7_03_v3	Chappell_et_al_Splice_Site_Finder	SpliceSite	841104	841205	.	+	.	ID=PF3D7_0320100;SumOfReads=232;SumOfReadsPlus=232;SumOfReadsMinus=0;known_splice_sites
Pf3D7_03_v3	Chappell_et_al_Splice_Site_Finder	SpliceSite	841353	841481	.	+	.	ID=PF3D7_0320100;SumOfReads=176;SumOfReadsPlus=176;SumOfReadsMinus=0;known_splice_sites
Pf3D7_03_v3	Chappell_et_al_Splice_Site_Finder	SpliceSite	841526	841644	.	+	.	ID=PF3D7_0320100;SumOfReads=232;SumOfReadsPlus=232;SumOfReadsMinus=0;known_splice_sites
Pf3D7_03_v3	Chappell_et_al_Splice_Site_Finder	SpliceSite	862852	863064	.	-	.	ID=PF3D7_0320600;SumOfReads=313;SumOfReadsPlus=0;SumOfReadsMinus=313;known_splice_sites
Pf3D7_03_v3	Chappell_et_al_Splice_Site_Finder	SpliceSite	863134	863390	.	-	.	ID=PF3D7_0320600;SumOfReads=268;SumOfReadsPlus=0;SumOfReadsMinus=268;known_splice_sites
Pf3D7_03_v3	Chappell_et_al_Splice_Site_Finder	SpliceSite	863425	863526	.	-	.	ID=PF3D7_0320600;SumOfReads=118;SumOfReadsPlus=0;SumOfReadsMinus=118;known_splice_sites
Pf3D7_03_v3	Chappell_et_al_Splice_Site_Finder	SpliceSite	863640	863760	.	-	.	ID=PF3D7_0320600;SumOfReads=161;SumOfReadsPlus=0;SumOfReadsMinus=161;known_splice_sites
Pf3D7_03_v3	Chappell_et_al_Splice_Site_Finder	SpliceSite	865051	865174	.	+	.	ID=PF3D7_0320700;SumOfReads=586;SumOfReadsPlus=586;SumOfReadsMinus=0;known_splice_sites
Pf3D7_03_v3	Chappell_et_al_Splice_Site_Finder	SpliceSite	865240	865402	.	+	.	ID=PF3D7_0320700;SumOfReads=848;SumOfReadsPlus=848;SumOfReadsMinus=0;known_splice_sites
Pf3D7_03_v3	Chappell_et_al_Splice_Site_Finder	SpliceSite	865485	865618	.	+	.	ID=PF3D7_0320700;SumOfReads=1142;SumOfReadsPlus=1142;SumOfReadsMinus=0;known_splice_sites
Pf3D7_03_v3	Chappell_et_al_Splice_Site_Finder	SpliceSite	865681	865771	.	+	.	ID=PF3D7_0320700;SumOfReads=953;SumOfReadsPlus=953;SumOfReadsMinus=0;known_splice_sites
Pf3D7_03_v3	Chappell_et_al_Splice_Site_Finder	SpliceSite	865859	865962	.	+	.	ID=PF3D7_0320700;SumOfReads=1332;SumOfReadsPlus=1332;SumOfReadsMinus=0;known_splice_sites
Pf3D7_03_v3	Chappell_et_al_Splice_Site_Finder	SpliceSite	866021	866152	.	+	.	ID=PF3D7_0320700;SumOfReads=1837;SumOfReadsPlus=1837;SumOfReadsMinus=0;known_splice_sites
Pf3D7_03_v3	Chappell_et_al_Splice_Site_Finder	SpliceSite	866220	866338	.	+	.	ID=PF3D7_0320700;SumOfReads=1748;SumOfReadsPlus=1748;SumOfReadsMinus=0;known_splice_sites
Pf3D7_03_v3	Chappell_et_al_Splice_Site_Finder	SpliceSite	871208	871431	.	+	.	ID=PF3D7_0320800;SumOfReads=27;SumOfReadsPlus=27;SumOfReadsMinus=0;known_splice_sites
Pf3D7_03_v3	Chappell_et_al_Splice_Site_Finder	SpliceSite	875307	875701	.	+	.	ID=PF3D7_0320900;SumOfReads=1079;SumOfReadsPlus=1079;SumOfReadsMinus=0;known_splice_sites
Pf3D7_03_v3	Chappell_et_al_Splice_Site_Finder	SpliceSite	875954	876164	.	+	.	ID=PF3D7_0320900;SumOfReads=790;SumOfReadsPlus=790;SumOfReadsMinus=0;known_splice_sites
Pf3D7_03_v3	Chappell_et_al_Splice_Site_Finder	SpliceSite	879001	879298	.	+	.	ID=PF3D7_0321000;SumOfReads=377;SumOfReadsPlus=377;SumOfReadsMinus=0;known_splice_sites
Pf3D7_03_v3	Chappell_et_al_Splice_Site_Finder	SpliceSite	887442	887591	.	-	.	ID=PF3D7_0321200;SumOfReads=80;SumOfReadsPlus=0;SumOfReadsMinus=80;known_splice_sites
Pf3D7_03_v3	Chappell_et_al_Splice_Site_Finder	SpliceSite	887660	887778	.	-	.	ID=PF3D7_0321200;SumOfReads=63;SumOfReadsPlus=0;SumOfReadsMinus=63;known_splice_sites
Pf3D7_03_v3	Chappell_et_al_Splice_Site_Finder	SpliceSite	887944	888070	.	-	.	ID=PF3D7_0321200;SumOfReads=82;SumOfReadsPlus=0;SumOfReadsMinus=82;known_splice_sites
Pf3D7_03_v3	Chappell_et_al_Splice_Site_Finder	SpliceSite	888132	888217	.	-	.	ID=PF3D7_0321200;SumOfReads=104;SumOfReadsPlus=0;SumOfReadsMinus=104;known_splice_sites
Pf3D7_03_v3	Chappell_et_al_Splice_Site_Finder	SpliceSite	888269	888402	.	-	.	ID=PF3D7_0321200;SumOfReads=66;SumOfReadsPlus=0;SumOfReadsMinus=66;known_splice_sites
Pf3D7_03_v3	Chappell_et_al_Splice_Site_Finder	SpliceSite	888534	888738	.	-	.	ID=PF3D7_0321200;SumOfReads=46;SumOfReadsPlus=0;SumOfReadsMinus=46;known_splice_sites
Pf3D7_03_v3	Chappell_et_al_Splice_Site_Finder	SpliceSite	895066	895154	.	+	.	ID=PF3D7_0321400;SumOfReads=67;SumOfReadsPlus=67;SumOfReadsMinus=0;known_splice_sites
Pf3D7_03_v3	Chappell_et_al_Splice_Site_Finder	SpliceSite	895694	895788	.	+	.	ID=PF3D7_0321400;SumOfReads=169;SumOfReadsPlus=169;SumOfReadsMinus=0;known_splice_sites
Pf3D7_03_v3	Chappell_et_al_Splice_Site_Finder	SpliceSite	895838	896045	.	+	.	ID=PF3D7_0321400;SumOfReads=218;SumOfReadsPlus=218;SumOfReadsMinus=0;known_splice_sites
Pf3D7_03_v3	Chappell_et_al_Splice_Site_Finder	SpliceSite	902712	903016	.	+	.	ID=PF3D7_0321600;SumOfReads=185;SumOfReadsPlus=185;SumOfReadsMinus=0;known_splice_sites
Pf3D7_03_v3	Chappell_et_al_Splice_Site_Finder	SpliceSite	903959	904099	.	-	.	ID=PF3D7_0321700;SumOfReads=62;SumOfReadsPlus=0;SumOfReadsMinus=62;known_splice_sites
Pf3D7_03_v3	Chappell_et_al_Splice_Site_Finder	SpliceSite	904200	904279	.	-	.	ID=PF3D7_0321700;SumOfReads=187;SumOfReadsPlus=0;SumOfReadsMinus=187;known_splice_sites
Pf3D7_03_v3	Chappell_et_al_Splice_Site_Finder	SpliceSite	904369	904518	.	-	.	ID=PF3D7_0321700;SumOfReads=100;SumOfReadsPlus=0;SumOfReadsMinus=100;known_splice_sites
Pf3D7_03_v3	Chappell_et_al_Splice_Site_Finder	SpliceSite	904726	904868	.	-	.	ID=PF3D7_0321700;SumOfReads=124;SumOfReadsPlus=0;SumOfReadsMinus=124;known_splice_sites
Pf3D7_03_v3	Chappell_et_al_Splice_Site_Finder	SpliceSite	923313	923440	.	+	.	ID=PF3D7_0321900;SumOfReads=66;SumOfReadsPlus=66;SumOfReadsMinus=0;known_splice_sites
Pf3D7_03_v3	Chappell_et_al_Splice_Site_Finder	SpliceSite	926300	926393	.	+	.	ID=PF3D7_0321900;SumOfReads=194;SumOfReadsPlus=194;SumOfReadsMinus=0;known_splice_sites
Pf3D7_03_v3	Chappell_et_al_Splice_Site_Finder	SpliceSite	926567	926672	.	+	.	ID=PF3D7_0321900;SumOfReads=273;SumOfReadsPlus=273;SumOfReadsMinus=0;known_splice_sites
Pf3D7_03_v3	Chappell_et_al_Splice_Site_Finder	SpliceSite	926710	926858	.	+	.	ID=PF3D7_0321900;SumOfReads=274;SumOfReadsPlus=274;SumOfReadsMinus=0;known_splice_sites
Pf3D7_03_v3	Chappell_et_al_Splice_Site_Finder	SpliceSite	926961	927156	.	+	.	ID=PF3D7_0321900;SumOfReads=124;SumOfReadsPlus=124;SumOfReadsMinus=0;known_splice_sites
Pf3D7_03_v3	Chappell_et_al_Splice_Site_Finder	SpliceSite	927273	927423	.	+	.	ID=PF3D7_0321900;SumOfReads=339;SumOfReadsPlus=339;SumOfReadsMinus=0;known_splice_sites
Pf3D7_03_v3	Chappell_et_al_Splice_Site_Finder	SpliceSite	927481	927636	.	+	.	ID=PF3D7_0321900;SumOfReads=387;SumOfReadsPlus=387;SumOfReadsMinus=0;known_splice_sites
Pf3D7_03_v3	Chappell_et_al_Splice_Site_Finder	SpliceSite	927710	927846	.	+	.	ID=PF3D7_0321900;SumOfReads=312;SumOfReadsPlus=312;SumOfReadsMinus=0;known_splice_sites
Pf3D7_03_v3	Chappell_et_al_Splice_Site_Finder	SpliceSite	933322	933451	.	-	.	ID=PF3D7_0322200;SumOfReads=12;SumOfReadsPlus=0;SumOfReadsMinus=12;known_splice_sites
Pf3D7_03_v3	Chappell_et_al_Splice_Site_Finder	SpliceSite	933510	933607	.	-	.	ID=PF3D7_0322200;SumOfReads=23;SumOfReadsPlus=0;SumOfReadsMinus=23;known_splice_sites
Pf3D7_03_v3	Chappell_et_al_Splice_Site_Finder	SpliceSite	933663	933765	.	-	.	ID=PF3D7_0322200;SumOfReads=11;SumOfReadsPlus=0;SumOfReadsMinus=11;known_splice_sites
Pf3D7_03_v3	Chappell_et_al_Splice_Site_Finder	SpliceSite	934250	934403	.	-	.	ID=PF3D7_0322200;SumOfReads=8;SumOfReadsPlus=0;SumOfReadsMinus=8;known_splice_sites
Pf3D7_03_v3	Chappell_et_al_Splice_Site_Finder	SpliceSite	934467	934612	.	-	.	ID=PF3D7_0322200;SumOfReads=14;SumOfReadsPlus=0;SumOfReadsMinus=14;known_splice_sites
Pf3D7_03_v3	Chappell_et_al_Splice_Site_Finder	SpliceSite	934678	934774	.	-	.	ID=PF3D7_0322200;SumOfReads=7;SumOfReadsPlus=0;SumOfReadsMinus=7;known_splice_sites
Pf3D7_03_v3	Chappell_et_al_Splice_Site_Finder	SpliceSite	934857	934962	.	-	.	ID=PF3D7_0322200;SumOfReads=5;SumOfReadsPlus=0;SumOfReadsMinus=5;known_splice_sites
Pf3D7_03_v3	Chappell_et_al_Splice_Site_Finder	SpliceSite	935049	935192	.	-	.	ID=PF3D7_0322200;SumOfReads=5;SumOfReadsPlus=0;SumOfReadsMinus=5;known_splice_sites
Pf3D7_03_v3	Chappell_et_al_Splice_Site_Finder	SpliceSite	935283	935401	.	-	.	ID=PF3D7_0322200;SumOfReads=19;SumOfReadsPlus=0;SumOfReadsMinus=19;known_splice_sites
Pf3D7_03_v3	Chappell_et_al_Splice_Site_Finder	SpliceSite	935444	935518	.	-	.	ID=PF3D7_0322200;SumOfReads=13;SumOfReadsPlus=0;SumOfReadsMinus=13;known_splice_sites
Pf3D7_03_v3	Chappell_et_al_Splice_Site_Finder	SpliceSite	945068	945220	.	+	.	ID=PF3D7_0322400;SumOfReads=161;SumOfReadsPlus=161;SumOfReadsMinus=0;known_splice_sites
Pf3D7_03_v3	Chappell_et_al_Splice_Site_Finder	SpliceSite	953091	953203	.	-	.	ID=PF3D7_0322700;SumOfReads=225;SumOfReadsPlus=0;SumOfReadsMinus=225;known_splice_sites
Pf3D7_03_v3	Chappell_et_al_Splice_Site_Finder	SpliceSite	966179	966339	.	-	.	ID=PF3D7_0322900;SumOfReads=2111;SumOfReadsPlus=0;SumOfReadsMinus=2111;known_splice_sites
Pf3D7_03_v3	Chappell_et_al_Splice_Site_Finder	SpliceSite	968724	968904	.	-	.	ID=PF3D7_0323000;SumOfReads=265;SumOfReadsPlus=0;SumOfReadsMinus=265;known_splice_sites
Pf3D7_03_v3	Chappell_et_al_Splice_Site_Finder	SpliceSite	969003	969184	.	-	.	ID=PF3D7_0323000;SumOfReads=176;SumOfReadsPlus=0;SumOfReadsMinus=176;known_splice_sites
Pf3D7_03_v3	Chappell_et_al_Splice_Site_Finder	SpliceSite	986301	986446	.	+	.	ID=PF3D7_0323500;SumOfReads=103;SumOfReadsPlus=103;SumOfReadsMinus=0;known_splice_sites
Pf3D7_03_v3	Chappell_et_al_Splice_Site_Finder	SpliceSite	986616	986756	.	+	.	ID=PF3D7_0323500;SumOfReads=120;SumOfReadsPlus=120;SumOfReadsMinus=0;known_splice_sites
Pf3D7_03_v3	Chappell_et_al_Splice_Site_Finder	SpliceSite	987067	987177	.	+	.	ID=PF3D7_0323500;SumOfReads=333;SumOfReadsPlus=333;SumOfReadsMinus=0;known_splice_sites
Pf3D7_03_v3	Chappell_et_al_Splice_Site_Finder	SpliceSite	990288	990399	.	+	.	ID=PF3D7_0323600;SumOfReads=120;SumOfReadsPlus=120;SumOfReadsMinus=0;known_splice_sites
Pf3D7_03_v3	Chappell_et_al_Splice_Site_Finder	SpliceSite	990627	990753	.	+	.	ID=PF3D7_0323600;SumOfReads=166;SumOfReadsPlus=166;SumOfReadsMinus=0;known_splice_sites
Pf3D7_03_v3	Chappell_et_al_Splice_Site_Finder	SpliceSite	1008040	1008133	.	-	.	ID=PF3D7_0324100;SumOfReads=10;SumOfReadsPlus=0;SumOfReadsMinus=10;known_splice_sites
Pf3D7_04_v3	Chappell_et_al_Splice_Site_Finder	SpliceSite	89222	89320	.	+	.	ID=PF3D7_0401500;SumOfReads=499;SumOfReadsPlus=499;SumOfReadsMinus=0;known_splice_sites
Pf3D7_04_v3	Chappell_et_al_Splice_Site_Finder	SpliceSite	93548	93737	.	-	.	ID=PF3D7_0401600.1;SumOfReads=53;SumOfReadsPlus=0;SumOfReadsMinus=53;known_splice_sites
Pf3D7_04_v3	Chappell_et_al_Splice_Site_Finder	SpliceSite	100753	100847	.	+	.	ID=PF3D7_0401700;SumOfReads=171;SumOfReadsPlus=171;SumOfReadsMinus=0;known_splice_sites
Pf3D7_04_v3	Chappell_et_al_Splice_Site_Finder	SpliceSite	105329	105507	.	-	.	ID=PF3D7_0401800;SumOfReads=1507;SumOfReadsPlus=0;SumOfReadsMinus=1507;known_splice_sites
Pf3D7_04_v3	Chappell_et_al_Splice_Site_Finder	SpliceSite	115738	115908	.	-	.	ID=PF3D7_0402000;SumOfReads=642;SumOfReadsPlus=0;SumOfReadsMinus=642;known_splice_sites
Pf3D7_04_v3	Chappell_et_al_Splice_Site_Finder	SpliceSite	125232	125380	.	-	.	ID=PF3D7_0402100;SumOfReads=466;SumOfReadsPlus=0;SumOfReadsMinus=466;known_splice_sites
Pf3D7_04_v3	Chappell_et_al_Splice_Site_Finder	SpliceSite	137695	137792	.	+	.	ID=PF3D7_0402300;SumOfReads=271;SumOfReadsPlus=271;SumOfReadsMinus=0;known_splice_sites
Pf3D7_04_v3	Chappell_et_al_Splice_Site_Finder	SpliceSite	148147	148272	.	-	.	ID=PF3D7_0402400;SumOfReads=2560;SumOfReadsPlus=0;SumOfReadsMinus=2560;known_splice_sites
Pf3D7_04_v3	Chappell_et_al_Splice_Site_Finder	SpliceSite	155949	156066	.	+	.	ID=PF3D7_0402500;SumOfReads=7;SumOfReadsPlus=7;SumOfReadsMinus=0;known_splice_sites
Pf3D7_04_v3	Chappell_et_al_Splice_Site_Finder	SpliceSite	160137	160266	.	-	.	ID=PF3D7_0402600;SumOfReads=14;SumOfReadsPlus=0;SumOfReadsMinus=14;known_splice_sites
Pf3D7_04_v3	Chappell_et_al_Splice_Site_Finder	SpliceSite	172712	172820	.	-	.	ID=PF3D7_0402900;SumOfReads=116;SumOfReadsPlus=0;SumOfReadsMinus=116;known_splice_sites
Pf3D7_04_v3	Chappell_et_al_Splice_Site_Finder	SpliceSite	180499	180690	.	-	.	ID=PF3D7_0403300;SumOfReads=197;SumOfReadsPlus=0;SumOfReadsMinus=197;known_splice_sites
Pf3D7_04_v3	Chappell_et_al_Splice_Site_Finder	SpliceSite	180775	180948	.	-	.	ID=PF3D7_0403300;SumOfReads=376;SumOfReadsPlus=0;SumOfReadsMinus=376;known_splice_sites
Pf3D7_04_v3	Chappell_et_al_Splice_Site_Finder	SpliceSite	181015	181201	.	-	.	ID=PF3D7_0403300;SumOfReads=881;SumOfReadsPlus=0;SumOfReadsMinus=881;known_splice_sites
Pf3D7_04_v3	Chappell_et_al_Splice_Site_Finder	SpliceSite	181273	181382	.	-	.	ID=PF3D7_0403300;SumOfReads=489;SumOfReadsPlus=0;SumOfReadsMinus=489;known_splice_sites
Pf3D7_04_v3	Chappell_et_al_Splice_Site_Finder	SpliceSite	188228	188397	.	+	.	ID=PF3D7_0403400;SumOfReads=95;SumOfReadsPlus=95;SumOfReadsMinus=0;known_splice_sites
Pf3D7_04_v3	Chappell_et_al_Splice_Site_Finder	SpliceSite	194011	194205	.	+	.	ID=PF3D7_0403400;SumOfReads=223;SumOfReadsPlus=223;SumOfReadsMinus=0;known_splice_sites
Pf3D7_04_v3	Chappell_et_al_Splice_Site_Finder	SpliceSite	199771	200826	.	-	.	ID=PF3D7_0403600;SumOfReads=6;SumOfReadsPlus=0;SumOfReadsMinus=6;known_splice_sites
Pf3D7_04_v3	Chappell_et_al_Splice_Site_Finder	SpliceSite	206627	206757	.	-	.	ID=PF3D7_0403700;SumOfReads=333;SumOfReadsPlus=0;SumOfReadsMinus=333;known_splice_sites
Pf3D7_04_v3	Chappell_et_al_Splice_Site_Finder	SpliceSite	207064	207193	.	-	.	ID=PF3D7_0403700;SumOfReads=296;SumOfReadsPlus=0;SumOfReadsMinus=296;known_splice_sites
Pf3D7_04_v3	Chappell_et_al_Splice_Site_Finder	SpliceSite	207293	207439	.	-	.	ID=PF3D7_0403700;SumOfReads=255;SumOfReadsPlus=0;SumOfReadsMinus=255;known_splice_sites
Pf3D7_04_v3	Chappell_et_al_Splice_Site_Finder	SpliceSite	207548	207804	.	-	.	ID=PF3D7_0403700;SumOfReads=248;SumOfReadsPlus=0;SumOfReadsMinus=248;known_splice_sites
Pf3D7_04_v3	Chappell_et_al_Splice_Site_Finder	SpliceSite	209209	209367	.	-	.	ID=PF3D7_0403700;SumOfReads=98;SumOfReadsPlus=0;SumOfReadsMinus=98;known_splice_sites
Pf3D7_04_v3	Chappell_et_al_Splice_Site_Finder	SpliceSite	211521	211655	.	-	.	ID=PF3D7_0403800;SumOfReads=93;SumOfReadsPlus=0;SumOfReadsMinus=93;known_splice_sites
Pf3D7_04_v3	Chappell_et_al_Splice_Site_Finder	SpliceSite	219333	219523	.	+	.	ID=PF3D7_0403900;SumOfReads=18;SumOfReadsPlus=18;SumOfReadsMinus=0;known_splice_sites
Pf3D7_04_v3	Chappell_et_al_Splice_Site_Finder	SpliceSite	223903	224023	.	-	.	ID=PF3D7_0404000;SumOfReads=210;SumOfReadsPlus=0;SumOfReadsMinus=210;known_splice_sites
Pf3D7_04_v3	Chappell_et_al_Splice_Site_Finder	SpliceSite	225184	225322	.	-	.	ID=PF3D7_0404100;SumOfReads=8;SumOfReadsPlus=0;SumOfReadsMinus=8;known_splice_sites
Pf3D7_04_v3	Chappell_et_al_Splice_Site_Finder	SpliceSite	232676	232838	.	-	.	ID=PF3D7_0404200;SumOfReads=39;SumOfReadsPlus=0;SumOfReadsMinus=39;known_splice_sites
Pf3D7_04_v3	Chappell_et_al_Splice_Site_Finder	SpliceSite	234121	234243	.	-	.	ID=PF3D7_0404300;SumOfReads=175;SumOfReadsPlus=0;SumOfReadsMinus=175;known_splice_sites
Pf3D7_04_v3	Chappell_et_al_Splice_Site_Finder	SpliceSite	234496	234708	.	-	.	ID=PF3D7_0404300;SumOfReads=236;SumOfReadsPlus=0;SumOfReadsMinus=236;known_splice_sites
Pf3D7_04_v3	Chappell_et_al_Splice_Site_Finder	SpliceSite	234878	234972	.	-	.	ID=PF3D7_0404300;SumOfReads=467;SumOfReadsPlus=0;SumOfReadsMinus=467;known_splice_sites
Pf3D7_04_v3	Chappell_et_al_Splice_Site_Finder	SpliceSite	235040	235125	.	-	.	ID=PF3D7_0404300;SumOfReads=377;SumOfReadsPlus=0;SumOfReadsMinus=377;known_splice_sites
Pf3D7_04_v3	Chappell_et_al_Splice_Site_Finder	SpliceSite	236285	236400	.	-	.	ID=PF3D7_0404300;SumOfReads=735;SumOfReadsPlus=0;SumOfReadsMinus=735;known_splice_sites
Pf3D7_04_v3	Chappell_et_al_Splice_Site_Finder	SpliceSite	236450	236580	.	-	.	ID=PF3D7_0404300;SumOfReads=745;SumOfReadsPlus=0;SumOfReadsMinus=745;known_splice_sites
Pf3D7_04_v3	Chappell_et_al_Splice_Site_Finder	SpliceSite	236615	236841	.	-	.	ID=PF3D7_0404300;SumOfReads=625;SumOfReadsPlus=0;SumOfReadsMinus=625;known_splice_sites
Pf3D7_04_v3	Chappell_et_al_Splice_Site_Finder	SpliceSite	236898	237010	.	-	.	ID=PF3D7_0404300;SumOfReads=336;SumOfReadsPlus=0;SumOfReadsMinus=336;known_splice_sites
Pf3D7_04_v3	Chappell_et_al_Splice_Site_Finder	SpliceSite	262958	263102	.	-	.	ID=PF3D7_0404700;SumOfReads=216;SumOfReadsPlus=0;SumOfReadsMinus=216;known_splice_sites
Pf3D7_04_v3	Chappell_et_al_Splice_Site_Finder	SpliceSite	264414	264575	.	-	.	ID=PF3D7_0404800;SumOfReads=9;SumOfReadsPlus=0;SumOfReadsMinus=9;known_splice_sites
Pf3D7_04_v3	Chappell_et_al_Splice_Site_Finder	SpliceSite	269219	269393	.	-	.	ID=PF3D7_0405000;SumOfReads=132;SumOfReadsPlus=0;SumOfReadsMinus=132;known_splice_sites
Pf3D7_04_v3	Chappell_et_al_Splice_Site_Finder	SpliceSite	269698	269993	.	-	.	ID=PF3D7_0405000;SumOfReads=211;SumOfReadsPlus=0;SumOfReadsMinus=211;known_splice_sites
Pf3D7_04_v3	Chappell_et_al_Splice_Site_Finder	SpliceSite	272379	272490	.	-	.	ID=PF3D7_0405100;SumOfReads=322;SumOfReadsPlus=0;SumOfReadsMinus=322;known_splice_sites
Pf3D7_04_v3	Chappell_et_al_Splice_Site_Finder	SpliceSite	272573	272683	.	-	.	ID=PF3D7_0405100;SumOfReads=520;SumOfReadsPlus=0;SumOfReadsMinus=520;known_splice_sites
Pf3D7_04_v3	Chappell_et_al_Splice_Site_Finder	SpliceSite	272754	272906	.	-	.	ID=PF3D7_0405100;SumOfReads=375;SumOfReadsPlus=0;SumOfReadsMinus=375;known_splice_sites
Pf3D7_04_v3	Chappell_et_al_Splice_Site_Finder	SpliceSite	273288	273428	.	-	.	ID=PF3D7_0405100;SumOfReads=144;SumOfReadsPlus=0;SumOfReadsMinus=144;known_splice_sites
Pf3D7_04_v3	Chappell_et_al_Splice_Site_Finder	SpliceSite	279202	279299	.	+	.	ID=PF3D7_0405200;SumOfReads=208;SumOfReadsPlus=208;SumOfReadsMinus=0;known_splice_sites
Pf3D7_04_v3	Chappell_et_al_Splice_Site_Finder	SpliceSite	279441	279618	.	+	.	ID=PF3D7_0405200;SumOfReads=145;SumOfReadsPlus=145;SumOfReadsMinus=0;known_splice_sites
Pf3D7_04_v3	Chappell_et_al_Splice_Site_Finder	SpliceSite	279806	279906	.	+	.	ID=PF3D7_0405200;SumOfReads=362;SumOfReadsPlus=362;SumOfReadsMinus=0;known_splice_sites
Pf3D7_04_v3	Chappell_et_al_Splice_Site_Finder	SpliceSite	279966	280059	.	+	.	ID=PF3D7_0405200;SumOfReads=355;SumOfReadsPlus=355;SumOfReadsMinus=0;known_splice_sites
Pf3D7_04_v3	Chappell_et_al_Splice_Site_Finder	SpliceSite	280224	280466	.	+	.	ID=PF3D7_0405200;SumOfReads=134;SumOfReadsPlus=134;SumOfReadsMinus=0;known_splice_sites
Pf3D7_04_v3	Chappell_et_al_Splice_Site_Finder	SpliceSite	280591	280728	.	+	.	ID=PF3D7_0405200;SumOfReads=132;SumOfReadsPlus=132;SumOfReadsMinus=0;known_splice_sites
Pf3D7_04_v3	Chappell_et_al_Splice_Site_Finder	SpliceSite	280989	281211	.	+	.	ID=PF3D7_0405200;SumOfReads=221;SumOfReadsPlus=221;SumOfReadsMinus=0;known_splice_sites
Pf3D7_04_v3	Chappell_et_al_Splice_Site_Finder	SpliceSite	281300	281396	.	+	.	ID=PF3D7_0405200;SumOfReads=268;SumOfReadsPlus=268;SumOfReadsMinus=0;known_splice_sites
Pf3D7_04_v3	Chappell_et_al_Splice_Site_Finder	SpliceSite	291302	291616	.	+	.	ID=PF3D7_0405400;SumOfReads=94;SumOfReadsPlus=94;SumOfReadsMinus=0;known_splice_sites
Pf3D7_04_v3	Chappell_et_al_Splice_Site_Finder	SpliceSite	301449	301573	.	-	.	ID=PF3D7_0405500;SumOfReads=175;SumOfReadsPlus=0;SumOfReadsMinus=175;known_splice_sites
Pf3D7_04_v3	Chappell_et_al_Splice_Site_Finder	SpliceSite	301774	301982	.	-	.	ID=PF3D7_0405500;SumOfReads=113;SumOfReadsPlus=0;SumOfReadsMinus=113;known_splice_sites
Pf3D7_04_v3	Chappell_et_al_Splice_Site_Finder	SpliceSite	303366	303474	.	+	.	ID=PF3D7_0405600;SumOfReads=234;SumOfReadsPlus=234;SumOfReadsMinus=0;known_splice_sites
Pf3D7_04_v3	Chappell_et_al_Splice_Site_Finder	SpliceSite	303795	303977	.	+	.	ID=PF3D7_0405600;SumOfReads=216;SumOfReadsPlus=216;SumOfReadsMinus=0;known_splice_sites
Pf3D7_04_v3	Chappell_et_al_Splice_Site_Finder	SpliceSite	304096	304312	.	+	.	ID=PF3D7_0405600;SumOfReads=375;SumOfReadsPlus=375;SumOfReadsMinus=0;known_splice_sites
Pf3D7_04_v3	Chappell_et_al_Splice_Site_Finder	SpliceSite	304455	304550	.	+	.	ID=PF3D7_0405600;SumOfReads=596;SumOfReadsPlus=596;SumOfReadsMinus=0;known_splice_sites
Pf3D7_04_v3	Chappell_et_al_Splice_Site_Finder	SpliceSite	304594	304716	.	+	.	ID=PF3D7_0405600;SumOfReads=579;SumOfReadsPlus=579;SumOfReadsMinus=0;known_splice_sites
Pf3D7_04_v3	Chappell_et_al_Splice_Site_Finder	SpliceSite	304845	304928	.	+	.	ID=PF3D7_0405600;SumOfReads=682;SumOfReadsPlus=682;SumOfReadsMinus=0;known_splice_sites
Pf3D7_04_v3	Chappell_et_al_Splice_Site_Finder	SpliceSite	304979	305097	.	+	.	ID=PF3D7_0405600;SumOfReads=905;SumOfReadsPlus=905;SumOfReadsMinus=0;known_splice_sites
Pf3D7_04_v3	Chappell_et_al_Splice_Site_Finder	SpliceSite	305163	305298	.	+	.	ID=PF3D7_0405600;SumOfReads=484;SumOfReadsPlus=484;SumOfReadsMinus=0;known_splice_sites
Pf3D7_04_v3	Chappell_et_al_Splice_Site_Finder	SpliceSite	318075	318209	.	-	.	ID=PF3D7_0405900;SumOfReads=689;SumOfReadsPlus=0;SumOfReadsMinus=689;known_splice_sites
Pf3D7_04_v3	Chappell_et_al_Splice_Site_Finder	SpliceSite	318630	318742	.	-	.	ID=PF3D7_0405900;SumOfReads=967;SumOfReadsPlus=0;SumOfReadsMinus=967;known_splice_sites
Pf3D7_04_v3	Chappell_et_al_Splice_Site_Finder	SpliceSite	318831	319025	.	-	.	ID=PF3D7_0405900;SumOfReads=661;SumOfReadsPlus=0;SumOfReadsMinus=661;known_splice_sites
Pf3D7_04_v3	Chappell_et_al_Splice_Site_Finder	SpliceSite	324643	325116	.	-	.	ID=PF3D7_0406100;SumOfReads=462;SumOfReadsPlus=0;SumOfReadsMinus=462;known_splice_sites
Pf3D7_04_v3	Chappell_et_al_Splice_Site_Finder	SpliceSite	332049	332327	.	+	.	ID=PF3D7_0406400;SumOfReads=107;SumOfReadsPlus=107;SumOfReadsMinus=0;known_splice_sites
Pf3D7_04_v3	Chappell_et_al_Splice_Site_Finder	SpliceSite	332393	332568	.	+	.	ID=PF3D7_0406400;SumOfReads=158;SumOfReadsPlus=158;SumOfReadsMinus=0;known_splice_sites
Pf3D7_04_v3	Chappell_et_al_Splice_Site_Finder	SpliceSite	332615	332696	.	+	.	ID=PF3D7_0406400;SumOfReads=141;SumOfReadsPlus=141;SumOfReadsMinus=0;known_splice_sites
Pf3D7_04_v3	Chappell_et_al_Splice_Site_Finder	SpliceSite	332773	332899	.	+	.	ID=PF3D7_0406400;SumOfReads=121;SumOfReadsPlus=121;SumOfReadsMinus=0;known_splice_sites
Pf3D7_04_v3	Chappell_et_al_Splice_Site_Finder	SpliceSite	333014	333176	.	+	.	ID=PF3D7_0406400;SumOfReads=68;SumOfReadsPlus=68;SumOfReadsMinus=0;known_splice_sites
Pf3D7_04_v3	Chappell_et_al_Splice_Site_Finder	SpliceSite	333442	333636	.	+	.	ID=PF3D7_0406400;SumOfReads=30;SumOfReadsPlus=30;SumOfReadsMinus=0;known_splice_sites
Pf3D7_04_v3	Chappell_et_al_Splice_Site_Finder	SpliceSite	334467	334603	.	-	.	ID=PF3D7_0406500;SumOfReads=336;SumOfReadsPlus=0;SumOfReadsMinus=336;known_splice_sites
Pf3D7_04_v3	Chappell_et_al_Splice_Site_Finder	SpliceSite	347522	347605	.	+	.	ID=PF3D7_0406700;SumOfReads=36;SumOfReadsPlus=36;SumOfReadsMinus=0;known_splice_sites
Pf3D7_04_v3	Chappell_et_al_Splice_Site_Finder	SpliceSite	347740	347935	.	+	.	ID=PF3D7_0406700;SumOfReads=8;SumOfReadsPlus=8;SumOfReadsMinus=0;known_splice_sites
Pf3D7_04_v3	Chappell_et_al_Splice_Site_Finder	SpliceSite	348048	348229	.	+	.	ID=PF3D7_0406700;SumOfReads=29;SumOfReadsPlus=29;SumOfReadsMinus=0;known_splice_sites
Pf3D7_04_v3	Chappell_et_al_Splice_Site_Finder	SpliceSite	348328	348455	.	+	.	ID=PF3D7_0406700;SumOfReads=56;SumOfReadsPlus=56;SumOfReadsMinus=0;known_splice_sites
Pf3D7_04_v3	Chappell_et_al_Splice_Site_Finder	SpliceSite	348729	348814	.	+	.	ID=PF3D7_0406700;SumOfReads=45;SumOfReadsPlus=45;SumOfReadsMinus=0;known_splice_sites
Pf3D7_04_v3	Chappell_et_al_Splice_Site_Finder	SpliceSite	349022	349117	.	+	.	ID=PF3D7_0406700;SumOfReads=61;SumOfReadsPlus=61;SumOfReadsMinus=0;known_splice_sites
Pf3D7_04_v3	Chappell_et_al_Splice_Site_Finder	SpliceSite	349205	349296	.	+	.	ID=PF3D7_0406700;SumOfReads=66;SumOfReadsPlus=66;SumOfReadsMinus=0;known_splice_sites
Pf3D7_04_v3	Chappell_et_al_Splice_Site_Finder	SpliceSite	350281	350398	.	+	.	ID=PF3D7_0406700;SumOfReads=54;SumOfReadsPlus=54;SumOfReadsMinus=0;known_splice_sites
Pf3D7_04_v3	Chappell_et_al_Splice_Site_Finder	SpliceSite	350678	350828	.	+	.	ID=PF3D7_0406700;SumOfReads=97;SumOfReadsPlus=97;SumOfReadsMinus=0;known_splice_sites
Pf3D7_04_v3	Chappell_et_al_Splice_Site_Finder	SpliceSite	350910	350998	.	+	.	ID=PF3D7_0406700;SumOfReads=139;SumOfReadsPlus=139;SumOfReadsMinus=0;known_splice_sites
Pf3D7_04_v3	Chappell_et_al_Splice_Site_Finder	SpliceSite	351038	351209	.	+	.	ID=PF3D7_0406700;SumOfReads=114;SumOfReadsPlus=114;SumOfReadsMinus=0;known_splice_sites
Pf3D7_04_v3	Chappell_et_al_Splice_Site_Finder	SpliceSite	351331	351434	.	+	.	ID=PF3D7_0406700;SumOfReads=188;SumOfReadsPlus=188;SumOfReadsMinus=0;known_splice_sites
Pf3D7_04_v3	Chappell_et_al_Splice_Site_Finder	SpliceSite	351632	351746	.	-	.	ID=PF3D7_0406800;SumOfReads=57;SumOfReadsPlus=0;SumOfReadsMinus=57;known_splice_sites
Pf3D7_04_v3	Chappell_et_al_Splice_Site_Finder	SpliceSite	351837	352025	.	-	.	ID=PF3D7_0406800;SumOfReads=52;SumOfReadsPlus=0;SumOfReadsMinus=52;known_splice_sites
Pf3D7_04_v3	Chappell_et_al_Splice_Site_Finder	SpliceSite	352277	352385	.	-	.	ID=PF3D7_0406800;SumOfReads=47;SumOfReadsPlus=0;SumOfReadsMinus=47;known_splice_sites
Pf3D7_04_v3	Chappell_et_al_Splice_Site_Finder	SpliceSite	352467	352649	.	-	.	ID=PF3D7_0406800;SumOfReads=46;SumOfReadsPlus=0;SumOfReadsMinus=46;known_splice_sites
Pf3D7_04_v3	Chappell_et_al_Splice_Site_Finder	SpliceSite	353858	353970	.	-	.	ID=PF3D7_0406900;SumOfReads=6;SumOfReadsPlus=0;SumOfReadsMinus=6;known_splice_sites
Pf3D7_04_v3	Chappell_et_al_Splice_Site_Finder	SpliceSite	362328	362467	.	+	.	ID=PF3D7_0407100;SumOfReads=18;SumOfReadsPlus=18;SumOfReadsMinus=0;known_splice_sites
Pf3D7_04_v3	Chappell_et_al_Splice_Site_Finder	SpliceSite	363649	363804	.	-	.	ID=PF3D7_0407200;SumOfReads=135;SumOfReadsPlus=0;SumOfReadsMinus=135;known_splice_sites
Pf3D7_04_v3	Chappell_et_al_Splice_Site_Finder	SpliceSite	363857	364062	.	-	.	ID=PF3D7_0407200;SumOfReads=181;SumOfReadsPlus=0;SumOfReadsMinus=181;known_splice_sites
Pf3D7_04_v3	Chappell_et_al_Splice_Site_Finder	SpliceSite	364138	364396	.	-	.	ID=PF3D7_0407200;SumOfReads=132;SumOfReadsPlus=0;SumOfReadsMinus=132;known_splice_sites
Pf3D7_04_v3	Chappell_et_al_Splice_Site_Finder	SpliceSite	364576	364719	.	-	.	ID=PF3D7_0407200;SumOfReads=87;SumOfReadsPlus=0;SumOfReadsMinus=87;known_splice_sites
Pf3D7_04_v3	Chappell_et_al_Splice_Site_Finder	SpliceSite	369940	370048	.	+	.	ID=PF3D7_0407500;SumOfReads=72;SumOfReadsPlus=72;SumOfReadsMinus=0;known_splice_sites
Pf3D7_04_v3	Chappell_et_al_Splice_Site_Finder	SpliceSite	370253	370386	.	+	.	ID=PF3D7_0407500;SumOfReads=23;SumOfReadsPlus=23;SumOfReadsMinus=0;known_splice_sites
Pf3D7_04_v3	Chappell_et_al_Splice_Site_Finder	SpliceSite	377550	377646	.	-	.	ID=PF3D7_0407700;SumOfReads=140;SumOfReadsPlus=0;SumOfReadsMinus=140;known_splice_sites
Pf3D7_04_v3	Chappell_et_al_Splice_Site_Finder	SpliceSite	377748	377845	.	-	.	ID=PF3D7_0407700;SumOfReads=59;SumOfReadsPlus=0;SumOfReadsMinus=59;known_splice_sites
Pf3D7_04_v3	Chappell_et_al_Splice_Site_Finder	SpliceSite	377973	378190	.	-	.	ID=PF3D7_0407700;SumOfReads=96;SumOfReadsPlus=0;SumOfReadsMinus=96;known_splice_sites
Pf3D7_04_v3	Chappell_et_al_Splice_Site_Finder	SpliceSite	378333	378442	.	-	.	ID=PF3D7_0407700;SumOfReads=159;SumOfReadsPlus=0;SumOfReadsMinus=159;known_splice_sites
Pf3D7_04_v3	Chappell_et_al_Splice_Site_Finder	SpliceSite	382833	383026	.	-	.	ID=PF3D7_0407700;SumOfReads=49;SumOfReadsPlus=0;SumOfReadsMinus=49;known_splice_sites
Pf3D7_04_v3	Chappell_et_al_Splice_Site_Finder	SpliceSite	404255	404362	.	-	.	ID=PF3D7_0408300;SumOfReads=14;SumOfReadsPlus=0;SumOfReadsMinus=14;known_splice_sites
Pf3D7_04_v3	Chappell_et_al_Splice_Site_Finder	SpliceSite	404636	404765	.	-	.	ID=PF3D7_0408300;SumOfReads=225;SumOfReadsPlus=0;SumOfReadsMinus=225;known_splice_sites
Pf3D7_04_v3	Chappell_et_al_Splice_Site_Finder	SpliceSite	404837	404998	.	-	.	ID=PF3D7_0408300;SumOfReads=145;SumOfReadsPlus=0;SumOfReadsMinus=145;known_splice_sites
Pf3D7_04_v3	Chappell_et_al_Splice_Site_Finder	SpliceSite	405039	405344	.	-	.	ID=PF3D7_0408300;SumOfReads=56;SumOfReadsPlus=0;SumOfReadsMinus=56;known_splice_sites
Pf3D7_04_v3	Chappell_et_al_Splice_Site_Finder	SpliceSite	406308	406439	.	-	.	ID=PF3D7_0408400;SumOfReads=25;SumOfReadsPlus=0;SumOfReadsMinus=25;known_splice_sites
Pf3D7_04_v3	Chappell_et_al_Splice_Site_Finder	SpliceSite	406660	406788	.	-	.	ID=PF3D7_0408400;SumOfReads=30;SumOfReadsPlus=0;SumOfReadsMinus=30;known_splice_sites
Pf3D7_04_v3	Chappell_et_al_Splice_Site_Finder	SpliceSite	424751	424920	.	+	.	ID=PF3D7_0408900.1;SumOfReads=299;SumOfReadsPlus=299;SumOfReadsMinus=0;known_splice_sites
Pf3D7_04_v3	Chappell_et_al_Splice_Site_Finder	SpliceSite	425774	426061	.	+	.	ID=PF3D7_0408900.1;SumOfReads=128;SumOfReadsPlus=128;SumOfReadsMinus=0;known_splice_sites
Pf3D7_04_v3	Chappell_et_al_Splice_Site_Finder	SpliceSite	426610	426828	.	+	.	ID=PF3D7_0408900.1;SumOfReads=36;SumOfReadsPlus=36;SumOfReadsMinus=0;known_splice_sites
Pf3D7_04_v3	Chappell_et_al_Splice_Site_Finder	SpliceSite	426923	427058	.	+	.	ID=PF3D7_0408900.1;SumOfReads=122;SumOfReadsPlus=122;SumOfReadsMinus=0;known_splice_sites
Pf3D7_04_v3	Chappell_et_al_Splice_Site_Finder	SpliceSite	437819	437978	.	-	.	ID=PF3D7_0409100;SumOfReads=145;SumOfReadsPlus=0;SumOfReadsMinus=145;known_splice_sites
Pf3D7_04_v3	Chappell_et_al_Splice_Site_Finder	SpliceSite	441043	441146	.	-	.	ID=PF3D7_0409300;SumOfReads=113;SumOfReadsPlus=0;SumOfReadsMinus=113;known_splice_sites
Pf3D7_04_v3	Chappell_et_al_Splice_Site_Finder	SpliceSite	441231	441368	.	-	.	ID=PF3D7_0409300;SumOfReads=149;SumOfReadsPlus=0;SumOfReadsMinus=149;known_splice_sites
Pf3D7_04_v3	Chappell_et_al_Splice_Site_Finder	SpliceSite	450166	450413	.	-	.	ID=PF3D7_0409500;SumOfReads=79;SumOfReadsPlus=0;SumOfReadsMinus=79;known_splice_sites
Pf3D7_04_v3	Chappell_et_al_Splice_Site_Finder	SpliceSite	457012	457192	.	+	.	ID=PF3D7_0409700;SumOfReads=45;SumOfReadsPlus=45;SumOfReadsMinus=0;known_splice_sites
Pf3D7_04_v3	Chappell_et_al_Splice_Site_Finder	SpliceSite	457465	457624	.	+	.	ID=PF3D7_0409700;SumOfReads=48;SumOfReadsPlus=48;SumOfReadsMinus=0;known_splice_sites
Pf3D7_04_v3	Chappell_et_al_Splice_Site_Finder	SpliceSite	457725	457897	.	+	.	ID=PF3D7_0409700;SumOfReads=56;SumOfReadsPlus=56;SumOfReadsMinus=0;known_splice_sites
Pf3D7_04_v3	Chappell_et_al_Splice_Site_Finder	SpliceSite	462722	462855	.	-	.	ID=PF3D7_0409900;SumOfReads=50;SumOfReadsPlus=0;SumOfReadsMinus=50;known_splice_sites
Pf3D7_04_v3	Chappell_et_al_Splice_Site_Finder	SpliceSite	463028	463155	.	-	.	ID=PF3D7_0409900;SumOfReads=28;SumOfReadsPlus=0;SumOfReadsMinus=28;known_splice_sites
Pf3D7_04_v3	Chappell_et_al_Splice_Site_Finder	SpliceSite	463263	463353	.	-	.	ID=PF3D7_0409900;SumOfReads=52;SumOfReadsPlus=0;SumOfReadsMinus=52;known_splice_sites
Pf3D7_04_v3	Chappell_et_al_Splice_Site_Finder	SpliceSite	463448	463570	.	-	.	ID=PF3D7_0409900;SumOfReads=47;SumOfReadsPlus=0;SumOfReadsMinus=47;known_splice_sites
Pf3D7_04_v3	Chappell_et_al_Splice_Site_Finder	SpliceSite	463602	463756	.	-	.	ID=PF3D7_0409900;SumOfReads=24;SumOfReadsPlus=0;SumOfReadsMinus=24;known_splice_sites
Pf3D7_04_v3	Chappell_et_al_Splice_Site_Finder	SpliceSite	467142	467247	.	-	.	ID=PF3D7_0410000;SumOfReads=150;SumOfReadsPlus=0;SumOfReadsMinus=150;known_splice_sites
Pf3D7_04_v3	Chappell_et_al_Splice_Site_Finder	SpliceSite	470568	470915	.	-	.	ID=PF3D7_0410300;SumOfReads=77;SumOfReadsPlus=0;SumOfReadsMinus=77;known_splice_sites
Pf3D7_04_v3	Chappell_et_al_Splice_Site_Finder	SpliceSite	479080	479287	.	+	.	ID=PF3D7_0410600;SumOfReads=100;SumOfReadsPlus=100;SumOfReadsMinus=0;known_splice_sites
Pf3D7_04_v3	Chappell_et_al_Splice_Site_Finder	SpliceSite	480153	480404	.	+	.	ID=PF3D7_0410600;SumOfReads=221;SumOfReadsPlus=221;SumOfReadsMinus=0;known_splice_sites
Pf3D7_04_v3	Chappell_et_al_Splice_Site_Finder	SpliceSite	529618	529799	.	-	.	ID=PF3D7_0411900;SumOfReads=80;SumOfReadsPlus=0;SumOfReadsMinus=80;known_splice_sites
Pf3D7_04_v3	Chappell_et_al_Splice_Site_Finder	SpliceSite	533881	533989	.	-	.	ID=PF3D7_0411900;SumOfReads=77;SumOfReadsPlus=0;SumOfReadsMinus=77;known_splice_sites
Pf3D7_04_v3	Chappell_et_al_Splice_Site_Finder	SpliceSite	534062	534200	.	-	.	ID=PF3D7_0411900;SumOfReads=134;SumOfReadsPlus=0;SumOfReadsMinus=134;known_splice_sites
Pf3D7_04_v3	Chappell_et_al_Splice_Site_Finder	SpliceSite	534292	534416	.	-	.	ID=PF3D7_0411900;SumOfReads=56;SumOfReadsPlus=0;SumOfReadsMinus=56;known_splice_sites
Pf3D7_04_v3	Chappell_et_al_Splice_Site_Finder	SpliceSite	618003	618260	.	-	.	ID=PF3D7_0413600;SumOfReads=443;SumOfReadsPlus=0;SumOfReadsMinus=443;known_splice_sites
Pf3D7_04_v3	Chappell_et_al_Splice_Site_Finder	SpliceSite	623262	623409	.	-	.	ID=PF3D7_0413900;SumOfReads=327;SumOfReadsPlus=0;SumOfReadsMinus=327;known_splice_sites
Pf3D7_04_v3	Chappell_et_al_Splice_Site_Finder	SpliceSite	623498	623679	.	-	.	ID=PF3D7_0413900;SumOfReads=273;SumOfReadsPlus=0;SumOfReadsMinus=273;known_splice_sites
Pf3D7_04_v3	Chappell_et_al_Splice_Site_Finder	SpliceSite	625962	626128	.	-	.	ID=PF3D7_0413900;SumOfReads=159;SumOfReadsPlus=0;SumOfReadsMinus=159;known_splice_sites
Pf3D7_04_v3	Chappell_et_al_Splice_Site_Finder	SpliceSite	626918	627129	.	-	.	ID=PF3D7_0414000;SumOfReads=288;SumOfReadsPlus=0;SumOfReadsMinus=288;known_splice_sites
Pf3D7_04_v3	Chappell_et_al_Splice_Site_Finder	SpliceSite	627239	627342	.	-	.	ID=PF3D7_0414000;SumOfReads=362;SumOfReadsPlus=0;SumOfReadsMinus=362;known_splice_sites
Pf3D7_04_v3	Chappell_et_al_Splice_Site_Finder	SpliceSite	627394	627563	.	-	.	ID=PF3D7_0414000;SumOfReads=389;SumOfReadsPlus=0;SumOfReadsMinus=389;known_splice_sites
Pf3D7_04_v3	Chappell_et_al_Splice_Site_Finder	SpliceSite	627694	627832	.	-	.	ID=PF3D7_0414000;SumOfReads=178;SumOfReadsPlus=0;SumOfReadsMinus=178;known_splice_sites
Pf3D7_04_v3	Chappell_et_al_Splice_Site_Finder	SpliceSite	627920	628028	.	-	.	ID=PF3D7_0414000;SumOfReads=164;SumOfReadsPlus=0;SumOfReadsMinus=164;known_splice_sites
Pf3D7_04_v3	Chappell_et_al_Splice_Site_Finder	SpliceSite	628120	628225	.	-	.	ID=PF3D7_0414000;SumOfReads=172;SumOfReadsPlus=0;SumOfReadsMinus=172;known_splice_sites
Pf3D7_04_v3	Chappell_et_al_Splice_Site_Finder	SpliceSite	628334	628448	.	-	.	ID=PF3D7_0414000;SumOfReads=308;SumOfReadsPlus=0;SumOfReadsMinus=308;known_splice_sites
Pf3D7_04_v3	Chappell_et_al_Splice_Site_Finder	SpliceSite	628523	628620	.	-	.	ID=PF3D7_0414000;SumOfReads=592;SumOfReadsPlus=0;SumOfReadsMinus=592;known_splice_sites
Pf3D7_04_v3	Chappell_et_al_Splice_Site_Finder	SpliceSite	628682	628787	.	-	.	ID=PF3D7_0414000;SumOfReads=354;SumOfReadsPlus=0;SumOfReadsMinus=354;known_splice_sites
Pf3D7_04_v3	Chappell_et_al_Splice_Site_Finder	SpliceSite	628909	629069	.	-	.	ID=PF3D7_0414000;SumOfReads=145;SumOfReadsPlus=0;SumOfReadsMinus=145;known_splice_sites
Pf3D7_04_v3	Chappell_et_al_Splice_Site_Finder	SpliceSite	629195	629295	.	-	.	ID=PF3D7_0414000;SumOfReads=128;SumOfReadsPlus=0;SumOfReadsMinus=128;known_splice_sites
Pf3D7_04_v3	Chappell_et_al_Splice_Site_Finder	SpliceSite	629344	629480	.	-	.	ID=PF3D7_0414000;SumOfReads=141;SumOfReadsPlus=0;SumOfReadsMinus=141;known_splice_sites
Pf3D7_04_v3	Chappell_et_al_Splice_Site_Finder	SpliceSite	629574	629712	.	-	.	ID=PF3D7_0414000;SumOfReads=155;SumOfReadsPlus=0;SumOfReadsMinus=155;known_splice_sites
Pf3D7_04_v3	Chappell_et_al_Splice_Site_Finder	SpliceSite	630235	630382	.	-	.	ID=PF3D7_0414000;SumOfReads=282;SumOfReadsPlus=0;SumOfReadsMinus=282;known_splice_sites
Pf3D7_04_v3	Chappell_et_al_Splice_Site_Finder	SpliceSite	630770	630874	.	-	.	ID=PF3D7_0414000;SumOfReads=158;SumOfReadsPlus=0;SumOfReadsMinus=158;known_splice_sites
Pf3D7_04_v3	Chappell_et_al_Splice_Site_Finder	SpliceSite	630997	631124	.	-	.	ID=PF3D7_0414000;SumOfReads=142;SumOfReadsPlus=0;SumOfReadsMinus=142;known_splice_sites
Pf3D7_04_v3	Chappell_et_al_Splice_Site_Finder	SpliceSite	631228	631343	.	-	.	ID=PF3D7_0414000;SumOfReads=187;SumOfReadsPlus=0;SumOfReadsMinus=187;known_splice_sites
Pf3D7_04_v3	Chappell_et_al_Splice_Site_Finder	SpliceSite	631467	631614	.	-	.	ID=PF3D7_0414000;SumOfReads=75;SumOfReadsPlus=0;SumOfReadsMinus=75;known_splice_sites
Pf3D7_04_v3	Chappell_et_al_Splice_Site_Finder	SpliceSite	631729	631876	.	-	.	ID=PF3D7_0414000;SumOfReads=169;SumOfReadsPlus=0;SumOfReadsMinus=169;known_splice_sites
Pf3D7_04_v3	Chappell_et_al_Splice_Site_Finder	SpliceSite	632875	633038	.	-	.	ID=PF3D7_0414000;SumOfReads=129;SumOfReadsPlus=0;SumOfReadsMinus=129;known_splice_sites
Pf3D7_04_v3	Chappell_et_al_Splice_Site_Finder	SpliceSite	634289	634438	.	-	.	ID=PF3D7_0414100;SumOfReads=31;SumOfReadsPlus=0;SumOfReadsMinus=31;known_splice_sites
Pf3D7_04_v3	Chappell_et_al_Splice_Site_Finder	SpliceSite	634539	634649	.	-	.	ID=PF3D7_0414100;SumOfReads=42;SumOfReadsPlus=0;SumOfReadsMinus=42;known_splice_sites
Pf3D7_04_v3	Chappell_et_al_Splice_Site_Finder	SpliceSite	634716	634873	.	-	.	ID=PF3D7_0414100;SumOfReads=91;SumOfReadsPlus=0;SumOfReadsMinus=91;known_splice_sites
Pf3D7_04_v3	Chappell_et_al_Splice_Site_Finder	SpliceSite	647405	647505	.	-	.	ID=PF3D7_0414200.1;SumOfReads=70;SumOfReadsPlus=0;SumOfReadsMinus=70;known_splice_sites
Pf3D7_04_v3	Chappell_et_al_Splice_Site_Finder	SpliceSite	647609	647735	.	-	.	ID=PF3D7_0414200.1;SumOfReads=70;SumOfReadsPlus=0;SumOfReadsMinus=70;known_splice_sites
Pf3D7_04_v3	Chappell_et_al_Splice_Site_Finder	SpliceSite	647907	648090	.	-	.	ID=PF3D7_0414200.1;SumOfReads=101;SumOfReadsPlus=0;SumOfReadsMinus=101;known_splice_sites
Pf3D7_04_v3	Chappell_et_al_Splice_Site_Finder	SpliceSite	648224	648358	.	-	.	ID=PF3D7_0414200.1;SumOfReads=53;SumOfReadsPlus=0;SumOfReadsMinus=53;known_splice_sites
Pf3D7_04_v3	Chappell_et_al_Splice_Site_Finder	SpliceSite	649929	650143	.	-	.	ID=PF3D7_0414300;SumOfReads=791;SumOfReadsPlus=0;SumOfReadsMinus=791;known_splice_sites
Pf3D7_04_v3	Chappell_et_al_Splice_Site_Finder	SpliceSite	650329	650451	.	-	.	ID=PF3D7_0414300;SumOfReads=690;SumOfReadsPlus=0;SumOfReadsMinus=690;known_splice_sites
Pf3D7_04_v3	Chappell_et_al_Splice_Site_Finder	SpliceSite	650495	650656	.	-	.	ID=PF3D7_0414300;SumOfReads=656;SumOfReadsPlus=0;SumOfReadsMinus=656;known_splice_sites
Pf3D7_04_v3	Chappell_et_al_Splice_Site_Finder	SpliceSite	655239	655358	.	-	.	ID=PF3D7_0414500;SumOfReads=6;SumOfReadsPlus=0;SumOfReadsMinus=6;known_splice_sites
Pf3D7_04_v3	Chappell_et_al_Splice_Site_Finder	SpliceSite	655433	655558	.	-	.	ID=PF3D7_0414500;SumOfReads=13;SumOfReadsPlus=0;SumOfReadsMinus=13;known_splice_sites
Pf3D7_04_v3	Chappell_et_al_Splice_Site_Finder	SpliceSite	656549	656666	.	-	.	ID=PF3D7_0414500;SumOfReads=5;SumOfReadsPlus=0;SumOfReadsMinus=5;known_splice_sites
Pf3D7_04_v3	Chappell_et_al_Splice_Site_Finder	SpliceSite	659241	659451	.	-	.	ID=PF3D7_0414600;SumOfReads=108;SumOfReadsPlus=0;SumOfReadsMinus=108;known_splice_sites
Pf3D7_04_v3	Chappell_et_al_Splice_Site_Finder	SpliceSite	666003	666123	.	+	.	ID=PF3D7_0414900;SumOfReads=510;SumOfReadsPlus=510;SumOfReadsMinus=0;known_splice_sites
Pf3D7_04_v3	Chappell_et_al_Splice_Site_Finder	SpliceSite	666200	666337	.	+	.	ID=PF3D7_0414900;SumOfReads=722;SumOfReadsPlus=722;SumOfReadsMinus=0;known_splice_sites
Pf3D7_04_v3	Chappell_et_al_Splice_Site_Finder	SpliceSite	666421	666592	.	+	.	ID=PF3D7_0414900;SumOfReads=622;SumOfReadsPlus=622;SumOfReadsMinus=0;known_splice_sites
Pf3D7_04_v3	Chappell_et_al_Splice_Site_Finder	SpliceSite	666693	666818	.	+	.	ID=PF3D7_0414900;SumOfReads=740;SumOfReadsPlus=740;SumOfReadsMinus=0;known_splice_sites
Pf3D7_04_v3	Chappell_et_al_Splice_Site_Finder	SpliceSite	666893	666973	.	+	.	ID=PF3D7_0414900;SumOfReads=1289;SumOfReadsPlus=1289;SumOfReadsMinus=0;known_splice_sites
Pf3D7_04_v3	Chappell_et_al_Splice_Site_Finder	SpliceSite	667029	667128	.	+	.	ID=PF3D7_0414900;SumOfReads=976;SumOfReadsPlus=976;SumOfReadsMinus=0;known_splice_sites
Pf3D7_04_v3	Chappell_et_al_Splice_Site_Finder	SpliceSite	667255	667403	.	+	.	ID=PF3D7_0414900;SumOfReads=1023;SumOfReadsPlus=1023;SumOfReadsMinus=0;known_splice_sites
Pf3D7_04_v3	Chappell_et_al_Splice_Site_Finder	SpliceSite	667471	667581	.	+	.	ID=PF3D7_0414900;SumOfReads=1238;SumOfReadsPlus=1238;SumOfReadsMinus=0;known_splice_sites
Pf3D7_04_v3	Chappell_et_al_Splice_Site_Finder	SpliceSite	667658	667756	.	+	.	ID=PF3D7_0414900;SumOfReads=1228;SumOfReadsPlus=1228;SumOfReadsMinus=0;known_splice_sites
Pf3D7_04_v3	Chappell_et_al_Splice_Site_Finder	SpliceSite	667838	668087	.	+	.	ID=PF3D7_0414900;SumOfReads=647;SumOfReadsPlus=647;SumOfReadsMinus=0;known_splice_sites
Pf3D7_04_v3	Chappell_et_al_Splice_Site_Finder	SpliceSite	684823	684961	.	+	.	ID=PF3D7_0415300;SumOfReads=197;SumOfReadsPlus=197;SumOfReadsMinus=0;known_splice_sites
Pf3D7_04_v3	Chappell_et_al_Splice_Site_Finder	SpliceSite	688348	688504	.	+	.	ID=PF3D7_0415500;SumOfReads=296;SumOfReadsPlus=296;SumOfReadsMinus=0;known_splice_sites
Pf3D7_04_v3	Chappell_et_al_Splice_Site_Finder	SpliceSite	698444	698676	.	-	.	ID=PF3D7_0415900;SumOfReads=3154;SumOfReadsPlus=0;SumOfReadsMinus=3154;known_splice_sites
Pf3D7_04_v3	Chappell_et_al_Splice_Site_Finder	SpliceSite	701582	701686	.	-	.	ID=PF3D7_0416000;SumOfReads=601;SumOfReadsPlus=0;SumOfReadsMinus=601;known_splice_sites
Pf3D7_04_v3	Chappell_et_al_Splice_Site_Finder	SpliceSite	701751	701917	.	-	.	ID=PF3D7_0416000;SumOfReads=781;SumOfReadsPlus=0;SumOfReadsMinus=781;known_splice_sites
Pf3D7_04_v3	Chappell_et_al_Splice_Site_Finder	SpliceSite	702008	702147	.	-	.	ID=PF3D7_0416000;SumOfReads=307;SumOfReadsPlus=0;SumOfReadsMinus=307;known_splice_sites
Pf3D7_04_v3	Chappell_et_al_Splice_Site_Finder	SpliceSite	702252	702475	.	-	.	ID=PF3D7_0416000;SumOfReads=309;SumOfReadsPlus=0;SumOfReadsMinus=309;known_splice_sites
Pf3D7_04_v3	Chappell_et_al_Splice_Site_Finder	SpliceSite	702569	702695	.	-	.	ID=PF3D7_0416000;SumOfReads=274;SumOfReadsPlus=0;SumOfReadsMinus=274;known_splice_sites
Pf3D7_04_v3	Chappell_et_al_Splice_Site_Finder	SpliceSite	702825	702958	.	-	.	ID=PF3D7_0416000;SumOfReads=222;SumOfReadsPlus=0;SumOfReadsMinus=222;known_splice_sites
Pf3D7_04_v3	Chappell_et_al_Splice_Site_Finder	SpliceSite	718490	718602	.	+	.	ID=PF3D7_0416400;SumOfReads=130;SumOfReadsPlus=130;SumOfReadsMinus=0;known_splice_sites
Pf3D7_04_v3	Chappell_et_al_Splice_Site_Finder	SpliceSite	722005	722311	.	+	.	ID=PF3D7_0416400;SumOfReads=278;SumOfReadsPlus=278;SumOfReadsMinus=0;known_splice_sites
Pf3D7_04_v3	Chappell_et_al_Splice_Site_Finder	SpliceSite	722365	722617	.	+	.	ID=PF3D7_0416400;SumOfReads=318;SumOfReadsPlus=318;SumOfReadsMinus=0;known_splice_sites
Pf3D7_04_v3	Chappell_et_al_Splice_Site_Finder	SpliceSite	729979	730152	.	+	.	ID=PF3D7_0416800;SumOfReads=1266;SumOfReadsPlus=1266;SumOfReadsMinus=0;known_splice_sites
Pf3D7_04_v3	Chappell_et_al_Splice_Site_Finder	SpliceSite	730215	730723	.	+	.	ID=PF3D7_0416800;SumOfReads=1866;SumOfReadsPlus=1866;SumOfReadsMinus=0;known_splice_sites
Pf3D7_04_v3	Chappell_et_al_Splice_Site_Finder	SpliceSite	732503	732654	.	-	.	ID=PF3D7_0416900;SumOfReads=36;SumOfReadsPlus=0;SumOfReadsMinus=36;known_splice_sites
Pf3D7_04_v3	Chappell_et_al_Splice_Site_Finder	SpliceSite	742681	742795	.	+	.	ID=PF3D7_0417000;SumOfReads=12;SumOfReadsPlus=12;SumOfReadsMinus=0;known_splice_sites
Pf3D7_04_v3	Chappell_et_al_Splice_Site_Finder	SpliceSite	750920	751126	.	-	.	ID=PF3D7_0417300;SumOfReads=153;SumOfReadsPlus=0;SumOfReadsMinus=153;known_splice_sites
Pf3D7_04_v3	Chappell_et_al_Splice_Site_Finder	SpliceSite	751222	751337	.	-	.	ID=PF3D7_0417300;SumOfReads=360;SumOfReadsPlus=0;SumOfReadsMinus=360;known_splice_sites
Pf3D7_04_v3	Chappell_et_al_Splice_Site_Finder	SpliceSite	751394	751514	.	-	.	ID=PF3D7_0417300;SumOfReads=379;SumOfReadsPlus=0;SumOfReadsMinus=379;known_splice_sites
Pf3D7_04_v3	Chappell_et_al_Splice_Site_Finder	SpliceSite	777269	777389	.	-	.	ID=PF3D7_0417500.1;SumOfReads=708;SumOfReadsPlus=0;SumOfReadsMinus=708;known_splice_sites
Pf3D7_04_v3	Chappell_et_al_Splice_Site_Finder	SpliceSite	777444	777549	.	-	.	ID=PF3D7_0417500.1;SumOfReads=954;SumOfReadsPlus=0;SumOfReadsMinus=954;known_splice_sites
Pf3D7_04_v3	Chappell_et_al_Splice_Site_Finder	SpliceSite	777621	777775	.	-	.	ID=PF3D7_0417500.1;SumOfReads=1009;SumOfReadsPlus=0;SumOfReadsMinus=1009;known_splice_sites
Pf3D7_04_v3	Chappell_et_al_Splice_Site_Finder	SpliceSite	777825	777943	.	-	.	ID=PF3D7_0417500.1;SumOfReads=1144;SumOfReadsPlus=0;SumOfReadsMinus=1144;known_splice_sites
Pf3D7_04_v3	Chappell_et_al_Splice_Site_Finder	SpliceSite	778005	778113	.	-	.	ID=PF3D7_0417500.1;SumOfReads=1039;SumOfReadsPlus=0;SumOfReadsMinus=1039;known_splice_sites
Pf3D7_04_v3	Chappell_et_al_Splice_Site_Finder	SpliceSite	778193	778336	.	-	.	ID=PF3D7_0417500.1;SumOfReads=747;SumOfReadsPlus=0;SumOfReadsMinus=747;known_splice_sites
Pf3D7_04_v3	Chappell_et_al_Splice_Site_Finder	SpliceSite	778408	778526	.	-	.	ID=PF3D7_0417500.1;SumOfReads=482;SumOfReadsPlus=0;SumOfReadsMinus=482;known_splice_sites
Pf3D7_04_v3	Chappell_et_al_Splice_Site_Finder	SpliceSite	778648	778757	.	-	.	ID=PF3D7_0417500.1;SumOfReads=218;SumOfReadsPlus=0;SumOfReadsMinus=218;known_splice_sites
Pf3D7_04_v3	Chappell_et_al_Splice_Site_Finder	SpliceSite	778871	778950	.	-	.	ID=PF3D7_0417500.1;SumOfReads=492;SumOfReadsPlus=0;SumOfReadsMinus=492;known_splice_sites
Pf3D7_04_v3	Chappell_et_al_Splice_Site_Finder	SpliceSite	779020	779162	.	-	.	ID=PF3D7_0417500.1;SumOfReads=527;SumOfReadsPlus=0;SumOfReadsMinus=527;known_splice_sites
Pf3D7_04_v3	Chappell_et_al_Splice_Site_Finder	SpliceSite	779245	779372	.	-	.	ID=PF3D7_0417500.1;SumOfReads=292;SumOfReadsPlus=0;SumOfReadsMinus=292;known_splice_sites
Pf3D7_04_v3	Chappell_et_al_Splice_Site_Finder	SpliceSite	782009	782337	.	-	.	ID=PF3D7_0417600;SumOfReads=7;SumOfReadsPlus=0;SumOfReadsMinus=7;known_splice_sites
Pf3D7_04_v3	Chappell_et_al_Splice_Site_Finder	SpliceSite	782814	782967	.	-	.	ID=PF3D7_0417600;SumOfReads=11;SumOfReadsPlus=0;SumOfReadsMinus=11;known_splice_sites
Pf3D7_04_v3	Chappell_et_al_Splice_Site_Finder	SpliceSite	783081	783170	.	-	.	ID=PF3D7_0417600;SumOfReads=12;SumOfReadsPlus=0;SumOfReadsMinus=12;known_splice_sites
Pf3D7_04_v3	Chappell_et_al_Splice_Site_Finder	SpliceSite	784240	784426	.	+	.	ID=PF3D7_0417700;SumOfReads=15;SumOfReadsPlus=15;SumOfReadsMinus=0;known_splice_sites
Pf3D7_04_v3	Chappell_et_al_Splice_Site_Finder	SpliceSite	784522	784652	.	+	.	ID=PF3D7_0417700;SumOfReads=26;SumOfReadsPlus=26;SumOfReadsMinus=0;known_splice_sites
Pf3D7_04_v3	Chappell_et_al_Splice_Site_Finder	SpliceSite	784737	784810	.	+	.	ID=PF3D7_0417700;SumOfReads=34;SumOfReadsPlus=34;SumOfReadsMinus=0;known_splice_sites
Pf3D7_04_v3	Chappell_et_al_Splice_Site_Finder	SpliceSite	784917	785056	.	+	.	ID=PF3D7_0417700;SumOfReads=53;SumOfReadsPlus=53;SumOfReadsMinus=0;known_splice_sites
Pf3D7_04_v3	Chappell_et_al_Splice_Site_Finder	SpliceSite	785092	785254	.	+	.	ID=PF3D7_0417700;SumOfReads=62;SumOfReadsPlus=62;SumOfReadsMinus=0;known_splice_sites
Pf3D7_04_v3	Chappell_et_al_Splice_Site_Finder	SpliceSite	795142	795338	.	+	.	ID=PF3D7_0418000;SumOfReads=9;SumOfReadsPlus=9;SumOfReadsMinus=0;known_splice_sites
Pf3D7_04_v3	Chappell_et_al_Splice_Site_Finder	SpliceSite	797846	798062	.	+	.	ID=PF3D7_0418000;SumOfReads=7;SumOfReadsPlus=7;SumOfReadsMinus=0;known_splice_sites
Pf3D7_04_v3	Chappell_et_al_Splice_Site_Finder	SpliceSite	798176	798307	.	+	.	ID=PF3D7_0418000;SumOfReads=8;SumOfReadsPlus=8;SumOfReadsMinus=0;known_splice_sites
Pf3D7_04_v3	Chappell_et_al_Splice_Site_Finder	SpliceSite	798919	799072	.	+	.	ID=PF3D7_0418000;SumOfReads=8;SumOfReadsPlus=8;SumOfReadsMinus=0;known_splice_sites
Pf3D7_04_v3	Chappell_et_al_Splice_Site_Finder	SpliceSite	801287	801444	.	+	.	ID=PF3D7_0418000;SumOfReads=19;SumOfReadsPlus=19;SumOfReadsMinus=0;known_splice_sites
Pf3D7_04_v3	Chappell_et_al_Splice_Site_Finder	SpliceSite	803970	804168	.	+	.	ID=PF3D7_0418000;SumOfReads=12;SumOfReadsPlus=12;SumOfReadsMinus=0;known_splice_sites
Pf3D7_04_v3	Chappell_et_al_Splice_Site_Finder	SpliceSite	809687	809804	.	+	.	ID=PF3D7_0418000;SumOfReads=40;SumOfReadsPlus=40;SumOfReadsMinus=0;known_splice_sites
Pf3D7_04_v3	Chappell_et_al_Splice_Site_Finder	SpliceSite	809883	809980	.	+	.	ID=PF3D7_0418000;SumOfReads=21;SumOfReadsPlus=21;SumOfReadsMinus=0;known_splice_sites
Pf3D7_04_v3	Chappell_et_al_Splice_Site_Finder	SpliceSite	830044	830254	.	+	.	ID=PF3D7_0418400;SumOfReads=187;SumOfReadsPlus=187;SumOfReadsMinus=0;known_splice_sites
Pf3D7_04_v3	Chappell_et_al_Splice_Site_Finder	SpliceSite	830385	830475	.	+	.	ID=PF3D7_0418400;SumOfReads=123;SumOfReadsPlus=123;SumOfReadsMinus=0;known_splice_sites
Pf3D7_04_v3	Chappell_et_al_Splice_Site_Finder	SpliceSite	831028	831222	.	-	.	ID=PF3D7_0418500;SumOfReads=285;SumOfReadsPlus=0;SumOfReadsMinus=285;known_splice_sites
Pf3D7_04_v3	Chappell_et_al_Splice_Site_Finder	SpliceSite	831307	831511	.	-	.	ID=PF3D7_0418500;SumOfReads=246;SumOfReadsPlus=0;SumOfReadsMinus=246;known_splice_sites
Pf3D7_04_v3	Chappell_et_al_Splice_Site_Finder	SpliceSite	831695	831923	.	-	.	ID=PF3D7_0418500;SumOfReads=260;SumOfReadsPlus=0;SumOfReadsMinus=260;known_splice_sites
Pf3D7_04_v3	Chappell_et_al_Splice_Site_Finder	SpliceSite	832024	832119	.	-	.	ID=PF3D7_0418500;SumOfReads=199;SumOfReadsPlus=0;SumOfReadsMinus=199;known_splice_sites
Pf3D7_04_v3	Chappell_et_al_Splice_Site_Finder	SpliceSite	832218	832368	.	-	.	ID=PF3D7_0418500;SumOfReads=173;SumOfReadsPlus=0;SumOfReadsMinus=173;known_splice_sites
Pf3D7_04_v3	Chappell_et_al_Splice_Site_Finder	SpliceSite	848113	848330	.	+	.	ID=PF3D7_0418900;SumOfReads=41;SumOfReadsPlus=41;SumOfReadsMinus=0;known_splice_sites
Pf3D7_04_v3	Chappell_et_al_Splice_Site_Finder	SpliceSite	848448	848552	.	+	.	ID=PF3D7_0418900;SumOfReads=26;SumOfReadsPlus=26;SumOfReadsMinus=0;known_splice_sites
Pf3D7_04_v3	Chappell_et_al_Splice_Site_Finder	SpliceSite	848640	848760	.	+	.	ID=PF3D7_0418900;SumOfReads=37;SumOfReadsPlus=37;SumOfReadsMinus=0;known_splice_sites
Pf3D7_04_v3	Chappell_et_al_Splice_Site_Finder	SpliceSite	848856	849049	.	+	.	ID=PF3D7_0418900;SumOfReads=36;SumOfReadsPlus=36;SumOfReadsMinus=0;known_splice_sites
Pf3D7_04_v3	Chappell_et_al_Splice_Site_Finder	SpliceSite	851326	851495	.	+	.	ID=PF3D7_0419000;SumOfReads=10;SumOfReadsPlus=10;SumOfReadsMinus=0;known_splice_sites
Pf3D7_04_v3	Chappell_et_al_Splice_Site_Finder	SpliceSite	851613	851709	.	+	.	ID=PF3D7_0419000;SumOfReads=24;SumOfReadsPlus=24;SumOfReadsMinus=0;known_splice_sites
Pf3D7_04_v3	Chappell_et_al_Splice_Site_Finder	SpliceSite	851816	851889	.	+	.	ID=PF3D7_0419000;SumOfReads=14;SumOfReadsPlus=14;SumOfReadsMinus=0;known_splice_sites
Pf3D7_04_v3	Chappell_et_al_Splice_Site_Finder	SpliceSite	851970	852100	.	+	.	ID=PF3D7_0419000;SumOfReads=22;SumOfReadsPlus=22;SumOfReadsMinus=0;known_splice_sites
Pf3D7_04_v3	Chappell_et_al_Splice_Site_Finder	SpliceSite	852871	853093	.	+	.	ID=PF3D7_0419100;SumOfReads=27;SumOfReadsPlus=27;SumOfReadsMinus=0;known_splice_sites
Pf3D7_04_v3	Chappell_et_al_Splice_Site_Finder	SpliceSite	856880	856990	.	-	.	ID=PF3D7_0419300;SumOfReads=113;SumOfReadsPlus=0;SumOfReadsMinus=113;known_splice_sites
Pf3D7_04_v3	Chappell_et_al_Splice_Site_Finder	SpliceSite	864229	864349	.	+	.	ID=PF3D7_0419400;SumOfReads=20;SumOfReadsPlus=20;SumOfReadsMinus=0;known_splice_sites
Pf3D7_04_v3	Chappell_et_al_Splice_Site_Finder	SpliceSite	864707	864904	.	+	.	ID=PF3D7_0419400;SumOfReads=22;SumOfReadsPlus=22;SumOfReadsMinus=0;known_splice_sites
Pf3D7_04_v3	Chappell_et_al_Splice_Site_Finder	SpliceSite	865414	865635	.	+	.	ID=PF3D7_0419400;SumOfReads=24;SumOfReadsPlus=24;SumOfReadsMinus=0;known_splice_sites
Pf3D7_04_v3	Chappell_et_al_Splice_Site_Finder	SpliceSite	870806	871099	.	+	.	ID=PF3D7_0419600;SumOfReads=778;SumOfReadsPlus=778;SumOfReadsMinus=0;known_splice_sites
Pf3D7_04_v3	Chappell_et_al_Splice_Site_Finder	SpliceSite	878058	878163	.	+	.	ID=PF3D7_0419900;SumOfReads=252;SumOfReadsPlus=252;SumOfReadsMinus=0;known_splice_sites
Pf3D7_04_v3	Chappell_et_al_Splice_Site_Finder	SpliceSite	878286	878486	.	+	.	ID=PF3D7_0419900;SumOfReads=163;SumOfReadsPlus=163;SumOfReadsMinus=0;known_splice_sites
Pf3D7_04_v3	Chappell_et_al_Splice_Site_Finder	SpliceSite	893075	893227	.	+	.	ID=PF3D7_0419900;SumOfReads=230;SumOfReadsPlus=230;SumOfReadsMinus=0;known_splice_sites
Pf3D7_04_v3	Chappell_et_al_Splice_Site_Finder	SpliceSite	893352	893475	.	+	.	ID=PF3D7_0419900;SumOfReads=212;SumOfReadsPlus=212;SumOfReadsMinus=0;known_splice_sites
Pf3D7_04_v3	Chappell_et_al_Splice_Site_Finder	SpliceSite	893581	893733	.	+	.	ID=PF3D7_0419900;SumOfReads=210;SumOfReadsPlus=210;SumOfReadsMinus=0;known_splice_sites
Pf3D7_04_v3	Chappell_et_al_Splice_Site_Finder	SpliceSite	930450	930564	.	-	.	ID=PF3D7_0420500;SumOfReads=397;SumOfReadsPlus=0;SumOfReadsMinus=397;known_splice_sites
Pf3D7_04_v3	Chappell_et_al_Splice_Site_Finder	SpliceSite	930623	930718	.	-	.	ID=PF3D7_0420500;SumOfReads=207;SumOfReadsPlus=0;SumOfReadsMinus=207;known_splice_sites
Pf3D7_04_v3	Chappell_et_al_Splice_Site_Finder	SpliceSite	930844	930966	.	-	.	ID=PF3D7_0420500;SumOfReads=71;SumOfReadsPlus=0;SumOfReadsMinus=71;known_splice_sites
Pf3D7_04_v3	Chappell_et_al_Splice_Site_Finder	SpliceSite	931089	931259	.	-	.	ID=PF3D7_0420500;SumOfReads=112;SumOfReadsPlus=0;SumOfReadsMinus=112;known_splice_sites
Pf3D7_04_v3	Chappell_et_al_Splice_Site_Finder	SpliceSite	931319	931421	.	-	.	ID=PF3D7_0420500;SumOfReads=146;SumOfReadsPlus=0;SumOfReadsMinus=146;known_splice_sites
Pf3D7_04_v3	Chappell_et_al_Splice_Site_Finder	SpliceSite	982781	982936	.	-	.	ID=PF3D7_0421500;SumOfReads=13;SumOfReadsPlus=0;SumOfReadsMinus=13;known_splice_sites
Pf3D7_04_v3	Chappell_et_al_Splice_Site_Finder	SpliceSite	987966	988106	.	-	.	ID=PF3D7_0421700;SumOfReads=21;SumOfReadsPlus=0;SumOfReadsMinus=21;known_splice_sites
Pf3D7_04_v3	Chappell_et_al_Splice_Site_Finder	SpliceSite	988297	988394	.	-	.	ID=PF3D7_0421700;SumOfReads=21;SumOfReadsPlus=0;SumOfReadsMinus=21;known_splice_sites
Pf3D7_04_v3	Chappell_et_al_Splice_Site_Finder	SpliceSite	998749	998961	.	+	.	ID=PF3D7_0422000;SumOfReads=70;SumOfReadsPlus=70;SumOfReadsMinus=0;known_splice_sites
Pf3D7_04_v3	Chappell_et_al_Splice_Site_Finder	SpliceSite	999295	999409	.	+	.	ID=PF3D7_0422000;SumOfReads=82;SumOfReadsPlus=82;SumOfReadsMinus=0;known_splice_sites
Pf3D7_04_v3	Chappell_et_al_Splice_Site_Finder	SpliceSite	999501	999650	.	+	.	ID=PF3D7_0422000;SumOfReads=107;SumOfReadsPlus=107;SumOfReadsMinus=0;known_splice_sites
Pf3D7_04_v3	Chappell_et_al_Splice_Site_Finder	SpliceSite	999782	999876	.	+	.	ID=PF3D7_0422000;SumOfReads=85;SumOfReadsPlus=85;SumOfReadsMinus=0;known_splice_sites
Pf3D7_04_v3	Chappell_et_al_Splice_Site_Finder	SpliceSite	1022549	1022756	.	+	.	ID=PF3D7_0422300;SumOfReads=132;SumOfReadsPlus=132;SumOfReadsMinus=0;known_splice_sites
Pf3D7_04_v3	Chappell_et_al_Splice_Site_Finder	SpliceSite	1022878	1022996	.	+	.	ID=PF3D7_0422300;SumOfReads=162;SumOfReadsPlus=162;SumOfReadsMinus=0;known_splice_sites
Pf3D7_04_v3	Chappell_et_al_Splice_Site_Finder	SpliceSite	1043258	1043455	.	+	.	ID=PF3D7_0422800;SumOfReads=58;SumOfReadsPlus=58;SumOfReadsMinus=0;known_splice_sites
Pf3D7_04_v3	Chappell_et_al_Splice_Site_Finder	SpliceSite	1043864	1043971	.	+	.	ID=PF3D7_0422800;SumOfReads=45;SumOfReadsPlus=45;SumOfReadsMinus=0;known_splice_sites
Pf3D7_04_v3	Chappell_et_al_Splice_Site_Finder	SpliceSite	1044014	1044140	.	+	.	ID=PF3D7_0422800;SumOfReads=47;SumOfReadsPlus=47;SumOfReadsMinus=0;known_splice_sites
Pf3D7_04_v3	Chappell_et_al_Splice_Site_Finder	SpliceSite	1044226	1044388	.	+	.	ID=PF3D7_0422800;SumOfReads=32;SumOfReadsPlus=32;SumOfReadsMinus=0;known_splice_sites
Pf3D7_04_v3	Chappell_et_al_Splice_Site_Finder	SpliceSite	1044449	1044569	.	+	.	ID=PF3D7_0422800;SumOfReads=42;SumOfReadsPlus=42;SumOfReadsMinus=0;known_splice_sites
Pf3D7_04_v3	Chappell_et_al_Splice_Site_Finder	SpliceSite	1044620	1044822	.	+	.	ID=PF3D7_0422800;SumOfReads=55;SumOfReadsPlus=55;SumOfReadsMinus=0;known_splice_sites
Pf3D7_04_v3	Chappell_et_al_Splice_Site_Finder	SpliceSite	1045769	1046117	.	+	.	ID=PF3D7_0422900;SumOfReads=7;SumOfReadsPlus=7;SumOfReadsMinus=0;known_splice_sites
Pf3D7_04_v3	Chappell_et_al_Splice_Site_Finder	SpliceSite	1046306	1046447	.	+	.	ID=PF3D7_0422900;SumOfReads=17;SumOfReadsPlus=17;SumOfReadsMinus=0;known_splice_sites
Pf3D7_04_v3	Chappell_et_al_Splice_Site_Finder	SpliceSite	1049529	1049712	.	-	.	ID=PF3D7_0423100;SumOfReads=474;SumOfReadsPlus=0;SumOfReadsMinus=474;known_splice_sites
Pf3D7_04_v3	Chappell_et_al_Splice_Site_Finder	SpliceSite	1050468	1050624	.	+	.	ID=PF3D7_0423200;SumOfReads=103;SumOfReadsPlus=103;SumOfReadsMinus=0;known_splice_sites
Pf3D7_04_v3	Chappell_et_al_Splice_Site_Finder	SpliceSite	1059682	1060117	.	+	.	ID=PF3D7_0423500;SumOfReads=191;SumOfReadsPlus=191;SumOfReadsMinus=0;known_splice_sites
Pf3D7_04_v3	Chappell_et_al_Splice_Site_Finder	SpliceSite	1076973	1077071	.	+	.	ID=PF3D7_0423800;SumOfReads=153;SumOfReadsPlus=153;SumOfReadsMinus=0;known_splice_sites
Pf3D7_04_v3	Chappell_et_al_Splice_Site_Finder	SpliceSite	1078160	1078299	.	-	.	ID=PF3D7_0423900;SumOfReads=133;SumOfReadsPlus=0;SumOfReadsMinus=133;known_splice_sites
Pf3D7_04_v3	Chappell_et_al_Splice_Site_Finder	SpliceSite	1083880	1084086	.	-	.	ID=PF3D7_0424100;SumOfReads=140;SumOfReadsPlus=0;SumOfReadsMinus=140;known_splice_sites
Pf3D7_04_v3	Chappell_et_al_Splice_Site_Finder	SpliceSite	1091075	1091222	.	-	.	ID=PF3D7_0424200;SumOfReads=38;SumOfReadsPlus=0;SumOfReadsMinus=38;known_splice_sites
Pf3D7_04_v3	Chappell_et_al_Splice_Site_Finder	SpliceSite	1097159	1097327	.	+	.	ID=PF3D7_0424300;SumOfReads=71;SumOfReadsPlus=71;SumOfReadsMinus=0;known_splice_sites
Pf3D7_04_v3	Chappell_et_al_Splice_Site_Finder	SpliceSite	1097407	1097546	.	+	.	ID=PF3D7_0424300;SumOfReads=82;SumOfReadsPlus=82;SumOfReadsMinus=0;known_splice_sites
Pf3D7_04_v3	Chappell_et_al_Splice_Site_Finder	SpliceSite	1097681	1097773	.	+	.	ID=PF3D7_0424300;SumOfReads=61;SumOfReadsPlus=61;SumOfReadsMinus=0;known_splice_sites
Pf3D7_04_v3	Chappell_et_al_Splice_Site_Finder	SpliceSite	1110162	1110382	.	+	.	ID=PF3D7_0424500;SumOfReads=99;SumOfReadsPlus=99;SumOfReadsMinus=0;known_splice_sites
Pf3D7_04_v3	Chappell_et_al_Splice_Site_Finder	SpliceSite	1112075	1112218	.	+	.	ID=PF3D7_0424500;SumOfReads=111;SumOfReadsPlus=111;SumOfReadsMinus=0;known_splice_sites
Pf3D7_04_v3	Chappell_et_al_Splice_Site_Finder	SpliceSite	1114086	1114297	.	-	.	ID=PF3D7_0424600;SumOfReads=2173;SumOfReadsPlus=0;SumOfReadsMinus=2173;known_splice_sites
Pf3D7_04_v3	Chappell_et_al_Splice_Site_Finder	SpliceSite	1118631	1118795	.	+	.	ID=PF3D7_0424700;SumOfReads=92;SumOfReadsPlus=92;SumOfReadsMinus=0;known_splice_sites
Pf3D7_04_v3	Chappell_et_al_Splice_Site_Finder	SpliceSite	1122183	1122333	.	+	.	ID=PF3D7_0424700;SumOfReads=99;SumOfReadsPlus=99;SumOfReadsMinus=0;known_splice_sites
Pf3D7_04_v3	Chappell_et_al_Splice_Site_Finder	SpliceSite	1124058	1124131	.	+	.	ID=PF3D7_0424800;SumOfReads=338;SumOfReadsPlus=338;SumOfReadsMinus=0;known_splice_sites
Pf3D7_04_v3	Chappell_et_al_Splice_Site_Finder	SpliceSite	1127917	1128088	.	+	.	ID=PF3D7_0424900;SumOfReads=593;SumOfReadsPlus=593;SumOfReadsMinus=0;known_splice_sites
Pf3D7_04_v3	Chappell_et_al_Splice_Site_Finder	SpliceSite	1134955	1135097	.	-	.	ID=PF3D7_0425100;SumOfReads=71;SumOfReadsPlus=0;SumOfReadsMinus=71;known_splice_sites
Pf3D7_04_v3	Chappell_et_al_Splice_Site_Finder	SpliceSite	1136652	1136758	.	+	.	ID=PF3D7_0425200;SumOfReads=47;SumOfReadsPlus=47;SumOfReadsMinus=0;known_splice_sites
Pf3D7_05_v3	Chappell_et_al_Splice_Site_Finder	SpliceSite	37325	37495	.	-	.	ID=PF3D7_0500500;SumOfReads=7;SumOfReadsPlus=0;SumOfReadsMinus=7;known_splice_sites
Pf3D7_05_v3	Chappell_et_al_Splice_Site_Finder	SpliceSite	40299	40419	.	-	.	ID=PF3D7_0500600;SumOfReads=32;SumOfReadsPlus=0;SumOfReadsMinus=32;known_splice_sites
Pf3D7_05_v3	Chappell_et_al_Splice_Site_Finder	SpliceSite	47482	47611	.	-	.	ID=PF3D7_0500800;SumOfReads=1747;SumOfReadsPlus=0;SumOfReadsMinus=1747;known_splice_sites
Pf3D7_05_v3	Chappell_et_al_Splice_Site_Finder	SpliceSite	50515	50694	.	-	.	ID=PF3D7_0500900;SumOfReads=34;SumOfReadsPlus=0;SumOfReadsMinus=34;known_splice_sites
Pf3D7_05_v3	Chappell_et_al_Splice_Site_Finder	SpliceSite	56039	56287	.	+	.	ID=PF3D7_0501000;SumOfReads=884;SumOfReadsPlus=884;SumOfReadsMinus=0;known_splice_sites
Pf3D7_05_v3	Chappell_et_al_Splice_Site_Finder	SpliceSite	58609	58749	.	-	.	ID=PF3D7_0501100.1;SumOfReads=416;SumOfReadsPlus=0;SumOfReadsMinus=416;known_splice_sites
Pf3D7_05_v3	Chappell_et_al_Splice_Site_Finder	SpliceSite	59150	59366	.	-	.	ID=PF3D7_0501100.1;SumOfReads=674;SumOfReadsPlus=0;SumOfReadsMinus=674;known_splice_sites
Pf3D7_05_v3	Chappell_et_al_Splice_Site_Finder	SpliceSite	59496	59618	.	-	.	ID=PF3D7_0501100.1;SumOfReads=480;SumOfReadsPlus=0;SumOfReadsMinus=480;known_splice_sites
Pf3D7_05_v3	Chappell_et_al_Splice_Site_Finder	SpliceSite	64134	64331	.	+	.	ID=PF3D7_0501200;SumOfReads=886;SumOfReadsPlus=886;SumOfReadsMinus=0;known_splice_sites
Pf3D7_05_v3	Chappell_et_al_Splice_Site_Finder	SpliceSite	69653	69822	.	+	.	ID=PF3D7_0501300;SumOfReads=3515;SumOfReadsPlus=3515;SumOfReadsMinus=0;known_splice_sites
Pf3D7_05_v3	Chappell_et_al_Splice_Site_Finder	SpliceSite	74809	74979	.	+	.	ID=PF3D7_0501400;SumOfReads=831;SumOfReadsPlus=831;SumOfReadsMinus=0;known_splice_sites
Pf3D7_05_v3	Chappell_et_al_Splice_Site_Finder	SpliceSite	95915	96241	.	-	.	ID=PF3D7_0501900;SumOfReads=328;SumOfReadsPlus=0;SumOfReadsMinus=328;known_splice_sites
Pf3D7_05_v3	Chappell_et_al_Splice_Site_Finder	SpliceSite	97712	97915	.	+	.	ID=PF3D7_0502000;SumOfReads=130;SumOfReadsPlus=130;SumOfReadsMinus=0;known_splice_sites
Pf3D7_05_v3	Chappell_et_al_Splice_Site_Finder	SpliceSite	98106	98321	.	+	.	ID=PF3D7_0502000;SumOfReads=134;SumOfReadsPlus=134;SumOfReadsMinus=0;known_splice_sites
Pf3D7_05_v3	Chappell_et_al_Splice_Site_Finder	SpliceSite	104335	104484	.	+	.	ID=PF3D7_0502200;SumOfReads=78;SumOfReadsPlus=78;SumOfReadsMinus=0;known_splice_sites
Pf3D7_05_v3	Chappell_et_al_Splice_Site_Finder	SpliceSite	116920	117016	.	-	.	ID=PF3D7_0502600;SumOfReads=13;SumOfReadsPlus=0;SumOfReadsMinus=13;known_splice_sites
Pf3D7_05_v3	Chappell_et_al_Splice_Site_Finder	SpliceSite	117092	117249	.	-	.	ID=PF3D7_0502600;SumOfReads=12;SumOfReadsPlus=0;SumOfReadsMinus=12;known_splice_sites
Pf3D7_05_v3	Chappell_et_al_Splice_Site_Finder	SpliceSite	118857	119032	.	-	.	ID=PF3D7_0502600;SumOfReads=9;SumOfReadsPlus=0;SumOfReadsMinus=9;known_splice_sites
Pf3D7_05_v3	Chappell_et_al_Splice_Site_Finder	SpliceSite	120658	120818	.	-	.	ID=PF3D7_0502700;SumOfReads=21;SumOfReadsPlus=0;SumOfReadsMinus=21;known_splice_sites
Pf3D7_05_v3	Chappell_et_al_Splice_Site_Finder	SpliceSite	123408	123589	.	-	.	ID=PF3D7_0502900;SumOfReads=462;SumOfReadsPlus=0;SumOfReadsMinus=462;known_splice_sites
Pf3D7_05_v3	Chappell_et_al_Splice_Site_Finder	SpliceSite	123691	123832	.	-	.	ID=PF3D7_0502900;SumOfReads=521;SumOfReadsPlus=0;SumOfReadsMinus=521;known_splice_sites
Pf3D7_05_v3	Chappell_et_al_Splice_Site_Finder	SpliceSite	125218	125416	.	+	.	ID=PF3D7_0503000;SumOfReads=463;SumOfReadsPlus=463;SumOfReadsMinus=0;known_splice_sites
Pf3D7_05_v3	Chappell_et_al_Splice_Site_Finder	SpliceSite	125469	125624	.	+	.	ID=PF3D7_0503000;SumOfReads=558;SumOfReadsPlus=558;SumOfReadsMinus=0;known_splice_sites
Pf3D7_05_v3	Chappell_et_al_Splice_Site_Finder	SpliceSite	125735	125829	.	+	.	ID=PF3D7_0503000;SumOfReads=409;SumOfReadsPlus=409;SumOfReadsMinus=0;known_splice_sites
Pf3D7_05_v3	Chappell_et_al_Splice_Site_Finder	SpliceSite	125952	126111	.	+	.	ID=PF3D7_0503000;SumOfReads=429;SumOfReadsPlus=429;SumOfReadsMinus=0;known_splice_sites
Pf3D7_05_v3	Chappell_et_al_Splice_Site_Finder	SpliceSite	140918	141310	.	+	.	ID=PF3D7_0503400;SumOfReads=5672;SumOfReadsPlus=5672;SumOfReadsMinus=0;known_splice_sites
Pf3D7_05_v3	Chappell_et_al_Splice_Site_Finder	SpliceSite	146855	147091	.	-	.	ID=PF3D7_0503600;SumOfReads=240;SumOfReadsPlus=0;SumOfReadsMinus=240;known_splice_sites
Pf3D7_05_v3	Chappell_et_al_Splice_Site_Finder	SpliceSite	147491	147673	.	-	.	ID=PF3D7_0503600;SumOfReads=302;SumOfReadsPlus=0;SumOfReadsMinus=302;known_splice_sites
Pf3D7_05_v3	Chappell_et_al_Splice_Site_Finder	SpliceSite	147854	148064	.	-	.	ID=PF3D7_0503600;SumOfReads=144;SumOfReadsPlus=0;SumOfReadsMinus=144;known_splice_sites
Pf3D7_05_v3	Chappell_et_al_Splice_Site_Finder	SpliceSite	148652	148774	.	-	.	ID=PF3D7_0503600;SumOfReads=212;SumOfReadsPlus=0;SumOfReadsMinus=212;known_splice_sites
Pf3D7_05_v3	Chappell_et_al_Splice_Site_Finder	SpliceSite	148871	148973	.	-	.	ID=PF3D7_0503600;SumOfReads=131;SumOfReadsPlus=0;SumOfReadsMinus=131;known_splice_sites
Pf3D7_05_v3	Chappell_et_al_Splice_Site_Finder	SpliceSite	149107	149216	.	-	.	ID=PF3D7_0503600;SumOfReads=151;SumOfReadsPlus=0;SumOfReadsMinus=151;known_splice_sites
Pf3D7_05_v3	Chappell_et_al_Splice_Site_Finder	SpliceSite	149361	149480	.	-	.	ID=PF3D7_0503600;SumOfReads=113;SumOfReadsPlus=0;SumOfReadsMinus=113;known_splice_sites
Pf3D7_05_v3	Chappell_et_al_Splice_Site_Finder	SpliceSite	151620	151822	.	-	.	ID=PF3D7_0503800;SumOfReads=6287;SumOfReadsPlus=0;SumOfReadsMinus=6287;known_splice_sites
Pf3D7_05_v3	Chappell_et_al_Splice_Site_Finder	SpliceSite	151978	152374	.	-	.	ID=PF3D7_0503800;SumOfReads=1833;SumOfReadsPlus=0;SumOfReadsMinus=1833;known_splice_sites
Pf3D7_05_v3	Chappell_et_al_Splice_Site_Finder	SpliceSite	155793	155972	.	-	.	ID=PF3D7_0503900;SumOfReads=38;SumOfReadsPlus=0;SumOfReadsMinus=38;known_splice_sites
Pf3D7_05_v3	Chappell_et_al_Splice_Site_Finder	SpliceSite	164473	164634	.	+	.	ID=PF3D7_0504000;SumOfReads=138;SumOfReadsPlus=138;SumOfReadsMinus=0;known_splice_sites
Pf3D7_05_v3	Chappell_et_al_Splice_Site_Finder	SpliceSite	165673	165801	.	-	.	ID=PF3D7_0504100;SumOfReads=22;SumOfReadsPlus=0;SumOfReadsMinus=22;known_splice_sites
Pf3D7_05_v3	Chappell_et_al_Splice_Site_Finder	SpliceSite	165923	166042	.	-	.	ID=PF3D7_0504100;SumOfReads=47;SumOfReadsPlus=0;SumOfReadsMinus=47;known_splice_sites
Pf3D7_05_v3	Chappell_et_al_Splice_Site_Finder	SpliceSite	166139	166351	.	-	.	ID=PF3D7_0504100;SumOfReads=47;SumOfReadsPlus=0;SumOfReadsMinus=47;known_splice_sites
Pf3D7_05_v3	Chappell_et_al_Splice_Site_Finder	SpliceSite	166460	166546	.	-	.	ID=PF3D7_0504100;SumOfReads=35;SumOfReadsPlus=0;SumOfReadsMinus=35;known_splice_sites
Pf3D7_05_v3	Chappell_et_al_Splice_Site_Finder	SpliceSite	168245	168443	.	+	.	ID=PF3D7_0504200;SumOfReads=200;SumOfReadsPlus=200;SumOfReadsMinus=0;known_splice_sites
Pf3D7_05_v3	Chappell_et_al_Splice_Site_Finder	SpliceSite	169170	169315	.	+	.	ID=PF3D7_0504200;SumOfReads=170;SumOfReadsPlus=170;SumOfReadsMinus=0;known_splice_sites
Pf3D7_05_v3	Chappell_et_al_Splice_Site_Finder	SpliceSite	169642	169705	.	-	.	ID=PF3D7_0504300;SumOfReads=24;SumOfReadsPlus=0;SumOfReadsMinus=24;known_splice_sites
Pf3D7_05_v3	Chappell_et_al_Splice_Site_Finder	SpliceSite	169769	169910	.	-	.	ID=PF3D7_0504300;SumOfReads=16;SumOfReadsPlus=0;SumOfReadsMinus=16;known_splice_sites
Pf3D7_05_v3	Chappell_et_al_Splice_Site_Finder	SpliceSite	170110	170270	.	-	.	ID=PF3D7_0504300;SumOfReads=5;SumOfReadsPlus=0;SumOfReadsMinus=5;known_splice_sites
Pf3D7_05_v3	Chappell_et_al_Splice_Site_Finder	SpliceSite	206501	206682	.	+	.	ID=PF3D7_0504900;SumOfReads=74;SumOfReadsPlus=74;SumOfReadsMinus=0;known_splice_sites
Pf3D7_05_v3	Chappell_et_al_Splice_Site_Finder	SpliceSite	206753	206896	.	+	.	ID=PF3D7_0504900;SumOfReads=183;SumOfReadsPlus=183;SumOfReadsMinus=0;known_splice_sites
Pf3D7_05_v3	Chappell_et_al_Splice_Site_Finder	SpliceSite	206957	207095	.	+	.	ID=PF3D7_0504900;SumOfReads=210;SumOfReadsPlus=210;SumOfReadsMinus=0;known_splice_sites
Pf3D7_05_v3	Chappell_et_al_Splice_Site_Finder	SpliceSite	207173	207375	.	+	.	ID=PF3D7_0504900;SumOfReads=197;SumOfReadsPlus=197;SumOfReadsMinus=0;known_splice_sites
Pf3D7_05_v3	Chappell_et_al_Splice_Site_Finder	SpliceSite	207427	207593	.	+	.	ID=PF3D7_0504900;SumOfReads=134;SumOfReadsPlus=134;SumOfReadsMinus=0;known_splice_sites
Pf3D7_05_v3	Chappell_et_al_Splice_Site_Finder	SpliceSite	207608	207783	.	+	.	ID=PF3D7_0504900;SumOfReads=24;SumOfReadsPlus=24;SumOfReadsMinus=0;known_splice_sites
Pf3D7_05_v3	Chappell_et_al_Splice_Site_Finder	SpliceSite	207850	208106	.	+	.	ID=PF3D7_0504900;SumOfReads=204;SumOfReadsPlus=204;SumOfReadsMinus=0;known_splice_sites
Pf3D7_05_v3	Chappell_et_al_Splice_Site_Finder	SpliceSite	208158	208296	.	+	.	ID=PF3D7_0504900;SumOfReads=181;SumOfReadsPlus=181;SumOfReadsMinus=0;known_splice_sites
Pf3D7_05_v3	Chappell_et_al_Splice_Site_Finder	SpliceSite	209149	209348	.	-	.	ID=PF3D7_0505000;SumOfReads=39;SumOfReadsPlus=0;SumOfReadsMinus=39;known_splice_sites
Pf3D7_05_v3	Chappell_et_al_Splice_Site_Finder	SpliceSite	225913	226062	.	+	.	ID=PF3D7_0505100;SumOfReads=101;SumOfReadsPlus=101;SumOfReadsMinus=0;known_splice_sites
Pf3D7_05_v3	Chappell_et_al_Splice_Site_Finder	SpliceSite	240272	240643	.	-	.	ID=PF3D7_0505500;SumOfReads=68;SumOfReadsPlus=0;SumOfReadsMinus=68;known_splice_sites
Pf3D7_05_v3	Chappell_et_al_Splice_Site_Finder	SpliceSite	252163	252419	.	-	.	ID=PF3D7_0505800;SumOfReads=1895;SumOfReadsPlus=0;SumOfReadsMinus=1895;known_splice_sites
Pf3D7_05_v3	Chappell_et_al_Splice_Site_Finder	SpliceSite	254503	254633	.	-	.	ID=PF3D7_0505900;SumOfReads=510;SumOfReadsPlus=0;SumOfReadsMinus=510;known_splice_sites
Pf3D7_05_v3	Chappell_et_al_Splice_Site_Finder	SpliceSite	254703	254800	.	-	.	ID=PF3D7_0505900;SumOfReads=548;SumOfReadsPlus=0;SumOfReadsMinus=548;known_splice_sites
Pf3D7_05_v3	Chappell_et_al_Splice_Site_Finder	SpliceSite	254886	255009	.	-	.	ID=PF3D7_0505900;SumOfReads=596;SumOfReadsPlus=0;SumOfReadsMinus=596;known_splice_sites
Pf3D7_05_v3	Chappell_et_al_Splice_Site_Finder	SpliceSite	255060	255270	.	-	.	ID=PF3D7_0505900;SumOfReads=576;SumOfReadsPlus=0;SumOfReadsMinus=576;known_splice_sites
Pf3D7_05_v3	Chappell_et_al_Splice_Site_Finder	SpliceSite	255385	255484	.	-	.	ID=PF3D7_0505900;SumOfReads=160;SumOfReadsPlus=0;SumOfReadsMinus=160;known_splice_sites
Pf3D7_05_v3	Chappell_et_al_Splice_Site_Finder	SpliceSite	256717	256864	.	+	.	ID=PF3D7_0506000;SumOfReads=116;SumOfReadsPlus=116;SumOfReadsMinus=0;known_splice_sites
Pf3D7_05_v3	Chappell_et_al_Splice_Site_Finder	SpliceSite	256980	257244	.	+	.	ID=PF3D7_0506000;SumOfReads=155;SumOfReadsPlus=155;SumOfReadsMinus=0;known_splice_sites
Pf3D7_05_v3	Chappell_et_al_Splice_Site_Finder	SpliceSite	257793	258082	.	-	.	ID=PF3D7_0506100;SumOfReads=860;SumOfReadsPlus=0;SumOfReadsMinus=860;known_splice_sites
Pf3D7_05_v3	Chappell_et_al_Splice_Site_Finder	SpliceSite	258607	258785	.	-	.	ID=PF3D7_0506100;SumOfReads=486;SumOfReadsPlus=0;SumOfReadsMinus=486;known_splice_sites
Pf3D7_05_v3	Chappell_et_al_Splice_Site_Finder	SpliceSite	268443	269250	.	+	.	ID=PF3D7_0506500;SumOfReads=15;SumOfReadsPlus=15;SumOfReadsMinus=0;known_splice_sites
Pf3D7_05_v3	Chappell_et_al_Splice_Site_Finder	SpliceSite	287140	287381	.	+	.	ID=PF3D7_0506800;SumOfReads=122;SumOfReadsPlus=122;SumOfReadsMinus=0;known_splice_sites
Pf3D7_05_v3	Chappell_et_al_Splice_Site_Finder	SpliceSite	287640	287940	.	+	.	ID=PF3D7_0506800;SumOfReads=68;SumOfReadsPlus=68;SumOfReadsMinus=0;known_splice_sites
Pf3D7_05_v3	Chappell_et_al_Splice_Site_Finder	SpliceSite	292800	293110	.	-	.	ID=PF3D7_0507000;SumOfReads=57;SumOfReadsPlus=0;SumOfReadsMinus=57;known_splice_sites
Pf3D7_05_v3	Chappell_et_al_Splice_Site_Finder	SpliceSite	293221	293370	.	-	.	ID=PF3D7_0507000;SumOfReads=45;SumOfReadsPlus=0;SumOfReadsMinus=45;known_splice_sites
Pf3D7_05_v3	Chappell_et_al_Splice_Site_Finder	SpliceSite	327709	327863	.	+	.	ID=PF3D7_0507900;SumOfReads=86;SumOfReadsPlus=86;SumOfReadsMinus=0;known_splice_sites
Pf3D7_05_v3	Chappell_et_al_Splice_Site_Finder	SpliceSite	328023	328174	.	+	.	ID=PF3D7_0507900;SumOfReads=142;SumOfReadsPlus=142;SumOfReadsMinus=0;known_splice_sites
Pf3D7_05_v3	Chappell_et_al_Splice_Site_Finder	SpliceSite	337760	337922	.	-	.	ID=PF3D7_0508200;SumOfReads=66;SumOfReadsPlus=0;SumOfReadsMinus=66;known_splice_sites
Pf3D7_05_v3	Chappell_et_al_Splice_Site_Finder	SpliceSite	338161	338337	.	-	.	ID=PF3D7_0508200;SumOfReads=57;SumOfReadsPlus=0;SumOfReadsMinus=57;known_splice_sites
Pf3D7_05_v3	Chappell_et_al_Splice_Site_Finder	SpliceSite	338508	338699	.	-	.	ID=PF3D7_0508200;SumOfReads=64;SumOfReadsPlus=0;SumOfReadsMinus=64;known_splice_sites
Pf3D7_05_v3	Chappell_et_al_Splice_Site_Finder	SpliceSite	344984	345181	.	+	.	ID=PF3D7_0508400;SumOfReads=16;SumOfReadsPlus=16;SumOfReadsMinus=0;known_splice_sites
Pf3D7_05_v3	Chappell_et_al_Splice_Site_Finder	SpliceSite	345375	345517	.	+	.	ID=PF3D7_0508400;SumOfReads=8;SumOfReadsPlus=8;SumOfReadsMinus=0;known_splice_sites
Pf3D7_05_v3	Chappell_et_al_Splice_Site_Finder	SpliceSite	345599	345970	.	+	.	ID=PF3D7_0508400;SumOfReads=24;SumOfReadsPlus=24;SumOfReadsMinus=0;known_splice_sites
Pf3D7_05_v3	Chappell_et_al_Splice_Site_Finder	SpliceSite	377224	377371	.	-	.	ID=PF3D7_0509000;SumOfReads=933;SumOfReadsPlus=0;SumOfReadsMinus=933;known_splice_sites
Pf3D7_05_v3	Chappell_et_al_Splice_Site_Finder	SpliceSite	377451	377562	.	-	.	ID=PF3D7_0509000;SumOfReads=676;SumOfReadsPlus=0;SumOfReadsMinus=676;known_splice_sites
Pf3D7_05_v3	Chappell_et_al_Splice_Site_Finder	SpliceSite	377741	377843	.	-	.	ID=PF3D7_0509000;SumOfReads=210;SumOfReadsPlus=0;SumOfReadsMinus=210;known_splice_sites
Pf3D7_05_v3	Chappell_et_al_Splice_Site_Finder	SpliceSite	377967	378304	.	-	.	ID=PF3D7_0509000;SumOfReads=160;SumOfReadsPlus=0;SumOfReadsMinus=160;known_splice_sites
Pf3D7_05_v3	Chappell_et_al_Splice_Site_Finder	SpliceSite	388948	389095	.	-	.	ID=PF3D7_0509300;SumOfReads=149;SumOfReadsPlus=0;SumOfReadsMinus=149;known_splice_sites
Pf3D7_05_v3	Chappell_et_al_Splice_Site_Finder	SpliceSite	390018	390192	.	-	.	ID=PF3D7_0509400;SumOfReads=249;SumOfReadsPlus=0;SumOfReadsMinus=249;known_splice_sites
Pf3D7_05_v3	Chappell_et_al_Splice_Site_Finder	SpliceSite	390310	390473	.	-	.	ID=PF3D7_0509400;SumOfReads=230;SumOfReadsPlus=0;SumOfReadsMinus=230;known_splice_sites
Pf3D7_05_v3	Chappell_et_al_Splice_Site_Finder	SpliceSite	403643	403774	.	+	.	ID=PF3D7_0509600;SumOfReads=125;SumOfReadsPlus=125;SumOfReadsMinus=0;known_splice_sites
Pf3D7_05_v3	Chappell_et_al_Splice_Site_Finder	SpliceSite	406099	406199	.	-	.	ID=PF3D7_0509700;SumOfReads=12;SumOfReadsPlus=0;SumOfReadsMinus=12;known_splice_sites
Pf3D7_05_v3	Chappell_et_al_Splice_Site_Finder	SpliceSite	406475	406620	.	-	.	ID=PF3D7_0509700;SumOfReads=9;SumOfReadsPlus=0;SumOfReadsMinus=9;known_splice_sites
Pf3D7_05_v3	Chappell_et_al_Splice_Site_Finder	SpliceSite	406698	406813	.	-	.	ID=PF3D7_0509700;SumOfReads=9;SumOfReadsPlus=0;SumOfReadsMinus=9;known_splice_sites
Pf3D7_05_v3	Chappell_et_al_Splice_Site_Finder	SpliceSite	407162	407252	.	-	.	ID=PF3D7_0509700;SumOfReads=15;SumOfReadsPlus=0;SumOfReadsMinus=15;known_splice_sites
Pf3D7_05_v3	Chappell_et_al_Splice_Site_Finder	SpliceSite	407322	407448	.	-	.	ID=PF3D7_0509700;SumOfReads=6;SumOfReadsPlus=0;SumOfReadsMinus=6;known_splice_sites
Pf3D7_05_v3	Chappell_et_al_Splice_Site_Finder	SpliceSite	414444	414539	.	+	.	ID=PF3D7_0509800;SumOfReads=58;SumOfReadsPlus=58;SumOfReadsMinus=0;known_splice_sites
Pf3D7_05_v3	Chappell_et_al_Splice_Site_Finder	SpliceSite	414856	415005	.	+	.	ID=PF3D7_0509800;SumOfReads=70;SumOfReadsPlus=70;SumOfReadsMinus=0;known_splice_sites
Pf3D7_05_v3	Chappell_et_al_Splice_Site_Finder	SpliceSite	415095	415209	.	+	.	ID=PF3D7_0509800;SumOfReads=70;SumOfReadsPlus=70;SumOfReadsMinus=0;known_splice_sites
Pf3D7_05_v3	Chappell_et_al_Splice_Site_Finder	SpliceSite	418248	418528	.	+	.	ID=PF3D7_0510000;SumOfReads=7;SumOfReadsPlus=7;SumOfReadsMinus=0;known_splice_sites
Pf3D7_05_v3	Chappell_et_al_Splice_Site_Finder	SpliceSite	419858	420020	.	+	.	ID=PF3D7_0510000;SumOfReads=6;SumOfReadsPlus=6;SumOfReadsMinus=0;known_splice_sites
Pf3D7_05_v3	Chappell_et_al_Splice_Site_Finder	SpliceSite	420311	420394	.	+	.	ID=PF3D7_0510000;SumOfReads=38;SumOfReadsPlus=38;SumOfReadsMinus=0;known_splice_sites
Pf3D7_05_v3	Chappell_et_al_Splice_Site_Finder	SpliceSite	420621	420737	.	+	.	ID=PF3D7_0510000;SumOfReads=31;SumOfReadsPlus=31;SumOfReadsMinus=0;known_splice_sites
Pf3D7_05_v3	Chappell_et_al_Splice_Site_Finder	SpliceSite	420933	421095	.	+	.	ID=PF3D7_0510000;SumOfReads=53;SumOfReadsPlus=53;SumOfReadsMinus=0;known_splice_sites
Pf3D7_05_v3	Chappell_et_al_Splice_Site_Finder	SpliceSite	421230	421362	.	+	.	ID=PF3D7_0510000;SumOfReads=84;SumOfReadsPlus=84;SumOfReadsMinus=0;known_splice_sites
Pf3D7_05_v3	Chappell_et_al_Splice_Site_Finder	SpliceSite	441486	441699	.	-	.	ID=PF3D7_0510300;SumOfReads=5;SumOfReadsPlus=0;SumOfReadsMinus=5;known_splice_sites
Pf3D7_05_v3	Chappell_et_al_Splice_Site_Finder	SpliceSite	462393	462537	.	+	.	ID=PF3D7_0510800;SumOfReads=5;SumOfReadsPlus=5;SumOfReadsMinus=0;known_splice_sites
Pf3D7_05_v3	Chappell_et_al_Splice_Site_Finder	SpliceSite	469358	469564	.	+	.	ID=PF3D7_0511100;SumOfReads=14;SumOfReadsPlus=14;SumOfReadsMinus=0;known_splice_sites
Pf3D7_05_v3	Chappell_et_al_Splice_Site_Finder	SpliceSite	472147	472300	.	+	.	ID=PF3D7_0511200;SumOfReads=213;SumOfReadsPlus=213;SumOfReadsMinus=0;known_splice_sites
Pf3D7_05_v3	Chappell_et_al_Splice_Site_Finder	SpliceSite	478691	478832	.	-	.	ID=PF3D7_0511300;SumOfReads=15;SumOfReadsPlus=0;SumOfReadsMinus=15;known_splice_sites
Pf3D7_05_v3	Chappell_et_al_Splice_Site_Finder	SpliceSite	519294	519477	.	+	.	ID=PF3D7_0511700;SumOfReads=213;SumOfReadsPlus=213;SumOfReadsMinus=0;known_splice_sites
Pf3D7_05_v3	Chappell_et_al_Splice_Site_Finder	SpliceSite	519601	519717	.	+	.	ID=PF3D7_0511700;SumOfReads=391;SumOfReadsPlus=391;SumOfReadsMinus=0;known_splice_sites
Pf3D7_05_v3	Chappell_et_al_Splice_Site_Finder	SpliceSite	519802	519910	.	+	.	ID=PF3D7_0511700;SumOfReads=349;SumOfReadsPlus=349;SumOfReadsMinus=0;known_splice_sites
Pf3D7_05_v3	Chappell_et_al_Splice_Site_Finder	SpliceSite	521496	521654	.	-	.	ID=PF3D7_0511800;SumOfReads=579;SumOfReadsPlus=0;SumOfReadsMinus=579;known_splice_sites
Pf3D7_05_v3	Chappell_et_al_Splice_Site_Finder	SpliceSite	527694	527892	.	+	.	ID=PF3D7_0512000;SumOfReads=614;SumOfReadsPlus=614;SumOfReadsMinus=0;known_splice_sites
Pf3D7_05_v3	Chappell_et_al_Splice_Site_Finder	SpliceSite	527964	528160	.	+	.	ID=PF3D7_0512000;SumOfReads=871;SumOfReadsPlus=871;SumOfReadsMinus=0;known_splice_sites
Pf3D7_05_v3	Chappell_et_al_Splice_Site_Finder	SpliceSite	528286	528392	.	+	.	ID=PF3D7_0512000;SumOfReads=965;SumOfReadsPlus=965;SumOfReadsMinus=0;known_splice_sites
Pf3D7_05_v3	Chappell_et_al_Splice_Site_Finder	SpliceSite	528454	528618	.	+	.	ID=PF3D7_0512000;SumOfReads=935;SumOfReadsPlus=935;SumOfReadsMinus=0;known_splice_sites
Pf3D7_05_v3	Chappell_et_al_Splice_Site_Finder	SpliceSite	528922	529098	.	-	.	ID=PF3D7_0512100;SumOfReads=172;SumOfReadsPlus=0;SumOfReadsMinus=172;known_splice_sites
Pf3D7_05_v3	Chappell_et_al_Splice_Site_Finder	SpliceSite	539812	539904	.	-	.	ID=PF3D7_0512500;SumOfReads=71;SumOfReadsPlus=0;SumOfReadsMinus=71;known_splice_sites
Pf3D7_05_v3	Chappell_et_al_Splice_Site_Finder	SpliceSite	540082	540287	.	-	.	ID=PF3D7_0512500;SumOfReads=143;SumOfReadsPlus=0;SumOfReadsMinus=143;known_splice_sites
Pf3D7_05_v3	Chappell_et_al_Splice_Site_Finder	SpliceSite	540423	540532	.	-	.	ID=PF3D7_0512500;SumOfReads=81;SumOfReadsPlus=0;SumOfReadsMinus=81;known_splice_sites
Pf3D7_05_v3	Chappell_et_al_Splice_Site_Finder	SpliceSite	544554	544790	.	+	.	ID=PF3D7_0512600;SumOfReads=313;SumOfReadsPlus=313;SumOfReadsMinus=0;known_splice_sites
Pf3D7_05_v3	Chappell_et_al_Splice_Site_Finder	SpliceSite	544864	545125	.	+	.	ID=PF3D7_0512600;SumOfReads=375;SumOfReadsPlus=375;SumOfReadsMinus=0;known_splice_sites
Pf3D7_05_v3	Chappell_et_al_Splice_Site_Finder	SpliceSite	545222	545311	.	+	.	ID=PF3D7_0512600;SumOfReads=334;SumOfReadsPlus=334;SumOfReadsMinus=0;known_splice_sites
Pf3D7_05_v3	Chappell_et_al_Splice_Site_Finder	SpliceSite	545376	545506	.	+	.	ID=PF3D7_0512600;SumOfReads=713;SumOfReadsPlus=713;SumOfReadsMinus=0;known_splice_sites
Pf3D7_05_v3	Chappell_et_al_Splice_Site_Finder	SpliceSite	545583	545713	.	+	.	ID=PF3D7_0512600;SumOfReads=419;SumOfReadsPlus=419;SumOfReadsMinus=0;known_splice_sites
Pf3D7_05_v3	Chappell_et_al_Splice_Site_Finder	SpliceSite	557104	557179	.	-	.	ID=PF3D7_0513100;SumOfReads=13;SumOfReadsPlus=0;SumOfReadsMinus=13;known_splice_sites
Pf3D7_05_v3	Chappell_et_al_Splice_Site_Finder	SpliceSite	560686	560973	.	+	.	ID=PF3D7_0513200;SumOfReads=181;SumOfReadsPlus=181;SumOfReadsMinus=0;known_splice_sites
Pf3D7_05_v3	Chappell_et_al_Splice_Site_Finder	SpliceSite	567972	568174	.	+	.	ID=PF3D7_0513200;SumOfReads=264;SumOfReadsPlus=264;SumOfReadsMinus=0;known_splice_sites
Pf3D7_05_v3	Chappell_et_al_Splice_Site_Finder	SpliceSite	568254	568342	.	+	.	ID=PF3D7_0513200;SumOfReads=227;SumOfReadsPlus=227;SumOfReadsMinus=0;known_splice_sites
Pf3D7_05_v3	Chappell_et_al_Splice_Site_Finder	SpliceSite	571316	571546	.	-	.	ID=PF3D7_0513400;SumOfReads=82;SumOfReadsPlus=0;SumOfReadsMinus=82;known_splice_sites
Pf3D7_05_v3	Chappell_et_al_Splice_Site_Finder	SpliceSite	571823	571945	.	-	.	ID=PF3D7_0513400;SumOfReads=22;SumOfReadsPlus=0;SumOfReadsMinus=22;known_splice_sites
Pf3D7_05_v3	Chappell_et_al_Splice_Site_Finder	SpliceSite	572039	572186	.	-	.	ID=PF3D7_0513400;SumOfReads=37;SumOfReadsPlus=0;SumOfReadsMinus=37;known_splice_sites
Pf3D7_05_v3	Chappell_et_al_Splice_Site_Finder	SpliceSite	572286	572420	.	-	.	ID=PF3D7_0513400;SumOfReads=63;SumOfReadsPlus=0;SumOfReadsMinus=63;known_splice_sites
Pf3D7_05_v3	Chappell_et_al_Splice_Site_Finder	SpliceSite	572504	572609	.	-	.	ID=PF3D7_0513400;SumOfReads=38;SumOfReadsPlus=0;SumOfReadsMinus=38;known_splice_sites
Pf3D7_05_v3	Chappell_et_al_Splice_Site_Finder	SpliceSite	573672	573957	.	+	.	ID=PF3D7_0513500;SumOfReads=160;SumOfReadsPlus=160;SumOfReadsMinus=0;known_splice_sites
Pf3D7_05_v3	Chappell_et_al_Splice_Site_Finder	SpliceSite	575647	575869	.	-	.	ID=PF3D7_0513600;SumOfReads=304;SumOfReadsPlus=0;SumOfReadsMinus=304;known_splice_sites
Pf3D7_05_v3	Chappell_et_al_Splice_Site_Finder	SpliceSite	581835	582524	.	+	.	ID=PF3D7_0513700;SumOfReads=5;SumOfReadsPlus=5;SumOfReadsMinus=0;known_splice_sites
Pf3D7_05_v3	Chappell_et_al_Splice_Site_Finder	SpliceSite	588355	588533	.	+	.	ID=PF3D7_0513900;SumOfReads=49;SumOfReadsPlus=49;SumOfReadsMinus=0;known_splice_sites
Pf3D7_05_v3	Chappell_et_al_Splice_Site_Finder	SpliceSite	588992	589186	.	-	.	ID=PF3D7_0514000;SumOfReads=10;SumOfReadsPlus=0;SumOfReadsMinus=10;known_splice_sites
Pf3D7_05_v3	Chappell_et_al_Splice_Site_Finder	SpliceSite	605100	605224	.	-	.	ID=PF3D7_0514500;SumOfReads=17;SumOfReadsPlus=0;SumOfReadsMinus=17;known_splice_sites
Pf3D7_05_v3	Chappell_et_al_Splice_Site_Finder	SpliceSite	605319	605483	.	-	.	ID=PF3D7_0514500;SumOfReads=36;SumOfReadsPlus=0;SumOfReadsMinus=36;known_splice_sites
Pf3D7_05_v3	Chappell_et_al_Splice_Site_Finder	SpliceSite	605553	605680	.	-	.	ID=PF3D7_0514500;SumOfReads=28;SumOfReadsPlus=0;SumOfReadsMinus=28;known_splice_sites
Pf3D7_05_v3	Chappell_et_al_Splice_Site_Finder	SpliceSite	606016	606146	.	-	.	ID=PF3D7_0514500;SumOfReads=5;SumOfReadsPlus=0;SumOfReadsMinus=5;known_splice_sites
Pf3D7_05_v3	Chappell_et_al_Splice_Site_Finder	SpliceSite	607210	607395	.	-	.	ID=PF3D7_0514600;SumOfReads=216;SumOfReadsPlus=0;SumOfReadsMinus=216;known_splice_sites
Pf3D7_05_v3	Chappell_et_al_Splice_Site_Finder	SpliceSite	607648	607757	.	-	.	ID=PF3D7_0514600;SumOfReads=280;SumOfReadsPlus=0;SumOfReadsMinus=280;known_splice_sites
Pf3D7_05_v3	Chappell_et_al_Splice_Site_Finder	SpliceSite	607926	608027	.	-	.	ID=PF3D7_0514600;SumOfReads=265;SumOfReadsPlus=0;SumOfReadsMinus=265;known_splice_sites
Pf3D7_05_v3	Chappell_et_al_Splice_Site_Finder	SpliceSite	608190	608427	.	-	.	ID=PF3D7_0514600;SumOfReads=165;SumOfReadsPlus=0;SumOfReadsMinus=165;known_splice_sites
Pf3D7_05_v3	Chappell_et_al_Splice_Site_Finder	SpliceSite	624802	624926	.	-	.	ID=PF3D7_0515100;SumOfReads=294;SumOfReadsPlus=0;SumOfReadsMinus=294;known_splice_sites
Pf3D7_05_v3	Chappell_et_al_Splice_Site_Finder	SpliceSite	624997	625167	.	-	.	ID=PF3D7_0515100;SumOfReads=111;SumOfReadsPlus=0;SumOfReadsMinus=111;known_splice_sites
Pf3D7_05_v3	Chappell_et_al_Splice_Site_Finder	SpliceSite	627600	627834	.	+	.	ID=PF3D7_0515200;SumOfReads=41;SumOfReadsPlus=41;SumOfReadsMinus=0;known_splice_sites
Pf3D7_05_v3	Chappell_et_al_Splice_Site_Finder	SpliceSite	637368	637473	.	+	.	ID=PF3D7_0515400;SumOfReads=43;SumOfReadsPlus=43;SumOfReadsMinus=0;known_splice_sites
Pf3D7_05_v3	Chappell_et_al_Splice_Site_Finder	SpliceSite	637517	637631	.	+	.	ID=PF3D7_0515400;SumOfReads=156;SumOfReadsPlus=156;SumOfReadsMinus=0;known_splice_sites
Pf3D7_05_v3	Chappell_et_al_Splice_Site_Finder	SpliceSite	637697	637820	.	+	.	ID=PF3D7_0515400;SumOfReads=94;SumOfReadsPlus=94;SumOfReadsMinus=0;known_splice_sites
Pf3D7_05_v3	Chappell_et_al_Splice_Site_Finder	SpliceSite	637952	638163	.	+	.	ID=PF3D7_0515400;SumOfReads=124;SumOfReadsPlus=124;SumOfReadsMinus=0;known_splice_sites
Pf3D7_05_v3	Chappell_et_al_Splice_Site_Finder	SpliceSite	638226	638410	.	+	.	ID=PF3D7_0515400;SumOfReads=123;SumOfReadsPlus=123;SumOfReadsMinus=0;known_splice_sites
Pf3D7_05_v3	Chappell_et_al_Splice_Site_Finder	SpliceSite	646937	647064	.	+	.	ID=PF3D7_0515600;SumOfReads=18;SumOfReadsPlus=18;SumOfReadsMinus=0;known_splice_sites
Pf3D7_05_v3	Chappell_et_al_Splice_Site_Finder	SpliceSite	647117	647235	.	+	.	ID=PF3D7_0515600;SumOfReads=12;SumOfReadsPlus=12;SumOfReadsMinus=0;known_splice_sites
Pf3D7_05_v3	Chappell_et_al_Splice_Site_Finder	SpliceSite	647330	647535	.	+	.	ID=PF3D7_0515600;SumOfReads=8;SumOfReadsPlus=8;SumOfReadsMinus=0;known_splice_sites
Pf3D7_05_v3	Chappell_et_al_Splice_Site_Finder	SpliceSite	647627	647776	.	+	.	ID=PF3D7_0515600;SumOfReads=10;SumOfReadsPlus=10;SumOfReadsMinus=0;known_splice_sites
Pf3D7_05_v3	Chappell_et_al_Splice_Site_Finder	SpliceSite	647849	648067	.	+	.	ID=PF3D7_0515600;SumOfReads=8;SumOfReadsPlus=8;SumOfReadsMinus=0;known_splice_sites
Pf3D7_05_v3	Chappell_et_al_Splice_Site_Finder	SpliceSite	649585	649879	.	+	.	ID=PF3D7_0515600;SumOfReads=8;SumOfReadsPlus=8;SumOfReadsMinus=0;known_splice_sites
Pf3D7_05_v3	Chappell_et_al_Splice_Site_Finder	SpliceSite	650506	650892	.	+	.	ID=PF3D7_0515600;SumOfReads=11;SumOfReadsPlus=11;SumOfReadsMinus=0;known_splice_sites
Pf3D7_05_v3	Chappell_et_al_Splice_Site_Finder	SpliceSite	651601	651684	.	+	.	ID=PF3D7_0515600;SumOfReads=16;SumOfReadsPlus=16;SumOfReadsMinus=0;known_splice_sites
Pf3D7_05_v3	Chappell_et_al_Splice_Site_Finder	SpliceSite	651740	651846	.	+	.	ID=PF3D7_0515600;SumOfReads=18;SumOfReadsPlus=18;SumOfReadsMinus=0;known_splice_sites
Pf3D7_05_v3	Chappell_et_al_Splice_Site_Finder	SpliceSite	666707	666818	.	+	.	ID=PF3D7_0516000;SumOfReads=48;SumOfReadsPlus=48;SumOfReadsMinus=0;known_splice_sites
Pf3D7_05_v3	Chappell_et_al_Splice_Site_Finder	SpliceSite	675915	676022	.	-	.	ID=PF3D7_0516200;SumOfReads=1768;SumOfReadsPlus=0;SumOfReadsMinus=1768;known_splice_sites
Pf3D7_05_v3	Chappell_et_al_Splice_Site_Finder	SpliceSite	676201	676442	.	-	.	ID=PF3D7_0516200;SumOfReads=1321;SumOfReadsPlus=0;SumOfReadsMinus=1321;known_splice_sites
Pf3D7_05_v3	Chappell_et_al_Splice_Site_Finder	SpliceSite	683808	684013	.	+	.	ID=PF3D7_0516500;SumOfReads=6;SumOfReadsPlus=6;SumOfReadsMinus=0;known_splice_sites
Pf3D7_05_v3	Chappell_et_al_Splice_Site_Finder	SpliceSite	685529	685726	.	+	.	ID=PF3D7_0516500;SumOfReads=15;SumOfReadsPlus=15;SumOfReadsMinus=0;known_splice_sites
Pf3D7_05_v3	Chappell_et_al_Splice_Site_Finder	SpliceSite	694617	694772	.	+	.	ID=PF3D7_0516700;SumOfReads=102;SumOfReadsPlus=102;SumOfReadsMinus=0;known_splice_sites
Pf3D7_05_v3	Chappell_et_al_Splice_Site_Finder	SpliceSite	695179	695310	.	+	.	ID=PF3D7_0516700;SumOfReads=110;SumOfReadsPlus=110;SumOfReadsMinus=0;known_splice_sites
Pf3D7_05_v3	Chappell_et_al_Splice_Site_Finder	SpliceSite	713526	713753	.	-	.	ID=PF3D7_0516900;SumOfReads=587;SumOfReadsPlus=0;SumOfReadsMinus=587;known_splice_sites
Pf3D7_05_v3	Chappell_et_al_Splice_Site_Finder	SpliceSite	716226	716638	.	-	.	ID=PF3D7_0517000;SumOfReads=3075;SumOfReadsPlus=0;SumOfReadsMinus=3075;known_splice_sites
Pf3D7_05_v3	Chappell_et_al_Splice_Site_Finder	SpliceSite	725055	725228	.	-	.	ID=PF3D7_0517300;SumOfReads=560;SumOfReadsPlus=0;SumOfReadsMinus=560;known_splice_sites
Pf3D7_05_v3	Chappell_et_al_Splice_Site_Finder	SpliceSite	734614	734831	.	+	.	ID=PF3D7_0517400;SumOfReads=89;SumOfReadsPlus=89;SumOfReadsMinus=0;known_splice_sites
Pf3D7_05_v3	Chappell_et_al_Splice_Site_Finder	SpliceSite	734971	735082	.	+	.	ID=PF3D7_0517400;SumOfReads=67;SumOfReadsPlus=67;SumOfReadsMinus=0;known_splice_sites
Pf3D7_05_v3	Chappell_et_al_Splice_Site_Finder	SpliceSite	749158	749357	.	-	.	ID=PF3D7_0517900;SumOfReads=75;SumOfReadsPlus=0;SumOfReadsMinus=75;known_splice_sites
Pf3D7_05_v3	Chappell_et_al_Splice_Site_Finder	SpliceSite	750731	751062	.	+	.	ID=PF3D7_0518000;SumOfReads=48;SumOfReadsPlus=48;SumOfReadsMinus=0;known_splice_sites
Pf3D7_05_v3	Chappell_et_al_Splice_Site_Finder	SpliceSite	751365	751509	.	+	.	ID=PF3D7_0518000;SumOfReads=90;SumOfReadsPlus=90;SumOfReadsMinus=0;known_splice_sites
Pf3D7_05_v3	Chappell_et_al_Splice_Site_Finder	SpliceSite	751719	751880	.	+	.	ID=PF3D7_0518000;SumOfReads=201;SumOfReadsPlus=201;SumOfReadsMinus=0;known_splice_sites
Pf3D7_05_v3	Chappell_et_al_Splice_Site_Finder	SpliceSite	751963	752070	.	+	.	ID=PF3D7_0518000;SumOfReads=84;SumOfReadsPlus=84;SumOfReadsMinus=0;known_splice_sites
Pf3D7_05_v3	Chappell_et_al_Splice_Site_Finder	SpliceSite	752165	752379	.	+	.	ID=PF3D7_0518000;SumOfReads=37;SumOfReadsPlus=37;SumOfReadsMinus=0;known_splice_sites
Pf3D7_05_v3	Chappell_et_al_Splice_Site_Finder	SpliceSite	757219	757325	.	+	.	ID=PF3D7_0518100;SumOfReads=41;SumOfReadsPlus=41;SumOfReadsMinus=0;known_splice_sites
Pf3D7_05_v3	Chappell_et_al_Splice_Site_Finder	SpliceSite	760263	760395	.	-	.	ID=PF3D7_0518300;SumOfReads=1397;SumOfReadsPlus=0;SumOfReadsMinus=1397;known_splice_sites
Pf3D7_05_v3	Chappell_et_al_Splice_Site_Finder	SpliceSite	760466	760578	.	-	.	ID=PF3D7_0518300;SumOfReads=1617;SumOfReadsPlus=0;SumOfReadsMinus=1617;known_splice_sites
Pf3D7_05_v3	Chappell_et_al_Splice_Site_Finder	SpliceSite	760687	760885	.	-	.	ID=PF3D7_0518300;SumOfReads=693;SumOfReadsPlus=0;SumOfReadsMinus=693;known_splice_sites
Pf3D7_05_v3	Chappell_et_al_Splice_Site_Finder	SpliceSite	777981	778109	.	-	.	ID=PF3D7_0518700;SumOfReads=6;SumOfReadsPlus=0;SumOfReadsMinus=6;known_splice_sites
Pf3D7_05_v3	Chappell_et_al_Splice_Site_Finder	SpliceSite	791787	791915	.	-	.	ID=PF3D7_0519200;SumOfReads=978;SumOfReadsPlus=0;SumOfReadsMinus=978;known_splice_sites
Pf3D7_05_v3	Chappell_et_al_Splice_Site_Finder	SpliceSite	792037	792210	.	-	.	ID=PF3D7_0519200;SumOfReads=1356;SumOfReadsPlus=0;SumOfReadsMinus=1356;known_splice_sites
Pf3D7_05_v3	Chappell_et_al_Splice_Site_Finder	SpliceSite	792291	792419	.	-	.	ID=PF3D7_0519200;SumOfReads=577;SumOfReadsPlus=0;SumOfReadsMinus=577;known_splice_sites
Pf3D7_05_v3	Chappell_et_al_Splice_Site_Finder	SpliceSite	792579	792866	.	-	.	ID=PF3D7_0519200;SumOfReads=699;SumOfReadsPlus=0;SumOfReadsMinus=699;known_splice_sites
Pf3D7_05_v3	Chappell_et_al_Splice_Site_Finder	SpliceSite	798084	798421	.	-	.	ID=PF3D7_0519400;SumOfReads=5157;SumOfReadsPlus=0;SumOfReadsMinus=5157;known_splice_sites
Pf3D7_05_v3	Chappell_et_al_Splice_Site_Finder	SpliceSite	802413	802623	.	-	.	ID=PF3D7_0519500;SumOfReads=43;SumOfReadsPlus=0;SumOfReadsMinus=43;known_splice_sites
Pf3D7_05_v3	Chappell_et_al_Splice_Site_Finder	SpliceSite	817172	818541	.	+	.	ID=PF3D7_0519700;SumOfReads=1017;SumOfReadsPlus=1017;SumOfReadsMinus=0;known_splice_sites
Pf3D7_05_v3	Chappell_et_al_Splice_Site_Finder	SpliceSite	818880	819004	.	+	.	ID=PF3D7_0519700;SumOfReads=836;SumOfReadsPlus=836;SumOfReadsMinus=0;known_splice_sites
Pf3D7_05_v3	Chappell_et_al_Splice_Site_Finder	SpliceSite	821342	821524	.	-	.	ID=PF3D7_0519800;SumOfReads=39;SumOfReadsPlus=0;SumOfReadsMinus=39;known_splice_sites
Pf3D7_05_v3	Chappell_et_al_Splice_Site_Finder	SpliceSite	829016	829231	.	+	.	ID=PF3D7_0520000;SumOfReads=4508;SumOfReadsPlus=4508;SumOfReadsMinus=0;known_splice_sites
Pf3D7_05_v3	Chappell_et_al_Splice_Site_Finder	SpliceSite	829300	829444	.	+	.	ID=PF3D7_0520000;SumOfReads=4070;SumOfReadsPlus=4070;SumOfReadsMinus=0;known_splice_sites
Pf3D7_05_v3	Chappell_et_al_Splice_Site_Finder	SpliceSite	833153	833320	.	+	.	ID=PF3D7_0520100;SumOfReads=112;SumOfReadsPlus=112;SumOfReadsMinus=0;known_splice_sites
Pf3D7_05_v3	Chappell_et_al_Splice_Site_Finder	SpliceSite	833447	833541	.	+	.	ID=PF3D7_0520100;SumOfReads=199;SumOfReadsPlus=199;SumOfReadsMinus=0;known_splice_sites
Pf3D7_05_v3	Chappell_et_al_Splice_Site_Finder	SpliceSite	833606	833707	.	+	.	ID=PF3D7_0520100;SumOfReads=283;SumOfReadsPlus=283;SumOfReadsMinus=0;known_splice_sites
Pf3D7_05_v3	Chappell_et_al_Splice_Site_Finder	SpliceSite	833977	834088	.	+	.	ID=PF3D7_0520100;SumOfReads=112;SumOfReadsPlus=112;SumOfReadsMinus=0;known_splice_sites
Pf3D7_05_v3	Chappell_et_al_Splice_Site_Finder	SpliceSite	834179	834307	.	+	.	ID=PF3D7_0520100;SumOfReads=138;SumOfReadsPlus=138;SumOfReadsMinus=0;known_splice_sites
Pf3D7_05_v3	Chappell_et_al_Splice_Site_Finder	SpliceSite	838431	838551	.	+	.	ID=PF3D7_0520300;SumOfReads=153;SumOfReadsPlus=153;SumOfReadsMinus=0;known_splice_sites
Pf3D7_05_v3	Chappell_et_al_Splice_Site_Finder	SpliceSite	838717	838939	.	+	.	ID=PF3D7_0520300;SumOfReads=295;SumOfReadsPlus=295;SumOfReadsMinus=0;known_splice_sites
Pf3D7_05_v3	Chappell_et_al_Splice_Site_Finder	SpliceSite	843686	843869	.	-	.	ID=PF3D7_0520600;SumOfReads=1206;SumOfReadsPlus=0;SumOfReadsMinus=1206;known_splice_sites
Pf3D7_05_v3	Chappell_et_al_Splice_Site_Finder	SpliceSite	843980	844107	.	-	.	ID=PF3D7_0520600;SumOfReads=1069;SumOfReadsPlus=0;SumOfReadsMinus=1069;known_splice_sites
Pf3D7_05_v3	Chappell_et_al_Splice_Site_Finder	SpliceSite	844212	844366	.	-	.	ID=PF3D7_0520600;SumOfReads=1092;SumOfReadsPlus=0;SumOfReadsMinus=1092;known_splice_sites
Pf3D7_05_v3	Chappell_et_al_Splice_Site_Finder	SpliceSite	844507	844812	.	-	.	ID=PF3D7_0520600;SumOfReads=330;SumOfReadsPlus=0;SumOfReadsMinus=330;known_splice_sites
Pf3D7_05_v3	Chappell_et_al_Splice_Site_Finder	SpliceSite	860757	860890	.	-	.	ID=PF3D7_0521000;SumOfReads=252;SumOfReadsPlus=0;SumOfReadsMinus=252;known_splice_sites
Pf3D7_05_v3	Chappell_et_al_Splice_Site_Finder	SpliceSite	862022	862138	.	-	.	ID=PF3D7_0521100;SumOfReads=33;SumOfReadsPlus=0;SumOfReadsMinus=33;known_splice_sites
Pf3D7_05_v3	Chappell_et_al_Splice_Site_Finder	SpliceSite	862217	862318	.	-	.	ID=PF3D7_0521100;SumOfReads=20;SumOfReadsPlus=0;SumOfReadsMinus=20;known_splice_sites
Pf3D7_05_v3	Chappell_et_al_Splice_Site_Finder	SpliceSite	862452	862546	.	-	.	ID=PF3D7_0521100;SumOfReads=25;SumOfReadsPlus=0;SumOfReadsMinus=25;known_splice_sites
Pf3D7_05_v3	Chappell_et_al_Splice_Site_Finder	SpliceSite	870241	870361	.	-	.	ID=PF3D7_0521300;SumOfReads=73;SumOfReadsPlus=0;SumOfReadsMinus=73;known_splice_sites
Pf3D7_05_v3	Chappell_et_al_Splice_Site_Finder	SpliceSite	870425	870652	.	-	.	ID=PF3D7_0521300;SumOfReads=69;SumOfReadsPlus=0;SumOfReadsMinus=69;known_splice_sites
Pf3D7_05_v3	Chappell_et_al_Splice_Site_Finder	SpliceSite	878397	878627	.	+	.	ID=PF3D7_0521500;SumOfReads=87;SumOfReadsPlus=87;SumOfReadsMinus=0;known_splice_sites
Pf3D7_05_v3	Chappell_et_al_Splice_Site_Finder	SpliceSite	885966	886077	.	+	.	ID=PF3D7_0521800;SumOfReads=14;SumOfReadsPlus=14;SumOfReadsMinus=0;known_splice_sites
Pf3D7_05_v3	Chappell_et_al_Splice_Site_Finder	SpliceSite	887424	887509	.	+	.	ID=PF3D7_0521800;SumOfReads=17;SumOfReadsPlus=17;SumOfReadsMinus=0;known_splice_sites
Pf3D7_05_v3	Chappell_et_al_Splice_Site_Finder	SpliceSite	887582	887688	.	+	.	ID=PF3D7_0521800;SumOfReads=30;SumOfReadsPlus=30;SumOfReadsMinus=0;known_splice_sites
Pf3D7_05_v3	Chappell_et_al_Splice_Site_Finder	SpliceSite	887800	887919	.	+	.	ID=PF3D7_0521800;SumOfReads=31;SumOfReadsPlus=31;SumOfReadsMinus=0;known_splice_sites
Pf3D7_05_v3	Chappell_et_al_Splice_Site_Finder	SpliceSite	887980	888165	.	+	.	ID=PF3D7_0521800;SumOfReads=30;SumOfReadsPlus=30;SumOfReadsMinus=0;known_splice_sites
Pf3D7_05_v3	Chappell_et_al_Splice_Site_Finder	SpliceSite	893788	893911	.	+	.	ID=PF3D7_0521900;SumOfReads=6;SumOfReadsPlus=6;SumOfReadsMinus=0;known_splice_sites
Pf3D7_05_v3	Chappell_et_al_Splice_Site_Finder	SpliceSite	894073	894174	.	+	.	ID=PF3D7_0521900;SumOfReads=6;SumOfReadsPlus=6;SumOfReadsMinus=0;known_splice_sites
Pf3D7_05_v3	Chappell_et_al_Splice_Site_Finder	SpliceSite	894695	895117	.	+	.	ID=PF3D7_0521900;SumOfReads=7;SumOfReadsPlus=7;SumOfReadsMinus=0;known_splice_sites
Pf3D7_05_v3	Chappell_et_al_Splice_Site_Finder	SpliceSite	896099	896282	.	+	.	ID=PF3D7_0522000;SumOfReads=2186;SumOfReadsPlus=2186;SumOfReadsMinus=0;known_splice_sites
Pf3D7_05_v3	Chappell_et_al_Splice_Site_Finder	SpliceSite	896346	896540	.	+	.	ID=PF3D7_0522000;SumOfReads=2022;SumOfReadsPlus=2022;SumOfReadsMinus=0;known_splice_sites
Pf3D7_05_v3	Chappell_et_al_Splice_Site_Finder	SpliceSite	896655	896874	.	+	.	ID=PF3D7_0522000;SumOfReads=16;SumOfReadsPlus=16;SumOfReadsMinus=0;known_splice_sites
Pf3D7_05_v3	Chappell_et_al_Splice_Site_Finder	SpliceSite	901483	901632	.	+	.	ID=PF3D7_0522200;SumOfReads=458;SumOfReadsPlus=458;SumOfReadsMinus=0;known_splice_sites
Pf3D7_05_v3	Chappell_et_al_Splice_Site_Finder	SpliceSite	901741	901879	.	+	.	ID=PF3D7_0522200;SumOfReads=896;SumOfReadsPlus=896;SumOfReadsMinus=0;known_splice_sites
Pf3D7_05_v3	Chappell_et_al_Splice_Site_Finder	SpliceSite	901952	902071	.	+	.	ID=PF3D7_0522200;SumOfReads=824;SumOfReadsPlus=824;SumOfReadsMinus=0;known_splice_sites
Pf3D7_05_v3	Chappell_et_al_Splice_Site_Finder	SpliceSite	902673	902804	.	-	.	ID=PF3D7_0522300;SumOfReads=212;SumOfReadsPlus=0;SumOfReadsMinus=212;known_splice_sites
Pf3D7_05_v3	Chappell_et_al_Splice_Site_Finder	SpliceSite	902884	903097	.	-	.	ID=PF3D7_0522300;SumOfReads=160;SumOfReadsPlus=0;SumOfReadsMinus=160;known_splice_sites
Pf3D7_05_v3	Chappell_et_al_Splice_Site_Finder	SpliceSite	903197	903313	.	-	.	ID=PF3D7_0522300;SumOfReads=247;SumOfReadsPlus=0;SumOfReadsMinus=247;known_splice_sites
Pf3D7_05_v3	Chappell_et_al_Splice_Site_Finder	SpliceSite	903433	903644	.	-	.	ID=PF3D7_0522300;SumOfReads=264;SumOfReadsPlus=0;SumOfReadsMinus=264;known_splice_sites
Pf3D7_05_v3	Chappell_et_al_Splice_Site_Finder	SpliceSite	903760	903864	.	-	.	ID=PF3D7_0522300;SumOfReads=565;SumOfReadsPlus=0;SumOfReadsMinus=565;known_splice_sites
Pf3D7_05_v3	Chappell_et_al_Splice_Site_Finder	SpliceSite	903905	904076	.	-	.	ID=PF3D7_0522300;SumOfReads=758;SumOfReadsPlus=0;SumOfReadsMinus=758;known_splice_sites
Pf3D7_05_v3	Chappell_et_al_Splice_Site_Finder	SpliceSite	904140	904319	.	-	.	ID=PF3D7_0522300;SumOfReads=465;SumOfReadsPlus=0;SumOfReadsMinus=465;known_splice_sites
Pf3D7_05_v3	Chappell_et_al_Splice_Site_Finder	SpliceSite	904429	904542	.	-	.	ID=PF3D7_0522300;SumOfReads=216;SumOfReadsPlus=0;SumOfReadsMinus=216;known_splice_sites
Pf3D7_05_v3	Chappell_et_al_Splice_Site_Finder	SpliceSite	904648	904808	.	-	.	ID=PF3D7_0522300;SumOfReads=233;SumOfReadsPlus=0;SumOfReadsMinus=233;known_splice_sites
Pf3D7_05_v3	Chappell_et_al_Splice_Site_Finder	SpliceSite	907945	908162	.	+	.	ID=PF3D7_0522400;SumOfReads=5;SumOfReadsPlus=5;SumOfReadsMinus=0;known_splice_sites
Pf3D7_05_v3	Chappell_et_al_Splice_Site_Finder	SpliceSite	908833	908999	.	+	.	ID=PF3D7_0522400;SumOfReads=10;SumOfReadsPlus=10;SumOfReadsMinus=0;known_splice_sites
Pf3D7_05_v3	Chappell_et_al_Splice_Site_Finder	SpliceSite	928259	928428	.	+	.	ID=PF3D7_0522400;SumOfReads=26;SumOfReadsPlus=26;SumOfReadsMinus=0;known_splice_sites
Pf3D7_05_v3	Chappell_et_al_Splice_Site_Finder	SpliceSite	937450	937579	.	+	.	ID=PF3D7_0522500;SumOfReads=34;SumOfReadsPlus=34;SumOfReadsMinus=0;known_splice_sites
Pf3D7_05_v3	Chappell_et_al_Splice_Site_Finder	SpliceSite	937754	937929	.	+	.	ID=PF3D7_0522500;SumOfReads=53;SumOfReadsPlus=53;SumOfReadsMinus=0;known_splice_sites
Pf3D7_05_v3	Chappell_et_al_Splice_Site_Finder	SpliceSite	942954	943073	.	+	.	ID=PF3D7_0522700;SumOfReads=127;SumOfReadsPlus=127;SumOfReadsMinus=0;known_splice_sites
Pf3D7_05_v3	Chappell_et_al_Splice_Site_Finder	SpliceSite	943124	943218	.	+	.	ID=PF3D7_0522700;SumOfReads=115;SumOfReadsPlus=115;SumOfReadsMinus=0;known_splice_sites
Pf3D7_05_v3	Chappell_et_al_Splice_Site_Finder	SpliceSite	943321	943444	.	+	.	ID=PF3D7_0522700;SumOfReads=44;SumOfReadsPlus=44;SumOfReadsMinus=0;known_splice_sites
Pf3D7_05_v3	Chappell_et_al_Splice_Site_Finder	SpliceSite	943582	943815	.	+	.	ID=PF3D7_0522700;SumOfReads=48;SumOfReadsPlus=48;SumOfReadsMinus=0;known_splice_sites
Pf3D7_05_v3	Chappell_et_al_Splice_Site_Finder	SpliceSite	944238	944402	.	-	.	ID=PF3D7_0522800;SumOfReads=216;SumOfReadsPlus=0;SumOfReadsMinus=216;known_splice_sites
Pf3D7_05_v3	Chappell_et_al_Splice_Site_Finder	SpliceSite	944576	944714	.	-	.	ID=PF3D7_0522800;SumOfReads=184;SumOfReadsPlus=0;SumOfReadsMinus=184;known_splice_sites
Pf3D7_05_v3	Chappell_et_al_Splice_Site_Finder	SpliceSite	964459	964671	.	-	.	ID=PF3D7_0523100;SumOfReads=118;SumOfReadsPlus=0;SumOfReadsMinus=118;known_splice_sites
Pf3D7_05_v3	Chappell_et_al_Splice_Site_Finder	SpliceSite	969295	969603	.	+	.	ID=PF3D7_0523200;SumOfReads=187;SumOfReadsPlus=187;SumOfReadsMinus=0;known_splice_sites
Pf3D7_05_v3	Chappell_et_al_Splice_Site_Finder	SpliceSite	970497	970623	.	-	.	ID=PF3D7_0523300;SumOfReads=248;SumOfReadsPlus=0;SumOfReadsMinus=248;known_splice_sites
Pf3D7_05_v3	Chappell_et_al_Splice_Site_Finder	SpliceSite	970664	970840	.	-	.	ID=PF3D7_0523300;SumOfReads=253;SumOfReadsPlus=0;SumOfReadsMinus=253;known_splice_sites
Pf3D7_05_v3	Chappell_et_al_Splice_Site_Finder	SpliceSite	973527	973944	.	+	.	ID=PF3D7_0523400;SumOfReads=178;SumOfReadsPlus=178;SumOfReadsMinus=0;known_splice_sites
Pf3D7_05_v3	Chappell_et_al_Splice_Site_Finder	SpliceSite	973994	974123	.	+	.	ID=PF3D7_0523400;SumOfReads=119;SumOfReadsPlus=119;SumOfReadsMinus=0;known_splice_sites
Pf3D7_05_v3	Chappell_et_al_Splice_Site_Finder	SpliceSite	975634	975842	.	+	.	ID=PF3D7_0523400;SumOfReads=57;SumOfReadsPlus=57;SumOfReadsMinus=0;known_splice_sites
Pf3D7_05_v3	Chappell_et_al_Splice_Site_Finder	SpliceSite	976773	976925	.	-	.	ID=PF3D7_0523500;SumOfReads=5;SumOfReadsPlus=0;SumOfReadsMinus=5;known_splice_sites
Pf3D7_05_v3	Chappell_et_al_Splice_Site_Finder	SpliceSite	977310	977465	.	-	.	ID=PF3D7_0523500;SumOfReads=5;SumOfReadsPlus=0;SumOfReadsMinus=5;known_splice_sites
Pf3D7_05_v3	Chappell_et_al_Splice_Site_Finder	SpliceSite	977501	977619	.	-	.	ID=PF3D7_0523500;SumOfReads=9;SumOfReadsPlus=0;SumOfReadsMinus=9;known_splice_sites
Pf3D7_05_v3	Chappell_et_al_Splice_Site_Finder	SpliceSite	977672	977797	.	-	.	ID=PF3D7_0523500;SumOfReads=28;SumOfReadsPlus=0;SumOfReadsMinus=28;known_splice_sites
Pf3D7_05_v3	Chappell_et_al_Splice_Site_Finder	SpliceSite	978817	979025	.	+	.	ID=PF3D7_0523600;SumOfReads=73;SumOfReadsPlus=73;SumOfReadsMinus=0;known_splice_sites
Pf3D7_05_v3	Chappell_et_al_Splice_Site_Finder	SpliceSite	979155	979320	.	+	.	ID=PF3D7_0523600;SumOfReads=108;SumOfReadsPlus=108;SumOfReadsMinus=0;known_splice_sites
Pf3D7_05_v3	Chappell_et_al_Splice_Site_Finder	SpliceSite	979448	979559	.	+	.	ID=PF3D7_0523600;SumOfReads=163;SumOfReadsPlus=163;SumOfReadsMinus=0;known_splice_sites
Pf3D7_05_v3	Chappell_et_al_Splice_Site_Finder	SpliceSite	979599	979693	.	+	.	ID=PF3D7_0523600;SumOfReads=171;SumOfReadsPlus=171;SumOfReadsMinus=0;known_splice_sites
Pf3D7_05_v3	Chappell_et_al_Splice_Site_Finder	SpliceSite	984937	985130	.	-	.	ID=PF3D7_0523700;SumOfReads=32;SumOfReadsPlus=0;SumOfReadsMinus=32;known_splice_sites
Pf3D7_05_v3	Chappell_et_al_Splice_Site_Finder	SpliceSite	993886	994073	.	-	.	ID=PF3D7_0523900;SumOfReads=36;SumOfReadsPlus=0;SumOfReadsMinus=36;known_splice_sites
Pf3D7_05_v3	Chappell_et_al_Splice_Site_Finder	SpliceSite	994216	994590	.	-	.	ID=PF3D7_0523900;SumOfReads=51;SumOfReadsPlus=0;SumOfReadsMinus=51;known_splice_sites
Pf3D7_05_v3	Chappell_et_al_Splice_Site_Finder	SpliceSite	1007863	1008002	.	+	.	ID=PF3D7_0524100;SumOfReads=120;SumOfReadsPlus=120;SumOfReadsMinus=0;known_splice_sites
Pf3D7_05_v3	Chappell_et_al_Splice_Site_Finder	SpliceSite	1008800	1008953	.	-	.	ID=PF3D7_0524200;SumOfReads=138;SumOfReadsPlus=0;SumOfReadsMinus=138;known_splice_sites
Pf3D7_05_v3	Chappell_et_al_Splice_Site_Finder	SpliceSite	1009023	1009172	.	-	.	ID=PF3D7_0524200;SumOfReads=127;SumOfReadsPlus=0;SumOfReadsMinus=127;known_splice_sites
Pf3D7_05_v3	Chappell_et_al_Splice_Site_Finder	SpliceSite	1023250	1024046	.	-	.	ID=PF3D7_0524800;SumOfReads=108;SumOfReadsPlus=0;SumOfReadsMinus=108;known_splice_sites
Pf3D7_05_v3	Chappell_et_al_Splice_Site_Finder	SpliceSite	1050876	1051004	.	+	.	ID=PF3D7_0525200;SumOfReads=345;SumOfReadsPlus=345;SumOfReadsMinus=0;known_splice_sites
Pf3D7_05_v3	Chappell_et_al_Splice_Site_Finder	SpliceSite	1051097	1051209	.	+	.	ID=PF3D7_0525200;SumOfReads=94;SumOfReadsPlus=94;SumOfReadsMinus=0;known_splice_sites
Pf3D7_05_v3	Chappell_et_al_Splice_Site_Finder	SpliceSite	1066620	1066750	.	-	.	ID=PF3D7_0525600;SumOfReads=99;SumOfReadsPlus=0;SumOfReadsMinus=99;known_splice_sites
Pf3D7_05_v3	Chappell_et_al_Splice_Site_Finder	SpliceSite	1068768	1069141	.	+	.	ID=PF3D7_0525700;SumOfReads=57;SumOfReadsPlus=57;SumOfReadsMinus=0;known_splice_sites
Pf3D7_05_v3	Chappell_et_al_Splice_Site_Finder	SpliceSite	1074908	1075042	.	+	.	ID=PF3D7_0525900;SumOfReads=11;SumOfReadsPlus=11;SumOfReadsMinus=0;known_splice_sites
Pf3D7_05_v3	Chappell_et_al_Splice_Site_Finder	SpliceSite	1075468	1075587	.	+	.	ID=PF3D7_0525900;SumOfReads=5;SumOfReadsPlus=5;SumOfReadsMinus=0;known_splice_sites
Pf3D7_05_v3	Chappell_et_al_Splice_Site_Finder	SpliceSite	1082561	1082721	.	-	.	ID=PF3D7_0526200.1;SumOfReads=424;SumOfReadsPlus=0;SumOfReadsMinus=424;known_splice_sites
Pf3D7_05_v3	Chappell_et_al_Splice_Site_Finder	SpliceSite	1082788	1082886	.	-	.	ID=PF3D7_0526200.1;SumOfReads=337;SumOfReadsPlus=0;SumOfReadsMinus=337;known_splice_sites
Pf3D7_05_v3	Chappell_et_al_Splice_Site_Finder	SpliceSite	1082921	1083056	.	-	.	ID=PF3D7_0526200.1;SumOfReads=280;SumOfReadsPlus=0;SumOfReadsMinus=280;known_splice_sites
Pf3D7_05_v3	Chappell_et_al_Splice_Site_Finder	SpliceSite	1083146	1083409	.	-	.	ID=PF3D7_0526200.1;SumOfReads=217;SumOfReadsPlus=0;SumOfReadsMinus=217;known_splice_sites
Pf3D7_05_v3	Chappell_et_al_Splice_Site_Finder	SpliceSite	1083505	1083582	.	-	.	ID=PF3D7_0526200.1;SumOfReads=200;SumOfReadsPlus=0;SumOfReadsMinus=200;known_splice_sites
Pf3D7_05_v3	Chappell_et_al_Splice_Site_Finder	SpliceSite	1123791	1123900	.	+	.	ID=PF3D7_0526900;SumOfReads=726;SumOfReadsPlus=726;SumOfReadsMinus=0;known_splice_sites
Pf3D7_05_v3	Chappell_et_al_Splice_Site_Finder	SpliceSite	1123979	1124083	.	+	.	ID=PF3D7_0526900;SumOfReads=708;SumOfReadsPlus=708;SumOfReadsMinus=0;known_splice_sites
Pf3D7_05_v3	Chappell_et_al_Splice_Site_Finder	SpliceSite	1124326	1124451	.	+	.	ID=PF3D7_0526900;SumOfReads=466;SumOfReadsPlus=466;SumOfReadsMinus=0;known_splice_sites
Pf3D7_05_v3	Chappell_et_al_Splice_Site_Finder	SpliceSite	1125243	1125401	.	-	.	ID=PF3D7_0527000;SumOfReads=500;SumOfReadsPlus=0;SumOfReadsMinus=500;known_splice_sites
Pf3D7_05_v3	Chappell_et_al_Splice_Site_Finder	SpliceSite	1130181	1130278	.	-	.	ID=PF3D7_0527100;SumOfReads=1150;SumOfReadsPlus=0;SumOfReadsMinus=1150;known_splice_sites
Pf3D7_05_v3	Chappell_et_al_Splice_Site_Finder	SpliceSite	1130374	1130487	.	-	.	ID=PF3D7_0527100;SumOfReads=2010;SumOfReadsPlus=0;SumOfReadsMinus=2010;known_splice_sites
Pf3D7_05_v3	Chappell_et_al_Splice_Site_Finder	SpliceSite	1130575	1130699	.	-	.	ID=PF3D7_0527100;SumOfReads=2051;SumOfReadsPlus=0;SumOfReadsMinus=2051;known_splice_sites
Pf3D7_05_v3	Chappell_et_al_Splice_Site_Finder	SpliceSite	1134654	1134753	.	-	.	ID=PF3D7_0527200;SumOfReads=187;SumOfReadsPlus=0;SumOfReadsMinus=187;known_splice_sites
Pf3D7_05_v3	Chappell_et_al_Splice_Site_Finder	SpliceSite	1136500	1136679	.	-	.	ID=PF3D7_0527300;SumOfReads=274;SumOfReadsPlus=0;SumOfReadsMinus=274;known_splice_sites
Pf3D7_05_v3	Chappell_et_al_Splice_Site_Finder	SpliceSite	1136992	1137722	.	-	.	ID=PF3D7_0527300;SumOfReads=293;SumOfReadsPlus=0;SumOfReadsMinus=293;known_splice_sites
Pf3D7_05_v3	Chappell_et_al_Splice_Site_Finder	SpliceSite	1143637	1144001	.	+	.	ID=PF3D7_0527500;SumOfReads=524;SumOfReadsPlus=524;SumOfReadsMinus=0;known_splice_sites
Pf3D7_05_v3	Chappell_et_al_Splice_Site_Finder	SpliceSite	1145882	1146008	.	-	.	ID=PF3D7_0527600;SumOfReads=74;SumOfReadsPlus=0;SumOfReadsMinus=74;known_splice_sites
Pf3D7_05_v3	Chappell_et_al_Splice_Site_Finder	SpliceSite	1146182	1146276	.	-	.	ID=PF3D7_0527600;SumOfReads=344;SumOfReadsPlus=0;SumOfReadsMinus=344;known_splice_sites
Pf3D7_05_v3	Chappell_et_al_Splice_Site_Finder	SpliceSite	1146357	1146485	.	-	.	ID=PF3D7_0527600;SumOfReads=620;SumOfReadsPlus=0;SumOfReadsMinus=620;known_splice_sites
Pf3D7_05_v3	Chappell_et_al_Splice_Site_Finder	SpliceSite	1146525	1146715	.	-	.	ID=PF3D7_0527600;SumOfReads=700;SumOfReadsPlus=0;SumOfReadsMinus=700;known_splice_sites
Pf3D7_05_v3	Chappell_et_al_Splice_Site_Finder	SpliceSite	1146791	1146975	.	-	.	ID=PF3D7_0527600;SumOfReads=285;SumOfReadsPlus=0;SumOfReadsMinus=285;known_splice_sites
Pf3D7_05_v3	Chappell_et_al_Splice_Site_Finder	SpliceSite	1147539	1147656	.	-	.	ID=PF3D7_0527600;SumOfReads=473;SumOfReadsPlus=0;SumOfReadsMinus=473;known_splice_sites
Pf3D7_05_v3	Chappell_et_al_Splice_Site_Finder	SpliceSite	1147722	1147834	.	-	.	ID=PF3D7_0527600;SumOfReads=373;SumOfReadsPlus=0;SumOfReadsMinus=373;known_splice_sites
Pf3D7_05_v3	Chappell_et_al_Splice_Site_Finder	SpliceSite	1147927	1148044	.	-	.	ID=PF3D7_0527600;SumOfReads=172;SumOfReadsPlus=0;SumOfReadsMinus=172;known_splice_sites
Pf3D7_05_v3	Chappell_et_al_Splice_Site_Finder	SpliceSite	1148167	1148367	.	-	.	ID=PF3D7_0527600;SumOfReads=287;SumOfReadsPlus=0;SumOfReadsMinus=287;known_splice_sites
Pf3D7_05_v3	Chappell_et_al_Splice_Site_Finder	SpliceSite	1148424	1148732	.	-	.	ID=PF3D7_0527600;SumOfReads=308;SumOfReadsPlus=0;SumOfReadsMinus=308;known_splice_sites
Pf3D7_05_v3	Chappell_et_al_Splice_Site_Finder	SpliceSite	1157900	1158043	.	-	.	ID=PF3D7_0528100;SumOfReads=426;SumOfReadsPlus=0;SumOfReadsMinus=426;known_splice_sites
Pf3D7_05_v3	Chappell_et_al_Splice_Site_Finder	SpliceSite	1158161	1158277	.	-	.	ID=PF3D7_0528100;SumOfReads=138;SumOfReadsPlus=0;SumOfReadsMinus=138;known_splice_sites
Pf3D7_05_v3	Chappell_et_al_Splice_Site_Finder	SpliceSite	1158386	1158479	.	-	.	ID=PF3D7_0528100;SumOfReads=117;SumOfReadsPlus=0;SumOfReadsMinus=117;known_splice_sites
Pf3D7_05_v3	Chappell_et_al_Splice_Site_Finder	SpliceSite	1158615	1158749	.	-	.	ID=PF3D7_0528100;SumOfReads=237;SumOfReadsPlus=0;SumOfReadsMinus=237;known_splice_sites
Pf3D7_05_v3	Chappell_et_al_Splice_Site_Finder	SpliceSite	1158821	1159009	.	-	.	ID=PF3D7_0528100;SumOfReads=859;SumOfReadsPlus=0;SumOfReadsMinus=859;known_splice_sites
Pf3D7_05_v3	Chappell_et_al_Splice_Site_Finder	SpliceSite	1159072	1159200	.	-	.	ID=PF3D7_0528100;SumOfReads=515;SumOfReadsPlus=0;SumOfReadsMinus=515;known_splice_sites
Pf3D7_05_v3	Chappell_et_al_Splice_Site_Finder	SpliceSite	1159283	1159398	.	-	.	ID=PF3D7_0528100;SumOfReads=349;SumOfReadsPlus=0;SumOfReadsMinus=349;known_splice_sites
Pf3D7_05_v3	Chappell_et_al_Splice_Site_Finder	SpliceSite	1164863	1164973	.	-	.	ID=PF3D7_0528200;SumOfReads=376;SumOfReadsPlus=0;SumOfReadsMinus=376;known_splice_sites
Pf3D7_05_v3	Chappell_et_al_Splice_Site_Finder	SpliceSite	1171776	1171941	.	+	.	ID=PF3D7_0528400;SumOfReads=127;SumOfReadsPlus=127;SumOfReadsMinus=0;known_splice_sites
Pf3D7_05_v3	Chappell_et_al_Splice_Site_Finder	SpliceSite	1172218	1172346	.	+	.	ID=PF3D7_0528400;SumOfReads=524;SumOfReadsPlus=524;SumOfReadsMinus=0;known_splice_sites
Pf3D7_05_v3	Chappell_et_al_Splice_Site_Finder	SpliceSite	1172412	1172577	.	+	.	ID=PF3D7_0528400;SumOfReads=398;SumOfReadsPlus=398;SumOfReadsMinus=0;known_splice_sites
Pf3D7_05_v3	Chappell_et_al_Splice_Site_Finder	SpliceSite	1172993	1173220	.	+	.	ID=PF3D7_0528400;SumOfReads=245;SumOfReadsPlus=245;SumOfReadsMinus=0;known_splice_sites
Pf3D7_05_v3	Chappell_et_al_Splice_Site_Finder	SpliceSite	1173316	1173404	.	+	.	ID=PF3D7_0528400;SumOfReads=570;SumOfReadsPlus=570;SumOfReadsMinus=0;known_splice_sites
Pf3D7_05_v3	Chappell_et_al_Splice_Site_Finder	SpliceSite	1173478	1173607	.	+	.	ID=PF3D7_0528400;SumOfReads=680;SumOfReadsPlus=680;SumOfReadsMinus=0;known_splice_sites
Pf3D7_05_v3	Chappell_et_al_Splice_Site_Finder	SpliceSite	1173687	1173789	.	+	.	ID=PF3D7_0528400;SumOfReads=450;SumOfReadsPlus=450;SumOfReadsMinus=0;known_splice_sites
Pf3D7_05_v3	Chappell_et_al_Splice_Site_Finder	SpliceSite	1174995	1175099	.	+	.	ID=PF3D7_0528500;SumOfReads=63;SumOfReadsPlus=63;SumOfReadsMinus=0;known_splice_sites
Pf3D7_05_v3	Chappell_et_al_Splice_Site_Finder	SpliceSite	1175213	1175312	.	+	.	ID=PF3D7_0528500;SumOfReads=87;SumOfReadsPlus=87;SumOfReadsMinus=0;known_splice_sites
Pf3D7_05_v3	Chappell_et_al_Splice_Site_Finder	SpliceSite	1175400	1175530	.	+	.	ID=PF3D7_0528500;SumOfReads=167;SumOfReadsPlus=167;SumOfReadsMinus=0;known_splice_sites
Pf3D7_05_v3	Chappell_et_al_Splice_Site_Finder	SpliceSite	1175593	1175684	.	+	.	ID=PF3D7_0528500;SumOfReads=159;SumOfReadsPlus=159;SumOfReadsMinus=0;known_splice_sites
Pf3D7_05_v3	Chappell_et_al_Splice_Site_Finder	SpliceSite	1175898	1176049	.	+	.	ID=PF3D7_0528500;SumOfReads=150;SumOfReadsPlus=150;SumOfReadsMinus=0;known_splice_sites
Pf3D7_05_v3	Chappell_et_al_Splice_Site_Finder	SpliceSite	1176117	1176312	.	+	.	ID=PF3D7_0528500;SumOfReads=179;SumOfReadsPlus=179;SumOfReadsMinus=0;known_splice_sites
Pf3D7_05_v3	Chappell_et_al_Splice_Site_Finder	SpliceSite	1176406	1176498	.	+	.	ID=PF3D7_0528500;SumOfReads=20;SumOfReadsPlus=20;SumOfReadsMinus=0;known_splice_sites
Pf3D7_05_v3	Chappell_et_al_Splice_Site_Finder	SpliceSite	1176593	1176713	.	+	.	ID=PF3D7_0528500;SumOfReads=15;SumOfReadsPlus=15;SumOfReadsMinus=0;known_splice_sites
Pf3D7_05_v3	Chappell_et_al_Splice_Site_Finder	SpliceSite	1176811	1177057	.	+	.	ID=PF3D7_0528500;SumOfReads=66;SumOfReadsPlus=66;SumOfReadsMinus=0;known_splice_sites
Pf3D7_05_v3	Chappell_et_al_Splice_Site_Finder	SpliceSite	1184222	1184329	.	-	.	ID=PF3D7_0528900;SumOfReads=12;SumOfReadsPlus=0;SumOfReadsMinus=12;known_splice_sites
Pf3D7_05_v3	Chappell_et_al_Splice_Site_Finder	SpliceSite	1191031	1191161	.	-	.	ID=PF3D7_0529100;SumOfReads=6;SumOfReadsPlus=0;SumOfReadsMinus=6;known_splice_sites
Pf3D7_05_v3	Chappell_et_al_Splice_Site_Finder	SpliceSite	1193130	1193243	.	+	.	ID=PF3D7_0529200;SumOfReads=10;SumOfReadsPlus=10;SumOfReadsMinus=0;known_splice_sites
Pf3D7_05_v3	Chappell_et_al_Splice_Site_Finder	SpliceSite	1193982	1194146	.	+	.	ID=PF3D7_0529200;SumOfReads=12;SumOfReadsPlus=12;SumOfReadsMinus=0;known_splice_sites
Pf3D7_05_v3	Chappell_et_al_Splice_Site_Finder	SpliceSite	1195050	1195218	.	+	.	ID=PF3D7_0529200;SumOfReads=13;SumOfReadsPlus=13;SumOfReadsMinus=0;known_splice_sites
Pf3D7_05_v3	Chappell_et_al_Splice_Site_Finder	SpliceSite	1197062	1197296	.	+	.	ID=PF3D7_0529300;SumOfReads=6;SumOfReadsPlus=6;SumOfReadsMinus=0;known_splice_sites
Pf3D7_05_v3	Chappell_et_al_Splice_Site_Finder	SpliceSite	1201857	1202020	.	+	.	ID=PF3D7_0529400.1;SumOfReads=307;SumOfReadsPlus=307;SumOfReadsMinus=0;known_splice_sites
Pf3D7_05_v3	Chappell_et_al_Splice_Site_Finder	SpliceSite	1202084	1202211	.	+	.	ID=PF3D7_0529400.1;SumOfReads=554;SumOfReadsPlus=554;SumOfReadsMinus=0;known_splice_sites
Pf3D7_05_v3	Chappell_et_al_Splice_Site_Finder	SpliceSite	1202608	1202822	.	+	.	ID=PF3D7_0529400.1;SumOfReads=266;SumOfReadsPlus=266;SumOfReadsMinus=0;known_splice_sites
Pf3D7_05_v3	Chappell_et_al_Splice_Site_Finder	SpliceSite	1202876	1202995	.	+	.	ID=PF3D7_0529400.1;SumOfReads=266;SumOfReadsPlus=266;SumOfReadsMinus=0;known_splice_sites
Pf3D7_05_v3	Chappell_et_al_Splice_Site_Finder	SpliceSite	1203470	1203616	.	+	.	ID=PF3D7_0529400.1;SumOfReads=202;SumOfReadsPlus=202;SumOfReadsMinus=0;known_splice_sites
Pf3D7_05_v3	Chappell_et_al_Splice_Site_Finder	SpliceSite	1203806	1204008	.	+	.	ID=PF3D7_0529400.1;SumOfReads=167;SumOfReadsPlus=167;SumOfReadsMinus=0;known_splice_sites
Pf3D7_05_v3	Chappell_et_al_Splice_Site_Finder	SpliceSite	1204375	1204575	.	+	.	ID=PF3D7_0529400.1;SumOfReads=317;SumOfReadsPlus=317;SumOfReadsMinus=0;known_splice_sites
Pf3D7_05_v3	Chappell_et_al_Splice_Site_Finder	SpliceSite	1204675	1204770	.	+	.	ID=PF3D7_0529400.1;SumOfReads=94;SumOfReadsPlus=94;SumOfReadsMinus=0;known_splice_sites
Pf3D7_05_v3	Chappell_et_al_Splice_Site_Finder	SpliceSite	1206551	1206699	.	+	.	ID=PF3D7_0529500;SumOfReads=127;SumOfReadsPlus=127;SumOfReadsMinus=0;known_splice_sites
Pf3D7_05_v3	Chappell_et_al_Splice_Site_Finder	SpliceSite	1206780	1206946	.	+	.	ID=PF3D7_0529500;SumOfReads=155;SumOfReadsPlus=155;SumOfReadsMinus=0;known_splice_sites
Pf3D7_05_v3	Chappell_et_al_Splice_Site_Finder	SpliceSite	1207045	1207137	.	+	.	ID=PF3D7_0529500;SumOfReads=100;SumOfReadsPlus=100;SumOfReadsMinus=0;known_splice_sites
Pf3D7_05_v3	Chappell_et_al_Splice_Site_Finder	SpliceSite	1207272	1207370	.	+	.	ID=PF3D7_0529500;SumOfReads=183;SumOfReadsPlus=183;SumOfReadsMinus=0;known_splice_sites
Pf3D7_05_v3	Chappell_et_al_Splice_Site_Finder	SpliceSite	1207439	1207597	.	+	.	ID=PF3D7_0529500;SumOfReads=166;SumOfReadsPlus=166;SumOfReadsMinus=0;known_splice_sites
Pf3D7_05_v3	Chappell_et_al_Splice_Site_Finder	SpliceSite	1209096	1209231	.	-	.	ID=PF3D7_0529700;SumOfReads=118;SumOfReadsPlus=0;SumOfReadsMinus=118;known_splice_sites
Pf3D7_05_v3	Chappell_et_al_Splice_Site_Finder	SpliceSite	1214884	1215006	.	+	.	ID=PF3D7_0529800;SumOfReads=28;SumOfReadsPlus=28;SumOfReadsMinus=0;known_splice_sites
Pf3D7_05_v3	Chappell_et_al_Splice_Site_Finder	SpliceSite	1221243	1221397	.	-	.	ID=PF3D7_0529900;SumOfReads=503;SumOfReadsPlus=0;SumOfReadsMinus=503;known_splice_sites
Pf3D7_05_v3	Chappell_et_al_Splice_Site_Finder	SpliceSite	1221724	1221929	.	-	.	ID=PF3D7_0529900;SumOfReads=341;SumOfReadsPlus=0;SumOfReadsMinus=341;known_splice_sites
Pf3D7_05_v3	Chappell_et_al_Splice_Site_Finder	SpliceSite	1227186	1227382	.	+	.	ID=PF3D7_0530100;SumOfReads=278;SumOfReadsPlus=278;SumOfReadsMinus=0;known_splice_sites
Pf3D7_05_v3	Chappell_et_al_Splice_Site_Finder	SpliceSite	1237463	1237587	.	+	.	ID=PF3D7_0530300;SumOfReads=105;SumOfReadsPlus=105;SumOfReadsMinus=0;known_splice_sites
Pf3D7_05_v3	Chappell_et_al_Splice_Site_Finder	SpliceSite	1237660	1237777	.	+	.	ID=PF3D7_0530300;SumOfReads=24;SumOfReadsPlus=24;SumOfReadsMinus=0;known_splice_sites
Pf3D7_05_v3	Chappell_et_al_Splice_Site_Finder	SpliceSite	1248506	1248755	.	-	.	ID=PF3D7_0530600;SumOfReads=135;SumOfReadsPlus=0;SumOfReadsMinus=135;known_splice_sites
Pf3D7_05_v3	Chappell_et_al_Splice_Site_Finder	SpliceSite	1251490	1251691	.	+	.	ID=PF3D7_0530700;SumOfReads=69;SumOfReadsPlus=69;SumOfReadsMinus=0;known_splice_sites
Pf3D7_05_v3	Chappell_et_al_Splice_Site_Finder	SpliceSite	1255299	1255599	.	+	.	ID=PF3D7_0530800;SumOfReads=5;SumOfReadsPlus=5;SumOfReadsMinus=0;known_splice_sites
Pf3D7_05_v3	Chappell_et_al_Splice_Site_Finder	SpliceSite	1255652	1255865	.	+	.	ID=PF3D7_0530800;SumOfReads=41;SumOfReadsPlus=41;SumOfReadsMinus=0;known_splice_sites
Pf3D7_05_v3	Chappell_et_al_Splice_Site_Finder	SpliceSite	1255949	1256077	.	+	.	ID=PF3D7_0530800;SumOfReads=25;SumOfReadsPlus=25;SumOfReadsMinus=0;known_splice_sites
Pf3D7_05_v3	Chappell_et_al_Splice_Site_Finder	SpliceSite	1256262	1256334	.	+	.	ID=PF3D7_0530800;SumOfReads=7;SumOfReadsPlus=7;SumOfReadsMinus=0;known_splice_sites
Pf3D7_05_v3	Chappell_et_al_Splice_Site_Finder	SpliceSite	1256405	1256514	.	+	.	ID=PF3D7_0530800;SumOfReads=28;SumOfReadsPlus=28;SumOfReadsMinus=0;known_splice_sites
Pf3D7_05_v3	Chappell_et_al_Splice_Site_Finder	SpliceSite	1256644	1256784	.	+	.	ID=PF3D7_0530800;SumOfReads=15;SumOfReadsPlus=15;SumOfReadsMinus=0;known_splice_sites
Pf3D7_05_v3	Chappell_et_al_Splice_Site_Finder	SpliceSite	1256927	1257053	.	+	.	ID=PF3D7_0530800;SumOfReads=27;SumOfReadsPlus=27;SumOfReadsMinus=0;known_splice_sites
Pf3D7_05_v3	Chappell_et_al_Splice_Site_Finder	SpliceSite	1257126	1257226	.	+	.	ID=PF3D7_0530800;SumOfReads=24;SumOfReadsPlus=24;SumOfReadsMinus=0;known_splice_sites
Pf3D7_05_v3	Chappell_et_al_Splice_Site_Finder	SpliceSite	1281351	1281428	.	+	.	ID=PF3D7_0531300;SumOfReads=35;SumOfReadsPlus=35;SumOfReadsMinus=0;known_splice_sites
Pf3D7_05_v3	Chappell_et_al_Splice_Site_Finder	SpliceSite	1304283	1304466	.	-	.	ID=PF3D7_0532200;SumOfReads=36;SumOfReadsPlus=0;SumOfReadsMinus=36;known_splice_sites
Pf3D7_05_v3	Chappell_et_al_Splice_Site_Finder	SpliceSite	1308479	1308611	.	+	.	ID=PF3D7_0532300;SumOfReads=2482;SumOfReadsPlus=2482;SumOfReadsMinus=0;known_splice_sites
Pf3D7_05_v3	Chappell_et_al_Splice_Site_Finder	SpliceSite	1312669	1312765	.	+	.	ID=PF3D7_0532400;SumOfReads=493;SumOfReadsPlus=493;SumOfReadsMinus=0;known_splice_sites
Pf3D7_05_v3	Chappell_et_al_Splice_Site_Finder	SpliceSite	1316402	1316540	.	+	.	ID=PF3D7_0532500;SumOfReads=30;SumOfReadsPlus=30;SumOfReadsMinus=0;known_splice_sites
Pf3D7_05_v3	Chappell_et_al_Splice_Site_Finder	SpliceSite	1329624	1329848	.	+	.	ID=PF3D7_0533000;SumOfReads=9;SumOfReadsPlus=9;SumOfReadsMinus=0;known_splice_sites
Pf3D7_06_v3	Chappell_et_al_Splice_Site_Finder	SpliceSite	47532	47625	.	+	.	ID=PF3D7_0601200;SumOfReads=11;SumOfReadsPlus=11;SumOfReadsMinus=0;known_splice_sites
Pf3D7_06_v3	Chappell_et_al_Splice_Site_Finder	SpliceSite	71080	71197	.	+	.	ID=PF3D7_0601700;SumOfReads=18;SumOfReadsPlus=18;SumOfReadsMinus=0;known_splice_sites
Pf3D7_06_v3	Chappell_et_al_Splice_Site_Finder	SpliceSite	78379	78586	.	+	.	ID=PF3D7_0601900;SumOfReads=1473;SumOfReadsPlus=1473;SumOfReadsMinus=0;known_splice_sites
Pf3D7_06_v3	Chappell_et_al_Splice_Site_Finder	SpliceSite	96423	96532	.	+	.	ID=PF3D7_0602100;SumOfReads=129;SumOfReadsPlus=129;SumOfReadsMinus=0;known_splice_sites
Pf3D7_06_v3	Chappell_et_al_Splice_Site_Finder	SpliceSite	98429	98623	.	+	.	ID=PF3D7_0602200;SumOfReads=220;SumOfReadsPlus=220;SumOfReadsMinus=0;known_splice_sites
Pf3D7_06_v3	Chappell_et_al_Splice_Site_Finder	SpliceSite	98742	98849	.	+	.	ID=PF3D7_0602200;SumOfReads=215;SumOfReadsPlus=215;SumOfReadsMinus=0;known_splice_sites
Pf3D7_06_v3	Chappell_et_al_Splice_Site_Finder	SpliceSite	101465	101601	.	-	.	ID=PF3D7_0602400;SumOfReads=39;SumOfReadsPlus=0;SumOfReadsMinus=39;known_splice_sites
Pf3D7_06_v3	Chappell_et_al_Splice_Site_Finder	SpliceSite	101695	101819	.	-	.	ID=PF3D7_0602400;SumOfReads=38;SumOfReadsPlus=0;SumOfReadsMinus=38;known_splice_sites
Pf3D7_06_v3	Chappell_et_al_Splice_Site_Finder	SpliceSite	101908	102008	.	-	.	ID=PF3D7_0602400;SumOfReads=84;SumOfReadsPlus=0;SumOfReadsMinus=84;known_splice_sites
Pf3D7_06_v3	Chappell_et_al_Splice_Site_Finder	SpliceSite	107227	107581	.	-	.	ID=PF3D7_0602600;SumOfReads=143;SumOfReadsPlus=0;SumOfReadsMinus=143;known_splice_sites
Pf3D7_06_v3	Chappell_et_al_Splice_Site_Finder	SpliceSite	108061	108162	.	-	.	ID=PF3D7_0602600;SumOfReads=152;SumOfReadsPlus=0;SumOfReadsMinus=152;known_splice_sites
Pf3D7_06_v3	Chappell_et_al_Splice_Site_Finder	SpliceSite	108427	108565	.	-	.	ID=PF3D7_0602600;SumOfReads=118;SumOfReadsPlus=0;SumOfReadsMinus=118;known_splice_sites
Pf3D7_06_v3	Chappell_et_al_Splice_Site_Finder	SpliceSite	108919	109056	.	-	.	ID=PF3D7_0602600;SumOfReads=121;SumOfReadsPlus=0;SumOfReadsMinus=121;known_splice_sites
Pf3D7_06_v3	Chappell_et_al_Splice_Site_Finder	SpliceSite	119071	119223	.	-	.	ID=PF3D7_0602900;SumOfReads=130;SumOfReadsPlus=0;SumOfReadsMinus=130;known_splice_sites
Pf3D7_06_v3	Chappell_et_al_Splice_Site_Finder	SpliceSite	141571	141831	.	-	.	ID=PF3D7_0603600;SumOfReads=12;SumOfReadsPlus=0;SumOfReadsMinus=12;known_splice_sites
Pf3D7_06_v3	Chappell_et_al_Splice_Site_Finder	SpliceSite	152604	152720	.	-	.	ID=PF3D7_0603800;SumOfReads=84;SumOfReadsPlus=0;SumOfReadsMinus=84;known_splice_sites
Pf3D7_06_v3	Chappell_et_al_Splice_Site_Finder	SpliceSite	152885	153005	.	-	.	ID=PF3D7_0603800;SumOfReads=81;SumOfReadsPlus=0;SumOfReadsMinus=81;known_splice_sites
Pf3D7_06_v3	Chappell_et_al_Splice_Site_Finder	SpliceSite	153097	153194	.	-	.	ID=PF3D7_0603800;SumOfReads=176;SumOfReadsPlus=0;SumOfReadsMinus=176;known_splice_sites
Pf3D7_06_v3	Chappell_et_al_Splice_Site_Finder	SpliceSite	153444	153649	.	-	.	ID=PF3D7_0603800;SumOfReads=61;SumOfReadsPlus=0;SumOfReadsMinus=61;known_splice_sites
Pf3D7_06_v3	Chappell_et_al_Splice_Site_Finder	SpliceSite	155394	155601	.	-	.	ID=PF3D7_0603800;SumOfReads=61;SumOfReadsPlus=0;SumOfReadsMinus=61;known_splice_sites
Pf3D7_06_v3	Chappell_et_al_Splice_Site_Finder	SpliceSite	156332	156425	.	-	.	ID=PF3D7_0603800;SumOfReads=25;SumOfReadsPlus=0;SumOfReadsMinus=25;known_splice_sites
Pf3D7_06_v3	Chappell_et_al_Splice_Site_Finder	SpliceSite	156600	156698	.	-	.	ID=PF3D7_0603800;SumOfReads=34;SumOfReadsPlus=0;SumOfReadsMinus=34;known_splice_sites
Pf3D7_06_v3	Chappell_et_al_Splice_Site_Finder	SpliceSite	156797	156876	.	-	.	ID=PF3D7_0603800;SumOfReads=87;SumOfReadsPlus=0;SumOfReadsMinus=87;known_splice_sites
Pf3D7_06_v3	Chappell_et_al_Splice_Site_Finder	SpliceSite	156949	157114	.	-	.	ID=PF3D7_0603800;SumOfReads=84;SumOfReadsPlus=0;SumOfReadsMinus=84;known_splice_sites
Pf3D7_06_v3	Chappell_et_al_Splice_Site_Finder	SpliceSite	157293	157393	.	-	.	ID=PF3D7_0603800;SumOfReads=30;SumOfReadsPlus=0;SumOfReadsMinus=30;known_splice_sites
Pf3D7_06_v3	Chappell_et_al_Splice_Site_Finder	SpliceSite	157536	157664	.	-	.	ID=PF3D7_0603800;SumOfReads=30;SumOfReadsPlus=0;SumOfReadsMinus=30;known_splice_sites
Pf3D7_06_v3	Chappell_et_al_Splice_Site_Finder	SpliceSite	158017	158163	.	-	.	ID=PF3D7_0603800;SumOfReads=23;SumOfReadsPlus=0;SumOfReadsMinus=23;known_splice_sites
Pf3D7_06_v3	Chappell_et_al_Splice_Site_Finder	SpliceSite	158356	158462	.	-	.	ID=PF3D7_0603800;SumOfReads=53;SumOfReadsPlus=0;SumOfReadsMinus=53;known_splice_sites
Pf3D7_06_v3	Chappell_et_al_Splice_Site_Finder	SpliceSite	158561	158689	.	-	.	ID=PF3D7_0603800;SumOfReads=30;SumOfReadsPlus=0;SumOfReadsMinus=30;known_splice_sites
Pf3D7_06_v3	Chappell_et_al_Splice_Site_Finder	SpliceSite	158942	159044	.	-	.	ID=PF3D7_0603800;SumOfReads=27;SumOfReadsPlus=0;SumOfReadsMinus=27;known_splice_sites
Pf3D7_06_v3	Chappell_et_al_Splice_Site_Finder	SpliceSite	159269	159375	.	-	.	ID=PF3D7_0603800;SumOfReads=45;SumOfReadsPlus=0;SumOfReadsMinus=45;known_splice_sites
Pf3D7_06_v3	Chappell_et_al_Splice_Site_Finder	SpliceSite	159471	159571	.	-	.	ID=PF3D7_0603800;SumOfReads=54;SumOfReadsPlus=0;SumOfReadsMinus=54;known_splice_sites
Pf3D7_06_v3	Chappell_et_al_Splice_Site_Finder	SpliceSite	159709	159866	.	-	.	ID=PF3D7_0603800;SumOfReads=24;SumOfReadsPlus=0;SumOfReadsMinus=24;known_splice_sites
Pf3D7_06_v3	Chappell_et_al_Splice_Site_Finder	SpliceSite	160002	160164	.	-	.	ID=PF3D7_0603800;SumOfReads=27;SumOfReadsPlus=0;SumOfReadsMinus=27;known_splice_sites
Pf3D7_06_v3	Chappell_et_al_Splice_Site_Finder	SpliceSite	181072	181193	.	+	.	ID=PF3D7_0604200;SumOfReads=59;SumOfReadsPlus=59;SumOfReadsMinus=0;known_splice_sites
Pf3D7_06_v3	Chappell_et_al_Splice_Site_Finder	SpliceSite	181259	181400	.	+	.	ID=PF3D7_0604200;SumOfReads=63;SumOfReadsPlus=63;SumOfReadsMinus=0;known_splice_sites
Pf3D7_06_v3	Chappell_et_al_Splice_Site_Finder	SpliceSite	197386	197546	.	+	.	ID=PF3D7_0604500;SumOfReads=1953;SumOfReadsPlus=1953;SumOfReadsMinus=0;known_splice_sites
Pf3D7_06_v3	Chappell_et_al_Splice_Site_Finder	SpliceSite	197592	197744	.	+	.	ID=PF3D7_0604500;SumOfReads=3272;SumOfReadsPlus=3272;SumOfReadsMinus=0;known_splice_sites
Pf3D7_06_v3	Chappell_et_al_Splice_Site_Finder	SpliceSite	197819	197946	.	+	.	ID=PF3D7_0604500;SumOfReads=2020;SumOfReadsPlus=2020;SumOfReadsMinus=0;known_splice_sites
Pf3D7_06_v3	Chappell_et_al_Splice_Site_Finder	SpliceSite	201222	201576	.	+	.	ID=PF3D7_0604600;SumOfReads=12;SumOfReadsPlus=12;SumOfReadsMinus=0;known_splice_sites
Pf3D7_06_v3	Chappell_et_al_Splice_Site_Finder	SpliceSite	204805	204975	.	-	.	ID=PF3D7_0604700;SumOfReads=106;SumOfReadsPlus=0;SumOfReadsMinus=106;known_splice_sites
Pf3D7_06_v3	Chappell_et_al_Splice_Site_Finder	SpliceSite	205108	205227	.	-	.	ID=PF3D7_0604700;SumOfReads=229;SumOfReadsPlus=0;SumOfReadsMinus=229;known_splice_sites
Pf3D7_06_v3	Chappell_et_al_Splice_Site_Finder	SpliceSite	205294	205403	.	-	.	ID=PF3D7_0604700;SumOfReads=206;SumOfReadsPlus=0;SumOfReadsMinus=206;known_splice_sites
Pf3D7_06_v3	Chappell_et_al_Splice_Site_Finder	SpliceSite	205503	205603	.	-	.	ID=PF3D7_0604700;SumOfReads=83;SumOfReadsPlus=0;SumOfReadsMinus=83;known_splice_sites
Pf3D7_06_v3	Chappell_et_al_Splice_Site_Finder	SpliceSite	205733	205874	.	-	.	ID=PF3D7_0604700;SumOfReads=50;SumOfReadsPlus=0;SumOfReadsMinus=50;known_splice_sites
Pf3D7_06_v3	Chappell_et_al_Splice_Site_Finder	SpliceSite	212473	212617	.	-	.	ID=PF3D7_0604900;SumOfReads=47;SumOfReadsPlus=0;SumOfReadsMinus=47;known_splice_sites
Pf3D7_06_v3	Chappell_et_al_Splice_Site_Finder	SpliceSite	212800	212984	.	-	.	ID=PF3D7_0604900;SumOfReads=52;SumOfReadsPlus=0;SumOfReadsMinus=52;known_splice_sites
Pf3D7_06_v3	Chappell_et_al_Splice_Site_Finder	SpliceSite	220446	220577	.	-	.	ID=PF3D7_0605200;SumOfReads=290;SumOfReadsPlus=0;SumOfReadsMinus=290;known_splice_sites
Pf3D7_06_v3	Chappell_et_al_Splice_Site_Finder	SpliceSite	220639	220741	.	-	.	ID=PF3D7_0605200;SumOfReads=370;SumOfReadsPlus=0;SumOfReadsMinus=370;known_splice_sites
Pf3D7_06_v3	Chappell_et_al_Splice_Site_Finder	SpliceSite	220870	221009	.	-	.	ID=PF3D7_0605200;SumOfReads=119;SumOfReadsPlus=0;SumOfReadsMinus=119;known_splice_sites
Pf3D7_06_v3	Chappell_et_al_Splice_Site_Finder	SpliceSite	221108	221224	.	-	.	ID=PF3D7_0605200;SumOfReads=108;SumOfReadsPlus=0;SumOfReadsMinus=108;known_splice_sites
Pf3D7_06_v3	Chappell_et_al_Splice_Site_Finder	SpliceSite	221352	221636	.	-	.	ID=PF3D7_0605200;SumOfReads=145;SumOfReadsPlus=0;SumOfReadsMinus=145;known_splice_sites
Pf3D7_06_v3	Chappell_et_al_Splice_Site_Finder	SpliceSite	222853	223049	.	+	.	ID=PF3D7_0605300;SumOfReads=54;SumOfReadsPlus=54;SumOfReadsMinus=0;known_splice_sites
Pf3D7_06_v3	Chappell_et_al_Splice_Site_Finder	SpliceSite	223145	223307	.	+	.	ID=PF3D7_0605300;SumOfReads=145;SumOfReadsPlus=145;SumOfReadsMinus=0;known_splice_sites
Pf3D7_06_v3	Chappell_et_al_Splice_Site_Finder	SpliceSite	223380	223506	.	+	.	ID=PF3D7_0605300;SumOfReads=121;SumOfReadsPlus=121;SumOfReadsMinus=0;known_splice_sites
Pf3D7_06_v3	Chappell_et_al_Splice_Site_Finder	SpliceSite	225412	225688	.	-	.	ID=PF3D7_0605500;SumOfReads=23;SumOfReadsPlus=0;SumOfReadsMinus=23;known_splice_sites
Pf3D7_06_v3	Chappell_et_al_Splice_Site_Finder	SpliceSite	247955	248076	.	+	.	ID=PF3D7_0605900;SumOfReads=190;SumOfReadsPlus=190;SumOfReadsMinus=0;known_splice_sites
Pf3D7_06_v3	Chappell_et_al_Splice_Site_Finder	SpliceSite	248205	248335	.	+	.	ID=PF3D7_0605900;SumOfReads=190;SumOfReadsPlus=190;SumOfReadsMinus=0;known_splice_sites
Pf3D7_06_v3	Chappell_et_al_Splice_Site_Finder	SpliceSite	248501	248730	.	+	.	ID=PF3D7_0605900;SumOfReads=191;SumOfReadsPlus=191;SumOfReadsMinus=0;known_splice_sites
Pf3D7_06_v3	Chappell_et_al_Splice_Site_Finder	SpliceSite	248837	248998	.	+	.	ID=PF3D7_0605900;SumOfReads=370;SumOfReadsPlus=370;SumOfReadsMinus=0;known_splice_sites
Pf3D7_06_v3	Chappell_et_al_Splice_Site_Finder	SpliceSite	257729	258096	.	+	.	ID=PF3D7_0606100;SumOfReads=252;SumOfReadsPlus=252;SumOfReadsMinus=0;known_splice_sites
Pf3D7_06_v3	Chappell_et_al_Splice_Site_Finder	SpliceSite	258320	258395	.	+	.	ID=PF3D7_0606100;SumOfReads=363;SumOfReadsPlus=363;SumOfReadsMinus=0;known_splice_sites
Pf3D7_06_v3	Chappell_et_al_Splice_Site_Finder	SpliceSite	258540	258717	.	+	.	ID=PF3D7_0606100;SumOfReads=600;SumOfReadsPlus=600;SumOfReadsMinus=0;known_splice_sites
Pf3D7_06_v3	Chappell_et_al_Splice_Site_Finder	SpliceSite	261252	261387	.	-	.	ID=PF3D7_0606200;SumOfReads=268;SumOfReadsPlus=0;SumOfReadsMinus=268;known_splice_sites
Pf3D7_06_v3	Chappell_et_al_Splice_Site_Finder	SpliceSite	261497	261613	.	-	.	ID=PF3D7_0606200;SumOfReads=619;SumOfReadsPlus=0;SumOfReadsMinus=619;known_splice_sites
Pf3D7_06_v3	Chappell_et_al_Splice_Site_Finder	SpliceSite	261675	261868	.	-	.	ID=PF3D7_0606200;SumOfReads=659;SumOfReadsPlus=0;SumOfReadsMinus=659;known_splice_sites
Pf3D7_06_v3	Chappell_et_al_Splice_Site_Finder	SpliceSite	265926	266044	.	-	.	ID=PF3D7_0606500;SumOfReads=178;SumOfReadsPlus=0;SumOfReadsMinus=178;known_splice_sites
Pf3D7_06_v3	Chappell_et_al_Splice_Site_Finder	SpliceSite	266249	266397	.	-	.	ID=PF3D7_0606500;SumOfReads=199;SumOfReadsPlus=0;SumOfReadsMinus=199;known_splice_sites
Pf3D7_06_v3	Chappell_et_al_Splice_Site_Finder	SpliceSite	266656	266806	.	-	.	ID=PF3D7_0606500;SumOfReads=222;SumOfReadsPlus=0;SumOfReadsMinus=222;known_splice_sites
Pf3D7_06_v3	Chappell_et_al_Splice_Site_Finder	SpliceSite	266944	267093	.	-	.	ID=PF3D7_0606500;SumOfReads=296;SumOfReadsPlus=0;SumOfReadsMinus=296;known_splice_sites
Pf3D7_06_v3	Chappell_et_al_Splice_Site_Finder	SpliceSite	270372	270557	.	-	.	ID=PF3D7_0606600;SumOfReads=30;SumOfReadsPlus=0;SumOfReadsMinus=30;known_splice_sites
Pf3D7_06_v3	Chappell_et_al_Splice_Site_Finder	SpliceSite	286264	286434	.	+	.	ID=PF3D7_0606700;SumOfReads=186;SumOfReadsPlus=186;SumOfReadsMinus=0;known_splice_sites
Pf3D7_06_v3	Chappell_et_al_Splice_Site_Finder	SpliceSite	286577	286737	.	+	.	ID=PF3D7_0606700;SumOfReads=222;SumOfReadsPlus=222;SumOfReadsMinus=0;known_splice_sites
Pf3D7_06_v3	Chappell_et_al_Splice_Site_Finder	SpliceSite	286884	286981	.	+	.	ID=PF3D7_0606700;SumOfReads=194;SumOfReadsPlus=194;SumOfReadsMinus=0;known_splice_sites
Pf3D7_06_v3	Chappell_et_al_Splice_Site_Finder	SpliceSite	300864	300935	.	+	.	ID=PF3D7_0607100;SumOfReads=5;SumOfReadsPlus=5;SumOfReadsMinus=0;known_splice_sites
Pf3D7_06_v3	Chappell_et_al_Splice_Site_Finder	SpliceSite	300993	301149	.	+	.	ID=PF3D7_0607100;SumOfReads=5;SumOfReadsPlus=5;SumOfReadsMinus=0;known_splice_sites
Pf3D7_06_v3	Chappell_et_al_Splice_Site_Finder	SpliceSite	303130	303256	.	-	.	ID=PF3D7_0607200;SumOfReads=19;SumOfReadsPlus=0;SumOfReadsMinus=19;known_splice_sites
Pf3D7_06_v3	Chappell_et_al_Splice_Site_Finder	SpliceSite	304807	304969	.	+	.	ID=PF3D7_0607300;SumOfReads=50;SumOfReadsPlus=50;SumOfReadsMinus=0;known_splice_sites
Pf3D7_06_v3	Chappell_et_al_Splice_Site_Finder	SpliceSite	306586	306729	.	-	.	ID=PF3D7_0607400;SumOfReads=175;SumOfReadsPlus=0;SumOfReadsMinus=175;known_splice_sites
Pf3D7_06_v3	Chappell_et_al_Splice_Site_Finder	SpliceSite	306793	306878	.	-	.	ID=PF3D7_0607400;SumOfReads=116;SumOfReadsPlus=0;SumOfReadsMinus=116;known_splice_sites
Pf3D7_06_v3	Chappell_et_al_Splice_Site_Finder	SpliceSite	306936	307049	.	-	.	ID=PF3D7_0607400;SumOfReads=128;SumOfReadsPlus=0;SumOfReadsMinus=128;known_splice_sites
Pf3D7_06_v3	Chappell_et_al_Splice_Site_Finder	SpliceSite	307111	307232	.	-	.	ID=PF3D7_0607400;SumOfReads=84;SumOfReadsPlus=0;SumOfReadsMinus=84;known_splice_sites
Pf3D7_06_v3	Chappell_et_al_Splice_Site_Finder	SpliceSite	307368	307523	.	-	.	ID=PF3D7_0607400;SumOfReads=39;SumOfReadsPlus=0;SumOfReadsMinus=39;known_splice_sites
Pf3D7_06_v3	Chappell_et_al_Splice_Site_Finder	SpliceSite	307614	307721	.	-	.	ID=PF3D7_0607400;SumOfReads=75;SumOfReadsPlus=0;SumOfReadsMinus=75;known_splice_sites
Pf3D7_06_v3	Chappell_et_al_Splice_Site_Finder	SpliceSite	307795	308040	.	-	.	ID=PF3D7_0607400;SumOfReads=141;SumOfReadsPlus=0;SumOfReadsMinus=141;known_splice_sites
Pf3D7_06_v3	Chappell_et_al_Splice_Site_Finder	SpliceSite	308079	308174	.	-	.	ID=PF3D7_0607400;SumOfReads=96;SumOfReadsPlus=0;SumOfReadsMinus=96;known_splice_sites
Pf3D7_06_v3	Chappell_et_al_Splice_Site_Finder	SpliceSite	308283	308424	.	-	.	ID=PF3D7_0607400;SumOfReads=44;SumOfReadsPlus=0;SumOfReadsMinus=44;known_splice_sites
Pf3D7_06_v3	Chappell_et_al_Splice_Site_Finder	SpliceSite	308692	308832	.	-	.	ID=PF3D7_0607400;SumOfReads=53;SumOfReadsPlus=0;SumOfReadsMinus=53;known_splice_sites
Pf3D7_06_v3	Chappell_et_al_Splice_Site_Finder	SpliceSite	309159	309376	.	-	.	ID=PF3D7_0607400;SumOfReads=32;SumOfReadsPlus=0;SumOfReadsMinus=32;known_splice_sites
Pf3D7_06_v3	Chappell_et_al_Splice_Site_Finder	SpliceSite	313909	314031	.	-	.	ID=PF3D7_0607600;SumOfReads=367;SumOfReadsPlus=0;SumOfReadsMinus=367;known_splice_sites
Pf3D7_06_v3	Chappell_et_al_Splice_Site_Finder	SpliceSite	314079	314169	.	-	.	ID=PF3D7_0607600;SumOfReads=396;SumOfReadsPlus=0;SumOfReadsMinus=396;known_splice_sites
Pf3D7_06_v3	Chappell_et_al_Splice_Site_Finder	SpliceSite	314285	314408	.	-	.	ID=PF3D7_0607600;SumOfReads=226;SumOfReadsPlus=0;SumOfReadsMinus=226;known_splice_sites
Pf3D7_06_v3	Chappell_et_al_Splice_Site_Finder	SpliceSite	314505	314607	.	-	.	ID=PF3D7_0607600;SumOfReads=160;SumOfReadsPlus=0;SumOfReadsMinus=160;known_splice_sites
Pf3D7_06_v3	Chappell_et_al_Splice_Site_Finder	SpliceSite	329790	329953	.	-	.	ID=PF3D7_0607800;SumOfReads=21;SumOfReadsPlus=0;SumOfReadsMinus=21;known_splice_sites
Pf3D7_06_v3	Chappell_et_al_Splice_Site_Finder	SpliceSite	335253	335331	.	-	.	ID=PF3D7_0608000;SumOfReads=282;SumOfReadsPlus=0;SumOfReadsMinus=282;known_splice_sites
Pf3D7_06_v3	Chappell_et_al_Splice_Site_Finder	SpliceSite	335406	335545	.	-	.	ID=PF3D7_0608000;SumOfReads=253;SumOfReadsPlus=0;SumOfReadsMinus=253;known_splice_sites
Pf3D7_06_v3	Chappell_et_al_Splice_Site_Finder	SpliceSite	335648	335741	.	-	.	ID=PF3D7_0608000;SumOfReads=325;SumOfReadsPlus=0;SumOfReadsMinus=325;known_splice_sites
Pf3D7_06_v3	Chappell_et_al_Splice_Site_Finder	SpliceSite	335808	335907	.	-	.	ID=PF3D7_0608000;SumOfReads=456;SumOfReadsPlus=0;SumOfReadsMinus=456;known_splice_sites
Pf3D7_06_v3	Chappell_et_al_Splice_Site_Finder	SpliceSite	335975	336092	.	-	.	ID=PF3D7_0608000;SumOfReads=444;SumOfReadsPlus=0;SumOfReadsMinus=444;known_splice_sites
Pf3D7_06_v3	Chappell_et_al_Splice_Site_Finder	SpliceSite	336158	336251	.	-	.	ID=PF3D7_0608000;SumOfReads=389;SumOfReadsPlus=0;SumOfReadsMinus=389;known_splice_sites
Pf3D7_06_v3	Chappell_et_al_Splice_Site_Finder	SpliceSite	336321	336418	.	-	.	ID=PF3D7_0608000;SumOfReads=270;SumOfReadsPlus=0;SumOfReadsMinus=270;known_splice_sites
Pf3D7_06_v3	Chappell_et_al_Splice_Site_Finder	SpliceSite	336453	336530	.	-	.	ID=PF3D7_0608000;SumOfReads=130;SumOfReadsPlus=0;SumOfReadsMinus=130;known_splice_sites
Pf3D7_06_v3	Chappell_et_al_Splice_Site_Finder	SpliceSite	336637	336788	.	-	.	ID=PF3D7_0608000;SumOfReads=209;SumOfReadsPlus=0;SumOfReadsMinus=209;known_splice_sites
Pf3D7_06_v3	Chappell_et_al_Splice_Site_Finder	SpliceSite	336868	337003	.	-	.	ID=PF3D7_0608000;SumOfReads=157;SumOfReadsPlus=0;SumOfReadsMinus=157;known_splice_sites
Pf3D7_06_v3	Chappell_et_al_Splice_Site_Finder	SpliceSite	337158	337292	.	-	.	ID=PF3D7_0608000;SumOfReads=95;SumOfReadsPlus=0;SumOfReadsMinus=95;known_splice_sites
Pf3D7_06_v3	Chappell_et_al_Splice_Site_Finder	SpliceSite	341933	342094	.	-	.	ID=PF3D7_0608200;SumOfReads=77;SumOfReadsPlus=0;SumOfReadsMinus=77;known_splice_sites
Pf3D7_06_v3	Chappell_et_al_Splice_Site_Finder	SpliceSite	342188	342333	.	-	.	ID=PF3D7_0608200;SumOfReads=108;SumOfReadsPlus=0;SumOfReadsMinus=108;known_splice_sites
Pf3D7_06_v3	Chappell_et_al_Splice_Site_Finder	SpliceSite	342561	342729	.	-	.	ID=PF3D7_0608200;SumOfReads=18;SumOfReadsPlus=0;SumOfReadsMinus=18;known_splice_sites
Pf3D7_06_v3	Chappell_et_al_Splice_Site_Finder	SpliceSite	349979	350227	.	-	.	ID=PF3D7_0608400;SumOfReads=93;SumOfReadsPlus=0;SumOfReadsMinus=93;known_splice_sites
Pf3D7_06_v3	Chappell_et_al_Splice_Site_Finder	SpliceSite	352379	352666	.	-	.	ID=PF3D7_0608500;SumOfReads=653;SumOfReadsPlus=0;SumOfReadsMinus=653;known_splice_sites
Pf3D7_06_v3	Chappell_et_al_Splice_Site_Finder	SpliceSite	359901	360081	.	+	.	ID=PF3D7_0608700;SumOfReads=771;SumOfReadsPlus=771;SumOfReadsMinus=0;known_splice_sites
[truncated: 7,250 more rows]
