# Supplementary material for: Refining the transcriptome of the human malaria parasite Plasmodium falciparum using amplification-free RNA-seq
Source: BMC Genomics. 2020 Jun 8;21:395. doi: 10.1186/s12864-020-06787-5 (PMC7278070; doi:10.1186/s12864-020-06787-5)
Supplement: Supplementary file 30 — Additional file 30. [file 12864_2020_6787_MOESM30_ESM.xlsx]

## Sheet: Table_S29_ IT.splice_sites
###### Chappell et al. 2019; Table S29: Splice sites identified in IT (from DAFT-seq data)
###### Remove the first few rows to convert to a gff format
###### Columns: 1.Sequence (chromosome); 2.Source (software); 3. Feature (e.g. ""gene"" or ""exon""); 4. Start (where first base is 1); 5. End; 6. Score (not used); 7. Strand (+ or -); 8. Phase (for CDS features); 9. Attributes (other information)"
##sequence-region Pf3D7_01_v3 1 640851
##sequence-region Pf3D7_02_v3 1 947102
##sequence-region Pf3D7_03_v3 1 1067971
##sequence-region Pf3D7_04_v3 1 1200490
##sequence-region Pf3D7_05_v3 1 1343557
##sequence-region Pf3D7_06_v3 1 1418242
##sequence-region Pf3D7_07_v3 1 1445207
##sequence-region Pf3D7_08_v3 1 1472805
##sequence-region Pf3D7_09_v3 1 1541735
##sequence-region Pf3D7_10_v3 1 1687656
##sequence-region Pf3D7_11_v3 1 2038340
##sequence-region Pf3D7_12_v3 1 2271494
##sequence-region Pf3D7_13_v3 1 2925236
##sequence-region Pf3D7_14_v3 1 3291936
##sequence-region Pf3D7_API_v3 1 34250
##sequence-region Pf3D7_MIT_v3 1 5967
Pf3D7_01_v3	Chappell_et_al_Splice_Site_Finder	SpliceSite	226872	227074	.	-	.	ID=PF3D7_0105400.1;SumOfReads=19;SumOfReadsPlus=0;SumOfReadsMinus=19;change_of_boundaries_within_genes
Pf3D7_01_v3	Chappell_et_al_Splice_Site_Finder	SpliceSite	430624	430752	.	-	.	ID=PF3D7_0111200;SumOfReads=5;SumOfReadsPlus=0;SumOfReadsMinus=5;change_of_boundaries_within_genes
Pf3D7_01_v3	Chappell_et_al_Splice_Site_Finder	SpliceSite	446701	446891	.	+	.	ID=PF3D7_0111800;SumOfReads=7;SumOfReadsPlus=7;SumOfReadsMinus=0;change_of_boundaries_within_genes
Pf3D7_02_v3	Chappell_et_al_Splice_Site_Finder	SpliceSite	98533	98723	.	-	.	ID=PF3D7_0201900;SumOfReads=5;SumOfReadsPlus=0;SumOfReadsMinus=5;change_of_boundaries_within_genes
Pf3D7_02_v3	Chappell_et_al_Splice_Site_Finder	SpliceSite	129688	129803	.	-	.	ID=PF3D7_0202600.1;SumOfReads=53;SumOfReadsPlus=0;SumOfReadsMinus=53;change_of_boundaries_within_genes
Pf3D7_02_v3	Chappell_et_al_Splice_Site_Finder	SpliceSite	252508	252853	.	+	.	ID=PF3D7_0206300;SumOfReads=6;SumOfReadsPlus=6;SumOfReadsMinus=0;change_of_boundaries_within_genes
Pf3D7_02_v3	Chappell_et_al_Splice_Site_Finder	SpliceSite	412538	412700	.	+	.	ID=PF3D7_0210100.1;SumOfReads=7;SumOfReadsPlus=7;SumOfReadsMinus=0;change_of_boundaries_within_genes
Pf3D7_02_v3	Chappell_et_al_Splice_Site_Finder	SpliceSite	569260	569360	.	-	.	ID=PF3D7_0214100;SumOfReads=5;SumOfReadsPlus=0;SumOfReadsMinus=5;change_of_boundaries_within_genes
Pf3D7_02_v3	Chappell_et_al_Splice_Site_Finder	SpliceSite	690372	690473	.	+	.	ID=PF3D7_0216700.1;SumOfReads=55;SumOfReadsPlus=55;SumOfReadsMinus=0;change_of_boundaries_within_genes
Pf3D7_02_v3	Chappell_et_al_Splice_Site_Finder	SpliceSite	691021	691265	.	+	.	ID=PF3D7_0216700.1;SumOfReads=8;SumOfReadsPlus=8;SumOfReadsMinus=0;change_of_boundaries_within_genes
Pf3D7_02_v3	Chappell_et_al_Splice_Site_Finder	SpliceSite	691472	691681	.	+	.	ID=PF3D7_0216700.1;SumOfReads=39;SumOfReadsPlus=39;SumOfReadsMinus=0;change_of_boundaries_within_genes
Pf3D7_02_v3	Chappell_et_al_Splice_Site_Finder	SpliceSite	775451	775638	.	+	.	ID=PF3D7_0219400.1;SumOfReads=71;SumOfReadsPlus=71;SumOfReadsMinus=0;change_of_boundaries_within_genes
Pf3D7_03_v3	Chappell_et_al_Splice_Site_Finder	SpliceSite	218158	218387	.	+	.	ID=PF3D7_0304400.1;SumOfReads=7;SumOfReadsPlus=7;SumOfReadsMinus=0;change_of_boundaries_within_genes
Pf3D7_03_v3	Chappell_et_al_Splice_Site_Finder	SpliceSite	403574	403687	.	+	.	ID=PF3D7_0309500;SumOfReads=67;SumOfReadsPlus=67;SumOfReadsMinus=0;change_of_boundaries_within_genes
Pf3D7_03_v3	Chappell_et_al_Splice_Site_Finder	SpliceSite	463377	463856	.	+	.	ID=PF3D7_0310700;SumOfReads=77;SumOfReadsPlus=77;SumOfReadsMinus=0;change_of_boundaries_within_genes
Pf3D7_03_v3	Chappell_et_al_Splice_Site_Finder	SpliceSite	570279	570464	.	-	.	ID=PF3D7_0314100.1;SumOfReads=24;SumOfReadsPlus=0;SumOfReadsMinus=24;change_of_boundaries_within_genes
Pf3D7_03_v3	Chappell_et_al_Splice_Site_Finder	SpliceSite	570289	570464	.	-	.	ID=PF3D7_0314100.1;SumOfReads=6;SumOfReadsPlus=0;SumOfReadsMinus=6;change_of_boundaries_within_genes
Pf3D7_03_v3	Chappell_et_al_Splice_Site_Finder	SpliceSite	570528	570699	.	-	.	ID=PF3D7_0314100.1;SumOfReads=46;SumOfReadsPlus=0;SumOfReadsMinus=46;change_of_boundaries_within_genes
Pf3D7_03_v3	Chappell_et_al_Splice_Site_Finder	SpliceSite	837633	837763	.	+	.	ID=PF3D7_0320000;SumOfReads=8;SumOfReadsPlus=8;SumOfReadsMinus=0;change_of_boundaries_within_genes
Pf3D7_03_v3	Chappell_et_al_Splice_Site_Finder	SpliceSite	865051	865154	.	+	.	ID=PF3D7_0320700;SumOfReads=5;SumOfReadsPlus=5;SumOfReadsMinus=0;change_of_boundaries_within_genes
Pf3D7_04_v3	Chappell_et_al_Splice_Site_Finder	SpliceSite	93545	93737	.	-	.	ID=PF3D7_0401600.1;SumOfReads=5;SumOfReadsPlus=0;SumOfReadsMinus=5;change_of_boundaries_within_genes
Pf3D7_04_v3	Chappell_et_al_Splice_Site_Finder	SpliceSite	105329	105531	.	-	.	ID=PF3D7_0401800;SumOfReads=7;SumOfReadsPlus=0;SumOfReadsMinus=7;change_of_boundaries_within_genes
Pf3D7_04_v3	Chappell_et_al_Splice_Site_Finder	SpliceSite	137695	137799	.	+	.	ID=PF3D7_0402300;SumOfReads=10;SumOfReadsPlus=10;SumOfReadsMinus=0;change_of_boundaries_within_genes
Pf3D7_04_v3	Chappell_et_al_Splice_Site_Finder	SpliceSite	262958	263100	.	-	.	ID=PF3D7_0404700;SumOfReads=30;SumOfReadsPlus=0;SumOfReadsMinus=30;change_of_boundaries_within_genes
Pf3D7_04_v3	Chappell_et_al_Splice_Site_Finder	SpliceSite	324635	325116	.	-	.	ID=PF3D7_0406100;SumOfReads=5;SumOfReadsPlus=0;SumOfReadsMinus=5;change_of_boundaries_within_genes
Pf3D7_04_v3	Chappell_et_al_Splice_Site_Finder	SpliceSite	426604	426828	.	+	.	ID=PF3D7_0408900.1;SumOfReads=18;SumOfReadsPlus=18;SumOfReadsMinus=0;change_of_boundaries_within_genes
Pf3D7_04_v3	Chappell_et_al_Splice_Site_Finder	SpliceSite	798550	798721	.	+	.	ID=PF3D7_0418000;SumOfReads=8;SumOfReadsPlus=8;SumOfReadsMinus=0;change_of_boundaries_within_genes
Pf3D7_04_v3	Chappell_et_al_Splice_Site_Finder	SpliceSite	798598	798721	.	+	.	ID=PF3D7_0418000;SumOfReads=5;SumOfReadsPlus=5;SumOfReadsMinus=0;change_of_boundaries_within_genes
Pf3D7_04_v3	Chappell_et_al_Splice_Site_Finder	SpliceSite	1081043	1081226	.	+	.	ID=PF3D7_0424000;SumOfReads=38;SumOfReadsPlus=38;SumOfReadsMinus=0;change_of_boundaries_within_genes
Pf3D7_05_v3	Chappell_et_al_Splice_Site_Finder	SpliceSite	58609	58785	.	-	.	ID=PF3D7_0501100.1;SumOfReads=40;SumOfReadsPlus=0;SumOfReadsMinus=40;change_of_boundaries_within_genes
Pf3D7_05_v3	Chappell_et_al_Splice_Site_Finder	SpliceSite	817172	817600	.	+	.	ID=PF3D7_0519700;SumOfReads=24;SumOfReadsPlus=24;SumOfReadsMinus=0;change_of_boundaries_within_genes
Pf3D7_05_v3	Chappell_et_al_Splice_Site_Finder	SpliceSite	818287	818541	.	+	.	ID=PF3D7_0519700;SumOfReads=6;SumOfReadsPlus=6;SumOfReadsMinus=0;change_of_boundaries_within_genes
Pf3D7_05_v3	Chappell_et_al_Splice_Site_Finder	SpliceSite	829016	829241	.	+	.	ID=PF3D7_0520000;SumOfReads=6;SumOfReadsPlus=6;SumOfReadsMinus=0;change_of_boundaries_within_genes
Pf3D7_05_v3	Chappell_et_al_Splice_Site_Finder	SpliceSite	896346	896580	.	+	.	ID=PF3D7_0522000;SumOfReads=10;SumOfReadsPlus=10;SumOfReadsMinus=0;change_of_boundaries_within_genes
Pf3D7_05_v3	Chappell_et_al_Splice_Site_Finder	SpliceSite	896346	896546	.	+	.	ID=PF3D7_0522000;SumOfReads=5;SumOfReadsPlus=5;SumOfReadsMinus=0;change_of_boundaries_within_genes
Pf3D7_05_v3	Chappell_et_al_Splice_Site_Finder	SpliceSite	901974	902071	.	+	.	ID=PF3D7_0522200;SumOfReads=5;SumOfReadsPlus=5;SumOfReadsMinus=0;change_of_boundaries_within_genes
Pf3D7_05_v3	Chappell_et_al_Splice_Site_Finder	SpliceSite	903752	903864	.	-	.	ID=PF3D7_0522300;SumOfReads=5;SumOfReadsPlus=0;SumOfReadsMinus=5;change_of_boundaries_within_genes
Pf3D7_05_v3	Chappell_et_al_Splice_Site_Finder	SpliceSite	904140	904346	.	-	.	ID=PF3D7_0522300;SumOfReads=5;SumOfReadsPlus=0;SumOfReadsMinus=5;change_of_boundaries_within_genes
Pf3D7_05_v3	Chappell_et_al_Splice_Site_Finder	SpliceSite	904410	904542	.	-	.	ID=PF3D7_0522300;SumOfReads=14;SumOfReadsPlus=0;SumOfReadsMinus=14;change_of_boundaries_within_genes
Pf3D7_05_v3	Chappell_et_al_Splice_Site_Finder	SpliceSite	1082785	1082886	.	-	.	ID=PF3D7_0526200.1;SumOfReads=29;SumOfReadsPlus=0;SumOfReadsMinus=29;change_of_boundaries_within_genes
Pf3D7_05_v3	Chappell_et_al_Splice_Site_Finder	SpliceSite	1083489	1083582	.	-	.	ID=PF3D7_0526200.1;SumOfReads=12;SumOfReadsPlus=0;SumOfReadsMinus=12;change_of_boundaries_within_genes
Pf3D7_05_v3	Chappell_et_al_Splice_Site_Finder	SpliceSite	1130181	1130314	.	-	.	ID=PF3D7_0527100;SumOfReads=7;SumOfReadsPlus=0;SumOfReadsMinus=7;change_of_boundaries_within_genes
Pf3D7_05_v3	Chappell_et_al_Splice_Site_Finder	SpliceSite	1175313	1175530	.	+	.	ID=PF3D7_0528500;SumOfReads=5;SumOfReadsPlus=5;SumOfReadsMinus=0;change_of_boundaries_within_genes
Pf3D7_05_v3	Chappell_et_al_Splice_Site_Finder	SpliceSite	1312660	1312765	.	+	.	ID=PF3D7_0532400;SumOfReads=8;SumOfReadsPlus=8;SumOfReadsMinus=0;change_of_boundaries_within_genes
Pf3D7_06_v3	Chappell_et_al_Splice_Site_Finder	SpliceSite	257713	258096	.	+	.	ID=PF3D7_0606100;SumOfReads=6;SumOfReadsPlus=6;SumOfReadsMinus=0;change_of_boundaries_within_genes
Pf3D7_06_v3	Chappell_et_al_Splice_Site_Finder	SpliceSite	257729	257859	.	+	.	ID=PF3D7_0606100;SumOfReads=26;SumOfReadsPlus=26;SumOfReadsMinus=0;change_of_boundaries_within_genes
Pf3D7_06_v3	Chappell_et_al_Splice_Site_Finder	SpliceSite	257898	258096	.	+	.	ID=PF3D7_0606100;SumOfReads=15;SumOfReadsPlus=15;SumOfReadsMinus=0;change_of_boundaries_within_genes
Pf3D7_06_v3	Chappell_et_al_Splice_Site_Finder	SpliceSite	393225	393433	.	+	.	ID=PF3D7_0609200;SumOfReads=9;SumOfReadsPlus=9;SumOfReadsMinus=0;change_of_boundaries_within_genes
Pf3D7_06_v3	Chappell_et_al_Splice_Site_Finder	SpliceSite	533972	534622	.	-	.	ID=PF3D7_0613000.1;SumOfReads=28;SumOfReadsPlus=0;SumOfReadsMinus=28;change_of_boundaries_within_genes
Pf3D7_06_v3	Chappell_et_al_Splice_Site_Finder	SpliceSite	533972	534220	.	-	.	ID=PF3D7_0613000.1;SumOfReads=13;SumOfReadsPlus=0;SumOfReadsMinus=13;change_of_boundaries_within_genes
Pf3D7_06_v3	Chappell_et_al_Splice_Site_Finder	SpliceSite	533975	534405	.	-	.	ID=PF3D7_0613000.1;SumOfReads=5;SumOfReadsPlus=0;SumOfReadsMinus=5;change_of_boundaries_within_genes
Pf3D7_06_v3	Chappell_et_al_Splice_Site_Finder	SpliceSite	533975	534603	.	-	.	ID=PF3D7_0613000.1;SumOfReads=66;SumOfReadsPlus=0;SumOfReadsMinus=66;change_of_boundaries_within_genes
Pf3D7_06_v3	Chappell_et_al_Splice_Site_Finder	SpliceSite	534255	534603	.	-	.	ID=PF3D7_0613000.1;SumOfReads=30;SumOfReadsPlus=0;SumOfReadsMinus=30;change_of_boundaries_within_genes
Pf3D7_06_v3	Chappell_et_al_Splice_Site_Finder	SpliceSite	534255	534405	.	-	.	ID=PF3D7_0613000.1;SumOfReads=15;SumOfReadsPlus=0;SumOfReadsMinus=15;change_of_boundaries_within_genes
Pf3D7_06_v3	Chappell_et_al_Splice_Site_Finder	SpliceSite	534454	534622	.	-	.	ID=PF3D7_0613000.1;SumOfReads=22;SumOfReadsPlus=0;SumOfReadsMinus=22;change_of_boundaries_within_genes
Pf3D7_06_v3	Chappell_et_al_Splice_Site_Finder	SpliceSite	534674	534858	.	-	.	ID=PF3D7_0613000.1;SumOfReads=66;SumOfReadsPlus=0;SumOfReadsMinus=66;change_of_boundaries_within_genes
Pf3D7_06_v3	Chappell_et_al_Splice_Site_Finder	SpliceSite	794838	794961	.	-	.	ID=PF3D7_0619000.1;SumOfReads=40;SumOfReadsPlus=0;SumOfReadsMinus=40;change_of_boundaries_within_genes
Pf3D7_06_v3	Chappell_et_al_Splice_Site_Finder	SpliceSite	1020316	1020433	.	+	.	ID=PF3D7_0625000.1;SumOfReads=22;SumOfReadsPlus=22;SumOfReadsMinus=0;change_of_boundaries_within_genes
Pf3D7_06_v3	Chappell_et_al_Splice_Site_Finder	SpliceSite	1120535	1120684	.	+	.	ID=PF3D7_0627900;SumOfReads=5;SumOfReadsPlus=5;SumOfReadsMinus=0;change_of_boundaries_within_genes
Pf3D7_06_v3	Chappell_et_al_Splice_Site_Finder	SpliceSite	1171255	1171614	.	-	.	ID=PF3D7_0628300.1;SumOfReads=7;SumOfReadsPlus=0;SumOfReadsMinus=7;change_of_boundaries_within_genes
Pf3D7_06_v3	Chappell_et_al_Splice_Site_Finder	SpliceSite	1171453	1171614	.	-	.	ID=PF3D7_0628300.1;SumOfReads=6;SumOfReadsPlus=0;SumOfReadsMinus=6;change_of_boundaries_within_genes
Pf3D7_06_v3	Chappell_et_al_Splice_Site_Finder	SpliceSite	1172614	1172731	.	-	.	ID=PF3D7_0628300.1;SumOfReads=5;SumOfReadsPlus=0;SumOfReadsMinus=5;change_of_boundaries_within_genes
Pf3D7_07_v3	Chappell_et_al_Splice_Site_Finder	SpliceSite	341792	341994	.	+	.	ID=PF3D7_0707300;SumOfReads=46;SumOfReadsPlus=46;SumOfReadsMinus=0;change_of_boundaries_within_genes
Pf3D7_07_v3	Chappell_et_al_Splice_Site_Finder	SpliceSite	830203	830334	.	+	.	ID=PF3D7_0718600;SumOfReads=19;SumOfReadsPlus=19;SumOfReadsMinus=0;change_of_boundaries_within_genes
Pf3D7_07_v3	Chappell_et_al_Splice_Site_Finder	SpliceSite	986832	987021	.	+	.	ID=PF3D7_0723600;SumOfReads=5;SumOfReadsPlus=5;SumOfReadsMinus=0;change_of_boundaries_within_genes
Pf3D7_07_v3	Chappell_et_al_Splice_Site_Finder	SpliceSite	1079072	1079399	.	+	.	ID=PF3D7_0725400;SumOfReads=46;SumOfReadsPlus=46;SumOfReadsMinus=0;change_of_boundaries_within_genes
Pf3D7_07_v3	Chappell_et_al_Splice_Site_Finder	SpliceSite	1079478	1079670	.	+	.	ID=PF3D7_0725400;SumOfReads=7;SumOfReadsPlus=7;SumOfReadsMinus=0;change_of_boundaries_within_genes
Pf3D7_08_v3	Chappell_et_al_Splice_Site_Finder	SpliceSite	234176	234341	.	-	.	ID=PF3D7_0803800;SumOfReads=5;SumOfReadsPlus=0;SumOfReadsMinus=5;change_of_boundaries_within_genes
Pf3D7_08_v3	Chappell_et_al_Splice_Site_Finder	SpliceSite	397566	397852	.	-	.	ID=PF3D7_0807700;SumOfReads=42;SumOfReadsPlus=0;SumOfReadsMinus=42;change_of_boundaries_within_genes
Pf3D7_08_v3	Chappell_et_al_Splice_Site_Finder	SpliceSite	551900	552095	.	-	.	ID=PF3D7_0810900.1;SumOfReads=15;SumOfReadsPlus=0;SumOfReadsMinus=15;change_of_boundaries_within_genes
Pf3D7_08_v3	Chappell_et_al_Splice_Site_Finder	SpliceSite	659128	659602	.	-	.	ID=PF3D7_0813400;SumOfReads=14;SumOfReadsPlus=0;SumOfReadsMinus=14;change_of_boundaries_within_genes
Pf3D7_08_v3	Chappell_et_al_Splice_Site_Finder	SpliceSite	659649	660157	.	-	.	ID=PF3D7_0813400;SumOfReads=8;SumOfReadsPlus=0;SumOfReadsMinus=8;change_of_boundaries_within_genes
Pf3D7_08_v3	Chappell_et_al_Splice_Site_Finder	SpliceSite	830091	830394	.	+	.	ID=PF3D7_0818200;SumOfReads=7;SumOfReadsPlus=7;SumOfReadsMinus=0;change_of_boundaries_within_genes
Pf3D7_08_v3	Chappell_et_al_Splice_Site_Finder	SpliceSite	1256841	1256937	.	+	.	ID=PF3D7_0829300;SumOfReads=7;SumOfReadsPlus=7;SumOfReadsMinus=0;change_of_boundaries_within_genes
Pf3D7_08_v3	Chappell_et_al_Splice_Site_Finder	SpliceSite	1375053	1375230	.	-	.	ID=PF3D7_0831800;SumOfReads=15;SumOfReadsPlus=0;SumOfReadsMinus=15;change_of_boundaries_within_genes
Pf3D7_08_v3	Chappell_et_al_Splice_Site_Finder	SpliceSite	1375085	1375240	.	-	.	ID=PF3D7_0831800;SumOfReads=7;SumOfReadsPlus=0;SumOfReadsMinus=7;change_of_boundaries_within_genes
Pf3D7_09_v3	Chappell_et_al_Splice_Site_Finder	SpliceSite	272586	272781	.	-	.	ID=PF3D7_0905400;SumOfReads=8;SumOfReadsPlus=0;SumOfReadsMinus=8;change_of_boundaries_within_genes
Pf3D7_09_v3	Chappell_et_al_Splice_Site_Finder	SpliceSite	285487	285607	.	-	.	ID=PF3D7_0905700.1;SumOfReads=12;SumOfReadsPlus=0;SumOfReadsMinus=12;change_of_boundaries_within_genes
Pf3D7_09_v3	Chappell_et_al_Splice_Site_Finder	SpliceSite	420574	420657	.	-	.	ID=PF3D7_0909300;SumOfReads=19;SumOfReadsPlus=0;SumOfReadsMinus=19;change_of_boundaries_within_genes
Pf3D7_09_v3	Chappell_et_al_Splice_Site_Finder	SpliceSite	421155	421265	.	-	.	ID=PF3D7_0909300;SumOfReads=9;SumOfReadsPlus=0;SumOfReadsMinus=9;change_of_boundaries_within_genes
Pf3D7_09_v3	Chappell_et_al_Splice_Site_Finder	SpliceSite	457416	457535	.	-	.	ID=PF3D7_0910100;SumOfReads=12;SumOfReadsPlus=0;SumOfReadsMinus=12;change_of_boundaries_within_genes
Pf3D7_09_v3	Chappell_et_al_Splice_Site_Finder	SpliceSite	489760	489897	.	+	.	ID=PF3D7_0910600;SumOfReads=18;SumOfReadsPlus=18;SumOfReadsMinus=0;change_of_boundaries_within_genes
Pf3D7_09_v3	Chappell_et_al_Splice_Site_Finder	SpliceSite	500494	500687	.	+	.	ID=PF3D7_0911000;SumOfReads=5;SumOfReadsPlus=5;SumOfReadsMinus=0;change_of_boundaries_within_genes
Pf3D7_09_v3	Chappell_et_al_Splice_Site_Finder	SpliceSite	557456	557589	.	+	.	ID=PF3D7_0912500;SumOfReads=7;SumOfReadsPlus=7;SumOfReadsMinus=0;change_of_boundaries_within_genes
Pf3D7_09_v3	Chappell_et_al_Splice_Site_Finder	SpliceSite	557654	557751	.	+	.	ID=PF3D7_0912500;SumOfReads=56;SumOfReadsPlus=56;SumOfReadsMinus=0;change_of_boundaries_within_genes
Pf3D7_09_v3	Chappell_et_al_Splice_Site_Finder	SpliceSite	569919	570085	.	-	.	ID=PF3D7_0913000;SumOfReads=9;SumOfReadsPlus=0;SumOfReadsMinus=9;change_of_boundaries_within_genes
Pf3D7_09_v3	Chappell_et_al_Splice_Site_Finder	SpliceSite	618895	619347	.	+	.	ID=PF3D7_0914400;SumOfReads=6;SumOfReadsPlus=6;SumOfReadsMinus=0;change_of_boundaries_within_genes
Pf3D7_09_v3	Chappell_et_al_Splice_Site_Finder	SpliceSite	1013431	1013612	.	+	.	ID=PF3D7_0925000;SumOfReads=6;SumOfReadsPlus=6;SumOfReadsMinus=0;change_of_boundaries_within_genes
Pf3D7_09_v3	Chappell_et_al_Splice_Site_Finder	SpliceSite	1043650	1043798	.	+	.	ID=PF3D7_0926000;SumOfReads=5;SumOfReadsPlus=5;SumOfReadsMinus=0;change_of_boundaries_within_genes
Pf3D7_09_v3	Chappell_et_al_Splice_Site_Finder	SpliceSite	1143481	1143593	.	+	.	ID=PF3D7_0928300;SumOfReads=5;SumOfReadsPlus=5;SumOfReadsMinus=0;change_of_boundaries_within_genes
Pf3D7_09_v3	Chappell_et_al_Splice_Site_Finder	SpliceSite	1164789	1164890	.	+	.	ID=PF3D7_0929100;SumOfReads=6;SumOfReadsPlus=6;SumOfReadsMinus=0;change_of_boundaries_within_genes
Pf3D7_09_v3	Chappell_et_al_Splice_Site_Finder	SpliceSite	1195925	1196085	.	-	.	ID=PF3D7_0930200;SumOfReads=5;SumOfReadsPlus=0;SumOfReadsMinus=5;change_of_boundaries_within_genes
Pf3D7_09_v3	Chappell_et_al_Splice_Site_Finder	SpliceSite	1197017	1197293	.	-	.	ID=PF3D7_0930200;SumOfReads=6;SumOfReadsPlus=0;SumOfReadsMinus=6;change_of_boundaries_within_genes
Pf3D7_09_v3	Chappell_et_al_Splice_Site_Finder	SpliceSite	1263365	1263512	.	+	.	ID=PF3D7_0931400;SumOfReads=5;SumOfReadsPlus=5;SumOfReadsMinus=0;change_of_boundaries_within_genes
Pf3D7_09_v3	Chappell_et_al_Splice_Site_Finder	SpliceSite	1278057	1278227	.	+	.	ID=PF3D7_0932000;SumOfReads=14;SumOfReadsPlus=14;SumOfReadsMinus=0;change_of_boundaries_within_genes
Pf3D7_09_v3	Chappell_et_al_Splice_Site_Finder	SpliceSite	1278057	1278262	.	+	.	ID=PF3D7_0932000;SumOfReads=123;SumOfReadsPlus=123;SumOfReadsMinus=0;change_of_boundaries_within_genes
Pf3D7_09_v3	Chappell_et_al_Splice_Site_Finder	SpliceSite	1339160	1339242	.	-	.	ID=PF3D7_0933900;SumOfReads=8;SumOfReadsPlus=0;SumOfReadsMinus=8;change_of_boundaries_within_genes
Pf3D7_09_v3	Chappell_et_al_Splice_Site_Finder	SpliceSite	1357550	1357617	.	+	.	ID=PF3D7_0934700;SumOfReads=20;SumOfReadsPlus=20;SumOfReadsMinus=0;change_of_boundaries_within_genes
Pf3D7_09_v3	Chappell_et_al_Splice_Site_Finder	SpliceSite	1422436	1422626	.	-	.	ID=PF3D7_0935900;SumOfReads=8;SumOfReadsPlus=0;SumOfReadsMinus=8;change_of_boundaries_within_genes
Pf3D7_10_v3	Chappell_et_al_Splice_Site_Finder	SpliceSite	93347	93469	.	-	.	ID=PF3D7_1001700;SumOfReads=9;SumOfReadsPlus=0;SumOfReadsMinus=9;change_of_boundaries_within_genes
Pf3D7_10_v3	Chappell_et_al_Splice_Site_Finder	SpliceSite	93360	93469	.	-	.	ID=PF3D7_1001700;SumOfReads=5;SumOfReadsPlus=0;SumOfReadsMinus=5;change_of_boundaries_within_genes
Pf3D7_10_v3	Chappell_et_al_Splice_Site_Finder	SpliceSite	108432	108619	.	-	.	ID=PF3D7_1002100;SumOfReads=19;SumOfReadsPlus=0;SumOfReadsMinus=19;change_of_boundaries_within_genes
Pf3D7_10_v3	Chappell_et_al_Splice_Site_Finder	SpliceSite	122113	122253	.	+	.	ID=PF3D7_1002400.1;SumOfReads=8;SumOfReadsPlus=8;SumOfReadsMinus=0;change_of_boundaries_within_genes
Pf3D7_10_v3	Chappell_et_al_Splice_Site_Finder	SpliceSite	122332	122505	.	+	.	ID=PF3D7_1002400.1;SumOfReads=11;SumOfReadsPlus=11;SumOfReadsMinus=0;change_of_boundaries_within_genes
Pf3D7_10_v3	Chappell_et_al_Splice_Site_Finder	SpliceSite	122994	123269	.	+	.	ID=PF3D7_1002400.1;SumOfReads=26;SumOfReadsPlus=26;SumOfReadsMinus=0;change_of_boundaries_within_genes
Pf3D7_10_v3	Chappell_et_al_Splice_Site_Finder	SpliceSite	160566	160862	.	-	.	ID=PF3D7_1003500;SumOfReads=5;SumOfReadsPlus=0;SumOfReadsMinus=5;change_of_boundaries_within_genes
Pf3D7_10_v3	Chappell_et_al_Splice_Site_Finder	SpliceSite	179941	180050	.	-	.	ID=PF3D7_1004000;SumOfReads=5;SumOfReadsPlus=0;SumOfReadsMinus=5;change_of_boundaries_within_genes
Pf3D7_10_v3	Chappell_et_al_Splice_Site_Finder	SpliceSite	414969	415102	.	+	.	ID=PF3D7_1010300;SumOfReads=7;SumOfReadsPlus=7;SumOfReadsMinus=0;change_of_boundaries_within_genes
Pf3D7_10_v3	Chappell_et_al_Splice_Site_Finder	SpliceSite	461501	461591	.	-	.	ID=PF3D7_1011900;SumOfReads=5;SumOfReadsPlus=0;SumOfReadsMinus=5;change_of_boundaries_within_genes
Pf3D7_10_v3	Chappell_et_al_Splice_Site_Finder	SpliceSite	464657	464836	.	+	.	ID=PF3D7_1012000;SumOfReads=5;SumOfReadsPlus=5;SumOfReadsMinus=0;change_of_boundaries_within_genes
Pf3D7_10_v3	Chappell_et_al_Splice_Site_Finder	SpliceSite	476335	476546	.	-	.	ID=PF3D7_1012400;SumOfReads=12;SumOfReadsPlus=0;SumOfReadsMinus=12;change_of_boundaries_within_genes
Pf3D7_10_v3	Chappell_et_al_Splice_Site_Finder	SpliceSite	476340	476496	.	-	.	ID=PF3D7_1012400;SumOfReads=7;SumOfReadsPlus=0;SumOfReadsMinus=7;change_of_boundaries_within_genes
Pf3D7_10_v3	Chappell_et_al_Splice_Site_Finder	SpliceSite	542445	542855	.	+	.	ID=PF3D7_1013800;SumOfReads=21;SumOfReadsPlus=21;SumOfReadsMinus=0;change_of_boundaries_within_genes
Pf3D7_10_v3	Chappell_et_al_Splice_Site_Finder	SpliceSite	616832	617522	.	-	.	ID=PF3D7_1015200.1;SumOfReads=64;SumOfReadsPlus=0;SumOfReadsMinus=64;change_of_boundaries_within_genes
Pf3D7_10_v3	Chappell_et_al_Splice_Site_Finder	SpliceSite	617365	617522	.	-	.	ID=PF3D7_1015200.1;SumOfReads=6;SumOfReadsPlus=0;SumOfReadsMinus=6;change_of_boundaries_within_genes
Pf3D7_10_v3	Chappell_et_al_Splice_Site_Finder	SpliceSite	1092702	1092817	.	-	.	ID=PF3D7_1025900;SumOfReads=12;SumOfReadsPlus=0;SumOfReadsMinus=12;change_of_boundaries_within_genes
Pf3D7_10_v3	Chappell_et_al_Splice_Site_Finder	SpliceSite	1177172	1177682	.	-	.	ID=PF3D7_1028600;SumOfReads=14;SumOfReadsPlus=0;SumOfReadsMinus=14;change_of_boundaries_within_genes
Pf3D7_10_v3	Chappell_et_al_Splice_Site_Finder	SpliceSite	1194631	1194769	.	+	.	ID=PF3D7_1029100.1;SumOfReads=8;SumOfReadsPlus=8;SumOfReadsMinus=0;change_of_boundaries_within_genes
Pf3D7_10_v3	Chappell_et_al_Splice_Site_Finder	SpliceSite	1223582	1223721	.	+	.	ID=PF3D7_1030000;SumOfReads=5;SumOfReadsPlus=5;SumOfReadsMinus=0;change_of_boundaries_within_genes
Pf3D7_10_v3	Chappell_et_al_Splice_Site_Finder	SpliceSite	1226737	1226904	.	-	.	ID=PF3D7_1030100;SumOfReads=6;SumOfReadsPlus=0;SumOfReadsMinus=6;change_of_boundaries_within_genes
Pf3D7_10_v3	Chappell_et_al_Splice_Site_Finder	SpliceSite	1265163	1265299	.	+	.	ID=PF3D7_1031400.1;SumOfReads=58;SumOfReadsPlus=58;SumOfReadsMinus=0;change_of_boundaries_within_genes
Pf3D7_10_v3	Chappell_et_al_Splice_Site_Finder	SpliceSite	1272538	1272661	.	+	.	ID=PF3D7_1031500;SumOfReads=7;SumOfReadsPlus=7;SumOfReadsMinus=0;change_of_boundaries_within_genes
Pf3D7_10_v3	Chappell_et_al_Splice_Site_Finder	SpliceSite	1506429	1506546	.	+	.	ID=PF3D7_1038000.1;SumOfReads=1139;SumOfReadsPlus=1139;SumOfReadsMinus=0;change_of_boundaries_within_genes
Pf3D7_11_v3	Chappell_et_al_Splice_Site_Finder	SpliceSite	194128	194267	.	-	.	ID=PF3D7_1104300;SumOfReads=9;SumOfReadsPlus=0;SumOfReadsMinus=9;change_of_boundaries_within_genes
Pf3D7_11_v3	Chappell_et_al_Splice_Site_Finder	SpliceSite	296532	296706	.	+	.	ID=PF3D7_1107100;SumOfReads=13;SumOfReadsPlus=13;SumOfReadsMinus=0;change_of_boundaries_within_genes
Pf3D7_11_v3	Chappell_et_al_Splice_Site_Finder	SpliceSite	362538	362677	.	+	.	ID=PF3D7_1108300;SumOfReads=25;SumOfReadsPlus=25;SumOfReadsMinus=0;change_of_boundaries_within_genes
Pf3D7_11_v3	Chappell_et_al_Splice_Site_Finder	SpliceSite	522301	522445	.	-	.	ID=PF3D7_1113400;SumOfReads=32;SumOfReadsPlus=0;SumOfReadsMinus=32;change_of_boundaries_within_genes
Pf3D7_11_v3	Chappell_et_al_Splice_Site_Finder	SpliceSite	539970	540166	.	+	.	ID=PF3D7_1114100.1;SumOfReads=22;SumOfReadsPlus=22;SumOfReadsMinus=0;change_of_boundaries_within_genes
Pf3D7_11_v3	Chappell_et_al_Splice_Site_Finder	SpliceSite	540341	540628	.	+	.	ID=PF3D7_1114100.1;SumOfReads=11;SumOfReadsPlus=11;SumOfReadsMinus=0;change_of_boundaries_within_genes
Pf3D7_11_v3	Chappell_et_al_Splice_Site_Finder	SpliceSite	759165	759295	.	+	.	ID=PF3D7_1120000;SumOfReads=5;SumOfReadsPlus=5;SumOfReadsMinus=0;change_of_boundaries_within_genes
Pf3D7_11_v3	Chappell_et_al_Splice_Site_Finder	SpliceSite	761729	761890	.	+	.	ID=PF3D7_1120100;SumOfReads=7;SumOfReadsPlus=7;SumOfReadsMinus=0;change_of_boundaries_within_genes
Pf3D7_11_v3	Chappell_et_al_Splice_Site_Finder	SpliceSite	815885	816201	.	-	.	ID=PF3D7_1121600;SumOfReads=34;SumOfReadsPlus=0;SumOfReadsMinus=34;change_of_boundaries_within_genes
Pf3D7_11_v3	Chappell_et_al_Splice_Site_Finder	SpliceSite	959044	959156	.	-	.	ID=PF3D7_1124200;SumOfReads=39;SumOfReadsPlus=0;SumOfReadsMinus=39;change_of_boundaries_within_genes
Pf3D7_11_v3	Chappell_et_al_Splice_Site_Finder	SpliceSite	1030763	1030913	.	+	.	ID=PF3D7_1126400;SumOfReads=6;SumOfReadsPlus=6;SumOfReadsMinus=0;change_of_boundaries_within_genes
Pf3D7_11_v3	Chappell_et_al_Splice_Site_Finder	SpliceSite	1073435	1073584	.	+	.	ID=PF3D7_1127600;SumOfReads=37;SumOfReadsPlus=37;SumOfReadsMinus=0;change_of_boundaries_within_genes
Pf3D7_11_v3	Chappell_et_al_Splice_Site_Finder	SpliceSite	1119974	1120242	.	+	.	ID=PF3D7_1128900;SumOfReads=19;SumOfReadsPlus=19;SumOfReadsMinus=0;change_of_boundaries_within_genes
Pf3D7_11_v3	Chappell_et_al_Splice_Site_Finder	SpliceSite	1663778	1664098	.	+	.	ID=PF3D7_1141400;SumOfReads=5;SumOfReadsPlus=5;SumOfReadsMinus=0;change_of_boundaries_within_genes
Pf3D7_11_v3	Chappell_et_al_Splice_Site_Finder	SpliceSite	1693582	1693763	.	-	.	ID=PF3D7_1142200;SumOfReads=10;SumOfReadsPlus=0;SumOfReadsMinus=10;change_of_boundaries_within_genes
Pf3D7_11_v3	Chappell_et_al_Splice_Site_Finder	SpliceSite	1735881	1736029	.	+	.	ID=PF3D7_1143400;SumOfReads=5;SumOfReadsPlus=5;SumOfReadsMinus=0;change_of_boundaries_within_genes
Pf3D7_11_v3	Chappell_et_al_Splice_Site_Finder	SpliceSite	1778410	1778521	.	-	.	ID=PF3D7_1144900;SumOfReads=5;SumOfReadsPlus=0;SumOfReadsMinus=5;change_of_boundaries_within_genes
Pf3D7_11_v3	Chappell_et_al_Splice_Site_Finder	SpliceSite	1972592	1972716	.	+	.	ID=PF3D7_1149100.1;SumOfReads=72;SumOfReadsPlus=72;SumOfReadsMinus=0;change_of_boundaries_within_genes
Pf3D7_12_v3	Chappell_et_al_Splice_Site_Finder	SpliceSite	114850	115175	.	+	.	ID=PF3D7_1202100.1;SumOfReads=37;SumOfReadsPlus=37;SumOfReadsMinus=0;change_of_boundaries_within_genes
Pf3D7_12_v3	Chappell_et_al_Splice_Site_Finder	SpliceSite	149370	149777	.	-	.	ID=PF3D7_1202600;SumOfReads=146;SumOfReadsPlus=0;SumOfReadsMinus=146;change_of_boundaries_within_genes
Pf3D7_12_v3	Chappell_et_al_Splice_Site_Finder	SpliceSite	195247	195376	.	+	.	ID=PF3D7_1203900;SumOfReads=5;SumOfReadsPlus=5;SumOfReadsMinus=0;change_of_boundaries_within_genes
Pf3D7_12_v3	Chappell_et_al_Splice_Site_Finder	SpliceSite	262061	262190	.	+	.	ID=PF3D7_1205800;SumOfReads=48;SumOfReadsPlus=48;SumOfReadsMinus=0;change_of_boundaries_within_genes
Pf3D7_12_v3	Chappell_et_al_Splice_Site_Finder	SpliceSite	262351	262512	.	+	.	ID=PF3D7_1205800;SumOfReads=5;SumOfReadsPlus=5;SumOfReadsMinus=0;change_of_boundaries_within_genes
Pf3D7_12_v3	Chappell_et_al_Splice_Site_Finder	SpliceSite	262399	262509	.	+	.	ID=PF3D7_1205800;SumOfReads=193;SumOfReadsPlus=193;SumOfReadsMinus=0;change_of_boundaries_within_genes
Pf3D7_12_v3	Chappell_et_al_Splice_Site_Finder	SpliceSite	446688	446784	.	+	.	ID=PF3D7_1209700;SumOfReads=6;SumOfReadsPlus=6;SumOfReadsMinus=0;change_of_boundaries_within_genes
Pf3D7_12_v3	Chappell_et_al_Splice_Site_Finder	SpliceSite	609011	609144	.	-	.	ID=PF3D7_1214300;SumOfReads=7;SumOfReadsPlus=0;SumOfReadsMinus=7;change_of_boundaries_within_genes
Pf3D7_12_v3	Chappell_et_al_Splice_Site_Finder	SpliceSite	925710	925819	.	-	.	ID=PF3D7_1223000;SumOfReads=20;SumOfReadsPlus=0;SumOfReadsMinus=20;change_of_boundaries_within_genes
Pf3D7_12_v3	Chappell_et_al_Splice_Site_Finder	SpliceSite	977533	977766	.	-	.	ID=PF3D7_1224100;SumOfReads=15;SumOfReadsPlus=0;SumOfReadsMinus=15;change_of_boundaries_within_genes
Pf3D7_12_v3	Chappell_et_al_Splice_Site_Finder	SpliceSite	1182717	1182857	.	-	.	ID=PF3D7_1228900;SumOfReads=5;SumOfReadsPlus=0;SumOfReadsMinus=5;change_of_boundaries_within_genes
Pf3D7_12_v3	Chappell_et_al_Splice_Site_Finder	SpliceSite	1235612	1235766	.	+	.	ID=PF3D7_1230000;SumOfReads=20;SumOfReadsPlus=20;SumOfReadsMinus=0;change_of_boundaries_within_genes
Pf3D7_12_v3	Chappell_et_al_Splice_Site_Finder	SpliceSite	1342784	1343173	.	-	.	ID=PF3D7_1232500;SumOfReads=8;SumOfReadsPlus=0;SumOfReadsMinus=8;change_of_boundaries_within_genes
Pf3D7_12_v3	Chappell_et_al_Splice_Site_Finder	SpliceSite	1363576	1363886	.	-	.	ID=PF3D7_1233200.1;SumOfReads=6;SumOfReadsPlus=0;SumOfReadsMinus=6;change_of_boundaries_within_genes
Pf3D7_12_v3	Chappell_et_al_Splice_Site_Finder	SpliceSite	1522642	1522799	.	+	.	ID=PF3D7_1236400;SumOfReads=8;SumOfReadsPlus=8;SumOfReadsMinus=0;change_of_boundaries_within_genes
Pf3D7_12_v3	Chappell_et_al_Splice_Site_Finder	SpliceSite	1803918	1804072	.	+	.	ID=PF3D7_1242700;SumOfReads=18;SumOfReadsPlus=18;SumOfReadsMinus=0;change_of_boundaries_within_genes
Pf3D7_12_v3	Chappell_et_al_Splice_Site_Finder	SpliceSite	1826496	1826737	.	+	.	ID=PF3D7_1243600;SumOfReads=28;SumOfReadsPlus=28;SumOfReadsMinus=0;change_of_boundaries_within_genes
Pf3D7_12_v3	Chappell_et_al_Splice_Site_Finder	SpliceSite	1928654	1928770	.	+	.	ID=PF3D7_1246300;SumOfReads=30;SumOfReadsPlus=30;SumOfReadsMinus=0;change_of_boundaries_within_genes
Pf3D7_12_v3	Chappell_et_al_Splice_Site_Finder	SpliceSite	1947573	1947684	.	+	.	ID=PF3D7_1247000.1;SumOfReads=41;SumOfReadsPlus=41;SumOfReadsMinus=0;change_of_boundaries_within_genes
Pf3D7_12_v3	Chappell_et_al_Splice_Site_Finder	SpliceSite	2021553	2021719	.	-	.	ID=PF3D7_1249600;SumOfReads=19;SumOfReadsPlus=0;SumOfReadsMinus=19;change_of_boundaries_within_genes
Pf3D7_12_v3	Chappell_et_al_Splice_Site_Finder	SpliceSite	2070553	2070695	.	+	.	ID=PF3D7_1250500;SumOfReads=9;SumOfReadsPlus=9;SumOfReadsMinus=0;change_of_boundaries_within_genes
Pf3D7_12_v3	Chappell_et_al_Splice_Site_Finder	SpliceSite	2075925	2076121	.	+	.	ID=PF3D7_1250700;SumOfReads=9;SumOfReadsPlus=9;SumOfReadsMinus=0;change_of_boundaries_within_genes
Pf3D7_12_v3	Chappell_et_al_Splice_Site_Finder	SpliceSite	2089919	2090188	.	+	.	ID=PF3D7_1251100;SumOfReads=5;SumOfReadsPlus=5;SumOfReadsMinus=0;change_of_boundaries_within_genes
Pf3D7_13_v3	Chappell_et_al_Splice_Site_Finder	SpliceSite	341676	341779	.	-	.	ID=PF3D7_1307600;SumOfReads=5;SumOfReadsPlus=0;SumOfReadsMinus=5;change_of_boundaries_within_genes
Pf3D7_13_v3	Chappell_et_al_Splice_Site_Finder	SpliceSite	943539	943808	.	+	.	ID=PF3D7_1322200;SumOfReads=36;SumOfReadsPlus=36;SumOfReadsMinus=0;change_of_boundaries_within_genes
Pf3D7_13_v3	Chappell_et_al_Splice_Site_Finder	SpliceSite	1276349	1276739	.	-	.	ID=PF3D7_1330300;SumOfReads=50;SumOfReadsPlus=0;SumOfReadsMinus=50;change_of_boundaries_within_genes
Pf3D7_13_v3	Chappell_et_al_Splice_Site_Finder	SpliceSite	1294685	1294966	.	+	.	ID=PF3D7_1330800;SumOfReads=9;SumOfReadsPlus=9;SumOfReadsMinus=0;change_of_boundaries_within_genes
Pf3D7_13_v3	Chappell_et_al_Splice_Site_Finder	SpliceSite	1622419	1622661	.	-	.	ID=PF3D7_1340700;SumOfReads=15;SumOfReadsPlus=0;SumOfReadsMinus=15;change_of_boundaries_within_genes
Pf3D7_13_v3	Chappell_et_al_Splice_Site_Finder	SpliceSite	2040734	2040881	.	-	.	ID=PF3D7_1351100;SumOfReads=8;SumOfReadsPlus=0;SumOfReadsMinus=8;change_of_boundaries_within_genes
Pf3D7_13_v3	Chappell_et_al_Splice_Site_Finder	SpliceSite	2052602	2053086	.	+	.	ID=PF3D7_1351400;SumOfReads=5;SumOfReadsPlus=5;SumOfReadsMinus=0;change_of_boundaries_within_genes
Pf3D7_13_v3	Chappell_et_al_Splice_Site_Finder	SpliceSite	2059731	2059837	.	+	.	ID=PF3D7_1351700;SumOfReads=21;SumOfReadsPlus=21;SumOfReadsMinus=0;change_of_boundaries_within_genes
Pf3D7_13_v3	Chappell_et_al_Splice_Site_Finder	SpliceSite	2065449	2065777	.	+	.	ID=PF3D7_1351800.1;SumOfReads=24;SumOfReadsPlus=24;SumOfReadsMinus=0;change_of_boundaries_within_genes
Pf3D7_13_v3	Chappell_et_al_Splice_Site_Finder	SpliceSite	2232553	2232660	.	+	.	ID=PF3D7_1356300;SumOfReads=6;SumOfReadsPlus=6;SumOfReadsMinus=0;change_of_boundaries_within_genes
Pf3D7_13_v3	Chappell_et_al_Splice_Site_Finder	SpliceSite	2440705	2440915	.	-	.	ID=PF3D7_1360900.1;SumOfReads=81;SumOfReadsPlus=0;SumOfReadsMinus=81;change_of_boundaries_within_genes
Pf3D7_13_v3	Chappell_et_al_Splice_Site_Finder	SpliceSite	2442707	2442848	.	-	.	ID=PF3D7_1360900.1;SumOfReads=9;SumOfReadsPlus=0;SumOfReadsMinus=9;change_of_boundaries_within_genes
Pf3D7_13_v3	Chappell_et_al_Splice_Site_Finder	SpliceSite	2466642	2466805	.	-	.	ID=PF3D7_1361500.1;SumOfReads=6;SumOfReadsPlus=0;SumOfReadsMinus=6;change_of_boundaries_within_genes
Pf3D7_13_v3	Chappell_et_al_Splice_Site_Finder	SpliceSite	2607445	2607669	.	-	.	ID=PF3D7_1364900;SumOfReads=28;SumOfReadsPlus=0;SumOfReadsMinus=28;change_of_boundaries_within_genes
Pf3D7_13_v3	Chappell_et_al_Splice_Site_Finder	SpliceSite	2630555	2630884	.	+	.	ID=PF3D7_1365800;SumOfReads=7;SumOfReadsPlus=7;SumOfReadsMinus=0;change_of_boundaries_within_genes
Pf3D7_13_v3	Chappell_et_al_Splice_Site_Finder	SpliceSite	2819331	2819763	.	+	.	ID=PF3D7_1371600;SumOfReads=43;SumOfReadsPlus=43;SumOfReadsMinus=0;change_of_boundaries_within_genes
Pf3D7_13_v3	Chappell_et_al_Splice_Site_Finder	SpliceSite	2819629	2819763	.	+	.	ID=PF3D7_1371600;SumOfReads=27;SumOfReadsPlus=27;SumOfReadsMinus=0;change_of_boundaries_within_genes
Pf3D7_13_v3	Chappell_et_al_Splice_Site_Finder	SpliceSite	2841423	2841634	.	-	.	ID=PF3D7_1372200;SumOfReads=7;SumOfReadsPlus=0;SumOfReadsMinus=7;change_of_boundaries_within_genes
Pf3D7_13_v3	Chappell_et_al_Splice_Site_Finder	SpliceSite	2841454	2841634	.	-	.	ID=PF3D7_1372200;SumOfReads=13;SumOfReadsPlus=0;SumOfReadsMinus=13;change_of_boundaries_within_genes
Pf3D7_14_v3	Chappell_et_al_Splice_Site_Finder	SpliceSite	74813	74985	.	-	.	ID=PF3D7_1401900;SumOfReads=32;SumOfReadsPlus=0;SumOfReadsMinus=32;change_of_boundaries_within_genes
Pf3D7_14_v3	Chappell_et_al_Splice_Site_Finder	SpliceSite	75065	75140	.	-	.	ID=PF3D7_1401900;SumOfReads=9;SumOfReadsPlus=0;SumOfReadsMinus=9;change_of_boundaries_within_genes
Pf3D7_14_v3	Chappell_et_al_Splice_Site_Finder	SpliceSite	361363	361529	.	-	.	ID=PF3D7_1409200.1;SumOfReads=13;SumOfReadsPlus=0;SumOfReadsMinus=13;change_of_boundaries_within_genes
Pf3D7_14_v3	Chappell_et_al_Splice_Site_Finder	SpliceSite	447321	447391	.	+	.	ID=PF3D7_1411000.1;SumOfReads=9;SumOfReadsPlus=9;SumOfReadsMinus=0;change_of_boundaries_within_genes
Pf3D7_14_v3	Chappell_et_al_Splice_Site_Finder	SpliceSite	453161	454669	.	-	.	ID=PF3D7_1411200;SumOfReads=6;SumOfReadsPlus=0;SumOfReadsMinus=6;change_of_boundaries_within_genes
Pf3D7_14_v3	Chappell_et_al_Splice_Site_Finder	SpliceSite	540763	540830	.	-	.	ID=PF3D7_1413700;SumOfReads=85;SumOfReadsPlus=0;SumOfReadsMinus=85;change_of_boundaries_within_genes
Pf3D7_14_v3	Chappell_et_al_Splice_Site_Finder	SpliceSite	540763	541026	.	-	.	ID=PF3D7_1413700;SumOfReads=34;SumOfReadsPlus=0;SumOfReadsMinus=34;change_of_boundaries_within_genes
Pf3D7_14_v3	Chappell_et_al_Splice_Site_Finder	SpliceSite	541491	541743	.	-	.	ID=PF3D7_1413700;SumOfReads=219;SumOfReadsPlus=0;SumOfReadsMinus=219;change_of_boundaries_within_genes
Pf3D7_14_v3	Chappell_et_al_Splice_Site_Finder	SpliceSite	545899	545989	.	-	.	ID=PF3D7_1413700;SumOfReads=38;SumOfReadsPlus=0;SumOfReadsMinus=38;change_of_boundaries_within_genes
Pf3D7_14_v3	Chappell_et_al_Splice_Site_Finder	SpliceSite	750390	750522	.	+	.	ID=PF3D7_1417700;SumOfReads=11;SumOfReadsPlus=11;SumOfReadsMinus=0;change_of_boundaries_within_genes
Pf3D7_14_v3	Chappell_et_al_Splice_Site_Finder	SpliceSite	1079363	1079558	.	-	.	ID=PF3D7_1427400.1;SumOfReads=25;SumOfReadsPlus=0;SumOfReadsMinus=25;change_of_boundaries_within_genes
Pf3D7_14_v3	Chappell_et_al_Splice_Site_Finder	SpliceSite	1134101	1134205	.	+	.	ID=PF3D7_1428800.1;SumOfReads=87;SumOfReadsPlus=87;SumOfReadsMinus=0;change_of_boundaries_within_genes
Pf3D7_14_v3	Chappell_et_al_Splice_Site_Finder	SpliceSite	1448446	1448602	.	-	.	ID=PF3D7_1435700.1;SumOfReads=32;SumOfReadsPlus=0;SumOfReadsMinus=32;change_of_boundaries_within_genes
Pf3D7_14_v3	Chappell_et_al_Splice_Site_Finder	SpliceSite	1615359	1615481	.	-	.	ID=PF3D7_1439700;SumOfReads=10;SumOfReadsPlus=0;SumOfReadsMinus=10;change_of_boundaries_within_genes
Pf3D7_14_v3	Chappell_et_al_Splice_Site_Finder	SpliceSite	1668774	1668909	.	+	.	ID=PF3D7_1440900;SumOfReads=7;SumOfReadsPlus=7;SumOfReadsMinus=0;change_of_boundaries_within_genes
Pf3D7_14_v3	Chappell_et_al_Splice_Site_Finder	SpliceSite	1693454	1693729	.	-	.	ID=PF3D7_1441500;SumOfReads=24;SumOfReadsPlus=0;SumOfReadsMinus=24;change_of_boundaries_within_genes
Pf3D7_14_v3	Chappell_et_al_Splice_Site_Finder	SpliceSite	1776354	1776504	.	+	.	ID=PF3D7_1443300;SumOfReads=6;SumOfReadsPlus=6;SumOfReadsMinus=0;change_of_boundaries_within_genes
Pf3D7_14_v3	Chappell_et_al_Splice_Site_Finder	SpliceSite	1776354	1776507	.	+	.	ID=PF3D7_1443300;SumOfReads=8;SumOfReadsPlus=8;SumOfReadsMinus=0;change_of_boundaries_within_genes
Pf3D7_14_v3	Chappell_et_al_Splice_Site_Finder	SpliceSite	1832433	1832536	.	+	.	ID=PF3D7_1444400;SumOfReads=9;SumOfReadsPlus=9;SumOfReadsMinus=0;change_of_boundaries_within_genes
Pf3D7_14_v3	Chappell_et_al_Splice_Site_Finder	SpliceSite	1929938	1930290	.	+	.	ID=PF3D7_1447000;SumOfReads=9;SumOfReadsPlus=9;SumOfReadsMinus=0;change_of_boundaries_within_genes
Pf3D7_14_v3	Chappell_et_al_Splice_Site_Finder	SpliceSite	1930366	1930508	.	+	.	ID=PF3D7_1447000;SumOfReads=8;SumOfReadsPlus=8;SumOfReadsMinus=0;change_of_boundaries_within_genes
Pf3D7_14_v3	Chappell_et_al_Splice_Site_Finder	SpliceSite	2105513	2105630	.	+	.	ID=PF3D7_1451300;SumOfReads=26;SumOfReadsPlus=26;SumOfReadsMinus=0;change_of_boundaries_within_genes
Pf3D7_14_v3	Chappell_et_al_Splice_Site_Finder	SpliceSite	2105637	2105719	.	+	.	ID=PF3D7_1451300;SumOfReads=37;SumOfReadsPlus=37;SumOfReadsMinus=0;change_of_boundaries_within_genes
Pf3D7_14_v3	Chappell_et_al_Splice_Site_Finder	SpliceSite	2207038	2207497	.	+	.	ID=PF3D7_1453700;SumOfReads=7;SumOfReadsPlus=7;SumOfReadsMinus=0;change_of_boundaries_within_genes
Pf3D7_14_v3	Chappell_et_al_Splice_Site_Finder	SpliceSite	2481167	2481265	.	+	.	ID=PF3D7_1460900.1;SumOfReads=22;SumOfReadsPlus=22;SumOfReadsMinus=0;change_of_boundaries_within_genes
Pf3D7_14_v3	Chappell_et_al_Splice_Site_Finder	SpliceSite	2559182	2559421	.	+	.	ID=PF3D7_1462800;SumOfReads=7;SumOfReadsPlus=7;SumOfReadsMinus=0;change_of_boundaries_within_genes
Pf3D7_14_v3	Chappell_et_al_Splice_Site_Finder	SpliceSite	2684433	2684672	.	+	.	ID=PF3D7_1465900;SumOfReads=6;SumOfReadsPlus=6;SumOfReadsMinus=0;change_of_boundaries_within_genes
Pf3D7_14_v3	Chappell_et_al_Splice_Site_Finder	SpliceSite	2898243	2898399	.	+	.	ID=PF3D7_1470900;SumOfReads=6;SumOfReadsPlus=6;SumOfReadsMinus=0;change_of_boundaries_within_genes
Pf3D7_14_v3	Chappell_et_al_Splice_Site_Finder	SpliceSite	3067611	3067726	.	+	.	ID=PF3D7_1474800;SumOfReads=5;SumOfReadsPlus=5;SumOfReadsMinus=0;change_of_boundaries_within_genes
Pf3D7_14_v3	Chappell_et_al_Splice_Site_Finder	SpliceSite	3142288	3142502	.	+	.	ID=PF3D7_1476400;SumOfReads=26;SumOfReadsPlus=26;SumOfReadsMinus=0;change_of_boundaries_within_genes
Pf3D7_14_v3	Chappell_et_al_Splice_Site_Finder	SpliceSite	3142346	3142502	.	+	.	ID=PF3D7_1476400;SumOfReads=45;SumOfReadsPlus=45;SumOfReadsMinus=0;change_of_boundaries_within_genes
Pf3D7_14_v3	Chappell_et_al_Splice_Site_Finder	SpliceSite	3189002	3189243	.	+	.	ID=PF3D7_1477500;SumOfReads=5;SumOfReadsPlus=5;SumOfReadsMinus=0;change_of_boundaries_within_genes
Pf3D7_01_v3	Chappell_et_al_Splice_Site_Finder	SpliceSite	74632	74727	.	+	.	ID=PF3D7_0101300;SumOfReads=13;SumOfReadsPlus=13;SumOfReadsMinus=0;known_splice_sites
Pf3D7_01_v3	Chappell_et_al_Splice_Site_Finder	SpliceSite	99014	99219	.	+	.	ID=PF3D7_0102200;SumOfReads=2647;SumOfReadsPlus=2647;SumOfReadsMinus=0;known_splice_sites
Pf3D7_01_v3	Chappell_et_al_Splice_Site_Finder	SpliceSite	104776	104927	.	+	.	ID=PF3D7_0102300;SumOfReads=131;SumOfReadsPlus=131;SumOfReadsMinus=0;known_splice_sites
Pf3D7_01_v3	Chappell_et_al_Splice_Site_Finder	SpliceSite	110824	110961	.	-	.	ID=PF3D7_0102500;SumOfReads=305;SumOfReadsPlus=0;SumOfReadsMinus=305;known_splice_sites
Pf3D7_01_v3	Chappell_et_al_Splice_Site_Finder	SpliceSite	111051	111166	.	-	.	ID=PF3D7_0102500;SumOfReads=76;SumOfReadsPlus=0;SumOfReadsMinus=76;known_splice_sites
Pf3D7_01_v3	Chappell_et_al_Splice_Site_Finder	SpliceSite	111246	111337	.	-	.	ID=PF3D7_0102500;SumOfReads=243;SumOfReadsPlus=0;SumOfReadsMinus=243;known_splice_sites
Pf3D7_01_v3	Chappell_et_al_Splice_Site_Finder	SpliceSite	119122	119271	.	-	.	ID=PF3D7_0102600;SumOfReads=93;SumOfReadsPlus=0;SumOfReadsMinus=93;known_splice_sites
Pf3D7_01_v3	Chappell_et_al_Splice_Site_Finder	SpliceSite	120982	121147	.	-	.	ID=PF3D7_0102600;SumOfReads=34;SumOfReadsPlus=0;SumOfReadsMinus=34;known_splice_sites
Pf3D7_01_v3	Chappell_et_al_Splice_Site_Finder	SpliceSite	124589	124725	.	+	.	ID=PF3D7_0102700;SumOfReads=39;SumOfReadsPlus=39;SumOfReadsMinus=0;known_splice_sites
Pf3D7_01_v3	Chappell_et_al_Splice_Site_Finder	SpliceSite	132154	132280	.	-	.	ID=PF3D7_0103000;SumOfReads=35;SumOfReadsPlus=0;SumOfReadsMinus=35;known_splice_sites
Pf3D7_01_v3	Chappell_et_al_Splice_Site_Finder	SpliceSite	132356	132480	.	-	.	ID=PF3D7_0103000;SumOfReads=31;SumOfReadsPlus=0;SumOfReadsMinus=31;known_splice_sites
Pf3D7_01_v3	Chappell_et_al_Splice_Site_Finder	SpliceSite	132598	132692	.	-	.	ID=PF3D7_0103000;SumOfReads=16;SumOfReadsPlus=0;SumOfReadsMinus=16;known_splice_sites
Pf3D7_01_v3	Chappell_et_al_Splice_Site_Finder	SpliceSite	132930	133016	.	-	.	ID=PF3D7_0103000;SumOfReads=8;SumOfReadsPlus=0;SumOfReadsMinus=8;known_splice_sites
Pf3D7_01_v3	Chappell_et_al_Splice_Site_Finder	SpliceSite	133116	133284	.	-	.	ID=PF3D7_0103000;SumOfReads=19;SumOfReadsPlus=0;SumOfReadsMinus=19;known_splice_sites
Pf3D7_01_v3	Chappell_et_al_Splice_Site_Finder	SpliceSite	133357	133512	.	-	.	ID=PF3D7_0103000;SumOfReads=16;SumOfReadsPlus=0;SumOfReadsMinus=16;known_splice_sites
Pf3D7_01_v3	Chappell_et_al_Splice_Site_Finder	SpliceSite	141087	141339	.	-	.	ID=PF3D7_0103200;SumOfReads=129;SumOfReadsPlus=0;SumOfReadsMinus=129;known_splice_sites
Pf3D7_01_v3	Chappell_et_al_Splice_Site_Finder	SpliceSite	156521	156656	.	+	.	ID=PF3D7_0103500;SumOfReads=18;SumOfReadsPlus=18;SumOfReadsMinus=0;known_splice_sites
Pf3D7_01_v3	Chappell_et_al_Splice_Site_Finder	SpliceSite	158967	159140	.	+	.	ID=PF3D7_0103500;SumOfReads=14;SumOfReadsPlus=14;SumOfReadsMinus=0;known_splice_sites
Pf3D7_01_v3	Chappell_et_al_Splice_Site_Finder	SpliceSite	159235	159318	.	+	.	ID=PF3D7_0103500;SumOfReads=7;SumOfReadsPlus=7;SumOfReadsMinus=0;known_splice_sites
Pf3D7_01_v3	Chappell_et_al_Splice_Site_Finder	SpliceSite	159432	159555	.	+	.	ID=PF3D7_0103500;SumOfReads=6;SumOfReadsPlus=6;SumOfReadsMinus=0;known_splice_sites
Pf3D7_01_v3	Chappell_et_al_Splice_Site_Finder	SpliceSite	159646	159755	.	+	.	ID=PF3D7_0103500;SumOfReads=7;SumOfReadsPlus=7;SumOfReadsMinus=0;known_splice_sites
Pf3D7_01_v3	Chappell_et_al_Splice_Site_Finder	SpliceSite	165283	165552	.	+	.	ID=PF3D7_0103600;SumOfReads=31;SumOfReadsPlus=31;SumOfReadsMinus=0;known_splice_sites
Pf3D7_01_v3	Chappell_et_al_Splice_Site_Finder	SpliceSite	165809	166032	.	+	.	ID=PF3D7_0103600;SumOfReads=57;SumOfReadsPlus=57;SumOfReadsMinus=0;known_splice_sites
Pf3D7_01_v3	Chappell_et_al_Splice_Site_Finder	SpliceSite	167558	167657	.	+	.	ID=PF3D7_0103700;SumOfReads=21;SumOfReadsPlus=21;SumOfReadsMinus=0;known_splice_sites
Pf3D7_01_v3	Chappell_et_al_Splice_Site_Finder	SpliceSite	167927	168089	.	+	.	ID=PF3D7_0103700;SumOfReads=26;SumOfReadsPlus=26;SumOfReadsMinus=0;known_splice_sites
Pf3D7_01_v3	Chappell_et_al_Splice_Site_Finder	SpliceSite	168207	168304	.	+	.	ID=PF3D7_0103700;SumOfReads=68;SumOfReadsPlus=68;SumOfReadsMinus=0;known_splice_sites
Pf3D7_01_v3	Chappell_et_al_Splice_Site_Finder	SpliceSite	168363	168488	.	+	.	ID=PF3D7_0103700;SumOfReads=71;SumOfReadsPlus=71;SumOfReadsMinus=0;known_splice_sites
Pf3D7_01_v3	Chappell_et_al_Splice_Site_Finder	SpliceSite	168546	168625	.	+	.	ID=PF3D7_0103700;SumOfReads=44;SumOfReadsPlus=44;SumOfReadsMinus=0;known_splice_sites
Pf3D7_01_v3	Chappell_et_al_Splice_Site_Finder	SpliceSite	169127	169215	.	-	.	ID=PF3D7_0103800;SumOfReads=5;SumOfReadsPlus=0;SumOfReadsMinus=5;known_splice_sites
Pf3D7_01_v3	Chappell_et_al_Splice_Site_Finder	SpliceSite	169318	169399	.	-	.	ID=PF3D7_0103800;SumOfReads=19;SumOfReadsPlus=0;SumOfReadsMinus=19;known_splice_sites
Pf3D7_01_v3	Chappell_et_al_Splice_Site_Finder	SpliceSite	169456	169597	.	-	.	ID=PF3D7_0103800;SumOfReads=21;SumOfReadsPlus=0;SumOfReadsMinus=21;known_splice_sites
Pf3D7_01_v3	Chappell_et_al_Splice_Site_Finder	SpliceSite	169703	169820	.	-	.	ID=PF3D7_0103800;SumOfReads=10;SumOfReadsPlus=0;SumOfReadsMinus=10;known_splice_sites
Pf3D7_01_v3	Chappell_et_al_Splice_Site_Finder	SpliceSite	169891	170041	.	-	.	ID=PF3D7_0103800;SumOfReads=9;SumOfReadsPlus=0;SumOfReadsMinus=9;known_splice_sites
Pf3D7_01_v3	Chappell_et_al_Splice_Site_Finder	SpliceSite	170284	170404	.	-	.	ID=PF3D7_0103800;SumOfReads=6;SumOfReadsPlus=0;SumOfReadsMinus=6;known_splice_sites
Pf3D7_01_v3	Chappell_et_al_Splice_Site_Finder	SpliceSite	170607	170732	.	-	.	ID=PF3D7_0103800;SumOfReads=5;SumOfReadsPlus=0;SumOfReadsMinus=5;known_splice_sites
Pf3D7_01_v3	Chappell_et_al_Splice_Site_Finder	SpliceSite	170856	170955	.	-	.	ID=PF3D7_0103800;SumOfReads=6;SumOfReadsPlus=0;SumOfReadsMinus=6;known_splice_sites
Pf3D7_01_v3	Chappell_et_al_Splice_Site_Finder	SpliceSite	178862	179189	.	+	.	ID=PF3D7_0104100;SumOfReads=29;SumOfReadsPlus=29;SumOfReadsMinus=0;known_splice_sites
Pf3D7_01_v3	Chappell_et_al_Splice_Site_Finder	SpliceSite	197317	197549	.	+	.	ID=PF3D7_0104300;SumOfReads=319;SumOfReadsPlus=319;SumOfReadsMinus=0;known_splice_sites
Pf3D7_01_v3	Chappell_et_al_Splice_Site_Finder	SpliceSite	200662	200890	.	+	.	ID=PF3D7_0104300;SumOfReads=406;SumOfReadsPlus=406;SumOfReadsMinus=0;known_splice_sites
Pf3D7_01_v3	Chappell_et_al_Splice_Site_Finder	SpliceSite	225583	225763	.	-	.	ID=PF3D7_0105300;SumOfReads=126;SumOfReadsPlus=0;SumOfReadsMinus=126;known_splice_sites
Pf3D7_01_v3	Chappell_et_al_Splice_Site_Finder	SpliceSite	226893	227074	.	-	.	ID=PF3D7_0105400.1;SumOfReads=61;SumOfReadsPlus=0;SumOfReadsMinus=61;known_splice_sites
Pf3D7_01_v3	Chappell_et_al_Splice_Site_Finder	SpliceSite	231383	231630	.	-	.	ID=PF3D7_0105600;SumOfReads=88;SumOfReadsPlus=0;SumOfReadsMinus=88;known_splice_sites
Pf3D7_01_v3	Chappell_et_al_Splice_Site_Finder	SpliceSite	234069	234259	.	-	.	ID=PF3D7_0105600;SumOfReads=33;SumOfReadsPlus=0;SumOfReadsMinus=33;known_splice_sites
Pf3D7_01_v3	Chappell_et_al_Splice_Site_Finder	SpliceSite	250367	250647	.	-	.	ID=PF3D7_0105800;SumOfReads=146;SumOfReadsPlus=0;SumOfReadsMinus=146;known_splice_sites
Pf3D7_01_v3	Chappell_et_al_Splice_Site_Finder	SpliceSite	263860	264095	.	-	.	ID=PF3D7_0106200;SumOfReads=9;SumOfReadsPlus=0;SumOfReadsMinus=9;known_splice_sites
Pf3D7_01_v3	Chappell_et_al_Splice_Site_Finder	SpliceSite	265538	265673	.	-	.	ID=PF3D7_0106300;SumOfReads=245;SumOfReadsPlus=0;SumOfReadsMinus=245;known_splice_sites
Pf3D7_01_v3	Chappell_et_al_Splice_Site_Finder	SpliceSite	265973	266115	.	-	.	ID=PF3D7_0106300;SumOfReads=399;SumOfReadsPlus=0;SumOfReadsMinus=399;known_splice_sites
Pf3D7_01_v3	Chappell_et_al_Splice_Site_Finder	SpliceSite	272516	272666	.	+	.	ID=PF3D7_0106400;SumOfReads=115;SumOfReadsPlus=115;SumOfReadsMinus=0;known_splice_sites
Pf3D7_01_v3	Chappell_et_al_Splice_Site_Finder	SpliceSite	272765	272858	.	+	.	ID=PF3D7_0106400;SumOfReads=269;SumOfReadsPlus=269;SumOfReadsMinus=0;known_splice_sites
Pf3D7_01_v3	Chappell_et_al_Splice_Site_Finder	SpliceSite	272945	273179	.	+	.	ID=PF3D7_0106400;SumOfReads=202;SumOfReadsPlus=202;SumOfReadsMinus=0;known_splice_sites
Pf3D7_01_v3	Chappell_et_al_Splice_Site_Finder	SpliceSite	287051	287268	.	+	.	ID=PF3D7_0106800;SumOfReads=54;SumOfReadsPlus=54;SumOfReadsMinus=0;known_splice_sites
Pf3D7_01_v3	Chappell_et_al_Splice_Site_Finder	SpliceSite	287353	287560	.	+	.	ID=PF3D7_0106800;SumOfReads=143;SumOfReadsPlus=143;SumOfReadsMinus=0;known_splice_sites
Pf3D7_01_v3	Chappell_et_al_Splice_Site_Finder	SpliceSite	287631	287778	.	+	.	ID=PF3D7_0106800;SumOfReads=162;SumOfReadsPlus=162;SumOfReadsMinus=0;known_splice_sites
Pf3D7_01_v3	Chappell_et_al_Splice_Site_Finder	SpliceSite	287818	287971	.	+	.	ID=PF3D7_0106800;SumOfReads=115;SumOfReadsPlus=115;SumOfReadsMinus=0;known_splice_sites
Pf3D7_01_v3	Chappell_et_al_Splice_Site_Finder	SpliceSite	288085	288213	.	+	.	ID=PF3D7_0106800;SumOfReads=223;SumOfReadsPlus=223;SumOfReadsMinus=0;known_splice_sites
Pf3D7_01_v3	Chappell_et_al_Splice_Site_Finder	SpliceSite	288267	288521	.	+	.	ID=PF3D7_0106800;SumOfReads=162;SumOfReadsPlus=162;SumOfReadsMinus=0;known_splice_sites
Pf3D7_01_v3	Chappell_et_al_Splice_Site_Finder	SpliceSite	288616	288711	.	+	.	ID=PF3D7_0106800;SumOfReads=105;SumOfReadsPlus=105;SumOfReadsMinus=0;known_splice_sites
Pf3D7_01_v3	Chappell_et_al_Splice_Site_Finder	SpliceSite	288765	288879	.	+	.	ID=PF3D7_0106800;SumOfReads=45;SumOfReadsPlus=45;SumOfReadsMinus=0;known_splice_sites
Pf3D7_01_v3	Chappell_et_al_Splice_Site_Finder	SpliceSite	293766	293959	.	+	.	ID=PF3D7_0107000.1;SumOfReads=205;SumOfReadsPlus=205;SumOfReadsMinus=0;known_splice_sites
Pf3D7_01_v3	Chappell_et_al_Splice_Site_Finder	SpliceSite	294028	294249	.	+	.	ID=PF3D7_0107000.1;SumOfReads=232;SumOfReadsPlus=232;SumOfReadsMinus=0;known_splice_sites
Pf3D7_01_v3	Chappell_et_al_Splice_Site_Finder	SpliceSite	294337	294432	.	+	.	ID=PF3D7_0107000.1;SumOfReads=179;SumOfReadsPlus=179;SumOfReadsMinus=0;known_splice_sites
Pf3D7_01_v3	Chappell_et_al_Splice_Site_Finder	SpliceSite	294514	294709	.	+	.	ID=PF3D7_0107000.1;SumOfReads=413;SumOfReadsPlus=413;SumOfReadsMinus=0;known_splice_sites
Pf3D7_01_v3	Chappell_et_al_Splice_Site_Finder	SpliceSite	294770	294881	.	+	.	ID=PF3D7_0107000.1;SumOfReads=305;SumOfReadsPlus=305;SumOfReadsMinus=0;known_splice_sites
Pf3D7_01_v3	Chappell_et_al_Splice_Site_Finder	SpliceSite	297769	297898	.	+	.	ID=PF3D7_0107200;SumOfReads=10;SumOfReadsPlus=10;SumOfReadsMinus=0;known_splice_sites
Pf3D7_01_v3	Chappell_et_al_Splice_Site_Finder	SpliceSite	297993	298113	.	+	.	ID=PF3D7_0107200;SumOfReads=15;SumOfReadsPlus=15;SumOfReadsMinus=0;known_splice_sites
Pf3D7_01_v3	Chappell_et_al_Splice_Site_Finder	SpliceSite	298189	298300	.	+	.	ID=PF3D7_0107200;SumOfReads=9;SumOfReadsPlus=9;SumOfReadsMinus=0;known_splice_sites
Pf3D7_01_v3	Chappell_et_al_Splice_Site_Finder	SpliceSite	298481	298555	.	+	.	ID=PF3D7_0107200;SumOfReads=23;SumOfReadsPlus=23;SumOfReadsMinus=0;known_splice_sites
Pf3D7_01_v3	Chappell_et_al_Splice_Site_Finder	SpliceSite	298603	298693	.	+	.	ID=PF3D7_0107200;SumOfReads=43;SumOfReadsPlus=43;SumOfReadsMinus=0;known_splice_sites
Pf3D7_01_v3	Chappell_et_al_Splice_Site_Finder	SpliceSite	298740	298849	.	+	.	ID=PF3D7_0107200;SumOfReads=34;SumOfReadsPlus=34;SumOfReadsMinus=0;known_splice_sites
Pf3D7_01_v3	Chappell_et_al_Splice_Site_Finder	SpliceSite	298928	299062	.	+	.	ID=PF3D7_0107200;SumOfReads=11;SumOfReadsPlus=11;SumOfReadsMinus=0;known_splice_sites
Pf3D7_01_v3	Chappell_et_al_Splice_Site_Finder	SpliceSite	299182	299321	.	+	.	ID=PF3D7_0107200;SumOfReads=14;SumOfReadsPlus=14;SumOfReadsMinus=0;known_splice_sites
Pf3D7_01_v3	Chappell_et_al_Splice_Site_Finder	SpliceSite	304437	304603	.	-	.	ID=PF3D7_0107500;SumOfReads=584;SumOfReadsPlus=0;SumOfReadsMinus=584;known_splice_sites
Pf3D7_01_v3	Chappell_et_al_Splice_Site_Finder	SpliceSite	304734	304875	.	-	.	ID=PF3D7_0107500;SumOfReads=970;SumOfReadsPlus=0;SumOfReadsMinus=970;known_splice_sites
Pf3D7_01_v3	Chappell_et_al_Splice_Site_Finder	SpliceSite	304949	305122	.	-	.	ID=PF3D7_0107500;SumOfReads=2250;SumOfReadsPlus=0;SumOfReadsMinus=2250;known_splice_sites
Pf3D7_01_v3	Chappell_et_al_Splice_Site_Finder	SpliceSite	328480	328608	.	-	.	ID=PF3D7_0108000;SumOfReads=158;SumOfReadsPlus=0;SumOfReadsMinus=158;known_splice_sites
Pf3D7_01_v3	Chappell_et_al_Splice_Site_Finder	SpliceSite	328704	328833	.	-	.	ID=PF3D7_0108000;SumOfReads=182;SumOfReadsPlus=0;SumOfReadsMinus=182;known_splice_sites
Pf3D7_01_v3	Chappell_et_al_Splice_Site_Finder	SpliceSite	329344	329555	.	-	.	ID=PF3D7_0108000;SumOfReads=9;SumOfReadsPlus=0;SumOfReadsMinus=9;known_splice_sites
Pf3D7_01_v3	Chappell_et_al_Splice_Site_Finder	SpliceSite	344556	344675	.	-	.	ID=PF3D7_0108400.1;SumOfReads=27;SumOfReadsPlus=0;SumOfReadsMinus=27;known_splice_sites
Pf3D7_01_v3	Chappell_et_al_Splice_Site_Finder	SpliceSite	344731	344872	.	-	.	ID=PF3D7_0108400.1;SumOfReads=62;SumOfReadsPlus=0;SumOfReadsMinus=62;known_splice_sites
Pf3D7_01_v3	Chappell_et_al_Splice_Site_Finder	SpliceSite	344998	345141	.	-	.	ID=PF3D7_0108400.1;SumOfReads=12;SumOfReadsPlus=0;SumOfReadsMinus=12;known_splice_sites
Pf3D7_01_v3	Chappell_et_al_Splice_Site_Finder	SpliceSite	345214	345317	.	-	.	ID=PF3D7_0108400.1;SumOfReads=61;SumOfReadsPlus=0;SumOfReadsMinus=61;known_splice_sites
Pf3D7_01_v3	Chappell_et_al_Splice_Site_Finder	SpliceSite	345402	345502	.	-	.	ID=PF3D7_0108400.1;SumOfReads=96;SumOfReadsPlus=0;SumOfReadsMinus=96;known_splice_sites
Pf3D7_01_v3	Chappell_et_al_Splice_Site_Finder	SpliceSite	345571	345684	.	-	.	ID=PF3D7_0108400.1;SumOfReads=91;SumOfReadsPlus=0;SumOfReadsMinus=91;known_splice_sites
Pf3D7_01_v3	Chappell_et_al_Splice_Site_Finder	SpliceSite	345852	346014	.	-	.	ID=PF3D7_0108400.1;SumOfReads=57;SumOfReadsPlus=0;SumOfReadsMinus=57;known_splice_sites
Pf3D7_01_v3	Chappell_et_al_Splice_Site_Finder	SpliceSite	346268	346527	.	-	.	ID=PF3D7_0108400.1;SumOfReads=37;SumOfReadsPlus=0;SumOfReadsMinus=37;known_splice_sites
Pf3D7_01_v3	Chappell_et_al_Splice_Site_Finder	SpliceSite	350100	350298	.	-	.	ID=PF3D7_0108600;SumOfReads=17;SumOfReadsPlus=0;SumOfReadsMinus=17;known_splice_sites
Pf3D7_01_v3	Chappell_et_al_Splice_Site_Finder	SpliceSite	350374	350544	.	-	.	ID=PF3D7_0108600;SumOfReads=25;SumOfReadsPlus=0;SumOfReadsMinus=25;known_splice_sites
Pf3D7_01_v3	Chappell_et_al_Splice_Site_Finder	SpliceSite	350678	350788	.	-	.	ID=PF3D7_0108600;SumOfReads=23;SumOfReadsPlus=0;SumOfReadsMinus=23;known_splice_sites
Pf3D7_01_v3	Chappell_et_al_Splice_Site_Finder	SpliceSite	350955	351033	.	-	.	ID=PF3D7_0108600;SumOfReads=21;SumOfReadsPlus=0;SumOfReadsMinus=21;known_splice_sites
Pf3D7_01_v3	Chappell_et_al_Splice_Site_Finder	SpliceSite	351227	351377	.	-	.	ID=PF3D7_0108600;SumOfReads=32;SumOfReadsPlus=0;SumOfReadsMinus=32;known_splice_sites
Pf3D7_01_v3	Chappell_et_al_Splice_Site_Finder	SpliceSite	352357	352458	.	-	.	ID=PF3D7_0108700;SumOfReads=209;SumOfReadsPlus=0;SumOfReadsMinus=209;known_splice_sites
Pf3D7_01_v3	Chappell_et_al_Splice_Site_Finder	SpliceSite	352541	352682	.	-	.	ID=PF3D7_0108700;SumOfReads=198;SumOfReadsPlus=0;SumOfReadsMinus=198;known_splice_sites
Pf3D7_01_v3	Chappell_et_al_Splice_Site_Finder	SpliceSite	352816	353010	.	-	.	ID=PF3D7_0108700;SumOfReads=247;SumOfReadsPlus=0;SumOfReadsMinus=247;known_splice_sites
Pf3D7_01_v3	Chappell_et_al_Splice_Site_Finder	SpliceSite	357850	358045	.	+	.	ID=PF3D7_0108800;SumOfReads=28;SumOfReadsPlus=28;SumOfReadsMinus=0;known_splice_sites
Pf3D7_01_v3	Chappell_et_al_Splice_Site_Finder	SpliceSite	358114	358218	.	+	.	ID=PF3D7_0108800;SumOfReads=47;SumOfReadsPlus=47;SumOfReadsMinus=0;known_splice_sites
Pf3D7_01_v3	Chappell_et_al_Splice_Site_Finder	SpliceSite	358351	358504	.	+	.	ID=PF3D7_0108800;SumOfReads=67;SumOfReadsPlus=67;SumOfReadsMinus=0;known_splice_sites
Pf3D7_01_v3	Chappell_et_al_Splice_Site_Finder	SpliceSite	358576	358702	.	+	.	ID=PF3D7_0108800;SumOfReads=119;SumOfReadsPlus=119;SumOfReadsMinus=0;known_splice_sites
Pf3D7_01_v3	Chappell_et_al_Splice_Site_Finder	SpliceSite	358759	358894	.	+	.	ID=PF3D7_0108800;SumOfReads=85;SumOfReadsPlus=85;SumOfReadsMinus=0;known_splice_sites
Pf3D7_01_v3	Chappell_et_al_Splice_Site_Finder	SpliceSite	359201	359383	.	+	.	ID=PF3D7_0108800;SumOfReads=67;SumOfReadsPlus=67;SumOfReadsMinus=0;known_splice_sites
Pf3D7_01_v3	Chappell_et_al_Splice_Site_Finder	SpliceSite	359564	359744	.	+	.	ID=PF3D7_0108800;SumOfReads=110;SumOfReadsPlus=110;SumOfReadsMinus=0;known_splice_sites
Pf3D7_01_v3	Chappell_et_al_Splice_Site_Finder	SpliceSite	359816	359918	.	+	.	ID=PF3D7_0108800;SumOfReads=165;SumOfReadsPlus=165;SumOfReadsMinus=0;known_splice_sites
Pf3D7_01_v3	Chappell_et_al_Splice_Site_Finder	SpliceSite	359973	360118	.	+	.	ID=PF3D7_0108800;SumOfReads=144;SumOfReadsPlus=144;SumOfReadsMinus=0;known_splice_sites
Pf3D7_01_v3	Chappell_et_al_Splice_Site_Finder	SpliceSite	360173	360264	.	+	.	ID=PF3D7_0108800;SumOfReads=113;SumOfReadsPlus=113;SumOfReadsMinus=0;known_splice_sites
Pf3D7_01_v3	Chappell_et_al_Splice_Site_Finder	SpliceSite	365824	365919	.	+	.	ID=PF3D7_0109100;SumOfReads=21;SumOfReadsPlus=21;SumOfReadsMinus=0;known_splice_sites
Pf3D7_01_v3	Chappell_et_al_Splice_Site_Finder	SpliceSite	374811	374958	.	-	.	ID=PF3D7_0109400;SumOfReads=67;SumOfReadsPlus=0;SumOfReadsMinus=67;known_splice_sites
Pf3D7_01_v3	Chappell_et_al_Splice_Site_Finder	SpliceSite	376587	376829	.	-	.	ID=PF3D7_0109500;SumOfReads=102;SumOfReadsPlus=0;SumOfReadsMinus=102;known_splice_sites
Pf3D7_01_v3	Chappell_et_al_Splice_Site_Finder	SpliceSite	378134	378264	.	-	.	ID=PF3D7_0109600;SumOfReads=54;SumOfReadsPlus=0;SumOfReadsMinus=54;known_splice_sites
Pf3D7_01_v3	Chappell_et_al_Splice_Site_Finder	SpliceSite	378319	378460	.	-	.	ID=PF3D7_0109600;SumOfReads=29;SumOfReadsPlus=0;SumOfReadsMinus=29;known_splice_sites
Pf3D7_01_v3	Chappell_et_al_Splice_Site_Finder	SpliceSite	379553	379658	.	-	.	ID=PF3D7_0109700;SumOfReads=197;SumOfReadsPlus=0;SumOfReadsMinus=197;known_splice_sites
Pf3D7_01_v3	Chappell_et_al_Splice_Site_Finder	SpliceSite	383723	383886	.	+	.	ID=PF3D7_0109900.1;SumOfReads=15;SumOfReadsPlus=15;SumOfReadsMinus=0;known_splice_sites
Pf3D7_01_v3	Chappell_et_al_Splice_Site_Finder	SpliceSite	384013	384161	.	+	.	ID=PF3D7_0109900.1;SumOfReads=15;SumOfReadsPlus=15;SumOfReadsMinus=0;known_splice_sites
Pf3D7_01_v3	Chappell_et_al_Splice_Site_Finder	SpliceSite	384271	384399	.	+	.	ID=PF3D7_0109900.1;SumOfReads=11;SumOfReadsPlus=11;SumOfReadsMinus=0;known_splice_sites
Pf3D7_01_v3	Chappell_et_al_Splice_Site_Finder	SpliceSite	384539	384626	.	+	.	ID=PF3D7_0109900.1;SumOfReads=34;SumOfReadsPlus=34;SumOfReadsMinus=0;known_splice_sites
Pf3D7_01_v3	Chappell_et_al_Splice_Site_Finder	SpliceSite	384808	384896	.	+	.	ID=PF3D7_0109900.1;SumOfReads=7;SumOfReadsPlus=7;SumOfReadsMinus=0;known_splice_sites
Pf3D7_01_v3	Chappell_et_al_Splice_Site_Finder	SpliceSite	385100	385263	.	+	.	ID=PF3D7_0109900.1;SumOfReads=15;SumOfReadsPlus=15;SumOfReadsMinus=0;known_splice_sites
Pf3D7_01_v3	Chappell_et_al_Splice_Site_Finder	SpliceSite	385386	385460	.	+	.	ID=PF3D7_0109900.1;SumOfReads=38;SumOfReadsPlus=38;SumOfReadsMinus=0;known_splice_sites
Pf3D7_01_v3	Chappell_et_al_Splice_Site_Finder	SpliceSite	385521	385622	.	+	.	ID=PF3D7_0109900.1;SumOfReads=45;SumOfReadsPlus=45;SumOfReadsMinus=0;known_splice_sites
Pf3D7_01_v3	Chappell_et_al_Splice_Site_Finder	SpliceSite	385768	385904	.	+	.	ID=PF3D7_0109900.1;SumOfReads=24;SumOfReadsPlus=24;SumOfReadsMinus=0;known_splice_sites
Pf3D7_01_v3	Chappell_et_al_Splice_Site_Finder	SpliceSite	385972	386088	.	+	.	ID=PF3D7_0109900.1;SumOfReads=59;SumOfReadsPlus=59;SumOfReadsMinus=0;known_splice_sites
Pf3D7_01_v3	Chappell_et_al_Splice_Site_Finder	SpliceSite	386151	386330	.	+	.	ID=PF3D7_0109900.1;SumOfReads=88;SumOfReadsPlus=88;SumOfReadsMinus=0;known_splice_sites
Pf3D7_01_v3	Chappell_et_al_Splice_Site_Finder	SpliceSite	386394	386557	.	+	.	ID=PF3D7_0109900.1;SumOfReads=24;SumOfReadsPlus=24;SumOfReadsMinus=0;known_splice_sites
Pf3D7_01_v3	Chappell_et_al_Splice_Site_Finder	SpliceSite	386723	386870	.	+	.	ID=PF3D7_0109900.1;SumOfReads=27;SumOfReadsPlus=27;SumOfReadsMinus=0;known_splice_sites
Pf3D7_01_v3	Chappell_et_al_Splice_Site_Finder	SpliceSite	387043	387213	.	+	.	ID=PF3D7_0109900.1;SumOfReads=42;SumOfReadsPlus=42;SumOfReadsMinus=0;known_splice_sites
Pf3D7_01_v3	Chappell_et_al_Splice_Site_Finder	SpliceSite	387300	387434	.	+	.	ID=PF3D7_0109900.1;SumOfReads=30;SumOfReadsPlus=30;SumOfReadsMinus=0;known_splice_sites
Pf3D7_01_v3	Chappell_et_al_Splice_Site_Finder	SpliceSite	387463	387595	.	+	.	ID=PF3D7_0109900.1;SumOfReads=29;SumOfReadsPlus=29;SumOfReadsMinus=0;known_splice_sites
Pf3D7_01_v3	Chappell_et_al_Splice_Site_Finder	SpliceSite	387732	387873	.	+	.	ID=PF3D7_0109900.1;SumOfReads=72;SumOfReadsPlus=72;SumOfReadsMinus=0;known_splice_sites
Pf3D7_01_v3	Chappell_et_al_Splice_Site_Finder	SpliceSite	394458	394668	.	-	.	ID=PF3D7_0110400;SumOfReads=205;SumOfReadsPlus=0;SumOfReadsMinus=205;known_splice_sites
Pf3D7_01_v3	Chappell_et_al_Splice_Site_Finder	SpliceSite	403356	403513	.	+	.	ID=PF3D7_0110500;SumOfReads=70;SumOfReadsPlus=70;SumOfReadsMinus=0;known_splice_sites
Pf3D7_01_v3	Chappell_et_al_Splice_Site_Finder	SpliceSite	410134	410319	.	+	.	ID=PF3D7_0110600;SumOfReads=232;SumOfReadsPlus=232;SumOfReadsMinus=0;known_splice_sites
Pf3D7_01_v3	Chappell_et_al_Splice_Site_Finder	SpliceSite	410453	410552	.	+	.	ID=PF3D7_0110600;SumOfReads=238;SumOfReadsPlus=238;SumOfReadsMinus=0;known_splice_sites
Pf3D7_01_v3	Chappell_et_al_Splice_Site_Finder	SpliceSite	410951	411300	.	+	.	ID=PF3D7_0110600;SumOfReads=336;SumOfReadsPlus=336;SumOfReadsMinus=0;known_splice_sites
Pf3D7_01_v3	Chappell_et_al_Splice_Site_Finder	SpliceSite	411381	411521	.	+	.	ID=PF3D7_0110600;SumOfReads=342;SumOfReadsPlus=342;SumOfReadsMinus=0;known_splice_sites
Pf3D7_01_v3	Chappell_et_al_Splice_Site_Finder	SpliceSite	411561	411882	.	+	.	ID=PF3D7_0110600;SumOfReads=316;SumOfReadsPlus=316;SumOfReadsMinus=0;known_splice_sites
Pf3D7_01_v3	Chappell_et_al_Splice_Site_Finder	SpliceSite	411933	412131	.	+	.	ID=PF3D7_0110600;SumOfReads=116;SumOfReadsPlus=116;SumOfReadsMinus=0;known_splice_sites
Pf3D7_01_v3	Chappell_et_al_Splice_Site_Finder	SpliceSite	417994	418379	.	+	.	ID=PF3D7_0110800;SumOfReads=239;SumOfReadsPlus=239;SumOfReadsMinus=0;known_splice_sites
Pf3D7_01_v3	Chappell_et_al_Splice_Site_Finder	SpliceSite	418838	419034	.	+	.	ID=PF3D7_0110800;SumOfReads=200;SumOfReadsPlus=200;SumOfReadsMinus=0;known_splice_sites
Pf3D7_01_v3	Chappell_et_al_Splice_Site_Finder	SpliceSite	421884	422127	.	-	.	ID=PF3D7_0111000;SumOfReads=18;SumOfReadsPlus=0;SumOfReadsMinus=18;known_splice_sites
Pf3D7_01_v3	Chappell_et_al_Splice_Site_Finder	SpliceSite	422284	422373	.	-	.	ID=PF3D7_0111000;SumOfReads=10;SumOfReadsPlus=0;SumOfReadsMinus=10;known_splice_sites
Pf3D7_01_v3	Chappell_et_al_Splice_Site_Finder	SpliceSite	422913	423090	.	-	.	ID=PF3D7_0111000;SumOfReads=18;SumOfReadsPlus=0;SumOfReadsMinus=18;known_splice_sites
Pf3D7_01_v3	Chappell_et_al_Splice_Site_Finder	SpliceSite	430231	430519	.	-	.	ID=PF3D7_0111200;SumOfReads=21;SumOfReadsPlus=0;SumOfReadsMinus=21;known_splice_sites
Pf3D7_01_v3	Chappell_et_al_Splice_Site_Finder	SpliceSite	430624	430747	.	-	.	ID=PF3D7_0111200;SumOfReads=13;SumOfReadsPlus=0;SumOfReadsMinus=13;known_splice_sites
Pf3D7_01_v3	Chappell_et_al_Splice_Site_Finder	SpliceSite	439825	439949	.	-	.	ID=PF3D7_0111500;SumOfReads=19;SumOfReadsPlus=0;SumOfReadsMinus=19;known_splice_sites
Pf3D7_01_v3	Chappell_et_al_Splice_Site_Finder	SpliceSite	440394	440554	.	-	.	ID=PF3D7_0111500;SumOfReads=181;SumOfReadsPlus=0;SumOfReadsMinus=181;known_splice_sites
Pf3D7_01_v3	Chappell_et_al_Splice_Site_Finder	SpliceSite	440645	440763	.	-	.	ID=PF3D7_0111500;SumOfReads=322;SumOfReadsPlus=0;SumOfReadsMinus=322;known_splice_sites
Pf3D7_01_v3	Chappell_et_al_Splice_Site_Finder	SpliceSite	440852	441097	.	-	.	ID=PF3D7_0111500;SumOfReads=229;SumOfReadsPlus=0;SumOfReadsMinus=229;known_splice_sites
Pf3D7_01_v3	Chappell_et_al_Splice_Site_Finder	SpliceSite	446776	446891	.	+	.	ID=PF3D7_0111800;SumOfReads=68;SumOfReadsPlus=68;SumOfReadsMinus=0;known_splice_sites
Pf3D7_01_v3	Chappell_et_al_Splice_Site_Finder	SpliceSite	447017	447117	.	+	.	ID=PF3D7_0111800;SumOfReads=165;SumOfReadsPlus=165;SumOfReadsMinus=0;known_splice_sites
Pf3D7_01_v3	Chappell_et_al_Splice_Site_Finder	SpliceSite	447206	447338	.	+	.	ID=PF3D7_0111800;SumOfReads=167;SumOfReadsPlus=167;SumOfReadsMinus=0;known_splice_sites
Pf3D7_01_v3	Chappell_et_al_Splice_Site_Finder	SpliceSite	447423	447616	.	+	.	ID=PF3D7_0111800;SumOfReads=143;SumOfReadsPlus=143;SumOfReadsMinus=0;known_splice_sites
Pf3D7_01_v3	Chappell_et_al_Splice_Site_Finder	SpliceSite	447748	447840	.	+	.	ID=PF3D7_0111800;SumOfReads=319;SumOfReadsPlus=319;SumOfReadsMinus=0;known_splice_sites
Pf3D7_01_v3	Chappell_et_al_Splice_Site_Finder	SpliceSite	447905	448027	.	+	.	ID=PF3D7_0111800;SumOfReads=276;SumOfReadsPlus=276;SumOfReadsMinus=0;known_splice_sites
Pf3D7_01_v3	Chappell_et_al_Splice_Site_Finder	SpliceSite	448191	448391	.	+	.	ID=PF3D7_0111800;SumOfReads=91;SumOfReadsPlus=91;SumOfReadsMinus=0;known_splice_sites
Pf3D7_01_v3	Chappell_et_al_Splice_Site_Finder	SpliceSite	450100	450296	.	-	.	ID=PF3D7_0111900;SumOfReads=40;SumOfReadsPlus=0;SumOfReadsMinus=40;known_splice_sites
Pf3D7_01_v3	Chappell_et_al_Splice_Site_Finder	SpliceSite	450429	450589	.	-	.	ID=PF3D7_0111900;SumOfReads=38;SumOfReadsPlus=0;SumOfReadsMinus=38;known_splice_sites
Pf3D7_01_v3	Chappell_et_al_Splice_Site_Finder	SpliceSite	450874	451237	.	-	.	ID=PF3D7_0112000;SumOfReads=130;SumOfReadsPlus=0;SumOfReadsMinus=130;known_splice_sites
Pf3D7_01_v3	Chappell_et_al_Splice_Site_Finder	SpliceSite	451304	451593	.	-	.	ID=PF3D7_0112000;SumOfReads=97;SumOfReadsPlus=0;SumOfReadsMinus=97;known_splice_sites
Pf3D7_01_v3	Chappell_et_al_Splice_Site_Finder	SpliceSite	452441	452589	.	-	.	ID=PF3D7_0112000;SumOfReads=36;SumOfReadsPlus=0;SumOfReadsMinus=36;known_splice_sites
Pf3D7_01_v3	Chappell_et_al_Splice_Site_Finder	SpliceSite	452691	452831	.	-	.	ID=PF3D7_0112000;SumOfReads=24;SumOfReadsPlus=0;SumOfReadsMinus=24;known_splice_sites
Pf3D7_01_v3	Chappell_et_al_Splice_Site_Finder	SpliceSite	482320	482517	.	-	.	ID=PF3D7_0112800;SumOfReads=15;SumOfReadsPlus=0;SumOfReadsMinus=15;known_splice_sites
Pf3D7_01_v3	Chappell_et_al_Splice_Site_Finder	SpliceSite	486587	486706	.	+	.	ID=PF3D7_0112900;SumOfReads=41;SumOfReadsPlus=41;SumOfReadsMinus=0;known_splice_sites
Pf3D7_01_v3	Chappell_et_al_Splice_Site_Finder	SpliceSite	489839	490052	.	-	.	ID=PF3D7_0113000;SumOfReads=1999;SumOfReadsPlus=0;SumOfReadsMinus=1999;known_splice_sites
Pf3D7_01_v3	Chappell_et_al_Splice_Site_Finder	SpliceSite	502510	502640	.	-	.	ID=PF3D7_0113200;SumOfReads=120;SumOfReadsPlus=0;SumOfReadsMinus=120;known_splice_sites
Pf3D7_01_v3	Chappell_et_al_Splice_Site_Finder	SpliceSite	506582	506763	.	-	.	ID=PF3D7_0113300;SumOfReads=162;SumOfReadsPlus=0;SumOfReadsMinus=162;known_splice_sites
Pf3D7_01_v3	Chappell_et_al_Splice_Site_Finder	SpliceSite	520918	521145	.	+	.	ID=PF3D7_0113700;SumOfReads=124;SumOfReadsPlus=124;SumOfReadsMinus=0;known_splice_sites
Pf3D7_01_v3	Chappell_et_al_Splice_Site_Finder	SpliceSite	521278	521395	.	+	.	ID=PF3D7_0113700;SumOfReads=210;SumOfReadsPlus=210;SumOfReadsMinus=0;known_splice_sites
Pf3D7_01_v3	Chappell_et_al_Splice_Site_Finder	SpliceSite	521796	522013	.	+	.	ID=PF3D7_0113700;SumOfReads=237;SumOfReadsPlus=237;SumOfReadsMinus=0;known_splice_sites
Pf3D7_01_v3	Chappell_et_al_Splice_Site_Finder	SpliceSite	537772	537956	.	-	.	ID=PF3D7_0113900;SumOfReads=119;SumOfReadsPlus=0;SumOfReadsMinus=119;known_splice_sites
Pf3D7_01_v3	Chappell_et_al_Splice_Site_Finder	SpliceSite	548218	548311	.	-	.	ID=PF3D7_0114100;SumOfReads=31;SumOfReadsPlus=0;SumOfReadsMinus=31;known_splice_sites
Pf3D7_01_v3	Chappell_et_al_Splice_Site_Finder	SpliceSite	551551	551644	.	-	.	ID=PF3D7_0114200;SumOfReads=48;SumOfReadsPlus=0;SumOfReadsMinus=48;known_splice_sites
Pf3D7_01_v3	Chappell_et_al_Splice_Site_Finder	SpliceSite	552709	552905	.	+	.	ID=PF3D7_0114300;SumOfReads=180;SumOfReadsPlus=180;SumOfReadsMinus=0;known_splice_sites
Pf3D7_01_v3	Chappell_et_al_Splice_Site_Finder	SpliceSite	558465	558639	.	-	.	ID=PF3D7_0114500;SumOfReads=5;SumOfReadsPlus=0;SumOfReadsMinus=5;known_splice_sites
Pf3D7_02_v3	Chappell_et_al_Splice_Site_Finder	SpliceSite	74095	74285	.	-	.	ID=PF3D7_0201500;SumOfReads=106;SumOfReadsPlus=0;SumOfReadsMinus=106;known_splice_sites
Pf3D7_02_v3	Chappell_et_al_Splice_Site_Finder	SpliceSite	78505	78604	.	-	.	ID=PF3D7_0201600;SumOfReads=140;SumOfReadsPlus=0;SumOfReadsMinus=140;known_splice_sites
Pf3D7_02_v3	Chappell_et_al_Splice_Site_Finder	SpliceSite	83901	84072	.	-	.	ID=PF3D7_0201700;SumOfReads=127;SumOfReadsPlus=0;SumOfReadsMinus=127;known_splice_sites
Pf3D7_02_v3	Chappell_et_al_Splice_Site_Finder	SpliceSite	87401	87674	.	-	.	ID=PF3D7_0201800;SumOfReads=302;SumOfReadsPlus=0;SumOfReadsMinus=302;known_splice_sites
Pf3D7_02_v3	Chappell_et_al_Splice_Site_Finder	SpliceSite	88111	88384	.	-	.	ID=PF3D7_0201800;SumOfReads=253;SumOfReadsPlus=0;SumOfReadsMinus=253;known_splice_sites
Pf3D7_02_v3	Chappell_et_al_Splice_Site_Finder	SpliceSite	88535	88680	.	-	.	ID=PF3D7_0201800;SumOfReads=223;SumOfReadsPlus=0;SumOfReadsMinus=223;known_splice_sites
Pf3D7_02_v3	Chappell_et_al_Splice_Site_Finder	SpliceSite	98533	98727	.	-	.	ID=PF3D7_0201900;SumOfReads=461;SumOfReadsPlus=0;SumOfReadsMinus=461;known_splice_sites
Pf3D7_02_v3	Chappell_et_al_Splice_Site_Finder	SpliceSite	105239	105685	.	-	.	ID=PF3D7_0202000;SumOfReads=9587;SumOfReadsPlus=0;SumOfReadsMinus=9587;known_splice_sites
Pf3D7_02_v3	Chappell_et_al_Splice_Site_Finder	SpliceSite	110284	110391	.	-	.	ID=PF3D7_0202100;SumOfReads=404;SumOfReadsPlus=0;SumOfReadsMinus=404;known_splice_sites
Pf3D7_02_v3	Chappell_et_al_Splice_Site_Finder	SpliceSite	113189	113451	.	-	.	ID=PF3D7_0202200;SumOfReads=478;SumOfReadsPlus=0;SumOfReadsMinus=478;known_splice_sites
Pf3D7_02_v3	Chappell_et_al_Splice_Site_Finder	SpliceSite	117446	117652	.	+	.	ID=PF3D7_0202300;SumOfReads=22;SumOfReadsPlus=22;SumOfReadsMinus=0;known_splice_sites
Pf3D7_02_v3	Chappell_et_al_Splice_Site_Finder	SpliceSite	129522	129604	.	-	.	ID=PF3D7_0202600.1;SumOfReads=123;SumOfReadsPlus=0;SumOfReadsMinus=123;known_splice_sites
Pf3D7_02_v3	Chappell_et_al_Splice_Site_Finder	SpliceSite	129691	129803	.	-	.	ID=PF3D7_0202600.1;SumOfReads=28;SumOfReadsPlus=0;SumOfReadsMinus=28;known_splice_sites
Pf3D7_02_v3	Chappell_et_al_Splice_Site_Finder	SpliceSite	137576	137683	.	-	.	ID=PF3D7_0202800;SumOfReads=20;SumOfReadsPlus=0;SumOfReadsMinus=20;known_splice_sites
Pf3D7_02_v3	Chappell_et_al_Splice_Site_Finder	SpliceSite	137910	138049	.	-	.	ID=PF3D7_0202800;SumOfReads=17;SumOfReadsPlus=0;SumOfReadsMinus=17;known_splice_sites
Pf3D7_02_v3	Chappell_et_al_Splice_Site_Finder	SpliceSite	138131	138352	.	-	.	ID=PF3D7_0202800;SumOfReads=15;SumOfReadsPlus=0;SumOfReadsMinus=15;known_splice_sites
Pf3D7_02_v3	Chappell_et_al_Splice_Site_Finder	SpliceSite	138987	139120	.	+	.	ID=PF3D7_0202900;SumOfReads=9;SumOfReadsPlus=9;SumOfReadsMinus=0;known_splice_sites
Pf3D7_02_v3	Chappell_et_al_Splice_Site_Finder	SpliceSite	139173	139372	.	+	.	ID=PF3D7_0202900;SumOfReads=14;SumOfReadsPlus=14;SumOfReadsMinus=0;known_splice_sites
Pf3D7_02_v3	Chappell_et_al_Splice_Site_Finder	SpliceSite	139416	139514	.	+	.	ID=PF3D7_0202900;SumOfReads=16;SumOfReadsPlus=16;SumOfReadsMinus=0;known_splice_sites
Pf3D7_02_v3	Chappell_et_al_Splice_Site_Finder	SpliceSite	139583	139673	.	+	.	ID=PF3D7_0202900;SumOfReads=15;SumOfReadsPlus=15;SumOfReadsMinus=0;known_splice_sites
Pf3D7_02_v3	Chappell_et_al_Splice_Site_Finder	SpliceSite	139777	139992	.	+	.	ID=PF3D7_0202900;SumOfReads=14;SumOfReadsPlus=14;SumOfReadsMinus=0;known_splice_sites
Pf3D7_02_v3	Chappell_et_al_Splice_Site_Finder	SpliceSite	140154	140296	.	+	.	ID=PF3D7_0202900;SumOfReads=21;SumOfReadsPlus=21;SumOfReadsMinus=0;known_splice_sites
Pf3D7_02_v3	Chappell_et_al_Splice_Site_Finder	SpliceSite	140345	140533	.	+	.	ID=PF3D7_0202900;SumOfReads=35;SumOfReadsPlus=35;SumOfReadsMinus=0;known_splice_sites
Pf3D7_02_v3	Chappell_et_al_Splice_Site_Finder	SpliceSite	140596	140718	.	+	.	ID=PF3D7_0202900;SumOfReads=31;SumOfReadsPlus=31;SumOfReadsMinus=0;known_splice_sites
Pf3D7_02_v3	Chappell_et_al_Splice_Site_Finder	SpliceSite	140912	141118	.	+	.	ID=PF3D7_0202900;SumOfReads=5;SumOfReadsPlus=5;SumOfReadsMinus=0;known_splice_sites
Pf3D7_02_v3	Chappell_et_al_Splice_Site_Finder	SpliceSite	162079	162206	.	-	.	ID=PF3D7_0203400;SumOfReads=220;SumOfReadsPlus=0;SumOfReadsMinus=220;known_splice_sites
Pf3D7_02_v3	Chappell_et_al_Splice_Site_Finder	SpliceSite	162375	162696	.	-	.	ID=PF3D7_0203400;SumOfReads=115;SumOfReadsPlus=0;SumOfReadsMinus=115;known_splice_sites
Pf3D7_02_v3	Chappell_et_al_Splice_Site_Finder	SpliceSite	162787	162896	.	-	.	ID=PF3D7_0203400;SumOfReads=55;SumOfReadsPlus=0;SumOfReadsMinus=55;known_splice_sites
Pf3D7_02_v3	Chappell_et_al_Splice_Site_Finder	SpliceSite	168720	168854	.	-	.	ID=PF3D7_0203700;SumOfReads=71;SumOfReadsPlus=0;SumOfReadsMinus=71;known_splice_sites
Pf3D7_02_v3	Chappell_et_al_Splice_Site_Finder	SpliceSite	171722	171881	.	-	.	ID=PF3D7_0203800;SumOfReads=12;SumOfReadsPlus=0;SumOfReadsMinus=12;known_splice_sites
Pf3D7_02_v3	Chappell_et_al_Splice_Site_Finder	SpliceSite	171978	172167	.	-	.	ID=PF3D7_0203800;SumOfReads=6;SumOfReadsPlus=0;SumOfReadsMinus=6;known_splice_sites
Pf3D7_02_v3	Chappell_et_al_Splice_Site_Finder	SpliceSite	172533	172664	.	-	.	ID=PF3D7_0203800;SumOfReads=16;SumOfReadsPlus=0;SumOfReadsMinus=16;known_splice_sites
Pf3D7_02_v3	Chappell_et_al_Splice_Site_Finder	SpliceSite	172762	172871	.	-	.	ID=PF3D7_0203800;SumOfReads=7;SumOfReadsPlus=0;SumOfReadsMinus=7;known_splice_sites
Pf3D7_02_v3	Chappell_et_al_Splice_Site_Finder	SpliceSite	173197	173358	.	-	.	ID=PF3D7_0203800;SumOfReads=6;SumOfReadsPlus=0;SumOfReadsMinus=6;known_splice_sites
Pf3D7_02_v3	Chappell_et_al_Splice_Site_Finder	SpliceSite	173431	173579	.	-	.	ID=PF3D7_0203800;SumOfReads=9;SumOfReadsPlus=0;SumOfReadsMinus=9;known_splice_sites
Pf3D7_02_v3	Chappell_et_al_Splice_Site_Finder	SpliceSite	174281	174513	.	-	.	ID=PF3D7_0203800;SumOfReads=10;SumOfReadsPlus=0;SumOfReadsMinus=10;known_splice_sites
Pf3D7_02_v3	Chappell_et_al_Splice_Site_Finder	SpliceSite	180925	181102	.	+	.	ID=PF3D7_0204000;SumOfReads=12;SumOfReadsPlus=12;SumOfReadsMinus=0;known_splice_sites
Pf3D7_02_v3	Chappell_et_al_Splice_Site_Finder	SpliceSite	193201	193327	.	+	.	ID=PF3D7_0204200;SumOfReads=501;SumOfReadsPlus=501;SumOfReadsMinus=0;known_splice_sites
Pf3D7_02_v3	Chappell_et_al_Splice_Site_Finder	SpliceSite	193491	193648	.	+	.	ID=PF3D7_0204200;SumOfReads=798;SumOfReadsPlus=798;SumOfReadsMinus=0;known_splice_sites
Pf3D7_02_v3	Chappell_et_al_Splice_Site_Finder	SpliceSite	193719	193863	.	+	.	ID=PF3D7_0204200;SumOfReads=1107;SumOfReadsPlus=1107;SumOfReadsMinus=0;known_splice_sites
Pf3D7_02_v3	Chappell_et_al_Splice_Site_Finder	SpliceSite	194040	194160	.	+	.	ID=PF3D7_0204200;SumOfReads=61;SumOfReadsPlus=61;SumOfReadsMinus=0;known_splice_sites
Pf3D7_02_v3	Chappell_et_al_Splice_Site_Finder	SpliceSite	197282	197366	.	-	.	ID=PF3D7_0204400;SumOfReads=8;SumOfReadsPlus=0;SumOfReadsMinus=8;known_splice_sites
Pf3D7_02_v3	Chappell_et_al_Splice_Site_Finder	SpliceSite	197466	197739	.	-	.	ID=PF3D7_0204400;SumOfReads=35;SumOfReadsPlus=0;SumOfReadsMinus=35;known_splice_sites
Pf3D7_02_v3	Chappell_et_al_Splice_Site_Finder	SpliceSite	197842	197983	.	-	.	ID=PF3D7_0204400;SumOfReads=97;SumOfReadsPlus=0;SumOfReadsMinus=97;known_splice_sites
Pf3D7_02_v3	Chappell_et_al_Splice_Site_Finder	SpliceSite	211466	211680	.	+	.	ID=PF3D7_0204900;SumOfReads=29;SumOfReadsPlus=29;SumOfReadsMinus=0;known_splice_sites
Pf3D7_02_v3	Chappell_et_al_Splice_Site_Finder	SpliceSite	225815	225983	.	-	.	ID=PF3D7_0205500;SumOfReads=119;SumOfReadsPlus=0;SumOfReadsMinus=119;known_splice_sites
Pf3D7_02_v3	Chappell_et_al_Splice_Site_Finder	SpliceSite	226081	226196	.	-	.	ID=PF3D7_0205500;SumOfReads=66;SumOfReadsPlus=0;SumOfReadsMinus=66;known_splice_sites
Pf3D7_02_v3	Chappell_et_al_Splice_Site_Finder	SpliceSite	231235	231383	.	+	.	ID=PF3D7_0205700.1;SumOfReads=99;SumOfReadsPlus=99;SumOfReadsMinus=0;known_splice_sites
Pf3D7_02_v3	Chappell_et_al_Splice_Site_Finder	SpliceSite	231485	231617	.	+	.	ID=PF3D7_0205700.1;SumOfReads=249;SumOfReadsPlus=249;SumOfReadsMinus=0;known_splice_sites
Pf3D7_02_v3	Chappell_et_al_Splice_Site_Finder	SpliceSite	231703	232098	.	+	.	ID=PF3D7_0205700.1;SumOfReads=217;SumOfReadsPlus=217;SumOfReadsMinus=0;known_splice_sites
Pf3D7_02_v3	Chappell_et_al_Splice_Site_Finder	SpliceSite	232328	232420	.	+	.	ID=PF3D7_0205700.1;SumOfReads=73;SumOfReadsPlus=73;SumOfReadsMinus=0;known_splice_sites
Pf3D7_02_v3	Chappell_et_al_Splice_Site_Finder	SpliceSite	232782	233010	.	-	.	ID=PF3D7_0205800;SumOfReads=16;SumOfReadsPlus=0;SumOfReadsMinus=16;known_splice_sites
Pf3D7_02_v3	Chappell_et_al_Splice_Site_Finder	SpliceSite	233183	233338	.	-	.	ID=PF3D7_0205800;SumOfReads=25;SumOfReadsPlus=0;SumOfReadsMinus=25;known_splice_sites
Pf3D7_02_v3	Chappell_et_al_Splice_Site_Finder	SpliceSite	235258	235534	.	+	.	ID=PF3D7_0205900;SumOfReads=188;SumOfReadsPlus=188;SumOfReadsMinus=0;known_splice_sites
Pf3D7_02_v3	Chappell_et_al_Splice_Site_Finder	SpliceSite	238220	238481	.	+	.	ID=PF3D7_0205900;SumOfReads=238;SumOfReadsPlus=238;SumOfReadsMinus=0;known_splice_sites
Pf3D7_02_v3	Chappell_et_al_Splice_Site_Finder	SpliceSite	238597	238736	.	+	.	ID=PF3D7_0205900;SumOfReads=330;SumOfReadsPlus=330;SumOfReadsMinus=0;known_splice_sites
Pf3D7_02_v3	Chappell_et_al_Splice_Site_Finder	SpliceSite	245735	246056	.	+	.	ID=PF3D7_0206100;SumOfReads=164;SumOfReadsPlus=164;SumOfReadsMinus=0;known_splice_sites
Pf3D7_02_v3	Chappell_et_al_Splice_Site_Finder	SpliceSite	246136	246250	.	+	.	ID=PF3D7_0206100;SumOfReads=224;SumOfReadsPlus=224;SumOfReadsMinus=0;known_splice_sites
Pf3D7_02_v3	Chappell_et_al_Splice_Site_Finder	SpliceSite	246336	246490	.	+	.	ID=PF3D7_0206100;SumOfReads=160;SumOfReadsPlus=160;SumOfReadsMinus=0;known_splice_sites
Pf3D7_02_v3	Chappell_et_al_Splice_Site_Finder	SpliceSite	252508	252756	.	+	.	ID=PF3D7_0206300;SumOfReads=65;SumOfReadsPlus=65;SumOfReadsMinus=0;known_splice_sites
Pf3D7_02_v3	Chappell_et_al_Splice_Site_Finder	SpliceSite	253307	253400	.	+	.	ID=PF3D7_0206300;SumOfReads=96;SumOfReadsPlus=96;SumOfReadsMinus=0;known_splice_sites
Pf3D7_02_v3	Chappell_et_al_Splice_Site_Finder	SpliceSite	253485	253988	.	+	.	ID=PF3D7_0206300;SumOfReads=107;SumOfReadsPlus=107;SumOfReadsMinus=0;known_splice_sites
Pf3D7_02_v3	Chappell_et_al_Splice_Site_Finder	SpliceSite	270200	270420	.	-	.	ID=PF3D7_0206600;SumOfReads=40;SumOfReadsPlus=0;SumOfReadsMinus=40;known_splice_sites
Pf3D7_02_v3	Chappell_et_al_Splice_Site_Finder	SpliceSite	275845	275980	.	-	.	ID=PF3D7_0206900.1;SumOfReads=235;SumOfReadsPlus=0;SumOfReadsMinus=235;known_splice_sites
Pf3D7_02_v3	Chappell_et_al_Splice_Site_Finder	SpliceSite	277829	277972	.	-	.	ID=PF3D7_0207000;SumOfReads=690;SumOfReadsPlus=0;SumOfReadsMinus=690;known_splice_sites
Pf3D7_02_v3	Chappell_et_al_Splice_Site_Finder	SpliceSite	287017	287126	.	+	.	ID=PF3D7_0207100;SumOfReads=531;SumOfReadsPlus=531;SumOfReadsMinus=0;known_splice_sites
Pf3D7_02_v3	Chappell_et_al_Splice_Site_Finder	SpliceSite	287190	287280	.	+	.	ID=PF3D7_0207100;SumOfReads=409;SumOfReadsPlus=409;SumOfReadsMinus=0;known_splice_sites
Pf3D7_02_v3	Chappell_et_al_Splice_Site_Finder	SpliceSite	296318	296451	.	-	.	ID=PF3D7_0207400;SumOfReads=65;SumOfReadsPlus=0;SumOfReadsMinus=65;known_splice_sites
Pf3D7_02_v3	Chappell_et_al_Splice_Site_Finder	SpliceSite	296587	296724	.	-	.	ID=PF3D7_0207400;SumOfReads=80;SumOfReadsPlus=0;SumOfReadsMinus=80;known_splice_sites
Pf3D7_02_v3	Chappell_et_al_Splice_Site_Finder	SpliceSite	297352	297582	.	-	.	ID=PF3D7_0207400;SumOfReads=42;SumOfReadsPlus=0;SumOfReadsMinus=42;known_splice_sites
Pf3D7_02_v3	Chappell_et_al_Splice_Site_Finder	SpliceSite	301053	301165	.	-	.	ID=PF3D7_0207500;SumOfReads=176;SumOfReadsPlus=0;SumOfReadsMinus=176;known_splice_sites
Pf3D7_02_v3	Chappell_et_al_Splice_Site_Finder	SpliceSite	301301	301402	.	-	.	ID=PF3D7_0207500;SumOfReads=291;SumOfReadsPlus=0;SumOfReadsMinus=291;known_splice_sites
Pf3D7_02_v3	Chappell_et_al_Splice_Site_Finder	SpliceSite	302174	302530	.	-	.	ID=PF3D7_0207500;SumOfReads=122;SumOfReadsPlus=0;SumOfReadsMinus=122;known_splice_sites
Pf3D7_02_v3	Chappell_et_al_Splice_Site_Finder	SpliceSite	305581	305699	.	-	.	ID=PF3D7_0207600;SumOfReads=2477;SumOfReadsPlus=0;SumOfReadsMinus=2477;known_splice_sites
Pf3D7_02_v3	Chappell_et_al_Splice_Site_Finder	SpliceSite	305841	306015	.	-	.	ID=PF3D7_0207600;SumOfReads=2249;SumOfReadsPlus=0;SumOfReadsMinus=2249;known_splice_sites
Pf3D7_02_v3	Chappell_et_al_Splice_Site_Finder	SpliceSite	306847	306993	.	-	.	ID=PF3D7_0207600;SumOfReads=762;SumOfReadsPlus=0;SumOfReadsMinus=762;known_splice_sites
Pf3D7_02_v3	Chappell_et_al_Splice_Site_Finder	SpliceSite	310976	311119	.	-	.	ID=PF3D7_0207700;SumOfReads=81;SumOfReadsPlus=0;SumOfReadsMinus=81;known_splice_sites
Pf3D7_02_v3	Chappell_et_al_Splice_Site_Finder	SpliceSite	311255	311365	.	-	.	ID=PF3D7_0207700;SumOfReads=100;SumOfReadsPlus=0;SumOfReadsMinus=100;known_splice_sites
Pf3D7_02_v3	Chappell_et_al_Splice_Site_Finder	SpliceSite	311957	312121	.	-	.	ID=PF3D7_0207700;SumOfReads=19;SumOfReadsPlus=0;SumOfReadsMinus=19;known_splice_sites
Pf3D7_02_v3	Chappell_et_al_Splice_Site_Finder	SpliceSite	315449	315622	.	-	.	ID=PF3D7_0207800;SumOfReads=84;SumOfReadsPlus=0;SumOfReadsMinus=84;known_splice_sites
Pf3D7_02_v3	Chappell_et_al_Splice_Site_Finder	SpliceSite	315776	315899	.	-	.	ID=PF3D7_0207800;SumOfReads=77;SumOfReadsPlus=0;SumOfReadsMinus=77;known_splice_sites
Pf3D7_02_v3	Chappell_et_al_Splice_Site_Finder	SpliceSite	316506	316707	.	-	.	ID=PF3D7_0207800;SumOfReads=46;SumOfReadsPlus=0;SumOfReadsMinus=46;known_splice_sites
Pf3D7_02_v3	Chappell_et_al_Splice_Site_Finder	SpliceSite	319881	320015	.	-	.	ID=PF3D7_0207900;SumOfReads=5;SumOfReadsPlus=0;SumOfReadsMinus=5;known_splice_sites
Pf3D7_02_v3	Chappell_et_al_Splice_Site_Finder	SpliceSite	320172	320240	.	-	.	ID=PF3D7_0207900;SumOfReads=5;SumOfReadsPlus=0;SumOfReadsMinus=5;known_splice_sites
Pf3D7_02_v3	Chappell_et_al_Splice_Site_Finder	SpliceSite	324479	324581	.	-	.	ID=PF3D7_0208000;SumOfReads=63;SumOfReadsPlus=0;SumOfReadsMinus=63;known_splice_sites
Pf3D7_02_v3	Chappell_et_al_Splice_Site_Finder	SpliceSite	324723	324891	.	-	.	ID=PF3D7_0208000;SumOfReads=68;SumOfReadsPlus=0;SumOfReadsMinus=68;known_splice_sites
Pf3D7_02_v3	Chappell_et_al_Splice_Site_Finder	SpliceSite	325561	325689	.	-	.	ID=PF3D7_0208000;SumOfReads=56;SumOfReadsPlus=0;SumOfReadsMinus=56;known_splice_sites
Pf3D7_02_v3	Chappell_et_al_Splice_Site_Finder	SpliceSite	328022	328120	.	+	.	ID=PF3D7_0208100.1;SumOfReads=77;SumOfReadsPlus=77;SumOfReadsMinus=0;known_splice_sites
Pf3D7_02_v3	Chappell_et_al_Splice_Site_Finder	SpliceSite	328158	328322	.	+	.	ID=PF3D7_0208100.1;SumOfReads=93;SumOfReadsPlus=93;SumOfReadsMinus=0;known_splice_sites
Pf3D7_02_v3	Chappell_et_al_Splice_Site_Finder	SpliceSite	328415	328548	.	+	.	ID=PF3D7_0208100.1;SumOfReads=50;SumOfReadsPlus=50;SumOfReadsMinus=0;known_splice_sites
Pf3D7_02_v3	Chappell_et_al_Splice_Site_Finder	SpliceSite	328673	328774	.	+	.	ID=PF3D7_0208100.1;SumOfReads=97;SumOfReadsPlus=97;SumOfReadsMinus=0;known_splice_sites
Pf3D7_02_v3	Chappell_et_al_Splice_Site_Finder	SpliceSite	328844	328964	.	+	.	ID=PF3D7_0208100.1;SumOfReads=152;SumOfReadsPlus=152;SumOfReadsMinus=0;known_splice_sites
Pf3D7_02_v3	Chappell_et_al_Splice_Site_Finder	SpliceSite	329039	329167	.	+	.	ID=PF3D7_0208100.1;SumOfReads=162;SumOfReadsPlus=162;SumOfReadsMinus=0;known_splice_sites
Pf3D7_02_v3	Chappell_et_al_Splice_Site_Finder	SpliceSite	329230	329330	.	+	.	ID=PF3D7_0208100.1;SumOfReads=147;SumOfReadsPlus=147;SumOfReadsMinus=0;known_splice_sites
Pf3D7_02_v3	Chappell_et_al_Splice_Site_Finder	SpliceSite	329404	329519	.	+	.	ID=PF3D7_0208100.1;SumOfReads=180;SumOfReadsPlus=180;SumOfReadsMinus=0;known_splice_sites
Pf3D7_02_v3	Chappell_et_al_Splice_Site_Finder	SpliceSite	329594	329747	.	+	.	ID=PF3D7_0208100.1;SumOfReads=87;SumOfReadsPlus=87;SumOfReadsMinus=0;known_splice_sites
Pf3D7_02_v3	Chappell_et_al_Splice_Site_Finder	SpliceSite	330011	330126	.	+	.	ID=PF3D7_0208100.1;SumOfReads=77;SumOfReadsPlus=77;SumOfReadsMinus=0;known_splice_sites
Pf3D7_02_v3	Chappell_et_al_Splice_Site_Finder	SpliceSite	330219	330412	.	+	.	ID=PF3D7_0208100.1;SumOfReads=90;SumOfReadsPlus=90;SumOfReadsMinus=0;known_splice_sites
Pf3D7_02_v3	Chappell_et_al_Splice_Site_Finder	SpliceSite	330456	330561	.	+	.	ID=PF3D7_0208100.1;SumOfReads=93;SumOfReadsPlus=93;SumOfReadsMinus=0;known_splice_sites
Pf3D7_02_v3	Chappell_et_al_Splice_Site_Finder	SpliceSite	330797	330934	.	+	.	ID=PF3D7_0208100.1;SumOfReads=94;SumOfReadsPlus=94;SumOfReadsMinus=0;known_splice_sites
Pf3D7_02_v3	Chappell_et_al_Splice_Site_Finder	SpliceSite	331013	331107	.	+	.	ID=PF3D7_0208100.1;SumOfReads=126;SumOfReadsPlus=126;SumOfReadsMinus=0;known_splice_sites
Pf3D7_02_v3	Chappell_et_al_Splice_Site_Finder	SpliceSite	331178	331309	.	+	.	ID=PF3D7_0208100.1;SumOfReads=78;SumOfReadsPlus=78;SumOfReadsMinus=0;known_splice_sites
Pf3D7_02_v3	Chappell_et_al_Splice_Site_Finder	SpliceSite	352882	353085	.	+	.	ID=PF3D7_0208500;SumOfReads=51;SumOfReadsPlus=51;SumOfReadsMinus=0;known_splice_sites
Pf3D7_02_v3	Chappell_et_al_Splice_Site_Finder	SpliceSite	353307	353481	.	+	.	ID=PF3D7_0208500;SumOfReads=31;SumOfReadsPlus=31;SumOfReadsMinus=0;known_splice_sites
Pf3D7_02_v3	Chappell_et_al_Splice_Site_Finder	SpliceSite	356714	356887	.	-	.	ID=PF3D7_0208700.1;SumOfReads=143;SumOfReadsPlus=0;SumOfReadsMinus=143;known_splice_sites
Pf3D7_02_v3	Chappell_et_al_Splice_Site_Finder	SpliceSite	357001	357125	.	-	.	ID=PF3D7_0208700.1;SumOfReads=110;SumOfReadsPlus=0;SumOfReadsMinus=110;known_splice_sites
Pf3D7_02_v3	Chappell_et_al_Splice_Site_Finder	SpliceSite	357281	357356	.	-	.	ID=PF3D7_0208700.1;SumOfReads=111;SumOfReadsPlus=0;SumOfReadsMinus=111;known_splice_sites
Pf3D7_02_v3	Chappell_et_al_Splice_Site_Finder	SpliceSite	357438	357620	.	-	.	ID=PF3D7_0208700.1;SumOfReads=108;SumOfReadsPlus=0;SumOfReadsMinus=108;known_splice_sites
Pf3D7_02_v3	Chappell_et_al_Splice_Site_Finder	SpliceSite	357739	357929	.	-	.	ID=PF3D7_0208700.1;SumOfReads=38;SumOfReadsPlus=0;SumOfReadsMinus=38;known_splice_sites
Pf3D7_02_v3	Chappell_et_al_Splice_Site_Finder	SpliceSite	382169	382251	.	-	.	ID=PF3D7_0209100;SumOfReads=94;SumOfReadsPlus=0;SumOfReadsMinus=94;known_splice_sites
Pf3D7_02_v3	Chappell_et_al_Splice_Site_Finder	SpliceSite	382878	383070	.	-	.	ID=PF3D7_0209100;SumOfReads=99;SumOfReadsPlus=0;SumOfReadsMinus=99;known_splice_sites
Pf3D7_02_v3	Chappell_et_al_Splice_Site_Finder	SpliceSite	384985	385078	.	-	.	ID=PF3D7_0209200;SumOfReads=126;SumOfReadsPlus=0;SumOfReadsMinus=126;known_splice_sites
Pf3D7_02_v3	Chappell_et_al_Splice_Site_Finder	SpliceSite	385205	385367	.	-	.	ID=PF3D7_0209200;SumOfReads=170;SumOfReadsPlus=0;SumOfReadsMinus=170;known_splice_sites
Pf3D7_02_v3	Chappell_et_al_Splice_Site_Finder	SpliceSite	385428	385555	.	-	.	ID=PF3D7_0209200;SumOfReads=221;SumOfReadsPlus=0;SumOfReadsMinus=221;known_splice_sites
Pf3D7_02_v3	Chappell_et_al_Splice_Site_Finder	SpliceSite	385645	385751	.	-	.	ID=PF3D7_0209200;SumOfReads=147;SumOfReadsPlus=0;SumOfReadsMinus=147;known_splice_sites
Pf3D7_02_v3	Chappell_et_al_Splice_Site_Finder	SpliceSite	385870	386030	.	-	.	ID=PF3D7_0209200;SumOfReads=118;SumOfReadsPlus=0;SumOfReadsMinus=118;known_splice_sites
Pf3D7_02_v3	Chappell_et_al_Splice_Site_Finder	SpliceSite	386134	386223	.	-	.	ID=PF3D7_0209200;SumOfReads=159;SumOfReadsPlus=0;SumOfReadsMinus=159;known_splice_sites
Pf3D7_02_v3	Chappell_et_al_Splice_Site_Finder	SpliceSite	386303	386447	.	-	.	ID=PF3D7_0209200;SumOfReads=137;SumOfReadsPlus=0;SumOfReadsMinus=137;known_splice_sites
Pf3D7_02_v3	Chappell_et_al_Splice_Site_Finder	SpliceSite	387907	388062	.	+	.	ID=PF3D7_0209300;SumOfReads=32;SumOfReadsPlus=32;SumOfReadsMinus=0;known_splice_sites
Pf3D7_02_v3	Chappell_et_al_Splice_Site_Finder	SpliceSite	388458	388715	.	-	.	ID=PF3D7_0209400;SumOfReads=147;SumOfReadsPlus=0;SumOfReadsMinus=147;known_splice_sites
Pf3D7_02_v3	Chappell_et_al_Splice_Site_Finder	SpliceSite	388785	388944	.	-	.	ID=PF3D7_0209400;SumOfReads=126;SumOfReadsPlus=0;SumOfReadsMinus=126;known_splice_sites
Pf3D7_02_v3	Chappell_et_al_Splice_Site_Finder	SpliceSite	389163	389267	.	-	.	ID=PF3D7_0209400;SumOfReads=100;SumOfReadsPlus=0;SumOfReadsMinus=100;known_splice_sites
Pf3D7_02_v3	Chappell_et_al_Splice_Site_Finder	SpliceSite	389337	389426	.	-	.	ID=PF3D7_0209400;SumOfReads=125;SumOfReadsPlus=0;SumOfReadsMinus=125;known_splice_sites
Pf3D7_02_v3	Chappell_et_al_Splice_Site_Finder	SpliceSite	389619	389741	.	-	.	ID=PF3D7_0209400;SumOfReads=65;SumOfReadsPlus=0;SumOfReadsMinus=65;known_splice_sites
Pf3D7_02_v3	Chappell_et_al_Splice_Site_Finder	SpliceSite	390405	390503	.	-	.	ID=PF3D7_0209400;SumOfReads=73;SumOfReadsPlus=0;SumOfReadsMinus=73;known_splice_sites
Pf3D7_02_v3	Chappell_et_al_Splice_Site_Finder	SpliceSite	394405	394559	.	-	.	ID=PF3D7_0209600;SumOfReads=36;SumOfReadsPlus=0;SumOfReadsMinus=36;known_splice_sites
Pf3D7_02_v3	Chappell_et_al_Splice_Site_Finder	SpliceSite	394854	394995	.	-	.	ID=PF3D7_0209600;SumOfReads=43;SumOfReadsPlus=0;SumOfReadsMinus=43;known_splice_sites
Pf3D7_02_v3	Chappell_et_al_Splice_Site_Finder	SpliceSite	395205	395449	.	-	.	ID=PF3D7_0209600;SumOfReads=28;SumOfReadsPlus=0;SumOfReadsMinus=28;known_splice_sites
Pf3D7_02_v3	Chappell_et_al_Splice_Site_Finder	SpliceSite	395772	395968	.	-	.	ID=PF3D7_0209600;SumOfReads=25;SumOfReadsPlus=0;SumOfReadsMinus=25;known_splice_sites
Pf3D7_02_v3	Chappell_et_al_Splice_Site_Finder	SpliceSite	396094	396201	.	-	.	ID=PF3D7_0209600;SumOfReads=56;SumOfReadsPlus=0;SumOfReadsMinus=56;known_splice_sites
Pf3D7_02_v3	Chappell_et_al_Splice_Site_Finder	SpliceSite	396285	396411	.	-	.	ID=PF3D7_0209600;SumOfReads=52;SumOfReadsPlus=0;SumOfReadsMinus=52;known_splice_sites
Pf3D7_02_v3	Chappell_et_al_Splice_Site_Finder	SpliceSite	396533	396668	.	-	.	ID=PF3D7_0209600;SumOfReads=41;SumOfReadsPlus=0;SumOfReadsMinus=41;known_splice_sites
Pf3D7_02_v3	Chappell_et_al_Splice_Site_Finder	SpliceSite	405381	406081	.	-	.	ID=PF3D7_0209800;SumOfReads=890;SumOfReadsPlus=0;SumOfReadsMinus=890;known_splice_sites
Pf3D7_02_v3	Chappell_et_al_Splice_Site_Finder	SpliceSite	412296	412491	.	+	.	ID=PF3D7_0210100.1;SumOfReads=1219;SumOfReadsPlus=1219;SumOfReadsMinus=0;known_splice_sites
Pf3D7_02_v3	Chappell_et_al_Splice_Site_Finder	SpliceSite	412603	412700	.	+	.	ID=PF3D7_0210100.1;SumOfReads=1456;SumOfReadsPlus=1456;SumOfReadsMinus=0;known_splice_sites
Pf3D7_02_v3	Chappell_et_al_Splice_Site_Finder	SpliceSite	413335	413427	.	-	.	ID=PF3D7_0210200;SumOfReads=99;SumOfReadsPlus=0;SumOfReadsMinus=99;known_splice_sites
Pf3D7_02_v3	Chappell_et_al_Splice_Site_Finder	SpliceSite	424005	424222	.	-	.	ID=PF3D7_0210300;SumOfReads=18;SumOfReadsPlus=0;SumOfReadsMinus=18;known_splice_sites
Pf3D7_02_v3	Chappell_et_al_Splice_Site_Finder	SpliceSite	425856	425994	.	+	.	ID=PF3D7_0210400;SumOfReads=64;SumOfReadsPlus=64;SumOfReadsMinus=0;known_splice_sites
Pf3D7_02_v3	Chappell_et_al_Splice_Site_Finder	SpliceSite	426075	426208	.	+	.	ID=PF3D7_0210400;SumOfReads=58;SumOfReadsPlus=58;SumOfReadsMinus=0;known_splice_sites
Pf3D7_02_v3	Chappell_et_al_Splice_Site_Finder	SpliceSite	426300	426475	.	+	.	ID=PF3D7_0210400;SumOfReads=74;SumOfReadsPlus=74;SumOfReadsMinus=0;known_splice_sites
Pf3D7_02_v3	Chappell_et_al_Splice_Site_Finder	SpliceSite	432509	432635	.	-	.	ID=PF3D7_0210600;SumOfReads=311;SumOfReadsPlus=0;SumOfReadsMinus=311;known_splice_sites
Pf3D7_02_v3	Chappell_et_al_Splice_Site_Finder	SpliceSite	432824	432928	.	-	.	ID=PF3D7_0210600;SumOfReads=408;SumOfReadsPlus=0;SumOfReadsMinus=408;known_splice_sites
Pf3D7_02_v3	Chappell_et_al_Splice_Site_Finder	SpliceSite	433305	433425	.	-	.	ID=PF3D7_0210600;SumOfReads=354;SumOfReadsPlus=0;SumOfReadsMinus=354;known_splice_sites
Pf3D7_02_v3	Chappell_et_al_Splice_Site_Finder	SpliceSite	433611	433962	.	-	.	ID=PF3D7_0210600;SumOfReads=187;SumOfReadsPlus=0;SumOfReadsMinus=187;known_splice_sites
Pf3D7_02_v3	Chappell_et_al_Splice_Site_Finder	SpliceSite	457204	457308	.	-	.	ID=PF3D7_0211300;SumOfReads=18;SumOfReadsPlus=0;SumOfReadsMinus=18;known_splice_sites
Pf3D7_02_v3	Chappell_et_al_Splice_Site_Finder	SpliceSite	457380	457460	.	-	.	ID=PF3D7_0211300;SumOfReads=19;SumOfReadsPlus=0;SumOfReadsMinus=19;known_splice_sites
Pf3D7_02_v3	Chappell_et_al_Splice_Site_Finder	SpliceSite	457590	457686	.	-	.	ID=PF3D7_0211300;SumOfReads=18;SumOfReadsPlus=0;SumOfReadsMinus=18;known_splice_sites
Pf3D7_02_v3	Chappell_et_al_Splice_Site_Finder	SpliceSite	457761	457912	.	-	.	ID=PF3D7_0211300;SumOfReads=26;SumOfReadsPlus=0;SumOfReadsMinus=26;known_splice_sites
Pf3D7_02_v3	Chappell_et_al_Splice_Site_Finder	SpliceSite	478705	478926	.	-	.	ID=PF3D7_0211900;SumOfReads=43;SumOfReadsPlus=0;SumOfReadsMinus=43;known_splice_sites
Pf3D7_02_v3	Chappell_et_al_Splice_Site_Finder	SpliceSite	479004	479088	.	-	.	ID=PF3D7_0211900;SumOfReads=46;SumOfReadsPlus=0;SumOfReadsMinus=46;known_splice_sites
Pf3D7_02_v3	Chappell_et_al_Splice_Site_Finder	SpliceSite	480596	480782	.	+	.	ID=PF3D7_0212000;SumOfReads=31;SumOfReadsPlus=31;SumOfReadsMinus=0;known_splice_sites
Pf3D7_02_v3	Chappell_et_al_Splice_Site_Finder	SpliceSite	480984	481193	.	+	.	ID=PF3D7_0212000;SumOfReads=28;SumOfReadsPlus=28;SumOfReadsMinus=0;known_splice_sites
Pf3D7_02_v3	Chappell_et_al_Splice_Site_Finder	SpliceSite	489978	490124	.	-	.	ID=PF3D7_0212200;SumOfReads=199;SumOfReadsPlus=0;SumOfReadsMinus=199;known_splice_sites
Pf3D7_02_v3	Chappell_et_al_Splice_Site_Finder	SpliceSite	492690	492830	.	+	.	ID=PF3D7_0212300;SumOfReads=334;SumOfReadsPlus=334;SumOfReadsMinus=0;known_splice_sites
Pf3D7_02_v3	Chappell_et_al_Splice_Site_Finder	SpliceSite	492986	493251	.	+	.	ID=PF3D7_0212300;SumOfReads=366;SumOfReadsPlus=366;SumOfReadsMinus=0;known_splice_sites
Pf3D7_02_v3	Chappell_et_al_Splice_Site_Finder	SpliceSite	495682	495881	.	-	.	ID=PF3D7_0212400;SumOfReads=282;SumOfReadsPlus=0;SumOfReadsMinus=282;known_splice_sites
Pf3D7_02_v3	Chappell_et_al_Splice_Site_Finder	SpliceSite	501642	501854	.	-	.	ID=PF3D7_0212400;SumOfReads=250;SumOfReadsPlus=0;SumOfReadsMinus=250;known_splice_sites
Pf3D7_02_v3	Chappell_et_al_Splice_Site_Finder	SpliceSite	516078	516326	.	+	.	ID=PF3D7_0212500;SumOfReads=201;SumOfReadsPlus=201;SumOfReadsMinus=0;known_splice_sites
Pf3D7_02_v3	Chappell_et_al_Splice_Site_Finder	SpliceSite	523155	523470	.	+	.	ID=PF3D7_0212600;SumOfReads=222;SumOfReadsPlus=222;SumOfReadsMinus=0;known_splice_sites
Pf3D7_02_v3	Chappell_et_al_Splice_Site_Finder	SpliceSite	537798	538285	.	+	.	ID=PF3D7_0213100;SumOfReads=64;SumOfReadsPlus=64;SumOfReadsMinus=0;known_splice_sites
Pf3D7_02_v3	Chappell_et_al_Splice_Site_Finder	SpliceSite	538692	538848	.	+	.	ID=PF3D7_0213100;SumOfReads=175;SumOfReadsPlus=175;SumOfReadsMinus=0;known_splice_sites
Pf3D7_02_v3	Chappell_et_al_Splice_Site_Finder	SpliceSite	540697	540876	.	-	.	ID=PF3D7_0213200;SumOfReads=32;SumOfReadsPlus=0;SumOfReadsMinus=32;known_splice_sites
Pf3D7_02_v3	Chappell_et_al_Splice_Site_Finder	SpliceSite	541132	541223	.	-	.	ID=PF3D7_0213300;SumOfReads=44;SumOfReadsPlus=0;SumOfReadsMinus=44;known_splice_sites
Pf3D7_02_v3	Chappell_et_al_Splice_Site_Finder	SpliceSite	541311	541444	.	-	.	ID=PF3D7_0213300;SumOfReads=31;SumOfReadsPlus=0;SumOfReadsMinus=31;known_splice_sites
Pf3D7_02_v3	Chappell_et_al_Splice_Site_Finder	SpliceSite	541920	542424	.	+	.	ID=PF3D7_0213400;SumOfReads=8;SumOfReadsPlus=8;SumOfReadsMinus=0;known_splice_sites
Pf3D7_02_v3	Chappell_et_al_Splice_Site_Finder	SpliceSite	542934	543100	.	+	.	ID=PF3D7_0213400;SumOfReads=49;SumOfReadsPlus=49;SumOfReadsMinus=0;known_splice_sites
Pf3D7_02_v3	Chappell_et_al_Splice_Site_Finder	SpliceSite	543431	543723	.	+	.	ID=PF3D7_0213400;SumOfReads=102;SumOfReadsPlus=102;SumOfReadsMinus=0;known_splice_sites
Pf3D7_02_v3	Chappell_et_al_Splice_Site_Finder	SpliceSite	543892	544049	.	-	.	ID=PF3D7_0213500;SumOfReads=20;SumOfReadsPlus=0;SumOfReadsMinus=20;known_splice_sites
Pf3D7_02_v3	Chappell_et_al_Splice_Site_Finder	SpliceSite	544387	544623	.	-	.	ID=PF3D7_0213500;SumOfReads=24;SumOfReadsPlus=0;SumOfReadsMinus=24;known_splice_sites
Pf3D7_02_v3	Chappell_et_al_Splice_Site_Finder	SpliceSite	545410	545562	.	-	.	ID=PF3D7_0213500;SumOfReads=43;SumOfReadsPlus=0;SumOfReadsMinus=43;known_splice_sites
Pf3D7_02_v3	Chappell_et_al_Splice_Site_Finder	SpliceSite	545649	545811	.	-	.	ID=PF3D7_0213500;SumOfReads=31;SumOfReadsPlus=0;SumOfReadsMinus=31;known_splice_sites
Pf3D7_02_v3	Chappell_et_al_Splice_Site_Finder	SpliceSite	546785	546927	.	-	.	ID=PF3D7_0213600;SumOfReads=7;SumOfReadsPlus=0;SumOfReadsMinus=7;known_splice_sites
Pf3D7_02_v3	Chappell_et_al_Splice_Site_Finder	SpliceSite	557339	557522	.	+	.	ID=PF3D7_0213700;SumOfReads=132;SumOfReadsPlus=132;SumOfReadsMinus=0;known_splice_sites
Pf3D7_02_v3	Chappell_et_al_Splice_Site_Finder	SpliceSite	566124	566268	.	+	.	ID=PF3D7_0214000;SumOfReads=30;SumOfReadsPlus=30;SumOfReadsMinus=0;known_splice_sites
Pf3D7_02_v3	Chappell_et_al_Splice_Site_Finder	SpliceSite	568566	568698	.	-	.	ID=PF3D7_0214100;SumOfReads=78;SumOfReadsPlus=0;SumOfReadsMinus=78;known_splice_sites
Pf3D7_02_v3	Chappell_et_al_Splice_Site_Finder	SpliceSite	569049	569170	.	-	.	ID=PF3D7_0214100;SumOfReads=934;SumOfReadsPlus=0;SumOfReadsMinus=934;known_splice_sites
Pf3D7_02_v3	Chappell_et_al_Splice_Site_Finder	SpliceSite	569260	569375	.	-	.	ID=PF3D7_0214100;SumOfReads=540;SumOfReadsPlus=0;SumOfReadsMinus=540;known_splice_sites
Pf3D7_02_v3	Chappell_et_al_Splice_Site_Finder	SpliceSite	575705	575965	.	-	.	ID=PF3D7_0214200;SumOfReads=65;SumOfReadsPlus=0;SumOfReadsMinus=65;known_splice_sites
Pf3D7_02_v3	Chappell_et_al_Splice_Site_Finder	SpliceSite	586840	587118	.	-	.	ID=PF3D7_0214400;SumOfReads=28;SumOfReadsPlus=0;SumOfReadsMinus=28;known_splice_sites
Pf3D7_02_v3	Chappell_et_al_Splice_Site_Finder	SpliceSite	587239	587386	.	-	.	ID=PF3D7_0214400;SumOfReads=221;SumOfReadsPlus=0;SumOfReadsMinus=221;known_splice_sites
Pf3D7_02_v3	Chappell_et_al_Splice_Site_Finder	SpliceSite	599883	599996	.	-	.	ID=PF3D7_0214700;SumOfReads=123;SumOfReadsPlus=0;SumOfReadsMinus=123;known_splice_sites
Pf3D7_02_v3	Chappell_et_al_Splice_Site_Finder	SpliceSite	600050	600186	.	-	.	ID=PF3D7_0214700;SumOfReads=171;SumOfReadsPlus=0;SumOfReadsMinus=171;known_splice_sites
Pf3D7_02_v3	Chappell_et_al_Splice_Site_Finder	SpliceSite	600254	600356	.	-	.	ID=PF3D7_0214700;SumOfReads=86;SumOfReadsPlus=0;SumOfReadsMinus=86;known_splice_sites
Pf3D7_02_v3	Chappell_et_al_Splice_Site_Finder	SpliceSite	600453	600561	.	-	.	ID=PF3D7_0214700;SumOfReads=64;SumOfReadsPlus=0;SumOfReadsMinus=64;known_splice_sites
Pf3D7_02_v3	Chappell_et_al_Splice_Site_Finder	SpliceSite	600676	600803	.	-	.	ID=PF3D7_0214700;SumOfReads=148;SumOfReadsPlus=0;SumOfReadsMinus=148;known_splice_sites
Pf3D7_02_v3	Chappell_et_al_Splice_Site_Finder	SpliceSite	600868	600960	.	-	.	ID=PF3D7_0214700;SumOfReads=162;SumOfReadsPlus=0;SumOfReadsMinus=162;known_splice_sites
Pf3D7_02_v3	Chappell_et_al_Splice_Site_Finder	SpliceSite	601047	601133	.	-	.	ID=PF3D7_0214700;SumOfReads=95;SumOfReadsPlus=0;SumOfReadsMinus=95;known_splice_sites
Pf3D7_02_v3	Chappell_et_al_Splice_Site_Finder	SpliceSite	601280	601486	.	-	.	ID=PF3D7_0214700;SumOfReads=43;SumOfReadsPlus=0;SumOfReadsMinus=43;known_splice_sites
Pf3D7_02_v3	Chappell_et_al_Splice_Site_Finder	SpliceSite	605238	605402	.	+	.	ID=PF3D7_0214800;SumOfReads=132;SumOfReadsPlus=132;SumOfReadsMinus=0;known_splice_sites
Pf3D7_02_v3	Chappell_et_al_Splice_Site_Finder	SpliceSite	610686	610871	.	+	.	ID=PF3D7_0214900;SumOfReads=203;SumOfReadsPlus=203;SumOfReadsMinus=0;known_splice_sites
Pf3D7_02_v3	Chappell_et_al_Splice_Site_Finder	SpliceSite	612647	612763	.	+	.	ID=PF3D7_0214900;SumOfReads=374;SumOfReadsPlus=374;SumOfReadsMinus=0;known_splice_sites
Pf3D7_02_v3	Chappell_et_al_Splice_Site_Finder	SpliceSite	612890	613018	.	+	.	ID=PF3D7_0214900;SumOfReads=205;SumOfReadsPlus=205;SumOfReadsMinus=0;known_splice_sites
Pf3D7_02_v3	Chappell_et_al_Splice_Site_Finder	SpliceSite	613127	613249	.	+	.	ID=PF3D7_0214900;SumOfReads=428;SumOfReadsPlus=428;SumOfReadsMinus=0;known_splice_sites
Pf3D7_02_v3	Chappell_et_al_Splice_Site_Finder	SpliceSite	613320	613452	.	+	.	ID=PF3D7_0214900;SumOfReads=622;SumOfReadsPlus=622;SumOfReadsMinus=0;known_splice_sites
Pf3D7_02_v3	Chappell_et_al_Splice_Site_Finder	SpliceSite	613494	613648	.	+	.	ID=PF3D7_0214900;SumOfReads=678;SumOfReadsPlus=678;SumOfReadsMinus=0;known_splice_sites
Pf3D7_02_v3	Chappell_et_al_Splice_Site_Finder	SpliceSite	613689	613830	.	+	.	ID=PF3D7_0214900;SumOfReads=565;SumOfReadsPlus=565;SumOfReadsMinus=0;known_splice_sites
Pf3D7_02_v3	Chappell_et_al_Splice_Site_Finder	SpliceSite	613873	613979	.	+	.	ID=PF3D7_0214900;SumOfReads=629;SumOfReadsPlus=629;SumOfReadsMinus=0;known_splice_sites
Pf3D7_02_v3	Chappell_et_al_Splice_Site_Finder	SpliceSite	614033	614113	.	+	.	ID=PF3D7_0214900;SumOfReads=591;SumOfReadsPlus=591;SumOfReadsMinus=0;known_splice_sites
Pf3D7_02_v3	Chappell_et_al_Splice_Site_Finder	SpliceSite	614192	614325	.	+	.	ID=PF3D7_0214900;SumOfReads=717;SumOfReadsPlus=717;SumOfReadsMinus=0;known_splice_sites
Pf3D7_02_v3	Chappell_et_al_Splice_Site_Finder	SpliceSite	614389	614533	.	+	.	ID=PF3D7_0214900;SumOfReads=836;SumOfReadsPlus=836;SumOfReadsMinus=0;known_splice_sites
Pf3D7_02_v3	Chappell_et_al_Splice_Site_Finder	SpliceSite	614576	614696	.	+	.	ID=PF3D7_0214900;SumOfReads=852;SumOfReadsPlus=852;SumOfReadsMinus=0;known_splice_sites
Pf3D7_02_v3	Chappell_et_al_Splice_Site_Finder	SpliceSite	614756	614867	.	+	.	ID=PF3D7_0214900;SumOfReads=438;SumOfReadsPlus=438;SumOfReadsMinus=0;known_splice_sites
Pf3D7_02_v3	Chappell_et_al_Splice_Site_Finder	SpliceSite	614971	615180	.	+	.	ID=PF3D7_0214900;SumOfReads=200;SumOfReadsPlus=200;SumOfReadsMinus=0;known_splice_sites
Pf3D7_02_v3	Chappell_et_al_Splice_Site_Finder	SpliceSite	622583	622788	.	-	.	ID=PF3D7_0215100;SumOfReads=200;SumOfReadsPlus=0;SumOfReadsMinus=200;known_splice_sites
Pf3D7_02_v3	Chappell_et_al_Splice_Site_Finder	SpliceSite	622841	622938	.	-	.	ID=PF3D7_0215100;SumOfReads=250;SumOfReadsPlus=0;SumOfReadsMinus=250;known_splice_sites
Pf3D7_02_v3	Chappell_et_al_Splice_Site_Finder	SpliceSite	623015	623142	.	-	.	ID=PF3D7_0215100;SumOfReads=125;SumOfReadsPlus=0;SumOfReadsMinus=125;known_splice_sites
Pf3D7_02_v3	Chappell_et_al_Splice_Site_Finder	SpliceSite	623530	623714	.	-	.	ID=PF3D7_0215100;SumOfReads=82;SumOfReadsPlus=0;SumOfReadsMinus=82;known_splice_sites
Pf3D7_02_v3	Chappell_et_al_Splice_Site_Finder	SpliceSite	623945	624072	.	-	.	ID=PF3D7_0215100;SumOfReads=144;SumOfReadsPlus=0;SumOfReadsMinus=144;known_splice_sites
Pf3D7_02_v3	Chappell_et_al_Splice_Site_Finder	SpliceSite	624109	624249	.	-	.	ID=PF3D7_0215100;SumOfReads=124;SumOfReadsPlus=0;SumOfReadsMinus=124;known_splice_sites
Pf3D7_02_v3	Chappell_et_al_Splice_Site_Finder	SpliceSite	645981	646114	.	+	.	ID=PF3D7_0215700;SumOfReads=106;SumOfReadsPlus=106;SumOfReadsMinus=0;known_splice_sites
Pf3D7_02_v3	Chappell_et_al_Splice_Site_Finder	SpliceSite	654967	655081	.	-	.	ID=PF3D7_0215900;SumOfReads=10;SumOfReadsPlus=0;SumOfReadsMinus=10;known_splice_sites
Pf3D7_02_v3	Chappell_et_al_Splice_Site_Finder	SpliceSite	655173	655281	.	-	.	ID=PF3D7_0215900;SumOfReads=12;SumOfReadsPlus=0;SumOfReadsMinus=12;known_splice_sites
Pf3D7_02_v3	Chappell_et_al_Splice_Site_Finder	SpliceSite	655370	655547	.	-	.	ID=PF3D7_0215900;SumOfReads=16;SumOfReadsPlus=0;SumOfReadsMinus=16;known_splice_sites
Pf3D7_02_v3	Chappell_et_al_Splice_Site_Finder	SpliceSite	655584	655657	.	-	.	ID=PF3D7_0215900;SumOfReads=13;SumOfReadsPlus=0;SumOfReadsMinus=13;known_splice_sites
Pf3D7_02_v3	Chappell_et_al_Splice_Site_Finder	SpliceSite	655751	655859	.	-	.	ID=PF3D7_0215900;SumOfReads=20;SumOfReadsPlus=0;SumOfReadsMinus=20;known_splice_sites
Pf3D7_02_v3	Chappell_et_al_Splice_Site_Finder	SpliceSite	655922	656055	.	-	.	ID=PF3D7_0215900;SumOfReads=15;SumOfReadsPlus=0;SumOfReadsMinus=15;known_splice_sites
Pf3D7_02_v3	Chappell_et_al_Splice_Site_Finder	SpliceSite	656191	656376	.	-	.	ID=PF3D7_0215900;SumOfReads=12;SumOfReadsPlus=0;SumOfReadsMinus=12;known_splice_sites
Pf3D7_02_v3	Chappell_et_al_Splice_Site_Finder	SpliceSite	656487	656633	.	-	.	ID=PF3D7_0215900;SumOfReads=12;SumOfReadsPlus=0;SumOfReadsMinus=12;known_splice_sites
Pf3D7_02_v3	Chappell_et_al_Splice_Site_Finder	SpliceSite	656693	656780	.	-	.	ID=PF3D7_0215900;SumOfReads=7;SumOfReadsPlus=0;SumOfReadsMinus=7;known_splice_sites
Pf3D7_02_v3	Chappell_et_al_Splice_Site_Finder	SpliceSite	669048	669220	.	-	.	ID=PF3D7_0216200;SumOfReads=127;SumOfReadsPlus=0;SumOfReadsMinus=127;known_splice_sites
Pf3D7_02_v3	Chappell_et_al_Splice_Site_Finder	SpliceSite	678757	679041	.	+	.	ID=PF3D7_0216500;SumOfReads=12;SumOfReadsPlus=12;SumOfReadsMinus=0;known_splice_sites
Pf3D7_02_v3	Chappell_et_al_Splice_Site_Finder	SpliceSite	690347	690473	.	+	.	ID=PF3D7_0216700.1;SumOfReads=158;SumOfReadsPlus=158;SumOfReadsMinus=0;known_splice_sites
Pf3D7_02_v3	Chappell_et_al_Splice_Site_Finder	SpliceSite	690514	690715	.	+	.	ID=PF3D7_0216700.1;SumOfReads=223;SumOfReadsPlus=223;SumOfReadsMinus=0;known_splice_sites
Pf3D7_02_v3	Chappell_et_al_Splice_Site_Finder	SpliceSite	690838	690960	.	+	.	ID=PF3D7_0216700.1;SumOfReads=279;SumOfReadsPlus=279;SumOfReadsMinus=0;known_splice_sites
Pf3D7_02_v3	Chappell_et_al_Splice_Site_Finder	SpliceSite	691021	691294	.	+	.	ID=PF3D7_0216700.1;SumOfReads=260;SumOfReadsPlus=260;SumOfReadsMinus=0;known_splice_sites
Pf3D7_02_v3	Chappell_et_al_Splice_Site_Finder	SpliceSite	691490	691681	.	+	.	ID=PF3D7_0216700.1;SumOfReads=224;SumOfReadsPlus=224;SumOfReadsMinus=0;known_splice_sites
Pf3D7_02_v3	Chappell_et_al_Splice_Site_Finder	SpliceSite	692402	692804	.	+	.	ID=PF3D7_0216700.1;SumOfReads=382;SumOfReadsPlus=382;SumOfReadsMinus=0;known_splice_sites
Pf3D7_02_v3	Chappell_et_al_Splice_Site_Finder	SpliceSite	703796	704044	.	-	.	ID=PF3D7_0217000;SumOfReads=6;SumOfReadsPlus=0;SumOfReadsMinus=6;known_splice_sites
Pf3D7_02_v3	Chappell_et_al_Splice_Site_Finder	SpliceSite	704965	705194	.	-	.	ID=PF3D7_0217000;SumOfReads=11;SumOfReadsPlus=0;SumOfReadsMinus=11;known_splice_sites
Pf3D7_02_v3	Chappell_et_al_Splice_Site_Finder	SpliceSite	716034	716159	.	-	.	ID=PF3D7_0217300;SumOfReads=81;SumOfReadsPlus=0;SumOfReadsMinus=81;known_splice_sites
Pf3D7_02_v3	Chappell_et_al_Splice_Site_Finder	SpliceSite	716294	716493	.	-	.	ID=PF3D7_0217300;SumOfReads=236;SumOfReadsPlus=0;SumOfReadsMinus=236;known_splice_sites
Pf3D7_02_v3	Chappell_et_al_Splice_Site_Finder	SpliceSite	717785	717927	.	+	.	ID=PF3D7_0217400;SumOfReads=66;SumOfReadsPlus=66;SumOfReadsMinus=0;known_splice_sites
Pf3D7_02_v3	Chappell_et_al_Splice_Site_Finder	SpliceSite	721655	721894	.	+	.	ID=PF3D7_0217500;SumOfReads=390;SumOfReadsPlus=390;SumOfReadsMinus=0;known_splice_sites
Pf3D7_02_v3	Chappell_et_al_Splice_Site_Finder	SpliceSite	721995	722143	.	+	.	ID=PF3D7_0217500;SumOfReads=217;SumOfReadsPlus=217;SumOfReadsMinus=0;known_splice_sites
Pf3D7_02_v3	Chappell_et_al_Splice_Site_Finder	SpliceSite	722263	722394	.	+	.	ID=PF3D7_0217500;SumOfReads=218;SumOfReadsPlus=218;SumOfReadsMinus=0;known_splice_sites
Pf3D7_02_v3	Chappell_et_al_Splice_Site_Finder	SpliceSite	722473	722601	.	+	.	ID=PF3D7_0217500;SumOfReads=686;SumOfReadsPlus=686;SumOfReadsMinus=0;known_splice_sites
Pf3D7_02_v3	Chappell_et_al_Splice_Site_Finder	SpliceSite	724605	724872	.	-	.	ID=PF3D7_0217600;SumOfReads=58;SumOfReadsPlus=0;SumOfReadsMinus=58;known_splice_sites
Pf3D7_02_v3	Chappell_et_al_Splice_Site_Finder	SpliceSite	728450	728593	.	-	.	ID=PF3D7_0217600;SumOfReads=84;SumOfReadsPlus=0;SumOfReadsMinus=84;known_splice_sites
Pf3D7_02_v3	Chappell_et_al_Splice_Site_Finder	SpliceSite	728722	728929	.	-	.	ID=PF3D7_0217600;SumOfReads=58;SumOfReadsPlus=0;SumOfReadsMinus=58;known_splice_sites
Pf3D7_02_v3	Chappell_et_al_Splice_Site_Finder	SpliceSite	728996	729148	.	-	.	ID=PF3D7_0217600;SumOfReads=65;SumOfReadsPlus=0;SumOfReadsMinus=65;known_splice_sites
Pf3D7_02_v3	Chappell_et_al_Splice_Site_Finder	SpliceSite	729260	729358	.	-	.	ID=PF3D7_0217600;SumOfReads=61;SumOfReadsPlus=0;SumOfReadsMinus=61;known_splice_sites
Pf3D7_02_v3	Chappell_et_al_Splice_Site_Finder	SpliceSite	729563	729743	.	-	.	ID=PF3D7_0217600;SumOfReads=42;SumOfReadsPlus=0;SumOfReadsMinus=42;known_splice_sites
Pf3D7_02_v3	Chappell_et_al_Splice_Site_Finder	SpliceSite	731388	731547	.	-	.	ID=PF3D7_0217700;SumOfReads=142;SumOfReadsPlus=0;SumOfReadsMinus=142;known_splice_sites
Pf3D7_02_v3	Chappell_et_al_Splice_Site_Finder	SpliceSite	731624	731753	.	-	.	ID=PF3D7_0217700;SumOfReads=119;SumOfReadsPlus=0;SumOfReadsMinus=119;known_splice_sites
Pf3D7_02_v3	Chappell_et_al_Splice_Site_Finder	SpliceSite	731973	732170	.	-	.	ID=PF3D7_0217700;SumOfReads=45;SumOfReadsPlus=0;SumOfReadsMinus=45;known_splice_sites
Pf3D7_02_v3	Chappell_et_al_Splice_Site_Finder	SpliceSite	741832	741953	.	+	.	ID=PF3D7_0218100;SumOfReads=50;SumOfReadsPlus=50;SumOfReadsMinus=0;known_splice_sites
Pf3D7_02_v3	Chappell_et_al_Splice_Site_Finder	SpliceSite	742019	742152	.	+	.	ID=PF3D7_0218100;SumOfReads=64;SumOfReadsPlus=64;SumOfReadsMinus=0;known_splice_sites
Pf3D7_02_v3	Chappell_et_al_Splice_Site_Finder	SpliceSite	742219	742340	.	+	.	ID=PF3D7_0218100;SumOfReads=51;SumOfReadsPlus=51;SumOfReadsMinus=0;known_splice_sites
Pf3D7_02_v3	Chappell_et_al_Splice_Site_Finder	SpliceSite	747817	747979	.	-	.	ID=PF3D7_0218300;SumOfReads=97;SumOfReadsPlus=0;SumOfReadsMinus=97;known_splice_sites
Pf3D7_02_v3	Chappell_et_al_Splice_Site_Finder	SpliceSite	748032	748305	.	-	.	ID=PF3D7_0218300;SumOfReads=101;SumOfReadsPlus=0;SumOfReadsMinus=101;known_splice_sites
Pf3D7_02_v3	Chappell_et_al_Splice_Site_Finder	SpliceSite	748744	749041	.	-	.	ID=PF3D7_0218300;SumOfReads=48;SumOfReadsPlus=0;SumOfReadsMinus=48;known_splice_sites
Pf3D7_02_v3	Chappell_et_al_Splice_Site_Finder	SpliceSite	753101	753268	.	+	.	ID=PF3D7_0218500;SumOfReads=251;SumOfReadsPlus=251;SumOfReadsMinus=0;known_splice_sites
Pf3D7_02_v3	Chappell_et_al_Splice_Site_Finder	SpliceSite	764923	765174	.	-	.	ID=PF3D7_0218700;SumOfReads=153;SumOfReadsPlus=0;SumOfReadsMinus=153;known_splice_sites
Pf3D7_02_v3	Chappell_et_al_Splice_Site_Finder	SpliceSite	772320	772517	.	+	.	ID=PF3D7_0219200;SumOfReads=545;SumOfReadsPlus=545;SumOfReadsMinus=0;known_splice_sites
Pf3D7_02_v3	Chappell_et_al_Splice_Site_Finder	SpliceSite	774917	775638	.	+	.	ID=PF3D7_0219400.1;SumOfReads=281;SumOfReadsPlus=281;SumOfReadsMinus=0;known_splice_sites
Pf3D7_02_v3	Chappell_et_al_Splice_Site_Finder	SpliceSite	775796	775989	.	+	.	ID=PF3D7_0219400.1;SumOfReads=449;SumOfReadsPlus=449;SumOfReadsMinus=0;known_splice_sites
Pf3D7_02_v3	Chappell_et_al_Splice_Site_Finder	SpliceSite	777370	777590	.	-	.	ID=PF3D7_0219500;SumOfReads=15;SumOfReadsPlus=0;SumOfReadsMinus=15;known_splice_sites
Pf3D7_02_v3	Chappell_et_al_Splice_Site_Finder	SpliceSite	784470	784687	.	-	.	ID=PF3D7_0219700;SumOfReads=140;SumOfReadsPlus=0;SumOfReadsMinus=140;known_splice_sites
Pf3D7_02_v3	Chappell_et_al_Splice_Site_Finder	SpliceSite	787737	787847	.	-	.	ID=PF3D7_0219800;SumOfReads=152;SumOfReadsPlus=0;SumOfReadsMinus=152;known_splice_sites
Pf3D7_02_v3	Chappell_et_al_Splice_Site_Finder	SpliceSite	791674	791898	.	+	.	ID=PF3D7_0219900;SumOfReads=321;SumOfReadsPlus=321;SumOfReadsMinus=0;known_splice_sites
Pf3D7_02_v3	Chappell_et_al_Splice_Site_Finder	SpliceSite	796950	797107	.	+	.	ID=PF3D7_0220000;SumOfReads=901;SumOfReadsPlus=901;SumOfReadsMinus=0;known_splice_sites
Pf3D7_02_v3	Chappell_et_al_Splice_Site_Finder	SpliceSite	804715	804942	.	+	.	ID=PF3D7_0220100;SumOfReads=117;SumOfReadsPlus=117;SumOfReadsMinus=0;known_splice_sites
Pf3D7_02_v3	Chappell_et_al_Splice_Site_Finder	SpliceSite	809985	810229	.	-	.	ID=PF3D7_0220200;SumOfReads=911;SumOfReadsPlus=0;SumOfReadsMinus=911;known_splice_sites
Pf3D7_02_v3	Chappell_et_al_Splice_Site_Finder	SpliceSite	814391	814579	.	-	.	ID=PF3D7_0220300;SumOfReads=57;SumOfReadsPlus=0;SumOfReadsMinus=57;known_splice_sites
Pf3D7_02_v3	Chappell_et_al_Splice_Site_Finder	SpliceSite	820468	820568	.	+	.	ID=PF3D7_0220400;SumOfReads=45;SumOfReadsPlus=45;SumOfReadsMinus=0;known_splice_sites
Pf3D7_02_v3	Chappell_et_al_Splice_Site_Finder	SpliceSite	824572	824795	.	-	.	ID=PF3D7_0220500;SumOfReads=126;SumOfReadsPlus=0;SumOfReadsMinus=126;known_splice_sites
Pf3D7_02_v3	Chappell_et_al_Splice_Site_Finder	SpliceSite	831285	831423	.	+	.	ID=PF3D7_0220600;SumOfReads=123;SumOfReadsPlus=123;SumOfReadsMinus=0;known_splice_sites
Pf3D7_02_v3	Chappell_et_al_Splice_Site_Finder	SpliceSite	833997	834121	.	+	.	ID=PF3D7_0220700;SumOfReads=360;SumOfReadsPlus=360;SumOfReadsMinus=0;known_splice_sites
Pf3D7_02_v3	Chappell_et_al_Splice_Site_Finder	SpliceSite	839765	839923	.	+	.	ID=PF3D7_0220800;SumOfReads=150;SumOfReadsPlus=150;SumOfReadsMinus=0;known_splice_sites
Pf3D7_02_v3	Chappell_et_al_Splice_Site_Finder	SpliceSite	840494	840605	.	+	.	ID=PF3D7_0220800;SumOfReads=306;SumOfReadsPlus=306;SumOfReadsMinus=0;known_splice_sites
Pf3D7_02_v3	Chappell_et_al_Splice_Site_Finder	SpliceSite	840660	840756	.	+	.	ID=PF3D7_0220800;SumOfReads=444;SumOfReadsPlus=444;SumOfReadsMinus=0;known_splice_sites
Pf3D7_02_v3	Chappell_et_al_Splice_Site_Finder	SpliceSite	840820	840964	.	+	.	ID=PF3D7_0220800;SumOfReads=217;SumOfReadsPlus=217;SumOfReadsMinus=0;known_splice_sites
Pf3D7_02_v3	Chappell_et_al_Splice_Site_Finder	SpliceSite	841097	841201	.	+	.	ID=PF3D7_0220800;SumOfReads=85;SumOfReadsPlus=85;SumOfReadsMinus=0;known_splice_sites
Pf3D7_02_v3	Chappell_et_al_Splice_Site_Finder	SpliceSite	841388	841499	.	+	.	ID=PF3D7_0220800;SumOfReads=25;SumOfReadsPlus=25;SumOfReadsMinus=0;known_splice_sites
Pf3D7_02_v3	Chappell_et_al_Splice_Site_Finder	SpliceSite	841659	841745	.	+	.	ID=PF3D7_0220800;SumOfReads=97;SumOfReadsPlus=97;SumOfReadsMinus=0;known_splice_sites
Pf3D7_02_v3	Chappell_et_al_Splice_Site_Finder	SpliceSite	842513	842646	.	+	.	ID=PF3D7_0220800;SumOfReads=102;SumOfReadsPlus=102;SumOfReadsMinus=0;known_splice_sites
Pf3D7_02_v3	Chappell_et_al_Splice_Site_Finder	SpliceSite	855035	855186	.	+	.	ID=PF3D7_0221200;SumOfReads=40;SumOfReadsPlus=40;SumOfReadsMinus=0;known_splice_sites
Pf3D7_03_v3	Chappell_et_al_Splice_Site_Finder	SpliceSite	42284	43171	.	+	.	ID=PF3D7_0300100;SumOfReads=6;SumOfReadsPlus=6;SumOfReadsMinus=0;known_splice_sites
Pf3D7_03_v3	Chappell_et_al_Splice_Site_Finder	SpliceSite	67997	68100	.	+	.	ID=PF3D7_0300900;SumOfReads=10;SumOfReadsPlus=10;SumOfReadsMinus=0;known_splice_sites
Pf3D7_03_v3	Chappell_et_al_Splice_Site_Finder	SpliceSite	78276	78502	.	-	.	ID=PF3D7_0301200;SumOfReads=21;SumOfReadsPlus=0;SumOfReadsMinus=21;known_splice_sites
Pf3D7_03_v3	Chappell_et_al_Splice_Site_Finder	SpliceSite	80057	80195	.	-	.	ID=PF3D7_0301200;SumOfReads=79;SumOfReadsPlus=0;SumOfReadsMinus=79;known_splice_sites
Pf3D7_03_v3	Chappell_et_al_Splice_Site_Finder	SpliceSite	83229	83419	.	-	.	ID=PF3D7_0301300;SumOfReads=88;SumOfReadsPlus=0;SumOfReadsMinus=88;known_splice_sites
Pf3D7_03_v3	Chappell_et_al_Splice_Site_Finder	SpliceSite	85947	86041	.	-	.	ID=PF3D7_0301400;SumOfReads=66;SumOfReadsPlus=0;SumOfReadsMinus=66;known_splice_sites
Pf3D7_03_v3	Chappell_et_al_Splice_Site_Finder	SpliceSite	88970	89096	.	-	.	ID=PF3D7_0301500;SumOfReads=59;SumOfReadsPlus=0;SumOfReadsMinus=59;known_splice_sites
Pf3D7_03_v3	Chappell_et_al_Splice_Site_Finder	SpliceSite	93113	93262	.	-	.	ID=PF3D7_0301600;SumOfReads=357;SumOfReadsPlus=0;SumOfReadsMinus=357;known_splice_sites
Pf3D7_03_v3	Chappell_et_al_Splice_Site_Finder	SpliceSite	97339	97724	.	-	.	ID=PF3D7_0301700;SumOfReads=343;SumOfReadsPlus=0;SumOfReadsMinus=343;known_splice_sites
Pf3D7_03_v3	Chappell_et_al_Splice_Site_Finder	SpliceSite	104525	104707	.	+	.	ID=PF3D7_0301800;SumOfReads=254;SumOfReadsPlus=254;SumOfReadsMinus=0;known_splice_sites
Pf3D7_03_v3	Chappell_et_al_Splice_Site_Finder	SpliceSite	108039	108155	.	-	.	ID=PF3D7_0302000;SumOfReads=89;SumOfReadsPlus=0;SumOfReadsMinus=89;known_splice_sites
Pf3D7_03_v3	Chappell_et_al_Splice_Site_Finder	SpliceSite	120987	121097	.	+	.	ID=PF3D7_0302200;SumOfReads=22;SumOfReadsPlus=22;SumOfReadsMinus=0;known_splice_sites
Pf3D7_03_v3	Chappell_et_al_Splice_Site_Finder	SpliceSite	121152	121260	.	+	.	ID=PF3D7_0302200;SumOfReads=27;SumOfReadsPlus=27;SumOfReadsMinus=0;known_splice_sites
Pf3D7_03_v3	Chappell_et_al_Splice_Site_Finder	SpliceSite	121324	121461	.	+	.	ID=PF3D7_0302200;SumOfReads=22;SumOfReadsPlus=22;SumOfReadsMinus=0;known_splice_sites
Pf3D7_03_v3	Chappell_et_al_Splice_Site_Finder	SpliceSite	121888	121985	.	+	.	ID=PF3D7_0302200;SumOfReads=7;SumOfReadsPlus=7;SumOfReadsMinus=0;known_splice_sites
Pf3D7_03_v3	Chappell_et_al_Splice_Site_Finder	SpliceSite	136274	136369	.	+	.	ID=PF3D7_0302500;SumOfReads=1285;SumOfReadsPlus=1285;SumOfReadsMinus=0;known_splice_sites
Pf3D7_03_v3	Chappell_et_al_Splice_Site_Finder	SpliceSite	137116	137186	.	+	.	ID=PF3D7_0302500;SumOfReads=2239;SumOfReadsPlus=2239;SumOfReadsMinus=0;known_splice_sites
Pf3D7_03_v3	Chappell_et_al_Splice_Site_Finder	SpliceSite	137250	137393	.	+	.	ID=PF3D7_0302500;SumOfReads=3776;SumOfReadsPlus=3776;SumOfReadsMinus=0;known_splice_sites
Pf3D7_03_v3	Chappell_et_al_Splice_Site_Finder	SpliceSite	137820	137899	.	+	.	ID=PF3D7_0302500;SumOfReads=884;SumOfReadsPlus=884;SumOfReadsMinus=0;known_splice_sites
Pf3D7_03_v3	Chappell_et_al_Splice_Site_Finder	SpliceSite	138059	138205	.	+	.	ID=PF3D7_0302500;SumOfReads=734;SumOfReadsPlus=734;SumOfReadsMinus=0;known_splice_sites
Pf3D7_03_v3	Chappell_et_al_Splice_Site_Finder	SpliceSite	146660	146769	.	-	.	ID=PF3D7_0302700;SumOfReads=35;SumOfReadsPlus=0;SumOfReadsMinus=35;known_splice_sites
Pf3D7_03_v3	Chappell_et_al_Splice_Site_Finder	SpliceSite	146872	146987	.	-	.	ID=PF3D7_0302700;SumOfReads=21;SumOfReadsPlus=0;SumOfReadsMinus=21;known_splice_sites
Pf3D7_03_v3	Chappell_et_al_Splice_Site_Finder	SpliceSite	152246	152361	.	-	.	ID=PF3D7_0302900;SumOfReads=98;SumOfReadsPlus=0;SumOfReadsMinus=98;known_splice_sites
Pf3D7_03_v3	Chappell_et_al_Splice_Site_Finder	SpliceSite	152455	152552	.	-	.	ID=PF3D7_0302900;SumOfReads=776;SumOfReadsPlus=0;SumOfReadsMinus=776;known_splice_sites
Pf3D7_03_v3	Chappell_et_al_Splice_Site_Finder	SpliceSite	169573	169788	.	+	.	ID=PF3D7_0303200;SumOfReads=86;SumOfReadsPlus=86;SumOfReadsMinus=0;known_splice_sites
Pf3D7_03_v3	Chappell_et_al_Splice_Site_Finder	SpliceSite	173018	173130	.	+	.	ID=PF3D7_0303200;SumOfReads=115;SumOfReadsPlus=115;SumOfReadsMinus=0;known_splice_sites
Pf3D7_03_v3	Chappell_et_al_Splice_Site_Finder	SpliceSite	173232	173416	.	+	.	ID=PF3D7_0303200;SumOfReads=88;SumOfReadsPlus=88;SumOfReadsMinus=0;known_splice_sites
Pf3D7_03_v3	Chappell_et_al_Splice_Site_Finder	SpliceSite	173496	174222	.	+	.	ID=PF3D7_0303200;SumOfReads=49;SumOfReadsPlus=49;SumOfReadsMinus=0;known_splice_sites
Pf3D7_03_v3	Chappell_et_al_Splice_Site_Finder	SpliceSite	179728	179818	.	+	.	ID=PF3D7_0303400;SumOfReads=38;SumOfReadsPlus=38;SumOfReadsMinus=0;known_splice_sites
Pf3D7_03_v3	Chappell_et_al_Splice_Site_Finder	SpliceSite	179893	180034	.	+	.	ID=PF3D7_0303400;SumOfReads=75;SumOfReadsPlus=75;SumOfReadsMinus=0;known_splice_sites
Pf3D7_03_v3	Chappell_et_al_Splice_Site_Finder	SpliceSite	180076	180215	.	+	.	ID=PF3D7_0303400;SumOfReads=62;SumOfReadsPlus=62;SumOfReadsMinus=0;known_splice_sites
Pf3D7_03_v3	Chappell_et_al_Splice_Site_Finder	SpliceSite	180332	180435	.	+	.	ID=PF3D7_0303400;SumOfReads=25;SumOfReadsPlus=25;SumOfReadsMinus=0;known_splice_sites
Pf3D7_03_v3	Chappell_et_al_Splice_Site_Finder	SpliceSite	180564	180697	.	+	.	ID=PF3D7_0303400;SumOfReads=38;SumOfReadsPlus=38;SumOfReadsMinus=0;known_splice_sites
Pf3D7_03_v3	Chappell_et_al_Splice_Site_Finder	SpliceSite	180779	180897	.	+	.	ID=PF3D7_0303400;SumOfReads=59;SumOfReadsPlus=59;SumOfReadsMinus=0;known_splice_sites
Pf3D7_03_v3	Chappell_et_al_Splice_Site_Finder	SpliceSite	180962	181088	.	+	.	ID=PF3D7_0303400;SumOfReads=48;SumOfReadsPlus=48;SumOfReadsMinus=0;known_splice_sites
Pf3D7_03_v3	Chappell_et_al_Splice_Site_Finder	SpliceSite	200995	201102	.	-	.	ID=PF3D7_0304000;SumOfReads=6;SumOfReadsPlus=0;SumOfReadsMinus=6;known_splice_sites
Pf3D7_03_v3	Chappell_et_al_Splice_Site_Finder	SpliceSite	218154	218387	.	+	.	ID=PF3D7_0304400.1;SumOfReads=2590;SumOfReadsPlus=2590;SumOfReadsMinus=0;known_splice_sites
Pf3D7_03_v3	Chappell_et_al_Splice_Site_Finder	SpliceSite	219321	219430	.	-	.	ID=PF3D7_0304500;SumOfReads=37;SumOfReadsPlus=0;SumOfReadsMinus=37;known_splice_sites
Pf3D7_03_v3	Chappell_et_al_Splice_Site_Finder	SpliceSite	219530	219659	.	-	.	ID=PF3D7_0304500;SumOfReads=69;SumOfReadsPlus=0;SumOfReadsMinus=69;known_splice_sites
Pf3D7_03_v3	Chappell_et_al_Splice_Site_Finder	SpliceSite	225461	225587	.	-	.	ID=PF3D7_0304700;SumOfReads=11;SumOfReadsPlus=0;SumOfReadsMinus=11;known_splice_sites
Pf3D7_03_v3	Chappell_et_al_Splice_Site_Finder	SpliceSite	225645	225732	.	-	.	ID=PF3D7_0304700;SumOfReads=11;SumOfReadsPlus=0;SumOfReadsMinus=11;known_splice_sites
Pf3D7_03_v3	Chappell_et_al_Splice_Site_Finder	SpliceSite	234193	234296	.	-	.	ID=PF3D7_0305000;SumOfReads=11;SumOfReadsPlus=0;SumOfReadsMinus=11;known_splice_sites
Pf3D7_03_v3	Chappell_et_al_Splice_Site_Finder	SpliceSite	255514	255662	.	-	.	ID=PF3D7_0305300;SumOfReads=361;SumOfReadsPlus=0;SumOfReadsMinus=361;known_splice_sites
Pf3D7_03_v3	Chappell_et_al_Splice_Site_Finder	SpliceSite	255807	255927	.	-	.	ID=PF3D7_0305300;SumOfReads=421;SumOfReadsPlus=0;SumOfReadsMinus=421;known_splice_sites
Pf3D7_03_v3	Chappell_et_al_Splice_Site_Finder	SpliceSite	260501	260646	.	+	.	ID=PF3D7_0305400;SumOfReads=37;SumOfReadsPlus=37;SumOfReadsMinus=0;known_splice_sites
Pf3D7_03_v3	Chappell_et_al_Splice_Site_Finder	SpliceSite	260719	260888	.	+	.	ID=PF3D7_0305400;SumOfReads=53;SumOfReadsPlus=53;SumOfReadsMinus=0;known_splice_sites
Pf3D7_03_v3	Chappell_et_al_Splice_Site_Finder	SpliceSite	279106	279287	.	-	.	ID=PF3D7_0305700;SumOfReads=211;SumOfReadsPlus=0;SumOfReadsMinus=211;known_splice_sites
Pf3D7_03_v3	Chappell_et_al_Splice_Site_Finder	SpliceSite	279558	279819	.	-	.	ID=PF3D7_0305700;SumOfReads=292;SumOfReadsPlus=0;SumOfReadsMinus=292;known_splice_sites
Pf3D7_03_v3	Chappell_et_al_Splice_Site_Finder	SpliceSite	288724	288947	.	-	.	ID=PF3D7_0306100;SumOfReads=87;SumOfReadsPlus=0;SumOfReadsMinus=87;known_splice_sites
Pf3D7_03_v3	Chappell_et_al_Splice_Site_Finder	SpliceSite	292981	293089	.	+	.	ID=PF3D7_0306200;SumOfReads=89;SumOfReadsPlus=89;SumOfReadsMinus=0;known_splice_sites
Pf3D7_03_v3	Chappell_et_al_Splice_Site_Finder	SpliceSite	293208	293321	.	+	.	ID=PF3D7_0306200;SumOfReads=99;SumOfReadsPlus=99;SumOfReadsMinus=0;known_splice_sites
Pf3D7_03_v3	Chappell_et_al_Splice_Site_Finder	SpliceSite	293469	293596	.	+	.	ID=PF3D7_0306200;SumOfReads=118;SumOfReadsPlus=118;SumOfReadsMinus=0;known_splice_sites
Pf3D7_03_v3	Chappell_et_al_Splice_Site_Finder	SpliceSite	293751	293955	.	+	.	ID=PF3D7_0306200;SumOfReads=178;SumOfReadsPlus=178;SumOfReadsMinus=0;known_splice_sites
Pf3D7_03_v3	Chappell_et_al_Splice_Site_Finder	SpliceSite	295170	295380	.	-	.	ID=PF3D7_0306300;SumOfReads=576;SumOfReadsPlus=0;SumOfReadsMinus=576;known_splice_sites
Pf3D7_03_v3	Chappell_et_al_Splice_Site_Finder	SpliceSite	295443	295564	.	-	.	ID=PF3D7_0306300;SumOfReads=3229;SumOfReadsPlus=0;SumOfReadsMinus=3229;known_splice_sites
Pf3D7_03_v3	Chappell_et_al_Splice_Site_Finder	SpliceSite	295632	295768	.	-	.	ID=PF3D7_0306300;SumOfReads=1519;SumOfReadsPlus=0;SumOfReadsMinus=1519;known_splice_sites
Pf3D7_03_v3	Chappell_et_al_Splice_Site_Finder	SpliceSite	295833	296014	.	-	.	ID=PF3D7_0306300;SumOfReads=1089;SumOfReadsPlus=0;SumOfReadsMinus=1089;known_splice_sites
Pf3D7_03_v3	Chappell_et_al_Splice_Site_Finder	SpliceSite	304396	304489	.	+	.	ID=PF3D7_0306700;SumOfReads=194;SumOfReadsPlus=194;SumOfReadsMinus=0;known_splice_sites
Pf3D7_03_v3	Chappell_et_al_Splice_Site_Finder	SpliceSite	304549	304667	.	+	.	ID=PF3D7_0306700;SumOfReads=212;SumOfReadsPlus=212;SumOfReadsMinus=0;known_splice_sites
Pf3D7_03_v3	Chappell_et_al_Splice_Site_Finder	SpliceSite	304778	304896	.	+	.	ID=PF3D7_0306700;SumOfReads=97;SumOfReadsPlus=97;SumOfReadsMinus=0;known_splice_sites
Pf3D7_03_v3	Chappell_et_al_Splice_Site_Finder	SpliceSite	307707	307981	.	-	.	ID=PF3D7_0306800;SumOfReads=8;SumOfReadsPlus=0;SumOfReadsMinus=8;known_splice_sites
Pf3D7_03_v3	Chappell_et_al_Splice_Site_Finder	SpliceSite	310662	310864	.	+	.	ID=PF3D7_0306900;SumOfReads=1029;SumOfReadsPlus=1029;SumOfReadsMinus=0;known_splice_sites
Pf3D7_03_v3	Chappell_et_al_Splice_Site_Finder	SpliceSite	311044	311556	.	+	.	ID=PF3D7_0306900;SumOfReads=1285;SumOfReadsPlus=1285;SumOfReadsMinus=0;known_splice_sites
Pf3D7_03_v3	Chappell_et_al_Splice_Site_Finder	SpliceSite	313038	313261	.	-	.	ID=PF3D7_0307100;SumOfReads=922;SumOfReadsPlus=0;SumOfReadsMinus=922;known_splice_sites
Pf3D7_03_v3	Chappell_et_al_Splice_Site_Finder	SpliceSite	315618	315862	.	-	.	ID=PF3D7_0307200;SumOfReads=1622;SumOfReadsPlus=0;SumOfReadsMinus=1622;known_splice_sites
Pf3D7_03_v3	Chappell_et_al_Splice_Site_Finder	SpliceSite	315989	316230	.	-	.	ID=PF3D7_0307200;SumOfReads=772;SumOfReadsPlus=0;SumOfReadsMinus=772;known_splice_sites
Pf3D7_03_v3	Chappell_et_al_Splice_Site_Finder	SpliceSite	323012	323204	.	-	.	ID=PF3D7_0307500;SumOfReads=172;SumOfReadsPlus=0;SumOfReadsMinus=172;known_splice_sites
Pf3D7_03_v3	Chappell_et_al_Splice_Site_Finder	SpliceSite	323260	323405	.	-	.	ID=PF3D7_0307500;SumOfReads=236;SumOfReadsPlus=0;SumOfReadsMinus=236;known_splice_sites
Pf3D7_03_v3	Chappell_et_al_Splice_Site_Finder	SpliceSite	323468	323632	.	-	.	ID=PF3D7_0307500;SumOfReads=78;SumOfReadsPlus=0;SumOfReadsMinus=78;known_splice_sites
Pf3D7_03_v3	Chappell_et_al_Splice_Site_Finder	SpliceSite	324574	324803	.	-	.	ID=PF3D7_0307500;SumOfReads=37;SumOfReadsPlus=0;SumOfReadsMinus=37;known_splice_sites
Pf3D7_03_v3	Chappell_et_al_Splice_Site_Finder	SpliceSite	326031	326128	.	+	.	ID=PF3D7_0307600;SumOfReads=124;SumOfReadsPlus=124;SumOfReadsMinus=0;known_splice_sites
Pf3D7_03_v3	Chappell_et_al_Splice_Site_Finder	SpliceSite	326173	326295	.	+	.	ID=PF3D7_0307600;SumOfReads=125;SumOfReadsPlus=125;SumOfReadsMinus=0;known_splice_sites
Pf3D7_03_v3	Chappell_et_al_Splice_Site_Finder	SpliceSite	328833	328991	.	-	.	ID=PF3D7_0307700;SumOfReads=130;SumOfReadsPlus=0;SumOfReadsMinus=130;known_splice_sites
Pf3D7_03_v3	Chappell_et_al_Splice_Site_Finder	SpliceSite	329117	329251	.	-	.	ID=PF3D7_0307700;SumOfReads=156;SumOfReadsPlus=0;SumOfReadsMinus=156;known_splice_sites
Pf3D7_03_v3	Chappell_et_al_Splice_Site_Finder	SpliceSite	329351	329511	.	-	.	ID=PF3D7_0307700;SumOfReads=354;SumOfReadsPlus=0;SumOfReadsMinus=354;known_splice_sites
Pf3D7_03_v3	Chappell_et_al_Splice_Site_Finder	SpliceSite	329565	329678	.	-	.	ID=PF3D7_0307700;SumOfReads=341;SumOfReadsPlus=0;SumOfReadsMinus=341;known_splice_sites
Pf3D7_03_v3	Chappell_et_al_Splice_Site_Finder	SpliceSite	334742	334958	.	-	.	ID=PF3D7_0307700;SumOfReads=236;SumOfReadsPlus=0;SumOfReadsMinus=236;known_splice_sites
Pf3D7_03_v3	Chappell_et_al_Splice_Site_Finder	SpliceSite	335027	335242	.	-	.	ID=PF3D7_0307700;SumOfReads=236;SumOfReadsPlus=0;SumOfReadsMinus=236;known_splice_sites
Pf3D7_03_v3	Chappell_et_al_Splice_Site_Finder	SpliceSite	346569	346765	.	-	.	ID=PF3D7_0307900;SumOfReads=8;SumOfReadsPlus=0;SumOfReadsMinus=8;known_splice_sites
Pf3D7_03_v3	Chappell_et_al_Splice_Site_Finder	SpliceSite	363947	364218	.	-	.	ID=PF3D7_0308200;SumOfReads=380;SumOfReadsPlus=0;SumOfReadsMinus=380;known_splice_sites
Pf3D7_03_v3	Chappell_et_al_Splice_Site_Finder	SpliceSite	370036	370269	.	+	.	ID=PF3D7_0308500;SumOfReads=125;SumOfReadsPlus=125;SumOfReadsMinus=0;known_splice_sites
Pf3D7_03_v3	Chappell_et_al_Splice_Site_Finder	SpliceSite	370493	370700	.	+	.	ID=PF3D7_0308500;SumOfReads=71;SumOfReadsPlus=71;SumOfReadsMinus=0;known_splice_sites
Pf3D7_03_v3	Chappell_et_al_Splice_Site_Finder	SpliceSite	377090	377242	.	+	.	ID=PF3D7_0308700;SumOfReads=53;SumOfReadsPlus=53;SumOfReadsMinus=0;known_splice_sites
Pf3D7_03_v3	Chappell_et_al_Splice_Site_Finder	SpliceSite	378234	378379	.	+	.	ID=PF3D7_0308800;SumOfReads=132;SumOfReadsPlus=132;SumOfReadsMinus=0;known_splice_sites
Pf3D7_03_v3	Chappell_et_al_Splice_Site_Finder	SpliceSite	385686	385925	.	+	.	ID=PF3D7_0309000;SumOfReads=66;SumOfReadsPlus=66;SumOfReadsMinus=0;known_splice_sites
Pf3D7_03_v3	Chappell_et_al_Splice_Site_Finder	SpliceSite	386045	386163	.	+	.	ID=PF3D7_0309000;SumOfReads=158;SumOfReadsPlus=158;SumOfReadsMinus=0;known_splice_sites
Pf3D7_03_v3	Chappell_et_al_Splice_Site_Finder	SpliceSite	386240	386322	.	+	.	ID=PF3D7_0309000;SumOfReads=128;SumOfReadsPlus=128;SumOfReadsMinus=0;known_splice_sites
Pf3D7_03_v3	Chappell_et_al_Splice_Site_Finder	SpliceSite	386419	386578	.	+	.	ID=PF3D7_0309000;SumOfReads=85;SumOfReadsPlus=85;SumOfReadsMinus=0;known_splice_sites
Pf3D7_03_v3	Chappell_et_al_Splice_Site_Finder	SpliceSite	386657	386831	.	+	.	ID=PF3D7_0309000;SumOfReads=95;SumOfReadsPlus=95;SumOfReadsMinus=0;known_splice_sites
Pf3D7_03_v3	Chappell_et_al_Splice_Site_Finder	SpliceSite	387284	387454	.	-	.	ID=PF3D7_0309100;SumOfReads=8;SumOfReadsPlus=0;SumOfReadsMinus=8;known_splice_sites
Pf3D7_03_v3	Chappell_et_al_Splice_Site_Finder	SpliceSite	387867	388078	.	-	.	ID=PF3D7_0309100;SumOfReads=5;SumOfReadsPlus=0;SumOfReadsMinus=5;known_splice_sites
Pf3D7_03_v3	Chappell_et_al_Splice_Site_Finder	SpliceSite	388159	388298	.	-	.	ID=PF3D7_0309100;SumOfReads=5;SumOfReadsPlus=0;SumOfReadsMinus=5;known_splice_sites
Pf3D7_03_v3	Chappell_et_al_Splice_Site_Finder	SpliceSite	389215	389339	.	-	.	ID=PF3D7_0309200;SumOfReads=269;SumOfReadsPlus=0;SumOfReadsMinus=269;known_splice_sites
Pf3D7_03_v3	Chappell_et_al_Splice_Site_Finder	SpliceSite	389424	389813	.	-	.	ID=PF3D7_0309200;SumOfReads=46;SumOfReadsPlus=0;SumOfReadsMinus=46;known_splice_sites
Pf3D7_03_v3	Chappell_et_al_Splice_Site_Finder	SpliceSite	403013	403687	.	+	.	ID=PF3D7_0309500;SumOfReads=256;SumOfReadsPlus=256;SumOfReadsMinus=0;known_splice_sites
Pf3D7_03_v3	Chappell_et_al_Splice_Site_Finder	SpliceSite	412144	412269	.	+	.	ID=PF3D7_0309800;SumOfReads=77;SumOfReadsPlus=77;SumOfReadsMinus=0;known_splice_sites
Pf3D7_03_v3	Chappell_et_al_Splice_Site_Finder	SpliceSite	412398	412489	.	+	.	ID=PF3D7_0309800;SumOfReads=163;SumOfReadsPlus=163;SumOfReadsMinus=0;known_splice_sites
Pf3D7_03_v3	Chappell_et_al_Splice_Site_Finder	SpliceSite	412567	412714	.	+	.	ID=PF3D7_0309800;SumOfReads=234;SumOfReadsPlus=234;SumOfReadsMinus=0;known_splice_sites
Pf3D7_03_v3	Chappell_et_al_Splice_Site_Finder	SpliceSite	412805	412957	.	+	.	ID=PF3D7_0309800;SumOfReads=184;SumOfReadsPlus=184;SumOfReadsMinus=0;known_splice_sites
Pf3D7_03_v3	Chappell_et_al_Splice_Site_Finder	SpliceSite	413043	413240	.	+	.	ID=PF3D7_0309800;SumOfReads=338;SumOfReadsPlus=338;SumOfReadsMinus=0;known_splice_sites
Pf3D7_03_v3	Chappell_et_al_Splice_Site_Finder	SpliceSite	413318	413431	.	+	.	ID=PF3D7_0309800;SumOfReads=266;SumOfReadsPlus=266;SumOfReadsMinus=0;known_splice_sites
Pf3D7_03_v3	Chappell_et_al_Splice_Site_Finder	SpliceSite	418925	419192	.	-	.	ID=PF3D7_0309900;SumOfReads=29;SumOfReadsPlus=0;SumOfReadsMinus=29;known_splice_sites
Pf3D7_03_v3	Chappell_et_al_Splice_Site_Finder	SpliceSite	419500	419649	.	-	.	ID=PF3D7_0309900;SumOfReads=13;SumOfReadsPlus=0;SumOfReadsMinus=13;known_splice_sites
Pf3D7_03_v3	Chappell_et_al_Splice_Site_Finder	SpliceSite	420887	421000	.	+	.	ID=PF3D7_0310000;SumOfReads=40;SumOfReadsPlus=40;SumOfReadsMinus=0;known_splice_sites
Pf3D7_03_v3	Chappell_et_al_Splice_Site_Finder	SpliceSite	421246	421356	.	+	.	ID=PF3D7_0310000;SumOfReads=24;SumOfReadsPlus=24;SumOfReadsMinus=0;known_splice_sites
Pf3D7_03_v3	Chappell_et_al_Splice_Site_Finder	SpliceSite	446114	446353	.	+	.	ID=PF3D7_0310300;SumOfReads=121;SumOfReadsPlus=121;SumOfReadsMinus=0;known_splice_sites
Pf3D7_03_v3	Chappell_et_al_Splice_Site_Finder	SpliceSite	461804	461948	.	-	.	ID=PF3D7_0310600.1;SumOfReads=169;SumOfReadsPlus=0;SumOfReadsMinus=169;known_splice_sites
Pf3D7_03_v3	Chappell_et_al_Splice_Site_Finder	SpliceSite	463377	463887	.	+	.	ID=PF3D7_0310700;SumOfReads=74;SumOfReadsPlus=74;SumOfReadsMinus=0;known_splice_sites
Pf3D7_03_v3	Chappell_et_al_Splice_Site_Finder	SpliceSite	470993	471131	.	-	.	ID=PF3D7_0311100;SumOfReads=70;SumOfReadsPlus=0;SumOfReadsMinus=70;known_splice_sites
Pf3D7_03_v3	Chappell_et_al_Splice_Site_Finder	SpliceSite	472327	472488	.	-	.	ID=PF3D7_0311100;SumOfReads=290;SumOfReadsPlus=0;SumOfReadsMinus=290;known_splice_sites
Pf3D7_03_v3	Chappell_et_al_Splice_Site_Finder	SpliceSite	472714	472911	.	-	.	ID=PF3D7_0311100;SumOfReads=103;SumOfReadsPlus=0;SumOfReadsMinus=103;known_splice_sites
Pf3D7_03_v3	Chappell_et_al_Splice_Site_Finder	SpliceSite	475701	475895	.	+	.	ID=PF3D7_0311200;SumOfReads=67;SumOfReadsPlus=67;SumOfReadsMinus=0;known_splice_sites
Pf3D7_03_v3	Chappell_et_al_Splice_Site_Finder	SpliceSite	481580	481790	.	-	.	ID=PF3D7_0311300;SumOfReads=159;SumOfReadsPlus=0;SumOfReadsMinus=159;known_splice_sites
Pf3D7_03_v3	Chappell_et_al_Splice_Site_Finder	SpliceSite	482037	482158	.	-	.	ID=PF3D7_0311300;SumOfReads=96;SumOfReadsPlus=0;SumOfReadsMinus=96;known_splice_sites
Pf3D7_03_v3	Chappell_et_al_Splice_Site_Finder	SpliceSite	482256	482392	.	-	.	ID=PF3D7_0311300;SumOfReads=73;SumOfReadsPlus=0;SumOfReadsMinus=73;known_splice_sites
Pf3D7_03_v3	Chappell_et_al_Splice_Site_Finder	SpliceSite	489227	489385	.	+	.	ID=PF3D7_0311400;SumOfReads=5;SumOfReadsPlus=5;SumOfReadsMinus=0;known_splice_sites
Pf3D7_03_v3	Chappell_et_al_Splice_Site_Finder	SpliceSite	499905	500066	.	+	.	ID=PF3D7_0311600;SumOfReads=32;SumOfReadsPlus=32;SumOfReadsMinus=0;known_splice_sites
Pf3D7_03_v3	Chappell_et_al_Splice_Site_Finder	SpliceSite	501734	501849	.	+	.	ID=PF3D7_0311600;SumOfReads=14;SumOfReadsPlus=14;SumOfReadsMinus=0;known_splice_sites
Pf3D7_03_v3	Chappell_et_al_Splice_Site_Finder	SpliceSite	502089	502287	.	+	.	ID=PF3D7_0311600;SumOfReads=25;SumOfReadsPlus=25;SumOfReadsMinus=0;known_splice_sites
Pf3D7_03_v3	Chappell_et_al_Splice_Site_Finder	SpliceSite	506681	506884	.	+	.	ID=PF3D7_0311800;SumOfReads=34;SumOfReadsPlus=34;SumOfReadsMinus=0;known_splice_sites
Pf3D7_03_v3	Chappell_et_al_Splice_Site_Finder	SpliceSite	507104	507261	.	+	.	ID=PF3D7_0311800;SumOfReads=50;SumOfReadsPlus=50;SumOfReadsMinus=0;known_splice_sites
Pf3D7_03_v3	Chappell_et_al_Splice_Site_Finder	SpliceSite	512405	512540	.	+	.	ID=PF3D7_0312000;SumOfReads=10;SumOfReadsPlus=10;SumOfReadsMinus=0;known_splice_sites
Pf3D7_03_v3	Chappell_et_al_Splice_Site_Finder	SpliceSite	512678	512823	.	+	.	ID=PF3D7_0312000;SumOfReads=8;SumOfReadsPlus=8;SumOfReadsMinus=0;known_splice_sites
Pf3D7_03_v3	Chappell_et_al_Splice_Site_Finder	SpliceSite	524392	524546	.	-	.	ID=PF3D7_0312400;SumOfReads=237;SumOfReadsPlus=0;SumOfReadsMinus=237;known_splice_sites
Pf3D7_03_v3	Chappell_et_al_Splice_Site_Finder	SpliceSite	524594	524716	.	-	.	ID=PF3D7_0312400;SumOfReads=288;SumOfReadsPlus=0;SumOfReadsMinus=288;known_splice_sites
Pf3D7_03_v3	Chappell_et_al_Splice_Site_Finder	SpliceSite	524807	524921	.	-	.	ID=PF3D7_0312400;SumOfReads=186;SumOfReadsPlus=0;SumOfReadsMinus=186;known_splice_sites
Pf3D7_03_v3	Chappell_et_al_Splice_Site_Finder	SpliceSite	525011	525121	.	-	.	ID=PF3D7_0312400;SumOfReads=202;SumOfReadsPlus=0;SumOfReadsMinus=202;known_splice_sites
Pf3D7_03_v3	Chappell_et_al_Splice_Site_Finder	SpliceSite	525212	525335	.	-	.	ID=PF3D7_0312400;SumOfReads=188;SumOfReadsPlus=0;SumOfReadsMinus=188;known_splice_sites
Pf3D7_03_v3	Chappell_et_al_Splice_Site_Finder	SpliceSite	526086	526420	.	-	.	ID=PF3D7_0312400;SumOfReads=147;SumOfReadsPlus=0;SumOfReadsMinus=147;known_splice_sites
Pf3D7_03_v3	Chappell_et_al_Splice_Site_Finder	SpliceSite	534255	534664	.	+	.	ID=PF3D7_0312800;SumOfReads=632;SumOfReadsPlus=632;SumOfReadsMinus=0;known_splice_sites
Pf3D7_03_v3	Chappell_et_al_Splice_Site_Finder	SpliceSite	534778	534986	.	+	.	ID=PF3D7_0312800;SumOfReads=2468;SumOfReadsPlus=2468;SumOfReadsMinus=0;known_splice_sites
Pf3D7_03_v3	Chappell_et_al_Splice_Site_Finder	SpliceSite	537680	537822	.	-	.	ID=PF3D7_0313000;SumOfReads=78;SumOfReadsPlus=0;SumOfReadsMinus=78;known_splice_sites
Pf3D7_03_v3	Chappell_et_al_Splice_Site_Finder	SpliceSite	541279	541654	.	+	.	ID=PF3D7_0313100;SumOfReads=132;SumOfReadsPlus=132;SumOfReadsMinus=0;known_splice_sites
Pf3D7_03_v3	Chappell_et_al_Splice_Site_Finder	SpliceSite	542031	542146	.	+	.	ID=PF3D7_0313100;SumOfReads=86;SumOfReadsPlus=86;SumOfReadsMinus=0;known_splice_sites
Pf3D7_03_v3	Chappell_et_al_Splice_Site_Finder	SpliceSite	542484	542635	.	+	.	ID=PF3D7_0313100;SumOfReads=92;SumOfReadsPlus=92;SumOfReadsMinus=0;known_splice_sites
Pf3D7_03_v3	Chappell_et_al_Splice_Site_Finder	SpliceSite	544145	544341	.	-	.	ID=PF3D7_0313300;SumOfReads=31;SumOfReadsPlus=0;SumOfReadsMinus=31;known_splice_sites
Pf3D7_03_v3	Chappell_et_al_Splice_Site_Finder	SpliceSite	544463	544603	.	-	.	ID=PF3D7_0313300;SumOfReads=108;SumOfReadsPlus=0;SumOfReadsMinus=108;known_splice_sites
Pf3D7_03_v3	Chappell_et_al_Splice_Site_Finder	SpliceSite	544658	544765	.	-	.	ID=PF3D7_0313300;SumOfReads=127;SumOfReadsPlus=0;SumOfReadsMinus=127;known_splice_sites
Pf3D7_03_v3	Chappell_et_al_Splice_Site_Finder	SpliceSite	544837	544966	.	-	.	ID=PF3D7_0313300;SumOfReads=68;SumOfReadsPlus=0;SumOfReadsMinus=68;known_splice_sites
Pf3D7_03_v3	Chappell_et_al_Splice_Site_Finder	SpliceSite	552756	552860	.	-	.	ID=PF3D7_0313600;SumOfReads=23;SumOfReadsPlus=0;SumOfReadsMinus=23;known_splice_sites
Pf3D7_03_v3	Chappell_et_al_Splice_Site_Finder	SpliceSite	553321	553570	.	-	.	ID=PF3D7_0313600;SumOfReads=24;SumOfReadsPlus=0;SumOfReadsMinus=24;known_splice_sites
Pf3D7_03_v3	Chappell_et_al_Splice_Site_Finder	SpliceSite	553681	553815	.	-	.	ID=PF3D7_0313600;SumOfReads=58;SumOfReadsPlus=0;SumOfReadsMinus=58;known_splice_sites
Pf3D7_03_v3	Chappell_et_al_Splice_Site_Finder	SpliceSite	553880	554011	.	-	.	ID=PF3D7_0313600;SumOfReads=47;SumOfReadsPlus=0;SumOfReadsMinus=47;known_splice_sites
Pf3D7_03_v3	Chappell_et_al_Splice_Site_Finder	SpliceSite	555079	555203	.	-	.	ID=PF3D7_0313700.1;SumOfReads=25;SumOfReadsPlus=0;SumOfReadsMinus=25;known_splice_sites
Pf3D7_03_v3	Chappell_et_al_Splice_Site_Finder	SpliceSite	555239	555442	.	-	.	ID=PF3D7_0313700.1;SumOfReads=68;SumOfReadsPlus=0;SumOfReadsMinus=68;known_splice_sites
Pf3D7_03_v3	Chappell_et_al_Splice_Site_Finder	SpliceSite	555499	555683	.	-	.	ID=PF3D7_0313700.1;SumOfReads=65;SumOfReadsPlus=0;SumOfReadsMinus=65;known_splice_sites
Pf3D7_03_v3	Chappell_et_al_Splice_Site_Finder	SpliceSite	555784	555880	.	-	.	ID=PF3D7_0313700.1;SumOfReads=41;SumOfReadsPlus=0;SumOfReadsMinus=41;known_splice_sites
Pf3D7_03_v3	Chappell_et_al_Splice_Site_Finder	SpliceSite	556041	556178	.	-	.	ID=PF3D7_0313700.1;SumOfReads=101;SumOfReadsPlus=0;SumOfReadsMinus=101;known_splice_sites
Pf3D7_03_v3	Chappell_et_al_Splice_Site_Finder	SpliceSite	556221	556383	.	-	.	ID=PF3D7_0313700.1;SumOfReads=104;SumOfReadsPlus=0;SumOfReadsMinus=104;known_splice_sites
Pf3D7_03_v3	Chappell_et_al_Splice_Site_Finder	SpliceSite	556499	556609	.	-	.	ID=PF3D7_0313700.1;SumOfReads=90;SumOfReadsPlus=0;SumOfReadsMinus=90;known_splice_sites
Pf3D7_03_v3	Chappell_et_al_Splice_Site_Finder	SpliceSite	556650	556758	.	-	.	ID=PF3D7_0313700.1;SumOfReads=104;SumOfReadsPlus=0;SumOfReadsMinus=104;known_splice_sites
Pf3D7_03_v3	Chappell_et_al_Splice_Site_Finder	SpliceSite	556841	556950	.	-	.	ID=PF3D7_0313700.1;SumOfReads=87;SumOfReadsPlus=0;SumOfReadsMinus=87;known_splice_sites
Pf3D7_03_v3	Chappell_et_al_Splice_Site_Finder	SpliceSite	557189	557360	.	-	.	ID=PF3D7_0313700.1;SumOfReads=64;SumOfReadsPlus=0;SumOfReadsMinus=64;known_splice_sites
Pf3D7_03_v3	Chappell_et_al_Splice_Site_Finder	SpliceSite	557429	557525	.	-	.	ID=PF3D7_0313700.1;SumOfReads=73;SumOfReadsPlus=0;SumOfReadsMinus=73;known_splice_sites
Pf3D7_03_v3	Chappell_et_al_Splice_Site_Finder	SpliceSite	557610	557733	.	-	.	ID=PF3D7_0313700.1;SumOfReads=133;SumOfReadsPlus=0;SumOfReadsMinus=133;known_splice_sites
Pf3D7_03_v3	Chappell_et_al_Splice_Site_Finder	SpliceSite	557800	557914	.	-	.	ID=PF3D7_0313700.1;SumOfReads=90;SumOfReadsPlus=0;SumOfReadsMinus=90;known_splice_sites
Pf3D7_03_v3	Chappell_et_al_Splice_Site_Finder	SpliceSite	558038	558157	.	-	.	ID=PF3D7_0313700.1;SumOfReads=63;SumOfReadsPlus=0;SumOfReadsMinus=63;known_splice_sites
Pf3D7_03_v3	Chappell_et_al_Splice_Site_Finder	SpliceSite	558219	558293	.	-	.	ID=PF3D7_0313700.1;SumOfReads=86;SumOfReadsPlus=0;SumOfReadsMinus=86;known_splice_sites
Pf3D7_03_v3	Chappell_et_al_Splice_Site_Finder	SpliceSite	558356	558500	.	-	.	ID=PF3D7_0313700.1;SumOfReads=59;SumOfReadsPlus=0;SumOfReadsMinus=59;known_splice_sites
Pf3D7_03_v3	Chappell_et_al_Splice_Site_Finder	SpliceSite	559616	559837	.	+	.	ID=PF3D7_0313800;SumOfReads=80;SumOfReadsPlus=80;SumOfReadsMinus=0;known_splice_sites
Pf3D7_03_v3	Chappell_et_al_Splice_Site_Finder	SpliceSite	560036	560208	.	+	.	ID=PF3D7_0313800;SumOfReads=37;SumOfReadsPlus=37;SumOfReadsMinus=0;known_splice_sites
Pf3D7_03_v3	Chappell_et_al_Splice_Site_Finder	SpliceSite	560314	560469	.	+	.	ID=PF3D7_0313800;SumOfReads=109;SumOfReadsPlus=109;SumOfReadsMinus=0;known_splice_sites
Pf3D7_03_v3	Chappell_et_al_Splice_Site_Finder	SpliceSite	560546	560707	.	+	.	ID=PF3D7_0313800;SumOfReads=101;SumOfReadsPlus=101;SumOfReadsMinus=0;known_splice_sites
Pf3D7_03_v3	Chappell_et_al_Splice_Site_Finder	SpliceSite	561920	562045	.	+	.	ID=PF3D7_0313800;SumOfReads=106;SumOfReadsPlus=106;SumOfReadsMinus=0;known_splice_sites
Pf3D7_03_v3	Chappell_et_al_Splice_Site_Finder	SpliceSite	562100	562194	.	+	.	ID=PF3D7_0313800;SumOfReads=120;SumOfReadsPlus=120;SumOfReadsMinus=0;known_splice_sites
Pf3D7_03_v3	Chappell_et_al_Splice_Site_Finder	SpliceSite	567381	567579	.	+	.	ID=PF3D7_0314000;SumOfReads=88;SumOfReadsPlus=88;SumOfReadsMinus=0;known_splice_sites
Pf3D7_03_v3	Chappell_et_al_Splice_Site_Finder	SpliceSite	567654	567724	.	+	.	ID=PF3D7_0314000;SumOfReads=101;SumOfReadsPlus=101;SumOfReadsMinus=0;known_splice_sites
Pf3D7_03_v3	Chappell_et_al_Splice_Site_Finder	SpliceSite	567825	567935	.	+	.	ID=PF3D7_0314000;SumOfReads=109;SumOfReadsPlus=109;SumOfReadsMinus=0;known_splice_sites
Pf3D7_03_v3	Chappell_et_al_Splice_Site_Finder	SpliceSite	568019	568133	.	+	.	ID=PF3D7_0314000;SumOfReads=123;SumOfReadsPlus=123;SumOfReadsMinus=0;known_splice_sites
Pf3D7_03_v3	Chappell_et_al_Splice_Site_Finder	SpliceSite	568271	568380	.	+	.	ID=PF3D7_0314000;SumOfReads=229;SumOfReadsPlus=229;SumOfReadsMinus=0;known_splice_sites
Pf3D7_03_v3	Chappell_et_al_Splice_Site_Finder	SpliceSite	568518	568687	.	+	.	ID=PF3D7_0314000;SumOfReads=69;SumOfReadsPlus=69;SumOfReadsMinus=0;known_splice_sites
Pf3D7_03_v3	Chappell_et_al_Splice_Site_Finder	SpliceSite	569458	569624	.	-	.	ID=PF3D7_0314100.1;SumOfReads=497;SumOfReadsPlus=0;SumOfReadsMinus=497;known_splice_sites
Pf3D7_03_v3	Chappell_et_al_Splice_Site_Finder	SpliceSite	569687	569784	.	-	.	ID=PF3D7_0314100.1;SumOfReads=534;SumOfReadsPlus=0;SumOfReadsMinus=534;known_splice_sites
Pf3D7_03_v3	Chappell_et_al_Splice_Site_Finder	SpliceSite	569811	569940	.	-	.	ID=PF3D7_0314100.1;SumOfReads=503;SumOfReadsPlus=0;SumOfReadsMinus=503;known_splice_sites
Pf3D7_03_v3	Chappell_et_al_Splice_Site_Finder	SpliceSite	570012	570168	.	-	.	ID=PF3D7_0314100.1;SumOfReads=503;SumOfReadsPlus=0;SumOfReadsMinus=503;known_splice_sites
Pf3D7_03_v3	Chappell_et_al_Splice_Site_Finder	SpliceSite	570250	570464	.	-	.	ID=PF3D7_0314100.1;SumOfReads=430;SumOfReadsPlus=0;SumOfReadsMinus=430;known_splice_sites
Pf3D7_03_v3	Chappell_et_al_Splice_Site_Finder	SpliceSite	570528	570725	.	-	.	ID=PF3D7_0314100.1;SumOfReads=313;SumOfReadsPlus=0;SumOfReadsMinus=313;known_splice_sites
Pf3D7_03_v3	Chappell_et_al_Splice_Site_Finder	SpliceSite	570779	570960	.	-	.	ID=PF3D7_0314100.1;SumOfReads=240;SumOfReadsPlus=0;SumOfReadsMinus=240;known_splice_sites
Pf3D7_03_v3	Chappell_et_al_Splice_Site_Finder	SpliceSite	584256	584448	.	+	.	ID=PF3D7_0314500;SumOfReads=67;SumOfReadsPlus=67;SumOfReadsMinus=0;known_splice_sites
Pf3D7_03_v3	Chappell_et_al_Splice_Site_Finder	SpliceSite	605681	605894	.	+	.	ID=PF3D7_0314800;SumOfReads=32;SumOfReadsPlus=32;SumOfReadsMinus=0;known_splice_sites
Pf3D7_03_v3	Chappell_et_al_Splice_Site_Finder	SpliceSite	611404	611514	.	+	.	ID=PF3D7_0315000;SumOfReads=9;SumOfReadsPlus=9;SumOfReadsMinus=0;known_splice_sites
Pf3D7_03_v3	Chappell_et_al_Splice_Site_Finder	SpliceSite	636061	636372	.	+	.	ID=PF3D7_0315600;SumOfReads=5;SumOfReadsPlus=5;SumOfReadsMinus=0;known_splice_sites
Pf3D7_03_v3	Chappell_et_al_Splice_Site_Finder	SpliceSite	652974	653100	.	-	.	ID=PF3D7_0316200;SumOfReads=47;SumOfReadsPlus=0;SumOfReadsMinus=47;known_splice_sites
Pf3D7_03_v3	Chappell_et_al_Splice_Site_Finder	SpliceSite	660683	660921	.	+	.	ID=PF3D7_0316300.1;SumOfReads=335;SumOfReadsPlus=335;SumOfReadsMinus=0;known_splice_sites
Pf3D7_03_v3	Chappell_et_al_Splice_Site_Finder	SpliceSite	660985	661226	.	+	.	ID=PF3D7_0316300.1;SumOfReads=475;SumOfReadsPlus=475;SumOfReadsMinus=0;known_splice_sites
Pf3D7_03_v3	Chappell_et_al_Splice_Site_Finder	SpliceSite	669327	669484	.	-	.	ID=PF3D7_0316600;SumOfReads=676;SumOfReadsPlus=0;SumOfReadsMinus=676;known_splice_sites
Pf3D7_03_v3	Chappell_et_al_Splice_Site_Finder	SpliceSite	669592	669810	.	-	.	ID=PF3D7_0316600;SumOfReads=781;SumOfReadsPlus=0;SumOfReadsMinus=781;known_splice_sites
Pf3D7_03_v3	Chappell_et_al_Splice_Site_Finder	SpliceSite	670416	670680	.	-	.	ID=PF3D7_0316600;SumOfReads=981;SumOfReadsPlus=0;SumOfReadsMinus=981;known_splice_sites
Pf3D7_03_v3	Chappell_et_al_Splice_Site_Finder	SpliceSite	674762	675274	.	+	.	ID=PF3D7_0316700;SumOfReads=132;SumOfReadsPlus=132;SumOfReadsMinus=0;known_splice_sites
Pf3D7_03_v3	Chappell_et_al_Splice_Site_Finder	SpliceSite	678075	678314	.	+	.	ID=PF3D7_0316800;SumOfReads=1499;SumOfReadsPlus=1499;SumOfReadsMinus=0;known_splice_sites
Pf3D7_03_v3	Chappell_et_al_Splice_Site_Finder	SpliceSite	680821	681061	.	-	.	ID=PF3D7_0316900;SumOfReads=282;SumOfReadsPlus=0;SumOfReadsMinus=282;known_splice_sites
Pf3D7_03_v3	Chappell_et_al_Splice_Site_Finder	SpliceSite	683109	683240	.	-	.	ID=PF3D7_0317000;SumOfReads=368;SumOfReadsPlus=0;SumOfReadsMinus=368;known_splice_sites
Pf3D7_03_v3	Chappell_et_al_Splice_Site_Finder	SpliceSite	687434	687724	.	+	.	ID=PF3D7_0317100;SumOfReads=11;SumOfReadsPlus=11;SumOfReadsMinus=0;known_splice_sites
Pf3D7_03_v3	Chappell_et_al_Splice_Site_Finder	SpliceSite	712492	712764	.	-	.	ID=PF3D7_0317400;SumOfReads=21;SumOfReadsPlus=0;SumOfReadsMinus=21;known_splice_sites
Pf3D7_03_v3	Chappell_et_al_Splice_Site_Finder	SpliceSite	721122	721570	.	-	.	ID=PF3D7_0317500;SumOfReads=85;SumOfReadsPlus=0;SumOfReadsMinus=85;known_splice_sites
Pf3D7_03_v3	Chappell_et_al_Splice_Site_Finder	SpliceSite	725039	725486	.	+	.	ID=PF3D7_0317600;SumOfReads=1144;SumOfReadsPlus=1144;SumOfReadsMinus=0;known_splice_sites
Pf3D7_03_v3	Chappell_et_al_Splice_Site_Finder	SpliceSite	725858	726039	.	+	.	ID=PF3D7_0317600;SumOfReads=1736;SumOfReadsPlus=1736;SumOfReadsMinus=0;known_splice_sites
Pf3D7_03_v3	Chappell_et_al_Splice_Site_Finder	SpliceSite	736035	736218	.	+	.	ID=PF3D7_0317700;SumOfReads=234;SumOfReadsPlus=234;SumOfReadsMinus=0;known_splice_sites
Pf3D7_03_v3	Chappell_et_al_Splice_Site_Finder	SpliceSite	736291	736366	.	+	.	ID=PF3D7_0317700;SumOfReads=187;SumOfReadsPlus=187;SumOfReadsMinus=0;known_splice_sites
Pf3D7_03_v3	Chappell_et_al_Splice_Site_Finder	SpliceSite	736444	736588	.	+	.	ID=PF3D7_0317700;SumOfReads=224;SumOfReadsPlus=224;SumOfReadsMinus=0;known_splice_sites
Pf3D7_03_v3	Chappell_et_al_Splice_Site_Finder	SpliceSite	736656	736812	.	+	.	ID=PF3D7_0317700;SumOfReads=332;SumOfReadsPlus=332;SumOfReadsMinus=0;known_splice_sites
Pf3D7_03_v3	Chappell_et_al_Splice_Site_Finder	SpliceSite	736860	737042	.	+	.	ID=PF3D7_0317700;SumOfReads=327;SumOfReadsPlus=327;SumOfReadsMinus=0;known_splice_sites
Pf3D7_03_v3	Chappell_et_al_Splice_Site_Finder	SpliceSite	737115	737235	.	+	.	ID=PF3D7_0317700;SumOfReads=295;SumOfReadsPlus=295;SumOfReadsMinus=0;known_splice_sites
Pf3D7_03_v3	Chappell_et_al_Splice_Site_Finder	SpliceSite	737279	737376	.	+	.	ID=PF3D7_0317700;SumOfReads=327;SumOfReadsPlus=327;SumOfReadsMinus=0;known_splice_sites
Pf3D7_03_v3	Chappell_et_al_Splice_Site_Finder	SpliceSite	737451	737566	.	+	.	ID=PF3D7_0317700;SumOfReads=149;SumOfReadsPlus=149;SumOfReadsMinus=0;known_splice_sites
Pf3D7_03_v3	Chappell_et_al_Splice_Site_Finder	SpliceSite	739491	739726	.	+	.	ID=PF3D7_0317900;SumOfReads=15;SumOfReadsPlus=15;SumOfReadsMinus=0;known_splice_sites
Pf3D7_03_v3	Chappell_et_al_Splice_Site_Finder	SpliceSite	759335	759663	.	-	.	ID=PF3D7_0318300;SumOfReads=120;SumOfReadsPlus=0;SumOfReadsMinus=120;known_splice_sites
Pf3D7_03_v3	Chappell_et_al_Splice_Site_Finder	SpliceSite	760089	760201	.	-	.	ID=PF3D7_0318300;SumOfReads=94;SumOfReadsPlus=0;SumOfReadsMinus=94;known_splice_sites
Pf3D7_03_v3	Chappell_et_al_Splice_Site_Finder	SpliceSite	793000	793124	.	-	.	ID=PF3D7_0318900;SumOfReads=392;SumOfReadsPlus=0;SumOfReadsMinus=392;known_splice_sites
Pf3D7_03_v3	Chappell_et_al_Splice_Site_Finder	SpliceSite	793212	793405	.	-	.	ID=PF3D7_0318900;SumOfReads=254;SumOfReadsPlus=0;SumOfReadsMinus=254;known_splice_sites
Pf3D7_03_v3	Chappell_et_al_Splice_Site_Finder	SpliceSite	807703	807802	.	+	.	ID=PF3D7_0319300;SumOfReads=56;SumOfReadsPlus=56;SumOfReadsMinus=0;known_splice_sites
Pf3D7_03_v3	Chappell_et_al_Splice_Site_Finder	SpliceSite	815690	815800	.	+	.	ID=PF3D7_0319500;SumOfReads=136;SumOfReadsPlus=136;SumOfReadsMinus=0;known_splice_sites
Pf3D7_03_v3	Chappell_et_al_Splice_Site_Finder	SpliceSite	815900	816034	.	+	.	ID=PF3D7_0319500;SumOfReads=154;SumOfReadsPlus=154;SumOfReadsMinus=0;known_splice_sites
Pf3D7_03_v3	Chappell_et_al_Splice_Site_Finder	SpliceSite	816190	816300	.	+	.	ID=PF3D7_0319500;SumOfReads=156;SumOfReadsPlus=156;SumOfReadsMinus=0;known_splice_sites
Pf3D7_03_v3	Chappell_et_al_Splice_Site_Finder	SpliceSite	818041	818195	.	+	.	ID=PF3D7_0319600;SumOfReads=421;SumOfReadsPlus=421;SumOfReadsMinus=0;known_splice_sites
Pf3D7_03_v3	Chappell_et_al_Splice_Site_Finder	SpliceSite	818347	818503	.	+	.	ID=PF3D7_0319600;SumOfReads=396;SumOfReadsPlus=396;SumOfReadsMinus=0;known_splice_sites
Pf3D7_03_v3	Chappell_et_al_Splice_Site_Finder	SpliceSite	820850	821155	.	+	.	ID=PF3D7_0319700;SumOfReads=109;SumOfReadsPlus=109;SumOfReadsMinus=0;known_splice_sites
Pf3D7_03_v3	Chappell_et_al_Splice_Site_Finder	SpliceSite	821259	821484	.	+	.	ID=PF3D7_0319700;SumOfReads=256;SumOfReadsPlus=256;SumOfReadsMinus=0;known_splice_sites
Pf3D7_03_v3	Chappell_et_al_Splice_Site_Finder	SpliceSite	830529	830689	.	+	.	ID=PF3D7_0319700;SumOfReads=147;SumOfReadsPlus=147;SumOfReadsMinus=0;known_splice_sites
Pf3D7_03_v3	Chappell_et_al_Splice_Site_Finder	SpliceSite	837336	837523	.	+	.	ID=PF3D7_0320000;SumOfReads=46;SumOfReadsPlus=46;SumOfReadsMinus=0;known_splice_sites
Pf3D7_03_v3	Chappell_et_al_Splice_Site_Finder	SpliceSite	837633	837758	.	+	.	ID=PF3D7_0320000;SumOfReads=301;SumOfReadsPlus=301;SumOfReadsMinus=0;known_splice_sites
Pf3D7_03_v3	Chappell_et_al_Splice_Site_Finder	SpliceSite	837822	837943	.	+	.	ID=PF3D7_0320000;SumOfReads=258;SumOfReadsPlus=258;SumOfReadsMinus=0;known_splice_sites
Pf3D7_03_v3	Chappell_et_al_Splice_Site_Finder	SpliceSite	838081	838174	.	+	.	ID=PF3D7_0320000;SumOfReads=114;SumOfReadsPlus=114;SumOfReadsMinus=0;known_splice_sites
Pf3D7_03_v3	Chappell_et_al_Splice_Site_Finder	SpliceSite	840529	840714	.	+	.	ID=PF3D7_0320100;SumOfReads=109;SumOfReadsPlus=109;SumOfReadsMinus=0;known_splice_sites
Pf3D7_03_v3	Chappell_et_al_Splice_Site_Finder	SpliceSite	840822	841016	.	+	.	ID=PF3D7_0320100;SumOfReads=104;SumOfReadsPlus=104;SumOfReadsMinus=0;known_splice_sites
Pf3D7_03_v3	Chappell_et_al_Splice_Site_Finder	SpliceSite	841104	841205	.	+	.	ID=PF3D7_0320100;SumOfReads=95;SumOfReadsPlus=95;SumOfReadsMinus=0;known_splice_sites
Pf3D7_03_v3	Chappell_et_al_Splice_Site_Finder	SpliceSite	841353	841481	.	+	.	ID=PF3D7_0320100;SumOfReads=155;SumOfReadsPlus=155;SumOfReadsMinus=0;known_splice_sites
Pf3D7_03_v3	Chappell_et_al_Splice_Site_Finder	SpliceSite	841526	841644	.	+	.	ID=PF3D7_0320100;SumOfReads=150;SumOfReadsPlus=150;SumOfReadsMinus=0;known_splice_sites
Pf3D7_03_v3	Chappell_et_al_Splice_Site_Finder	SpliceSite	862852	863064	.	-	.	ID=PF3D7_0320600;SumOfReads=59;SumOfReadsPlus=0;SumOfReadsMinus=59;known_splice_sites
Pf3D7_03_v3	Chappell_et_al_Splice_Site_Finder	SpliceSite	863134	863390	.	-	.	ID=PF3D7_0320600;SumOfReads=43;SumOfReadsPlus=0;SumOfReadsMinus=43;known_splice_sites
Pf3D7_03_v3	Chappell_et_al_Splice_Site_Finder	SpliceSite	863425	863526	.	-	.	ID=PF3D7_0320600;SumOfReads=31;SumOfReadsPlus=0;SumOfReadsMinus=31;known_splice_sites
Pf3D7_03_v3	Chappell_et_al_Splice_Site_Finder	SpliceSite	863640	863760	.	-	.	ID=PF3D7_0320600;SumOfReads=22;SumOfReadsPlus=0;SumOfReadsMinus=22;known_splice_sites
Pf3D7_03_v3	Chappell_et_al_Splice_Site_Finder	SpliceSite	865051	865174	.	+	.	ID=PF3D7_0320700;SumOfReads=165;SumOfReadsPlus=165;SumOfReadsMinus=0;known_splice_sites
Pf3D7_03_v3	Chappell_et_al_Splice_Site_Finder	SpliceSite	865240	865402	.	+	.	ID=PF3D7_0320700;SumOfReads=229;SumOfReadsPlus=229;SumOfReadsMinus=0;known_splice_sites
Pf3D7_03_v3	Chappell_et_al_Splice_Site_Finder	SpliceSite	865485	865618	.	+	.	ID=PF3D7_0320700;SumOfReads=306;SumOfReadsPlus=306;SumOfReadsMinus=0;known_splice_sites
Pf3D7_03_v3	Chappell_et_al_Splice_Site_Finder	SpliceSite	865681	865771	.	+	.	ID=PF3D7_0320700;SumOfReads=244;SumOfReadsPlus=244;SumOfReadsMinus=0;known_splice_sites
Pf3D7_03_v3	Chappell_et_al_Splice_Site_Finder	SpliceSite	865859	865962	.	+	.	ID=PF3D7_0320700;SumOfReads=344;SumOfReadsPlus=344;SumOfReadsMinus=0;known_splice_sites
Pf3D7_03_v3	Chappell_et_al_Splice_Site_Finder	SpliceSite	866021	866152	.	+	.	ID=PF3D7_0320700;SumOfReads=477;SumOfReadsPlus=477;SumOfReadsMinus=0;known_splice_sites
Pf3D7_03_v3	Chappell_et_al_Splice_Site_Finder	SpliceSite	866220	866338	.	+	.	ID=PF3D7_0320700;SumOfReads=377;SumOfReadsPlus=377;SumOfReadsMinus=0;known_splice_sites
Pf3D7_03_v3	Chappell_et_al_Splice_Site_Finder	SpliceSite	871208	871431	.	+	.	ID=PF3D7_0320800;SumOfReads=53;SumOfReadsPlus=53;SumOfReadsMinus=0;known_splice_sites
Pf3D7_03_v3	Chappell_et_al_Splice_Site_Finder	SpliceSite	875307	875701	.	+	.	ID=PF3D7_0320900;SumOfReads=1402;SumOfReadsPlus=1402;SumOfReadsMinus=0;known_splice_sites
Pf3D7_03_v3	Chappell_et_al_Splice_Site_Finder	SpliceSite	875954	876164	.	+	.	ID=PF3D7_0320900;SumOfReads=568;SumOfReadsPlus=568;SumOfReadsMinus=0;known_splice_sites
Pf3D7_03_v3	Chappell_et_al_Splice_Site_Finder	SpliceSite	879001	879298	.	+	.	ID=PF3D7_0321000;SumOfReads=311;SumOfReadsPlus=311;SumOfReadsMinus=0;known_splice_sites
Pf3D7_03_v3	Chappell_et_al_Splice_Site_Finder	SpliceSite	887442	887591	.	-	.	ID=PF3D7_0321200;SumOfReads=18;SumOfReadsPlus=0;SumOfReadsMinus=18;known_splice_sites
Pf3D7_03_v3	Chappell_et_al_Splice_Site_Finder	SpliceSite	887660	887778	.	-	.	ID=PF3D7_0321200;SumOfReads=28;SumOfReadsPlus=0;SumOfReadsMinus=28;known_splice_sites
Pf3D7_03_v3	Chappell_et_al_Splice_Site_Finder	SpliceSite	887944	888070	.	-	.	ID=PF3D7_0321200;SumOfReads=23;SumOfReadsPlus=0;SumOfReadsMinus=23;known_splice_sites
Pf3D7_03_v3	Chappell_et_al_Splice_Site_Finder	SpliceSite	888132	888217	.	-	.	ID=PF3D7_0321200;SumOfReads=32;SumOfReadsPlus=0;SumOfReadsMinus=32;known_splice_sites
Pf3D7_03_v3	Chappell_et_al_Splice_Site_Finder	SpliceSite	888269	888402	.	-	.	ID=PF3D7_0321200;SumOfReads=25;SumOfReadsPlus=0;SumOfReadsMinus=25;known_splice_sites
Pf3D7_03_v3	Chappell_et_al_Splice_Site_Finder	SpliceSite	888534	888738	.	-	.	ID=PF3D7_0321200;SumOfReads=11;SumOfReadsPlus=0;SumOfReadsMinus=11;known_splice_sites
Pf3D7_03_v3	Chappell_et_al_Splice_Site_Finder	SpliceSite	895066	895154	.	+	.	ID=PF3D7_0321400;SumOfReads=108;SumOfReadsPlus=108;SumOfReadsMinus=0;known_splice_sites
Pf3D7_03_v3	Chappell_et_al_Splice_Site_Finder	SpliceSite	895694	895788	.	+	.	ID=PF3D7_0321400;SumOfReads=433;SumOfReadsPlus=433;SumOfReadsMinus=0;known_splice_sites
Pf3D7_03_v3	Chappell_et_al_Splice_Site_Finder	SpliceSite	895838	896045	.	+	.	ID=PF3D7_0321400;SumOfReads=627;SumOfReadsPlus=627;SumOfReadsMinus=0;known_splice_sites
Pf3D7_03_v3	Chappell_et_al_Splice_Site_Finder	SpliceSite	902712	903016	.	+	.	ID=PF3D7_0321600;SumOfReads=82;SumOfReadsPlus=82;SumOfReadsMinus=0;known_splice_sites
Pf3D7_03_v3	Chappell_et_al_Splice_Site_Finder	SpliceSite	903959	904099	.	-	.	ID=PF3D7_0321700;SumOfReads=34;SumOfReadsPlus=0;SumOfReadsMinus=34;known_splice_sites
Pf3D7_03_v3	Chappell_et_al_Splice_Site_Finder	SpliceSite	904200	904279	.	-	.	ID=PF3D7_0321700;SumOfReads=97;SumOfReadsPlus=0;SumOfReadsMinus=97;known_splice_sites
Pf3D7_03_v3	Chappell_et_al_Splice_Site_Finder	SpliceSite	904369	904518	.	-	.	ID=PF3D7_0321700;SumOfReads=43;SumOfReadsPlus=0;SumOfReadsMinus=43;known_splice_sites
Pf3D7_03_v3	Chappell_et_al_Splice_Site_Finder	SpliceSite	904726	904868	.	-	.	ID=PF3D7_0321700;SumOfReads=67;SumOfReadsPlus=0;SumOfReadsMinus=67;known_splice_sites
Pf3D7_03_v3	Chappell_et_al_Splice_Site_Finder	SpliceSite	923313	923440	.	+	.	ID=PF3D7_0321900;SumOfReads=144;SumOfReadsPlus=144;SumOfReadsMinus=0;known_splice_sites
Pf3D7_03_v3	Chappell_et_al_Splice_Site_Finder	SpliceSite	926300	926393	.	+	.	ID=PF3D7_0321900;SumOfReads=127;SumOfReadsPlus=127;SumOfReadsMinus=0;known_splice_sites
Pf3D7_03_v3	Chappell_et_al_Splice_Site_Finder	SpliceSite	926567	926672	.	+	.	ID=PF3D7_0321900;SumOfReads=292;SumOfReadsPlus=292;SumOfReadsMinus=0;known_splice_sites
Pf3D7_03_v3	Chappell_et_al_Splice_Site_Finder	SpliceSite	926710	926858	.	+	.	ID=PF3D7_0321900;SumOfReads=289;SumOfReadsPlus=289;SumOfReadsMinus=0;known_splice_sites
Pf3D7_03_v3	Chappell_et_al_Splice_Site_Finder	SpliceSite	926961	927156	.	+	.	ID=PF3D7_0321900;SumOfReads=101;SumOfReadsPlus=101;SumOfReadsMinus=0;known_splice_sites
Pf3D7_03_v3	Chappell_et_al_Splice_Site_Finder	SpliceSite	927273	927423	.	+	.	ID=PF3D7_0321900;SumOfReads=294;SumOfReadsPlus=294;SumOfReadsMinus=0;known_splice_sites
Pf3D7_03_v3	Chappell_et_al_Splice_Site_Finder	SpliceSite	927481	927636	.	+	.	ID=PF3D7_0321900;SumOfReads=371;SumOfReadsPlus=371;SumOfReadsMinus=0;known_splice_sites
Pf3D7_03_v3	Chappell_et_al_Splice_Site_Finder	SpliceSite	927710	927846	.	+	.	ID=PF3D7_0321900;SumOfReads=237;SumOfReadsPlus=237;SumOfReadsMinus=0;known_splice_sites
Pf3D7_03_v3	Chappell_et_al_Splice_Site_Finder	SpliceSite	945068	945220	.	+	.	ID=PF3D7_0322400;SumOfReads=73;SumOfReadsPlus=73;SumOfReadsMinus=0;known_splice_sites
Pf3D7_03_v3	Chappell_et_al_Splice_Site_Finder	SpliceSite	953091	953203	.	-	.	ID=PF3D7_0322700;SumOfReads=179;SumOfReadsPlus=0;SumOfReadsMinus=179;known_splice_sites
Pf3D7_03_v3	Chappell_et_al_Splice_Site_Finder	SpliceSite	966179	966339	.	-	.	ID=PF3D7_0322900;SumOfReads=1440;SumOfReadsPlus=0;SumOfReadsMinus=1440;known_splice_sites
Pf3D7_03_v3	Chappell_et_al_Splice_Site_Finder	SpliceSite	968724	968904	.	-	.	ID=PF3D7_0323000;SumOfReads=232;SumOfReadsPlus=0;SumOfReadsMinus=232;known_splice_sites
Pf3D7_03_v3	Chappell_et_al_Splice_Site_Finder	SpliceSite	969003	969184	.	-	.	ID=PF3D7_0323000;SumOfReads=137;SumOfReadsPlus=0;SumOfReadsMinus=137;known_splice_sites
Pf3D7_03_v3	Chappell_et_al_Splice_Site_Finder	SpliceSite	986301	986446	.	+	.	ID=PF3D7_0323500;SumOfReads=126;SumOfReadsPlus=126;SumOfReadsMinus=0;known_splice_sites
Pf3D7_03_v3	Chappell_et_al_Splice_Site_Finder	SpliceSite	986616	986756	.	+	.	ID=PF3D7_0323500;SumOfReads=232;SumOfReadsPlus=232;SumOfReadsMinus=0;known_splice_sites
Pf3D7_03_v3	Chappell_et_al_Splice_Site_Finder	SpliceSite	987067	987177	.	+	.	ID=PF3D7_0323500;SumOfReads=146;SumOfReadsPlus=146;SumOfReadsMinus=0;known_splice_sites
Pf3D7_03_v3	Chappell_et_al_Splice_Site_Finder	SpliceSite	990288	990399	.	+	.	ID=PF3D7_0323600;SumOfReads=29;SumOfReadsPlus=29;SumOfReadsMinus=0;known_splice_sites
Pf3D7_03_v3	Chappell_et_al_Splice_Site_Finder	SpliceSite	990627	990753	.	+	.	ID=PF3D7_0323600;SumOfReads=27;SumOfReadsPlus=27;SumOfReadsMinus=0;known_splice_sites
Pf3D7_03_v3	Chappell_et_al_Splice_Site_Finder	SpliceSite	1008040	1008133	.	-	.	ID=PF3D7_0324100;SumOfReads=45;SumOfReadsPlus=0;SumOfReadsMinus=45;known_splice_sites
Pf3D7_04_v3	Chappell_et_al_Splice_Site_Finder	SpliceSite	93548	93737	.	-	.	ID=PF3D7_0401600.1;SumOfReads=72;SumOfReadsPlus=0;SumOfReadsMinus=72;known_splice_sites
Pf3D7_04_v3	Chappell_et_al_Splice_Site_Finder	SpliceSite	100753	100847	.	+	.	ID=PF3D7_0401700;SumOfReads=33;SumOfReadsPlus=33;SumOfReadsMinus=0;known_splice_sites
Pf3D7_04_v3	Chappell_et_al_Splice_Site_Finder	SpliceSite	105329	105507	.	-	.	ID=PF3D7_0401800;SumOfReads=806;SumOfReadsPlus=0;SumOfReadsMinus=806;known_splice_sites
Pf3D7_04_v3	Chappell_et_al_Splice_Site_Finder	SpliceSite	115738	115908	.	-	.	ID=PF3D7_0402000;SumOfReads=756;SumOfReadsPlus=0;SumOfReadsMinus=756;known_splice_sites
Pf3D7_04_v3	Chappell_et_al_Splice_Site_Finder	SpliceSite	125232	125380	.	-	.	ID=PF3D7_0402100;SumOfReads=316;SumOfReadsPlus=0;SumOfReadsMinus=316;known_splice_sites
Pf3D7_04_v3	Chappell_et_al_Splice_Site_Finder	SpliceSite	137695	137792	.	+	.	ID=PF3D7_0402300;SumOfReads=476;SumOfReadsPlus=476;SumOfReadsMinus=0;known_splice_sites
Pf3D7_04_v3	Chappell_et_al_Splice_Site_Finder	SpliceSite	148147	148272	.	-	.	ID=PF3D7_0402400;SumOfReads=770;SumOfReadsPlus=0;SumOfReadsMinus=770;known_splice_sites
Pf3D7_04_v3	Chappell_et_al_Splice_Site_Finder	SpliceSite	172712	172820	.	-	.	ID=PF3D7_0402900;SumOfReads=23;SumOfReadsPlus=0;SumOfReadsMinus=23;known_splice_sites
Pf3D7_04_v3	Chappell_et_al_Splice_Site_Finder	SpliceSite	180499	180690	.	-	.	ID=PF3D7_0403300;SumOfReads=49;SumOfReadsPlus=0;SumOfReadsMinus=49;known_splice_sites
Pf3D7_04_v3	Chappell_et_al_Splice_Site_Finder	SpliceSite	180775	180948	.	-	.	ID=PF3D7_0403300;SumOfReads=92;SumOfReadsPlus=0;SumOfReadsMinus=92;known_splice_sites
Pf3D7_04_v3	Chappell_et_al_Splice_Site_Finder	SpliceSite	181015	181201	.	-	.	ID=PF3D7_0403300;SumOfReads=208;SumOfReadsPlus=0;SumOfReadsMinus=208;known_splice_sites
Pf3D7_04_v3	Chappell_et_al_Splice_Site_Finder	SpliceSite	181273	181382	.	-	.	ID=PF3D7_0403300;SumOfReads=114;SumOfReadsPlus=0;SumOfReadsMinus=114;known_splice_sites
Pf3D7_04_v3	Chappell_et_al_Splice_Site_Finder	SpliceSite	188228	188397	.	+	.	ID=PF3D7_0403400;SumOfReads=156;SumOfReadsPlus=156;SumOfReadsMinus=0;known_splice_sites
Pf3D7_04_v3	Chappell_et_al_Splice_Site_Finder	SpliceSite	194011	194205	.	+	.	ID=PF3D7_0403400;SumOfReads=151;SumOfReadsPlus=151;SumOfReadsMinus=0;known_splice_sites
Pf3D7_04_v3	Chappell_et_al_Splice_Site_Finder	SpliceSite	199771	200826	.	-	.	ID=PF3D7_0403600;SumOfReads=31;SumOfReadsPlus=0;SumOfReadsMinus=31;known_splice_sites
Pf3D7_04_v3	Chappell_et_al_Splice_Site_Finder	SpliceSite	206627	206757	.	-	.	ID=PF3D7_0403700;SumOfReads=304;SumOfReadsPlus=0;SumOfReadsMinus=304;known_splice_sites
Pf3D7_04_v3	Chappell_et_al_Splice_Site_Finder	SpliceSite	207064	207193	.	-	.	ID=PF3D7_0403700;SumOfReads=281;SumOfReadsPlus=0;SumOfReadsMinus=281;known_splice_sites
Pf3D7_04_v3	Chappell_et_al_Splice_Site_Finder	SpliceSite	207293	207439	.	-	.	ID=PF3D7_0403700;SumOfReads=347;SumOfReadsPlus=0;SumOfReadsMinus=347;known_splice_sites
Pf3D7_04_v3	Chappell_et_al_Splice_Site_Finder	SpliceSite	207548	207804	.	-	.	ID=PF3D7_0403700;SumOfReads=266;SumOfReadsPlus=0;SumOfReadsMinus=266;known_splice_sites
Pf3D7_04_v3	Chappell_et_al_Splice_Site_Finder	SpliceSite	209209	209367	.	-	.	ID=PF3D7_0403700;SumOfReads=157;SumOfReadsPlus=0;SumOfReadsMinus=157;known_splice_sites
Pf3D7_04_v3	Chappell_et_al_Splice_Site_Finder	SpliceSite	211521	211655	.	-	.	ID=PF3D7_0403800;SumOfReads=246;SumOfReadsPlus=0;SumOfReadsMinus=246;known_splice_sites
Pf3D7_04_v3	Chappell_et_al_Splice_Site_Finder	SpliceSite	219333	219523	.	+	.	ID=PF3D7_0403900;SumOfReads=32;SumOfReadsPlus=32;SumOfReadsMinus=0;known_splice_sites
Pf3D7_04_v3	Chappell_et_al_Splice_Site_Finder	SpliceSite	223903	224023	.	-	.	ID=PF3D7_0404000;SumOfReads=65;SumOfReadsPlus=0;SumOfReadsMinus=65;known_splice_sites
Pf3D7_04_v3	Chappell_et_al_Splice_Site_Finder	SpliceSite	225184	225322	.	-	.	ID=PF3D7_0404100;SumOfReads=7;SumOfReadsPlus=0;SumOfReadsMinus=7;known_splice_sites
Pf3D7_04_v3	Chappell_et_al_Splice_Site_Finder	SpliceSite	232676	232838	.	-	.	ID=PF3D7_0404200;SumOfReads=6;SumOfReadsPlus=0;SumOfReadsMinus=6;known_splice_sites
Pf3D7_04_v3	Chappell_et_al_Splice_Site_Finder	SpliceSite	234121	234243	.	-	.	ID=PF3D7_0404300;SumOfReads=226;SumOfReadsPlus=0;SumOfReadsMinus=226;known_splice_sites
Pf3D7_04_v3	Chappell_et_al_Splice_Site_Finder	SpliceSite	234496	234708	.	-	.	ID=PF3D7_0404300;SumOfReads=384;SumOfReadsPlus=0;SumOfReadsMinus=384;known_splice_sites
Pf3D7_04_v3	Chappell_et_al_Splice_Site_Finder	SpliceSite	234878	234972	.	-	.	ID=PF3D7_0404300;SumOfReads=685;SumOfReadsPlus=0;SumOfReadsMinus=685;known_splice_sites
Pf3D7_04_v3	Chappell_et_al_Splice_Site_Finder	SpliceSite	235040	235125	.	-	.	ID=PF3D7_0404300;SumOfReads=618;SumOfReadsPlus=0;SumOfReadsMinus=618;known_splice_sites
Pf3D7_04_v3	Chappell_et_al_Splice_Site_Finder	SpliceSite	236285	236400	.	-	.	ID=PF3D7_0404300;SumOfReads=825;SumOfReadsPlus=0;SumOfReadsMinus=825;known_splice_sites
Pf3D7_04_v3	Chappell_et_al_Splice_Site_Finder	SpliceSite	236450	236580	.	-	.	ID=PF3D7_0404300;SumOfReads=737;SumOfReadsPlus=0;SumOfReadsMinus=737;known_splice_sites
Pf3D7_04_v3	Chappell_et_al_Splice_Site_Finder	SpliceSite	236615	236841	.	-	.	ID=PF3D7_0404300;SumOfReads=555;SumOfReadsPlus=0;SumOfReadsMinus=555;known_splice_sites
Pf3D7_04_v3	Chappell_et_al_Splice_Site_Finder	SpliceSite	236898	237010	.	-	.	ID=PF3D7_0404300;SumOfReads=381;SumOfReadsPlus=0;SumOfReadsMinus=381;known_splice_sites
Pf3D7_04_v3	Chappell_et_al_Splice_Site_Finder	SpliceSite	262958	263102	.	-	.	ID=PF3D7_0404700;SumOfReads=189;SumOfReadsPlus=0;SumOfReadsMinus=189;known_splice_sites
Pf3D7_04_v3	Chappell_et_al_Splice_Site_Finder	SpliceSite	264414	264575	.	-	.	ID=PF3D7_0404800;SumOfReads=19;SumOfReadsPlus=0;SumOfReadsMinus=19;known_splice_sites
Pf3D7_04_v3	Chappell_et_al_Splice_Site_Finder	SpliceSite	269219	269393	.	-	.	ID=PF3D7_0405000;SumOfReads=136;SumOfReadsPlus=0;SumOfReadsMinus=136;known_splice_sites
Pf3D7_04_v3	Chappell_et_al_Splice_Site_Finder	SpliceSite	269698	269993	.	-	.	ID=PF3D7_0405000;SumOfReads=131;SumOfReadsPlus=0;SumOfReadsMinus=131;known_splice_sites
Pf3D7_04_v3	Chappell_et_al_Splice_Site_Finder	SpliceSite	272379	272490	.	-	.	ID=PF3D7_0405100;SumOfReads=154;SumOfReadsPlus=0;SumOfReadsMinus=154;known_splice_sites
Pf3D7_04_v3	Chappell_et_al_Splice_Site_Finder	SpliceSite	272573	272683	.	-	.	ID=PF3D7_0405100;SumOfReads=314;SumOfReadsPlus=0;SumOfReadsMinus=314;known_splice_sites
Pf3D7_04_v3	Chappell_et_al_Splice_Site_Finder	SpliceSite	272754	272906	.	-	.	ID=PF3D7_0405100;SumOfReads=234;SumOfReadsPlus=0;SumOfReadsMinus=234;known_splice_sites
Pf3D7_04_v3	Chappell_et_al_Splice_Site_Finder	SpliceSite	273288	273428	.	-	.	ID=PF3D7_0405100;SumOfReads=95;SumOfReadsPlus=0;SumOfReadsMinus=95;known_splice_sites
Pf3D7_04_v3	Chappell_et_al_Splice_Site_Finder	SpliceSite	279202	279299	.	+	.	ID=PF3D7_0405200;SumOfReads=76;SumOfReadsPlus=76;SumOfReadsMinus=0;known_splice_sites
Pf3D7_04_v3	Chappell_et_al_Splice_Site_Finder	SpliceSite	279441	279618	.	+	.	ID=PF3D7_0405200;SumOfReads=70;SumOfReadsPlus=70;SumOfReadsMinus=0;known_splice_sites
Pf3D7_04_v3	Chappell_et_al_Splice_Site_Finder	SpliceSite	279806	279906	.	+	.	ID=PF3D7_0405200;SumOfReads=175;SumOfReadsPlus=175;SumOfReadsMinus=0;known_splice_sites
Pf3D7_04_v3	Chappell_et_al_Splice_Site_Finder	SpliceSite	279966	280059	.	+	.	ID=PF3D7_0405200;SumOfReads=179;SumOfReadsPlus=179;SumOfReadsMinus=0;known_splice_sites
Pf3D7_04_v3	Chappell_et_al_Splice_Site_Finder	SpliceSite	280224	280466	.	+	.	ID=PF3D7_0405200;SumOfReads=70;SumOfReadsPlus=70;SumOfReadsMinus=0;known_splice_sites
Pf3D7_04_v3	Chappell_et_al_Splice_Site_Finder	SpliceSite	280591	280728	.	+	.	ID=PF3D7_0405200;SumOfReads=57;SumOfReadsPlus=57;SumOfReadsMinus=0;known_splice_sites
Pf3D7_04_v3	Chappell_et_al_Splice_Site_Finder	SpliceSite	280989	281211	.	+	.	ID=PF3D7_0405200;SumOfReads=96;SumOfReadsPlus=96;SumOfReadsMinus=0;known_splice_sites
Pf3D7_04_v3	Chappell_et_al_Splice_Site_Finder	SpliceSite	281300	281396	.	+	.	ID=PF3D7_0405200;SumOfReads=122;SumOfReadsPlus=122;SumOfReadsMinus=0;known_splice_sites
Pf3D7_04_v3	Chappell_et_al_Splice_Site_Finder	SpliceSite	291302	291616	.	+	.	ID=PF3D7_0405400;SumOfReads=152;SumOfReadsPlus=152;SumOfReadsMinus=0;known_splice_sites
Pf3D7_04_v3	Chappell_et_al_Splice_Site_Finder	SpliceSite	301449	301573	.	-	.	ID=PF3D7_0405500;SumOfReads=41;SumOfReadsPlus=0;SumOfReadsMinus=41;known_splice_sites
Pf3D7_04_v3	Chappell_et_al_Splice_Site_Finder	SpliceSite	301774	301982	.	-	.	ID=PF3D7_0405500;SumOfReads=37;SumOfReadsPlus=0;SumOfReadsMinus=37;known_splice_sites
Pf3D7_04_v3	Chappell_et_al_Splice_Site_Finder	SpliceSite	303366	303474	.	+	.	ID=PF3D7_0405600;SumOfReads=75;SumOfReadsPlus=75;SumOfReadsMinus=0;known_splice_sites
Pf3D7_04_v3	Chappell_et_al_Splice_Site_Finder	SpliceSite	303795	303977	.	+	.	ID=PF3D7_0405600;SumOfReads=60;SumOfReadsPlus=60;SumOfReadsMinus=0;known_splice_sites
Pf3D7_04_v3	Chappell_et_al_Splice_Site_Finder	SpliceSite	304096	304312	.	+	.	ID=PF3D7_0405600;SumOfReads=118;SumOfReadsPlus=118;SumOfReadsMinus=0;known_splice_sites
Pf3D7_04_v3	Chappell_et_al_Splice_Site_Finder	SpliceSite	304455	304550	.	+	.	ID=PF3D7_0405600;SumOfReads=153;SumOfReadsPlus=153;SumOfReadsMinus=0;known_splice_sites
Pf3D7_04_v3	Chappell_et_al_Splice_Site_Finder	SpliceSite	304594	304716	.	+	.	ID=PF3D7_0405600;SumOfReads=165;SumOfReadsPlus=165;SumOfReadsMinus=0;known_splice_sites
Pf3D7_04_v3	Chappell_et_al_Splice_Site_Finder	SpliceSite	304845	304928	.	+	.	ID=PF3D7_0405600;SumOfReads=176;SumOfReadsPlus=176;SumOfReadsMinus=0;known_splice_sites
Pf3D7_04_v3	Chappell_et_al_Splice_Site_Finder	SpliceSite	304979	305097	.	+	.	ID=PF3D7_0405600;SumOfReads=279;SumOfReadsPlus=279;SumOfReadsMinus=0;known_splice_sites
Pf3D7_04_v3	Chappell_et_al_Splice_Site_Finder	SpliceSite	305163	305298	.	+	.	ID=PF3D7_0405600;SumOfReads=163;SumOfReadsPlus=163;SumOfReadsMinus=0;known_splice_sites
Pf3D7_04_v3	Chappell_et_al_Splice_Site_Finder	SpliceSite	318075	318209	.	-	.	ID=PF3D7_0405900;SumOfReads=313;SumOfReadsPlus=0;SumOfReadsMinus=313;known_splice_sites
Pf3D7_04_v3	Chappell_et_al_Splice_Site_Finder	SpliceSite	318630	318742	.	-	.	ID=PF3D7_0405900;SumOfReads=368;SumOfReadsPlus=0;SumOfReadsMinus=368;known_splice_sites
Pf3D7_04_v3	Chappell_et_al_Splice_Site_Finder	SpliceSite	318831	319025	.	-	.	ID=PF3D7_0405900;SumOfReads=265;SumOfReadsPlus=0;SumOfReadsMinus=265;known_splice_sites
Pf3D7_04_v3	Chappell_et_al_Splice_Site_Finder	SpliceSite	324643	325116	.	-	.	ID=PF3D7_0406100;SumOfReads=304;SumOfReadsPlus=0;SumOfReadsMinus=304;known_splice_sites
Pf3D7_04_v3	Chappell_et_al_Splice_Site_Finder	SpliceSite	332049	332327	.	+	.	ID=PF3D7_0406400;SumOfReads=189;SumOfReadsPlus=189;SumOfReadsMinus=0;known_splice_sites
Pf3D7_04_v3	Chappell_et_al_Splice_Site_Finder	SpliceSite	332393	332568	.	+	.	ID=PF3D7_0406400;SumOfReads=306;SumOfReadsPlus=306;SumOfReadsMinus=0;known_splice_sites
Pf3D7_04_v3	Chappell_et_al_Splice_Site_Finder	SpliceSite	332615	332696	.	+	.	ID=PF3D7_0406400;SumOfReads=248;SumOfReadsPlus=248;SumOfReadsMinus=0;known_splice_sites
Pf3D7_04_v3	Chappell_et_al_Splice_Site_Finder	SpliceSite	332773	332899	.	+	.	ID=PF3D7_0406400;SumOfReads=235;SumOfReadsPlus=235;SumOfReadsMinus=0;known_splice_sites
Pf3D7_04_v3	Chappell_et_al_Splice_Site_Finder	SpliceSite	333014	333176	.	+	.	ID=PF3D7_0406400;SumOfReads=226;SumOfReadsPlus=226;SumOfReadsMinus=0;known_splice_sites
Pf3D7_04_v3	Chappell_et_al_Splice_Site_Finder	SpliceSite	333442	333636	.	+	.	ID=PF3D7_0406400;SumOfReads=16;SumOfReadsPlus=16;SumOfReadsMinus=0;known_splice_sites
Pf3D7_04_v3	Chappell_et_al_Splice_Site_Finder	SpliceSite	334467	334603	.	-	.	ID=PF3D7_0406500;SumOfReads=157;SumOfReadsPlus=0;SumOfReadsMinus=157;known_splice_sites
Pf3D7_04_v3	Chappell_et_al_Splice_Site_Finder	SpliceSite	347522	347605	.	+	.	ID=PF3D7_0406700;SumOfReads=13;SumOfReadsPlus=13;SumOfReadsMinus=0;known_splice_sites
Pf3D7_04_v3	Chappell_et_al_Splice_Site_Finder	SpliceSite	347740	347935	.	+	.	ID=PF3D7_0406700;SumOfReads=5;SumOfReadsPlus=5;SumOfReadsMinus=0;known_splice_sites
Pf3D7_04_v3	Chappell_et_al_Splice_Site_Finder	SpliceSite	348048	348229	.	+	.	ID=PF3D7_0406700;SumOfReads=14;SumOfReadsPlus=14;SumOfReadsMinus=0;known_splice_sites
Pf3D7_04_v3	Chappell_et_al_Splice_Site_Finder	SpliceSite	348328	348455	.	+	.	ID=PF3D7_0406700;SumOfReads=32;SumOfReadsPlus=32;SumOfReadsMinus=0;known_splice_sites
Pf3D7_04_v3	Chappell_et_al_Splice_Site_Finder	SpliceSite	348729	348814	.	+	.	ID=PF3D7_0406700;SumOfReads=23;SumOfReadsPlus=23;SumOfReadsMinus=0;known_splice_sites
Pf3D7_04_v3	Chappell_et_al_Splice_Site_Finder	SpliceSite	349022	349117	.	+	.	ID=PF3D7_0406700;SumOfReads=41;SumOfReadsPlus=41;SumOfReadsMinus=0;known_splice_sites
Pf3D7_04_v3	Chappell_et_al_Splice_Site_Finder	SpliceSite	349205	349296	.	+	.	ID=PF3D7_0406700;SumOfReads=37;SumOfReadsPlus=37;SumOfReadsMinus=0;known_splice_sites
Pf3D7_04_v3	Chappell_et_al_Splice_Site_Finder	SpliceSite	350281	350398	.	+	.	ID=PF3D7_0406700;SumOfReads=13;SumOfReadsPlus=13;SumOfReadsMinus=0;known_splice_sites
Pf3D7_04_v3	Chappell_et_al_Splice_Site_Finder	SpliceSite	350678	350828	.	+	.	ID=PF3D7_0406700;SumOfReads=58;SumOfReadsPlus=58;SumOfReadsMinus=0;known_splice_sites
Pf3D7_04_v3	Chappell_et_al_Splice_Site_Finder	SpliceSite	350910	350998	.	+	.	ID=PF3D7_0406700;SumOfReads=77;SumOfReadsPlus=77;SumOfReadsMinus=0;known_splice_sites
Pf3D7_04_v3	Chappell_et_al_Splice_Site_Finder	SpliceSite	351038	351209	.	+	.	ID=PF3D7_0406700;SumOfReads=51;SumOfReadsPlus=51;SumOfReadsMinus=0;known_splice_sites
Pf3D7_04_v3	Chappell_et_al_Splice_Site_Finder	SpliceSite	351331	351434	.	+	.	ID=PF3D7_0406700;SumOfReads=67;SumOfReadsPlus=67;SumOfReadsMinus=0;known_splice_sites
Pf3D7_04_v3	Chappell_et_al_Splice_Site_Finder	SpliceSite	351632	351746	.	-	.	ID=PF3D7_0406800;SumOfReads=17;SumOfReadsPlus=0;SumOfReadsMinus=17;known_splice_sites
Pf3D7_04_v3	Chappell_et_al_Splice_Site_Finder	SpliceSite	351837	352025	.	-	.	ID=PF3D7_0406800;SumOfReads=20;SumOfReadsPlus=0;SumOfReadsMinus=20;known_splice_sites
Pf3D7_04_v3	Chappell_et_al_Splice_Site_Finder	SpliceSite	352277	352385	.	-	.	ID=PF3D7_0406800;SumOfReads=23;SumOfReadsPlus=0;SumOfReadsMinus=23;known_splice_sites
Pf3D7_04_v3	Chappell_et_al_Splice_Site_Finder	SpliceSite	352467	352649	.	-	.	ID=PF3D7_0406800;SumOfReads=22;SumOfReadsPlus=0;SumOfReadsMinus=22;known_splice_sites
Pf3D7_04_v3	Chappell_et_al_Splice_Site_Finder	SpliceSite	362328	362467	.	+	.	ID=PF3D7_0407100;SumOfReads=9;SumOfReadsPlus=9;SumOfReadsMinus=0;known_splice_sites
Pf3D7_04_v3	Chappell_et_al_Splice_Site_Finder	SpliceSite	363649	363804	.	-	.	ID=PF3D7_0407200;SumOfReads=209;SumOfReadsPlus=0;SumOfReadsMinus=209;known_splice_sites
Pf3D7_04_v3	Chappell_et_al_Splice_Site_Finder	SpliceSite	363857	364062	.	-	.	ID=PF3D7_0407200;SumOfReads=325;SumOfReadsPlus=0;SumOfReadsMinus=325;known_splice_sites
Pf3D7_04_v3	Chappell_et_al_Splice_Site_Finder	SpliceSite	364138	364396	.	-	.	ID=PF3D7_0407200;SumOfReads=224;SumOfReadsPlus=0;SumOfReadsMinus=224;known_splice_sites
Pf3D7_04_v3	Chappell_et_al_Splice_Site_Finder	SpliceSite	364576	364719	.	-	.	ID=PF3D7_0407200;SumOfReads=124;SumOfReadsPlus=0;SumOfReadsMinus=124;known_splice_sites
Pf3D7_04_v3	Chappell_et_al_Splice_Site_Finder	SpliceSite	369940	370048	.	+	.	ID=PF3D7_0407500;SumOfReads=87;SumOfReadsPlus=87;SumOfReadsMinus=0;known_splice_sites
Pf3D7_04_v3	Chappell_et_al_Splice_Site_Finder	SpliceSite	370253	370386	.	+	.	ID=PF3D7_0407500;SumOfReads=22;SumOfReadsPlus=22;SumOfReadsMinus=0;known_splice_sites
Pf3D7_04_v3	Chappell_et_al_Splice_Site_Finder	SpliceSite	377550	377646	.	-	.	ID=PF3D7_0407700;SumOfReads=56;SumOfReadsPlus=0;SumOfReadsMinus=56;known_splice_sites
Pf3D7_04_v3	Chappell_et_al_Splice_Site_Finder	SpliceSite	377748	377845	.	-	.	ID=PF3D7_0407700;SumOfReads=60;SumOfReadsPlus=0;SumOfReadsMinus=60;known_splice_sites
Pf3D7_04_v3	Chappell_et_al_Splice_Site_Finder	SpliceSite	377973	378190	.	-	.	ID=PF3D7_0407700;SumOfReads=81;SumOfReadsPlus=0;SumOfReadsMinus=81;known_splice_sites
Pf3D7_04_v3	Chappell_et_al_Splice_Site_Finder	SpliceSite	378333	378442	.	-	.	ID=PF3D7_0407700;SumOfReads=111;SumOfReadsPlus=0;SumOfReadsMinus=111;known_splice_sites
Pf3D7_04_v3	Chappell_et_al_Splice_Site_Finder	SpliceSite	382833	383026	.	-	.	ID=PF3D7_0407700;SumOfReads=66;SumOfReadsPlus=0;SumOfReadsMinus=66;known_splice_sites
Pf3D7_04_v3	Chappell_et_al_Splice_Site_Finder	SpliceSite	404255	404362	.	-	.	ID=PF3D7_0408300;SumOfReads=23;SumOfReadsPlus=0;SumOfReadsMinus=23;known_splice_sites
Pf3D7_04_v3	Chappell_et_al_Splice_Site_Finder	SpliceSite	404636	404765	.	-	.	ID=PF3D7_0408300;SumOfReads=118;SumOfReadsPlus=0;SumOfReadsMinus=118;known_splice_sites
Pf3D7_04_v3	Chappell_et_al_Splice_Site_Finder	SpliceSite	404837	404998	.	-	.	ID=PF3D7_0408300;SumOfReads=71;SumOfReadsPlus=0;SumOfReadsMinus=71;known_splice_sites
Pf3D7_04_v3	Chappell_et_al_Splice_Site_Finder	SpliceSite	405039	405344	.	-	.	ID=PF3D7_0408300;SumOfReads=30;SumOfReadsPlus=0;SumOfReadsMinus=30;known_splice_sites
Pf3D7_04_v3	Chappell_et_al_Splice_Site_Finder	SpliceSite	406308	406439	.	-	.	ID=PF3D7_0408400;SumOfReads=21;SumOfReadsPlus=0;SumOfReadsMinus=21;known_splice_sites
Pf3D7_04_v3	Chappell_et_al_Splice_Site_Finder	SpliceSite	406660	406788	.	-	.	ID=PF3D7_0408400;SumOfReads=11;SumOfReadsPlus=0;SumOfReadsMinus=11;known_splice_sites
Pf3D7_04_v3	Chappell_et_al_Splice_Site_Finder	SpliceSite	424751	424920	.	+	.	ID=PF3D7_0408900.1;SumOfReads=98;SumOfReadsPlus=98;SumOfReadsMinus=0;known_splice_sites
Pf3D7_04_v3	Chappell_et_al_Splice_Site_Finder	SpliceSite	425774	426061	.	+	.	ID=PF3D7_0408900.1;SumOfReads=41;SumOfReadsPlus=41;SumOfReadsMinus=0;known_splice_sites
Pf3D7_04_v3	Chappell_et_al_Splice_Site_Finder	SpliceSite	426610	426828	.	+	.	ID=PF3D7_0408900.1;SumOfReads=16;SumOfReadsPlus=16;SumOfReadsMinus=0;known_splice_sites
Pf3D7_04_v3	Chappell_et_al_Splice_Site_Finder	SpliceSite	426923	427058	.	+	.	ID=PF3D7_0408900.1;SumOfReads=39;SumOfReadsPlus=39;SumOfReadsMinus=0;known_splice_sites
Pf3D7_04_v3	Chappell_et_al_Splice_Site_Finder	SpliceSite	437819	437978	.	-	.	ID=PF3D7_0409100;SumOfReads=70;SumOfReadsPlus=0;SumOfReadsMinus=70;known_splice_sites
Pf3D7_04_v3	Chappell_et_al_Splice_Site_Finder	SpliceSite	441043	441146	.	-	.	ID=PF3D7_0409300;SumOfReads=42;SumOfReadsPlus=0;SumOfReadsMinus=42;known_splice_sites
Pf3D7_04_v3	Chappell_et_al_Splice_Site_Finder	SpliceSite	441231	441368	.	-	.	ID=PF3D7_0409300;SumOfReads=87;SumOfReadsPlus=0;SumOfReadsMinus=87;known_splice_sites
Pf3D7_04_v3	Chappell_et_al_Splice_Site_Finder	SpliceSite	450166	450413	.	-	.	ID=PF3D7_0409500;SumOfReads=15;SumOfReadsPlus=0;SumOfReadsMinus=15;known_splice_sites
Pf3D7_04_v3	Chappell_et_al_Splice_Site_Finder	SpliceSite	457012	457192	.	+	.	ID=PF3D7_0409700;SumOfReads=28;SumOfReadsPlus=28;SumOfReadsMinus=0;known_splice_sites
Pf3D7_04_v3	Chappell_et_al_Splice_Site_Finder	SpliceSite	457465	457624	.	+	.	ID=PF3D7_0409700;SumOfReads=44;SumOfReadsPlus=44;SumOfReadsMinus=0;known_splice_sites
Pf3D7_04_v3	Chappell_et_al_Splice_Site_Finder	SpliceSite	457725	457897	.	+	.	ID=PF3D7_0409700;SumOfReads=19;SumOfReadsPlus=19;SumOfReadsMinus=0;known_splice_sites
Pf3D7_04_v3	Chappell_et_al_Splice_Site_Finder	SpliceSite	462722	462855	.	-	.	ID=PF3D7_0409900;SumOfReads=9;SumOfReadsPlus=0;SumOfReadsMinus=9;known_splice_sites
Pf3D7_04_v3	Chappell_et_al_Splice_Site_Finder	SpliceSite	463263	463353	.	-	.	ID=PF3D7_0409900;SumOfReads=8;SumOfReadsPlus=0;SumOfReadsMinus=8;known_splice_sites
Pf3D7_04_v3	Chappell_et_al_Splice_Site_Finder	SpliceSite	463448	463570	.	-	.	ID=PF3D7_0409900;SumOfReads=5;SumOfReadsPlus=0;SumOfReadsMinus=5;known_splice_sites
Pf3D7_04_v3	Chappell_et_al_Splice_Site_Finder	SpliceSite	467142	467247	.	-	.	ID=PF3D7_0410000;SumOfReads=115;SumOfReadsPlus=0;SumOfReadsMinus=115;known_splice_sites
Pf3D7_04_v3	Chappell_et_al_Splice_Site_Finder	SpliceSite	470568	470915	.	-	.	ID=PF3D7_0410300;SumOfReads=19;SumOfReadsPlus=0;SumOfReadsMinus=19;known_splice_sites
Pf3D7_04_v3	Chappell_et_al_Splice_Site_Finder	SpliceSite	479080	479287	.	+	.	ID=PF3D7_0410600;SumOfReads=27;SumOfReadsPlus=27;SumOfReadsMinus=0;known_splice_sites
Pf3D7_04_v3	Chappell_et_al_Splice_Site_Finder	SpliceSite	480153	480404	.	+	.	ID=PF3D7_0410600;SumOfReads=143;SumOfReadsPlus=143;SumOfReadsMinus=0;known_splice_sites
Pf3D7_04_v3	Chappell_et_al_Splice_Site_Finder	SpliceSite	529618	529799	.	-	.	ID=PF3D7_0411900;SumOfReads=77;SumOfReadsPlus=0;SumOfReadsMinus=77;known_splice_sites
Pf3D7_04_v3	Chappell_et_al_Splice_Site_Finder	SpliceSite	533881	533989	.	-	.	ID=PF3D7_0411900;SumOfReads=117;SumOfReadsPlus=0;SumOfReadsMinus=117;known_splice_sites
Pf3D7_04_v3	Chappell_et_al_Splice_Site_Finder	SpliceSite	534062	534200	.	-	.	ID=PF3D7_0411900;SumOfReads=167;SumOfReadsPlus=0;SumOfReadsMinus=167;known_splice_sites
Pf3D7_04_v3	Chappell_et_al_Splice_Site_Finder	SpliceSite	534292	534416	.	-	.	ID=PF3D7_0411900;SumOfReads=79;SumOfReadsPlus=0;SumOfReadsMinus=79;known_splice_sites
Pf3D7_04_v3	Chappell_et_al_Splice_Site_Finder	SpliceSite	618003	618260	.	-	.	ID=PF3D7_0413600;SumOfReads=284;SumOfReadsPlus=0;SumOfReadsMinus=284;known_splice_sites
Pf3D7_04_v3	Chappell_et_al_Splice_Site_Finder	SpliceSite	623262	623409	.	-	.	ID=PF3D7_0413900;SumOfReads=84;SumOfReadsPlus=0;SumOfReadsMinus=84;known_splice_sites
Pf3D7_04_v3	Chappell_et_al_Splice_Site_Finder	SpliceSite	623498	623679	.	-	.	ID=PF3D7_0413900;SumOfReads=102;SumOfReadsPlus=0;SumOfReadsMinus=102;known_splice_sites
Pf3D7_04_v3	Chappell_et_al_Splice_Site_Finder	SpliceSite	625962	626128	.	-	.	ID=PF3D7_0413900;SumOfReads=44;SumOfReadsPlus=0;SumOfReadsMinus=44;known_splice_sites
Pf3D7_04_v3	Chappell_et_al_Splice_Site_Finder	SpliceSite	626918	627129	.	-	.	ID=PF3D7_0414000;SumOfReads=86;SumOfReadsPlus=0;SumOfReadsMinus=86;known_splice_sites
Pf3D7_04_v3	Chappell_et_al_Splice_Site_Finder	SpliceSite	627239	627342	.	-	.	ID=PF3D7_0414000;SumOfReads=99;SumOfReadsPlus=0;SumOfReadsMinus=99;known_splice_sites
Pf3D7_04_v3	Chappell_et_al_Splice_Site_Finder	SpliceSite	627394	627563	.	-	.	ID=PF3D7_0414000;SumOfReads=111;SumOfReadsPlus=0;SumOfReadsMinus=111;known_splice_sites
Pf3D7_04_v3	Chappell_et_al_Splice_Site_Finder	SpliceSite	627694	627832	.	-	.	ID=PF3D7_0414000;SumOfReads=86;SumOfReadsPlus=0;SumOfReadsMinus=86;known_splice_sites
Pf3D7_04_v3	Chappell_et_al_Splice_Site_Finder	SpliceSite	627920	628028	.	-	.	ID=PF3D7_0414000;SumOfReads=92;SumOfReadsPlus=0;SumOfReadsMinus=92;known_splice_sites
Pf3D7_04_v3	Chappell_et_al_Splice_Site_Finder	SpliceSite	628120	628225	.	-	.	ID=PF3D7_0414000;SumOfReads=87;SumOfReadsPlus=0;SumOfReadsMinus=87;known_splice_sites
Pf3D7_04_v3	Chappell_et_al_Splice_Site_Finder	SpliceSite	628334	628448	.	-	.	ID=PF3D7_0414000;SumOfReads=105;SumOfReadsPlus=0;SumOfReadsMinus=105;known_splice_sites
Pf3D7_04_v3	Chappell_et_al_Splice_Site_Finder	SpliceSite	628523	628620	.	-	.	ID=PF3D7_0414000;SumOfReads=254;SumOfReadsPlus=0;SumOfReadsMinus=254;known_splice_sites
Pf3D7_04_v3	Chappell_et_al_Splice_Site_Finder	SpliceSite	628682	628787	.	-	.	ID=PF3D7_0414000;SumOfReads=174;SumOfReadsPlus=0;SumOfReadsMinus=174;known_splice_sites
Pf3D7_04_v3	Chappell_et_al_Splice_Site_Finder	SpliceSite	628909	629069	.	-	.	ID=PF3D7_0414000;SumOfReads=80;SumOfReadsPlus=0;SumOfReadsMinus=80;known_splice_sites
Pf3D7_04_v3	Chappell_et_al_Splice_Site_Finder	SpliceSite	629195	629295	.	-	.	ID=PF3D7_0414000;SumOfReads=136;SumOfReadsPlus=0;SumOfReadsMinus=136;known_splice_sites
Pf3D7_04_v3	Chappell_et_al_Splice_Site_Finder	SpliceSite	629344	629480	.	-	.	ID=PF3D7_0414000;SumOfReads=146;SumOfReadsPlus=0;SumOfReadsMinus=146;known_splice_sites
Pf3D7_04_v3	Chappell_et_al_Splice_Site_Finder	SpliceSite	629574	629712	.	-	.	ID=PF3D7_0414000;SumOfReads=120;SumOfReadsPlus=0;SumOfReadsMinus=120;known_splice_sites
Pf3D7_04_v3	Chappell_et_al_Splice_Site_Finder	SpliceSite	630235	630382	.	-	.	ID=PF3D7_0414000;SumOfReads=139;SumOfReadsPlus=0;SumOfReadsMinus=139;known_splice_sites
Pf3D7_04_v3	Chappell_et_al_Splice_Site_Finder	SpliceSite	630770	630874	.	-	.	ID=PF3D7_0414000;SumOfReads=88;SumOfReadsPlus=0;SumOfReadsMinus=88;known_splice_sites
Pf3D7_04_v3	Chappell_et_al_Splice_Site_Finder	SpliceSite	630997	631124	.	-	.	ID=PF3D7_0414000;SumOfReads=84;SumOfReadsPlus=0;SumOfReadsMinus=84;known_splice_sites
Pf3D7_04_v3	Chappell_et_al_Splice_Site_Finder	SpliceSite	631228	631343	.	-	.	ID=PF3D7_0414000;SumOfReads=148;SumOfReadsPlus=0;SumOfReadsMinus=148;known_splice_sites
Pf3D7_04_v3	Chappell_et_al_Splice_Site_Finder	SpliceSite	631467	631614	.	-	.	ID=PF3D7_0414000;SumOfReads=80;SumOfReadsPlus=0;SumOfReadsMinus=80;known_splice_sites
Pf3D7_04_v3	Chappell_et_al_Splice_Site_Finder	SpliceSite	631729	631876	.	-	.	ID=PF3D7_0414000;SumOfReads=109;SumOfReadsPlus=0;SumOfReadsMinus=109;known_splice_sites
Pf3D7_04_v3	Chappell_et_al_Splice_Site_Finder	SpliceSite	632875	633038	.	-	.	ID=PF3D7_0414000;SumOfReads=51;SumOfReadsPlus=0;SumOfReadsMinus=51;known_splice_sites
Pf3D7_04_v3	Chappell_et_al_Splice_Site_Finder	SpliceSite	634289	634438	.	-	.	ID=PF3D7_0414100;SumOfReads=16;SumOfReadsPlus=0;SumOfReadsMinus=16;known_splice_sites
Pf3D7_04_v3	Chappell_et_al_Splice_Site_Finder	SpliceSite	634539	634649	.	-	.	ID=PF3D7_0414100;SumOfReads=20;SumOfReadsPlus=0;SumOfReadsMinus=20;known_splice_sites
Pf3D7_04_v3	Chappell_et_al_Splice_Site_Finder	SpliceSite	634716	634873	.	-	.	ID=PF3D7_0414100;SumOfReads=26;SumOfReadsPlus=0;SumOfReadsMinus=26;known_splice_sites
Pf3D7_04_v3	Chappell_et_al_Splice_Site_Finder	SpliceSite	647405	647505	.	-	.	ID=PF3D7_0414200.1;SumOfReads=17;SumOfReadsPlus=0;SumOfReadsMinus=17;known_splice_sites
Pf3D7_04_v3	Chappell_et_al_Splice_Site_Finder	SpliceSite	647609	647735	.	-	.	ID=PF3D7_0414200.1;SumOfReads=10;SumOfReadsPlus=0;SumOfReadsMinus=10;known_splice_sites
Pf3D7_04_v3	Chappell_et_al_Splice_Site_Finder	SpliceSite	647907	648090	.	-	.	ID=PF3D7_0414200.1;SumOfReads=12;SumOfReadsPlus=0;SumOfReadsMinus=12;known_splice_sites
Pf3D7_04_v3	Chappell_et_al_Splice_Site_Finder	SpliceSite	648224	648358	.	-	.	ID=PF3D7_0414200.1;SumOfReads=15;SumOfReadsPlus=0;SumOfReadsMinus=15;known_splice_sites
Pf3D7_04_v3	Chappell_et_al_Splice_Site_Finder	SpliceSite	649929	650143	.	-	.	ID=PF3D7_0414300;SumOfReads=127;SumOfReadsPlus=0;SumOfReadsMinus=127;known_splice_sites
Pf3D7_04_v3	Chappell_et_al_Splice_Site_Finder	SpliceSite	650329	650451	.	-	.	ID=PF3D7_0414300;SumOfReads=121;SumOfReadsPlus=0;SumOfReadsMinus=121;known_splice_sites
Pf3D7_04_v3	Chappell_et_al_Splice_Site_Finder	SpliceSite	650495	650656	.	-	.	ID=PF3D7_0414300;SumOfReads=110;SumOfReadsPlus=0;SumOfReadsMinus=110;known_splice_sites
Pf3D7_04_v3	Chappell_et_al_Splice_Site_Finder	SpliceSite	659241	659451	.	-	.	ID=PF3D7_0414600;SumOfReads=43;SumOfReadsPlus=0;SumOfReadsMinus=43;known_splice_sites
Pf3D7_04_v3	Chappell_et_al_Splice_Site_Finder	SpliceSite	666003	666123	.	+	.	ID=PF3D7_0414900;SumOfReads=311;SumOfReadsPlus=311;SumOfReadsMinus=0;known_splice_sites
Pf3D7_04_v3	Chappell_et_al_Splice_Site_Finder	SpliceSite	666200	666337	.	+	.	ID=PF3D7_0414900;SumOfReads=534;SumOfReadsPlus=534;SumOfReadsMinus=0;known_splice_sites
Pf3D7_04_v3	Chappell_et_al_Splice_Site_Finder	SpliceSite	666421	666592	.	+	.	ID=PF3D7_0414900;SumOfReads=445;SumOfReadsPlus=445;SumOfReadsMinus=0;known_splice_sites
Pf3D7_04_v3	Chappell_et_al_Splice_Site_Finder	SpliceSite	666693	666818	.	+	.	ID=PF3D7_0414900;SumOfReads=607;SumOfReadsPlus=607;SumOfReadsMinus=0;known_splice_sites
Pf3D7_04_v3	Chappell_et_al_Splice_Site_Finder	SpliceSite	666893	666973	.	+	.	ID=PF3D7_0414900;SumOfReads=943;SumOfReadsPlus=943;SumOfReadsMinus=0;known_splice_sites
Pf3D7_04_v3	Chappell_et_al_Splice_Site_Finder	SpliceSite	667029	667128	.	+	.	ID=PF3D7_0414900;SumOfReads=695;SumOfReadsPlus=695;SumOfReadsMinus=0;known_splice_sites
Pf3D7_04_v3	Chappell_et_al_Splice_Site_Finder	SpliceSite	667255	667403	.	+	.	ID=PF3D7_0414900;SumOfReads=715;SumOfReadsPlus=715;SumOfReadsMinus=0;known_splice_sites
Pf3D7_04_v3	Chappell_et_al_Splice_Site_Finder	SpliceSite	667471	667581	.	+	.	ID=PF3D7_0414900;SumOfReads=974;SumOfReadsPlus=974;SumOfReadsMinus=0;known_splice_sites
Pf3D7_04_v3	Chappell_et_al_Splice_Site_Finder	SpliceSite	667658	667756	.	+	.	ID=PF3D7_0414900;SumOfReads=803;SumOfReadsPlus=803;SumOfReadsMinus=0;known_splice_sites
Pf3D7_04_v3	Chappell_et_al_Splice_Site_Finder	SpliceSite	667838	668087	.	+	.	ID=PF3D7_0414900;SumOfReads=440;SumOfReadsPlus=440;SumOfReadsMinus=0;known_splice_sites
Pf3D7_04_v3	Chappell_et_al_Splice_Site_Finder	SpliceSite	684823	684961	.	+	.	ID=PF3D7_0415300;SumOfReads=231;SumOfReadsPlus=231;SumOfReadsMinus=0;known_splice_sites
Pf3D7_04_v3	Chappell_et_al_Splice_Site_Finder	SpliceSite	688348	688504	.	+	.	ID=PF3D7_0415500;SumOfReads=172;SumOfReadsPlus=172;SumOfReadsMinus=0;known_splice_sites
Pf3D7_04_v3	Chappell_et_al_Splice_Site_Finder	SpliceSite	698444	698676	.	-	.	ID=PF3D7_0415900;SumOfReads=2023;SumOfReadsPlus=0;SumOfReadsMinus=2023;known_splice_sites
Pf3D7_04_v3	Chappell_et_al_Splice_Site_Finder	SpliceSite	701582	701686	.	-	.	ID=PF3D7_0416000;SumOfReads=390;SumOfReadsPlus=0;SumOfReadsMinus=390;known_splice_sites
Pf3D7_04_v3	Chappell_et_al_Splice_Site_Finder	SpliceSite	701751	701917	.	-	.	ID=PF3D7_0416000;SumOfReads=439;SumOfReadsPlus=0;SumOfReadsMinus=439;known_splice_sites
Pf3D7_04_v3	Chappell_et_al_Splice_Site_Finder	SpliceSite	702008	702147	.	-	.	ID=PF3D7_0416000;SumOfReads=125;SumOfReadsPlus=0;SumOfReadsMinus=125;known_splice_sites
Pf3D7_04_v3	Chappell_et_al_Splice_Site_Finder	SpliceSite	702252	702475	.	-	.	ID=PF3D7_0416000;SumOfReads=210;SumOfReadsPlus=0;SumOfReadsMinus=210;known_splice_sites
Pf3D7_04_v3	Chappell_et_al_Splice_Site_Finder	SpliceSite	702569	702695	.	-	.	ID=PF3D7_0416000;SumOfReads=146;SumOfReadsPlus=0;SumOfReadsMinus=146;known_splice_sites
Pf3D7_04_v3	Chappell_et_al_Splice_Site_Finder	SpliceSite	702825	702958	.	-	.	ID=PF3D7_0416000;SumOfReads=143;SumOfReadsPlus=0;SumOfReadsMinus=143;known_splice_sites
Pf3D7_04_v3	Chappell_et_al_Splice_Site_Finder	SpliceSite	718490	718602	.	+	.	ID=PF3D7_0416400;SumOfReads=111;SumOfReadsPlus=111;SumOfReadsMinus=0;known_splice_sites
Pf3D7_04_v3	Chappell_et_al_Splice_Site_Finder	SpliceSite	722005	722311	.	+	.	ID=PF3D7_0416400;SumOfReads=245;SumOfReadsPlus=245;SumOfReadsMinus=0;known_splice_sites
Pf3D7_04_v3	Chappell_et_al_Splice_Site_Finder	SpliceSite	722365	722617	.	+	.	ID=PF3D7_0416400;SumOfReads=277;SumOfReadsPlus=277;SumOfReadsMinus=0;known_splice_sites
Pf3D7_04_v3	Chappell_et_al_Splice_Site_Finder	SpliceSite	729979	730152	.	+	.	ID=PF3D7_0416800;SumOfReads=584;SumOfReadsPlus=584;SumOfReadsMinus=0;known_splice_sites
Pf3D7_04_v3	Chappell_et_al_Splice_Site_Finder	SpliceSite	730215	730723	.	+	.	ID=PF3D7_0416800;SumOfReads=730;SumOfReadsPlus=730;SumOfReadsMinus=0;known_splice_sites
Pf3D7_04_v3	Chappell_et_al_Splice_Site_Finder	SpliceSite	732503	732654	.	-	.	ID=PF3D7_0416900;SumOfReads=48;SumOfReadsPlus=0;SumOfReadsMinus=48;known_splice_sites
Pf3D7_04_v3	Chappell_et_al_Splice_Site_Finder	SpliceSite	750920	751126	.	-	.	ID=PF3D7_0417300;SumOfReads=113;SumOfReadsPlus=0;SumOfReadsMinus=113;known_splice_sites
Pf3D7_04_v3	Chappell_et_al_Splice_Site_Finder	SpliceSite	751222	751337	.	-	.	ID=PF3D7_0417300;SumOfReads=217;SumOfReadsPlus=0;SumOfReadsMinus=217;known_splice_sites
Pf3D7_04_v3	Chappell_et_al_Splice_Site_Finder	SpliceSite	751394	751514	.	-	.	ID=PF3D7_0417300;SumOfReads=300;SumOfReadsPlus=0;SumOfReadsMinus=300;known_splice_sites
Pf3D7_04_v3	Chappell_et_al_Splice_Site_Finder	SpliceSite	777269	777389	.	-	.	ID=PF3D7_0417500.1;SumOfReads=168;SumOfReadsPlus=0;SumOfReadsMinus=168;known_splice_sites
Pf3D7_04_v3	Chappell_et_al_Splice_Site_Finder	SpliceSite	777444	777549	.	-	.	ID=PF3D7_0417500.1;SumOfReads=246;SumOfReadsPlus=0;SumOfReadsMinus=246;known_splice_sites
Pf3D7_04_v3	Chappell_et_al_Splice_Site_Finder	SpliceSite	777621	777775	.	-	.	ID=PF3D7_0417500.1;SumOfReads=276;SumOfReadsPlus=0;SumOfReadsMinus=276;known_splice_sites
Pf3D7_04_v3	Chappell_et_al_Splice_Site_Finder	SpliceSite	777825	777943	.	-	.	ID=PF3D7_0417500.1;SumOfReads=313;SumOfReadsPlus=0;SumOfReadsMinus=313;known_splice_sites
Pf3D7_04_v3	Chappell_et_al_Splice_Site_Finder	SpliceSite	778005	778113	.	-	.	ID=PF3D7_0417500.1;SumOfReads=252;SumOfReadsPlus=0;SumOfReadsMinus=252;known_splice_sites
Pf3D7_04_v3	Chappell_et_al_Splice_Site_Finder	SpliceSite	778193	778336	.	-	.	ID=PF3D7_0417500.1;SumOfReads=210;SumOfReadsPlus=0;SumOfReadsMinus=210;known_splice_sites
Pf3D7_04_v3	Chappell_et_al_Splice_Site_Finder	SpliceSite	778408	778526	.	-	.	ID=PF3D7_0417500.1;SumOfReads=144;SumOfReadsPlus=0;SumOfReadsMinus=144;known_splice_sites
Pf3D7_04_v3	Chappell_et_al_Splice_Site_Finder	SpliceSite	778648	778757	.	-	.	ID=PF3D7_0417500.1;SumOfReads=43;SumOfReadsPlus=0;SumOfReadsMinus=43;known_splice_sites
Pf3D7_04_v3	Chappell_et_al_Splice_Site_Finder	SpliceSite	778871	778950	.	-	.	ID=PF3D7_0417500.1;SumOfReads=191;SumOfReadsPlus=0;SumOfReadsMinus=191;known_splice_sites
Pf3D7_04_v3	Chappell_et_al_Splice_Site_Finder	SpliceSite	779020	779162	.	-	.	ID=PF3D7_0417500.1;SumOfReads=210;SumOfReadsPlus=0;SumOfReadsMinus=210;known_splice_sites
Pf3D7_04_v3	Chappell_et_al_Splice_Site_Finder	SpliceSite	779245	779372	.	-	.	ID=PF3D7_0417500.1;SumOfReads=102;SumOfReadsPlus=0;SumOfReadsMinus=102;known_splice_sites
Pf3D7_04_v3	Chappell_et_al_Splice_Site_Finder	SpliceSite	784240	784426	.	+	.	ID=PF3D7_0417700;SumOfReads=8;SumOfReadsPlus=8;SumOfReadsMinus=0;known_splice_sites
Pf3D7_04_v3	Chappell_et_al_Splice_Site_Finder	SpliceSite	784522	784652	.	+	.	ID=PF3D7_0417700;SumOfReads=5;SumOfReadsPlus=5;SumOfReadsMinus=0;known_splice_sites
Pf3D7_04_v3	Chappell_et_al_Splice_Site_Finder	SpliceSite	784737	784810	.	+	.	ID=PF3D7_0417700;SumOfReads=7;SumOfReadsPlus=7;SumOfReadsMinus=0;known_splice_sites
Pf3D7_04_v3	Chappell_et_al_Splice_Site_Finder	SpliceSite	784917	785056	.	+	.	ID=PF3D7_0417700;SumOfReads=10;SumOfReadsPlus=10;SumOfReadsMinus=0;known_splice_sites
Pf3D7_04_v3	Chappell_et_al_Splice_Site_Finder	SpliceSite	785092	785254	.	+	.	ID=PF3D7_0417700;SumOfReads=10;SumOfReadsPlus=10;SumOfReadsMinus=0;known_splice_sites
Pf3D7_04_v3	Chappell_et_al_Splice_Site_Finder	SpliceSite	795142	795338	.	+	.	ID=PF3D7_0418000;SumOfReads=12;SumOfReadsPlus=12;SumOfReadsMinus=0;known_splice_sites
Pf3D7_04_v3	Chappell_et_al_Splice_Site_Finder	SpliceSite	797846	798062	.	+	.	ID=PF3D7_0418000;SumOfReads=11;SumOfReadsPlus=11;SumOfReadsMinus=0;known_splice_sites
Pf3D7_04_v3	Chappell_et_al_Splice_Site_Finder	SpliceSite	798176	798307	.	+	.	ID=PF3D7_0418000;SumOfReads=7;SumOfReadsPlus=7;SumOfReadsMinus=0;known_splice_sites
Pf3D7_04_v3	Chappell_et_al_Splice_Site_Finder	SpliceSite	801287	801444	.	+	.	ID=PF3D7_0418000;SumOfReads=5;SumOfReadsPlus=5;SumOfReadsMinus=0;known_splice_sites
Pf3D7_04_v3	Chappell_et_al_Splice_Site_Finder	SpliceSite	803970	804168	.	+	.	ID=PF3D7_0418000;SumOfReads=11;SumOfReadsPlus=11;SumOfReadsMinus=0;known_splice_sites
Pf3D7_04_v3	Chappell_et_al_Splice_Site_Finder	SpliceSite	809687	809804	.	+	.	ID=PF3D7_0418000;SumOfReads=7;SumOfReadsPlus=7;SumOfReadsMinus=0;known_splice_sites
Pf3D7_04_v3	Chappell_et_al_Splice_Site_Finder	SpliceSite	830044	830254	.	+	.	ID=PF3D7_0418400;SumOfReads=83;SumOfReadsPlus=83;SumOfReadsMinus=0;known_splice_sites
Pf3D7_04_v3	Chappell_et_al_Splice_Site_Finder	SpliceSite	830385	830475	.	+	.	ID=PF3D7_0418400;SumOfReads=18;SumOfReadsPlus=18;SumOfReadsMinus=0;known_splice_sites
Pf3D7_04_v3	Chappell_et_al_Splice_Site_Finder	SpliceSite	831028	831222	.	-	.	ID=PF3D7_0418500;SumOfReads=56;SumOfReadsPlus=0;SumOfReadsMinus=56;known_splice_sites
Pf3D7_04_v3	Chappell_et_al_Splice_Site_Finder	SpliceSite	831307	831511	.	-	.	ID=PF3D7_0418500;SumOfReads=75;SumOfReadsPlus=0;SumOfReadsMinus=75;known_splice_sites
Pf3D7_04_v3	Chappell_et_al_Splice_Site_Finder	SpliceSite	831695	831923	.	-	.	ID=PF3D7_0418500;SumOfReads=58;SumOfReadsPlus=0;SumOfReadsMinus=58;known_splice_sites
Pf3D7_04_v3	Chappell_et_al_Splice_Site_Finder	SpliceSite	832024	832119	.	-	.	ID=PF3D7_0418500;SumOfReads=57;SumOfReadsPlus=0;SumOfReadsMinus=57;known_splice_sites
Pf3D7_04_v3	Chappell_et_al_Splice_Site_Finder	SpliceSite	832218	832368	.	-	.	ID=PF3D7_0418500;SumOfReads=25;SumOfReadsPlus=0;SumOfReadsMinus=25;known_splice_sites
Pf3D7_04_v3	Chappell_et_al_Splice_Site_Finder	SpliceSite	848113	848330	.	+	.	ID=PF3D7_0418900;SumOfReads=8;SumOfReadsPlus=8;SumOfReadsMinus=0;known_splice_sites
Pf3D7_04_v3	Chappell_et_al_Splice_Site_Finder	SpliceSite	848448	848552	.	+	.	ID=PF3D7_0418900;SumOfReads=15;SumOfReadsPlus=15;SumOfReadsMinus=0;known_splice_sites
Pf3D7_04_v3	Chappell_et_al_Splice_Site_Finder	SpliceSite	848640	848760	.	+	.	ID=PF3D7_0418900;SumOfReads=10;SumOfReadsPlus=10;SumOfReadsMinus=0;known_splice_sites
Pf3D7_04_v3	Chappell_et_al_Splice_Site_Finder	SpliceSite	848856	849049	.	+	.	ID=PF3D7_0418900;SumOfReads=12;SumOfReadsPlus=12;SumOfReadsMinus=0;known_splice_sites
Pf3D7_04_v3	Chappell_et_al_Splice_Site_Finder	SpliceSite	851816	851889	.	+	.	ID=PF3D7_0419000;SumOfReads=5;SumOfReadsPlus=5;SumOfReadsMinus=0;known_splice_sites
Pf3D7_04_v3	Chappell_et_al_Splice_Site_Finder	SpliceSite	852871	853093	.	+	.	ID=PF3D7_0419100;SumOfReads=15;SumOfReadsPlus=15;SumOfReadsMinus=0;known_splice_sites
Pf3D7_04_v3	Chappell_et_al_Splice_Site_Finder	SpliceSite	856880	856990	.	-	.	ID=PF3D7_0419300;SumOfReads=34;SumOfReadsPlus=0;SumOfReadsMinus=34;known_splice_sites
Pf3D7_04_v3	Chappell_et_al_Splice_Site_Finder	SpliceSite	864229	864349	.	+	.	ID=PF3D7_0419400;SumOfReads=44;SumOfReadsPlus=44;SumOfReadsMinus=0;known_splice_sites
Pf3D7_04_v3	Chappell_et_al_Splice_Site_Finder	SpliceSite	864707	864904	.	+	.	ID=PF3D7_0419400;SumOfReads=45;SumOfReadsPlus=45;SumOfReadsMinus=0;known_splice_sites
Pf3D7_04_v3	Chappell_et_al_Splice_Site_Finder	SpliceSite	865414	865635	.	+	.	ID=PF3D7_0419400;SumOfReads=95;SumOfReadsPlus=95;SumOfReadsMinus=0;known_splice_sites
Pf3D7_04_v3	Chappell_et_al_Splice_Site_Finder	SpliceSite	870806	871099	.	+	.	ID=PF3D7_0419600;SumOfReads=482;SumOfReadsPlus=482;SumOfReadsMinus=0;known_splice_sites
Pf3D7_04_v3	Chappell_et_al_Splice_Site_Finder	SpliceSite	878058	878163	.	+	.	ID=PF3D7_0419900;SumOfReads=309;SumOfReadsPlus=309;SumOfReadsMinus=0;known_splice_sites
Pf3D7_04_v3	Chappell_et_al_Splice_Site_Finder	SpliceSite	878286	878486	.	+	.	ID=PF3D7_0419900;SumOfReads=234;SumOfReadsPlus=234;SumOfReadsMinus=0;known_splice_sites
Pf3D7_04_v3	Chappell_et_al_Splice_Site_Finder	SpliceSite	893075	893227	.	+	.	ID=PF3D7_0419900;SumOfReads=207;SumOfReadsPlus=207;SumOfReadsMinus=0;known_splice_sites
Pf3D7_04_v3	Chappell_et_al_Splice_Site_Finder	SpliceSite	893352	893475	.	+	.	ID=PF3D7_0419900;SumOfReads=194;SumOfReadsPlus=194;SumOfReadsMinus=0;known_splice_sites
Pf3D7_04_v3	Chappell_et_al_Splice_Site_Finder	SpliceSite	893581	893733	.	+	.	ID=PF3D7_0419900;SumOfReads=215;SumOfReadsPlus=215;SumOfReadsMinus=0;known_splice_sites
Pf3D7_04_v3	Chappell_et_al_Splice_Site_Finder	SpliceSite	930450	930564	.	-	.	ID=PF3D7_0420500;SumOfReads=17;SumOfReadsPlus=0;SumOfReadsMinus=17;known_splice_sites
Pf3D7_04_v3	Chappell_et_al_Splice_Site_Finder	SpliceSite	930623	930718	.	-	.	ID=PF3D7_0420500;SumOfReads=13;SumOfReadsPlus=0;SumOfReadsMinus=13;known_splice_sites
Pf3D7_04_v3	Chappell_et_al_Splice_Site_Finder	SpliceSite	930844	930966	.	-	.	ID=PF3D7_0420500;SumOfReads=9;SumOfReadsPlus=0;SumOfReadsMinus=9;known_splice_sites
Pf3D7_04_v3	Chappell_et_al_Splice_Site_Finder	SpliceSite	931089	931259	.	-	.	ID=PF3D7_0420500;SumOfReads=10;SumOfReadsPlus=0;SumOfReadsMinus=10;known_splice_sites
Pf3D7_04_v3	Chappell_et_al_Splice_Site_Finder	SpliceSite	931319	931421	.	-	.	ID=PF3D7_0420500;SumOfReads=14;SumOfReadsPlus=0;SumOfReadsMinus=14;known_splice_sites
Pf3D7_04_v3	Chappell_et_al_Splice_Site_Finder	SpliceSite	936336	936721	.	-	.	ID=PF3D7_0420700;SumOfReads=6;SumOfReadsPlus=0;SumOfReadsMinus=6;known_splice_sites
Pf3D7_04_v3	Chappell_et_al_Splice_Site_Finder	SpliceSite	970312	971290	.	-	.	ID=PF3D7_0421300;SumOfReads=67;SumOfReadsPlus=0;SumOfReadsMinus=67;known_splice_sites
Pf3D7_04_v3	Chappell_et_al_Splice_Site_Finder	SpliceSite	998749	998961	.	+	.	ID=PF3D7_0422000;SumOfReads=15;SumOfReadsPlus=15;SumOfReadsMinus=0;known_splice_sites
Pf3D7_04_v3	Chappell_et_al_Splice_Site_Finder	SpliceSite	999295	999409	.	+	.	ID=PF3D7_0422000;SumOfReads=41;SumOfReadsPlus=41;SumOfReadsMinus=0;known_splice_sites
Pf3D7_04_v3	Chappell_et_al_Splice_Site_Finder	SpliceSite	999501	999650	.	+	.	ID=PF3D7_0422000;SumOfReads=43;SumOfReadsPlus=43;SumOfReadsMinus=0;known_splice_sites
Pf3D7_04_v3	Chappell_et_al_Splice_Site_Finder	SpliceSite	999782	999876	.	+	.	ID=PF3D7_0422000;SumOfReads=28;SumOfReadsPlus=28;SumOfReadsMinus=0;known_splice_sites
Pf3D7_04_v3	Chappell_et_al_Splice_Site_Finder	SpliceSite	1022549	1022756	.	+	.	ID=PF3D7_0422300;SumOfReads=19;SumOfReadsPlus=19;SumOfReadsMinus=0;known_splice_sites
Pf3D7_04_v3	Chappell_et_al_Splice_Site_Finder	SpliceSite	1022878	1022996	.	+	.	ID=PF3D7_0422300;SumOfReads=20;SumOfReadsPlus=20;SumOfReadsMinus=0;known_splice_sites
Pf3D7_04_v3	Chappell_et_al_Splice_Site_Finder	SpliceSite	1026651	1026889	.	+	.	ID=PF3D7_0422400;SumOfReads=525;SumOfReadsPlus=525;SumOfReadsMinus=0;known_splice_sites
Pf3D7_04_v3	Chappell_et_al_Splice_Site_Finder	SpliceSite	1043258	1043455	.	+	.	ID=PF3D7_0422800;SumOfReads=36;SumOfReadsPlus=36;SumOfReadsMinus=0;known_splice_sites
Pf3D7_04_v3	Chappell_et_al_Splice_Site_Finder	SpliceSite	1043864	1043971	.	+	.	ID=PF3D7_0422800;SumOfReads=44;SumOfReadsPlus=44;SumOfReadsMinus=0;known_splice_sites
Pf3D7_04_v3	Chappell_et_al_Splice_Site_Finder	SpliceSite	1044014	1044140	.	+	.	ID=PF3D7_0422800;SumOfReads=43;SumOfReadsPlus=43;SumOfReadsMinus=0;known_splice_sites
Pf3D7_04_v3	Chappell_et_al_Splice_Site_Finder	SpliceSite	1044226	1044388	.	+	.	ID=PF3D7_0422800;SumOfReads=24;SumOfReadsPlus=24;SumOfReadsMinus=0;known_splice_sites
Pf3D7_04_v3	Chappell_et_al_Splice_Site_Finder	SpliceSite	1044449	1044569	.	+	.	ID=PF3D7_0422800;SumOfReads=84;SumOfReadsPlus=84;SumOfReadsMinus=0;known_splice_sites
Pf3D7_04_v3	Chappell_et_al_Splice_Site_Finder	SpliceSite	1044620	1044822	.	+	.	ID=PF3D7_0422800;SumOfReads=70;SumOfReadsPlus=70;SumOfReadsMinus=0;known_splice_sites
Pf3D7_04_v3	Chappell_et_al_Splice_Site_Finder	SpliceSite	1045550	1045645	.	+	.	ID=PF3D7_0422900;SumOfReads=10;SumOfReadsPlus=10;SumOfReadsMinus=0;known_splice_sites
Pf3D7_04_v3	Chappell_et_al_Splice_Site_Finder	SpliceSite	1045769	1046117	.	+	.	ID=PF3D7_0422900;SumOfReads=5;SumOfReadsPlus=5;SumOfReadsMinus=0;known_splice_sites
Pf3D7_04_v3	Chappell_et_al_Splice_Site_Finder	SpliceSite	1046306	1046447	.	+	.	ID=PF3D7_0422900;SumOfReads=29;SumOfReadsPlus=29;SumOfReadsMinus=0;known_splice_sites
Pf3D7_04_v3	Chappell_et_al_Splice_Site_Finder	SpliceSite	1049529	1049712	.	-	.	ID=PF3D7_0423100;SumOfReads=121;SumOfReadsPlus=0;SumOfReadsMinus=121;known_splice_sites
Pf3D7_04_v3	Chappell_et_al_Splice_Site_Finder	SpliceSite	1050468	1050624	.	+	.	ID=PF3D7_0423200;SumOfReads=45;SumOfReadsPlus=45;SumOfReadsMinus=0;known_splice_sites
Pf3D7_04_v3	Chappell_et_al_Splice_Site_Finder	SpliceSite	1059682	1060117	.	+	.	ID=PF3D7_0423500;SumOfReads=385;SumOfReadsPlus=385;SumOfReadsMinus=0;known_splice_sites
Pf3D7_04_v3	Chappell_et_al_Splice_Site_Finder	SpliceSite	1076973	1077071	.	+	.	ID=PF3D7_0423800;SumOfReads=414;SumOfReadsPlus=414;SumOfReadsMinus=0;known_splice_sites
Pf3D7_04_v3	Chappell_et_al_Splice_Site_Finder	SpliceSite	1078160	1078299	.	-	.	ID=PF3D7_0423900;SumOfReads=63;SumOfReadsPlus=0;SumOfReadsMinus=63;known_splice_sites
Pf3D7_04_v3	Chappell_et_al_Splice_Site_Finder	SpliceSite	1083880	1084086	.	-	.	ID=PF3D7_0424100;SumOfReads=331;SumOfReadsPlus=0;SumOfReadsMinus=331;known_splice_sites
Pf3D7_04_v3	Chappell_et_al_Splice_Site_Finder	SpliceSite	1091075	1091222	.	-	.	ID=PF3D7_0424200;SumOfReads=9;SumOfReadsPlus=0;SumOfReadsMinus=9;known_splice_sites
Pf3D7_04_v3	Chappell_et_al_Splice_Site_Finder	SpliceSite	1097159	1097327	.	+	.	ID=PF3D7_0424300;SumOfReads=48;SumOfReadsPlus=48;SumOfReadsMinus=0;known_splice_sites
Pf3D7_04_v3	Chappell_et_al_Splice_Site_Finder	SpliceSite	1097407	1097546	.	+	.	ID=PF3D7_0424300;SumOfReads=45;SumOfReadsPlus=45;SumOfReadsMinus=0;known_splice_sites
Pf3D7_04_v3	Chappell_et_al_Splice_Site_Finder	SpliceSite	1097681	1097773	.	+	.	ID=PF3D7_0424300;SumOfReads=55;SumOfReadsPlus=55;SumOfReadsMinus=0;known_splice_sites
Pf3D7_04_v3	Chappell_et_al_Splice_Site_Finder	SpliceSite	1110162	1110382	.	+	.	ID=PF3D7_0424500;SumOfReads=152;SumOfReadsPlus=152;SumOfReadsMinus=0;known_splice_sites
Pf3D7_04_v3	Chappell_et_al_Splice_Site_Finder	SpliceSite	1112075	1112218	.	+	.	ID=PF3D7_0424500;SumOfReads=437;SumOfReadsPlus=437;SumOfReadsMinus=0;known_splice_sites
Pf3D7_04_v3	Chappell_et_al_Splice_Site_Finder	SpliceSite	1114086	1114297	.	-	.	ID=PF3D7_0424600;SumOfReads=660;SumOfReadsPlus=0;SumOfReadsMinus=660;known_splice_sites
Pf3D7_04_v3	Chappell_et_al_Splice_Site_Finder	SpliceSite	1118631	1118795	.	+	.	ID=PF3D7_0424700;SumOfReads=232;SumOfReadsPlus=232;SumOfReadsMinus=0;known_splice_sites
Pf3D7_04_v3	Chappell_et_al_Splice_Site_Finder	SpliceSite	1122183	1122333	.	+	.	ID=PF3D7_0424700;SumOfReads=80;SumOfReadsPlus=80;SumOfReadsMinus=0;known_splice_sites
Pf3D7_04_v3	Chappell_et_al_Splice_Site_Finder	SpliceSite	1124058	1124131	.	+	.	ID=PF3D7_0424800;SumOfReads=132;SumOfReadsPlus=132;SumOfReadsMinus=0;known_splice_sites
Pf3D7_04_v3	Chappell_et_al_Splice_Site_Finder	SpliceSite	1127917	1128088	.	+	.	ID=PF3D7_0424900;SumOfReads=368;SumOfReadsPlus=368;SumOfReadsMinus=0;known_splice_sites
Pf3D7_04_v3	Chappell_et_al_Splice_Site_Finder	SpliceSite	1134955	1135097	.	-	.	ID=PF3D7_0425100;SumOfReads=9;SumOfReadsPlus=0;SumOfReadsMinus=9;known_splice_sites
Pf3D7_05_v3	Chappell_et_al_Splice_Site_Finder	SpliceSite	47482	47611	.	-	.	ID=PF3D7_0500800;SumOfReads=342;SumOfReadsPlus=0;SumOfReadsMinus=342;known_splice_sites
Pf3D7_05_v3	Chappell_et_al_Splice_Site_Finder	SpliceSite	50515	50694	.	-	.	ID=PF3D7_0500900;SumOfReads=22;SumOfReadsPlus=0;SumOfReadsMinus=22;known_splice_sites
Pf3D7_05_v3	Chappell_et_al_Splice_Site_Finder	SpliceSite	52219	52324	.	-	.	ID=PF3D7_0500900;SumOfReads=20;SumOfReadsPlus=0;SumOfReadsMinus=20;known_splice_sites
Pf3D7_05_v3	Chappell_et_al_Splice_Site_Finder	SpliceSite	56039	56287	.	+	.	ID=PF3D7_0501000;SumOfReads=515;SumOfReadsPlus=515;SumOfReadsMinus=0;known_splice_sites
Pf3D7_05_v3	Chappell_et_al_Splice_Site_Finder	SpliceSite	58609	58749	.	-	.	ID=PF3D7_0501100.1;SumOfReads=485;SumOfReadsPlus=0;SumOfReadsMinus=485;known_splice_sites
Pf3D7_05_v3	Chappell_et_al_Splice_Site_Finder	SpliceSite	59150	59366	.	-	.	ID=PF3D7_0501100.1;SumOfReads=483;SumOfReadsPlus=0;SumOfReadsMinus=483;known_splice_sites
Pf3D7_05_v3	Chappell_et_al_Splice_Site_Finder	SpliceSite	59496	59618	.	-	.	ID=PF3D7_0501100.1;SumOfReads=402;SumOfReadsPlus=0;SumOfReadsMinus=402;known_splice_sites
Pf3D7_05_v3	Chappell_et_al_Splice_Site_Finder	SpliceSite	64134	64331	.	+	.	ID=PF3D7_0501200;SumOfReads=354;SumOfReadsPlus=354;SumOfReadsMinus=0;known_splice_sites
Pf3D7_05_v3	Chappell_et_al_Splice_Site_Finder	SpliceSite	69653	69822	.	+	.	ID=PF3D7_0501300;SumOfReads=1973;SumOfReadsPlus=1973;SumOfReadsMinus=0;known_splice_sites
Pf3D7_05_v3	Chappell_et_al_Splice_Site_Finder	SpliceSite	74809	74979	.	+	.	ID=PF3D7_0501400;SumOfReads=906;SumOfReadsPlus=906;SumOfReadsMinus=0;known_splice_sites
Pf3D7_05_v3	Chappell_et_al_Splice_Site_Finder	SpliceSite	95915	96241	.	-	.	ID=PF3D7_0501900;SumOfReads=85;SumOfReadsPlus=0;SumOfReadsMinus=85;known_splice_sites
Pf3D7_05_v3	Chappell_et_al_Splice_Site_Finder	SpliceSite	97712	97915	.	+	.	ID=PF3D7_0502000;SumOfReads=28;SumOfReadsPlus=28;SumOfReadsMinus=0;known_splice_sites
Pf3D7_05_v3	Chappell_et_al_Splice_Site_Finder	SpliceSite	98106	98321	.	+	.	ID=PF3D7_0502000;SumOfReads=68;SumOfReadsPlus=68;SumOfReadsMinus=0;known_splice_sites
Pf3D7_05_v3	Chappell_et_al_Splice_Site_Finder	SpliceSite	104335	104484	.	+	.	ID=PF3D7_0502200;SumOfReads=32;SumOfReadsPlus=32;SumOfReadsMinus=0;known_splice_sites
Pf3D7_05_v3	Chappell_et_al_Splice_Site_Finder	SpliceSite	116920	117016	.	-	.	ID=PF3D7_0502600;SumOfReads=26;SumOfReadsPlus=0;SumOfReadsMinus=26;known_splice_sites
Pf3D7_05_v3	Chappell_et_al_Splice_Site_Finder	SpliceSite	117092	117249	.	-	.	ID=PF3D7_0502600;SumOfReads=22;SumOfReadsPlus=0;SumOfReadsMinus=22;known_splice_sites
Pf3D7_05_v3	Chappell_et_al_Splice_Site_Finder	SpliceSite	118857	119032	.	-	.	ID=PF3D7_0502600;SumOfReads=14;SumOfReadsPlus=0;SumOfReadsMinus=14;known_splice_sites
Pf3D7_05_v3	Chappell_et_al_Splice_Site_Finder	SpliceSite	120658	120818	.	-	.	ID=PF3D7_0502700;SumOfReads=35;SumOfReadsPlus=0;SumOfReadsMinus=35;known_splice_sites
Pf3D7_05_v3	Chappell_et_al_Splice_Site_Finder	SpliceSite	123408	123589	.	-	.	ID=PF3D7_0502900;SumOfReads=120;SumOfReadsPlus=0;SumOfReadsMinus=120;known_splice_sites
Pf3D7_05_v3	Chappell_et_al_Splice_Site_Finder	SpliceSite	123691	123832	.	-	.	ID=PF3D7_0502900;SumOfReads=109;SumOfReadsPlus=0;SumOfReadsMinus=109;known_splice_sites
Pf3D7_05_v3	Chappell_et_al_Splice_Site_Finder	SpliceSite	125218	125416	.	+	.	ID=PF3D7_0503000;SumOfReads=153;SumOfReadsPlus=153;SumOfReadsMinus=0;known_splice_sites
Pf3D7_05_v3	Chappell_et_al_Splice_Site_Finder	SpliceSite	125469	125624	.	+	.	ID=PF3D7_0503000;SumOfReads=190;SumOfReadsPlus=190;SumOfReadsMinus=0;known_splice_sites
Pf3D7_05_v3	Chappell_et_al_Splice_Site_Finder	SpliceSite	125735	125829	.	+	.	ID=PF3D7_0503000;SumOfReads=157;SumOfReadsPlus=157;SumOfReadsMinus=0;known_splice_sites
Pf3D7_05_v3	Chappell_et_al_Splice_Site_Finder	SpliceSite	125952	126111	.	+	.	ID=PF3D7_0503000;SumOfReads=151;SumOfReadsPlus=151;SumOfReadsMinus=0;known_splice_sites
Pf3D7_05_v3	Chappell_et_al_Splice_Site_Finder	SpliceSite	140918	141310	.	+	.	ID=PF3D7_0503400;SumOfReads=1752;SumOfReadsPlus=1752;SumOfReadsMinus=0;known_splice_sites
Pf3D7_05_v3	Chappell_et_al_Splice_Site_Finder	SpliceSite	146855	147091	.	-	.	ID=PF3D7_0503600;SumOfReads=212;SumOfReadsPlus=0;SumOfReadsMinus=212;known_splice_sites
Pf3D7_05_v3	Chappell_et_al_Splice_Site_Finder	SpliceSite	147491	147673	.	-	.	ID=PF3D7_0503600;SumOfReads=215;SumOfReadsPlus=0;SumOfReadsMinus=215;known_splice_sites
Pf3D7_05_v3	Chappell_et_al_Splice_Site_Finder	SpliceSite	147854	148064	.	-	.	ID=PF3D7_0503600;SumOfReads=115;SumOfReadsPlus=0;SumOfReadsMinus=115;known_splice_sites
Pf3D7_05_v3	Chappell_et_al_Splice_Site_Finder	SpliceSite	148652	148774	.	-	.	ID=PF3D7_0503600;SumOfReads=210;SumOfReadsPlus=0;SumOfReadsMinus=210;known_splice_sites
Pf3D7_05_v3	Chappell_et_al_Splice_Site_Finder	SpliceSite	148871	148973	.	-	.	ID=PF3D7_0503600;SumOfReads=128;SumOfReadsPlus=0;SumOfReadsMinus=128;known_splice_sites
Pf3D7_05_v3	Chappell_et_al_Splice_Site_Finder	SpliceSite	149107	149216	.	-	.	ID=PF3D7_0503600;SumOfReads=120;SumOfReadsPlus=0;SumOfReadsMinus=120;known_splice_sites
Pf3D7_05_v3	Chappell_et_al_Splice_Site_Finder	SpliceSite	149361	149480	.	-	.	ID=PF3D7_0503600;SumOfReads=95;SumOfReadsPlus=0;SumOfReadsMinus=95;known_splice_sites
Pf3D7_05_v3	Chappell_et_al_Splice_Site_Finder	SpliceSite	151620	151822	.	-	.	ID=PF3D7_0503800;SumOfReads=3740;SumOfReadsPlus=0;SumOfReadsMinus=3740;known_splice_sites
Pf3D7_05_v3	Chappell_et_al_Splice_Site_Finder	SpliceSite	151978	152374	.	-	.	ID=PF3D7_0503800;SumOfReads=737;SumOfReadsPlus=0;SumOfReadsMinus=737;known_splice_sites
Pf3D7_05_v3	Chappell_et_al_Splice_Site_Finder	SpliceSite	155793	155972	.	-	.	ID=PF3D7_0503900;SumOfReads=9;SumOfReadsPlus=0;SumOfReadsMinus=9;known_splice_sites
Pf3D7_05_v3	Chappell_et_al_Splice_Site_Finder	SpliceSite	164473	164634	.	+	.	ID=PF3D7_0504000;SumOfReads=191;SumOfReadsPlus=191;SumOfReadsMinus=0;known_splice_sites
Pf3D7_05_v3	Chappell_et_al_Splice_Site_Finder	SpliceSite	165673	165801	.	-	.	ID=PF3D7_0504100;SumOfReads=17;SumOfReadsPlus=0;SumOfReadsMinus=17;known_splice_sites
Pf3D7_05_v3	Chappell_et_al_Splice_Site_Finder	SpliceSite	165923	166042	.	-	.	ID=PF3D7_0504100;SumOfReads=33;SumOfReadsPlus=0;SumOfReadsMinus=33;known_splice_sites
Pf3D7_05_v3	Chappell_et_al_Splice_Site_Finder	SpliceSite	166139	166351	.	-	.	ID=PF3D7_0504100;SumOfReads=31;SumOfReadsPlus=0;SumOfReadsMinus=31;known_splice_sites
Pf3D7_05_v3	Chappell_et_al_Splice_Site_Finder	SpliceSite	166460	166546	.	-	.	ID=PF3D7_0504100;SumOfReads=19;SumOfReadsPlus=0;SumOfReadsMinus=19;known_splice_sites
Pf3D7_05_v3	Chappell_et_al_Splice_Site_Finder	SpliceSite	168245	168443	.	+	.	ID=PF3D7_0504200;SumOfReads=43;SumOfReadsPlus=43;SumOfReadsMinus=0;known_splice_sites
Pf3D7_05_v3	Chappell_et_al_Splice_Site_Finder	SpliceSite	169170	169315	.	+	.	ID=PF3D7_0504200;SumOfReads=48;SumOfReadsPlus=48;SumOfReadsMinus=0;known_splice_sites
Pf3D7_05_v3	Chappell_et_al_Splice_Site_Finder	SpliceSite	206501	206682	.	+	.	ID=PF3D7_0504900;SumOfReads=22;SumOfReadsPlus=22;SumOfReadsMinus=0;known_splice_sites
Pf3D7_05_v3	Chappell_et_al_Splice_Site_Finder	SpliceSite	206753	206896	.	+	.	ID=PF3D7_0504900;SumOfReads=37;SumOfReadsPlus=37;SumOfReadsMinus=0;known_splice_sites
Pf3D7_05_v3	Chappell_et_al_Splice_Site_Finder	SpliceSite	206957	207095	.	+	.	ID=PF3D7_0504900;SumOfReads=56;SumOfReadsPlus=56;SumOfReadsMinus=0;known_splice_sites
Pf3D7_05_v3	Chappell_et_al_Splice_Site_Finder	SpliceSite	207173	207375	.	+	.	ID=PF3D7_0504900;SumOfReads=50;SumOfReadsPlus=50;SumOfReadsMinus=0;known_splice_sites
Pf3D7_05_v3	Chappell_et_al_Splice_Site_Finder	SpliceSite	207427	207593	.	+	.	ID=PF3D7_0504900;SumOfReads=27;SumOfReadsPlus=27;SumOfReadsMinus=0;known_splice_sites
Pf3D7_05_v3	Chappell_et_al_Splice_Site_Finder	SpliceSite	207850	208106	.	+	.	ID=PF3D7_0504900;SumOfReads=49;SumOfReadsPlus=49;SumOfReadsMinus=0;known_splice_sites
Pf3D7_05_v3	Chappell_et_al_Splice_Site_Finder	SpliceSite	208158	208296	.	+	.	ID=PF3D7_0504900;SumOfReads=43;SumOfReadsPlus=43;SumOfReadsMinus=0;known_splice_sites
Pf3D7_05_v3	Chappell_et_al_Splice_Site_Finder	SpliceSite	209149	209348	.	-	.	ID=PF3D7_0505000;SumOfReads=75;SumOfReadsPlus=0;SumOfReadsMinus=75;known_splice_sites
Pf3D7_05_v3	Chappell_et_al_Splice_Site_Finder	SpliceSite	225913	226062	.	+	.	ID=PF3D7_0505100;SumOfReads=175;SumOfReadsPlus=175;SumOfReadsMinus=0;known_splice_sites
Pf3D7_05_v3	Chappell_et_al_Splice_Site_Finder	SpliceSite	240272	240643	.	-	.	ID=PF3D7_0505500;SumOfReads=93;SumOfReadsPlus=0;SumOfReadsMinus=93;known_splice_sites
Pf3D7_05_v3	Chappell_et_al_Splice_Site_Finder	SpliceSite	252163	252419	.	-	.	ID=PF3D7_0505800;SumOfReads=639;SumOfReadsPlus=0;SumOfReadsMinus=639;known_splice_sites
Pf3D7_05_v3	Chappell_et_al_Splice_Site_Finder	SpliceSite	254503	254633	.	-	.	ID=PF3D7_0505900;SumOfReads=348;SumOfReadsPlus=0;SumOfReadsMinus=348;known_splice_sites
Pf3D7_05_v3	Chappell_et_al_Splice_Site_Finder	SpliceSite	254703	254800	.	-	.	ID=PF3D7_0505900;SumOfReads=404;SumOfReadsPlus=0;SumOfReadsMinus=404;known_splice_sites
Pf3D7_05_v3	Chappell_et_al_Splice_Site_Finder	SpliceSite	254886	255009	.	-	.	ID=PF3D7_0505900;SumOfReads=474;SumOfReadsPlus=0;SumOfReadsMinus=474;known_splice_sites
Pf3D7_05_v3	Chappell_et_al_Splice_Site_Finder	SpliceSite	255060	255270	.	-	.	ID=PF3D7_0505900;SumOfReads=400;SumOfReadsPlus=0;SumOfReadsMinus=400;known_splice_sites
Pf3D7_05_v3	Chappell_et_al_Splice_Site_Finder	SpliceSite	255385	255484	.	-	.	ID=PF3D7_0505900;SumOfReads=102;SumOfReadsPlus=0;SumOfReadsMinus=102;known_splice_sites
Pf3D7_05_v3	Chappell_et_al_Splice_Site_Finder	SpliceSite	256717	256864	.	+	.	ID=PF3D7_0506000;SumOfReads=47;SumOfReadsPlus=47;SumOfReadsMinus=0;known_splice_sites
Pf3D7_05_v3	Chappell_et_al_Splice_Site_Finder	SpliceSite	256980	257244	.	+	.	ID=PF3D7_0506000;SumOfReads=48;SumOfReadsPlus=48;SumOfReadsMinus=0;known_splice_sites
Pf3D7_05_v3	Chappell_et_al_Splice_Site_Finder	SpliceSite	257793	258082	.	-	.	ID=PF3D7_0506100;SumOfReads=163;SumOfReadsPlus=0;SumOfReadsMinus=163;known_splice_sites
Pf3D7_05_v3	Chappell_et_al_Splice_Site_Finder	SpliceSite	258607	258785	.	-	.	ID=PF3D7_0506100;SumOfReads=138;SumOfReadsPlus=0;SumOfReadsMinus=138;known_splice_sites
Pf3D7_05_v3	Chappell_et_al_Splice_Site_Finder	SpliceSite	268443	269250	.	+	.	ID=PF3D7_0506500;SumOfReads=45;SumOfReadsPlus=45;SumOfReadsMinus=0;known_splice_sites
Pf3D7_05_v3	Chappell_et_al_Splice_Site_Finder	SpliceSite	287140	287381	.	+	.	ID=PF3D7_0506800;SumOfReads=122;SumOfReadsPlus=122;SumOfReadsMinus=0;known_splice_sites
Pf3D7_05_v3	Chappell_et_al_Splice_Site_Finder	SpliceSite	287640	287940	.	+	.	ID=PF3D7_0506800;SumOfReads=56;SumOfReadsPlus=56;SumOfReadsMinus=0;known_splice_sites
Pf3D7_05_v3	Chappell_et_al_Splice_Site_Finder	SpliceSite	292800	293110	.	-	.	ID=PF3D7_0507000;SumOfReads=14;SumOfReadsPlus=0;SumOfReadsMinus=14;known_splice_sites
Pf3D7_05_v3	Chappell_et_al_Splice_Site_Finder	SpliceSite	293221	293370	.	-	.	ID=PF3D7_0507000;SumOfReads=9;SumOfReadsPlus=0;SumOfReadsMinus=9;known_splice_sites
Pf3D7_05_v3	Chappell_et_al_Splice_Site_Finder	SpliceSite	327709	327863	.	+	.	ID=PF3D7_0507900;SumOfReads=44;SumOfReadsPlus=44;SumOfReadsMinus=0;known_splice_sites
Pf3D7_05_v3	Chappell_et_al_Splice_Site_Finder	SpliceSite	328023	328174	.	+	.	ID=PF3D7_0507900;SumOfReads=102;SumOfReadsPlus=102;SumOfReadsMinus=0;known_splice_sites
Pf3D7_05_v3	Chappell_et_al_Splice_Site_Finder	SpliceSite	337760	337922	.	-	.	ID=PF3D7_0508200;SumOfReads=22;SumOfReadsPlus=0;SumOfReadsMinus=22;known_splice_sites
Pf3D7_05_v3	Chappell_et_al_Splice_Site_Finder	SpliceSite	338161	338337	.	-	.	ID=PF3D7_0508200;SumOfReads=16;SumOfReadsPlus=0;SumOfReadsMinus=16;known_splice_sites
Pf3D7_05_v3	Chappell_et_al_Splice_Site_Finder	SpliceSite	338508	338699	.	-	.	ID=PF3D7_0508200;SumOfReads=14;SumOfReadsPlus=0;SumOfReadsMinus=14;known_splice_sites
Pf3D7_05_v3	Chappell_et_al_Splice_Site_Finder	SpliceSite	377224	377371	.	-	.	ID=PF3D7_0509000;SumOfReads=250;SumOfReadsPlus=0;SumOfReadsMinus=250;known_splice_sites
Pf3D7_05_v3	Chappell_et_al_Splice_Site_Finder	SpliceSite	377451	377562	.	-	.	ID=PF3D7_0509000;SumOfReads=171;SumOfReadsPlus=0;SumOfReadsMinus=171;known_splice_sites
Pf3D7_05_v3	Chappell_et_al_Splice_Site_Finder	SpliceSite	377741	377843	.	-	.	ID=PF3D7_0509000;SumOfReads=71;SumOfReadsPlus=0;SumOfReadsMinus=71;known_splice_sites
Pf3D7_05_v3	Chappell_et_al_Splice_Site_Finder	SpliceSite	377967	378304	.	-	.	ID=PF3D7_0509000;SumOfReads=61;SumOfReadsPlus=0;SumOfReadsMinus=61;known_splice_sites
Pf3D7_05_v3	Chappell_et_al_Splice_Site_Finder	SpliceSite	388948	389095	.	-	.	ID=PF3D7_0509300;SumOfReads=79;SumOfReadsPlus=0;SumOfReadsMinus=79;known_splice_sites
Pf3D7_05_v3	Chappell_et_al_Splice_Site_Finder	SpliceSite	390018	390192	.	-	.	ID=PF3D7_0509400;SumOfReads=110;SumOfReadsPlus=0;SumOfReadsMinus=110;known_splice_sites
Pf3D7_05_v3	Chappell_et_al_Splice_Site_Finder	SpliceSite	390310	390473	.	-	.	ID=PF3D7_0509400;SumOfReads=226;SumOfReadsPlus=0;SumOfReadsMinus=226;known_splice_sites
Pf3D7_05_v3	Chappell_et_al_Splice_Site_Finder	SpliceSite	403643	403774	.	+	.	ID=PF3D7_0509600;SumOfReads=73;SumOfReadsPlus=73;SumOfReadsMinus=0;known_splice_sites
Pf3D7_05_v3	Chappell_et_al_Splice_Site_Finder	SpliceSite	406475	406620	.	-	.	ID=PF3D7_0509700;SumOfReads=8;SumOfReadsPlus=0;SumOfReadsMinus=8;known_splice_sites
Pf3D7_05_v3	Chappell_et_al_Splice_Site_Finder	SpliceSite	414444	414539	.	+	.	ID=PF3D7_0509800;SumOfReads=140;SumOfReadsPlus=140;SumOfReadsMinus=0;known_splice_sites
Pf3D7_05_v3	Chappell_et_al_Splice_Site_Finder	SpliceSite	414856	415005	.	+	.	ID=PF3D7_0509800;SumOfReads=159;SumOfReadsPlus=159;SumOfReadsMinus=0;known_splice_sites
Pf3D7_05_v3	Chappell_et_al_Splice_Site_Finder	SpliceSite	415095	415209	.	+	.	ID=PF3D7_0509800;SumOfReads=147;SumOfReadsPlus=147;SumOfReadsMinus=0;known_splice_sites
Pf3D7_05_v3	Chappell_et_al_Splice_Site_Finder	SpliceSite	418248	418528	.	+	.	ID=PF3D7_0510000;SumOfReads=5;SumOfReadsPlus=5;SumOfReadsMinus=0;known_splice_sites
Pf3D7_05_v3	Chappell_et_al_Splice_Site_Finder	SpliceSite	420311	420394	.	+	.	ID=PF3D7_0510000;SumOfReads=5;SumOfReadsPlus=5;SumOfReadsMinus=0;known_splice_sites
Pf3D7_05_v3	Chappell_et_al_Splice_Site_Finder	SpliceSite	420933	421095	.	+	.	ID=PF3D7_0510000;SumOfReads=6;SumOfReadsPlus=6;SumOfReadsMinus=0;known_splice_sites
Pf3D7_05_v3	Chappell_et_al_Splice_Site_Finder	SpliceSite	472147	472300	.	+	.	ID=PF3D7_0511200;SumOfReads=115;SumOfReadsPlus=115;SumOfReadsMinus=0;known_splice_sites
Pf3D7_05_v3	Chappell_et_al_Splice_Site_Finder	SpliceSite	478691	478832	.	-	.	ID=PF3D7_0511300;SumOfReads=21;SumOfReadsPlus=0;SumOfReadsMinus=21;known_splice_sites
Pf3D7_05_v3	Chappell_et_al_Splice_Site_Finder	SpliceSite	519294	519477	.	+	.	ID=PF3D7_0511700;SumOfReads=79;SumOfReadsPlus=79;SumOfReadsMinus=0;known_splice_sites
Pf3D7_05_v3	Chappell_et_al_Splice_Site_Finder	SpliceSite	519601	519717	.	+	.	ID=PF3D7_0511700;SumOfReads=89;SumOfReadsPlus=89;SumOfReadsMinus=0;known_splice_sites
Pf3D7_05_v3	Chappell_et_al_Splice_Site_Finder	SpliceSite	519802	519910	.	+	.	ID=PF3D7_0511700;SumOfReads=78;SumOfReadsPlus=78;SumOfReadsMinus=0;known_splice_sites
Pf3D7_05_v3	Chappell_et_al_Splice_Site_Finder	SpliceSite	521496	521654	.	-	.	ID=PF3D7_0511800;SumOfReads=350;SumOfReadsPlus=0;SumOfReadsMinus=350;known_splice_sites
Pf3D7_05_v3	Chappell_et_al_Splice_Site_Finder	SpliceSite	527694	527892	.	+	.	ID=PF3D7_0512000;SumOfReads=101;SumOfReadsPlus=101;SumOfReadsMinus=0;known_splice_sites
Pf3D7_05_v3	Chappell_et_al_Splice_Site_Finder	SpliceSite	527964	528160	.	+	.	ID=PF3D7_0512000;SumOfReads=137;SumOfReadsPlus=137;SumOfReadsMinus=0;known_splice_sites
Pf3D7_05_v3	Chappell_et_al_Splice_Site_Finder	SpliceSite	528286	528392	.	+	.	ID=PF3D7_0512000;SumOfReads=125;SumOfReadsPlus=125;SumOfReadsMinus=0;known_splice_sites
Pf3D7_05_v3	Chappell_et_al_Splice_Site_Finder	SpliceSite	528454	528618	.	+	.	ID=PF3D7_0512000;SumOfReads=132;SumOfReadsPlus=132;SumOfReadsMinus=0;known_splice_sites
Pf3D7_05_v3	Chappell_et_al_Splice_Site_Finder	SpliceSite	528922	529098	.	-	.	ID=PF3D7_0512100;SumOfReads=31;SumOfReadsPlus=0;SumOfReadsMinus=31;known_splice_sites
Pf3D7_05_v3	Chappell_et_al_Splice_Site_Finder	SpliceSite	539812	539904	.	-	.	ID=PF3D7_0512500;SumOfReads=14;SumOfReadsPlus=0;SumOfReadsMinus=14;known_splice_sites
Pf3D7_05_v3	Chappell_et_al_Splice_Site_Finder	SpliceSite	540082	540287	.	-	.	ID=PF3D7_0512500;SumOfReads=27;SumOfReadsPlus=0;SumOfReadsMinus=27;known_splice_sites
Pf3D7_05_v3	Chappell_et_al_Splice_Site_Finder	SpliceSite	540423	540532	.	-	.	ID=PF3D7_0512500;SumOfReads=21;SumOfReadsPlus=0;SumOfReadsMinus=21;known_splice_sites
Pf3D7_05_v3	Chappell_et_al_Splice_Site_Finder	SpliceSite	544554	544790	.	+	.	ID=PF3D7_0512600;SumOfReads=259;SumOfReadsPlus=259;SumOfReadsMinus=0;known_splice_sites
Pf3D7_05_v3	Chappell_et_al_Splice_Site_Finder	SpliceSite	544864	545125	.	+	.	ID=PF3D7_0512600;SumOfReads=294;SumOfReadsPlus=294;SumOfReadsMinus=0;known_splice_sites
Pf3D7_05_v3	Chappell_et_al_Splice_Site_Finder	SpliceSite	545222	545311	.	+	.	ID=PF3D7_0512600;SumOfReads=538;SumOfReadsPlus=538;SumOfReadsMinus=0;known_splice_sites
Pf3D7_05_v3	Chappell_et_al_Splice_Site_Finder	SpliceSite	545376	545506	.	+	.	ID=PF3D7_0512600;SumOfReads=687;SumOfReadsPlus=687;SumOfReadsMinus=0;known_splice_sites
Pf3D7_05_v3	Chappell_et_al_Splice_Site_Finder	SpliceSite	545583	545713	.	+	.	ID=PF3D7_0512600;SumOfReads=318;SumOfReadsPlus=318;SumOfReadsMinus=0;known_splice_sites
Pf3D7_05_v3	Chappell_et_al_Splice_Site_Finder	SpliceSite	557104	557179	.	-	.	ID=PF3D7_0513100;SumOfReads=75;SumOfReadsPlus=0;SumOfReadsMinus=75;known_splice_sites
Pf3D7_05_v3	Chappell_et_al_Splice_Site_Finder	SpliceSite	557747	557888	.	-	.	ID=PF3D7_0513100;SumOfReads=12;SumOfReadsPlus=0;SumOfReadsMinus=12;known_splice_sites
Pf3D7_05_v3	Chappell_et_al_Splice_Site_Finder	SpliceSite	560686	560973	.	+	.	ID=PF3D7_0513200;SumOfReads=68;SumOfReadsPlus=68;SumOfReadsMinus=0;known_splice_sites
Pf3D7_05_v3	Chappell_et_al_Splice_Site_Finder	SpliceSite	567972	568174	.	+	.	ID=PF3D7_0513200;SumOfReads=216;SumOfReadsPlus=216;SumOfReadsMinus=0;known_splice_sites
Pf3D7_05_v3	Chappell_et_al_Splice_Site_Finder	SpliceSite	568254	568342	.	+	.	ID=PF3D7_0513200;SumOfReads=175;SumOfReadsPlus=175;SumOfReadsMinus=0;known_splice_sites
Pf3D7_05_v3	Chappell_et_al_Splice_Site_Finder	SpliceSite	571316	571546	.	-	.	ID=PF3D7_0513400;SumOfReads=29;SumOfReadsPlus=0;SumOfReadsMinus=29;known_splice_sites
Pf3D7_05_v3	Chappell_et_al_Splice_Site_Finder	SpliceSite	571823	571945	.	-	.	ID=PF3D7_0513400;SumOfReads=25;SumOfReadsPlus=0;SumOfReadsMinus=25;known_splice_sites
Pf3D7_05_v3	Chappell_et_al_Splice_Site_Finder	SpliceSite	572039	572186	.	-	.	ID=PF3D7_0513400;SumOfReads=16;SumOfReadsPlus=0;SumOfReadsMinus=16;known_splice_sites
Pf3D7_05_v3	Chappell_et_al_Splice_Site_Finder	SpliceSite	572286	572420	.	-	.	ID=PF3D7_0513400;SumOfReads=11;SumOfReadsPlus=0;SumOfReadsMinus=11;known_splice_sites
Pf3D7_05_v3	Chappell_et_al_Splice_Site_Finder	SpliceSite	572504	572609	.	-	.	ID=PF3D7_0513400;SumOfReads=8;SumOfReadsPlus=0;SumOfReadsMinus=8;known_splice_sites
Pf3D7_05_v3	Chappell_et_al_Splice_Site_Finder	SpliceSite	573672	573957	.	+	.	ID=PF3D7_0513500;SumOfReads=40;SumOfReadsPlus=40;SumOfReadsMinus=0;known_splice_sites
Pf3D7_05_v3	Chappell_et_al_Splice_Site_Finder	SpliceSite	575647	575869	.	-	.	ID=PF3D7_0513600;SumOfReads=161;SumOfReadsPlus=0;SumOfReadsMinus=161;known_splice_sites
Pf3D7_05_v3	Chappell_et_al_Splice_Site_Finder	SpliceSite	588355	588533	.	+	.	ID=PF3D7_0513900;SumOfReads=14;SumOfReadsPlus=14;SumOfReadsMinus=0;known_splice_sites
Pf3D7_05_v3	Chappell_et_al_Splice_Site_Finder	SpliceSite	607210	607395	.	-	.	ID=PF3D7_0514600;SumOfReads=50;SumOfReadsPlus=0;SumOfReadsMinus=50;known_splice_sites
Pf3D7_05_v3	Chappell_et_al_Splice_Site_Finder	SpliceSite	607648	607757	.	-	.	ID=PF3D7_0514600;SumOfReads=77;SumOfReadsPlus=0;SumOfReadsMinus=77;known_splice_sites
Pf3D7_05_v3	Chappell_et_al_Splice_Site_Finder	SpliceSite	607926	608027	.	-	.	ID=PF3D7_0514600;SumOfReads=99;SumOfReadsPlus=0;SumOfReadsMinus=99;known_splice_sites
Pf3D7_05_v3	Chappell_et_al_Splice_Site_Finder	SpliceSite	608190	608427	.	-	.	ID=PF3D7_0514600;SumOfReads=65;SumOfReadsPlus=0;SumOfReadsMinus=65;known_splice_sites
Pf3D7_05_v3	Chappell_et_al_Splice_Site_Finder	SpliceSite	624802	624926	.	-	.	ID=PF3D7_0515100;SumOfReads=129;SumOfReadsPlus=0;SumOfReadsMinus=129;known_splice_sites
Pf3D7_05_v3	Chappell_et_al_Splice_Site_Finder	SpliceSite	624997	625167	.	-	.	ID=PF3D7_0515100;SumOfReads=20;SumOfReadsPlus=0;SumOfReadsMinus=20;known_splice_sites
Pf3D7_05_v3	Chappell_et_al_Splice_Site_Finder	SpliceSite	627600	627834	.	+	.	ID=PF3D7_0515200;SumOfReads=9;SumOfReadsPlus=9;SumOfReadsMinus=0;known_splice_sites
Pf3D7_05_v3	Chappell_et_al_Splice_Site_Finder	SpliceSite	637368	637473	.	+	.	ID=PF3D7_0515400;SumOfReads=100;SumOfReadsPlus=100;SumOfReadsMinus=0;known_splice_sites
Pf3D7_05_v3	Chappell_et_al_Splice_Site_Finder	SpliceSite	637517	637631	.	+	.	ID=PF3D7_0515400;SumOfReads=261;SumOfReadsPlus=261;SumOfReadsMinus=0;known_splice_sites
Pf3D7_05_v3	Chappell_et_al_Splice_Site_Finder	SpliceSite	637697	637820	.	+	.	ID=PF3D7_0515400;SumOfReads=199;SumOfReadsPlus=199;SumOfReadsMinus=0;known_splice_sites
Pf3D7_05_v3	Chappell_et_al_Splice_Site_Finder	SpliceSite	637952	638163	.	+	.	ID=PF3D7_0515400;SumOfReads=188;SumOfReadsPlus=188;SumOfReadsMinus=0;known_splice_sites
Pf3D7_05_v3	Chappell_et_al_Splice_Site_Finder	SpliceSite	638226	638410	.	+	.	ID=PF3D7_0515400;SumOfReads=181;SumOfReadsPlus=181;SumOfReadsMinus=0;known_splice_sites
Pf3D7_05_v3	Chappell_et_al_Splice_Site_Finder	SpliceSite	651601	651684	.	+	.	ID=PF3D7_0515600;SumOfReads=5;SumOfReadsPlus=5;SumOfReadsMinus=0;known_splice_sites
Pf3D7_05_v3	Chappell_et_al_Splice_Site_Finder	SpliceSite	651740	651846	.	+	.	ID=PF3D7_0515600;SumOfReads=7;SumOfReadsPlus=7;SumOfReadsMinus=0;known_splice_sites
Pf3D7_05_v3	Chappell_et_al_Splice_Site_Finder	SpliceSite	666707	666818	.	+	.	ID=PF3D7_0516000;SumOfReads=11;SumOfReadsPlus=11;SumOfReadsMinus=0;known_splice_sites
Pf3D7_05_v3	Chappell_et_al_Splice_Site_Finder	SpliceSite	675915	676022	.	-	.	ID=PF3D7_0516200;SumOfReads=1117;SumOfReadsPlus=0;SumOfReadsMinus=1117;known_splice_sites
Pf3D7_05_v3	Chappell_et_al_Splice_Site_Finder	SpliceSite	676201	676442	.	-	.	ID=PF3D7_0516200;SumOfReads=1463;SumOfReadsPlus=0;SumOfReadsMinus=1463;known_splice_sites
Pf3D7_05_v3	Chappell_et_al_Splice_Site_Finder	SpliceSite	694617	694772	.	+	.	ID=PF3D7_0516700;SumOfReads=133;SumOfReadsPlus=133;SumOfReadsMinus=0;known_splice_sites
Pf3D7_05_v3	Chappell_et_al_Splice_Site_Finder	SpliceSite	695179	695310	.	+	.	ID=PF3D7_0516700;SumOfReads=172;SumOfReadsPlus=172;SumOfReadsMinus=0;known_splice_sites
Pf3D7_05_v3	Chappell_et_al_Splice_Site_Finder	SpliceSite	713526	713753	.	-	.	ID=PF3D7_0516900;SumOfReads=588;SumOfReadsPlus=0;SumOfReadsMinus=588;known_splice_sites
Pf3D7_05_v3	Chappell_et_al_Splice_Site_Finder	SpliceSite	716226	716638	.	-	.	ID=PF3D7_0517000;SumOfReads=1173;SumOfReadsPlus=0;SumOfReadsMinus=1173;known_splice_sites
Pf3D7_05_v3	Chappell_et_al_Splice_Site_Finder	SpliceSite	725055	725228	.	-	.	ID=PF3D7_0517300;SumOfReads=1093;SumOfReadsPlus=0;SumOfReadsMinus=1093;known_splice_sites
Pf3D7_05_v3	Chappell_et_al_Splice_Site_Finder	SpliceSite	734614	734831	.	+	.	ID=PF3D7_0517400;SumOfReads=253;SumOfReadsPlus=253;SumOfReadsMinus=0;known_splice_sites
Pf3D7_05_v3	Chappell_et_al_Splice_Site_Finder	SpliceSite	734971	735082	.	+	.	ID=PF3D7_0517400;SumOfReads=204;SumOfReadsPlus=204;SumOfReadsMinus=0;known_splice_sites
Pf3D7_05_v3	Chappell_et_al_Splice_Site_Finder	SpliceSite	749158	749357	.	-	.	ID=PF3D7_0517900;SumOfReads=13;SumOfReadsPlus=0;SumOfReadsMinus=13;known_splice_sites
Pf3D7_05_v3	Chappell_et_al_Splice_Site_Finder	SpliceSite	750731	751062	.	+	.	ID=PF3D7_0518000;SumOfReads=19;SumOfReadsPlus=19;SumOfReadsMinus=0;known_splice_sites
Pf3D7_05_v3	Chappell_et_al_Splice_Site_Finder	SpliceSite	751365	751509	.	+	.	ID=PF3D7_0518000;SumOfReads=78;SumOfReadsPlus=78;SumOfReadsMinus=0;known_splice_sites
Pf3D7_05_v3	Chappell_et_al_Splice_Site_Finder	SpliceSite	751719	751880	.	+	.	ID=PF3D7_0518000;SumOfReads=382;SumOfReadsPlus=382;SumOfReadsMinus=0;known_splice_sites
Pf3D7_05_v3	Chappell_et_al_Splice_Site_Finder	SpliceSite	751963	752070	.	+	.	ID=PF3D7_0518000;SumOfReads=123;SumOfReadsPlus=123;SumOfReadsMinus=0;known_splice_sites
Pf3D7_05_v3	Chappell_et_al_Splice_Site_Finder	SpliceSite	752165	752379	.	+	.	ID=PF3D7_0518000;SumOfReads=53;SumOfReadsPlus=53;SumOfReadsMinus=0;known_splice_sites
Pf3D7_05_v3	Chappell_et_al_Splice_Site_Finder	SpliceSite	757219	757325	.	+	.	ID=PF3D7_0518100;SumOfReads=34;SumOfReadsPlus=34;SumOfReadsMinus=0;known_splice_sites
Pf3D7_05_v3	Chappell_et_al_Splice_Site_Finder	SpliceSite	760263	760395	.	-	.	ID=PF3D7_0518300;SumOfReads=621;SumOfReadsPlus=0;SumOfReadsMinus=621;known_splice_sites
Pf3D7_05_v3	Chappell_et_al_Splice_Site_Finder	SpliceSite	760466	760578	.	-	.	ID=PF3D7_0518300;SumOfReads=642;SumOfReadsPlus=0;SumOfReadsMinus=642;known_splice_sites
Pf3D7_05_v3	Chappell_et_al_Splice_Site_Finder	SpliceSite	760687	760885	.	-	.	ID=PF3D7_0518300;SumOfReads=261;SumOfReadsPlus=0;SumOfReadsMinus=261;known_splice_sites
Pf3D7_05_v3	Chappell_et_al_Splice_Site_Finder	SpliceSite	776766	776972	.	-	.	ID=PF3D7_0518700;SumOfReads=9;SumOfReadsPlus=0;SumOfReadsMinus=9;known_splice_sites
Pf3D7_05_v3	Chappell_et_al_Splice_Site_Finder	SpliceSite	777210	777405	.	-	.	ID=PF3D7_0518700;SumOfReads=5;SumOfReadsPlus=0;SumOfReadsMinus=5;known_splice_sites
Pf3D7_05_v3	Chappell_et_al_Splice_Site_Finder	SpliceSite	777664	777810	.	-	.	ID=PF3D7_0518700;SumOfReads=5;SumOfReadsPlus=0;SumOfReadsMinus=5;known_splice_sites
Pf3D7_05_v3	Chappell_et_al_Splice_Site_Finder	SpliceSite	777981	778109	.	-	.	ID=PF3D7_0518700;SumOfReads=8;SumOfReadsPlus=0;SumOfReadsMinus=8;known_splice_sites
Pf3D7_05_v3	Chappell_et_al_Splice_Site_Finder	SpliceSite	785941	786064	.	-	.	ID=PF3D7_0518900;SumOfReads=8;SumOfReadsPlus=0;SumOfReadsMinus=8;known_splice_sites
Pf3D7_05_v3	Chappell_et_al_Splice_Site_Finder	SpliceSite	786119	786311	.	-	.	ID=PF3D7_0518900;SumOfReads=7;SumOfReadsPlus=0;SumOfReadsMinus=7;known_splice_sites
Pf3D7_05_v3	Chappell_et_al_Splice_Site_Finder	SpliceSite	791787	791915	.	-	.	ID=PF3D7_0519200;SumOfReads=608;SumOfReadsPlus=0;SumOfReadsMinus=608;known_splice_sites
Pf3D7_05_v3	Chappell_et_al_Splice_Site_Finder	SpliceSite	792037	792210	.	-	.	ID=PF3D7_0519200;SumOfReads=1842;SumOfReadsPlus=0;SumOfReadsMinus=1842;known_splice_sites
Pf3D7_05_v3	Chappell_et_al_Splice_Site_Finder	SpliceSite	792291	792419	.	-	.	ID=PF3D7_0519200;SumOfReads=1303;SumOfReadsPlus=0;SumOfReadsMinus=1303;known_splice_sites
Pf3D7_05_v3	Chappell_et_al_Splice_Site_Finder	SpliceSite	792579	792866	.	-	.	ID=PF3D7_0519200;SumOfReads=655;SumOfReadsPlus=0;SumOfReadsMinus=655;known_splice_sites
Pf3D7_05_v3	Chappell_et_al_Splice_Site_Finder	SpliceSite	798084	798421	.	-	.	ID=PF3D7_0519400;SumOfReads=2815;SumOfReadsPlus=0;SumOfReadsMinus=2815;known_splice_sites
Pf3D7_05_v3	Chappell_et_al_Splice_Site_Finder	SpliceSite	802413	802623	.	-	.	ID=PF3D7_0519500;SumOfReads=109;SumOfReadsPlus=0;SumOfReadsMinus=109;known_splice_sites
Pf3D7_05_v3	Chappell_et_al_Splice_Site_Finder	SpliceSite	817172	818541	.	+	.	ID=PF3D7_0519700;SumOfReads=770;SumOfReadsPlus=770;SumOfReadsMinus=0;known_splice_sites
Pf3D7_05_v3	Chappell_et_al_Splice_Site_Finder	SpliceSite	818880	819004	.	+	.	ID=PF3D7_0519700;SumOfReads=480;SumOfReadsPlus=480;SumOfReadsMinus=0;known_splice_sites
Pf3D7_05_v3	Chappell_et_al_Splice_Site_Finder	SpliceSite	821342	821524	.	-	.	ID=PF3D7_0519800;SumOfReads=204;SumOfReadsPlus=0;SumOfReadsMinus=204;known_splice_sites
Pf3D7_05_v3	Chappell_et_al_Splice_Site_Finder	SpliceSite	829016	829231	.	+	.	ID=PF3D7_0520000;SumOfReads=3690;SumOfReadsPlus=3690;SumOfReadsMinus=0;known_splice_sites
Pf3D7_05_v3	Chappell_et_al_Splice_Site_Finder	SpliceSite	829300	829444	.	+	.	ID=PF3D7_0520000;SumOfReads=3664;SumOfReadsPlus=3664;SumOfReadsMinus=0;known_splice_sites
Pf3D7_05_v3	Chappell_et_al_Splice_Site_Finder	SpliceSite	833153	833320	.	+	.	ID=PF3D7_0520100;SumOfReads=77;SumOfReadsPlus=77;SumOfReadsMinus=0;known_splice_sites
Pf3D7_05_v3	Chappell_et_al_Splice_Site_Finder	SpliceSite	833447	833541	.	+	.	ID=PF3D7_0520100;SumOfReads=176;SumOfReadsPlus=176;SumOfReadsMinus=0;known_splice_sites
Pf3D7_05_v3	Chappell_et_al_Splice_Site_Finder	SpliceSite	833606	833707	.	+	.	ID=PF3D7_0520100;SumOfReads=181;SumOfReadsPlus=181;SumOfReadsMinus=0;known_splice_sites
Pf3D7_05_v3	Chappell_et_al_Splice_Site_Finder	SpliceSite	833977	834088	.	+	.	ID=PF3D7_0520100;SumOfReads=75;SumOfReadsPlus=75;SumOfReadsMinus=0;known_splice_sites
Pf3D7_05_v3	Chappell_et_al_Splice_Site_Finder	SpliceSite	834179	834307	.	+	.	ID=PF3D7_0520100;SumOfReads=71;SumOfReadsPlus=71;SumOfReadsMinus=0;known_splice_sites
Pf3D7_05_v3	Chappell_et_al_Splice_Site_Finder	SpliceSite	838431	838551	.	+	.	ID=PF3D7_0520300;SumOfReads=51;SumOfReadsPlus=51;SumOfReadsMinus=0;known_splice_sites
Pf3D7_05_v3	Chappell_et_al_Splice_Site_Finder	SpliceSite	838717	838939	.	+	.	ID=PF3D7_0520300;SumOfReads=83;SumOfReadsPlus=83;SumOfReadsMinus=0;known_splice_sites
Pf3D7_05_v3	Chappell_et_al_Splice_Site_Finder	SpliceSite	843686	843869	.	-	.	ID=PF3D7_0520600;SumOfReads=347;SumOfReadsPlus=0;SumOfReadsMinus=347;known_splice_sites
Pf3D7_05_v3	Chappell_et_al_Splice_Site_Finder	SpliceSite	843980	844107	.	-	.	ID=PF3D7_0520600;SumOfReads=418;SumOfReadsPlus=0;SumOfReadsMinus=418;known_splice_sites
Pf3D7_05_v3	Chappell_et_al_Splice_Site_Finder	SpliceSite	844212	844366	.	-	.	ID=PF3D7_0520600;SumOfReads=428;SumOfReadsPlus=0;SumOfReadsMinus=428;known_splice_sites
Pf3D7_05_v3	Chappell_et_al_Splice_Site_Finder	SpliceSite	844507	844812	.	-	.	ID=PF3D7_0520600;SumOfReads=144;SumOfReadsPlus=0;SumOfReadsMinus=144;known_splice_sites
Pf3D7_05_v3	Chappell_et_al_Splice_Site_Finder	SpliceSite	860757	860890	.	-	.	ID=PF3D7_0521000;SumOfReads=145;SumOfReadsPlus=0;SumOfReadsMinus=145;known_splice_sites
Pf3D7_05_v3	Chappell_et_al_Splice_Site_Finder	SpliceSite	870241	870361	.	-	.	ID=PF3D7_0521300;SumOfReads=280;SumOfReadsPlus=0;SumOfReadsMinus=280;known_splice_sites
Pf3D7_05_v3	Chappell_et_al_Splice_Site_Finder	SpliceSite	870425	870652	.	-	.	ID=PF3D7_0521300;SumOfReads=348;SumOfReadsPlus=0;SumOfReadsMinus=348;known_splice_sites
Pf3D7_05_v3	Chappell_et_al_Splice_Site_Finder	SpliceSite	878397	878627	.	+	.	ID=PF3D7_0521500;SumOfReads=80;SumOfReadsPlus=80;SumOfReadsMinus=0;known_splice_sites
Pf3D7_05_v3	Chappell_et_al_Splice_Site_Finder	SpliceSite	885966	886077	.	+	.	ID=PF3D7_0521800;SumOfReads=12;SumOfReadsPlus=12;SumOfReadsMinus=0;known_splice_sites
Pf3D7_05_v3	Chappell_et_al_Splice_Site_Finder	SpliceSite	887424	887509	.	+	.	ID=PF3D7_0521800;SumOfReads=37;SumOfReadsPlus=37;SumOfReadsMinus=0;known_splice_sites
Pf3D7_05_v3	Chappell_et_al_Splice_Site_Finder	SpliceSite	887582	887688	.	+	.	ID=PF3D7_0521800;SumOfReads=56;SumOfReadsPlus=56;SumOfReadsMinus=0;known_splice_sites
Pf3D7_05_v3	Chappell_et_al_Splice_Site_Finder	SpliceSite	887800	887919	.	+	.	ID=PF3D7_0521800;SumOfReads=74;SumOfReadsPlus=74;SumOfReadsMinus=0;known_splice_sites
Pf3D7_05_v3	Chappell_et_al_Splice_Site_Finder	SpliceSite	887980	888165	.	+	.	ID=PF3D7_0521800;SumOfReads=79;SumOfReadsPlus=79;SumOfReadsMinus=0;known_splice_sites
Pf3D7_05_v3	Chappell_et_al_Splice_Site_Finder	SpliceSite	893788	893911	.	+	.	ID=PF3D7_0521900;SumOfReads=7;SumOfReadsPlus=7;SumOfReadsMinus=0;known_splice_sites
Pf3D7_05_v3	Chappell_et_al_Splice_Site_Finder	SpliceSite	894695	895117	.	+	.	ID=PF3D7_0521900;SumOfReads=10;SumOfReadsPlus=10;SumOfReadsMinus=0;known_splice_sites
Pf3D7_05_v3	Chappell_et_al_Splice_Site_Finder	SpliceSite	896099	896282	.	+	.	ID=PF3D7_0522000;SumOfReads=1322;SumOfReadsPlus=1322;SumOfReadsMinus=0;known_splice_sites
Pf3D7_05_v3	Chappell_et_al_Splice_Site_Finder	SpliceSite	896346	896540	.	+	.	ID=PF3D7_0522000;SumOfReads=1143;SumOfReadsPlus=1143;SumOfReadsMinus=0;known_splice_sites
Pf3D7_05_v3	Chappell_et_al_Splice_Site_Finder	SpliceSite	896655	896874	.	+	.	ID=PF3D7_0522000;SumOfReads=8;SumOfReadsPlus=8;SumOfReadsMinus=0;known_splice_sites
Pf3D7_05_v3	Chappell_et_al_Splice_Site_Finder	SpliceSite	901483	901632	.	+	.	ID=PF3D7_0522200;SumOfReads=284;SumOfReadsPlus=284;SumOfReadsMinus=0;known_splice_sites
Pf3D7_05_v3	Chappell_et_al_Splice_Site_Finder	SpliceSite	901741	901879	.	+	.	ID=PF3D7_0522200;SumOfReads=674;SumOfReadsPlus=674;SumOfReadsMinus=0;known_splice_sites
Pf3D7_05_v3	Chappell_et_al_Splice_Site_Finder	SpliceSite	901952	902071	.	+	.	ID=PF3D7_0522200;SumOfReads=665;SumOfReadsPlus=665;SumOfReadsMinus=0;known_splice_sites
Pf3D7_05_v3	Chappell_et_al_Splice_Site_Finder	SpliceSite	902673	902804	.	-	.	ID=PF3D7_0522300;SumOfReads=363;SumOfReadsPlus=0;SumOfReadsMinus=363;known_splice_sites
Pf3D7_05_v3	Chappell_et_al_Splice_Site_Finder	SpliceSite	902884	903097	.	-	.	ID=PF3D7_0522300;SumOfReads=271;SumOfReadsPlus=0;SumOfReadsMinus=271;known_splice_sites
Pf3D7_05_v3	Chappell_et_al_Splice_Site_Finder	SpliceSite	903197	903313	.	-	.	ID=PF3D7_0522300;SumOfReads=230;SumOfReadsPlus=0;SumOfReadsMinus=230;known_splice_sites
Pf3D7_05_v3	Chappell_et_al_Splice_Site_Finder	SpliceSite	903433	903644	.	-	.	ID=PF3D7_0522300;SumOfReads=280;SumOfReadsPlus=0;SumOfReadsMinus=280;known_splice_sites
Pf3D7_05_v3	Chappell_et_al_Splice_Site_Finder	SpliceSite	903760	903864	.	-	.	ID=PF3D7_0522300;SumOfReads=551;SumOfReadsPlus=0;SumOfReadsMinus=551;known_splice_sites
Pf3D7_05_v3	Chappell_et_al_Splice_Site_Finder	SpliceSite	903905	904076	.	-	.	ID=PF3D7_0522300;SumOfReads=875;SumOfReadsPlus=0;SumOfReadsMinus=875;known_splice_sites
Pf3D7_05_v3	Chappell_et_al_Splice_Site_Finder	SpliceSite	904140	904319	.	-	.	ID=PF3D7_0522300;SumOfReads=558;SumOfReadsPlus=0;SumOfReadsMinus=558;known_splice_sites
Pf3D7_05_v3	Chappell_et_al_Splice_Site_Finder	SpliceSite	904429	904542	.	-	.	ID=PF3D7_0522300;SumOfReads=269;SumOfReadsPlus=0;SumOfReadsMinus=269;known_splice_sites
Pf3D7_05_v3	Chappell_et_al_Splice_Site_Finder	SpliceSite	904648	904808	.	-	.	ID=PF3D7_0522300;SumOfReads=240;SumOfReadsPlus=0;SumOfReadsMinus=240;known_splice_sites
Pf3D7_05_v3	Chappell_et_al_Splice_Site_Finder	SpliceSite	907945	908162	.	+	.	ID=PF3D7_0522400;SumOfReads=53;SumOfReadsPlus=53;SumOfReadsMinus=0;known_splice_sites
Pf3D7_05_v3	Chappell_et_al_Splice_Site_Finder	SpliceSite	908833	908999	.	+	.	ID=PF3D7_0522400;SumOfReads=125;SumOfReadsPlus=125;SumOfReadsMinus=0;known_splice_sites
Pf3D7_05_v3	Chappell_et_al_Splice_Site_Finder	SpliceSite	928259	928428	.	+	.	ID=PF3D7_0522400;SumOfReads=167;SumOfReadsPlus=167;SumOfReadsMinus=0;known_splice_sites
Pf3D7_05_v3	Chappell_et_al_Splice_Site_Finder	SpliceSite	937450	937579	.	+	.	ID=PF3D7_0522500;SumOfReads=121;SumOfReadsPlus=121;SumOfReadsMinus=0;known_splice_sites
Pf3D7_05_v3	Chappell_et_al_Splice_Site_Finder	SpliceSite	937754	937929	.	+	.	ID=PF3D7_0522500;SumOfReads=33;SumOfReadsPlus=33;SumOfReadsMinus=0;known_splice_sites
Pf3D7_05_v3	Chappell_et_al_Splice_Site_Finder	SpliceSite	942954	943073	.	+	.	ID=PF3D7_0522700;SumOfReads=57;SumOfReadsPlus=57;SumOfReadsMinus=0;known_splice_sites
Pf3D7_05_v3	Chappell_et_al_Splice_Site_Finder	SpliceSite	943124	943218	.	+	.	ID=PF3D7_0522700;SumOfReads=86;SumOfReadsPlus=86;SumOfReadsMinus=0;known_splice_sites
Pf3D7_05_v3	Chappell_et_al_Splice_Site_Finder	SpliceSite	943321	943444	.	+	.	ID=PF3D7_0522700;SumOfReads=34;SumOfReadsPlus=34;SumOfReadsMinus=0;known_splice_sites
Pf3D7_05_v3	Chappell_et_al_Splice_Site_Finder	SpliceSite	943582	943815	.	+	.	ID=PF3D7_0522700;SumOfReads=24;SumOfReadsPlus=24;SumOfReadsMinus=0;known_splice_sites
Pf3D7_05_v3	Chappell_et_al_Splice_Site_Finder	SpliceSite	944238	944402	.	-	.	ID=PF3D7_0522800;SumOfReads=221;SumOfReadsPlus=0;SumOfReadsMinus=221;known_splice_sites
Pf3D7_05_v3	Chappell_et_al_Splice_Site_Finder	SpliceSite	944576	944714	.	-	.	ID=PF3D7_0522800;SumOfReads=249;SumOfReadsPlus=0;SumOfReadsMinus=249;known_splice_sites
Pf3D7_05_v3	Chappell_et_al_Splice_Site_Finder	SpliceSite	964459	964671	.	-	.	ID=PF3D7_0523100;SumOfReads=62;SumOfReadsPlus=0;SumOfReadsMinus=62;known_splice_sites
Pf3D7_05_v3	Chappell_et_al_Splice_Site_Finder	SpliceSite	969295	969603	.	+	.	ID=PF3D7_0523200;SumOfReads=44;SumOfReadsPlus=44;SumOfReadsMinus=0;known_splice_sites
Pf3D7_05_v3	Chappell_et_al_Splice_Site_Finder	SpliceSite	970497	970623	.	-	.	ID=PF3D7_0523300;SumOfReads=68;SumOfReadsPlus=0;SumOfReadsMinus=68;known_splice_sites
Pf3D7_05_v3	Chappell_et_al_Splice_Site_Finder	SpliceSite	970664	970840	.	-	.	ID=PF3D7_0523300;SumOfReads=67;SumOfReadsPlus=0;SumOfReadsMinus=67;known_splice_sites
Pf3D7_05_v3	Chappell_et_al_Splice_Site_Finder	SpliceSite	973527	973944	.	+	.	ID=PF3D7_0523400;SumOfReads=266;SumOfReadsPlus=266;SumOfReadsMinus=0;known_splice_sites
Pf3D7_05_v3	Chappell_et_al_Splice_Site_Finder	SpliceSite	973994	974123	.	+	.	ID=PF3D7_0523400;SumOfReads=197;SumOfReadsPlus=197;SumOfReadsMinus=0;known_splice_sites
Pf3D7_05_v3	Chappell_et_al_Splice_Site_Finder	SpliceSite	975634	975842	.	+	.	ID=PF3D7_0523400;SumOfReads=42;SumOfReadsPlus=42;SumOfReadsMinus=0;known_splice_sites
Pf3D7_05_v3	Chappell_et_al_Splice_Site_Finder	SpliceSite	978817	979025	.	+	.	ID=PF3D7_0523600;SumOfReads=29;SumOfReadsPlus=29;SumOfReadsMinus=0;known_splice_sites
Pf3D7_05_v3	Chappell_et_al_Splice_Site_Finder	SpliceSite	979155	979320	.	+	.	ID=PF3D7_0523600;SumOfReads=55;SumOfReadsPlus=55;SumOfReadsMinus=0;known_splice_sites
Pf3D7_05_v3	Chappell_et_al_Splice_Site_Finder	SpliceSite	979448	979559	.	+	.	ID=PF3D7_0523600;SumOfReads=74;SumOfReadsPlus=74;SumOfReadsMinus=0;known_splice_sites
Pf3D7_05_v3	Chappell_et_al_Splice_Site_Finder	SpliceSite	979599	979693	.	+	.	ID=PF3D7_0523600;SumOfReads=78;SumOfReadsPlus=78;SumOfReadsMinus=0;known_splice_sites
Pf3D7_05_v3	Chappell_et_al_Splice_Site_Finder	SpliceSite	984937	985130	.	-	.	ID=PF3D7_0523700;SumOfReads=23;SumOfReadsPlus=0;SumOfReadsMinus=23;known_splice_sites
Pf3D7_05_v3	Chappell_et_al_Splice_Site_Finder	SpliceSite	993886	994073	.	-	.	ID=PF3D7_0523900;SumOfReads=99;SumOfReadsPlus=0;SumOfReadsMinus=99;known_splice_sites
Pf3D7_05_v3	Chappell_et_al_Splice_Site_Finder	SpliceSite	994216	994590	.	-	.	ID=PF3D7_0523900;SumOfReads=80;SumOfReadsPlus=0;SumOfReadsMinus=80;known_splice_sites
Pf3D7_05_v3	Chappell_et_al_Splice_Site_Finder	SpliceSite	1007863	1008002	.	+	.	ID=PF3D7_0524100;SumOfReads=145;SumOfReadsPlus=145;SumOfReadsMinus=0;known_splice_sites
Pf3D7_05_v3	Chappell_et_al_Splice_Site_Finder	SpliceSite	1008800	1008953	.	-	.	ID=PF3D7_0524200;SumOfReads=21;SumOfReadsPlus=0;SumOfReadsMinus=21;known_splice_sites
Pf3D7_05_v3	Chappell_et_al_Splice_Site_Finder	SpliceSite	1009023	1009172	.	-	.	ID=PF3D7_0524200;SumOfReads=14;SumOfReadsPlus=0;SumOfReadsMinus=14;known_splice_sites
Pf3D7_05_v3	Chappell_et_al_Splice_Site_Finder	SpliceSite	1023250	1024046	.	-	.	ID=PF3D7_0524800;SumOfReads=29;SumOfReadsPlus=0;SumOfReadsMinus=29;known_splice_sites
Pf3D7_05_v3	Chappell_et_al_Splice_Site_Finder	SpliceSite	1050876	1051004	.	+	.	ID=PF3D7_0525200;SumOfReads=310;SumOfReadsPlus=310;SumOfReadsMinus=0;known_splice_sites
Pf3D7_05_v3	Chappell_et_al_Splice_Site_Finder	SpliceSite	1051097	1051209	.	+	.	ID=PF3D7_0525200;SumOfReads=51;SumOfReadsPlus=51;SumOfReadsMinus=0;known_splice_sites
Pf3D7_05_v3	Chappell_et_al_Splice_Site_Finder	SpliceSite	1066620	1066750	.	-	.	ID=PF3D7_0525600;SumOfReads=19;SumOfReadsPlus=0;SumOfReadsMinus=19;known_splice_sites
Pf3D7_05_v3	Chappell_et_al_Splice_Site_Finder	SpliceSite	1068768	1069141	.	+	.	ID=PF3D7_0525700;SumOfReads=37;SumOfReadsPlus=37;SumOfReadsMinus=0;known_splice_sites
Pf3D7_05_v3	Chappell_et_al_Splice_Site_Finder	SpliceSite	1082561	1082721	.	-	.	ID=PF3D7_0526200.1;SumOfReads=124;SumOfReadsPlus=0;SumOfReadsMinus=124;known_splice_sites
Pf3D7_05_v3	Chappell_et_al_Splice_Site_Finder	SpliceSite	1082788	1082886	.	-	.	ID=PF3D7_0526200.1;SumOfReads=93;SumOfReadsPlus=0;SumOfReadsMinus=93;known_splice_sites
Pf3D7_05_v3	Chappell_et_al_Splice_Site_Finder	SpliceSite	1082921	1083056	.	-	.	ID=PF3D7_0526200.1;SumOfReads=109;SumOfReadsPlus=0;SumOfReadsMinus=109;known_splice_sites
Pf3D7_05_v3	Chappell_et_al_Splice_Site_Finder	SpliceSite	1083146	1083409	.	-	.	ID=PF3D7_0526200.1;SumOfReads=96;SumOfReadsPlus=0;SumOfReadsMinus=96;known_splice_sites
Pf3D7_05_v3	Chappell_et_al_Splice_Site_Finder	SpliceSite	1083505	1083582	.	-	.	ID=PF3D7_0526200.1;SumOfReads=67;SumOfReadsPlus=0;SumOfReadsMinus=67;known_splice_sites
Pf3D7_05_v3	Chappell_et_al_Splice_Site_Finder	SpliceSite	1123791	1123900	.	+	.	ID=PF3D7_0526900;SumOfReads=362;SumOfReadsPlus=362;SumOfReadsMinus=0;known_splice_sites
Pf3D7_05_v3	Chappell_et_al_Splice_Site_Finder	SpliceSite	1123979	1124083	.	+	.	ID=PF3D7_0526900;SumOfReads=452;SumOfReadsPlus=452;SumOfReadsMinus=0;known_splice_sites
Pf3D7_05_v3	Chappell_et_al_Splice_Site_Finder	SpliceSite	1124326	1124451	.	+	.	ID=PF3D7_0526900;SumOfReads=112;SumOfReadsPlus=112;SumOfReadsMinus=0;known_splice_sites
Pf3D7_05_v3	Chappell_et_al_Splice_Site_Finder	SpliceSite	1125243	1125401	.	-	.	ID=PF3D7_0527000;SumOfReads=200;SumOfReadsPlus=0;SumOfReadsMinus=200;known_splice_sites
Pf3D7_05_v3	Chappell_et_al_Splice_Site_Finder	SpliceSite	1130181	1130278	.	-	.	ID=PF3D7_0527100;SumOfReads=468;SumOfReadsPlus=0;SumOfReadsMinus=468;known_splice_sites
Pf3D7_05_v3	Chappell_et_al_Splice_Site_Finder	SpliceSite	1130374	1130487	.	-	.	ID=PF3D7_0527100;SumOfReads=962;SumOfReadsPlus=0;SumOfReadsMinus=962;known_splice_sites
Pf3D7_05_v3	Chappell_et_al_Splice_Site_Finder	SpliceSite	1130575	1130699	.	-	.	ID=PF3D7_0527100;SumOfReads=1033;SumOfReadsPlus=0;SumOfReadsMinus=1033;known_splice_sites
Pf3D7_05_v3	Chappell_et_al_Splice_Site_Finder	SpliceSite	1134654	1134753	.	-	.	ID=PF3D7_0527200;SumOfReads=143;SumOfReadsPlus=0;SumOfReadsMinus=143;known_splice_sites
Pf3D7_05_v3	Chappell_et_al_Splice_Site_Finder	SpliceSite	1136500	1136679	.	-	.	ID=PF3D7_0527300;SumOfReads=172;SumOfReadsPlus=0;SumOfReadsMinus=172;known_splice_sites
Pf3D7_05_v3	Chappell_et_al_Splice_Site_Finder	SpliceSite	1136992	1137722	.	-	.	ID=PF3D7_0527300;SumOfReads=182;SumOfReadsPlus=0;SumOfReadsMinus=182;known_splice_sites
Pf3D7_05_v3	Chappell_et_al_Splice_Site_Finder	SpliceSite	1143637	1144001	.	+	.	ID=PF3D7_0527500;SumOfReads=338;SumOfReadsPlus=338;SumOfReadsMinus=0;known_splice_sites
Pf3D7_05_v3	Chappell_et_al_Splice_Site_Finder	SpliceSite	1145882	1146008	.	-	.	ID=PF3D7_0527600;SumOfReads=9;SumOfReadsPlus=0;SumOfReadsMinus=9;known_splice_sites
Pf3D7_05_v3	Chappell_et_al_Splice_Site_Finder	SpliceSite	1146182	1146276	.	-	.	ID=PF3D7_0527600;SumOfReads=77;SumOfReadsPlus=0;SumOfReadsMinus=77;known_splice_sites
Pf3D7_05_v3	Chappell_et_al_Splice_Site_Finder	SpliceSite	1146357	1146485	.	-	.	ID=PF3D7_0527600;SumOfReads=179;SumOfReadsPlus=0;SumOfReadsMinus=179;known_splice_sites
Pf3D7_05_v3	Chappell_et_al_Splice_Site_Finder	SpliceSite	1146525	1146715	.	-	.	ID=PF3D7_0527600;SumOfReads=213;SumOfReadsPlus=0;SumOfReadsMinus=213;known_splice_sites
Pf3D7_05_v3	Chappell_et_al_Splice_Site_Finder	SpliceSite	1146791	1146975	.	-	.	ID=PF3D7_0527600;SumOfReads=119;SumOfReadsPlus=0;SumOfReadsMinus=119;known_splice_sites
Pf3D7_05_v3	Chappell_et_al_Splice_Site_Finder	SpliceSite	1147539	1147656	.	-	.	ID=PF3D7_0527600;SumOfReads=161;SumOfReadsPlus=0;SumOfReadsMinus=161;known_splice_sites
Pf3D7_05_v3	Chappell_et_al_Splice_Site_Finder	SpliceSite	1147722	1147834	.	-	.	ID=PF3D7_0527600;SumOfReads=160;SumOfReadsPlus=0;SumOfReadsMinus=160;known_splice_sites
Pf3D7_05_v3	Chappell_et_al_Splice_Site_Finder	SpliceSite	1147927	1148044	.	-	.	ID=PF3D7_0527600;SumOfReads=97;SumOfReadsPlus=0;SumOfReadsMinus=97;known_splice_sites
Pf3D7_05_v3	Chappell_et_al_Splice_Site_Finder	SpliceSite	1148167	1148367	.	-	.	ID=PF3D7_0527600;SumOfReads=140;SumOfReadsPlus=0;SumOfReadsMinus=140;known_splice_sites
Pf3D7_05_v3	Chappell_et_al_Splice_Site_Finder	SpliceSite	1148424	1148732	.	-	.	ID=PF3D7_0527600;SumOfReads=146;SumOfReadsPlus=0;SumOfReadsMinus=146;known_splice_sites
Pf3D7_05_v3	Chappell_et_al_Splice_Site_Finder	SpliceSite	1157900	1158043	.	-	.	ID=PF3D7_0528100;SumOfReads=407;SumOfReadsPlus=0;SumOfReadsMinus=407;known_splice_sites
Pf3D7_05_v3	Chappell_et_al_Splice_Site_Finder	SpliceSite	1158161	1158277	.	-	.	ID=PF3D7_0528100;SumOfReads=145;SumOfReadsPlus=0;SumOfReadsMinus=145;known_splice_sites
Pf3D7_05_v3	Chappell_et_al_Splice_Site_Finder	SpliceSite	1158386	1158479	.	-	.	ID=PF3D7_0528100;SumOfReads=126;SumOfReadsPlus=0;SumOfReadsMinus=126;known_splice_sites
Pf3D7_05_v3	Chappell_et_al_Splice_Site_Finder	SpliceSite	1158615	1158749	.	-	.	ID=PF3D7_0528100;SumOfReads=225;SumOfReadsPlus=0;SumOfReadsMinus=225;known_splice_sites
Pf3D7_05_v3	Chappell_et_al_Splice_Site_Finder	SpliceSite	1158821	1159009	.	-	.	ID=PF3D7_0528100;SumOfReads=886;SumOfReadsPlus=0;SumOfReadsMinus=886;known_splice_sites
Pf3D7_05_v3	Chappell_et_al_Splice_Site_Finder	SpliceSite	1159072	1159200	.	-	.	ID=PF3D7_0528100;SumOfReads=478;SumOfReadsPlus=0;SumOfReadsMinus=478;known_splice_sites
Pf3D7_05_v3	Chappell_et_al_Splice_Site_Finder	SpliceSite	1159283	1159398	.	-	.	ID=PF3D7_0528100;SumOfReads=308;SumOfReadsPlus=0;SumOfReadsMinus=308;known_splice_sites
Pf3D7_05_v3	Chappell_et_al_Splice_Site_Finder	SpliceSite	1164863	1164973	.	-	.	ID=PF3D7_0528200;SumOfReads=463;SumOfReadsPlus=0;SumOfReadsMinus=463;known_splice_sites
Pf3D7_05_v3	Chappell_et_al_Splice_Site_Finder	SpliceSite	1171776	1171941	.	+	.	ID=PF3D7_0528400;SumOfReads=157;SumOfReadsPlus=157;SumOfReadsMinus=0;known_splice_sites
Pf3D7_05_v3	Chappell_et_al_Splice_Site_Finder	SpliceSite	1172218	1172346	.	+	.	ID=PF3D7_0528400;SumOfReads=472;SumOfReadsPlus=472;SumOfReadsMinus=0;known_splice_sites
Pf3D7_05_v3	Chappell_et_al_Splice_Site_Finder	SpliceSite	1172412	1172577	.	+	.	ID=PF3D7_0528400;SumOfReads=403;SumOfReadsPlus=403;SumOfReadsMinus=0;known_splice_sites
Pf3D7_05_v3	Chappell_et_al_Splice_Site_Finder	SpliceSite	1172993	1173220	.	+	.	ID=PF3D7_0528400;SumOfReads=112;SumOfReadsPlus=112;SumOfReadsMinus=0;known_splice_sites
Pf3D7_05_v3	Chappell_et_al_Splice_Site_Finder	SpliceSite	1173316	1173404	.	+	.	ID=PF3D7_0528400;SumOfReads=246;SumOfReadsPlus=246;SumOfReadsMinus=0;known_splice_sites
Pf3D7_05_v3	Chappell_et_al_Splice_Site_Finder	SpliceSite	1173478	1173607	.	+	.	ID=PF3D7_0528400;SumOfReads=311;SumOfReadsPlus=311;SumOfReadsMinus=0;known_splice_sites
Pf3D7_05_v3	Chappell_et_al_Splice_Site_Finder	SpliceSite	1173687	1173789	.	+	.	ID=PF3D7_0528400;SumOfReads=189;SumOfReadsPlus=189;SumOfReadsMinus=0;known_splice_sites
Pf3D7_05_v3	Chappell_et_al_Splice_Site_Finder	SpliceSite	1174995	1175099	.	+	.	ID=PF3D7_0528500;SumOfReads=12;SumOfReadsPlus=12;SumOfReadsMinus=0;known_splice_sites
Pf3D7_05_v3	Chappell_et_al_Splice_Site_Finder	SpliceSite	1175213	1175312	.	+	.	ID=PF3D7_0528500;SumOfReads=8;SumOfReadsPlus=8;SumOfReadsMinus=0;known_splice_sites
Pf3D7_05_v3	Chappell_et_al_Splice_Site_Finder	SpliceSite	1175400	1175530	.	+	.	ID=PF3D7_0528500;SumOfReads=25;SumOfReadsPlus=25;SumOfReadsMinus=0;known_splice_sites
Pf3D7_05_v3	Chappell_et_al_Splice_Site_Finder	SpliceSite	1175593	1175684	.	+	.	ID=PF3D7_0528500;SumOfReads=28;SumOfReadsPlus=28;SumOfReadsMinus=0;known_splice_sites
Pf3D7_05_v3	Chappell_et_al_Splice_Site_Finder	SpliceSite	1175898	1176049	.	+	.	ID=PF3D7_0528500;SumOfReads=20;SumOfReadsPlus=20;SumOfReadsMinus=0;known_splice_sites
Pf3D7_05_v3	Chappell_et_al_Splice_Site_Finder	SpliceSite	1176117	1176312	.	+	.	ID=PF3D7_0528500;SumOfReads=21;SumOfReadsPlus=21;SumOfReadsMinus=0;known_splice_sites
Pf3D7_05_v3	Chappell_et_al_Splice_Site_Finder	SpliceSite	1197062	1197296	.	+	.	ID=PF3D7_0529300;SumOfReads=16;SumOfReadsPlus=16;SumOfReadsMinus=0;known_splice_sites
Pf3D7_05_v3	Chappell_et_al_Splice_Site_Finder	SpliceSite	1201857	1202020	.	+	.	ID=PF3D7_0529400.1;SumOfReads=202;SumOfReadsPlus=202;SumOfReadsMinus=0;known_splice_sites
Pf3D7_05_v3	Chappell_et_al_Splice_Site_Finder	SpliceSite	1202084	1202211	.	+	.	ID=PF3D7_0529400.1;SumOfReads=402;SumOfReadsPlus=402;SumOfReadsMinus=0;known_splice_sites
Pf3D7_05_v3	Chappell_et_al_Splice_Site_Finder	SpliceSite	1202608	1202822	.	+	.	ID=PF3D7_0529400.1;SumOfReads=355;SumOfReadsPlus=355;SumOfReadsMinus=0;known_splice_sites
Pf3D7_05_v3	Chappell_et_al_Splice_Site_Finder	SpliceSite	1202876	1202995	.	+	.	ID=PF3D7_0529400.1;SumOfReads=330;SumOfReadsPlus=330;SumOfReadsMinus=0;known_splice_sites
Pf3D7_05_v3	Chappell_et_al_Splice_Site_Finder	SpliceSite	1203470	1203616	.	+	.	ID=PF3D7_0529400.1;SumOfReads=208;SumOfReadsPlus=208;SumOfReadsMinus=0;known_splice_sites
Pf3D7_05_v3	Chappell_et_al_Splice_Site_Finder	SpliceSite	1203806	1204008	.	+	.	ID=PF3D7_0529400.1;SumOfReads=204;SumOfReadsPlus=204;SumOfReadsMinus=0;known_splice_sites
Pf3D7_05_v3	Chappell_et_al_Splice_Site_Finder	SpliceSite	1204375	1204575	.	+	.	ID=PF3D7_0529400.1;SumOfReads=307;SumOfReadsPlus=307;SumOfReadsMinus=0;known_splice_sites
Pf3D7_05_v3	Chappell_et_al_Splice_Site_Finder	SpliceSite	1204675	1204770	.	+	.	ID=PF3D7_0529400.1;SumOfReads=168;SumOfReadsPlus=168;SumOfReadsMinus=0;known_splice_sites
Pf3D7_05_v3	Chappell_et_al_Splice_Site_Finder	SpliceSite	1206551	1206699	.	+	.	ID=PF3D7_0529500;SumOfReads=69;SumOfReadsPlus=69;SumOfReadsMinus=0;known_splice_sites
Pf3D7_05_v3	Chappell_et_al_Splice_Site_Finder	SpliceSite	1206780	1206946	.	+	.	ID=PF3D7_0529500;SumOfReads=95;SumOfReadsPlus=95;SumOfReadsMinus=0;known_splice_sites
Pf3D7_05_v3	Chappell_et_al_Splice_Site_Finder	SpliceSite	1207045	1207137	.	+	.	ID=PF3D7_0529500;SumOfReads=43;SumOfReadsPlus=43;SumOfReadsMinus=0;known_splice_sites
Pf3D7_05_v3	Chappell_et_al_Splice_Site_Finder	SpliceSite	1207272	1207370	.	+	.	ID=PF3D7_0529500;SumOfReads=59;SumOfReadsPlus=59;SumOfReadsMinus=0;known_splice_sites
Pf3D7_05_v3	Chappell_et_al_Splice_Site_Finder	SpliceSite	1207439	1207597	.	+	.	ID=PF3D7_0529500;SumOfReads=32;SumOfReadsPlus=32;SumOfReadsMinus=0;known_splice_sites
Pf3D7_05_v3	Chappell_et_al_Splice_Site_Finder	SpliceSite	1209096	1209231	.	-	.	ID=PF3D7_0529700;SumOfReads=24;SumOfReadsPlus=0;SumOfReadsMinus=24;known_splice_sites
Pf3D7_05_v3	Chappell_et_al_Splice_Site_Finder	SpliceSite	1214884	1215006	.	+	.	ID=PF3D7_0529800;SumOfReads=52;SumOfReadsPlus=52;SumOfReadsMinus=0;known_splice_sites
Pf3D7_05_v3	Chappell_et_al_Splice_Site_Finder	SpliceSite	1221243	1221397	.	-	.	ID=PF3D7_0529900;SumOfReads=448;SumOfReadsPlus=0;SumOfReadsMinus=448;known_splice_sites
Pf3D7_05_v3	Chappell_et_al_Splice_Site_Finder	SpliceSite	1221724	1221929	.	-	.	ID=PF3D7_0529900;SumOfReads=262;SumOfReadsPlus=0;SumOfReadsMinus=262;known_splice_sites
Pf3D7_05_v3	Chappell_et_al_Splice_Site_Finder	SpliceSite	1227186	1227382	.	+	.	ID=PF3D7_0530100;SumOfReads=122;SumOfReadsPlus=122;SumOfReadsMinus=0;known_splice_sites
Pf3D7_05_v3	Chappell_et_al_Splice_Site_Finder	SpliceSite	1237463	1237587	.	+	.	ID=PF3D7_0530300;SumOfReads=186;SumOfReadsPlus=186;SumOfReadsMinus=0;known_splice_sites
Pf3D7_05_v3	Chappell_et_al_Splice_Site_Finder	SpliceSite	1237660	1237777	.	+	.	ID=PF3D7_0530300;SumOfReads=17;SumOfReadsPlus=17;SumOfReadsMinus=0;known_splice_sites
Pf3D7_05_v3	Chappell_et_al_Splice_Site_Finder	SpliceSite	1248506	1248755	.	-	.	ID=PF3D7_0530600;SumOfReads=48;SumOfReadsPlus=0;SumOfReadsMinus=48;known_splice_sites
Pf3D7_05_v3	Chappell_et_al_Splice_Site_Finder	SpliceSite	1251490	1251691	.	+	.	ID=PF3D7_0530700;SumOfReads=57;SumOfReadsPlus=57;SumOfReadsMinus=0;known_splice_sites
Pf3D7_05_v3	Chappell_et_al_Splice_Site_Finder	SpliceSite	1256405	1256514	.	+	.	ID=PF3D7_0530800;SumOfReads=5;SumOfReadsPlus=5;SumOfReadsMinus=0;known_splice_sites
Pf3D7_05_v3	Chappell_et_al_Splice_Site_Finder	SpliceSite	1256927	1257053	.	+	.	ID=PF3D7_0530800;SumOfReads=6;SumOfReadsPlus=6;SumOfReadsMinus=0;known_splice_sites
Pf3D7_05_v3	Chappell_et_al_Splice_Site_Finder	SpliceSite	1257126	1257226	.	+	.	ID=PF3D7_0530800;SumOfReads=7;SumOfReadsPlus=7;SumOfReadsMinus=0;known_splice_sites
Pf3D7_05_v3	Chappell_et_al_Splice_Site_Finder	SpliceSite	1281351	1281428	.	+	.	ID=PF3D7_0531300;SumOfReads=11;SumOfReadsPlus=11;SumOfReadsMinus=0;known_splice_sites
Pf3D7_05_v3	Chappell_et_al_Splice_Site_Finder	SpliceSite	1304283	1304466	.	-	.	ID=PF3D7_0532200;SumOfReads=21;SumOfReadsPlus=0;SumOfReadsMinus=21;known_splice_sites
Pf3D7_05_v3	Chappell_et_al_Splice_Site_Finder	SpliceSite	1308479	1308611	.	+	.	ID=PF3D7_0532300;SumOfReads=1454;SumOfReadsPlus=1454;SumOfReadsMinus=0;known_splice_sites
Pf3D7_05_v3	Chappell_et_al_Splice_Site_Finder	SpliceSite	1312669	1312765	.	+	.	ID=PF3D7_0532400;SumOfReads=308;SumOfReadsPlus=308;SumOfReadsMinus=0;known_splice_sites
Pf3D7_05_v3	Chappell_et_al_Splice_Site_Finder	SpliceSite	1316402	1316540	.	+	.	ID=PF3D7_0532500;SumOfReads=20;SumOfReadsPlus=20;SumOfReadsMinus=0;known_splice_sites
Pf3D7_05_v3	Chappell_et_al_Splice_Site_Finder	SpliceSite	1318942	1319154	.	-	.	ID=PF3D7_0532600;SumOfReads=43;SumOfReadsPlus=0;SumOfReadsMinus=43;known_splice_sites
Pf3D7_06_v3	Chappell_et_al_Splice_Site_Finder	SpliceSite	71080	71197	.	+	.	ID=PF3D7_0601700;SumOfReads=29;SumOfReadsPlus=29;SumOfReadsMinus=0;known_splice_sites
Pf3D7_06_v3	Chappell_et_al_Splice_Site_Finder	SpliceSite	78379	78586	.	+	.	ID=PF3D7_0601900;SumOfReads=1118;SumOfReadsPlus=1118;SumOfReadsMinus=0;known_splice_sites
Pf3D7_06_v3	Chappell_et_al_Splice_Site_Finder	SpliceSite	96423	96532	.	+	.	ID=PF3D7_0602100;SumOfReads=87;SumOfReadsPlus=87;SumOfReadsMinus=0;known_splice_sites
Pf3D7_06_v3	Chappell_et_al_Splice_Site_Finder	SpliceSite	98429	98623	.	+	.	ID=PF3D7_0602200;SumOfReads=110;SumOfReadsPlus=110;SumOfReadsMinus=0;known_splice_sites
Pf3D7_06_v3	Chappell_et_al_Splice_Site_Finder	SpliceSite	98742	98849	.	+	.	ID=PF3D7_0602200;SumOfReads=106;SumOfReadsPlus=106;SumOfReadsMinus=0;known_splice_sites
Pf3D7_06_v3	Chappell_et_al_Splice_Site_Finder	SpliceSite	101465	101601	.	-	.	ID=PF3D7_0602400;SumOfReads=32;SumOfReadsPlus=0;SumOfReadsMinus=32;known_splice_sites
Pf3D7_06_v3	Chappell_et_al_Splice_Site_Finder	SpliceSite	101695	101819	.	-	.	ID=PF3D7_0602400;SumOfReads=27;SumOfReadsPlus=0;SumOfReadsMinus=27;known_splice_sites
Pf3D7_06_v3	Chappell_et_al_Splice_Site_Finder	SpliceSite	101908	102008	.	-	.	ID=PF3D7_0602400;SumOfReads=144;SumOfReadsPlus=0;SumOfReadsMinus=144;known_splice_sites
Pf3D7_06_v3	Chappell_et_al_Splice_Site_Finder	SpliceSite	107227	107581	.	-	.	ID=PF3D7_0602600;SumOfReads=58;SumOfReadsPlus=0;SumOfReadsMinus=58;known_splice_sites
Pf3D7_06_v3	Chappell_et_al_Splice_Site_Finder	SpliceSite	108061	108162	.	-	.	ID=PF3D7_0602600;SumOfReads=69;SumOfReadsPlus=0;SumOfReadsMinus=69;known_splice_sites
Pf3D7_06_v3	Chappell_et_al_Splice_Site_Finder	SpliceSite	108427	108565	.	-	.	ID=PF3D7_0602600;SumOfReads=88;SumOfReadsPlus=0;SumOfReadsMinus=88;known_splice_sites
Pf3D7_06_v3	Chappell_et_al_Splice_Site_Finder	SpliceSite	108919	109056	.	-	.	ID=PF3D7_0602600;SumOfReads=141;SumOfReadsPlus=0;SumOfReadsMinus=141;known_splice_sites
Pf3D7_06_v3	Chappell_et_al_Splice_Site_Finder	SpliceSite	119071	119223	.	-	.	ID=PF3D7_0602900;SumOfReads=92;SumOfReadsPlus=0;SumOfReadsMinus=92;known_splice_sites
Pf3D7_06_v3	Chappell_et_al_Splice_Site_Finder	SpliceSite	141571	141831	.	-	.	ID=PF3D7_0603600;SumOfReads=17;SumOfReadsPlus=0;SumOfReadsMinus=17;known_splice_sites
Pf3D7_06_v3	Chappell_et_al_Splice_Site_Finder	SpliceSite	152604	152720	.	-	.	ID=PF3D7_0603800;SumOfReads=51;SumOfReadsPlus=0;SumOfReadsMinus=51;known_splice_sites
Pf3D7_06_v3	Chappell_et_al_Splice_Site_Finder	SpliceSite	152885	153005	.	-	.	ID=PF3D7_0603800;SumOfReads=40;SumOfReadsPlus=0;SumOfReadsMinus=40;known_splice_sites
Pf3D7_06_v3	Chappell_et_al_Splice_Site_Finder	SpliceSite	153097	153194	.	-	.	ID=PF3D7_0603800;SumOfReads=108;SumOfReadsPlus=0;SumOfReadsMinus=108;known_splice_sites
Pf3D7_06_v3	Chappell_et_al_Splice_Site_Finder	SpliceSite	153444	153649	.	-	.	ID=PF3D7_0603800;SumOfReads=28;SumOfReadsPlus=0;SumOfReadsMinus=28;known_splice_sites
Pf3D7_06_v3	Chappell_et_al_Splice_Site_Finder	SpliceSite	155394	155601	.	-	.	ID=PF3D7_0603800;SumOfReads=52;SumOfReadsPlus=0;SumOfReadsMinus=52;known_splice_sites
Pf3D7_06_v3	Chappell_et_al_Splice_Site_Finder	SpliceSite	156332	156425	.	-	.	ID=PF3D7_0603800;SumOfReads=24;SumOfReadsPlus=0;SumOfReadsMinus=24;known_splice_sites
Pf3D7_06_v3	Chappell_et_al_Splice_Site_Finder	SpliceSite	156600	156698	.	-	.	ID=PF3D7_0603800;SumOfReads=38;SumOfReadsPlus=0;SumOfReadsMinus=38;known_splice_sites
Pf3D7_06_v3	Chappell_et_al_Splice_Site_Finder	SpliceSite	156797	156876	.	-	.	ID=PF3D7_0603800;SumOfReads=48;SumOfReadsPlus=0;SumOfReadsMinus=48;known_splice_sites
Pf3D7_06_v3	Chappell_et_al_Splice_Site_Finder	SpliceSite	156949	157114	.	-	.	ID=PF3D7_0603800;SumOfReads=62;SumOfReadsPlus=0;SumOfReadsMinus=62;known_splice_sites
Pf3D7_06_v3	Chappell_et_al_Splice_Site_Finder	SpliceSite	157293	157393	.	-	.	ID=PF3D7_0603800;SumOfReads=20;SumOfReadsPlus=0;SumOfReadsMinus=20;known_splice_sites
Pf3D7_06_v3	Chappell_et_al_Splice_Site_Finder	SpliceSite	157536	157664	.	-	.	ID=PF3D7_0603800;SumOfReads=24;SumOfReadsPlus=0;SumOfReadsMinus=24;known_splice_sites
Pf3D7_06_v3	Chappell_et_al_Splice_Site_Finder	SpliceSite	158017	158163	.	-	.	ID=PF3D7_0603800;SumOfReads=18;SumOfReadsPlus=0;SumOfReadsMinus=18;known_splice_sites
Pf3D7_06_v3	Chappell_et_al_Splice_Site_Finder	SpliceSite	158356	158462	.	-	.	ID=PF3D7_0603800;SumOfReads=45;SumOfReadsPlus=0;SumOfReadsMinus=45;known_splice_sites
Pf3D7_06_v3	Chappell_et_al_Splice_Site_Finder	SpliceSite	158561	158689	.	-	.	ID=PF3D7_0603800;SumOfReads=23;SumOfReadsPlus=0;SumOfReadsMinus=23;known_splice_sites
Pf3D7_06_v3	Chappell_et_al_Splice_Site_Finder	SpliceSite	158942	159044	.	-	.	ID=PF3D7_0603800;SumOfReads=21;SumOfReadsPlus=0;SumOfReadsMinus=21;known_splice_sites
Pf3D7_06_v3	Chappell_et_al_Splice_Site_Finder	SpliceSite	159269	159375	.	-	.	ID=PF3D7_0603800;SumOfReads=36;SumOfReadsPlus=0;SumOfReadsMinus=36;known_splice_sites
Pf3D7_06_v3	Chappell_et_al_Splice_Site_Finder	SpliceSite	159471	159571	.	-	.	ID=PF3D7_0603800;SumOfReads=31;SumOfReadsPlus=0;SumOfReadsMinus=31;known_splice_sites
Pf3D7_06_v3	Chappell_et_al_Splice_Site_Finder	SpliceSite	159709	159866	.	-	.	ID=PF3D7_0603800;SumOfReads=26;SumOfReadsPlus=0;SumOfReadsMinus=26;known_splice_sites
Pf3D7_06_v3	Chappell_et_al_Splice_Site_Finder	SpliceSite	160002	160164	.	-	.	ID=PF3D7_0603800;SumOfReads=34;SumOfReadsPlus=0;SumOfReadsMinus=34;known_splice_sites
Pf3D7_06_v3	Chappell_et_al_Splice_Site_Finder	SpliceSite	181072	181193	.	+	.	ID=PF3D7_0604200;SumOfReads=60;SumOfReadsPlus=60;SumOfReadsMinus=0;known_splice_sites
Pf3D7_06_v3	Chappell_et_al_Splice_Site_Finder	SpliceSite	181259	181400	.	+	.	ID=PF3D7_0604200;SumOfReads=48;SumOfReadsPlus=48;SumOfReadsMinus=0;known_splice_sites
Pf3D7_06_v3	Chappell_et_al_Splice_Site_Finder	SpliceSite	197386	197546	.	+	.	ID=PF3D7_0604500;SumOfReads=1261;SumOfReadsPlus=1261;SumOfReadsMinus=0;known_splice_sites
Pf3D7_06_v3	Chappell_et_al_Splice_Site_Finder	SpliceSite	197592	197744	.	+	.	ID=PF3D7_0604500;SumOfReads=1884;SumOfReadsPlus=1884;SumOfReadsMinus=0;known_splice_sites
Pf3D7_06_v3	Chappell_et_al_Splice_Site_Finder	SpliceSite	197819	197946	.	+	.	ID=PF3D7_0604500;SumOfReads=1042;SumOfReadsPlus=1042;SumOfReadsMinus=0;known_splice_sites
Pf3D7_06_v3	Chappell_et_al_Splice_Site_Finder	SpliceSite	201222	201576	.	+	.	ID=PF3D7_0604600;SumOfReads=8;SumOfReadsPlus=8;SumOfReadsMinus=0;known_splice_sites
Pf3D7_06_v3	Chappell_et_al_Splice_Site_Finder	SpliceSite	204805	204975	.	-	.	ID=PF3D7_0604700;SumOfReads=25;SumOfReadsPlus=0;SumOfReadsMinus=25;known_splice_sites
Pf3D7_06_v3	Chappell_et_al_Splice_Site_Finder	SpliceSite	205108	205227	.	-	.	ID=PF3D7_0604700;SumOfReads=72;SumOfReadsPlus=0;SumOfReadsMinus=72;known_splice_sites
Pf3D7_06_v3	Chappell_et_al_Splice_Site_Finder	SpliceSite	205294	205403	.	-	.	ID=PF3D7_0604700;SumOfReads=68;SumOfReadsPlus=0;SumOfReadsMinus=68;known_splice_sites
Pf3D7_06_v3	Chappell_et_al_Splice_Site_Finder	SpliceSite	205503	205603	.	-	.	ID=PF3D7_0604700;SumOfReads=27;SumOfReadsPlus=0;SumOfReadsMinus=27;known_splice_sites
Pf3D7_06_v3	Chappell_et_al_Splice_Site_Finder	SpliceSite	205733	205874	.	-	.	ID=PF3D7_0604700;SumOfReads=33;SumOfReadsPlus=0;SumOfReadsMinus=33;known_splice_sites
Pf3D7_06_v3	Chappell_et_al_Splice_Site_Finder	SpliceSite	212473	212617	.	-	.	ID=PF3D7_0604900;SumOfReads=28;SumOfReadsPlus=0;SumOfReadsMinus=28;known_splice_sites
Pf3D7_06_v3	Chappell_et_al_Splice_Site_Finder	SpliceSite	212800	212984	.	-	.	ID=PF3D7_0604900;SumOfReads=17;SumOfReadsPlus=0;SumOfReadsMinus=17;known_splice_sites
Pf3D7_06_v3	Chappell_et_al_Splice_Site_Finder	SpliceSite	220446	220577	.	-	.	ID=PF3D7_0605200;SumOfReads=41;SumOfReadsPlus=0;SumOfReadsMinus=41;known_splice_sites
Pf3D7_06_v3	Chappell_et_al_Splice_Site_Finder	SpliceSite	220639	220741	.	-	.	ID=PF3D7_0605200;SumOfReads=53;SumOfReadsPlus=0;SumOfReadsMinus=53;known_splice_sites
Pf3D7_06_v3	Chappell_et_al_Splice_Site_Finder	SpliceSite	220870	221009	.	-	.	ID=PF3D7_0605200;SumOfReads=23;SumOfReadsPlus=0;SumOfReadsMinus=23;known_splice_sites
Pf3D7_06_v3	Chappell_et_al_Splice_Site_Finder	SpliceSite	221108	221224	.	-	.	ID=PF3D7_0605200;SumOfReads=27;SumOfReadsPlus=0;SumOfReadsMinus=27;known_splice_sites
Pf3D7_06_v3	Chappell_et_al_Splice_Site_Finder	SpliceSite	221352	221636	.	-	.	ID=PF3D7_0605200;SumOfReads=26;SumOfReadsPlus=0;SumOfReadsMinus=26;known_splice_sites
Pf3D7_06_v3	Chappell_et_al_Splice_Site_Finder	SpliceSite	222853	223049	.	+	.	ID=PF3D7_0605300;SumOfReads=20;SumOfReadsPlus=20;SumOfReadsMinus=0;known_splice_sites
Pf3D7_06_v3	Chappell_et_al_Splice_Site_Finder	SpliceSite	223145	223307	.	+	.	ID=PF3D7_0605300;SumOfReads=52;SumOfReadsPlus=52;SumOfReadsMinus=0;known_splice_sites
Pf3D7_06_v3	Chappell_et_al_Splice_Site_Finder	SpliceSite	223380	223506	.	+	.	ID=PF3D7_0605300;SumOfReads=21;SumOfReadsPlus=21;SumOfReadsMinus=0;known_splice_sites
Pf3D7_06_v3	Chappell_et_al_Splice_Site_Finder	SpliceSite	225412	225688	.	-	.	ID=PF3D7_0605500;SumOfReads=8;SumOfReadsPlus=0;SumOfReadsMinus=8;known_splice_sites
Pf3D7_06_v3	Chappell_et_al_Splice_Site_Finder	SpliceSite	247955	248076	.	+	.	ID=PF3D7_0605900;SumOfReads=408;SumOfReadsPlus=408;SumOfReadsMinus=0;known_splice_sites
Pf3D7_06_v3	Chappell_et_al_Splice_Site_Finder	SpliceSite	248205	248335	.	+	.	ID=PF3D7_0605900;SumOfReads=444;SumOfReadsPlus=444;SumOfReadsMinus=0;known_splice_sites
Pf3D7_06_v3	Chappell_et_al_Splice_Site_Finder	SpliceSite	248501	248730	.	+	.	ID=PF3D7_0605900;SumOfReads=493;SumOfReadsPlus=493;SumOfReadsMinus=0;known_splice_sites
Pf3D7_06_v3	Chappell_et_al_Splice_Site_Finder	SpliceSite	248837	248998	.	+	.	ID=PF3D7_0605900;SumOfReads=973;SumOfReadsPlus=973;SumOfReadsMinus=0;known_splice_sites
Pf3D7_06_v3	Chappell_et_al_Splice_Site_Finder	SpliceSite	257729	258096	.	+	.	ID=PF3D7_0606100;SumOfReads=160;SumOfReadsPlus=160;SumOfReadsMinus=0;known_splice_sites
Pf3D7_06_v3	Chappell_et_al_Splice_Site_Finder	SpliceSite	258320	258395	.	+	.	ID=PF3D7_0606100;SumOfReads=251;SumOfReadsPlus=251;SumOfReadsMinus=0;known_splice_sites
Pf3D7_06_v3	Chappell_et_al_Splice_Site_Finder	SpliceSite	258540	258717	.	+	.	ID=PF3D7_0606100;SumOfReads=346;SumOfReadsPlus=346;SumOfReadsMinus=0;known_splice_sites
Pf3D7_06_v3	Chappell_et_al_Splice_Site_Finder	SpliceSite	261252	261387	.	-	.	ID=PF3D7_0606200;SumOfReads=157;SumOfReadsPlus=0;SumOfReadsMinus=157;known_splice_sites
Pf3D7_06_v3	Chappell_et_al_Splice_Site_Finder	SpliceSite	261497	261613	.	-	.	ID=PF3D7_0606200;SumOfReads=332;SumOfReadsPlus=0;SumOfReadsMinus=332;known_splice_sites
Pf3D7_06_v3	Chappell_et_al_Splice_Site_Finder	SpliceSite	261675	261868	.	-	.	ID=PF3D7_0606200;SumOfReads=405;SumOfReadsPlus=0;SumOfReadsMinus=405;known_splice_sites
Pf3D7_06_v3	Chappell_et_al_Splice_Site_Finder	SpliceSite	265926	266044	.	-	.	ID=PF3D7_0606500;SumOfReads=72;SumOfReadsPlus=0;SumOfReadsMinus=72;known_splice_sites
Pf3D7_06_v3	Chappell_et_al_Splice_Site_Finder	SpliceSite	266249	266397	.	-	.	ID=PF3D7_0606500;SumOfReads=131;SumOfReadsPlus=0;SumOfReadsMinus=131;known_splice_sites
Pf3D7_06_v3	Chappell_et_al_Splice_Site_Finder	SpliceSite	266656	266806	.	-	.	ID=PF3D7_0606500;SumOfReads=119;SumOfReadsPlus=0;SumOfReadsMinus=119;known_splice_sites
Pf3D7_06_v3	Chappell_et_al_Splice_Site_Finder	SpliceSite	266944	267093	.	-	.	ID=PF3D7_0606500;SumOfReads=134;SumOfReadsPlus=0;SumOfReadsMinus=134;known_splice_sites
Pf3D7_06_v3	Chappell_et_al_Splice_Site_Finder	SpliceSite	270372	270557	.	-	.	ID=PF3D7_0606600;SumOfReads=67;SumOfReadsPlus=0;SumOfReadsMinus=67;known_splice_sites
Pf3D7_06_v3	Chappell_et_al_Splice_Site_Finder	SpliceSite	286264	286434	.	+	.	ID=PF3D7_0606700;SumOfReads=474;SumOfReadsPlus=474;SumOfReadsMinus=0;known_splice_sites
Pf3D7_06_v3	Chappell_et_al_Splice_Site_Finder	SpliceSite	286577	286737	.	+	.	ID=PF3D7_0606700;SumOfReads=266;SumOfReadsPlus=266;SumOfReadsMinus=0;known_splice_sites
Pf3D7_06_v3	Chappell_et_al_Splice_Site_Finder	SpliceSite	286884	286981	.	+	.	ID=PF3D7_0606700;SumOfReads=328;SumOfReadsPlus=328;SumOfReadsMinus=0;known_splice_sites
Pf3D7_06_v3	Chappell_et_al_Splice_Site_Finder	SpliceSite	303130	303256	.	-	.	ID=PF3D7_0607200;SumOfReads=7;SumOfReadsPlus=0;SumOfReadsMinus=7;known_splice_sites
Pf3D7_06_v3	Chappell_et_al_Splice_Site_Finder	SpliceSite	304807	304969	.	+	.	ID=PF3D7_0607300;SumOfReads=7;SumOfReadsPlus=7;SumOfReadsMinus=0;known_splice_sites
Pf3D7_06_v3	Chappell_et_al_Splice_Site_Finder	SpliceSite	306586	306729	.	-	.	ID=PF3D7_0607400;SumOfReads=231;SumOfReadsPlus=0;SumOfReadsMinus=231;known_splice_sites
Pf3D7_06_v3	Chappell_et_al_Splice_Site_Finder	SpliceSite	306793	306878	.	-	.	ID=PF3D7_0607400;SumOfReads=72;SumOfReadsPlus=0;SumOfReadsMinus=72;known_splice_sites
Pf3D7_06_v3	Chappell_et_al_Splice_Site_Finder	SpliceSite	306936	307049	.	-	.	ID=PF3D7_0607400;SumOfReads=150;SumOfReadsPlus=0;SumOfReadsMinus=150;known_splice_sites
Pf3D7_06_v3	Chappell_et_al_Splice_Site_Finder	SpliceSite	307111	307232	.	-	.	ID=PF3D7_0607400;SumOfReads=213;SumOfReadsPlus=0;SumOfReadsMinus=213;known_splice_sites
Pf3D7_06_v3	Chappell_et_al_Splice_Site_Finder	SpliceSite	307368	307523	.	-	.	ID=PF3D7_0607400;SumOfReads=51;SumOfReadsPlus=0;SumOfReadsMinus=51;known_splice_sites
Pf3D7_06_v3	Chappell_et_al_Splice_Site_Finder	SpliceSite	307614	307721	.	-	.	ID=PF3D7_0607400;SumOfReads=135;SumOfReadsPlus=0;SumOfReadsMinus=135;known_splice_sites
Pf3D7_06_v3	Chappell_et_al_Splice_Site_Finder	SpliceSite	307795	308040	.	-	.	ID=PF3D7_0607400;SumOfReads=205;SumOfReadsPlus=0;SumOfReadsMinus=205;known_splice_sites
Pf3D7_06_v3	Chappell_et_al_Splice_Site_Finder	SpliceSite	308079	308174	.	-	.	ID=PF3D7_0607400;SumOfReads=140;SumOfReadsPlus=0;SumOfReadsMinus=140;known_splice_sites
Pf3D7_06_v3	Chappell_et_al_Splice_Site_Finder	SpliceSite	308283	308424	.	-	.	ID=PF3D7_0607400;SumOfReads=63;SumOfReadsPlus=0;SumOfReadsMinus=63;known_splice_sites
Pf3D7_06_v3	Chappell_et_al_Splice_Site_Finder	SpliceSite	308692	308832	.	-	.	ID=PF3D7_0607400;SumOfReads=83;SumOfReadsPlus=0;SumOfReadsMinus=83;known_splice_sites
Pf3D7_06_v3	Chappell_et_al_Splice_Site_Finder	SpliceSite	309159	309376	.	-	.	ID=PF3D7_0607400;SumOfReads=60;SumOfReadsPlus=0;SumOfReadsMinus=60;known_splice_sites
Pf3D7_06_v3	Chappell_et_al_Splice_Site_Finder	SpliceSite	313909	314031	.	-	.	ID=PF3D7_0607600;SumOfReads=146;SumOfReadsPlus=0;SumOfReadsMinus=146;known_splice_sites
Pf3D7_06_v3	Chappell_et_al_Splice_Site_Finder	SpliceSite	314079	314169	.	-	.	ID=PF3D7_0607600;SumOfReads=142;SumOfReadsPlus=0;SumOfReadsMinus=142;known_splice_sites
Pf3D7_06_v3	Chappell_et_al_Splice_Site_Finder	SpliceSite	314285	314408	.	-	.	ID=PF3D7_0607600;SumOfReads=129;SumOfReadsPlus=0;SumOfReadsMinus=129;known_splice_sites
Pf3D7_06_v3	Chappell_et_al_Splice_Site_Finder	SpliceSite	314505	314607	.	-	.	ID=PF3D7_0607600;SumOfReads=76;SumOfReadsPlus=0;SumOfReadsMinus=76;known_splice_sites
Pf3D7_06_v3	Chappell_et_al_Splice_Site_Finder	SpliceSite	329790	329953	.	-	.	ID=PF3D7_0607800;SumOfReads=14;SumOfReadsPlus=0;SumOfReadsMinus=14;known_splice_sites
Pf3D7_06_v3	Chappell_et_al_Splice_Site_Finder	SpliceSite	335253	335331	.	-	.	ID=PF3D7_0608000;SumOfReads=90;SumOfReadsPlus=0;SumOfReadsMinus=90;known_splice_sites
Pf3D7_06_v3	Chappell_et_al_Splice_Site_Finder	SpliceSite	335406	335545	.	-	.	ID=PF3D7_0608000;SumOfReads=48;SumOfReadsPlus=0;SumOfReadsMinus=48;known_splice_sites
Pf3D7_06_v3	Chappell_et_al_Splice_Site_Finder	SpliceSite	335648	335741	.	-	.	ID=PF3D7_0608000;SumOfReads=98;SumOfReadsPlus=0;SumOfReadsMinus=98;known_splice_sites
Pf3D7_06_v3	Chappell_et_al_Splice_Site_Finder	SpliceSite	335808	335907	.	-	.	ID=PF3D7_0608000;SumOfReads=146;SumOfReadsPlus=0;SumOfReadsMinus=146;known_splice_sites
Pf3D7_06_v3	Chappell_et_al_Splice_Site_Finder	SpliceSite	335975	336092	.	-	.	ID=PF3D7_0608000;SumOfReads=148;SumOfReadsPlus=0;SumOfReadsMinus=148;known_splice_sites
Pf3D7_06_v3	Chappell_et_al_Splice_Site_Finder	SpliceSite	336158	336251	.	-	.	ID=PF3D7_0608000;SumOfReads=135;SumOfReadsPlus=0;SumOfReadsMinus=135;known_splice_sites
Pf3D7_06_v3	Chappell_et_al_Splice_Site_Finder	SpliceSite	336321	336418	.	-	.	ID=PF3D7_0608000;SumOfReads=77;SumOfReadsPlus=0;SumOfReadsMinus=77;known_splice_sites
Pf3D7_06_v3	Chappell_et_al_Splice_Site_Finder	SpliceSite	336453	336530	.	-	.	ID=PF3D7_0608000;SumOfReads=39;SumOfReadsPlus=0;SumOfReadsMinus=39;known_splice_sites
Pf3D7_06_v3	Chappell_et_al_Splice_Site_Finder	SpliceSite	336637	336788	.	-	.	ID=PF3D7_0608000;SumOfReads=63;SumOfReadsPlus=0;SumOfReadsMinus=63;known_splice_sites
Pf3D7_06_v3	Chappell_et_al_Splice_Site_Finder	SpliceSite	336868	337003	.	-	.	ID=PF3D7_0608000;SumOfReads=45;SumOfReadsPlus=0;SumOfReadsMinus=45;known_splice_sites
Pf3D7_06_v3	Chappell_et_al_Splice_Site_Finder	SpliceSite	337158	337292	.	-	.	ID=PF3D7_0608000;SumOfReads=25;SumOfReadsPlus=0;SumOfReadsMinus=25;known_splice_sites
Pf3D7_06_v3	Chappell_et_al_Splice_Site_Finder	SpliceSite	341933	342094	.	-	.	ID=PF3D7_0608200;SumOfReads=17;SumOfReadsPlus=0;SumOfReadsMinus=17;known_splice_sites
Pf3D7_06_v3	Chappell_et_al_Splice_Site_Finder	SpliceSite	342188	342333	.	-	.	ID=PF3D7_0608200;SumOfReads=24;SumOfReadsPlus=0;SumOfReadsMinus=24;known_splice_sites
Pf3D7_06_v3	Chappell_et_al_Splice_Site_Finder	SpliceSite	342561	342729	.	-	.	ID=PF3D7_0608200;SumOfReads=17;SumOfReadsPlus=0;SumOfReadsMinus=17;known_splice_sites
Pf3D7_06_v3	Chappell_et_al_Splice_Site_Finder	SpliceSite	349979	350227	.	-	.	ID=PF3D7_0608400;SumOfReads=21;SumOfReadsPlus=0;SumOfReadsMinus=21;known_splice_sites
Pf3D7_06_v3	Chappell_et_al_Splice_Site_Finder	SpliceSite	352379	352666	.	-	.	ID=PF3D7_0608500;SumOfReads=249;SumOfReadsPlus=0;SumOfReadsMinus=249;known_splice_sites
Pf3D7_06_v3	Chappell_et_al_Splice_Site_Finder	SpliceSite	355260	355455	.	+	.	ID=PF3D7_0608600;SumOfReads=6;SumOfReadsPlus=6;SumOfReadsMinus=0;known_splice_sites
Pf3D7_06_v3	Chappell_et_al_Splice_Site_Finder	SpliceSite	359901	360081	.	+	.	ID=PF3D7_0608700;SumOfReads=347;SumOfReadsPlus=347;SumOfReadsMinus=0;known_splice_sites
Pf3D7_06_v3	Chappell_et_al_Splice_Site_Finder	SpliceSite	368230	368414	.	+	.	ID=PF3D7_0608900;SumOfReads=11;SumOfReadsPlus=11;SumOfReadsMinus=0;known_splice_sites
Pf3D7_06_v3	Chappell_et_al_Splice_Site_Finder	SpliceSite	389116	389282	.	-	.	ID=PF3D7_0609100;SumOfReads=463;SumOfReadsPlus=0;SumOfReadsMinus=463;known_splice_sites
Pf3D7_06_v3	Chappell_et_al_Splice_Site_Finder	SpliceSite	389348	389447	.	-	.	ID=PF3D7_0609100;SumOfReads=486;SumOfReadsPlus=0;SumOfReadsMinus=486;known_splice_sites
Pf3D7_06_v3	Chappell_et_al_Splice_Site_Finder	SpliceSite	389536	389698	.	-	.	ID=PF3D7_0609100;SumOfReads=217;SumOfReadsPlus=0;SumOfReadsMinus=217;known_splice_sites
Pf3D7_06_v3	Chappell_et_al_Splice_Site_Finder	SpliceSite	389818	389905	.	-	.	ID=PF3D7_0609100;SumOfReads=170;SumOfReadsPlus=0;SumOfReadsMinus=170;known_splice_sites
Pf3D7_06_v3	Chappell_et_al_Splice_Site_Finder	SpliceSite	390048	390186	.	-	.	ID=PF3D7_0609100;SumOfReads=528;SumOfReadsPlus=0;SumOfReadsMinus=528;known_splice_sites
Pf3D7_06_v3	Chappell_et_al_Splice_Site_Finder	SpliceSite	390239	390338	.	-	.	ID=PF3D7_0609100;SumOfReads=482;SumOfReadsPlus=0;SumOfReadsMinus=482;known_splice_sites
Pf3D7_06_v3	Chappell_et_al_Splice_Site_Finder	SpliceSite	393211	393433	.	+	.	ID=PF3D7_0609200;SumOfReads=11;SumOfReadsPlus=11;SumOfReadsMinus=0;known_splice_sites
Pf3D7_06_v3	Chappell_et_al_Splice_Site_Finder	SpliceSite	413950	414123	.	+	.	ID=PF3D7_0609700;SumOfReads=232;SumOfReadsPlus=232;SumOfReadsMinus=0;known_splice_sites
Pf3D7_06_v3	Chappell_et_al_Splice_Site_Finder	SpliceSite	419466	419715	.	+	.	ID=PF3D7_0609700;SumOfReads=98;SumOfReadsPlus=98;SumOfReadsMinus=0;known_splice_sites
Pf3D7_06_v3	Chappell_et_al_Splice_Site_Finder	SpliceSite	421271	421421	.	-	.	ID=PF3D7_0609800;SumOfReads=39;SumOfReadsPlus=0;SumOfReadsMinus=39;known_splice_sites
Pf3D7_06_v3	Chappell_et_al_Splice_Site_Finder	SpliceSite	421944	422197	.	-	.	ID=PF3D7_0609800;SumOfReads=40;SumOfReadsPlus=0;SumOfReadsMinus=40;known_splice_sites
Pf3D7_06_v3	Chappell_et_al_Splice_Site_Finder	SpliceSite	422326	422531	.	-	.	ID=PF3D7_0609800;SumOfReads=53;SumOfReadsPlus=0;SumOfReadsMinus=53;known_splice_sites
Pf3D7_06_v3	Chappell_et_al_Splice_Site_Finder	SpliceSite	433011	433119	.	+	.	ID=PF3D7_0610000;SumOfReads=17;SumOfReadsPlus=17;SumOfReadsMinus=0;known_splice_sites
Pf3D7_06_v3	Chappell_et_al_Splice_Site_Finder	SpliceSite	433469	433588	.	+	.	ID=PF3D7_0610000;SumOfReads=21;SumOfReadsPlus=21;SumOfReadsMinus=0;known_splice_sites
Pf3D7_06_v3	Chappell_et_al_Splice_Site_Finder	SpliceSite	435970	436117	.	-	.	ID=PF3D7_0610100;SumOfReads=158;SumOfReadsPlus=0;SumOfReadsMinus=158;known_splice_sites
Pf3D7_06_v3	Chappell_et_al_Splice_Site_Finder	SpliceSite	436220	436395	.	-	.	ID=PF3D7_0610100;SumOfReads=99;SumOfReadsPlus=0;SumOfReadsMinus=99;known_splice_sites
Pf3D7_06_v3	Chappell_et_al_Splice_Site_Finder	SpliceSite	446032	446262	.	-	.	ID=PF3D7_0610500;SumOfReads=100;SumOfReadsPlus=0;SumOfReadsMinus=100;known_splice_sites
Pf3D7_06_v3	Chappell_et_al_Splice_Site_Finder	SpliceSite	450579	450956	.	+	.	ID=PF3D7_0610600;SumOfReads=52;SumOfReadsPlus=52;SumOfReadsMinus=0;known_splice_sites
Pf3D7_06_v3	Chappell_et_al_Splice_Site_Finder	SpliceSite	451166	451416	.	+	.	ID=PF3D7_0610600;SumOfReads=46;SumOfReadsPlus=46;SumOfReadsMinus=0;known_splice_sites
Pf3D7_06_v3	Chappell_et_al_Splice_Site_Finder	SpliceSite	452702	452869	.	+	.	ID=PF3D7_0610700;SumOfReads=27;SumOfReadsPlus=27;SumOfReadsMinus=0;known_splice_sites
Pf3D7_06_v3	Chappell_et_al_Splice_Site_Finder	SpliceSite	452999	453346	.	+	.	ID=PF3D7_0610700;SumOfReads=145;SumOfReadsPlus=145;SumOfReadsMinus=0;known_splice_sites
Pf3D7_06_v3	Chappell_et_al_Splice_Site_Finder	SpliceSite	463701	463822	.	-	.	ID=PF3D7_0611000;SumOfReads=12;SumOfReadsPlus=0;SumOfReadsMinus=12;known_splice_sites
Pf3D7_06_v3	Chappell_et_al_Splice_Site_Finder	SpliceSite	464387	464513	.	-	.	ID=PF3D7_0611000;SumOfReads=12;SumOfReadsPlus=0;SumOfReadsMinus=12;known_splice_sites
Pf3D7_06_v3	Chappell_et_al_Splice_Site_Finder	SpliceSite	467680	467860	.	+	.	ID=PF3D7_0611200;SumOfReads=34;SumOfReadsPlus=34;SumOfReadsMinus=0;known_splice_sites
Pf3D7_06_v3	Chappell_et_al_Splice_Site_Finder	SpliceSite	468381	468524	.	+	.	ID=PF3D7_0611200;SumOfReads=16;SumOfReadsPlus=16;SumOfReadsMinus=0;known_splice_sites
Pf3D7_06_v3	Chappell_et_al_Splice_Site_Finder	SpliceSite	470052	470223	.	+	.	ID=PF3D7_0611300;SumOfReads=19;SumOfReadsPlus=19;SumOfReadsMinus=0;known_splice_sites
Pf3D7_06_v3	Chappell_et_al_Splice_Site_Finder	SpliceSite	470733	470893	.	+	.	ID=PF3D7_0611300;SumOfReads=32;SumOfReadsPlus=32;SumOfReadsMinus=0;known_splice_sites
Pf3D7_06_v3	Chappell_et_al_Splice_Site_Finder	SpliceSite	488628	488880	.	-	.	ID=PF3D7_0611700;SumOfReads=220;SumOfReadsPlus=0;SumOfReadsMinus=220;known_splice_sites
Pf3D7_06_v3	Chappell_et_al_Splice_Site_Finder	SpliceSite	488985	489284	.	-	.	ID=PF3D7_0611700;SumOfReads=596;SumOfReadsPlus=0;SumOfReadsMinus=596;known_splice_sites
Pf3D7_06_v3	Chappell_et_al_Splice_Site_Finder	SpliceSite	490960	491070	.	-	.	ID=PF3D7_0611800;SumOfReads=221;SumOfReadsPlus=0;SumOfReadsMinus=221;known_splice_sites
Pf3D7_06_v3	Chappell_et_al_Splice_Site_Finder	SpliceSite	491165	491282	.	-	.	ID=PF3D7_0611800;SumOfReads=172;SumOfReadsPlus=0;SumOfReadsMinus=172;known_splice_sites
Pf3D7_06_v3	Chappell_et_al_Splice_Site_Finder	SpliceSite	491430	491577	.	-	.	ID=PF3D7_0611800;SumOfReads=200;SumOfReadsPlus=0;SumOfReadsMinus=200;known_splice_sites
Pf3D7_06_v3	Chappell_et_al_Splice_Site_Finder	SpliceSite	491651	491809	.	-	.	ID=PF3D7_0611800;SumOfReads=188;SumOfReadsPlus=0;SumOfReadsMinus=188;known_splice_sites
Pf3D7_06_v3	Chappell_et_al_Splice_Site_Finder	SpliceSite	506742	506842	.	+	.	ID=PF3D7_0611900;SumOfReads=32;SumOfReadsPlus=32;SumOfReadsMinus=0;known_splice_sites
Pf3D7_06_v3	Chappell_et_al_Splice_Site_Finder	SpliceSite	506973	507159	.	+	.	ID=PF3D7_0611900;SumOfReads=35;SumOfReadsPlus=35;SumOfReadsMinus=0;known_splice_sites
Pf3D7_06_v3	Chappell_et_al_Splice_Site_Finder	SpliceSite	507785	508021	.	-	.	ID=PF3D7_0612000;SumOfReads=44;SumOfReadsPlus=0;SumOfReadsMinus=44;known_splice_sites
Pf3D7_06_v3	Chappell_et_al_Splice_Site_Finder	SpliceSite	508080	508196	.	-	.	ID=PF3D7_0612000;SumOfReads=42;SumOfReadsPlus=0;SumOfReadsMinus=42;known_splice_sites
Pf3D7_06_v3	Chappell_et_al_Splice_Site_Finder	SpliceSite	513074	513287	.	-	.	ID=PF3D7_0612200;SumOfReads=58;SumOfReadsPlus=0;SumOfReadsMinus=58;known_splice_sites
Pf3D7_06_v3	Chappell_et_al_Splice_Site_Finder	SpliceSite	513599	513719	.	-	.	ID=PF3D7_0612200;SumOfReads=188;SumOfReadsPlus=0;SumOfReadsMinus=188;known_splice_sites
Pf3D7_06_v3	Chappell_et_al_Splice_Site_Finder	SpliceSite	513784	513881	.	-	.	ID=PF3D7_0612200;SumOfReads=173;SumOfReadsPlus=0;SumOfReadsMinus=173;known_splice_sites
Pf3D7_06_v3	Chappell_et_al_Splice_Site_Finder	SpliceSite	514033	514150	.	-	.	ID=PF3D7_0612200;SumOfReads=38;SumOfReadsPlus=0;SumOfReadsMinus=38;known_splice_sites
Pf3D7_06_v3	Chappell_et_al_Splice_Site_Finder	SpliceSite	514243	514396	.	-	.	ID=PF3D7_0612200;SumOfReads=197;SumOfReadsPlus=0;SumOfReadsMinus=197;known_splice_sites
Pf3D7_06_v3	Chappell_et_al_Splice_Site_Finder	SpliceSite	514470	514598	.	-	.	ID=PF3D7_0612200;SumOfReads=219;SumOfReadsPlus=0;SumOfReadsMinus=219;known_splice_sites
Pf3D7_06_v3	Chappell_et_al_Splice_Site_Finder	SpliceSite	514646	514793	.	-	.	ID=PF3D7_0612200;SumOfReads=183;SumOfReadsPlus=0;SumOfReadsMinus=183;known_splice_sites
Pf3D7_06_v3	Chappell_et_al_Splice_Site_Finder	SpliceSite	533975	534220	.	-	.	ID=PF3D7_0613000.1;SumOfReads=45;SumOfReadsPlus=0;SumOfReadsMinus=45;known_splice_sites
Pf3D7_06_v3	Chappell_et_al_Splice_Site_Finder	SpliceSite	534255	534622	.	-	.	ID=PF3D7_0613000.1;SumOfReads=68;SumOfReadsPlus=0;SumOfReadsMinus=68;known_splice_sites
Pf3D7_06_v3	Chappell_et_al_Splice_Site_Finder	SpliceSite	534674	534928	.	-	.	ID=PF3D7_0613000.1;SumOfReads=266;SumOfReadsPlus=0;SumOfReadsMinus=266;known_splice_sites
Pf3D7_06_v3	Chappell_et_al_Splice_Site_Finder	SpliceSite	535039	535150	.	-	.	ID=PF3D7_0613000.1;SumOfReads=102;SumOfReadsPlus=0;SumOfReadsMinus=102;known_splice_sites
Pf3D7_06_v3	Chappell_et_al_Splice_Site_Finder	SpliceSite	535247	535332	.	-	.	ID=PF3D7_0613000.1;SumOfReads=72;SumOfReadsPlus=0;SumOfReadsMinus=72;known_splice_sites
Pf3D7_06_v3	Chappell_et_al_Splice_Site_Finder	SpliceSite	537841	538010	.	+	.	ID=PF3D7_0613100;SumOfReads=237;SumOfReadsPlus=237;SumOfReadsMinus=0;known_splice_sites
Pf3D7_06_v3	Chappell_et_al_Splice_Site_Finder	SpliceSite	538067	538365	.	+	.	ID=PF3D7_0613100;SumOfReads=410;SumOfReadsPlus=410;SumOfReadsMinus=0;known_splice_sites
Pf3D7_06_v3	Chappell_et_al_Splice_Site_Finder	SpliceSite	538430	538531	.	+	.	ID=PF3D7_0613100;SumOfReads=309;SumOfReadsPlus=309;SumOfReadsMinus=0;known_splice_sites
Pf3D7_06_v3	Chappell_et_al_Splice_Site_Finder	SpliceSite	539344	539531	.	+	.	ID=PF3D7_0613200;SumOfReads=17;SumOfReadsPlus=17;SumOfReadsMinus=0;known_splice_sites
Pf3D7_06_v3	Chappell_et_al_Splice_Site_Finder	SpliceSite	543922	544096	.	-	.	ID=PF3D7_0613300;SumOfReads=101;SumOfReadsPlus=0;SumOfReadsMinus=101;known_splice_sites
Pf3D7_06_v3	Chappell_et_al_Splice_Site_Finder	SpliceSite	544266	544424	.	-	.	ID=PF3D7_0613300;SumOfReads=267;SumOfReadsPlus=0;SumOfReadsMinus=267;known_splice_sites
Pf3D7_06_v3	Chappell_et_al_Splice_Site_Finder	SpliceSite	544485	544603	.	-	.	ID=PF3D7_0613300;SumOfReads=323;SumOfReadsPlus=0;SumOfReadsMinus=323;known_splice_sites
Pf3D7_06_v3	Chappell_et_al_Splice_Site_Finder	SpliceSite	547168	547303	.	+	.	ID=PF3D7_0613400;SumOfReads=80;SumOfReadsPlus=80;SumOfReadsMinus=0;known_splice_sites
Pf3D7_06_v3	Chappell_et_al_Splice_Site_Finder	SpliceSite	554647	555313	.	+	.	ID=PF3D7_0613600;SumOfReads=39;SumOfReadsPlus=39;SumOfReadsMinus=0;known_splice_sites
Pf3D7_06_v3	Chappell_et_al_Splice_Site_Finder	SpliceSite	574996	575315	.	+	.	ID=PF3D7_0613800;SumOfReads=337;SumOfReadsPlus=337;SumOfReadsMinus=0;known_splice_sites
Pf3D7_06_v3	Chappell_et_al_Splice_Site_Finder	SpliceSite	577833	578037	.	+	.	ID=PF3D7_0613800;SumOfReads=425;SumOfReadsPlus=425;SumOfReadsMinus=0;known_splice_sites
Pf3D7_06_v3	Chappell_et_al_Splice_Site_Finder	SpliceSite	597649	597804	.	-	.	ID=PF3D7_0614300;SumOfReads=765;SumOfReadsPlus=0;SumOfReadsMinus=765;known_splice_sites
Pf3D7_06_v3	Chappell_et_al_Splice_Site_Finder	SpliceSite	597878	598027	.	-	.	ID=PF3D7_0614300;SumOfReads=944;SumOfReadsPlus=0;SumOfReadsMinus=944;known_splice_sites
Pf3D7_06_v3	Chappell_et_al_Splice_Site_Finder	SpliceSite	598120	598285	.	-	.	ID=PF3D7_0614300;SumOfReads=849;SumOfReadsPlus=0;SumOfReadsMinus=849;known_splice_sites
Pf3D7_06_v3	Chappell_et_al_Splice_Site_Finder	SpliceSite	606582	606867	.	-	.	ID=PF3D7_0614500;SumOfReads=2456;SumOfReadsPlus=0;SumOfReadsMinus=2456;known_splice_sites
Pf3D7_06_v3	Chappell_et_al_Splice_Site_Finder	SpliceSite	606974	607256	.	-	.	ID=PF3D7_0614500;SumOfReads=1417;SumOfReadsPlus=0;SumOfReadsMinus=1417;known_splice_sites
Pf3D7_06_v3	Chappell_et_al_Splice_Site_Finder	SpliceSite	614228	614340	.	+	.	ID=PF3D7_0614700;SumOfReads=9;SumOfReadsPlus=9;SumOfReadsMinus=0;known_splice_sites
Pf3D7_06_v3	Chappell_et_al_Splice_Site_Finder	SpliceSite	617835	618074	.	+	.	ID=PF3D7_0614900;SumOfReads=22;SumOfReadsPlus=22;SumOfReadsMinus=0;known_splice_sites
Pf3D7_06_v3	Chappell_et_al_Splice_Site_Finder	SpliceSite	619091	619334	.	+	.	ID=PF3D7_0614900;SumOfReads=47;SumOfReadsPlus=47;SumOfReadsMinus=0;known_splice_sites
Pf3D7_06_v3	Chappell_et_al_Splice_Site_Finder	SpliceSite	626277	626422	.	+	.	ID=PF3D7_0615200;SumOfReads=5;SumOfReadsPlus=5;SumOfReadsMinus=0;known_splice_sites
Pf3D7_06_v3	Chappell_et_al_Splice_Site_Finder	SpliceSite	626553	626682	.	+	.	ID=PF3D7_0615200;SumOfReads=11;SumOfReadsPlus=11;SumOfReadsMinus=0;known_splice_sites
Pf3D7_06_v3	Chappell_et_al_Splice_Site_Finder	SpliceSite	626766	627010	.	+	.	ID=PF3D7_0615200;SumOfReads=7;SumOfReadsPlus=7;SumOfReadsMinus=0;known_splice_sites
Pf3D7_06_v3	Chappell_et_al_Splice_Site_Finder	SpliceSite	631040	631197	.	-	.	ID=PF3D7_0615400;SumOfReads=229;SumOfReadsPlus=0;SumOfReadsMinus=229;known_splice_sites
Pf3D7_06_v3	Chappell_et_al_Splice_Site_Finder	SpliceSite	631255	631365	.	-	.	ID=PF3D7_0615400;SumOfReads=684;SumOfReadsPlus=0;SumOfReadsMinus=684;known_splice_sites
Pf3D7_06_v3	Chappell_et_al_Splice_Site_Finder	SpliceSite	631414	631536	.	-	.	ID=PF3D7_0615400;SumOfReads=928;SumOfReadsPlus=0;SumOfReadsMinus=928;known_splice_sites
Pf3D7_06_v3	Chappell_et_al_Splice_Site_Finder	SpliceSite	631594	631699	.	-	.	ID=PF3D7_0615400;SumOfReads=672;SumOfReadsPlus=0;SumOfReadsMinus=672;known_splice_sites
Pf3D7_06_v3	Chappell_et_al_Splice_Site_Finder	SpliceSite	631765	631898	.	-	.	ID=PF3D7_0615400;SumOfReads=613;SumOfReadsPlus=0;SumOfReadsMinus=613;known_splice_sites
Pf3D7_06_v3	Chappell_et_al_Splice_Site_Finder	SpliceSite	631951	632050	.	-	.	ID=PF3D7_0615400;SumOfReads=626;SumOfReadsPlus=0;SumOfReadsMinus=626;known_splice_sites
Pf3D7_06_v3	Chappell_et_al_Splice_Site_Finder	SpliceSite	632129	632224	.	-	.	ID=PF3D7_0615400;SumOfReads=350;SumOfReadsPlus=0;SumOfReadsMinus=350;known_splice_sites
Pf3D7_06_v3	Chappell_et_al_Splice_Site_Finder	SpliceSite	636344	636544	.	-	.	ID=PF3D7_0615400;SumOfReads=216;SumOfReadsPlus=0;SumOfReadsMinus=216;known_splice_sites
Pf3D7_06_v3	Chappell_et_al_Splice_Site_Finder	SpliceSite	646695	646850	.	-	.	ID=PF3D7_0615600;SumOfReads=133;SumOfReadsPlus=0;SumOfReadsMinus=133;known_splice_sites
Pf3D7_06_v3	Chappell_et_al_Splice_Site_Finder	SpliceSite	647071	647190	.	-	.	ID=PF3D7_0615600;SumOfReads=111;SumOfReadsPlus=0;SumOfReadsMinus=111;known_splice_sites
Pf3D7_06_v3	Chappell_et_al_Splice_Site_Finder	SpliceSite	651842	652066	.	-	.	ID=PF3D7_0615600;SumOfReads=107;SumOfReadsPlus=0;SumOfReadsMinus=107;known_splice_sites
Pf3D7_06_v3	Chappell_et_al_Splice_Site_Finder	SpliceSite	654290	654437	.	-	.	ID=PF3D7_0615600;SumOfReads=112;SumOfReadsPlus=0;SumOfReadsMinus=112;known_splice_sites
Pf3D7_06_v3	Chappell_et_al_Splice_Site_Finder	SpliceSite	654551	654735	.	-	.	ID=PF3D7_0615600;SumOfReads=82;SumOfReadsPlus=0;SumOfReadsMinus=82;known_splice_sites
Pf3D7_06_v3	Chappell_et_al_Splice_Site_Finder	SpliceSite	654851	655108	.	-	.	ID=PF3D7_0615600;SumOfReads=76;SumOfReadsPlus=0;SumOfReadsMinus=76;known_splice_sites
Pf3D7_06_v3	Chappell_et_al_Splice_Site_Finder	SpliceSite	655258	655538	.	-	.	ID=PF3D7_0615600;SumOfReads=44;SumOfReadsPlus=0;SumOfReadsMinus=44;known_splice_sites
Pf3D7_06_v3	Chappell_et_al_Splice_Site_Finder	SpliceSite	656401	656492	.	+	.	ID=PF3D7_0615700;SumOfReads=130;SumOfReadsPlus=130;SumOfReadsMinus=0;known_splice_sites
Pf3D7_06_v3	Chappell_et_al_Splice_Site_Finder	SpliceSite	656558	656709	.	+	.	ID=PF3D7_0615700;SumOfReads=237;SumOfReadsPlus=237;SumOfReadsMinus=0;known_splice_sites
Pf3D7_06_v3	Chappell_et_al_Splice_Site_Finder	SpliceSite	656785	656905	.	+	.	ID=PF3D7_0615700;SumOfReads=205;SumOfReadsPlus=205;SumOfReadsMinus=0;known_splice_sites
Pf3D7_06_v3	Chappell_et_al_Splice_Site_Finder	SpliceSite	656984	657077	.	+	.	ID=PF3D7_0615700;SumOfReads=319;SumOfReadsPlus=319;SumOfReadsMinus=0;known_splice_sites
Pf3D7_06_v3	Chappell_et_al_Splice_Site_Finder	SpliceSite	657147	657287	.	+	.	ID=PF3D7_0615700;SumOfReads=309;SumOfReadsPlus=309;SumOfReadsMinus=0;known_splice_sites
Pf3D7_06_v3	Chappell_et_al_Splice_Site_Finder	SpliceSite	657352	657541	.	+	.	ID=PF3D7_0615700;SumOfReads=189;SumOfReadsPlus=189;SumOfReadsMinus=0;known_splice_sites
Pf3D7_06_v3	Chappell_et_al_Splice_Site_Finder	SpliceSite	658257	658382	.	-	.	ID=PF3D7_0615800;SumOfReads=34;SumOfReadsPlus=0;SumOfReadsMinus=34;known_splice_sites
Pf3D7_06_v3	Chappell_et_al_Splice_Site_Finder	SpliceSite	660913	661079	.	-	.	ID=PF3D7_0615800;SumOfReads=51;SumOfReadsPlus=0;SumOfReadsMinus=51;known_splice_sites
Pf3D7_06_v3	Chappell_et_al_Splice_Site_Finder	SpliceSite	671234	671374	.	+	.	ID=PF3D7_0616000;SumOfReads=36;SumOfReadsPlus=36;SumOfReadsMinus=0;known_splice_sites
Pf3D7_06_v3	Chappell_et_al_Splice_Site_Finder	SpliceSite	671421	671558	.	+	.	ID=PF3D7_0616000;SumOfReads=56;SumOfReadsPlus=56;SumOfReadsMinus=0;known_splice_sites
Pf3D7_06_v3	Chappell_et_al_Splice_Site_Finder	SpliceSite	672317	672508	.	+	.	ID=PF3D7_0616100;SumOfReads=65;SumOfReadsPlus=65;SumOfReadsMinus=0;known_splice_sites
Pf3D7_06_v3	Chappell_et_al_Splice_Site_Finder	SpliceSite	675621	675722	.	+	.	ID=PF3D7_0616200;SumOfReads=78;SumOfReadsPlus=78;SumOfReadsMinus=0;known_splice_sites
Pf3D7_06_v3	Chappell_et_al_Splice_Site_Finder	SpliceSite	675753	675866	.	+	.	ID=PF3D7_0616200;SumOfReads=109;SumOfReadsPlus=109;SumOfReadsMinus=0;known_splice_sites
Pf3D7_06_v3	Chappell_et_al_Splice_Site_Finder	SpliceSite	675990	676123	.	+	.	ID=PF3D7_0616200;SumOfReads=58;SumOfReadsPlus=58;SumOfReadsMinus=0;known_splice_sites
Pf3D7_06_v3	Chappell_et_al_Splice_Site_Finder	SpliceSite	676177	676308	.	+	.	ID=PF3D7_0616200;SumOfReads=50;SumOfReadsPlus=50;SumOfReadsMinus=0;known_splice_sites
Pf3D7_06_v3	Chappell_et_al_Splice_Site_Finder	SpliceSite	712668	712879	.	+	.	ID=PF3D7_0617100;SumOfReads=250;SumOfReadsPlus=250;SumOfReadsMinus=0;known_splice_sites
Pf3D7_06_v3	Chappell_et_al_Splice_Site_Finder	SpliceSite	713423	713558	.	+	.	ID=PF3D7_0617100;SumOfReads=170;SumOfReadsPlus=170;SumOfReadsMinus=0;known_splice_sites
Pf3D7_06_v3	Chappell_et_al_Splice_Site_Finder	SpliceSite	713728	713847	.	+	.	ID=PF3D7_0617100;SumOfReads=176;SumOfReadsPlus=176;SumOfReadsMinus=0;known_splice_sites
Pf3D7_06_v3	Chappell_et_al_Splice_Site_Finder	SpliceSite	714049	714152	.	+	.	ID=PF3D7_0617100;SumOfReads=207;SumOfReadsPlus=207;SumOfReadsMinus=0;known_splice_sites
Pf3D7_06_v3	Chappell_et_al_Splice_Site_Finder	SpliceSite	714195	714305	.	+	.	ID=PF3D7_0617100;SumOfReads=243;SumOfReadsPlus=243;SumOfReadsMinus=0;known_splice_sites
Pf3D7_06_v3	Chappell_et_al_Splice_Site_Finder	SpliceSite	714365	714488	.	+	.	ID=PF3D7_0617100;SumOfReads=112;SumOfReadsPlus=112;SumOfReadsMinus=0;known_splice_sites
Pf3D7_06_v3	Chappell_et_al_Splice_Site_Finder	SpliceSite	717155	717319	.	+	.	ID=PF3D7_0617200;SumOfReads=1309;SumOfReadsPlus=1309;SumOfReadsMinus=0;known_splice_sites
Pf3D7_06_v3	Chappell_et_al_Splice_Site_Finder	SpliceSite	717723	717945	.	+	.	ID=PF3D7_0617200;SumOfReads=1068;SumOfReadsPlus=1068;SumOfReadsMinus=0;known_splice_sites
Pf3D7_06_v3	Chappell_et_al_Splice_Site_Finder	SpliceSite	718699	718837	.	+	.	ID=PF3D7_0617200;SumOfReads=514;SumOfReadsPlus=514;SumOfReadsMinus=0;known_splice_sites
Pf3D7_06_v3	Chappell_et_al_Splice_Site_Finder	SpliceSite	720646	720801	.	+	.	ID=PF3D7_0617300;SumOfReads=31;SumOfReadsPlus=31;SumOfReadsMinus=0;known_splice_sites
Pf3D7_06_v3	Chappell_et_al_Splice_Site_Finder	SpliceSite	720982	721183	.	+	.	ID=PF3D7_0617300;SumOfReads=33;SumOfReadsPlus=33;SumOfReadsMinus=0;known_splice_sites
Pf3D7_06_v3	Chappell_et_al_Splice_Site_Finder	SpliceSite	765263	765488	.	-	.	ID=PF3D7_0618200;SumOfReads=143;SumOfReadsPlus=0;SumOfReadsMinus=143;known_splice_sites
Pf3D7_06_v3	Chappell_et_al_Splice_Site_Finder	SpliceSite	768957	769174	.	+	.	ID=PF3D7_0618300;SumOfReads=1622;SumOfReadsPlus=1622;SumOfReadsMinus=0;known_splice_sites
Pf3D7_06_v3	Chappell_et_al_Splice_Site_Finder	SpliceSite	776071	776210	.	-	.	ID=PF3D7_0618600;SumOfReads=32;SumOfReadsPlus=0;SumOfReadsMinus=32;known_splice_sites
Pf3D7_06_v3	Chappell_et_al_Splice_Site_Finder	SpliceSite	776290	776436	.	-	.	ID=PF3D7_0618600;SumOfReads=14;SumOfReadsPlus=0;SumOfReadsMinus=14;known_splice_sites
Pf3D7_06_v3	Chappell_et_al_Splice_Site_Finder	SpliceSite	776487	776585	.	-	.	ID=PF3D7_0618600;SumOfReads=11;SumOfReadsPlus=0;SumOfReadsMinus=11;known_splice_sites
Pf3D7_06_v3	Chappell_et_al_Splice_Site_Finder	SpliceSite	776699	776817	.	-	.	ID=PF3D7_0618600;SumOfReads=24;SumOfReadsPlus=0;SumOfReadsMinus=24;known_splice_sites
Pf3D7_06_v3	Chappell_et_al_Splice_Site_Finder	SpliceSite	776906	777088	.	-	.	ID=PF3D7_0618600;SumOfReads=52;SumOfReadsPlus=0;SumOfReadsMinus=52;known_splice_sites
Pf3D7_06_v3	Chappell_et_al_Splice_Site_Finder	SpliceSite	777136	777236	.	-	.	ID=PF3D7_0618600;SumOfReads=38;SumOfReadsPlus=0;SumOfReadsMinus=38;known_splice_sites
Pf3D7_06_v3	Chappell_et_al_Splice_Site_Finder	SpliceSite	777346	777587	.	-	.	ID=PF3D7_0618600;SumOfReads=26;SumOfReadsPlus=0;SumOfReadsMinus=26;known_splice_sites
Pf3D7_06_v3	Chappell_et_al_Splice_Site_Finder	SpliceSite	779515	779604	.	+	.	ID=PF3D7_0618700;SumOfReads=55;SumOfReadsPlus=55;SumOfReadsMinus=0;known_splice_sites
Pf3D7_06_v3	Chappell_et_al_Splice_Site_Finder	SpliceSite	781311	781680	.	-	.	ID=PF3D7_0618800;SumOfReads=30;SumOfReadsPlus=0;SumOfReadsMinus=30;known_splice_sites
Pf3D7_06_v3	Chappell_et_al_Splice_Site_Finder	SpliceSite	784507	784922	.	+	.	ID=PF3D7_0618900.1;SumOfReads=26;SumOfReadsPlus=26;SumOfReadsMinus=0;known_splice_sites
Pf3D7_06_v3	Chappell_et_al_Splice_Site_Finder	SpliceSite	786233	786368	.	+	.	ID=PF3D7_0618900.1;SumOfReads=43;SumOfReadsPlus=43;SumOfReadsMinus=0;known_splice_sites
Pf3D7_06_v3	Chappell_et_al_Splice_Site_Finder	SpliceSite	786471	786591	.	+	.	ID=PF3D7_0618900.1;SumOfReads=54;SumOfReadsPlus=54;SumOfReadsMinus=0;known_splice_sites
Pf3D7_06_v3	Chappell_et_al_Splice_Site_Finder	SpliceSite	786722	786922	.	+	.	ID=PF3D7_0618900.1;SumOfReads=53;SumOfReadsPlus=53;SumOfReadsMinus=0;known_splice_sites
Pf3D7_06_v3	Chappell_et_al_Splice_Site_Finder	SpliceSite	787003	787082	.	+	.	ID=PF3D7_0618900.1;SumOfReads=77;SumOfReadsPlus=77;SumOfReadsMinus=0;known_splice_sites
Pf3D7_06_v3	Chappell_et_al_Splice_Site_Finder	SpliceSite	787154	787247	.	+	.	ID=PF3D7_0618900.1;SumOfReads=65;SumOfReadsPlus=65;SumOfReadsMinus=0;known_splice_sites
Pf3D7_06_v3	Chappell_et_al_Splice_Site_Finder	SpliceSite	787338	787453	.	+	.	ID=PF3D7_0618900.1;SumOfReads=75;SumOfReadsPlus=75;SumOfReadsMinus=0;known_splice_sites
Pf3D7_06_v3	Chappell_et_al_Splice_Site_Finder	SpliceSite	787571	787676	.	+	.	ID=PF3D7_0618900.1;SumOfReads=15;SumOfReadsPlus=15;SumOfReadsMinus=0;known_splice_sites
Pf3D7_06_v3	Chappell_et_al_Splice_Site_Finder	SpliceSite	787688	787901	.	+	.	ID=PF3D7_0618900.1;SumOfReads=12;SumOfReadsPlus=12;SumOfReadsMinus=0;known_splice_sites
Pf3D7_06_v3	Chappell_et_al_Splice_Site_Finder	SpliceSite	788788	788930	.	-	.	ID=PF3D7_0619000.1;SumOfReads=116;SumOfReadsPlus=0;SumOfReadsMinus=116;known_splice_sites
Pf3D7_06_v3	Chappell_et_al_Splice_Site_Finder	SpliceSite	789034	789181	.	-	.	ID=PF3D7_0619000.1;SumOfReads=126;SumOfReadsPlus=0;SumOfReadsMinus=126;known_splice_sites
Pf3D7_06_v3	Chappell_et_al_Splice_Site_Finder	SpliceSite	789565	789690	.	-	.	ID=PF3D7_0619000.1;SumOfReads=91;SumOfReadsPlus=0;SumOfReadsMinus=91;known_splice_sites
Pf3D7_06_v3	Chappell_et_al_Splice_Site_Finder	SpliceSite	789803	789941	.	-	.	ID=PF3D7_0619000.1;SumOfReads=567;SumOfReadsPlus=0;SumOfReadsMinus=567;known_splice_sites
Pf3D7_06_v3	Chappell_et_al_Splice_Site_Finder	SpliceSite	790004	790108	.	-	.	ID=PF3D7_0619000.1;SumOfReads=498;SumOfReadsPlus=0;SumOfReadsMinus=498;known_splice_sites
Pf3D7_06_v3	Chappell_et_al_Splice_Site_Finder	SpliceSite	790177	790291	.	-	.	ID=PF3D7_0619000.1;SumOfReads=272;SumOfReadsPlus=0;SumOfReadsMinus=272;known_splice_sites
Pf3D7_06_v3	Chappell_et_al_Splice_Site_Finder	SpliceSite	790383	790481	.	-	.	ID=PF3D7_0619000.1;SumOfReads=271;SumOfReadsPlus=0;SumOfReadsMinus=271;known_splice_sites
Pf3D7_06_v3	Chappell_et_al_Splice_Site_Finder	SpliceSite	790557	790725	.	-	.	ID=PF3D7_0619000.1;SumOfReads=227;SumOfReadsPlus=0;SumOfReadsMinus=227;known_splice_sites
Pf3D7_06_v3	Chappell_et_al_Splice_Site_Finder	SpliceSite	794541	794731	.	-	.	ID=PF3D7_0619000.1;SumOfReads=100;SumOfReadsPlus=0;SumOfReadsMinus=100;known_splice_sites
Pf3D7_06_v3	Chappell_et_al_Splice_Site_Finder	SpliceSite	794835	794961	.	-	.	ID=PF3D7_0619000.1;SumOfReads=39;SumOfReadsPlus=0;SumOfReadsMinus=39;known_splice_sites
Pf3D7_06_v3	Chappell_et_al_Splice_Site_Finder	SpliceSite	795111	795262	.	-	.	ID=PF3D7_0619000.1;SumOfReads=64;SumOfReadsPlus=0;SumOfReadsMinus=64;known_splice_sites
Pf3D7_06_v3	Chappell_et_al_Splice_Site_Finder	SpliceSite	795397	795552	.	-	.	ID=PF3D7_0619000.1;SumOfReads=48;SumOfReadsPlus=0;SumOfReadsMinus=48;known_splice_sites
Pf3D7_06_v3	Chappell_et_al_Splice_Site_Finder	SpliceSite	795679	795936	.	-	.	ID=PF3D7_0619000.1;SumOfReads=21;SumOfReadsPlus=0;SumOfReadsMinus=21;known_splice_sites
Pf3D7_06_v3	Chappell_et_al_Splice_Site_Finder	SpliceSite	797533	797685	.	+	.	ID=PF3D7_0619100;SumOfReads=20;SumOfReadsPlus=20;SumOfReadsMinus=0;known_splice_sites
Pf3D7_06_v3	Chappell_et_al_Splice_Site_Finder	SpliceSite	797909	798061	.	+	.	ID=PF3D7_0619100;SumOfReads=38;SumOfReadsPlus=38;SumOfReadsMinus=0;known_splice_sites
Pf3D7_06_v3	Chappell_et_al_Splice_Site_Finder	SpliceSite	799827	800030	.	+	.	ID=PF3D7_0619200;SumOfReads=139;SumOfReadsPlus=139;SumOfReadsMinus=0;known_splice_sites
Pf3D7_06_v3	Chappell_et_al_Splice_Site_Finder	SpliceSite	803641	803806	.	-	.	ID=PF3D7_0619300;SumOfReads=26;SumOfReadsPlus=0;SumOfReadsMinus=26;known_splice_sites
Pf3D7_06_v3	Chappell_et_al_Splice_Site_Finder	SpliceSite	803894	804049	.	-	.	ID=PF3D7_0619300;SumOfReads=45;SumOfReadsPlus=0;SumOfReadsMinus=45;known_splice_sites
Pf3D7_06_v3	Chappell_et_al_Splice_Site_Finder	SpliceSite	817808	817946	.	-	.	ID=PF3D7_0619400;SumOfReads=251;SumOfReadsPlus=0;SumOfReadsMinus=251;known_splice_sites
Pf3D7_06_v3	Chappell_et_al_Splice_Site_Finder	SpliceSite	828384	828504	.	-	.	ID=PF3D7_0619700;SumOfReads=10;SumOfReadsPlus=0;SumOfReadsMinus=10;known_splice_sites
Pf3D7_06_v3	Chappell_et_al_Splice_Site_Finder	SpliceSite	828995	829162	.	-	.	ID=PF3D7_0619700;SumOfReads=34;SumOfReadsPlus=0;SumOfReadsMinus=34;known_splice_sites
Pf3D7_06_v3	Chappell_et_al_Splice_Site_Finder	SpliceSite	838663	838817	.	-	.	ID=PF3D7_0619800;SumOfReads=66;SumOfReadsPlus=0;SumOfReadsMinus=66;known_splice_sites
Pf3D7_06_v3	Chappell_et_al_Splice_Site_Finder	SpliceSite	845739	845843	.	+	.	ID=PF3D7_0620100;SumOfReads=19;SumOfReadsPlus=19;SumOfReadsMinus=0;known_splice_sites
Pf3D7_06_v3	Chappell_et_al_Splice_Site_Finder	SpliceSite	888925	889035	.	+	.	ID=PF3D7_0621700;SumOfReads=35;SumOfReadsPlus=35;SumOfReadsMinus=0;known_splice_sites
Pf3D7_06_v3	Chappell_et_al_Splice_Site_Finder	SpliceSite	889138	889234	.	+	.	ID=PF3D7_0621700;SumOfReads=45;SumOfReadsPlus=45;SumOfReadsMinus=0;known_splice_sites
Pf3D7_06_v3	Chappell_et_al_Splice_Site_Finder	SpliceSite	889305	889432	.	+	.	ID=PF3D7_0621700;SumOfReads=58;SumOfReadsPlus=58;SumOfReadsMinus=0;known_splice_sites
Pf3D7_06_v3	Chappell_et_al_Splice_Site_Finder	SpliceSite	892307	892432	.	+	.	ID=PF3D7_0621800;SumOfReads=2513;SumOfReadsPlus=2513;SumOfReadsMinus=0;known_splice_sites
Pf3D7_06_v3	Chappell_et_al_Splice_Site_Finder	SpliceSite	892541	892640	.	+	.	ID=PF3D7_0621800;SumOfReads=673;SumOfReadsPlus=673;SumOfReadsMinus=0;known_splice_sites
Pf3D7_06_v3	Chappell_et_al_Splice_Site_Finder	SpliceSite	897218	897328	.	+	.	ID=PF3D7_0622000;SumOfReads=5;SumOfReadsPlus=5;SumOfReadsMinus=0;known_splice_sites
Pf3D7_06_v3	Chappell_et_al_Splice_Site_Finder	SpliceSite	908113	908278	.	+	.	ID=PF3D7_0622300;SumOfReads=12;SumOfReadsPlus=12;SumOfReadsMinus=0;known_splice_sites
Pf3D7_06_v3	Chappell_et_al_Splice_Site_Finder	SpliceSite	908328	908482	.	+	.	ID=PF3D7_0622300;SumOfReads=9;SumOfReadsPlus=9;SumOfReadsMinus=0;known_splice_sites
Pf3D7_06_v3	Chappell_et_al_Splice_Site_Finder	SpliceSite	910719	910972	.	+	.	ID=PF3D7_0622300;SumOfReads=11;SumOfReadsPlus=11;SumOfReadsMinus=0;known_splice_sites
Pf3D7_06_v3	Chappell_et_al_Splice_Site_Finder	SpliceSite	915009	915168	.	+	.	ID=PF3D7_0622600;SumOfReads=20;SumOfReadsPlus=20;SumOfReadsMinus=0;known_splice_sites
Pf3D7_06_v3	Chappell_et_al_Splice_Site_Finder	SpliceSite	917038	917191	.	-	.	ID=PF3D7_0622700;SumOfReads=12;SumOfReadsPlus=0;SumOfReadsMinus=12;known_splice_sites
Pf3D7_06_v3	Chappell_et_al_Splice_Site_Finder	SpliceSite	940185	940356	.	-	.	ID=PF3D7_0623100;SumOfReads=493;SumOfReadsPlus=0;SumOfReadsMinus=493;known_splice_sites
Pf3D7_06_v3	Chappell_et_al_Splice_Site_Finder	SpliceSite	940413	940513	.	-	.	ID=PF3D7_0623100;SumOfReads=682;SumOfReadsPlus=0;SumOfReadsMinus=682;known_splice_sites
Pf3D7_06_v3	Chappell_et_al_Splice_Site_Finder	SpliceSite	940587	940711	.	-	.	ID=PF3D7_0623100;SumOfReads=633;SumOfReadsPlus=0;SumOfReadsMinus=633;known_splice_sites
Pf3D7_06_v3	Chappell_et_al_Splice_Site_Finder	SpliceSite	940787	940894	.	-	.	ID=PF3D7_0623100;SumOfReads=768;SumOfReadsPlus=0;SumOfReadsMinus=768;known_splice_sites
Pf3D7_06_v3	Chappell_et_al_Splice_Site_Finder	SpliceSite	940957	941157	.	-	.	ID=PF3D7_0623100;SumOfReads=557;SumOfReadsPlus=0;SumOfReadsMinus=557;known_splice_sites
Pf3D7_06_v3	Chappell_et_al_Splice_Site_Finder	SpliceSite	941839	941952	.	-	.	ID=PF3D7_0623100;SumOfReads=704;SumOfReadsPlus=0;SumOfReadsMinus=704;known_splice_sites
Pf3D7_06_v3	Chappell_et_al_Splice_Site_Finder	SpliceSite	942009	942218	.	-	.	ID=PF3D7_0623100;SumOfReads=762;SumOfReadsPlus=0;SumOfReadsMinus=762;known_splice_sites
Pf3D7_06_v3	Chappell_et_al_Splice_Site_Finder	SpliceSite	942295	942481	.	-	.	ID=PF3D7_0623100;SumOfReads=477;SumOfReadsPlus=0;SumOfReadsMinus=477;known_splice_sites
Pf3D7_06_v3	Chappell_et_al_Splice_Site_Finder	SpliceSite	942858	943067	.	-	.	ID=PF3D7_0623100;SumOfReads=686;SumOfReadsPlus=0;SumOfReadsMinus=686;known_splice_sites
Pf3D7_06_v3	Chappell_et_al_Splice_Site_Finder	SpliceSite	943112	943231	.	-	.	ID=PF3D7_0623100;SumOfReads=825;SumOfReadsPlus=0;SumOfReadsMinus=825;known_splice_sites
Pf3D7_06_v3	Chappell_et_al_Splice_Site_Finder	SpliceSite	943386	943537	.	-	.	ID=PF3D7_0623100;SumOfReads=390;SumOfReadsPlus=0;SumOfReadsMinus=390;known_splice_sites
Pf3D7_06_v3	Chappell_et_al_Splice_Site_Finder	SpliceSite	947633	947795	.	-	.	ID=PF3D7_0623300;SumOfReads=87;SumOfReadsPlus=0;SumOfReadsMinus=87;known_splice_sites
Pf3D7_06_v3	Chappell_et_al_Splice_Site_Finder	SpliceSite	947844	947980	.	-	.	ID=PF3D7_0623300;SumOfReads=88;SumOfReadsPlus=0;SumOfReadsMinus=88;known_splice_sites
Pf3D7_06_v3	Chappell_et_al_Splice_Site_Finder	SpliceSite	948242	948382	.	-	.	ID=PF3D7_0623300;SumOfReads=49;SumOfReadsPlus=0;SumOfReadsMinus=49;known_splice_sites
Pf3D7_06_v3	Chappell_et_al_Splice_Site_Finder	SpliceSite	952965	953105	.	-	.	ID=PF3D7_0623500;SumOfReads=38;SumOfReadsPlus=0;SumOfReadsMinus=38;known_splice_sites
Pf3D7_06_v3	Chappell_et_al_Splice_Site_Finder	SpliceSite	953166	953270	.	-	.	ID=PF3D7_0623500;SumOfReads=257;SumOfReadsPlus=0;SumOfReadsMinus=257;known_splice_sites
Pf3D7_06_v3	Chappell_et_al_Splice_Site_Finder	SpliceSite	953391	953479	.	-	.	ID=PF3D7_0623500;SumOfReads=75;SumOfReadsPlus=0;SumOfReadsMinus=75;known_splice_sites
Pf3D7_06_v3	Chappell_et_al_Splice_Site_Finder	SpliceSite	953624	953917	.	-	.	ID=PF3D7_0623500;SumOfReads=165;SumOfReadsPlus=0;SumOfReadsMinus=165;known_splice_sites
Pf3D7_06_v3	Chappell_et_al_Splice_Site_Finder	SpliceSite	953960	954058	.	-	.	ID=PF3D7_0623500;SumOfReads=245;SumOfReadsPlus=0;SumOfReadsMinus=245;known_splice_sites
Pf3D7_06_v3	Chappell_et_al_Splice_Site_Finder	SpliceSite	954104	954242	.	-	.	ID=PF3D7_0623500;SumOfReads=168;SumOfReadsPlus=0;SumOfReadsMinus=168;known_splice_sites
Pf3D7_06_v3	Chappell_et_al_Splice_Site_Finder	SpliceSite	954334	954489	.	-	.	ID=PF3D7_0623500;SumOfReads=124;SumOfReadsPlus=0;SumOfReadsMinus=124;known_splice_sites
Pf3D7_06_v3	Chappell_et_al_Splice_Site_Finder	SpliceSite	954663	954781	.	-	.	ID=PF3D7_0623500;SumOfReads=33;SumOfReadsPlus=0;SumOfReadsMinus=33;known_splice_sites
Pf3D7_06_v3	Chappell_et_al_Splice_Site_Finder	SpliceSite	958482	958625	.	+	.	ID=PF3D7_0623600;SumOfReads=272;SumOfReadsPlus=272;SumOfReadsMinus=0;known_splice_sites
Pf3D7_06_v3	Chappell_et_al_Splice_Site_Finder	SpliceSite	984710	984934	.	+	.	ID=PF3D7_0624100;SumOfReads=23;SumOfReadsPlus=23;SumOfReadsMinus=0;known_splice_sites
Pf3D7_06_v3	Chappell_et_al_Splice_Site_Finder	SpliceSite	985090	985241	.	-	.	ID=PF3D7_0624200;SumOfReads=29;SumOfReadsPlus=0;SumOfReadsMinus=29;known_splice_sites
Pf3D7_06_v3	Chappell_et_al_Splice_Site_Finder	SpliceSite	985391	985491	.	-	.	ID=PF3D7_0624200;SumOfReads=68;SumOfReadsPlus=0;SumOfReadsMinus=68;known_splice_sites
Pf3D7_06_v3	Chappell_et_al_Splice_Site_Finder	SpliceSite	985547	985707	.	-	.	ID=PF3D7_0624200;SumOfReads=65;SumOfReadsPlus=0;SumOfReadsMinus=65;known_splice_sites
Pf3D7_06_v3	Chappell_et_al_Splice_Site_Finder	SpliceSite	985842	985909	.	-	.	ID=PF3D7_0624200;SumOfReads=41;SumOfReadsPlus=0;SumOfReadsMinus=41;known_splice_sites
Pf3D7_06_v3	Chappell_et_al_Splice_Site_Finder	SpliceSite	986345	986526	.	-	.	ID=PF3D7_0624200;SumOfReads=19;SumOfReadsPlus=0;SumOfReadsMinus=19;known_splice_sites
Pf3D7_06_v3	Chappell_et_al_Splice_Site_Finder	SpliceSite	986680	986813	.	-	.	ID=PF3D7_0624200;SumOfReads=11;SumOfReadsPlus=0;SumOfReadsMinus=11;known_splice_sites
Pf3D7_06_v3	Chappell_et_al_Splice_Site_Finder	SpliceSite	988108	988222	.	+	.	ID=PF3D7_0624300;SumOfReads=5;SumOfReadsPlus=5;SumOfReadsMinus=0;known_splice_sites
Pf3D7_06_v3	Chappell_et_al_Splice_Site_Finder	SpliceSite	1009503	1009662	.	-	.	ID=PF3D7_0624700;SumOfReads=22;SumOfReadsPlus=0;SumOfReadsMinus=22;known_splice_sites
Pf3D7_06_v3	Chappell_et_al_Splice_Site_Finder	SpliceSite	1009726	1009813	.	-	.	ID=PF3D7_0624700;SumOfReads=36;SumOfReadsPlus=0;SumOfReadsMinus=36;known_splice_sites
Pf3D7_06_v3	Chappell_et_al_Splice_Site_Finder	SpliceSite	1009853	1009925	.	-	.	ID=PF3D7_0624700;SumOfReads=30;SumOfReadsPlus=0;SumOfReadsMinus=30;known_splice_sites
Pf3D7_06_v3	Chappell_et_al_Splice_Site_Finder	SpliceSite	1010031	1010111	.	-	.	ID=PF3D7_0624700;SumOfReads=30;SumOfReadsPlus=0;SumOfReadsMinus=30;known_splice_sites
Pf3D7_06_v3	Chappell_et_al_Splice_Site_Finder	SpliceSite	1010180	1010295	.	-	.	ID=PF3D7_0624700;SumOfReads=22;SumOfReadsPlus=0;SumOfReadsMinus=22;known_splice_sites
Pf3D7_06_v3	Chappell_et_al_Splice_Site_Finder	SpliceSite	1017408	1017512	.	+	.	ID=PF3D7_0624900;SumOfReads=8;SumOfReadsPlus=8;SumOfReadsMinus=0;known_splice_sites
Pf3D7_06_v3	Chappell_et_al_Splice_Site_Finder	SpliceSite	1017761	1017875	.	+	.	ID=PF3D7_0624900;SumOfReads=5;SumOfReadsPlus=5;SumOfReadsMinus=0;known_splice_sites
Pf3D7_06_v3	Chappell_et_al_Splice_Site_Finder	SpliceSite	1017939	1018066	.	+	.	ID=PF3D7_0624900;SumOfReads=9;SumOfReadsPlus=9;SumOfReadsMinus=0;known_splice_sites
Pf3D7_06_v3	Chappell_et_al_Splice_Site_Finder	SpliceSite	1020250	1020433	.	+	.	ID=PF3D7_0625000.1;SumOfReads=15;SumOfReadsPlus=15;SumOfReadsMinus=0;known_splice_sites
Pf3D7_06_v3	Chappell_et_al_Splice_Site_Finder	SpliceSite	1021204	1021442	.	+	.	ID=PF3D7_0625000.1;SumOfReads=23;SumOfReadsPlus=23;SumOfReadsMinus=0;known_splice_sites
Pf3D7_06_v3	Chappell_et_al_Splice_Site_Finder	SpliceSite	1021569	1021677	.	+	.	ID=PF3D7_0625000.1;SumOfReads=45;SumOfReadsPlus=45;SumOfReadsMinus=0;known_splice_sites
Pf3D7_06_v3	Chappell_et_al_Splice_Site_Finder	SpliceSite	1056153	1056319	.	+	.	ID=PF3D7_0626100;SumOfReads=11;SumOfReadsPlus=11;SumOfReadsMinus=0;known_splice_sites
Pf3D7_06_v3	Chappell_et_al_Splice_Site_Finder	SpliceSite	1056532	1056688	.	+	.	ID=PF3D7_0626100;SumOfReads=23;SumOfReadsPlus=23;SumOfReadsMinus=0;known_splice_sites
Pf3D7_06_v3	Chappell_et_al_Splice_Site_Finder	SpliceSite	1056819	1056947	.	+	.	ID=PF3D7_0626100;SumOfReads=28;SumOfReadsPlus=28;SumOfReadsMinus=0;known_splice_sites
Pf3D7_06_v3	Chappell_et_al_Splice_Site_Finder	SpliceSite	1057061	1057190	.	+	.	ID=PF3D7_0626100;SumOfReads=21;SumOfReadsPlus=21;SumOfReadsMinus=0;known_splice_sites
Pf3D7_06_v3	Chappell_et_al_Splice_Site_Finder	SpliceSite	1057358	1057456	.	+	.	ID=PF3D7_0626100;SumOfReads=43;SumOfReadsPlus=43;SumOfReadsMinus=0;known_splice_sites
Pf3D7_06_v3	Chappell_et_al_Splice_Site_Finder	SpliceSite	1057585	1057704	.	+	.	ID=PF3D7_0626100;SumOfReads=26;SumOfReadsPlus=26;SumOfReadsMinus=0;known_splice_sites
Pf3D7_06_v3	Chappell_et_al_Splice_Site_Finder	SpliceSite	1057858	1058018	.	+	.	ID=PF3D7_0626100;SumOfReads=22;SumOfReadsPlus=22;SumOfReadsMinus=0;known_splice_sites
Pf3D7_06_v3	Chappell_et_al_Splice_Site_Finder	SpliceSite	1058125	1058487	.	+	.	ID=PF3D7_0626100;SumOfReads=45;SumOfReadsPlus=45;SumOfReadsMinus=0;known_splice_sites
Pf3D7_06_v3	Chappell_et_al_Splice_Site_Finder	SpliceSite	1062372	1062551	.	-	.	ID=PF3D7_0626300;SumOfReads=9;SumOfReadsPlus=0;SumOfReadsMinus=9;known_splice_sites
Pf3D7_06_v3	Chappell_et_al_Splice_Site_Finder	SpliceSite	1079179	1079469	.	+	.	ID=PF3D7_0626800;SumOfReads=1164;SumOfReadsPlus=1164;SumOfReadsMinus=0;known_splice_sites
Pf3D7_06_v3	Chappell_et_al_Splice_Site_Finder	SpliceSite	1080188	1080686	.	+	.	ID=PF3D7_0626800;SumOfReads=2018;SumOfReadsPlus=2018;SumOfReadsMinus=0;known_splice_sites
Pf3D7_06_v3	Chappell_et_al_Splice_Site_Finder	SpliceSite	1095078	1095155	.	-	.	ID=PF3D7_0627200;SumOfReads=35;SumOfReadsPlus=0;SumOfReadsMinus=35;known_splice_sites
Pf3D7_06_v3	Chappell_et_al_Splice_Site_Finder	SpliceSite	1095207	1095295	.	-	.	ID=PF3D7_0627200;SumOfReads=30;SumOfReadsPlus=0;SumOfReadsMinus=30;known_splice_sites
Pf3D7_06_v3	Chappell_et_al_Splice_Site_Finder	SpliceSite	1095388	1095526	.	-	.	ID=PF3D7_0627200;SumOfReads=15;SumOfReadsPlus=0;SumOfReadsMinus=15;known_splice_sites
Pf3D7_06_v3	Chappell_et_al_Splice_Site_Finder	SpliceSite	1095631	1095737	.	-	.	ID=PF3D7_0627200;SumOfReads=22;SumOfReadsPlus=0;SumOfReadsMinus=22;known_splice_sites
Pf3D7_06_v3	Chappell_et_al_Splice_Site_Finder	SpliceSite	1095790	1095909	.	-	.	ID=PF3D7_0627200;SumOfReads=32;SumOfReadsPlus=0;SumOfReadsMinus=32;known_splice_sites
Pf3D7_06_v3	Chappell_et_al_Splice_Site_Finder	SpliceSite	1095964	1096174	.	-	.	ID=PF3D7_0627200;SumOfReads=28;SumOfReadsPlus=0;SumOfReadsMinus=28;known_splice_sites
Pf3D7_06_v3	Chappell_et_al_Splice_Site_Finder	SpliceSite	1096223	1096367	.	-	.	ID=PF3D7_0627200;SumOfReads=12;SumOfReadsPlus=0;SumOfReadsMinus=12;known_splice_sites
Pf3D7_06_v3	Chappell_et_al_Splice_Site_Finder	SpliceSite	1102213	1102579	.	-	.	ID=PF3D7_0627500;SumOfReads=1082;SumOfReadsPlus=0;SumOfReadsMinus=1082;known_splice_sites
Pf3D7_06_v3	Chappell_et_al_Splice_Site_Finder	SpliceSite	1102638	1102819	.	-	.	ID=PF3D7_0627500;SumOfReads=995;SumOfReadsPlus=0;SumOfReadsMinus=995;known_splice_sites
Pf3D7_06_v3	Chappell_et_al_Splice_Site_Finder	SpliceSite	1119923	1120194	.	+	.	ID=PF3D7_0627900;SumOfReads=135;SumOfReadsPlus=135;SumOfReadsMinus=0;known_splice_sites
Pf3D7_06_v3	Chappell_et_al_Splice_Site_Finder	SpliceSite	1120561	1120684	.	+	.	ID=PF3D7_0627900;SumOfReads=85;SumOfReadsPlus=85;SumOfReadsMinus=0;known_splice_sites
Pf3D7_06_v3	Chappell_et_al_Splice_Site_Finder	SpliceSite	1171059	1171201	.	-	.	ID=PF3D7_0628300.1;SumOfReads=840;SumOfReadsPlus=0;SumOfReadsMinus=840;known_splice_sites
Pf3D7_06_v3	Chappell_et_al_Splice_Site_Finder	SpliceSite	1171297	1171404	.	-	.	ID=PF3D7_0628300.1;SumOfReads=3235;SumOfReadsPlus=0;SumOfReadsMinus=3235;known_splice_sites
Pf3D7_06_v3	Chappell_et_al_Splice_Site_Finder	SpliceSite	1171462	1171614	.	-	.	ID=PF3D7_0628300.1;SumOfReads=4517;SumOfReadsPlus=0;SumOfReadsMinus=4517;known_splice_sites
Pf3D7_06_v3	Chappell_et_al_Splice_Site_Finder	SpliceSite	1171689	1171904	.	-	.	ID=PF3D7_0628300.1;SumOfReads=4001;SumOfReadsPlus=0;SumOfReadsMinus=4001;known_splice_sites
Pf3D7_06_v3	Chappell_et_al_Splice_Site_Finder	SpliceSite	1171974	1172135	.	-	.	ID=PF3D7_0628300.1;SumOfReads=3486;SumOfReadsPlus=0;SumOfReadsMinus=3486;known_splice_sites
Pf3D7_06_v3	Chappell_et_al_Splice_Site_Finder	SpliceSite	1172225	1172351	.	-	.	ID=PF3D7_0628300.1;SumOfReads=3878;SumOfReadsPlus=0;SumOfReadsMinus=3878;known_splice_sites
Pf3D7_06_v3	Chappell_et_al_Splice_Site_Finder	SpliceSite	1172424	1172574	.	-	.	ID=PF3D7_0628300.1;SumOfReads=4919;SumOfReadsPlus=0;SumOfReadsMinus=4919;known_splice_sites
Pf3D7_06_v3	Chappell_et_al_Splice_Site_Finder	SpliceSite	1172614	1172746	.	-	.	ID=PF3D7_0628300.1;SumOfReads=5222;SumOfReadsPlus=0;SumOfReadsMinus=5222;known_splice_sites
Pf3D7_06_v3	Chappell_et_al_Splice_Site_Finder	SpliceSite	1172810	1172941	.	-	.	ID=PF3D7_0628300.1;SumOfReads=3066;SumOfReadsPlus=0;SumOfReadsMinus=3066;known_splice_sites
Pf3D7_06_v3	Chappell_et_al_Splice_Site_Finder	SpliceSite	1173038	1173214	.	-	.	ID=PF3D7_0628300.1;SumOfReads=1237;SumOfReadsPlus=0;SumOfReadsMinus=1237;known_splice_sites
Pf3D7_06_v3	Chappell_et_al_Splice_Site_Finder	SpliceSite	1173356	1173561	.	-	.	ID=PF3D7_0628300.1;SumOfReads=713;SumOfReadsPlus=0;SumOfReadsMinus=713;known_splice_sites
Pf3D7_06_v3	Chappell_et_al_Splice_Site_Finder	SpliceSite	1180645	1180786	.	-	.	ID=PF3D7_0628600;SumOfReads=278;SumOfReadsPlus=0;SumOfReadsMinus=278;known_splice_sites
Pf3D7_06_v3	Chappell_et_al_Splice_Site_Finder	SpliceSite	1180851	1180998	.	-	.	ID=PF3D7_0628600;SumOfReads=259;SumOfReadsPlus=0;SumOfReadsMinus=259;known_splice_sites
Pf3D7_06_v3	Chappell_et_al_Splice_Site_Finder	SpliceSite	1181172	1181343	.	-	.	ID=PF3D7_0628600;SumOfReads=95;SumOfReadsPlus=0;SumOfReadsMinus=95;known_splice_sites
Pf3D7_06_v3	Chappell_et_al_Splice_Site_Finder	SpliceSite	1182043	1182203	.	-	.	ID=PF3D7_0628600;SumOfReads=54;SumOfReadsPlus=0;SumOfReadsMinus=54;known_splice_sites
Pf3D7_06_v3	Chappell_et_al_Splice_Site_Finder	SpliceSite	1193531	1193614	.	+	.	ID=PF3D7_0628900;SumOfReads=17;SumOfReadsPlus=17;SumOfReadsMinus=0;known_splice_sites
Pf3D7_06_v3	Chappell_et_al_Splice_Site_Finder	SpliceSite	1193666	1193759	.	+	.	ID=PF3D7_0628900;SumOfReads=15;SumOfReadsPlus=15;SumOfReadsMinus=0;known_splice_sites
Pf3D7_06_v3	Chappell_et_al_Splice_Site_Finder	SpliceSite	1214093	1214329	.	-	.	ID=PF3D7_0629500;SumOfReads=179;SumOfReadsPlus=0;SumOfReadsMinus=179;known_splice_sites
Pf3D7_06_v3	Chappell_et_al_Splice_Site_Finder	SpliceSite	1218382	1218546	.	+	.	ID=PF3D7_0629600;SumOfReads=79;SumOfReadsPlus=79;SumOfReadsMinus=0;known_splice_sites
Pf3D7_06_v3	Chappell_et_al_Splice_Site_Finder	SpliceSite	1241572	1241747	.	+	.	ID=PF3D7_0629700;SumOfReads=284;SumOfReadsPlus=284;SumOfReadsMinus=0;known_splice_sites
Pf3D7_06_v3	Chappell_et_al_Splice_Site_Finder	SpliceSite	1241863	1241982	.	+	.	ID=PF3D7_0629700;SumOfReads=290;SumOfReadsPlus=290;SumOfReadsMinus=0;known_splice_sites
Pf3D7_06_v3	Chappell_et_al_Splice_Site_Finder	SpliceSite	1242145	1242298	.	+	.	ID=PF3D7_0629700;SumOfReads=147;SumOfReadsPlus=147;SumOfReadsMinus=0;known_splice_sites
Pf3D7_06_v3	Chappell_et_al_Splice_Site_Finder	SpliceSite	1242470	1242612	.	+	.	ID=PF3D7_0629700;SumOfReads=156;SumOfReadsPlus=156;SumOfReadsMinus=0;known_splice_sites
Pf3D7_06_v3	Chappell_et_al_Splice_Site_Finder	SpliceSite	1242721	1242847	.	+	.	ID=PF3D7_0629700;SumOfReads=144;SumOfReadsPlus=144;SumOfReadsMinus=0;known_splice_sites
Pf3D7_06_v3	Chappell_et_al_Splice_Site_Finder	SpliceSite	1246918	1247167	.	-	.	ID=PF3D7_0629800;SumOfReads=68;SumOfReadsPlus=0;SumOfReadsMinus=68;known_splice_sites
Pf3D7_06_v3	Chappell_et_al_Splice_Site_Finder	SpliceSite	1251057	1251197	.	+	.	ID=PF3D7_0629900;SumOfReads=111;SumOfReadsPlus=111;SumOfReadsMinus=0;known_splice_sites
Pf3D7_06_v3	Chappell_et_al_Splice_Site_Finder	SpliceSite	1251357	1251468	.	+	.	ID=PF3D7_0629900;SumOfReads=65;SumOfReadsPlus=65;SumOfReadsMinus=0;known_splice_sites
Pf3D7_06_v3	Chappell_et_al_Splice_Site_Finder	SpliceSite	1259423	1259556	.	+	.	ID=PF3D7_0630200;SumOfReads=5;SumOfReadsPlus=5;SumOfReadsMinus=0;known_splice_sites
Pf3D7_06_v3	Chappell_et_al_Splice_Site_Finder	SpliceSite	1260602	1260773	.	-	.	ID=PF3D7_0630300;SumOfReads=60;SumOfReadsPlus=0;SumOfReadsMinus=60;known_splice_sites
Pf3D7_06_v3	Chappell_et_al_Splice_Site_Finder	SpliceSite	1266853	1267050	.	-	.	ID=PF3D7_0630300;SumOfReads=39;SumOfReadsPlus=0;SumOfReadsMinus=39;known_splice_sites
Pf3D7_06_v3	Chappell_et_al_Splice_Site_Finder	SpliceSite	1269284	1269388	.	-	.	ID=PF3D7_0630300;SumOfReads=94;SumOfReadsPlus=0;SumOfReadsMinus=94;known_splice_sites
Pf3D7_06_v3	Chappell_et_al_Splice_Site_Finder	SpliceSite	1279928	1280390	.	+	.	ID=PF3D7_0630600;SumOfReads=44;SumOfReadsPlus=44;SumOfReadsMinus=0;known_splice_sites
Pf3D7_06_v3	Chappell_et_al_Splice_Site_Finder	SpliceSite	1283087	1283242	.	+	.	ID=PF3D7_0630600;SumOfReads=7;SumOfReadsPlus=7;SumOfReadsMinus=0;known_splice_sites
Pf3D7_06_v3	Chappell_et_al_Splice_Site_Finder	SpliceSite	1291179	1291310	.	-	.	ID=PF3D7_0630900;SumOfReads=63;SumOfReadsPlus=0;SumOfReadsMinus=63;known_splice_sites
Pf3D7_07_v3	Chappell_et_al_Splice_Site_Finder	SpliceSite	71118	71221	.	+	.	ID=PF3D7_0701600;SumOfReads=61;SumOfReadsPlus=61;SumOfReadsMinus=0;known_splice_sites
Pf3D7_07_v3	Chappell_et_al_Splice_Site_Finder	SpliceSite	82671	82829	.	-	.	ID=PF3D7_0701900;SumOfReads=199;SumOfReadsPlus=0;SumOfReadsMinus=199;known_splice_sites
Pf3D7_07_v3	Chappell_et_al_Splice_Site_Finder	SpliceSite	84851	84990	.	+	.	ID=PF3D7_0702000;SumOfReads=340;SumOfReadsPlus=340;SumOfReadsMinus=0;known_splice_sites
Pf3D7_07_v3	Chappell_et_al_Splice_Site_Finder	SpliceSite	96833	97017	.	+	.	ID=PF3D7_0702300;SumOfReads=140;SumOfReadsPlus=140;SumOfReadsMinus=0;known_splice_sites
Pf3D7_07_v3	Chappell_et_al_Splice_Site_Finder	SpliceSite	101982	102201	.	+	.	ID=PF3D7_0702400;SumOfReads=2358;SumOfReadsPlus=2358;SumOfReadsMinus=0;known_splice_sites
Pf3D7_07_v3	Chappell_et_al_Splice_Site_Finder	SpliceSite	105542	105812	.	-	.	ID=PF3D7_0702500;SumOfReads=762;SumOfReadsPlus=0;SumOfReadsMinus=762;known_splice_sites
Pf3D7_07_v3	Chappell_et_al_Splice_Site_Finder	SpliceSite	113185	113332	.	-	.	ID=PF3D7_0702900;SumOfReads=85;SumOfReadsPlus=0;SumOfReadsMinus=85;known_splice_sites
Pf3D7_07_v3	Chappell_et_al_Splice_Site_Finder	SpliceSite	113435	113663	.	-	.	ID=PF3D7_0702900;SumOfReads=75;SumOfReadsPlus=0;SumOfReadsMinus=75;known_splice_sites
Pf3D7_07_v3	Chappell_et_al_Splice_Site_Finder	SpliceSite	113773	113876	.	-	.	ID=PF3D7_0702900;SumOfReads=59;SumOfReadsPlus=0;SumOfReadsMinus=59;known_splice_sites
Pf3D7_07_v3	Chappell_et_al_Splice_Site_Finder	SpliceSite	144023	144106	.	+	.	ID=PF3D7_0703600;SumOfReads=88;SumOfReadsPlus=88;SumOfReadsMinus=0;known_splice_sites
Pf3D7_07_v3	Chappell_et_al_Splice_Site_Finder	SpliceSite	144172	144378	.	+	.	ID=PF3D7_0703600;SumOfReads=200;SumOfReadsPlus=200;SumOfReadsMinus=0;known_splice_sites
Pf3D7_07_v3	Chappell_et_al_Splice_Site_Finder	SpliceSite	144457	144582	.	+	.	ID=PF3D7_0703600;SumOfReads=148;SumOfReadsPlus=148;SumOfReadsMinus=0;known_splice_sites
Pf3D7_07_v3	Chappell_et_al_Splice_Site_Finder	SpliceSite	144673	144860	.	+	.	ID=PF3D7_0703600;SumOfReads=177;SumOfReadsPlus=177;SumOfReadsMinus=0;known_splice_sites
Pf3D7_07_v3	Chappell_et_al_Splice_Site_Finder	SpliceSite	144956	145045	.	+	.	ID=PF3D7_0703600;SumOfReads=137;SumOfReadsPlus=137;SumOfReadsMinus=0;known_splice_sites
Pf3D7_07_v3	Chappell_et_al_Splice_Site_Finder	SpliceSite	145139	145252	.	+	.	ID=PF3D7_0703600;SumOfReads=292;SumOfReadsPlus=292;SumOfReadsMinus=0;known_splice_sites
Pf3D7_07_v3	Chappell_et_al_Splice_Site_Finder	SpliceSite	145320	145469	.	+	.	ID=PF3D7_0703600;SumOfReads=311;SumOfReadsPlus=311;SumOfReadsMinus=0;known_splice_sites
Pf3D7_07_v3	Chappell_et_al_Splice_Site_Finder	SpliceSite	145607	145722	.	+	.	ID=PF3D7_0703600;SumOfReads=219;SumOfReadsPlus=219;SumOfReadsMinus=0;known_splice_sites
Pf3D7_07_v3	Chappell_et_al_Splice_Site_Finder	SpliceSite	145796	145866	.	+	.	ID=PF3D7_0703600;SumOfReads=149;SumOfReadsPlus=149;SumOfReadsMinus=0;known_splice_sites
Pf3D7_07_v3	Chappell_et_al_Splice_Site_Finder	SpliceSite	216050	216363	.	-	.	ID=PF3D7_0704600;SumOfReads=355;SumOfReadsPlus=0;SumOfReadsMinus=355;known_splice_sites
Pf3D7_07_v3	Chappell_et_al_Splice_Site_Finder	SpliceSite	216501	216670	.	-	.	ID=PF3D7_0704600;SumOfReads=566;SumOfReadsPlus=0;SumOfReadsMinus=566;known_splice_sites
Pf3D7_07_v3	Chappell_et_al_Splice_Site_Finder	SpliceSite	216806	216903	.	-	.	ID=PF3D7_0704600;SumOfReads=373;SumOfReadsPlus=0;SumOfReadsMinus=373;known_splice_sites
Pf3D7_07_v3	Chappell_et_al_Splice_Site_Finder	SpliceSite	217065	217241	.	-	.	ID=PF3D7_0704600;SumOfReads=357;SumOfReadsPlus=0;SumOfReadsMinus=357;known_splice_sites
Pf3D7_07_v3	Chappell_et_al_Splice_Site_Finder	SpliceSite	217364	217476	.	-	.	ID=PF3D7_0704600;SumOfReads=481;SumOfReadsPlus=0;SumOfReadsMinus=481;known_splice_sites
Pf3D7_07_v3	Chappell_et_al_Splice_Site_Finder	SpliceSite	217574	217884	.	-	.	ID=PF3D7_0704600;SumOfReads=391;SumOfReadsPlus=0;SumOfReadsMinus=391;known_splice_sites
Pf3D7_07_v3	Chappell_et_al_Splice_Site_Finder	SpliceSite	228808	228991	.	-	.	ID=PF3D7_0704600;SumOfReads=407;SumOfReadsPlus=0;SumOfReadsMinus=407;known_splice_sites
Pf3D7_07_v3	Chappell_et_al_Splice_Site_Finder	SpliceSite	246810	247061	.	-	.	ID=PF3D7_0705000;SumOfReads=153;SumOfReadsPlus=0;SumOfReadsMinus=153;known_splice_sites
Pf3D7_07_v3	Chappell_et_al_Splice_Site_Finder	SpliceSite	270635	270874	.	-	.	ID=PF3D7_0705500;SumOfReads=498;SumOfReadsPlus=0;SumOfReadsMinus=498;known_splice_sites
Pf3D7_07_v3	Chappell_et_al_Splice_Site_Finder	SpliceSite	285481	285629	.	-	.	ID=PF3D7_0705700;SumOfReads=1185;SumOfReadsPlus=0;SumOfReadsMinus=1185;known_splice_sites
Pf3D7_07_v3	Chappell_et_al_Splice_Site_Finder	SpliceSite	285730	286110	.	-	.	ID=PF3D7_0705700;SumOfReads=1411;SumOfReadsPlus=0;SumOfReadsMinus=1411;known_splice_sites
Pf3D7_07_v3	Chappell_et_al_Splice_Site_Finder	SpliceSite	287992	288083	.	-	.	ID=PF3D7_0705800;SumOfReads=10;SumOfReadsPlus=0;SumOfReadsMinus=10;known_splice_sites
Pf3D7_07_v3	Chappell_et_al_Splice_Site_Finder	SpliceSite	288146	288340	.	-	.	ID=PF3D7_0705800;SumOfReads=6;SumOfReadsPlus=0;SumOfReadsMinus=6;known_splice_sites
Pf3D7_07_v3	Chappell_et_al_Splice_Site_Finder	SpliceSite	290144	290233	.	-	.	ID=PF3D7_0705900;SumOfReads=136;SumOfReadsPlus=0;SumOfReadsMinus=136;known_splice_sites
Pf3D7_07_v3	Chappell_et_al_Splice_Site_Finder	SpliceSite	290355	290516	.	-	.	ID=PF3D7_0705900;SumOfReads=179;SumOfReadsPlus=0;SumOfReadsMinus=179;known_splice_sites
Pf3D7_07_v3	Chappell_et_al_Splice_Site_Finder	SpliceSite	290616	290983	.	-	.	ID=PF3D7_0705900;SumOfReads=152;SumOfReadsPlus=0;SumOfReadsMinus=152;known_splice_sites
Pf3D7_07_v3	Chappell_et_al_Splice_Site_Finder	SpliceSite	297519	297599	.	-	.	ID=PF3D7_0706100;SumOfReads=142;SumOfReadsPlus=0;SumOfReadsMinus=142;known_splice_sites
Pf3D7_07_v3	Chappell_et_al_Splice_Site_Finder	SpliceSite	297668	297824	.	-	.	ID=PF3D7_0706100;SumOfReads=177;SumOfReadsPlus=0;SumOfReadsMinus=177;known_splice_sites
Pf3D7_07_v3	Chappell_et_al_Splice_Site_Finder	SpliceSite	297921	298015	.	-	.	ID=PF3D7_0706100;SumOfReads=109;SumOfReadsPlus=0;SumOfReadsMinus=109;known_splice_sites
Pf3D7_07_v3	Chappell_et_al_Splice_Site_Finder	SpliceSite	298071	298180	.	-	.	ID=PF3D7_0706100;SumOfReads=108;SumOfReadsPlus=0;SumOfReadsMinus=108;known_splice_sites
Pf3D7_07_v3	Chappell_et_al_Splice_Site_Finder	SpliceSite	298281	298392	.	-	.	ID=PF3D7_0706100;SumOfReads=112;SumOfReadsPlus=0;SumOfReadsMinus=112;known_splice_sites
Pf3D7_07_v3	Chappell_et_al_Splice_Site_Finder	SpliceSite	298724	298843	.	-	.	ID=PF3D7_0706100;SumOfReads=84;SumOfReadsPlus=0;SumOfReadsMinus=84;known_splice_sites
Pf3D7_07_v3	Chappell_et_al_Splice_Site_Finder	SpliceSite	301232	301323	.	-	.	ID=PF3D7_0706100;SumOfReads=38;SumOfReadsPlus=0;SumOfReadsMinus=38;known_splice_sites
Pf3D7_07_v3	Chappell_et_al_Splice_Site_Finder	SpliceSite	302136	302332	.	-	.	ID=PF3D7_0706100;SumOfReads=44;SumOfReadsPlus=0;SumOfReadsMinus=44;known_splice_sites
Pf3D7_07_v3	Chappell_et_al_Splice_Site_Finder	SpliceSite	304388	304503	.	+	.	ID=PF3D7_0706200;SumOfReads=26;SumOfReadsPlus=26;SumOfReadsMinus=0;known_splice_sites
Pf3D7_07_v3	Chappell_et_al_Splice_Site_Finder	SpliceSite	304577	304667	.	+	.	ID=PF3D7_0706200;SumOfReads=29;SumOfReadsPlus=29;SumOfReadsMinus=0;known_splice_sites
Pf3D7_07_v3	Chappell_et_al_Splice_Site_Finder	SpliceSite	305878	305990	.	+	.	ID=PF3D7_0706300;SumOfReads=137;SumOfReadsPlus=137;SumOfReadsMinus=0;known_splice_sites
Pf3D7_07_v3	Chappell_et_al_Splice_Site_Finder	SpliceSite	338979	339089	.	+	.	ID=PF3D7_0707300;SumOfReads=1101;SumOfReadsPlus=1101;SumOfReadsMinus=0;known_splice_sites
Pf3D7_07_v3	Chappell_et_al_Splice_Site_Finder	SpliceSite	341394	341571	.	+	.	ID=PF3D7_0707300;SumOfReads=1887;SumOfReadsPlus=1887;SumOfReadsMinus=0;known_splice_sites
Pf3D7_07_v3	Chappell_et_al_Splice_Site_Finder	SpliceSite	341626	341734	.	+	.	ID=PF3D7_0707300;SumOfReads=2934;SumOfReadsPlus=2934;SumOfReadsMinus=0;known_splice_sites
Pf3D7_07_v3	Chappell_et_al_Splice_Site_Finder	SpliceSite	341780	341994	.	+	.	ID=PF3D7_0707300;SumOfReads=2470;SumOfReadsPlus=2470;SumOfReadsMinus=0;known_splice_sites
Pf3D7_07_v3	Chappell_et_al_Splice_Site_Finder	SpliceSite	365424	365544	.	+	.	ID=PF3D7_0707800;SumOfReads=135;SumOfReadsPlus=135;SumOfReadsMinus=0;known_splice_sites
Pf3D7_07_v3	Chappell_et_al_Splice_Site_Finder	SpliceSite	365605	365706	.	+	.	ID=PF3D7_0707800;SumOfReads=149;SumOfReadsPlus=149;SumOfReadsMinus=0;known_splice_sites
Pf3D7_07_v3	Chappell_et_al_Splice_Site_Finder	SpliceSite	371012	371204	.	+	.	ID=PF3D7_0708000;SumOfReads=30;SumOfReadsPlus=30;SumOfReadsMinus=0;known_splice_sites
Pf3D7_07_v3	Chappell_et_al_Splice_Site_Finder	SpliceSite	371408	371573	.	+	.	ID=PF3D7_0708000;SumOfReads=29;SumOfReadsPlus=29;SumOfReadsMinus=0;known_splice_sites
Pf3D7_07_v3	Chappell_et_al_Splice_Site_Finder	SpliceSite	375050	375335	.	-	.	ID=PF3D7_0708200;SumOfReads=6;SumOfReadsPlus=0;SumOfReadsMinus=6;known_splice_sites
Pf3D7_07_v3	Chappell_et_al_Splice_Site_Finder	SpliceSite	378052	378225	.	+	.	ID=PF3D7_0708300;SumOfReads=51;SumOfReadsPlus=51;SumOfReadsMinus=0;known_splice_sites
Pf3D7_07_v3	Chappell_et_al_Splice_Site_Finder	SpliceSite	378715	378821	.	+	.	ID=PF3D7_0708300;SumOfReads=119;SumOfReadsPlus=119;SumOfReadsMinus=0;known_splice_sites
Pf3D7_07_v3	Chappell_et_al_Splice_Site_Finder	SpliceSite	378891	379086	.	+	.	ID=PF3D7_0708300;SumOfReads=254;SumOfReadsPlus=254;SumOfReadsMinus=0;known_splice_sites
Pf3D7_07_v3	Chappell_et_al_Splice_Site_Finder	SpliceSite	379160	379267	.	+	.	ID=PF3D7_0708300;SumOfReads=170;SumOfReadsPlus=170;SumOfReadsMinus=0;known_splice_sites
Pf3D7_07_v3	Chappell_et_al_Splice_Site_Finder	SpliceSite	383023	383807	.	+	.	ID=PF3D7_0708400;SumOfReads=4267;SumOfReadsPlus=4267;SumOfReadsMinus=0;known_splice_sites
Pf3D7_07_v3	Chappell_et_al_Splice_Site_Finder	SpliceSite	403313	403489	.	+	.	ID=PF3D7_0709000;SumOfReads=312;SumOfReadsPlus=312;SumOfReadsMinus=0;known_splice_sites
Pf3D7_07_v3	Chappell_et_al_Splice_Site_Finder	SpliceSite	403759	403937	.	+	.	ID=PF3D7_0709000;SumOfReads=435;SumOfReadsPlus=435;SumOfReadsMinus=0;known_splice_sites
Pf3D7_07_v3	Chappell_et_al_Splice_Site_Finder	SpliceSite	404111	404282	.	+	.	ID=PF3D7_0709000;SumOfReads=90;SumOfReadsPlus=90;SumOfReadsMinus=0;known_splice_sites
Pf3D7_07_v3	Chappell_et_al_Splice_Site_Finder	SpliceSite	404416	404568	.	+	.	ID=PF3D7_0709000;SumOfReads=329;SumOfReadsPlus=329;SumOfReadsMinus=0;known_splice_sites
Pf3D7_07_v3	Chappell_et_al_Splice_Site_Finder	SpliceSite	404641	404763	.	+	.	ID=PF3D7_0709000;SumOfReads=661;SumOfReadsPlus=661;SumOfReadsMinus=0;known_splice_sites
Pf3D7_07_v3	Chappell_et_al_Splice_Site_Finder	SpliceSite	404840	404935	.	+	.	ID=PF3D7_0709000;SumOfReads=520;SumOfReadsPlus=520;SumOfReadsMinus=0;known_splice_sites
Pf3D7_07_v3	Chappell_et_al_Splice_Site_Finder	SpliceSite	405019	405145	.	+	.	ID=PF3D7_0709000;SumOfReads=832;SumOfReadsPlus=832;SumOfReadsMinus=0;known_splice_sites
Pf3D7_07_v3	Chappell_et_al_Splice_Site_Finder	SpliceSite	405197	405333	.	+	.	ID=PF3D7_0709000;SumOfReads=759;SumOfReadsPlus=759;SumOfReadsMinus=0;known_splice_sites
Pf3D7_07_v3	Chappell_et_al_Splice_Site_Finder	SpliceSite	405391	405538	.	+	.	ID=PF3D7_0709000;SumOfReads=622;SumOfReadsPlus=622;SumOfReadsMinus=0;known_splice_sites
Pf3D7_07_v3	Chappell_et_al_Splice_Site_Finder	SpliceSite	405632	405824	.	+	.	ID=PF3D7_0709000;SumOfReads=315;SumOfReadsPlus=315;SumOfReadsMinus=0;known_splice_sites
Pf3D7_07_v3	Chappell_et_al_Splice_Site_Finder	SpliceSite	405870	406016	.	+	.	ID=PF3D7_0709000;SumOfReads=785;SumOfReadsPlus=785;SumOfReadsMinus=0;known_splice_sites
Pf3D7_07_v3	Chappell_et_al_Splice_Site_Finder	SpliceSite	406072	406240	.	+	.	ID=PF3D7_0709000;SumOfReads=787;SumOfReadsPlus=787;SumOfReadsMinus=0;known_splice_sites
Pf3D7_07_v3	Chappell_et_al_Splice_Site_Finder	SpliceSite	425099	425251	.	-	.	ID=PF3D7_0709400;SumOfReads=56;SumOfReadsPlus=0;SumOfReadsMinus=56;known_splice_sites
Pf3D7_07_v3	Chappell_et_al_Splice_Site_Finder	SpliceSite	428922	429137	.	+	.	ID=PF3D7_0709500;SumOfReads=31;SumOfReadsPlus=31;SumOfReadsMinus=0;known_splice_sites
[truncated: 5,646 more rows]
